# Supplementary material for: CryoEM and computational modeling structural insights into the pH regulator NBCn1
Source: Nat Commun. 2025 Nov 11;16:9932. doi: 10.1038/s41467-025-64868-z (PMC12606367; doi:10.1038/s41467-025-64868-z)
Supplement: Supplementary file 8 — Supplementary Data 6 [file 41467_2025_64868_MOESM8_ESM.zip › 1us_unrestr_MD_OF_IF_transition_apoNBCn1/transition_rep2_traj14_last.pdb]

REMARK    GENERATED BY TRJCONV
TITLE     Title t= 1000000.00000 step= 500000000
REMARK    THIS IS A SIMULATION BOX
CRYST1   97.418   97.418  101.753  90.00  90.00  90.00 P 1           1
MODEL        1
ATOM      1  N   LEU A 585      29.200  37.320  43.940  1.00  0.00           N
ATOM      2  HT1 LEU A 585      28.290  36.850  43.780  1.00  0.00           H
ATOM      3  HT2 LEU A 585      29.860  36.720  43.400  1.00  0.00           H
ATOM      4  HT3 LEU A 585      29.080  38.210  43.410  1.00  0.00           H
ATOM      5  CA  LEU A 585      29.710  37.490  45.320  1.00  0.00           C
ATOM      6  HA  LEU A 585      30.790  37.430  45.240  1.00  0.00           H
ATOM      7  CB  LEU A 585      29.140  38.740  45.940  1.00  0.00           C
ATOM      8  HB1 LEU A 585      29.560  38.750  46.980  1.00  0.00           H
ATOM      9  HB2 LEU A 585      28.040  38.750  46.050  1.00  0.00           H
ATOM     10  CG  LEU A 585      29.420  40.090  45.240  1.00  0.00           C
ATOM     11  HG  LEU A 585      29.060  40.030  44.180  1.00  0.00           H
ATOM     12  CD1 LEU A 585      28.690  41.210  46.050  1.00  0.00           C
ATOM     13 HD11 LEU A 585      28.910  42.210  45.620  1.00  0.00           H
ATOM     14 HD12 LEU A 585      28.990  41.120  47.110  1.00  0.00           H
ATOM     15 HD13 LEU A 585      27.590  41.050  46.050  1.00  0.00           H
ATOM     16  CD2 LEU A 585      30.880  40.360  45.080  1.00  0.00           C
ATOM     17 HD21 LEU A 585      30.900  41.330  44.530  1.00  0.00           H
ATOM     18 HD22 LEU A 585      31.430  39.620  44.470  1.00  0.00           H
ATOM     19 HD23 LEU A 585      31.350  40.490  46.080  1.00  0.00           H
ATOM     20  C   LEU A 585      29.430  36.190  46.160  1.00  0.00           C
ATOM     21  O   LEU A 585      30.390  35.610  46.640  1.00  0.00           O
ATOM     22  N   ILE A 586      28.150  35.730  46.250  1.00  0.00           N
ATOM     23  HN  ILE A 586      27.400  36.130  45.740  1.00  0.00           H
ATOM     24  CA  ILE A 586      27.820  34.630  47.060  1.00  0.00           C
ATOM     25  HA  ILE A 586      28.390  34.770  47.960  1.00  0.00           H
ATOM     26  CB  ILE A 586      26.290  34.500  47.270  1.00  0.00           C
ATOM     27  HB  ILE A 586      25.850  34.290  46.270  1.00  0.00           H
ATOM     28  CG2 ILE A 586      26.070  33.190  48.070  1.00  0.00           C
ATOM     29 HG21 ILE A 586      26.330  32.370  47.370  1.00  0.00           H
ATOM     30 HG22 ILE A 586      25.000  33.130  48.370  1.00  0.00           H
ATOM     31 HG23 ILE A 586      26.730  33.170  48.970  1.00  0.00           H
ATOM     32  CG1 ILE A 586      25.750  35.720  48.020  1.00  0.00           C
ATOM     33 HG11 ILE A 586      26.220  36.600  47.530  1.00  0.00           H
ATOM     34 HG12 ILE A 586      26.050  35.710  49.090  1.00  0.00           H
ATOM     35  CD  ILE A 586      24.210  35.810  47.780  1.00  0.00           C
ATOM     36  HD1 ILE A 586      23.770  34.810  48.010  1.00  0.00           H
ATOM     37  HD2 ILE A 586      24.050  36.080  46.730  1.00  0.00           H
ATOM     38  HD3 ILE A 586      23.740  36.530  48.480  1.00  0.00           H
ATOM     39  C   ILE A 586      28.420  33.410  46.400  1.00  0.00           C
ATOM     40  O   ILE A 586      28.950  32.510  46.980  1.00  0.00           O
ATOM     41  N   LEU A 587      28.270  33.310  45.080  1.00  0.00           N
ATOM     42  HN  LEU A 587      27.860  34.110  44.660  1.00  0.00           H
ATOM     43  CA  LEU A 587      28.800  32.290  44.200  1.00  0.00           C
ATOM     44  HA  LEU A 587      28.370  31.300  44.360  1.00  0.00           H
ATOM     45  CB  LEU A 587      28.380  32.770  42.750  1.00  0.00           C
ATOM     46  HB1 LEU A 587      28.710  33.830  42.800  1.00  0.00           H
ATOM     47  HB2 LEU A 587      27.270  32.860  42.710  1.00  0.00           H
ATOM     48  CG  LEU A 587      29.060  32.140  41.570  1.00  0.00           C
ATOM     49  HG  LEU A 587      30.160  32.110  41.810  1.00  0.00           H
ATOM     50  CD1 LEU A 587      28.440  30.720  41.460  1.00  0.00           C
ATOM     51 HD11 LEU A 587      27.400  30.910  41.120  1.00  0.00           H
ATOM     52 HD12 LEU A 587      28.500  30.250  42.460  1.00  0.00           H
ATOM     53 HD13 LEU A 587      28.870  30.180  40.600  1.00  0.00           H
ATOM     54  CD2 LEU A 587      29.000  32.990  40.290  1.00  0.00           C
ATOM     55 HD21 LEU A 587      27.950  33.180  40.050  1.00  0.00           H
ATOM     56 HD22 LEU A 587      29.380  32.500  39.380  1.00  0.00           H
ATOM     57 HD23 LEU A 587      29.570  33.920  40.510  1.00  0.00           H
ATOM     58  C   LEU A 587      30.290  32.120  44.430  1.00  0.00           C
ATOM     59  O   LEU A 587      30.840  31.080  44.510  1.00  0.00           O
ATOM     60  N   ASP A 588      31.010  33.280  44.410  1.00  0.00           N
ATOM     61  HN  ASP A 588      30.500  34.120  44.220  1.00  0.00           H
ATOM     62  CA  ASP A 588      32.440  33.510  44.480  1.00  0.00           C
ATOM     63  HA  ASP A 588      32.830  32.860  43.730  1.00  0.00           H
ATOM     64  CB  ASP A 588      32.860  34.980  44.340  1.00  0.00           C
ATOM     65  HB1 ASP A 588      33.960  35.120  44.320  1.00  0.00           H
ATOM     66  HB2 ASP A 588      32.430  35.580  45.180  1.00  0.00           H
ATOM     67  CG  ASP A 588      32.310  35.600  43.100  1.00  0.00           C
ATOM     68  OD1 ASP A 588      33.110  35.990  42.220  1.00  0.00           O
ATOM     69  OD2 ASP A 588      31.060  35.750  42.970  1.00  0.00           O
ATOM     70  C   ASP A 588      33.110  33.000  45.800  1.00  0.00           C
ATOM     71  O   ASP A 588      34.090  32.270  45.750  1.00  0.00           O
ATOM     72  N   ILE A 589      32.410  33.100  46.950  1.00  0.00           N
ATOM     73  HN  ILE A 589      31.480  33.460  46.950  1.00  0.00           H
ATOM     74  CA  ILE A 589      32.660  32.340  48.200  1.00  0.00           C
ATOM     75  HA  ILE A 589      33.680  32.480  48.530  1.00  0.00           H
ATOM     76  CB  ILE A 589      31.780  32.800  49.310  1.00  0.00           C
ATOM     77  HB  ILE A 589      30.730  32.760  48.920  1.00  0.00           H
ATOM     78  CG2 ILE A 589      32.030  31.900  50.590  1.00  0.00           C
ATOM     79 HG21 ILE A 589      31.770  30.860  50.310  1.00  0.00           H
ATOM     80 HG22 ILE A 589      31.350  32.070  51.450  1.00  0.00           H
ATOM     81 HG23 ILE A 589      33.080  31.890  50.940  1.00  0.00           H
ATOM     82  CG1 ILE A 589      31.910  34.320  49.590  1.00  0.00           C
ATOM     83 HG11 ILE A 589      31.940  34.980  48.700  1.00  0.00           H
ATOM     84 HG12 ILE A 589      32.950  34.470  49.950  1.00  0.00           H
ATOM     85  CD  ILE A 589      31.020  34.950  50.670  1.00  0.00           C
ATOM     86  HD1 ILE A 589      30.960  34.260  51.530  1.00  0.00           H
ATOM     87  HD2 ILE A 589      29.970  35.020  50.330  1.00  0.00           H
ATOM     88  HD3 ILE A 589      31.380  35.950  50.970  1.00  0.00           H
ATOM     89  C   ILE A 589      32.620  30.870  47.980  1.00  0.00           C
ATOM     90  O   ILE A 589      33.550  30.110  48.240  1.00  0.00           O
ATOM     91  N   LYS A 590      31.550  30.410  47.350  1.00  0.00           N
ATOM     92  HN  LYS A 590      30.790  30.990  47.080  1.00  0.00           H
ATOM     93  CA  LYS A 590      31.430  28.980  47.090  1.00  0.00           C
ATOM     94  HA  LYS A 590      31.400  28.430  48.030  1.00  0.00           H
ATOM     95  CB  LYS A 590      30.070  28.510  46.540  1.00  0.00           C
ATOM     96  HB1 LYS A 590      29.840  27.420  46.540  1.00  0.00           H
ATOM     97  HB2 LYS A 590      29.960  28.810  45.480  1.00  0.00           H
ATOM     98  CG  LYS A 590      28.860  29.110  47.260  1.00  0.00           C
ATOM     99  HG1 LYS A 590      29.020  30.220  47.320  1.00  0.00           H
ATOM    100  HG2 LYS A 590      28.720  28.840  48.340  1.00  0.00           H
ATOM    101  CD  LYS A 590      27.570  28.930  46.530  1.00  0.00           C
ATOM    102  HD1 LYS A 590      27.560  29.340  45.490  1.00  0.00           H
ATOM    103  HD2 LYS A 590      26.840  29.590  47.060  1.00  0.00           H
ATOM    104  CE  LYS A 590      27.200  27.480  46.370  1.00  0.00           C
ATOM    105  HE1 LYS A 590      27.050  26.820  47.250  1.00  0.00           H
ATOM    106  HE2 LYS A 590      27.980  27.080  45.670  1.00  0.00           H
ATOM    107  NZ  LYS A 590      25.880  27.390  45.640  1.00  0.00           N
ATOM    108  HZ1 LYS A 590      25.200  28.040  46.110  1.00  0.00           H
ATOM    109  HZ2 LYS A 590      25.390  26.460  45.680  1.00  0.00           H
ATOM    110  HZ3 LYS A 590      26.080  27.650  44.660  1.00  0.00           H
ATOM    111  C   LYS A 590      32.470  28.360  46.210  1.00  0.00           C
ATOM    112  O   LYS A 590      32.870  27.180  46.320  1.00  0.00           O
ATOM    113  N   ARG A 591      32.920  29.160  45.270  1.00  0.00           N
ATOM    114  HN  ARG A 591      32.460  30.010  45.060  1.00  0.00           H
ATOM    115  CA  ARG A 591      33.950  28.680  44.300  1.00  0.00           C
ATOM    116  HA  ARG A 591      33.600  27.710  43.970  1.00  0.00           H
ATOM    117  CB  ARG A 591      33.910  29.670  43.080  1.00  0.00           C
ATOM    118  HB1 ARG A 591      34.740  29.430  42.390  1.00  0.00           H
ATOM    119  HB2 ARG A 591      34.120  30.670  43.530  1.00  0.00           H
ATOM    120  CG  ARG A 591      32.600  29.720  42.350  1.00  0.00           C
ATOM    121  HG1 ARG A 591      32.450  30.750  41.950  1.00  0.00           H
ATOM    122  HG2 ARG A 591      31.760  29.610  43.070  1.00  0.00           H
ATOM    123  CD  ARG A 591      32.460  28.720  41.140  1.00  0.00           C
ATOM    124  HD1 ARG A 591      31.420  28.740  40.750  1.00  0.00           H
ATOM    125  HD2 ARG A 591      32.650  27.670  41.470  1.00  0.00           H
ATOM    126  NE  ARG A 591      33.440  29.310  40.120  1.00  0.00           N
ATOM    127  HE  ARG A 591      34.180  29.930  40.400  1.00  0.00           H
ATOM    128  CZ  ARG A 591      33.230  29.410  38.820  1.00  0.00           C
ATOM    129  NH1 ARG A 591      32.210  28.830  38.230  1.00  0.00           N
ATOM    130 HH11 ARG A 591      32.060  28.950  37.240  1.00  0.00           H
ATOM    131 HH12 ARG A 591      31.650  28.130  38.660  1.00  0.00           H
ATOM    132  NH2 ARG A 591      34.050  30.090  38.090  1.00  0.00           N
ATOM    133 HH21 ARG A 591      34.780  30.640  38.510  1.00  0.00           H
ATOM    134 HH22 ARG A 591      33.920  30.060  37.100  1.00  0.00           H
ATOM    135  C   ARG A 591      35.350  28.540  44.770  1.00  0.00           C
ATOM    136  O   ARG A 591      36.070  27.680  44.310  1.00  0.00           O
ATOM    137  N   LYS A 592      35.780  29.360  45.750  1.00  0.00           N
ATOM    138  HN  LYS A 592      35.220  30.140  45.990  1.00  0.00           H
ATOM    139  CA  LYS A 592      37.080  29.250  46.330  1.00  0.00           C
ATOM    140  HA  LYS A 592      37.790  28.840  45.630  1.00  0.00           H
ATOM    141  CB  LYS A 592      37.630  30.610  46.780  1.00  0.00           C
ATOM    142  HB1 LYS A 592      38.690  30.550  47.100  1.00  0.00           H
ATOM    143  HB2 LYS A 592      37.040  30.950  47.650  1.00  0.00           H
ATOM    144  CG  LYS A 592      37.550  31.630  45.630  1.00  0.00           C
ATOM    145  HG1 LYS A 592      38.090  32.530  45.990  1.00  0.00           H
ATOM    146  HG2 LYS A 592      36.510  31.950  45.410  1.00  0.00           H
ATOM    147  CD  LYS A 592      38.190  31.280  44.260  1.00  0.00           C
ATOM    148  HD1 LYS A 592      37.920  30.230  44.020  1.00  0.00           H
ATOM    149  HD2 LYS A 592      39.280  31.200  44.440  1.00  0.00           H
ATOM    150  CE  LYS A 592      37.810  32.280  43.180  1.00  0.00           C
ATOM    151  HE1 LYS A 592      38.270  33.280  43.340  1.00  0.00           H
ATOM    152  HE2 LYS A 592      36.760  32.400  42.880  1.00  0.00           H
ATOM    153  NZ  LYS A 592      38.500  31.890  41.880  1.00  0.00           N
ATOM    154  HZ1 LYS A 592      38.060  32.320  41.040  1.00  0.00           H
ATOM    155  HZ2 LYS A 592      38.560  30.860  41.750  1.00  0.00           H
ATOM    156  HZ3 LYS A 592      39.490  32.110  42.040  1.00  0.00           H
ATOM    157  C   LYS A 592      37.170  28.250  47.410  1.00  0.00           C
ATOM    158  O   LYS A 592      38.250  27.690  47.700  1.00  0.00           O
ATOM    159  N   ALA A 593      36.110  27.880  48.070  1.00  0.00           N
ATOM    160  HN  ALA A 593      35.240  28.330  47.860  1.00  0.00           H
ATOM    161  CA  ALA A 593      36.110  26.990  49.180  1.00  0.00           C
ATOM    162  HA  ALA A 593      36.830  27.450  49.850  1.00  0.00           H
ATOM    163  CB  ALA A 593      34.660  26.900  49.720  1.00  0.00           C
ATOM    164  HB1 ALA A 593      34.230  27.890  49.970  1.00  0.00           H
ATOM    165  HB2 ALA A 593      34.510  26.080  50.450  1.00  0.00           H
ATOM    166  HB3 ALA A 593      34.050  26.600  48.840  1.00  0.00           H
ATOM    167  C   ALA A 593      36.770  25.570  48.940  1.00  0.00           C
ATOM    168  O   ALA A 593      37.480  25.150  49.850  1.00  0.00           O
ATOM    169  N   PRO A 594      36.750  24.760  47.890  1.00  0.00           N
ATOM    170  CD  PRO A 594      35.830  24.990  46.730  1.00  0.00           C
ATOM    171  HD1 PRO A 594      36.290  25.810  46.150  1.00  0.00           H
ATOM    172  HD2 PRO A 594      34.860  25.200  47.250  1.00  0.00           H
ATOM    173  CA  PRO A 594      37.490  23.480  47.660  1.00  0.00           C
ATOM    174  HA  PRO A 594      37.430  22.880  48.560  1.00  0.00           H
ATOM    175  CB  PRO A 594      36.890  22.880  46.340  1.00  0.00           C
ATOM    176  HB1 PRO A 594      36.760  21.780  46.200  1.00  0.00           H
ATOM    177  HB2 PRO A 594      37.530  23.240  45.510  1.00  0.00           H
ATOM    178  CG  PRO A 594      35.510  23.580  46.150  1.00  0.00           C
ATOM    179  HG1 PRO A 594      35.180  23.600  45.090  1.00  0.00           H
ATOM    180  HG2 PRO A 594      34.710  23.200  46.820  1.00  0.00           H
ATOM    181  C   PRO A 594      38.980  23.750  47.460  1.00  0.00           C
ATOM    182  O   PRO A 594      39.720  22.800  47.390  1.00  0.00           O
ATOM    183  N   PHE A 595      39.400  24.990  47.210  1.00  0.00           N
ATOM    184  HN  PHE A 595      38.780  25.770  47.210  1.00  0.00           H
ATOM    185  CA  PHE A 595      40.800  25.350  46.960  1.00  0.00           C
ATOM    186  HA  PHE A 595      41.280  24.520  46.470  1.00  0.00           H
ATOM    187  CB  PHE A 595      40.780  26.620  45.930  1.00  0.00           C
ATOM    188  HB1 PHE A 595      41.830  26.960  45.790  1.00  0.00           H
ATOM    189  HB2 PHE A 595      40.150  27.490  46.210  1.00  0.00           H
ATOM    190  CG  PHE A 595      40.250  26.170  44.570  1.00  0.00           C
ATOM    191  CD1 PHE A 595      41.160  25.900  43.570  1.00  0.00           C
ATOM    192  HD1 PHE A 595      42.200  25.860  43.870  1.00  0.00           H
ATOM    193  CE1 PHE A 595      40.690  25.450  42.320  1.00  0.00           C
ATOM    194  HE1 PHE A 595      41.400  25.180  41.560  1.00  0.00           H
ATOM    195  CZ  PHE A 595      39.280  25.290  42.060  1.00  0.00           C
ATOM    196  HZ  PHE A 595      38.980  25.110  41.050  1.00  0.00           H
ATOM    197  CD2 PHE A 595      38.910  26.100  44.310  1.00  0.00           C
ATOM    198  HD2 PHE A 595      38.190  26.380  45.070  1.00  0.00           H
ATOM    199  CE2 PHE A 595      38.440  25.610  43.130  1.00  0.00           C
ATOM    200  HE2 PHE A 595      37.380  25.420  43.040  1.00  0.00           H
ATOM    201  C   PHE A 595      41.600  25.680  48.190  1.00  0.00           C
ATOM    202  O   PHE A 595      42.790  25.990  48.060  1.00  0.00           O
ATOM    203  N   PHE A 596      41.020  25.690  49.400  1.00  0.00           N
ATOM    204  HN  PHE A 596      40.050  25.490  49.310  1.00  0.00           H
ATOM    205  CA  PHE A 596      41.540  25.970  50.700  1.00  0.00           C
ATOM    206  HA  PHE A 596      41.530  27.040  50.800  1.00  0.00           H
ATOM    207  CB  PHE A 596      40.560  25.320  51.690  1.00  0.00           C
ATOM    208  HB1 PHE A 596      40.590  24.210  51.500  1.00  0.00           H
ATOM    209  HB2 PHE A 596      39.550  25.780  51.660  1.00  0.00           H
ATOM    210  CG  PHE A 596      40.960  25.390  53.190  1.00  0.00           C
ATOM    211  CD1 PHE A 596      40.650  24.290  54.060  1.00  0.00           C
ATOM    212  HD1 PHE A 596      40.420  23.370  53.530  1.00  0.00           H
ATOM    213  CE1 PHE A 596      41.030  24.400  55.360  1.00  0.00           C
ATOM    214  HE1 PHE A 596      40.980  23.510  55.970  1.00  0.00           H
ATOM    215  CZ  PHE A 596      41.610  25.530  55.900  1.00  0.00           C
ATOM    216  HZ  PHE A 596      41.890  25.490  56.940  1.00  0.00           H
ATOM    217  CD2 PHE A 596      41.250  26.650  53.750  1.00  0.00           C
ATOM    218  HD2 PHE A 596      41.310  27.570  53.190  1.00  0.00           H
ATOM    219  CE2 PHE A 596      41.590  26.710  55.120  1.00  0.00           C
ATOM    220  HE2 PHE A 596      41.880  27.640  55.570  1.00  0.00           H
ATOM    221  C   PHE A 596      43.070  25.710  50.950  1.00  0.00           C
ATOM    222  O   PHE A 596      43.820  26.610  51.360  1.00  0.00           O
ATOM    223  N   LEU A 597      43.600  24.540  50.530  1.00  0.00           N
ATOM    224  HN  LEU A 597      43.040  23.790  50.190  1.00  0.00           H
ATOM    225  CA  LEU A 597      45.010  24.180  50.720  1.00  0.00           C
ATOM    226  HA  LEU A 597      45.440  24.910  51.380  1.00  0.00           H
ATOM    227  CB  LEU A 597      45.220  22.890  51.590  1.00  0.00           C
ATOM    228  HB1 LEU A 597      46.270  22.910  51.960  1.00  0.00           H
ATOM    229  HB2 LEU A 597      45.260  22.010  50.930  1.00  0.00           H
ATOM    230  CG  LEU A 597      44.330  22.640  52.800  1.00  0.00           C
ATOM    231  HG  LEU A 597      43.290  22.880  52.490  1.00  0.00           H
ATOM    232  CD1 LEU A 597      44.240  21.130  53.230  1.00  0.00           C
ATOM    233 HD11 LEU A 597      43.400  21.090  53.960  1.00  0.00           H
ATOM    234 HD12 LEU A 597      45.130  20.750  53.770  1.00  0.00           H
ATOM    235 HD13 LEU A 597      44.030  20.490  52.340  1.00  0.00           H
ATOM    236  CD2 LEU A 597      44.830  23.510  53.980  1.00  0.00           C
ATOM    237 HD21 LEU A 597      45.830  23.210  54.350  1.00  0.00           H
ATOM    238 HD22 LEU A 597      44.120  23.290  54.800  1.00  0.00           H
ATOM    239 HD23 LEU A 597      44.780  24.600  53.750  1.00  0.00           H
ATOM    240  C   LEU A 597      45.850  24.060  49.440  1.00  0.00           C
ATOM    241  O   LEU A 597      47.000  23.610  49.500  1.00  0.00           O
ATOM    242  N   SER A 598      45.280  24.540  48.330  1.00  0.00           N
ATOM    243  HN  SER A 598      44.340  24.840  48.190  1.00  0.00           H
ATOM    244  CA  SER A 598      45.860  24.390  46.950  1.00  0.00           C
ATOM    245  HA  SER A 598      46.190  23.360  46.860  1.00  0.00           H
ATOM    246  CB  SER A 598      44.700  24.800  45.890  1.00  0.00           C
ATOM    247  HB1 SER A 598      45.090  24.440  44.900  1.00  0.00           H
ATOM    248  HB2 SER A 598      44.430  25.860  45.770  1.00  0.00           H
ATOM    249  OG  SER A 598      43.640  23.870  46.060  1.00  0.00           O
ATOM    250  HG1 SER A 598      43.940  23.070  45.620  1.00  0.00           H
ATOM    251  C   SER A 598      47.160  25.140  46.630  1.00  0.00           C
ATOM    252  O   SER A 598      47.930  24.570  45.830  1.00  0.00           O
ATOM    253  N   ASP A 599      47.360  26.320  47.270  1.00  0.00           N
ATOM    254  HN  ASP A 599      46.630  26.750  47.790  1.00  0.00           H
ATOM    255  CA  ASP A 599      48.540  27.190  46.870  1.00  0.00           C
ATOM    256  HA  ASP A 599      49.030  26.790  45.990  1.00  0.00           H
ATOM    257  CB  ASP A 599      48.140  28.720  46.700  1.00  0.00           C
ATOM    258  HB1 ASP A 599      49.090  29.260  46.510  1.00  0.00           H
ATOM    259  HB2 ASP A 599      47.630  29.160  47.580  1.00  0.00           H
ATOM    260  CG  ASP A 599      47.270  28.970  45.550  1.00  0.00           C
ATOM    261  OD1 ASP A 599      47.410  28.170  44.600  1.00  0.00           O
ATOM    262  OD2 ASP A 599      46.560  30.010  45.480  1.00  0.00           O
ATOM    263  C   ASP A 599      49.490  26.970  48.070  1.00  0.00           C
ATOM    264  O   ASP A 599      50.470  27.670  48.220  1.00  0.00           O
ATOM    265  N   PHE A 600      49.270  26.020  49.030  1.00  0.00           N
ATOM    266  HN  PHE A 600      48.590  25.340  48.770  1.00  0.00           H
ATOM    267  CA  PHE A 600      50.010  25.920  50.290  1.00  0.00           C
ATOM    268  HA  PHE A 600      50.220  26.870  50.740  1.00  0.00           H
ATOM    269  CB  PHE A 600      49.190  25.060  51.320  1.00  0.00           C
ATOM    270  HB1 PHE A 600      49.020  24.000  51.060  1.00  0.00           H
ATOM    271  HB2 PHE A 600      48.160  25.450  51.150  1.00  0.00           H
ATOM    272  CG  PHE A 600      49.640  25.120  52.760  1.00  0.00           C
ATOM    273  CD1 PHE A 600      49.400  26.170  53.580  1.00  0.00           C
ATOM    274  HD1 PHE A 600      48.990  27.080  53.160  1.00  0.00           H
ATOM    275  CE1 PHE A 600      49.890  26.180  54.910  1.00  0.00           C
ATOM    276  HE1 PHE A 600      49.520  27.000  55.510  1.00  0.00           H
ATOM    277  CZ  PHE A 600      50.540  25.090  55.450  1.00  0.00           C
ATOM    278  HZ  PHE A 600      51.050  25.250  56.390  1.00  0.00           H
ATOM    279  CD2 PHE A 600      50.310  24.030  53.290  1.00  0.00           C
ATOM    280  HD2 PHE A 600      50.560  23.190  52.650  1.00  0.00           H
ATOM    281  CE2 PHE A 600      50.900  24.050  54.600  1.00  0.00           C
ATOM    282  HE2 PHE A 600      51.380  23.190  55.030  1.00  0.00           H
ATOM    283  C   PHE A 600      51.340  25.350  50.110  1.00  0.00           C
ATOM    284  O   PHE A 600      52.330  25.740  50.740  1.00  0.00           O
ATOM    285  N   LYS A 601      51.490  24.360  49.120  1.00  0.00           N
ATOM    286  HN  LYS A 601      50.690  24.050  48.620  1.00  0.00           H
ATOM    287  CA  LYS A 601      52.710  23.780  48.650  1.00  0.00           C
ATOM    288  HA  LYS A 601      53.300  23.510  49.520  1.00  0.00           H
ATOM    289  CB  LYS A 601      52.190  22.530  47.940  1.00  0.00           C
ATOM    290  HB1 LYS A 601      51.610  22.000  48.730  1.00  0.00           H
ATOM    291  HB2 LYS A 601      53.040  21.940  47.560  1.00  0.00           H
ATOM    292  CG  LYS A 601      51.020  22.540  46.840  1.00  0.00           C
ATOM    293  HG1 LYS A 601      50.190  23.130  47.290  1.00  0.00           H
ATOM    294  HG2 LYS A 601      50.710  21.470  46.730  1.00  0.00           H
ATOM    295  CD  LYS A 601      51.450  23.160  45.490  1.00  0.00           C
ATOM    296  HD1 LYS A 601      51.730  24.230  45.670  1.00  0.00           H
ATOM    297  HD2 LYS A 601      50.530  23.180  44.870  1.00  0.00           H
ATOM    298  CE  LYS A 601      52.680  22.440  44.840  1.00  0.00           C
ATOM    299  HE1 LYS A 601      52.280  21.440  44.560  1.00  0.00           H
ATOM    300  HE2 LYS A 601      53.470  22.390  45.620  1.00  0.00           H
ATOM    301  NZ  LYS A 601      53.100  23.190  43.620  1.00  0.00           N
ATOM    302  HZ1 LYS A 601      52.250  23.170  43.030  1.00  0.00           H
ATOM    303  HZ2 LYS A 601      53.840  22.730  43.030  1.00  0.00           H
ATOM    304  HZ3 LYS A 601      53.210  24.210  43.720  1.00  0.00           H
ATOM    305  C   LYS A 601      53.550  24.740  47.730  1.00  0.00           C
ATOM    306  O   LYS A 601      54.560  24.390  47.110  1.00  0.00           O
ATOM    307  N   ASP A 602      53.140  26.050  47.570  1.00  0.00           N
ATOM    308  HN  ASP A 602      52.210  26.280  47.850  1.00  0.00           H
ATOM    309  CA  ASP A 602      53.830  27.130  46.890  1.00  0.00           C
ATOM    310  HA  ASP A 602      54.770  26.690  46.600  1.00  0.00           H
ATOM    311  CB  ASP A 602      52.950  27.650  45.710  1.00  0.00           C
ATOM    312  HB1 ASP A 602      53.590  28.390  45.180  1.00  0.00           H
ATOM    313  HB2 ASP A 602      52.080  28.210  46.090  1.00  0.00           H
ATOM    314  CG  ASP A 602      52.630  26.640  44.630  1.00  0.00           C
ATOM    315  OD1 ASP A 602      53.470  25.750  44.320  1.00  0.00           O
ATOM    316  OD2 ASP A 602      51.580  26.870  43.900  1.00  0.00           O
ATOM    317  C   ASP A 602      54.120  28.230  47.860  1.00  0.00           C
ATOM    318  O   ASP A 602      54.720  29.200  47.530  1.00  0.00           O
ATOM    319  N   ALA A 603      53.780  28.070  49.140  1.00  0.00           N
ATOM    320  HN  ALA A 603      53.230  27.280  49.400  1.00  0.00           H
ATOM    321  CA  ALA A 603      54.230  28.950  50.180  1.00  0.00           C
ATOM    322  HA  ALA A 603      53.840  29.920  49.910  1.00  0.00           H
ATOM    323  CB  ALA A 603      53.590  28.630  51.530  1.00  0.00           C
ATOM    324  HB1 ALA A 603      52.490  28.650  51.540  1.00  0.00           H
ATOM    325  HB2 ALA A 603      54.010  29.140  52.430  1.00  0.00           H
ATOM    326  HB3 ALA A 603      53.860  27.580  51.810  1.00  0.00           H
ATOM    327  C   ALA A 603      55.680  29.290  50.430  1.00  0.00           C
ATOM    328  O   ALA A 603      56.040  30.450  50.800  1.00  0.00           O
ATOM    329  N   LEU A 604      56.600  28.310  50.110  1.00  0.00           N
ATOM    330  HN  LEU A 604      56.350  27.420  49.720  1.00  0.00           H
ATOM    331  CA  LEU A 604      57.970  28.570  50.240  1.00  0.00           C
ATOM    332  HA  LEU A 604      58.110  29.350  50.970  1.00  0.00           H
ATOM    333  CB  LEU A 604      58.660  27.340  50.840  1.00  0.00           C
ATOM    334  HB1 LEU A 604      59.760  27.410  50.760  1.00  0.00           H
ATOM    335  HB2 LEU A 604      58.310  26.480  50.220  1.00  0.00           H
ATOM    336  CG  LEU A 604      58.240  26.900  52.220  1.00  0.00           C
ATOM    337  HG  LEU A 604      57.190  27.250  52.400  1.00  0.00           H
ATOM    338  CD1 LEU A 604      58.160  25.440  52.440  1.00  0.00           C
ATOM    339 HD11 LEU A 604      57.770  25.050  51.480  1.00  0.00           H
ATOM    340 HD12 LEU A 604      57.530  25.180  53.320  1.00  0.00           H
ATOM    341 HD13 LEU A 604      59.150  24.920  52.470  1.00  0.00           H
ATOM    342  CD2 LEU A 604      59.150  27.450  53.340  1.00  0.00           C
ATOM    343 HD21 LEU A 604      60.180  27.120  53.090  1.00  0.00           H
ATOM    344 HD22 LEU A 604      58.930  27.150  54.380  1.00  0.00           H
ATOM    345 HD23 LEU A 604      59.170  28.560  53.310  1.00  0.00           H
ATOM    346  C   LEU A 604      58.750  28.950  48.890  1.00  0.00           C
ATOM    347  O   LEU A 604      60.010  29.100  48.820  1.00  0.00           O
ATOM    348  N   SER A 605      57.890  29.280  47.870  1.00  0.00           N
ATOM    349  HN  SER A 605      56.920  29.170  48.070  1.00  0.00           H
ATOM    350  CA  SER A 605      58.290  29.470  46.510  1.00  0.00           C
ATOM    351  HA  SER A 605      59.140  28.840  46.290  1.00  0.00           H
ATOM    352  CB  SER A 605      57.120  29.320  45.380  1.00  0.00           C
ATOM    353  HB1 SER A 605      56.270  29.920  45.770  1.00  0.00           H
ATOM    354  HB2 SER A 605      56.790  28.260  45.470  1.00  0.00           H
ATOM    355  OG  SER A 605      57.400  29.580  44.000  1.00  0.00           O
ATOM    356  HG1 SER A 605      58.020  28.880  43.780  1.00  0.00           H
ATOM    357  C   SER A 605      58.850  30.900  46.260  1.00  0.00           C
ATOM    358  O   SER A 605      58.570  31.810  47.030  1.00  0.00           O
ATOM    359  N   LEU A 606      59.620  31.070  45.150  1.00  0.00           N
ATOM    360  HN  LEU A 606      59.930  30.290  44.620  1.00  0.00           H
ATOM    361  CA  LEU A 606      60.200  32.310  44.670  1.00  0.00           C
ATOM    362  HA  LEU A 606      60.940  32.550  45.410  1.00  0.00           H
ATOM    363  CB  LEU A 606      61.010  32.060  43.340  1.00  0.00           C
ATOM    364  HB1 LEU A 606      61.170  33.040  42.860  1.00  0.00           H
ATOM    365  HB2 LEU A 606      60.290  31.530  42.690  1.00  0.00           H
ATOM    366  CG  LEU A 606      62.360  31.380  43.570  1.00  0.00           C
ATOM    367  HG  LEU A 606      62.350  30.620  44.380  1.00  0.00           H
ATOM    368  CD1 LEU A 606      62.930  30.750  42.270  1.00  0.00           C
ATOM    369 HD11 LEU A 606      62.160  30.040  41.910  1.00  0.00           H
ATOM    370 HD12 LEU A 606      63.900  30.230  42.420  1.00  0.00           H
ATOM    371 HD13 LEU A 606      63.060  31.520  41.470  1.00  0.00           H
ATOM    372  CD2 LEU A 606      63.410  32.340  44.160  1.00  0.00           C
ATOM    373 HD21 LEU A 606      63.360  32.270  45.270  1.00  0.00           H
ATOM    374 HD22 LEU A 606      63.220  33.430  44.010  1.00  0.00           H
ATOM    375 HD23 LEU A 606      64.450  32.020  43.880  1.00  0.00           H
ATOM    376  C   LEU A 606      59.280  33.490  44.590  1.00  0.00           C
ATOM    377  O   LEU A 606      58.230  33.450  43.980  1.00  0.00           O
ATOM    378  N   GLN A 607      59.630  34.610  45.270  1.00  0.00           N
ATOM    379  HN  GLN A 607      60.550  34.720  45.620  1.00  0.00           H
ATOM    380  CA  GLN A 607      58.850  35.840  45.460  1.00  0.00           C
ATOM    381  HA  GLN A 607      59.470  36.700  45.600  1.00  0.00           H
ATOM    382  CB  GLN A 607      57.970  36.330  44.270  1.00  0.00           C
ATOM    383  HB1 GLN A 607      57.780  37.380  44.570  1.00  0.00           H
ATOM    384  HB2 GLN A 607      56.960  35.860  44.220  1.00  0.00           H
ATOM    385  CG  GLN A 607      58.480  36.250  42.880  1.00  0.00           C
ATOM    386  HG1 GLN A 607      57.990  37.010  42.230  1.00  0.00           H
ATOM    387  HG2 GLN A 607      58.430  35.250  42.410  1.00  0.00           H
ATOM    388  CD  GLN A 607      59.920  36.840  42.910  1.00  0.00           C
ATOM    389  OE1 GLN A 607      60.080  38.040  43.100  1.00  0.00           O
ATOM    390  NE2 GLN A 607      60.900  35.990  42.710  1.00  0.00           N
ATOM    391 HE21 GLN A 607      61.840  36.310  42.570  1.00  0.00           H
ATOM    392 HE22 GLN A 607      60.740  35.000  42.740  1.00  0.00           H
ATOM    393  C   GLN A 607      57.970  35.760  46.670  1.00  0.00           C
ATOM    394  O   GLN A 607      57.990  36.710  47.490  1.00  0.00           O
ATOM    395  N   CYS A 608      57.230  34.610  46.810  1.00  0.00           N
ATOM    396  HN  CYS A 608      57.330  33.910  46.110  1.00  0.00           H
ATOM    397  CA  CYS A 608      56.300  34.390  47.940  1.00  0.00           C
ATOM    398  HA  CYS A 608      55.570  35.180  48.010  1.00  0.00           H
ATOM    399  CB  CYS A 608      55.380  33.200  47.680  1.00  0.00           C
ATOM    400  HB1 CYS A 608      54.700  32.800  48.460  1.00  0.00           H
ATOM    401  HB2 CYS A 608      56.060  32.340  47.550  1.00  0.00           H
ATOM    402  SG  CYS A 608      54.400  33.410  46.170  1.00  0.00           S
ATOM    403  HG1 CYS A 608      53.500  34.260  46.650  1.00  0.00           H
ATOM    404  C   CYS A 608      56.860  34.440  49.350  1.00  0.00           C
ATOM    405  O   CYS A 608      56.300  35.180  50.160  1.00  0.00           O
ATOM    406  N   LEU A 609      57.950  33.660  49.660  1.00  0.00           N
ATOM    407  HN  LEU A 609      58.170  32.960  48.990  1.00  0.00           H
ATOM    408  CA  LEU A 609      58.580  33.600  50.990  1.00  0.00           C
ATOM    409  HA  LEU A 609      57.740  33.400  51.640  1.00  0.00           H
ATOM    410  CB  LEU A 609      59.510  32.390  51.030  1.00  0.00           C
ATOM    411  HB1 LEU A 609      60.360  32.550  50.330  1.00  0.00           H
ATOM    412  HB2 LEU A 609      58.900  31.550  50.650  1.00  0.00           H
ATOM    413  CG  LEU A 609      60.140  32.110  52.420  1.00  0.00           C
ATOM    414  HG  LEU A 609      60.730  32.990  52.740  1.00  0.00           H
ATOM    415  CD1 LEU A 609      59.060  31.880  53.510  1.00  0.00           C
ATOM    416 HD11 LEU A 609      58.480  32.820  53.630  1.00  0.00           H
ATOM    417 HD12 LEU A 609      59.440  31.650  54.530  1.00  0.00           H
ATOM    418 HD13 LEU A 609      58.380  31.030  53.260  1.00  0.00           H
ATOM    419  CD2 LEU A 609      61.090  30.920  52.180  1.00  0.00           C
ATOM    420 HD21 LEU A 609      61.860  31.200  51.430  1.00  0.00           H
ATOM    421 HD22 LEU A 609      60.580  30.030  51.770  1.00  0.00           H
ATOM    422 HD23 LEU A 609      61.510  30.620  53.160  1.00  0.00           H
ATOM    423  C   LEU A 609      59.260  34.860  51.430  1.00  0.00           C
ATOM    424  O   LEU A 609      59.100  35.170  52.610  1.00  0.00           O
ATOM    425  N   ALA A 610      59.950  35.600  50.540  1.00  0.00           N
ATOM    426  HN  ALA A 610      59.980  35.180  49.630  1.00  0.00           H
ATOM    427  CA  ALA A 610      60.500  36.910  50.750  1.00  0.00           C
ATOM    428  HA  ALA A 610      61.080  36.890  51.670  1.00  0.00           H
ATOM    429  CB  ALA A 610      61.350  37.230  49.560  1.00  0.00           C
ATOM    430  HB1 ALA A 610      60.710  37.140  48.650  1.00  0.00           H
ATOM    431  HB2 ALA A 610      62.100  36.420  49.540  1.00  0.00           H
ATOM    432  HB3 ALA A 610      61.750  38.270  49.610  1.00  0.00           H
ATOM    433  C   ALA A 610      59.480  37.970  50.960  1.00  0.00           C
ATOM    434  O   ALA A 610      59.580  38.700  51.960  1.00  0.00           O
ATOM    435  N   SER A 611      58.350  38.040  50.220  1.00  0.00           N
ATOM    436  HN  SER A 611      58.360  37.490  49.380  1.00  0.00           H
ATOM    437  CA  SER A 611      57.190  38.870  50.370  1.00  0.00           C
ATOM    438  HA  SER A 611      57.570  39.890  50.430  1.00  0.00           H
ATOM    439  CB  SER A 611      56.200  38.710  49.190  1.00  0.00           C
ATOM    440  HB1 SER A 611      55.950  37.630  49.180  1.00  0.00           H
ATOM    441  HB2 SER A 611      56.760  39.090  48.310  1.00  0.00           H
ATOM    442  OG  SER A 611      54.980  39.420  49.240  1.00  0.00           O
ATOM    443  HG1 SER A 611      55.170  40.150  48.650  1.00  0.00           H
ATOM    444  C   SER A 611      56.550  38.610  51.710  1.00  0.00           C
ATOM    445  O   SER A 611      56.170  39.570  52.420  1.00  0.00           O
ATOM    446  N   ILE A 612      56.300  37.370  52.180  1.00  0.00           N
ATOM    447  HN  ILE A 612      56.630  36.580  51.670  1.00  0.00           H
ATOM    448  CA  ILE A 612      55.850  37.040  53.510  1.00  0.00           C
ATOM    449  HA  ILE A 612      54.850  37.400  53.670  1.00  0.00           H
ATOM    450  CB  ILE A 612      55.820  35.580  53.820  1.00  0.00           C
ATOM    451  HB  ILE A 612      56.660  34.950  53.440  1.00  0.00           H
ATOM    452  CG2 ILE A 612      55.680  35.310  55.340  1.00  0.00           C
ATOM    453 HG21 ILE A 612      56.690  35.250  55.810  1.00  0.00           H
ATOM    454 HG22 ILE A 612      55.270  34.290  55.500  1.00  0.00           H
ATOM    455 HG23 ILE A 612      55.010  36.030  55.840  1.00  0.00           H
ATOM    456  CG1 ILE A 612      54.560  34.950  53.070  1.00  0.00           C
ATOM    457 HG11 ILE A 612      54.530  35.370  52.040  1.00  0.00           H
ATOM    458 HG12 ILE A 612      53.650  35.320  53.590  1.00  0.00           H
ATOM    459  CD  ILE A 612      54.480  33.420  52.990  1.00  0.00           C
ATOM    460  HD1 ILE A 612      54.370  33.060  54.040  1.00  0.00           H
ATOM    461  HD2 ILE A 612      55.390  32.980  52.530  1.00  0.00           H
ATOM    462  HD3 ILE A 612      53.520  33.110  52.490  1.00  0.00           H
ATOM    463  C   ILE A 612      56.690  37.770  54.610  1.00  0.00           C
ATOM    464  O   ILE A 612      56.160  38.610  55.350  1.00  0.00           O
ATOM    465  N   LEU A 613      57.980  37.410  54.620  1.00  0.00           N
ATOM    466  HN  LEU A 613      58.300  36.650  54.080  1.00  0.00           H
ATOM    467  CA  LEU A 613      58.930  37.880  55.660  1.00  0.00           C
ATOM    468  HA  LEU A 613      58.490  37.670  56.630  1.00  0.00           H
ATOM    469  CB  LEU A 613      60.360  37.340  55.490  1.00  0.00           C
ATOM    470  HB1 LEU A 613      61.110  37.820  56.150  1.00  0.00           H
ATOM    471  HB2 LEU A 613      60.590  37.540  54.420  1.00  0.00           H
ATOM    472  CG  LEU A 613      60.360  35.820  55.710  1.00  0.00           C
ATOM    473  HG  LEU A 613      59.430  35.360  55.320  1.00  0.00           H
ATOM    474  CD1 LEU A 613      61.410  35.190  54.790  1.00  0.00           C
ATOM    475 HD11 LEU A 613      62.410  35.410  55.240  1.00  0.00           H
ATOM    476 HD12 LEU A 613      61.350  35.610  53.780  1.00  0.00           H
ATOM    477 HD13 LEU A 613      61.380  34.070  54.850  1.00  0.00           H
ATOM    478  CD2 LEU A 613      60.550  35.400  57.200  1.00  0.00           C
ATOM    479 HD21 LEU A 613      60.340  36.300  57.830  1.00  0.00           H
ATOM    480 HD22 LEU A 613      61.570  35.020  57.350  1.00  0.00           H
ATOM    481 HD23 LEU A 613      59.940  34.540  57.530  1.00  0.00           H
ATOM    482  C   LEU A 613      59.090  39.480  55.670  1.00  0.00           C
ATOM    483  O   LEU A 613      59.100  40.060  56.720  1.00  0.00           O
ATOM    484  N   PHE A 614      59.140  40.060  54.390  1.00  0.00           N
ATOM    485  HN  PHE A 614      59.150  39.530  53.550  1.00  0.00           H
ATOM    486  CA  PHE A 614      59.240  41.520  54.360  1.00  0.00           C
ATOM    487  HA  PHE A 614      60.010  41.840  55.030  1.00  0.00           H
ATOM    488  CB  PHE A 614      59.780  41.830  52.920  1.00  0.00           C
ATOM    489  HB1 PHE A 614      59.250  41.050  52.330  1.00  0.00           H
ATOM    490  HB2 PHE A 614      60.860  41.570  52.870  1.00  0.00           H
ATOM    491  CG  PHE A 614      59.500  43.230  52.460  1.00  0.00           C
ATOM    492  CD1 PHE A 614      60.350  44.320  52.870  1.00  0.00           C
ATOM    493  HD1 PHE A 614      61.240  44.090  53.440  1.00  0.00           H
ATOM    494  CE1 PHE A 614      60.050  45.600  52.450  1.00  0.00           C
ATOM    495  HE1 PHE A 614      60.640  46.420  52.810  1.00  0.00           H
ATOM    496  CZ  PHE A 614      58.950  45.900  51.680  1.00  0.00           C
ATOM    497  HZ  PHE A 614      58.710  46.940  51.540  1.00  0.00           H
ATOM    498  CD2 PHE A 614      58.500  43.490  51.470  1.00  0.00           C
ATOM    499  HD2 PHE A 614      57.990  42.650  51.030  1.00  0.00           H
ATOM    500  CE2 PHE A 614      58.210  44.790  51.110  1.00  0.00           C
ATOM    501  HE2 PHE A 614      57.540  44.930  50.280  1.00  0.00           H
ATOM    502  C   PHE A 614      58.060  42.380  54.930  1.00  0.00           C
ATOM    503  O   PHE A 614      58.230  43.240  55.780  1.00  0.00           O
ATOM    504  N   LEU A 615      56.760  42.050  54.580  1.00  0.00           N
ATOM    505  HN  LEU A 615      56.610  41.280  53.960  1.00  0.00           H
ATOM    506  CA  LEU A 615      55.570  42.610  55.060  1.00  0.00           C
ATOM    507  HA  LEU A 615      55.710  43.680  54.970  1.00  0.00           H
ATOM    508  CB  LEU A 615      54.310  42.120  54.190  1.00  0.00           C
ATOM    509  HB1 LEU A 615      53.410  42.220  54.830  1.00  0.00           H
ATOM    510  HB2 LEU A 615      54.590  41.060  54.040  1.00  0.00           H
ATOM    511  CG  LEU A 615      54.040  42.830  52.860  1.00  0.00           C
ATOM    512  HG  LEU A 615      53.300  42.230  52.290  1.00  0.00           H
ATOM    513  CD1 LEU A 615      53.350  44.220  53.190  1.00  0.00           C
ATOM    514 HD11 LEU A 615      53.380  44.840  52.280  1.00  0.00           H
ATOM    515 HD12 LEU A 615      54.010  44.710  53.940  1.00  0.00           H
ATOM    516 HD13 LEU A 615      52.320  44.020  53.560  1.00  0.00           H
ATOM    517  CD2 LEU A 615      55.210  43.030  51.840  1.00  0.00           C
ATOM    518 HD21 LEU A 615      54.850  43.670  51.000  1.00  0.00           H
ATOM    519 HD22 LEU A 615      55.720  42.120  51.480  1.00  0.00           H
ATOM    520 HD23 LEU A 615      55.830  43.760  52.410  1.00  0.00           H
ATOM    521  C   LEU A 615      55.360  42.330  56.500  1.00  0.00           C
ATOM    522  O   LEU A 615      54.860  43.240  57.140  1.00  0.00           O
ATOM    523  N   TYR A 616      55.690  41.160  57.020  1.00  0.00           N
ATOM    524  HN  TYR A 616      55.930  40.450  56.360  1.00  0.00           H
ATOM    525  CA  TYR A 616      55.530  40.860  58.360  1.00  0.00           C
ATOM    526  HA  TYR A 616      54.470  40.970  58.590  1.00  0.00           H
ATOM    527  CB  TYR A 616      55.950  39.320  58.630  1.00  0.00           C
ATOM    528  HB1 TYR A 616      56.840  39.030  58.030  1.00  0.00           H
ATOM    529  HB2 TYR A 616      55.090  38.700  58.300  1.00  0.00           H
ATOM    530  CG  TYR A 616      56.200  39.130  60.140  1.00  0.00           C
ATOM    531  CD1 TYR A 616      55.170  39.110  60.990  1.00  0.00           C
ATOM    532  HD1 TYR A 616      54.140  39.160  60.660  1.00  0.00           H
ATOM    533  CE1 TYR A 616      55.290  38.890  62.430  1.00  0.00           C
ATOM    534  HE1 TYR A 616      54.400  38.760  63.020  1.00  0.00           H
ATOM    535  CZ  TYR A 616      56.540  38.740  62.960  1.00  0.00           C
ATOM    536  OH  TYR A 616      56.820  38.550  64.340  1.00  0.00           O
ATOM    537  HH  TYR A 616      55.990  38.230  64.720  1.00  0.00           H
ATOM    538  CD2 TYR A 616      57.500  39.040  60.670  1.00  0.00           C
ATOM    539  HD2 TYR A 616      58.320  39.380  60.050  1.00  0.00           H
ATOM    540  CE2 TYR A 616      57.670  38.880  62.020  1.00  0.00           C
ATOM    541  HE2 TYR A 616      58.670  38.860  62.420  1.00  0.00           H
ATOM    542  C   TYR A 616      56.290  41.860  59.260  1.00  0.00           C
ATOM    543  O   TYR A 616      55.630  42.450  60.090  1.00  0.00           O
ATOM    544  N   CYS A 617      57.560  42.230  58.970  1.00  0.00           N
ATOM    545  HN  CYS A 617      58.080  41.610  58.380  1.00  0.00           H
ATOM    546  CA  CYS A 617      58.310  43.330  59.490  1.00  0.00           C
ATOM    547  HA  CYS A 617      58.300  43.200  60.570  1.00  0.00           H
ATOM    548  CB  CYS A 617      59.820  43.270  59.020  1.00  0.00           C
ATOM    549  HB1 CYS A 617      60.330  44.190  59.380  1.00  0.00           H
ATOM    550  HB2 CYS A 617      59.790  43.370  57.920  1.00  0.00           H
ATOM    551  SG  CYS A 617      60.710  41.750  59.500  1.00  0.00           S
ATOM    552  HG1 CYS A 617      60.010  40.910  58.740  1.00  0.00           H
ATOM    553  C   CYS A 617      57.690  44.740  59.320  1.00  0.00           C
ATOM    554  O   CYS A 617      57.690  45.530  60.300  1.00  0.00           O
ATOM    555  N   ALA A 618      57.110  45.070  58.130  1.00  0.00           N
ATOM    556  HN  ALA A 618      57.020  44.420  57.380  1.00  0.00           H
ATOM    557  CA  ALA A 618      56.460  46.380  57.890  1.00  0.00           C
ATOM    558  HA  ALA A 618      57.150  47.180  58.100  1.00  0.00           H
ATOM    559  CB  ALA A 618      55.940  46.390  56.380  1.00  0.00           C
ATOM    560  HB1 ALA A 618      55.060  45.720  56.400  1.00  0.00           H
ATOM    561  HB2 ALA A 618      56.700  45.900  55.740  1.00  0.00           H
ATOM    562  HB3 ALA A 618      55.540  47.390  56.130  1.00  0.00           H
ATOM    563  C   ALA A 618      55.160  46.590  58.750  1.00  0.00           C
ATOM    564  O   ALA A 618      54.930  47.660  59.270  1.00  0.00           O
ATOM    565  N   CYS A 619      54.400  45.580  59.030  1.00  0.00           N
ATOM    566  HN  CYS A 619      54.600  44.790  58.470  1.00  0.00           H
ATOM    567  CA  CYS A 619      53.220  45.550  59.810  1.00  0.00           C
ATOM    568  HA  CYS A 619      52.540  46.310  59.460  1.00  0.00           H
ATOM    569  CB  CYS A 619      52.460  44.160  59.590  1.00  0.00           C
ATOM    570  HB1 CYS A 619      51.550  44.240  60.240  1.00  0.00           H
ATOM    571  HB2 CYS A 619      53.120  43.340  59.930  1.00  0.00           H
ATOM    572  SG  CYS A 619      51.820  43.760  57.970  1.00  0.00           S
ATOM    573  HG1 CYS A 619      53.090  43.590  57.630  1.00  0.00           H
ATOM    574  C   CYS A 619      53.400  45.720  61.310  1.00  0.00           C
ATOM    575  O   CYS A 619      52.510  46.190  61.960  1.00  0.00           O
ATOM    576  N   MET A 620      54.570  45.350  61.840  1.00  0.00           N
ATOM    577  HN  MET A 620      55.180  44.970  61.150  1.00  0.00           H
ATOM    578  CA  MET A 620      54.820  45.240  63.270  1.00  0.00           C
ATOM    579  HA  MET A 620      53.940  44.720  63.630  1.00  0.00           H
ATOM    580  CB  MET A 620      56.120  44.510  63.560  1.00  0.00           C
ATOM    581  HB1 MET A 620      56.520  44.820  64.560  1.00  0.00           H
ATOM    582  HB2 MET A 620      56.910  44.870  62.850  1.00  0.00           H
ATOM    583  CG  MET A 620      55.940  43.000  63.580  1.00  0.00           C
ATOM    584  HG1 MET A 620      56.920  42.480  63.680  1.00  0.00           H
ATOM    585  HG2 MET A 620      55.480  42.740  62.590  1.00  0.00           H
ATOM    586  SD  MET A 620      54.730  42.330  64.740  1.00  0.00           S
ATOM    587  CE  MET A 620      55.950  42.060  66.070  1.00  0.00           C
ATOM    588  HE1 MET A 620      56.150  41.000  66.320  1.00  0.00           H
ATOM    589  HE2 MET A 620      55.750  42.590  67.020  1.00  0.00           H
ATOM    590  HE3 MET A 620      56.980  42.310  65.730  1.00  0.00           H
ATOM    591  C   MET A 620      54.770  46.560  64.010  1.00  0.00           C
ATOM    592  O   MET A 620      53.940  46.680  64.940  1.00  0.00           O
ATOM    593  N   SER A 621      55.390  47.670  63.580  1.00  0.00           N
ATOM    594  HN  SER A 621      56.000  47.540  62.790  1.00  0.00           H
ATOM    595  CA  SER A 621      55.190  49.010  64.160  1.00  0.00           C
ATOM    596  HA  SER A 621      55.360  49.030  65.210  1.00  0.00           H
ATOM    597  CB  SER A 621      56.310  50.010  63.720  1.00  0.00           C
ATOM    598  HB1 SER A 621      56.250  50.230  62.640  1.00  0.00           H
ATOM    599  HB2 SER A 621      57.260  49.440  63.870  1.00  0.00           H
ATOM    600  OG  SER A 621      56.430  51.190  64.540  1.00  0.00           O
ATOM    601  HG1 SER A 621      55.740  51.800  64.280  1.00  0.00           H
ATOM    602  C   SER A 621      53.810  49.600  64.090  1.00  0.00           C
ATOM    603  O   SER A 621      53.350  50.050  65.130  1.00  0.00           O
ATOM    604  N   PRO A 622      53.110  49.690  63.010  1.00  0.00           N
ATOM    605  CD  PRO A 622      53.660  49.460  61.620  1.00  0.00           C
ATOM    606  HD1 PRO A 622      53.980  48.410  61.490  1.00  0.00           H
ATOM    607  HD2 PRO A 622      54.480  50.170  61.360  1.00  0.00           H
ATOM    608  CA  PRO A 622      51.830  50.420  62.910  1.00  0.00           C
ATOM    609  HA  PRO A 622      51.890  51.380  63.380  1.00  0.00           H
ATOM    610  CB  PRO A 622      51.650  50.700  61.380  1.00  0.00           C
ATOM    611  HB1 PRO A 622      52.000  51.750  61.220  1.00  0.00           H
ATOM    612  HB2 PRO A 622      50.550  50.790  61.230  1.00  0.00           H
ATOM    613  CG  PRO A 622      52.460  49.640  60.650  1.00  0.00           C
ATOM    614  HG1 PRO A 622      51.900  48.680  60.570  1.00  0.00           H
ATOM    615  HG2 PRO A 622      52.890  50.100  59.740  1.00  0.00           H
ATOM    616  C   PRO A 622      50.760  49.590  63.640  1.00  0.00           C
ATOM    617  O   PRO A 622      49.840  50.210  64.160  1.00  0.00           O
ATOM    618  N   VAL A 623      50.680  48.260  63.630  1.00  0.00           N
ATOM    619  HN  VAL A 623      51.390  47.850  63.050  1.00  0.00           H
ATOM    620  CA  VAL A 623      49.850  47.410  64.520  1.00  0.00           C
ATOM    621  HA  VAL A 623      48.800  47.620  64.410  1.00  0.00           H
ATOM    622  CB  VAL A 623      50.050  45.950  64.150  1.00  0.00           C
ATOM    623  HB  VAL A 623      51.110  45.620  64.240  1.00  0.00           H
ATOM    624  CG1 VAL A 623      49.170  45.010  64.990  1.00  0.00           C
ATOM    625 HG11 VAL A 623      49.800  44.930  65.900  1.00  0.00           H
ATOM    626 HG12 VAL A 623      49.090  44.010  64.510  1.00  0.00           H
ATOM    627 HG13 VAL A 623      48.120  45.380  65.110  1.00  0.00           H
ATOM    628  CG2 VAL A 623      49.510  45.850  62.680  1.00  0.00           C
ATOM    629 HG21 VAL A 623      50.220  46.410  62.030  1.00  0.00           H
ATOM    630 HG22 VAL A 623      48.550  46.390  62.580  1.00  0.00           H
ATOM    631 HG23 VAL A 623      49.440  44.820  62.290  1.00  0.00           H
ATOM    632  C   VAL A 623      50.130  47.610  65.970  1.00  0.00           C
ATOM    633  O   VAL A 623      49.230  47.910  66.750  1.00  0.00           O
ATOM    634  N   ILE A 624      51.410  47.460  66.420  1.00  0.00           N
ATOM    635  HN  ILE A 624      52.180  47.390  65.800  1.00  0.00           H
ATOM    636  CA  ILE A 624      51.650  47.510  67.840  1.00  0.00           C
ATOM    637  HA  ILE A 624      50.970  46.810  68.310  1.00  0.00           H
ATOM    638  CB  ILE A 624      53.040  47.010  68.070  1.00  0.00           C
ATOM    639  HB  ILE A 624      53.620  47.310  67.170  1.00  0.00           H
ATOM    640  CG2 ILE A 624      53.850  47.750  69.270  1.00  0.00           C
ATOM    641 HG21 ILE A 624      53.360  47.530  70.240  1.00  0.00           H
ATOM    642 HG22 ILE A 624      53.920  48.840  69.090  1.00  0.00           H
ATOM    643 HG23 ILE A 624      54.930  47.520  69.260  1.00  0.00           H
ATOM    644  CG1 ILE A 624      53.100  45.510  67.970  1.00  0.00           C
ATOM    645 HG11 ILE A 624      52.530  45.090  67.110  1.00  0.00           H
ATOM    646 HG12 ILE A 624      52.730  45.130  68.950  1.00  0.00           H
ATOM    647  CD  ILE A 624      54.520  45.050  67.710  1.00  0.00           C
ATOM    648  HD1 ILE A 624      54.420  43.960  67.500  1.00  0.00           H
ATOM    649  HD2 ILE A 624      55.170  45.300  68.580  1.00  0.00           H
ATOM    650  HD3 ILE A 624      55.030  45.430  66.800  1.00  0.00           H
ATOM    651  C   ILE A 624      51.370  49.020  68.320  1.00  0.00           C
ATOM    652  O   ILE A 624      50.980  49.280  69.490  1.00  0.00           O
ATOM    653  N   THR A 625      51.610  49.980  67.450  1.00  0.00           N
ATOM    654  HN  THR A 625      52.060  49.690  66.610  1.00  0.00           H
ATOM    655  CA  THR A 625      51.410  51.410  67.810  1.00  0.00           C
ATOM    656  HA  THR A 625      51.860  51.560  68.790  1.00  0.00           H
ATOM    657  CB  THR A 625      52.020  52.400  66.880  1.00  0.00           C
ATOM    658  HB  THR A 625      51.600  52.310  65.860  1.00  0.00           H
ATOM    659  OG1 THR A 625      53.430  52.130  66.720  1.00  0.00           O
ATOM    660  HG1 THR A 625      53.500  51.270  66.330  1.00  0.00           H
ATOM    661  CG2 THR A 625      51.930  53.860  67.470  1.00  0.00           C
ATOM    662 HG21 THR A 625      52.610  54.560  66.930  1.00  0.00           H
ATOM    663 HG22 THR A 625      52.140  53.770  68.560  1.00  0.00           H
ATOM    664 HG23 THR A 625      50.880  54.230  67.380  1.00  0.00           H
ATOM    665  C   THR A 625      49.950  51.820  67.940  1.00  0.00           C
ATOM    666  O   THR A 625      49.460  52.530  68.790  1.00  0.00           O
ATOM    667  N   PHE A 626      49.130  51.280  67.010  1.00  0.00           N
ATOM    668  HN  PHE A 626      49.480  50.820  66.200  1.00  0.00           H
ATOM    669  CA  PHE A 626      47.680  51.270  67.080  1.00  0.00           C
ATOM    670  HA  PHE A 626      47.270  52.270  67.080  1.00  0.00           H
ATOM    671  CB  PHE A 626      47.110  50.550  65.810  1.00  0.00           C
ATOM    672  HB1 PHE A 626      47.670  49.590  65.760  1.00  0.00           H
ATOM    673  HB2 PHE A 626      47.300  51.160  64.890  1.00  0.00           H
ATOM    674  CG  PHE A 626      45.610  50.240  65.850  1.00  0.00           C
ATOM    675  CD1 PHE A 626      44.710  51.320  66.130  1.00  0.00           C
ATOM    676  HD1 PHE A 626      45.050  52.290  66.440  1.00  0.00           H
ATOM    677  CE1 PHE A 626      43.330  50.990  66.280  1.00  0.00           C
ATOM    678  HE1 PHE A 626      42.600  51.650  66.690  1.00  0.00           H
ATOM    679  CZ  PHE A 626      42.830  49.710  65.940  1.00  0.00           C
ATOM    680  HZ  PHE A 626      41.790  49.440  66.020  1.00  0.00           H
ATOM    681  CD2 PHE A 626      45.090  48.970  65.630  1.00  0.00           C
ATOM    682  HD2 PHE A 626      45.820  48.160  65.630  1.00  0.00           H
ATOM    683  CE2 PHE A 626      43.750  48.700  65.600  1.00  0.00           C
ATOM    684  HE2 PHE A 626      43.290  47.730  65.540  1.00  0.00           H
ATOM    685  C   PHE A 626      47.140  50.630  68.350  1.00  0.00           C
ATOM    686  O   PHE A 626      46.240  51.120  68.990  1.00  0.00           O
ATOM    687  N   GLY A 627      47.690  49.460  68.820  1.00  0.00           N
ATOM    688  HN  GLY A 627      48.390  49.130  68.190  1.00  0.00           H
ATOM    689  CA  GLY A 627      47.260  48.830  70.060  1.00  0.00           C
ATOM    690  HA1 GLY A 627      47.840  47.930  70.130  1.00  0.00           H
ATOM    691  HA2 GLY A 627      46.200  48.660  70.000  1.00  0.00           H
ATOM    692  C   GLY A 627      47.600  49.620  71.290  1.00  0.00           C
ATOM    693  O   GLY A 627      46.840  49.690  72.230  1.00  0.00           O
ATOM    694  N   GLY A 628      48.840  50.190  71.330  1.00  0.00           N
ATOM    695  HN  GLY A 628      49.500  49.990  70.610  1.00  0.00           H
ATOM    696  CA  GLY A 628      49.140  51.110  72.400  1.00  0.00           C
ATOM    697  HA1 GLY A 628      50.200  51.250  72.360  1.00  0.00           H
ATOM    698  HA2 GLY A 628      48.870  50.590  73.330  1.00  0.00           H
ATOM    699  C   GLY A 628      48.430  52.490  72.440  1.00  0.00           C
ATOM    700  O   GLY A 628      48.050  52.990  73.490  1.00  0.00           O
ATOM    701  N   LEU A 629      48.080  53.030  71.300  1.00  0.00           N
ATOM    702  HN  LEU A 629      48.360  52.750  70.390  1.00  0.00           H
ATOM    703  CA  LEU A 629      47.250  54.190  71.220  1.00  0.00           C
ATOM    704  HA  LEU A 629      47.590  54.810  72.050  1.00  0.00           H
ATOM    705  CB  LEU A 629      47.290  54.710  69.800  1.00  0.00           C
ATOM    706  HB1 LEU A 629      46.600  55.590  69.810  1.00  0.00           H
ATOM    707  HB2 LEU A 629      46.910  53.880  69.160  1.00  0.00           H
ATOM    708  CG  LEU A 629      48.580  55.350  69.230  1.00  0.00           C
ATOM    709  HG  LEU A 629      49.430  54.700  69.510  1.00  0.00           H
ATOM    710  CD1 LEU A 629      48.500  55.550  67.760  1.00  0.00           C
ATOM    711 HD11 LEU A 629      49.460  56.060  67.510  1.00  0.00           H
ATOM    712 HD12 LEU A 629      47.740  56.310  67.530  1.00  0.00           H
ATOM    713 HD13 LEU A 629      48.240  54.620  67.210  1.00  0.00           H
ATOM    714  CD2 LEU A 629      48.990  56.720  69.910  1.00  0.00           C
ATOM    715 HD21 LEU A 629      49.940  57.040  69.420  1.00  0.00           H
ATOM    716 HD22 LEU A 629      49.250  56.520  70.970  1.00  0.00           H
ATOM    717 HD23 LEU A 629      48.270  57.550  69.740  1.00  0.00           H
ATOM    718  C   LEU A 629      45.790  53.830  71.480  1.00  0.00           C
ATOM    719  O   LEU A 629      45.060  54.490  72.160  1.00  0.00           O
ATOM    720  N   LEU A 630      45.310  52.690  71.030  1.00  0.00           N
ATOM    721  HN  LEU A 630      45.860  52.030  70.540  1.00  0.00           H
ATOM    722  CA  LEU A 630      43.920  52.310  71.290  1.00  0.00           C
ATOM    723  HA  LEU A 630      43.380  53.220  71.080  1.00  0.00           H
ATOM    724  CB  LEU A 630      43.440  51.120  70.460  1.00  0.00           C
ATOM    725  HB1 LEU A 630      44.030  50.230  70.750  1.00  0.00           H
ATOM    726  HB2 LEU A 630      43.630  51.220  69.370  1.00  0.00           H
ATOM    727  CG  LEU A 630      41.960  50.720  70.530  1.00  0.00           C
ATOM    728  HG  LEU A 630      41.570  50.490  71.540  1.00  0.00           H
ATOM    729  CD1 LEU A 630      41.140  51.950  70.080  1.00  0.00           C
ATOM    730 HD11 LEU A 630      40.060  51.710  70.060  1.00  0.00           H
ATOM    731 HD12 LEU A 630      41.450  52.170  69.030  1.00  0.00           H
ATOM    732 HD13 LEU A 630      41.200  52.920  70.610  1.00  0.00           H
ATOM    733  CD2 LEU A 630      41.770  49.600  69.510  1.00  0.00           C
ATOM    734 HD21 LEU A 630      40.760  49.150  69.390  1.00  0.00           H
ATOM    735 HD22 LEU A 630      42.500  48.770  69.690  1.00  0.00           H
ATOM    736 HD23 LEU A 630      41.970  50.020  68.500  1.00  0.00           H
ATOM    737  C   LEU A 630      43.700  51.980  72.770  1.00  0.00           C
ATOM    738  O   LEU A 630      42.630  52.170  73.330  1.00  0.00           O
ATOM    739  N   GLY A 631      44.810  51.510  73.460  1.00  0.00           N
ATOM    740  HN  GLY A 631      45.550  51.100  72.950  1.00  0.00           H
ATOM    741  CA  GLY A 631      44.990  51.560  74.880  1.00  0.00           C
ATOM    742  HA1 GLY A 631      45.990  51.210  75.090  1.00  0.00           H
ATOM    743  HA2 GLY A 631      44.280  50.900  75.350  1.00  0.00           H
ATOM    744  C   GLY A 631      44.860  52.920  75.540  1.00  0.00           C
ATOM    745  O   GLY A 631      44.220  52.930  76.540  1.00  0.00           O
ATOM    746  N   GLU A 632      45.600  53.960  75.030  1.00  0.00           N
ATOM    747  HN  GLU A 632      46.350  53.830  74.380  1.00  0.00           H
ATOM    748  CA  GLU A 632      45.450  55.300  75.590  1.00  0.00           C
ATOM    749  HA  GLU A 632      45.770  55.360  76.630  1.00  0.00           H
ATOM    750  CB  GLU A 632      46.400  56.340  74.910  1.00  0.00           C
ATOM    751  HB1 GLU A 632      46.340  57.290  75.490  1.00  0.00           H
ATOM    752  HB2 GLU A 632      46.000  56.610  73.910  1.00  0.00           H
ATOM    753  CG  GLU A 632      47.910  56.080  74.860  1.00  0.00           C
ATOM    754  HG1 GLU A 632      48.230  55.300  74.140  1.00  0.00           H
ATOM    755  HG2 GLU A 632      48.290  55.640  75.810  1.00  0.00           H
ATOM    756  CD  GLU A 632      48.880  57.250  74.620  1.00  0.00           C
ATOM    757  OE1 GLU A 632      49.090  57.630  73.410  1.00  0.00           O
ATOM    758  OE2 GLU A 632      49.590  57.620  75.610  1.00  0.00           O
ATOM    759  C   GLU A 632      44.040  55.850  75.570  1.00  0.00           C
ATOM    760  O   GLU A 632      43.590  56.430  76.590  1.00  0.00           O
ATOM    761  N   ALA A 633      43.360  55.660  74.410  1.00  0.00           N
ATOM    762  HN  ALA A 633      43.920  55.300  73.670  1.00  0.00           H
ATOM    763  CA  ALA A 633      41.990  55.930  74.190  1.00  0.00           C
ATOM    764  HA  ALA A 633      41.760  56.980  74.310  1.00  0.00           H
ATOM    765  CB  ALA A 633      41.550  55.590  72.720  1.00  0.00           C
ATOM    766  HB1 ALA A 633      41.750  54.500  72.610  1.00  0.00           H
ATOM    767  HB2 ALA A 633      42.130  56.010  71.860  1.00  0.00           H
ATOM    768  HB3 ALA A 633      40.480  55.860  72.600  1.00  0.00           H
ATOM    769  C   ALA A 633      41.030  55.240  75.160  1.00  0.00           C
ATOM    770  O   ALA A 633      40.090  55.870  75.630  1.00  0.00           O
ATOM    771  N   THR A 634      41.190  53.920  75.560  1.00  0.00           N
ATOM    772  HN  THR A 634      42.070  53.480  75.410  1.00  0.00           H
ATOM    773  CA  THR A 634      40.240  53.220  76.420  1.00  0.00           C
ATOM    774  HA  THR A 634      39.360  53.820  76.520  1.00  0.00           H
ATOM    775  CB  THR A 634      40.030  51.810  75.780  1.00  0.00           C
ATOM    776  HB  THR A 634      39.290  51.220  76.380  1.00  0.00           H
ATOM    777  OG1 THR A 634      41.270  51.140  75.470  1.00  0.00           O
ATOM    778  HG1 THR A 634      41.320  51.060  74.520  1.00  0.00           H
ATOM    779  CG2 THR A 634      39.200  51.980  74.460  1.00  0.00           C
ATOM    780 HG21 THR A 634      38.930  50.970  74.090  1.00  0.00           H
ATOM    781 HG22 THR A 634      39.730  52.500  73.630  1.00  0.00           H
ATOM    782 HG23 THR A 634      38.320  52.640  74.590  1.00  0.00           H
ATOM    783  C   THR A 634      40.680  52.940  77.850  1.00  0.00           C
ATOM    784  O   THR A 634      40.110  52.200  78.630  1.00  0.00           O
ATOM    785  N   GLU A 635      41.760  53.680  78.300  1.00  0.00           N
ATOM    786  HN  GLU A 635      42.240  54.240  77.630  1.00  0.00           H
ATOM    787  CA  GLU A 635      42.090  53.980  79.660  1.00  0.00           C
ATOM    788  HA  GLU A 635      42.750  54.840  79.590  1.00  0.00           H
ATOM    789  CB  GLU A 635      40.910  54.290  80.640  1.00  0.00           C
ATOM    790  HB1 GLU A 635      41.360  54.450  81.640  1.00  0.00           H
ATOM    791  HB2 GLU A 635      40.190  53.440  80.710  1.00  0.00           H
ATOM    792  CG  GLU A 635      40.210  55.630  80.270  1.00  0.00           C
ATOM    793  HG1 GLU A 635      40.010  55.620  79.190  1.00  0.00           H
ATOM    794  HG2 GLU A 635      40.810  56.530  80.510  1.00  0.00           H
ATOM    795  CD  GLU A 635      38.920  55.880  80.970  1.00  0.00           C
ATOM    796  OE1 GLU A 635      38.910  56.890  81.710  1.00  0.00           O
ATOM    797  OE2 GLU A 635      37.960  55.000  80.860  1.00  0.00           O
ATOM    798  C   GLU A 635      42.920  52.890  80.250  1.00  0.00           C
ATOM    799  O   GLU A 635      42.690  52.390  81.370  1.00  0.00           O
ATOM    800  N   GLY A 636      43.720  52.300  79.320  1.00  0.00           N
ATOM    801  HN  GLY A 636      43.900  52.760  78.470  1.00  0.00           H
ATOM    802  CA  GLY A 636      44.480  51.090  79.630  1.00  0.00           C
ATOM    803  HA1 GLY A 636      44.910  51.320  80.600  1.00  0.00           H
ATOM    804  HA2 GLY A 636      45.220  50.980  78.860  1.00  0.00           H
ATOM    805  C   GLY A 636      43.740  49.770  79.610  1.00  0.00           C
ATOM    806  O   GLY A 636      43.960  48.900  80.450  1.00  0.00           O
ATOM    807  N   ARG A 637      42.910  49.560  78.620  1.00  0.00           N
ATOM    808  HN  ARG A 637      42.710  50.240  77.920  1.00  0.00           H
ATOM    809  CA  ARG A 637      42.010  48.350  78.620  1.00  0.00           C
ATOM    810  HA  ARG A 637      42.070  47.730  79.490  1.00  0.00           H
ATOM    811  CB  ARG A 637      40.440  48.740  78.840  1.00  0.00           C
ATOM    812  HB1 ARG A 637      39.730  47.950  78.520  1.00  0.00           H
ATOM    813  HB2 ARG A 637      40.340  49.670  78.230  1.00  0.00           H
ATOM    814  CG  ARG A 637      40.080  49.000  80.340  1.00  0.00           C
ATOM    815  HG1 ARG A 637      40.890  49.610  80.770  1.00  0.00           H
ATOM    816  HG2 ARG A 637      40.100  48.030  80.890  1.00  0.00           H
ATOM    817  CD  ARG A 637      38.720  49.640  80.490  1.00  0.00           C
ATOM    818  HD1 ARG A 637      38.700  50.590  79.920  1.00  0.00           H
ATOM    819  HD2 ARG A 637      38.450  49.730  81.560  1.00  0.00           H
ATOM    820  NE  ARG A 637      37.700  48.710  80.000  1.00  0.00           N
ATOM    821  HE  ARG A 637      37.880  47.780  79.660  1.00  0.00           H
ATOM    822  CZ  ARG A 637      36.350  49.040  79.900  1.00  0.00           C
ATOM    823  NH1 ARG A 637      35.980  50.330  79.890  1.00  0.00           N
ATOM    824 HH11 ARG A 637      35.040  50.650  79.980  1.00  0.00           H
ATOM    825 HH12 ARG A 637      36.650  51.080  80.000  1.00  0.00           H
ATOM    826  NH2 ARG A 637      35.440  48.110  79.930  1.00  0.00           N
ATOM    827 HH21 ARG A 637      35.780  47.170  80.020  1.00  0.00           H
ATOM    828 HH22 ARG A 637      34.470  48.360  79.960  1.00  0.00           H
ATOM    829  C   ARG A 637      42.250  47.460  77.400  1.00  0.00           C
ATOM    830  O   ARG A 637      41.940  46.280  77.400  1.00  0.00           O
ATOM    831  N   LEU A 638      42.940  48.000  76.390  1.00  0.00           N
ATOM    832  HN  LEU A 638      43.390  48.870  76.580  1.00  0.00           H
ATOM    833  CA  LEU A 638      43.350  47.180  75.260  1.00  0.00           C
ATOM    834  HA  LEU A 638      43.180  46.140  75.480  1.00  0.00           H
ATOM    835  CB  LEU A 638      42.660  47.630  73.950  1.00  0.00           C
ATOM    836  HB1 LEU A 638      43.360  48.000  73.180  1.00  0.00           H
ATOM    837  HB2 LEU A 638      41.950  48.460  74.150  1.00  0.00           H
ATOM    838  CG  LEU A 638      41.870  46.600  73.140  1.00  0.00           C
ATOM    839  HG  LEU A 638      41.790  47.170  72.190  1.00  0.00           H
ATOM    840  CD1 LEU A 638      42.660  45.270  72.820  1.00  0.00           C
ATOM    841 HD11 LEU A 638      42.750  44.710  73.770  1.00  0.00           H
ATOM    842 HD12 LEU A 638      43.560  45.490  72.210  1.00  0.00           H
ATOM    843 HD13 LEU A 638      42.040  44.570  72.230  1.00  0.00           H
ATOM    844  CD2 LEU A 638      40.530  46.230  73.790  1.00  0.00           C
ATOM    845 HD21 LEU A 638      39.950  45.640  73.050  1.00  0.00           H
ATOM    846 HD22 LEU A 638      39.960  47.140  74.060  1.00  0.00           H
ATOM    847 HD23 LEU A 638      40.600  45.600  74.700  1.00  0.00           H
ATOM    848  C   LEU A 638      44.850  47.350  75.050  1.00  0.00           C
ATOM    849  O   LEU A 638      45.530  48.220  75.620  1.00  0.00           O
ATOM    850  N   SER A 639      45.440  46.380  74.310  1.00  0.00           N
ATOM    851  HN  SER A 639      44.860  45.600  74.100  1.00  0.00           H
ATOM    852  CA  SER A 639      46.880  46.300  74.100  1.00  0.00           C
ATOM    853  HA  SER A 639      47.300  47.280  74.290  1.00  0.00           H
ATOM    854  CB  SER A 639      47.530  45.290  75.000  1.00  0.00           C
ATOM    855  HB1 SER A 639      47.160  45.440  76.030  1.00  0.00           H
ATOM    856  HB2 SER A 639      48.650  45.320  75.040  1.00  0.00           H
ATOM    857  OG  SER A 639      47.260  43.960  74.510  1.00  0.00           O
ATOM    858  HG1 SER A 639      46.350  43.890  74.830  1.00  0.00           H
ATOM    859  C   SER A 639      47.390  46.060  72.690  1.00  0.00           C
ATOM    860  O   SER A 639      46.700  45.730  71.770  1.00  0.00           O
ATOM    861  N   ALA A 640      48.680  46.430  72.560  1.00  0.00           N
ATOM    862  HN  ALA A 640      49.050  47.010  73.290  1.00  0.00           H
ATOM    863  CA  ALA A 640      49.510  46.000  71.440  1.00  0.00           C
ATOM    864  HA  ALA A 640      49.240  46.640  70.630  1.00  0.00           H
ATOM    865  CB  ALA A 640      50.980  46.320  71.740  1.00  0.00           C
ATOM    866  HB1 ALA A 640      51.550  46.390  70.790  1.00  0.00           H
ATOM    867  HB2 ALA A 640      51.390  45.620  72.480  1.00  0.00           H
ATOM    868  HB3 ALA A 640      50.980  47.330  72.190  1.00  0.00           H
ATOM    869  C   ALA A 640      49.460  44.540  70.900  1.00  0.00           C
ATOM    870  O   ALA A 640      49.210  44.270  69.750  1.00  0.00           O
ATOM    871  N   ILE A 641      49.620  43.570  71.840  1.00  0.00           N
ATOM    872  HN  ILE A 641      49.830  43.740  72.800  1.00  0.00           H
ATOM    873  CA  ILE A 641      49.460  42.150  71.600  1.00  0.00           C
ATOM    874  HA  ILE A 641      50.090  41.960  70.730  1.00  0.00           H
ATOM    875  CB  ILE A 641      49.880  41.270  72.760  1.00  0.00           C
ATOM    876  HB  ILE A 641      49.100  41.300  73.540  1.00  0.00           H
ATOM    877  CG2 ILE A 641      50.060  39.770  72.210  1.00  0.00           C
ATOM    878 HG21 ILE A 641      50.780  39.790  71.350  1.00  0.00           H
ATOM    879 HG22 ILE A 641      49.160  39.200  71.870  1.00  0.00           H
ATOM    880 HG23 ILE A 641      50.440  39.130  73.040  1.00  0.00           H
ATOM    881  CG1 ILE A 641      51.170  41.830  73.470  1.00  0.00           C
ATOM    882 HG11 ILE A 641      51.310  41.010  74.230  1.00  0.00           H
ATOM    883 HG12 ILE A 641      51.030  42.820  73.960  1.00  0.00           H
ATOM    884  CD  ILE A 641      52.440  41.870  72.640  1.00  0.00           C
ATOM    885  HD1 ILE A 641      52.390  42.580  71.780  1.00  0.00           H
ATOM    886  HD2 ILE A 641      52.620  40.870  72.180  1.00  0.00           H
ATOM    887  HD3 ILE A 641      53.310  42.010  73.310  1.00  0.00           H
ATOM    888  C   ILE A 641      48.000  41.750  71.200  1.00  0.00           C
ATOM    889  O   ILE A 641      47.750  41.090  70.210  1.00  0.00           O
ATOM    890  N   GLU A 642      46.960  42.350  71.850  1.00  0.00           N
ATOM    891  HN  GLU A 642      47.100  42.790  72.730  1.00  0.00           H
ATOM    892  CA  GLU A 642      45.620  41.980  71.520  1.00  0.00           C
ATOM    893  HA  GLU A 642      45.500  40.900  71.490  1.00  0.00           H
ATOM    894  CB  GLU A 642      44.660  42.470  72.640  1.00  0.00           C
ATOM    895  HB1 GLU A 642      43.590  42.440  72.350  1.00  0.00           H
ATOM    896  HB2 GLU A 642      44.770  43.580  72.750  1.00  0.00           H
ATOM    897  CG  GLU A 642      44.670  41.790  74.010  1.00  0.00           C
ATOM    898  HG1 GLU A 642      45.680  41.500  74.390  1.00  0.00           H
ATOM    899  HG2 GLU A 642      44.060  40.870  73.940  1.00  0.00           H
ATOM    900  CD  GLU A 642      44.170  42.590  75.220  1.00  0.00           C
ATOM    901  OE1 GLU A 642      43.250  42.110  75.930  1.00  0.00           O
ATOM    902  OE2 GLU A 642      44.750  43.670  75.430  1.00  0.00           O
ATOM    903  C   GLU A 642      45.230  42.540  70.130  1.00  0.00           C
ATOM    904  O   GLU A 642      44.640  41.900  69.270  1.00  0.00           O
ATOM    905  N   SER A 643      45.810  43.680  69.710  1.00  0.00           N
ATOM    906  HN  SER A 643      46.310  44.150  70.430  1.00  0.00           H
ATOM    907  CA  SER A 643      45.760  44.340  68.400  1.00  0.00           C
ATOM    908  HA  SER A 643      44.720  44.450  68.170  1.00  0.00           H
ATOM    909  CB  SER A 643      46.400  45.720  68.380  1.00  0.00           C
ATOM    910  HB1 SER A 643      47.400  45.700  68.870  1.00  0.00           H
ATOM    911  HB2 SER A 643      45.890  46.510  68.990  1.00  0.00           H
ATOM    912  OG  SER A 643      46.530  46.270  67.070  1.00  0.00           O
ATOM    913  HG1 SER A 643      47.480  46.460  67.020  1.00  0.00           H
ATOM    914  C   SER A 643      46.390  43.450  67.320  1.00  0.00           C
ATOM    915  O   SER A 643      45.940  43.230  66.230  1.00  0.00           O
ATOM    916  N   LEU A 644      47.540  42.800  67.620  1.00  0.00           N
ATOM    917  HN  LEU A 644      47.950  42.920  68.520  1.00  0.00           H
ATOM    918  CA  LEU A 644      48.080  41.680  66.760  1.00  0.00           C
ATOM    919  HA  LEU A 644      48.240  42.140  65.800  1.00  0.00           H
ATOM    920  CB  LEU A 644      49.440  41.130  67.230  1.00  0.00           C
ATOM    921  HB1 LEU A 644      49.740  40.160  66.780  1.00  0.00           H
ATOM    922  HB2 LEU A 644      49.360  40.780  68.280  1.00  0.00           H
ATOM    923  CG  LEU A 644      50.620  42.010  67.020  1.00  0.00           C
ATOM    924  HG  LEU A 644      50.260  43.040  67.250  1.00  0.00           H
ATOM    925  CD1 LEU A 644      51.830  41.740  67.960  1.00  0.00           C
ATOM    926 HD11 LEU A 644      51.600  41.960  69.020  1.00  0.00           H
ATOM    927 HD12 LEU A 644      52.660  42.450  67.740  1.00  0.00           H
ATOM    928 HD13 LEU A 644      52.210  40.720  67.770  1.00  0.00           H
ATOM    929  CD2 LEU A 644      51.030  42.060  65.640  1.00  0.00           C
ATOM    930 HD21 LEU A 644      50.210  42.310  64.930  1.00  0.00           H
ATOM    931 HD22 LEU A 644      51.570  41.130  65.390  1.00  0.00           H
ATOM    932 HD23 LEU A 644      51.810  42.840  65.520  1.00  0.00           H
ATOM    933  C   LEU A 644      47.090  40.510  66.540  1.00  0.00           C
ATOM    934  O   LEU A 644      46.950  39.890  65.480  1.00  0.00           O
ATOM    935  N   PHE A 645      46.370  40.150  67.610  1.00  0.00           N
ATOM    936  HN  PHE A 645      46.490  40.700  68.440  1.00  0.00           H
ATOM    937  CA  PHE A 645      45.390  39.100  67.640  1.00  0.00           C
ATOM    938  HA  PHE A 645      45.910  38.300  67.130  1.00  0.00           H
ATOM    939  CB  PHE A 645      45.080  38.580  69.050  1.00  0.00           C
ATOM    940  HB1 PHE A 645      44.750  39.480  69.620  1.00  0.00           H
ATOM    941  HB2 PHE A 645      46.060  38.330  69.500  1.00  0.00           H
ATOM    942  CG  PHE A 645      44.030  37.510  69.180  1.00  0.00           C
ATOM    943  CD1 PHE A 645      43.900  36.350  68.310  1.00  0.00           C
ATOM    944  HD1 PHE A 645      44.500  36.260  67.420  1.00  0.00           H
ATOM    945  CE1 PHE A 645      42.960  35.330  68.570  1.00  0.00           C
ATOM    946  HE1 PHE A 645      43.040  34.440  67.960  1.00  0.00           H
ATOM    947  CZ  PHE A 645      42.090  35.430  69.680  1.00  0.00           C
ATOM    948  HZ  PHE A 645      41.290  34.730  69.890  1.00  0.00           H
ATOM    949  CD2 PHE A 645      43.230  37.530  70.380  1.00  0.00           C
ATOM    950  HD2 PHE A 645      43.350  38.310  71.110  1.00  0.00           H
ATOM    951  CE2 PHE A 645      42.220  36.540  70.550  1.00  0.00           C
ATOM    952  HE2 PHE A 645      41.570  36.590  71.410  1.00  0.00           H
ATOM    953  C   PHE A 645      44.100  39.380  66.820  1.00  0.00           C
ATOM    954  O   PHE A 645      43.570  38.670  65.900  1.00  0.00           O
ATOM    955  N   GLY A 646      43.510  40.570  67.000  1.00  0.00           N
ATOM    956  HN  GLY A 646      43.770  41.060  67.840  1.00  0.00           H
ATOM    957  CA  GLY A 646      42.530  41.270  66.130  1.00  0.00           C
ATOM    958  HA1 GLY A 646      42.780  42.310  66.290  1.00  0.00           H
ATOM    959  HA2 GLY A 646      41.480  40.990  66.170  1.00  0.00           H
ATOM    960  C   GLY A 646      42.870  41.220  64.670  1.00  0.00           C
ATOM    961  O   GLY A 646      42.030  40.700  63.900  1.00  0.00           O
ATOM    962  N   ALA A 647      44.110  41.580  64.220  1.00  0.00           N
ATOM    963  HN  ALA A 647      44.800  41.870  64.880  1.00  0.00           H
ATOM    964  CA  ALA A 647      44.550  41.550  62.830  1.00  0.00           C
ATOM    965  HA  ALA A 647      43.920  42.170  62.200  1.00  0.00           H
ATOM    966  CB  ALA A 647      45.970  42.000  62.800  1.00  0.00           C
ATOM    967  HB1 ALA A 647      46.640  41.420  63.480  1.00  0.00           H
ATOM    968  HB2 ALA A 647      46.030  43.020  63.220  1.00  0.00           H
ATOM    969  HB3 ALA A 647      46.460  41.890  61.810  1.00  0.00           H
ATOM    970  C   ALA A 647      44.480  40.090  62.360  1.00  0.00           C
ATOM    971  O   ALA A 647      43.880  39.790  61.300  1.00  0.00           O
ATOM    972  N   SER A 648      45.190  39.200  63.120  1.00  0.00           N
ATOM    973  HN  SER A 648      45.800  39.540  63.820  1.00  0.00           H
ATOM    974  CA  SER A 648      45.280  37.730  62.840  1.00  0.00           C
ATOM    975  HA  SER A 648      45.790  37.570  61.900  1.00  0.00           H
ATOM    976  CB  SER A 648      46.070  37.080  64.020  1.00  0.00           C
ATOM    977  HB1 SER A 648      45.630  37.350  64.990  1.00  0.00           H
ATOM    978  HB2 SER A 648      47.070  37.560  64.060  1.00  0.00           H
ATOM    979  OG  SER A 648      46.230  35.720  63.790  1.00  0.00           O
ATOM    980  HG1 SER A 648      46.940  35.580  63.150  1.00  0.00           H
ATOM    981  C   SER A 648      43.930  37.060  62.630  1.00  0.00           C
ATOM    982  O   SER A 648      43.650  36.490  61.600  1.00  0.00           O
ATOM    983  N   LEU A 649      42.930  37.240  63.550  1.00  0.00           N
ATOM    984  HN  LEU A 649      43.180  37.730  64.380  1.00  0.00           H
ATOM    985  CA  LEU A 649      41.660  36.580  63.480  1.00  0.00           C
ATOM    986  HA  LEU A 649      41.830  35.610  63.020  1.00  0.00           H
ATOM    987  CB  LEU A 649      41.060  36.500  64.920  1.00  0.00           C
ATOM    988  HB1 LEU A 649      40.770  37.540  65.200  1.00  0.00           H
ATOM    989  HB2 LEU A 649      41.740  36.060  65.680  1.00  0.00           H
ATOM    990  CG  LEU A 649      39.820  35.590  65.050  1.00  0.00           C
ATOM    991  HG  LEU A 649      39.140  35.940  64.240  1.00  0.00           H
ATOM    992  CD1 LEU A 649      40.220  34.110  64.870  1.00  0.00           C
ATOM    993 HD11 LEU A 649      39.360  33.410  65.020  1.00  0.00           H
ATOM    994 HD12 LEU A 649      41.010  33.850  65.610  1.00  0.00           H
ATOM    995 HD13 LEU A 649      40.700  33.950  63.890  1.00  0.00           H
ATOM    996  CD2 LEU A 649      39.030  35.830  66.330  1.00  0.00           C
ATOM    997 HD21 LEU A 649      39.080  36.920  66.540  1.00  0.00           H
ATOM    998 HD22 LEU A 649      39.630  35.390  67.170  1.00  0.00           H
ATOM    999 HD23 LEU A 649      38.020  35.380  66.370  1.00  0.00           H
ATOM   1000  C   LEU A 649      40.720  37.310  62.480  1.00  0.00           C
ATOM   1001  O   LEU A 649      39.830  36.760  61.890  1.00  0.00           O
ATOM   1002  N   THR A 650      40.860  38.650  62.270  1.00  0.00           N
ATOM   1003  HN  THR A 650      41.450  39.070  62.950  1.00  0.00           H
ATOM   1004  CA  THR A 650      40.270  39.360  61.190  1.00  0.00           C
ATOM   1005  HA  THR A 650      39.210  39.180  61.330  1.00  0.00           H
ATOM   1006  CB  THR A 650      40.520  40.880  61.150  1.00  0.00           C
ATOM   1007  HB  THR A 650      41.570  41.180  60.940  1.00  0.00           H
ATOM   1008  OG1 THR A 650      40.160  41.500  62.340  1.00  0.00           O
ATOM   1009  HG1 THR A 650      40.810  41.190  62.950  1.00  0.00           H
ATOM   1010  CG2 THR A 650      39.570  41.530  60.140  1.00  0.00           C
ATOM   1011 HG21 THR A 650      39.990  41.400  59.120  1.00  0.00           H
ATOM   1012 HG22 THR A 650      39.520  42.610  60.380  1.00  0.00           H
ATOM   1013 HG23 THR A 650      38.570  41.070  60.240  1.00  0.00           H
ATOM   1014  C   THR A 650      40.680  38.820  59.800  1.00  0.00           C
ATOM   1015  O   THR A 650      39.950  38.580  58.910  1.00  0.00           O
ATOM   1016  N   GLY A 651      41.940  38.480  59.640  1.00  0.00           N
ATOM   1017  HN  GLY A 651      42.560  38.750  60.370  1.00  0.00           H
ATOM   1018  CA  GLY A 651      42.670  38.150  58.440  1.00  0.00           C
ATOM   1019  HA1 GLY A 651      43.620  38.670  58.470  1.00  0.00           H
ATOM   1020  HA2 GLY A 651      42.120  38.580  57.620  1.00  0.00           H
ATOM   1021  C   GLY A 651      42.810  36.730  58.050  1.00  0.00           C
ATOM   1022  O   GLY A 651      43.190  36.340  56.940  1.00  0.00           O
ATOM   1023  N   ILE A 652      42.550  35.760  58.970  1.00  0.00           N
ATOM   1024  HN  ILE A 652      42.310  35.960  59.930  1.00  0.00           H
ATOM   1025  CA  ILE A 652      42.710  34.330  58.670  1.00  0.00           C
ATOM   1026  HA  ILE A 652      43.690  34.160  58.260  1.00  0.00           H
ATOM   1027  CB  ILE A 652      42.800  33.580  59.990  1.00  0.00           C
ATOM   1028  HB  ILE A 652      43.550  34.030  60.670  1.00  0.00           H
ATOM   1029  CG2 ILE A 652      41.390  33.600  60.690  1.00  0.00           C
ATOM   1030 HG21 ILE A 652      41.560  33.410  61.770  1.00  0.00           H
ATOM   1031 HG22 ILE A 652      40.710  32.880  60.180  1.00  0.00           H
ATOM   1032 HG23 ILE A 652      40.890  34.580  60.550  1.00  0.00           H
ATOM   1033  CG1 ILE A 652      43.270  32.040  59.990  1.00  0.00           C
ATOM   1034 HG11 ILE A 652      44.030  32.200  59.200  1.00  0.00           H
ATOM   1035 HG12 ILE A 652      42.440  31.370  59.680  1.00  0.00           H
ATOM   1036  CD  ILE A 652      43.860  31.370  61.250  1.00  0.00           C
ATOM   1037  HD1 ILE A 652      44.230  30.360  60.930  1.00  0.00           H
ATOM   1038  HD2 ILE A 652      43.140  31.370  62.090  1.00  0.00           H
ATOM   1039  HD3 ILE A 652      44.650  31.960  61.760  1.00  0.00           H
ATOM   1040  C   ILE A 652      41.780  33.820  57.550  1.00  0.00           C
ATOM   1041  O   ILE A 652      42.100  32.920  56.760  1.00  0.00           O
ATOM   1042  N   ALA A 653      40.480  34.290  57.520  1.00  0.00           N
ATOM   1043  HN  ALA A 653      40.030  34.710  58.290  1.00  0.00           H
ATOM   1044  CA  ALA A 653      39.530  34.030  56.440  1.00  0.00           C
ATOM   1045  HA  ALA A 653      39.470  32.960  56.290  1.00  0.00           H
ATOM   1046  CB  ALA A 653      38.080  34.340  56.890  1.00  0.00           C
ATOM   1047  HB1 ALA A 653      38.020  35.390  57.260  1.00  0.00           H
ATOM   1048  HB2 ALA A 653      37.720  33.850  57.800  1.00  0.00           H
ATOM   1049  HB3 ALA A 653      37.470  34.280  55.960  1.00  0.00           H
ATOM   1050  C   ALA A 653      39.790  34.810  55.120  1.00  0.00           C
ATOM   1051  O   ALA A 653      39.270  34.440  54.070  1.00  0.00           O
ATOM   1052  N   TYR A 654      40.460  35.940  55.140  1.00  0.00           N
ATOM   1053  HN  TYR A 654      41.030  36.280  55.890  1.00  0.00           H
ATOM   1054  CA  TYR A 654      40.260  36.980  54.080  1.00  0.00           C
ATOM   1055  HA  TYR A 654      39.220  37.190  53.900  1.00  0.00           H
ATOM   1056  CB  TYR A 654      41.030  38.220  54.550  1.00  0.00           C
ATOM   1057  HB1 TYR A 654      42.100  37.930  54.690  1.00  0.00           H
ATOM   1058  HB2 TYR A 654      40.610  38.490  55.550  1.00  0.00           H
ATOM   1059  CG  TYR A 654      40.910  39.360  53.560  1.00  0.00           C
ATOM   1060  CD1 TYR A 654      39.730  40.110  53.510  1.00  0.00           C
ATOM   1061  HD1 TYR A 654      38.810  39.780  53.970  1.00  0.00           H
ATOM   1062  CE1 TYR A 654      39.620  41.190  52.560  1.00  0.00           C
ATOM   1063  HE1 TYR A 654      38.700  41.720  52.320  1.00  0.00           H
ATOM   1064  CZ  TYR A 654      40.750  41.550  51.810  1.00  0.00           C
ATOM   1065  OH  TYR A 654      40.660  42.600  50.890  1.00  0.00           O
ATOM   1066  HH  TYR A 654      41.500  42.770  50.450  1.00  0.00           H
ATOM   1067  CD2 TYR A 654      42.050  39.860  52.970  1.00  0.00           C
ATOM   1068  HD2 TYR A 654      42.980  39.330  53.160  1.00  0.00           H
ATOM   1069  CE2 TYR A 654      41.980  40.910  52.010  1.00  0.00           C
ATOM   1070  HE2 TYR A 654      42.860  41.150  51.450  1.00  0.00           H
ATOM   1071  C   TYR A 654      40.870  36.560  52.660  1.00  0.00           C
ATOM   1072  O   TYR A 654      40.190  36.600  51.600  1.00  0.00           O
ATOM   1073  N   SER A 655      42.030  35.900  52.600  1.00  0.00           N
ATOM   1074  HN  SER A 655      42.460  35.740  53.490  1.00  0.00           H
ATOM   1075  CA  SER A 655      42.790  35.580  51.360  1.00  0.00           C
ATOM   1076  HA  SER A 655      42.600  36.370  50.650  1.00  0.00           H
ATOM   1077  CB  SER A 655      44.330  35.320  51.640  1.00  0.00           C
ATOM   1078  HB1 SER A 655      44.960  35.510  50.750  1.00  0.00           H
ATOM   1079  HB2 SER A 655      44.460  34.280  51.990  1.00  0.00           H
ATOM   1080  OG  SER A 655      44.750  36.230  52.640  1.00  0.00           O
ATOM   1081  HG1 SER A 655      45.000  37.050  52.210  1.00  0.00           H
ATOM   1082  C   SER A 655      42.200  34.460  50.550  1.00  0.00           C
ATOM   1083  O   SER A 655      42.280  34.400  49.280  1.00  0.00           O
ATOM   1084  N   LEU A 656      41.550  33.410  51.140  1.00  0.00           N
ATOM   1085  HN  LEU A 656      41.480  33.310  52.130  1.00  0.00           H
ATOM   1086  CA  LEU A 656      40.860  32.350  50.330  1.00  0.00           C
ATOM   1087  HA  LEU A 656      41.550  31.800  49.710  1.00  0.00           H
ATOM   1088  CB  LEU A 656      40.220  31.290  51.210  1.00  0.00           C
ATOM   1089  HB1 LEU A 656      39.400  31.760  51.800  1.00  0.00           H
ATOM   1090  HB2 LEU A 656      40.900  30.830  51.950  1.00  0.00           H
ATOM   1091  CG  LEU A 656      39.560  30.120  50.460  1.00  0.00           C
ATOM   1092  HG  LEU A 656      38.730  30.590  49.890  1.00  0.00           H
ATOM   1093  CD1 LEU A 656      40.540  29.440  49.460  1.00  0.00           C
ATOM   1094 HD11 LEU A 656      40.200  28.420  49.160  1.00  0.00           H
ATOM   1095 HD12 LEU A 656      41.520  29.170  49.920  1.00  0.00           H
ATOM   1096 HD13 LEU A 656      40.690  30.150  48.630  1.00  0.00           H
ATOM   1097  CD2 LEU A 656      38.900  29.170  51.400  1.00  0.00           C
ATOM   1098 HD21 LEU A 656      38.280  28.360  50.950  1.00  0.00           H
ATOM   1099 HD22 LEU A 656      38.140  29.750  51.970  1.00  0.00           H
ATOM   1100 HD23 LEU A 656      39.550  28.670  52.140  1.00  0.00           H
ATOM   1101  C   LEU A 656      39.790  32.890  49.490  1.00  0.00           C
ATOM   1102  O   LEU A 656      39.650  32.530  48.320  1.00  0.00           O
ATOM   1103  N   PHE A 657      38.970  33.720  50.090  1.00  0.00           N
ATOM   1104  HN  PHE A 657      39.040  33.870  51.080  1.00  0.00           H
ATOM   1105  CA  PHE A 657      37.770  34.270  49.430  1.00  0.00           C
ATOM   1106  HA  PHE A 657      37.420  33.590  48.670  1.00  0.00           H
ATOM   1107  CB  PHE A 657      36.500  34.390  50.440  1.00  0.00           C
ATOM   1108  HB1 PHE A 657      35.680  34.880  49.880  1.00  0.00           H
ATOM   1109  HB2 PHE A 657      36.820  35.020  51.300  1.00  0.00           H
ATOM   1110  CG  PHE A 657      36.210  33.030  51.010  1.00  0.00           C
ATOM   1111  CD1 PHE A 657      36.190  32.780  52.380  1.00  0.00           C
ATOM   1112  HD1 PHE A 657      36.580  33.630  52.910  1.00  0.00           H
ATOM   1113  CE1 PHE A 657      35.820  31.520  52.870  1.00  0.00           C
ATOM   1114  HE1 PHE A 657      35.790  31.380  53.940  1.00  0.00           H
ATOM   1115  CZ  PHE A 657      35.410  30.510  52.020  1.00  0.00           C
ATOM   1116  HZ  PHE A 657      35.190  29.640  52.620  1.00  0.00           H
ATOM   1117  CD2 PHE A 657      35.780  32.000  50.170  1.00  0.00           C
ATOM   1118  HD2 PHE A 657      35.700  32.330  49.140  1.00  0.00           H
ATOM   1119  CE2 PHE A 657      35.350  30.770  50.630  1.00  0.00           C
ATOM   1120  HE2 PHE A 657      35.060  29.910  50.040  1.00  0.00           H
ATOM   1121  C   PHE A 657      37.930  35.650  48.760  1.00  0.00           C
ATOM   1122  O   PHE A 657      37.030  36.030  47.960  1.00  0.00           O
ATOM   1123  N   ALA A 658      39.110  36.360  48.960  1.00  0.00           N
ATOM   1124  HN  ALA A 658      39.690  36.120  49.730  1.00  0.00           H
ATOM   1125  CA  ALA A 658      39.370  37.640  48.440  1.00  0.00           C
ATOM   1126  HA  ALA A 658      38.550  38.180  48.890  1.00  0.00           H
ATOM   1127  CB  ALA A 658      40.700  38.240  48.980  1.00  0.00           C
ATOM   1128  HB1 ALA A 658      40.700  38.410  50.070  1.00  0.00           H
ATOM   1129  HB2 ALA A 658      40.960  39.100  48.340  1.00  0.00           H
ATOM   1130  HB3 ALA A 658      41.460  37.430  48.930  1.00  0.00           H
ATOM   1131  C   ALA A 658      39.210  37.760  46.900  1.00  0.00           C
ATOM   1132  O   ALA A 658      39.520  36.800  46.140  1.00  0.00           O
ATOM   1133  N   GLY A 659      38.800  38.910  46.440  1.00  0.00           N
ATOM   1134  HN  GLY A 659      38.650  39.670  47.070  1.00  0.00           H
ATOM   1135  CA  GLY A 659      38.650  39.270  45.060  1.00  0.00           C
ATOM   1136  HA1 GLY A 659      37.970  40.110  44.980  1.00  0.00           H
ATOM   1137  HA2 GLY A 659      38.300  38.400  44.510  1.00  0.00           H
ATOM   1138  C   GLY A 659      39.970  39.650  44.460  1.00  0.00           C
ATOM   1139  O   GLY A 659      40.270  39.130  43.430  1.00  0.00           O
ATOM   1140  N   GLN A 660      40.820  40.460  45.150  1.00  0.00           N
ATOM   1141  HN  GLN A 660      40.410  41.070  45.830  1.00  0.00           H
ATOM   1142  CA  GLN A 660      42.270  40.610  44.830  1.00  0.00           C
ATOM   1143  HA  GLN A 660      42.530  40.120  43.910  1.00  0.00           H
ATOM   1144  CB  GLN A 660      42.690  42.060  44.510  1.00  0.00           C
ATOM   1145  HB1 GLN A 660      42.240  42.680  45.330  1.00  0.00           H
ATOM   1146  HB2 GLN A 660      42.130  42.250  43.580  1.00  0.00           H
ATOM   1147  CG  GLN A 660      44.140  42.510  44.390  1.00  0.00           C
ATOM   1148  HG1 GLN A 660      44.630  42.420  45.390  1.00  0.00           H
ATOM   1149  HG2 GLN A 660      44.230  43.570  44.100  1.00  0.00           H
ATOM   1150  CD  GLN A 660      45.010  41.470  43.620  1.00  0.00           C
ATOM   1151  OE1 GLN A 660      45.760  40.760  44.240  1.00  0.00           O
ATOM   1152  NE2 GLN A 660      44.810  41.450  42.280  1.00  0.00           N
ATOM   1153 HE21 GLN A 660      45.360  40.800  41.750  1.00  0.00           H
ATOM   1154 HE22 GLN A 660      44.070  41.910  41.800  1.00  0.00           H
ATOM   1155  C   GLN A 660      43.080  40.100  45.960  1.00  0.00           C
ATOM   1156  O   GLN A 660      43.340  40.710  46.990  1.00  0.00           O
ATOM   1157  N   PRO A 661      43.520  38.820  45.990  1.00  0.00           N
ATOM   1158  CD  PRO A 661      43.570  37.880  44.830  1.00  0.00           C
ATOM   1159  HD1 PRO A 661      44.210  38.280  44.010  1.00  0.00           H
ATOM   1160  HD2 PRO A 661      42.550  37.520  44.590  1.00  0.00           H
ATOM   1161  CA  PRO A 661      44.040  38.190  47.180  1.00  0.00           C
ATOM   1162  HA  PRO A 661      43.380  38.470  47.980  1.00  0.00           H
ATOM   1163  CB  PRO A 661      43.930  36.730  46.800  1.00  0.00           C
ATOM   1164  HB1 PRO A 661      42.910  36.300  46.950  1.00  0.00           H
ATOM   1165  HB2 PRO A 661      44.580  36.090  47.430  1.00  0.00           H
ATOM   1166  CG  PRO A 661      44.320  36.650  45.280  1.00  0.00           C
ATOM   1167  HG1 PRO A 661      45.400  36.860  45.070  1.00  0.00           H
ATOM   1168  HG2 PRO A 661      44.040  35.760  44.670  1.00  0.00           H
ATOM   1169  C   PRO A 661      45.420  38.640  47.650  1.00  0.00           C
ATOM   1170  O   PRO A 661      45.860  38.140  48.720  1.00  0.00           O
ATOM   1171  N   LEU A 662      46.110  39.590  47.010  1.00  0.00           N
ATOM   1172  HN  LEU A 662      45.980  39.820  46.050  1.00  0.00           H
ATOM   1173  CA  LEU A 662      47.320  40.320  47.480  1.00  0.00           C
ATOM   1174  HA  LEU A 662      47.730  39.650  48.220  1.00  0.00           H
ATOM   1175  CB  LEU A 662      48.410  40.580  46.390  1.00  0.00           C
ATOM   1176  HB1 LEU A 662      49.340  41.000  46.810  1.00  0.00           H
ATOM   1177  HB2 LEU A 662      48.130  41.380  45.660  1.00  0.00           H
ATOM   1178  CG  LEU A 662      48.740  39.240  45.600  1.00  0.00           C
ATOM   1179  HG  LEU A 662      47.810  38.810  45.180  1.00  0.00           H
ATOM   1180  CD1 LEU A 662      49.790  39.550  44.540  1.00  0.00           C
ATOM   1181 HD11 LEU A 662      49.390  40.220  43.750  1.00  0.00           H
ATOM   1182 HD12 LEU A 662      50.180  38.660  44.000  1.00  0.00           H
ATOM   1183 HD13 LEU A 662      50.760  39.980  44.880  1.00  0.00           H
ATOM   1184  CD2 LEU A 662      49.210  38.110  46.460  1.00  0.00           C
ATOM   1185 HD21 LEU A 662      48.350  37.580  46.930  1.00  0.00           H
ATOM   1186 HD22 LEU A 662      49.920  38.490  47.230  1.00  0.00           H
ATOM   1187 HD23 LEU A 662      49.680  37.340  45.800  1.00  0.00           H
ATOM   1188  C   LEU A 662      47.010  41.620  48.150  1.00  0.00           C
ATOM   1189  O   LEU A 662      47.960  42.290  48.520  1.00  0.00           O
ATOM   1190  N   THR A 663      45.680  42.020  48.370  1.00  0.00           N
ATOM   1191  HN  THR A 663      44.940  41.440  48.050  1.00  0.00           H
ATOM   1192  CA  THR A 663      45.270  42.980  49.320  1.00  0.00           C
ATOM   1193  HA  THR A 663      45.940  43.800  49.130  1.00  0.00           H
ATOM   1194  CB  THR A 663      43.820  43.450  49.270  1.00  0.00           C
ATOM   1195  HB  THR A 663      43.670  44.220  50.070  1.00  0.00           H
ATOM   1196  OG1 THR A 663      42.850  42.440  49.280  1.00  0.00           O
ATOM   1197  HG1 THR A 663      43.030  41.750  48.630  1.00  0.00           H
ATOM   1198  CG2 THR A 663      43.680  44.180  47.940  1.00  0.00           C
ATOM   1199 HG21 THR A 663      43.810  43.530  47.050  1.00  0.00           H
ATOM   1200 HG22 THR A 663      44.370  45.040  47.780  1.00  0.00           H
ATOM   1201 HG23 THR A 663      42.660  44.640  47.990  1.00  0.00           H
ATOM   1202  C   THR A 663      45.530  42.570  50.770  1.00  0.00           C
ATOM   1203  O   THR A 663      45.340  41.440  51.190  1.00  0.00           O
ATOM   1204  N   ILE A 664      46.110  43.530  51.590  1.00  0.00           N
ATOM   1205  HN  ILE A 664      46.180  44.450  51.210  1.00  0.00           H
ATOM   1206  CA  ILE A 664      46.640  43.300  52.920  1.00  0.00           C
ATOM   1207  HA  ILE A 664      46.310  42.350  53.290  1.00  0.00           H
ATOM   1208  CB  ILE A 664      48.140  43.440  52.900  1.00  0.00           C
ATOM   1209  HB  ILE A 664      48.390  44.360  52.330  1.00  0.00           H
ATOM   1210  CG2 ILE A 664      48.800  43.510  54.250  1.00  0.00           C
ATOM   1211 HG21 ILE A 664      48.130  43.140  55.060  1.00  0.00           H
ATOM   1212 HG22 ILE A 664      48.860  44.600  54.470  1.00  0.00           H
ATOM   1213 HG23 ILE A 664      49.780  42.980  54.280  1.00  0.00           H
ATOM   1214  CG1 ILE A 664      48.780  42.360  52.070  1.00  0.00           C
ATOM   1215 HG11 ILE A 664      49.830  42.660  51.940  1.00  0.00           H
ATOM   1216 HG12 ILE A 664      48.290  42.420  51.070  1.00  0.00           H
ATOM   1217  CD  ILE A 664      48.770  40.970  52.620  1.00  0.00           C
ATOM   1218  HD1 ILE A 664      49.400  40.300  51.980  1.00  0.00           H
ATOM   1219  HD2 ILE A 664      47.770  40.460  52.710  1.00  0.00           H
ATOM   1220  HD3 ILE A 664      49.190  41.030  53.640  1.00  0.00           H
ATOM   1221  C   ILE A 664      46.040  44.240  54.020  1.00  0.00           C
ATOM   1222  O   ILE A 664      46.000  45.450  53.800  1.00  0.00           O
ATOM   1223  N   LEU A 665      45.480  43.680  55.110  1.00  0.00           N
ATOM   1224  HN  LEU A 665      45.550  42.690  55.220  1.00  0.00           H
ATOM   1225  CA  LEU A 665      44.740  44.410  56.150  1.00  0.00           C
ATOM   1226  HA  LEU A 665      44.060  45.080  55.650  1.00  0.00           H
ATOM   1227  CB  LEU A 665      43.870  43.460  56.940  1.00  0.00           C
ATOM   1228  HB1 LEU A 665      43.380  43.880  57.850  1.00  0.00           H
ATOM   1229  HB2 LEU A 665      44.490  42.640  57.360  1.00  0.00           H
ATOM   1230  CG  LEU A 665      42.700  42.740  56.220  1.00  0.00           C
ATOM   1231  HG  LEU A 665      43.080  41.880  55.630  1.00  0.00           H
ATOM   1232  CD1 LEU A 665      41.890  42.080  57.270  1.00  0.00           C
ATOM   1233 HD11 LEU A 665      41.450  42.780  58.010  1.00  0.00           H
ATOM   1234 HD12 LEU A 665      42.430  41.370  57.920  1.00  0.00           H
ATOM   1235 HD13 LEU A 665      41.070  41.450  56.840  1.00  0.00           H
ATOM   1236  CD2 LEU A 665      41.920  43.650  55.180  1.00  0.00           C
ATOM   1237 HD21 LEU A 665      42.620  44.220  54.540  1.00  0.00           H
ATOM   1238 HD22 LEU A 665      41.130  44.210  55.730  1.00  0.00           H
ATOM   1239 HD23 LEU A 665      41.370  42.870  54.620  1.00  0.00           H
ATOM   1240  C   LEU A 665      45.630  45.110  57.150  1.00  0.00           C
ATOM   1241  O   LEU A 665      46.710  44.690  57.550  1.00  0.00           O
ATOM   1242  N   GLY A 666      45.190  46.250  57.720  1.00  0.00           N
ATOM   1243  HN  GLY A 666      44.340  46.740  57.500  1.00  0.00           H
ATOM   1244  CA  GLY A 666      46.030  47.000  58.640  1.00  0.00           C
ATOM   1245  HA1 GLY A 666      46.760  47.510  58.020  1.00  0.00           H
ATOM   1246  HA2 GLY A 666      46.460  46.360  59.400  1.00  0.00           H
ATOM   1247  C   GLY A 666      45.250  48.090  59.290  1.00  0.00           C
ATOM   1248  O   GLY A 666      44.100  48.410  58.890  1.00  0.00           O
ATOM   1249  N   SER A 667      45.910  48.650  60.280  1.00  0.00           N
ATOM   1250  HN  SER A 667      46.890  48.580  60.440  1.00  0.00           H
ATOM   1251  CA  SER A 667      45.380  49.660  61.100  1.00  0.00           C
ATOM   1252  HA  SER A 667      44.470  49.230  61.500  1.00  0.00           H
ATOM   1253  CB  SER A 667      46.510  49.900  62.120  1.00  0.00           C
ATOM   1254  HB1 SER A 667      46.380  48.990  62.740  1.00  0.00           H
ATOM   1255  HB2 SER A 667      46.260  50.700  62.860  1.00  0.00           H
ATOM   1256  OG  SER A 667      47.810  50.090  61.520  1.00  0.00           O
ATOM   1257  HG1 SER A 667      48.060  50.970  61.820  1.00  0.00           H
ATOM   1258  C   SER A 667      45.080  50.980  60.380  1.00  0.00           C
ATOM   1259  O   SER A 667      45.780  51.350  59.440  1.00  0.00           O
ATOM   1260  N   THR A 668      43.920  51.570  60.720  1.00  0.00           N
ATOM   1261  HN  THR A 668      43.270  51.180  61.350  1.00  0.00           H
ATOM   1262  CA  THR A 668      43.520  52.810  60.140  1.00  0.00           C
ATOM   1263  HA  THR A 668      44.410  53.200  59.660  1.00  0.00           H
ATOM   1264  CB  THR A 668      42.520  52.640  59.050  1.00  0.00           C
ATOM   1265  HB  THR A 668      42.860  51.840  58.330  1.00  0.00           H
ATOM   1266  OG1 THR A 668      42.320  53.820  58.290  1.00  0.00           O
ATOM   1267  HG1 THR A 668      41.720  53.510  57.620  1.00  0.00           H
ATOM   1268  CG2 THR A 668      41.170  52.340  59.670  1.00  0.00           C
ATOM   1269 HG21 THR A 668      40.290  52.470  58.990  1.00  0.00           H
ATOM   1270 HG22 THR A 668      40.870  53.140  60.370  1.00  0.00           H
ATOM   1271 HG23 THR A 668      41.270  51.400  60.260  1.00  0.00           H
ATOM   1272  C   THR A 668      43.230  53.810  61.230  1.00  0.00           C
ATOM   1273  O   THR A 668      42.350  53.730  62.080  1.00  0.00           O
ATOM   1274  N   GLY A 669      43.950  54.940  61.220  1.00  0.00           N
ATOM   1275  HN  GLY A 669      44.690  54.990  60.560  1.00  0.00           H
ATOM   1276  CA  GLY A 669      43.730  55.940  62.240  1.00  0.00           C
ATOM   1277  HA1 GLY A 669      44.450  56.730  62.070  1.00  0.00           H
ATOM   1278  HA2 GLY A 669      43.660  55.540  63.240  1.00  0.00           H
ATOM   1279  C   GLY A 669      42.400  56.630  62.230  1.00  0.00           C
ATOM   1280  O   GLY A 669      42.090  57.090  63.360  1.00  0.00           O
ATOM   1281  N   PRO A 670      41.580  56.750  61.180  1.00  0.00           N
ATOM   1282  CD  PRO A 670      42.080  57.210  59.900  1.00  0.00           C
ATOM   1283  HD1 PRO A 670      42.510  56.270  59.510  1.00  0.00           H
ATOM   1284  HD2 PRO A 670      42.690  58.130  60.080  1.00  0.00           H
ATOM   1285  CA  PRO A 670      40.210  57.120  61.300  1.00  0.00           C
ATOM   1286  HA  PRO A 670      40.140  58.130  61.680  1.00  0.00           H
ATOM   1287  CB  PRO A 670      39.700  57.110  59.860  1.00  0.00           C
ATOM   1288  HB1 PRO A 670      38.780  57.710  59.710  1.00  0.00           H
ATOM   1289  HB2 PRO A 670      39.570  56.090  59.450  1.00  0.00           H
ATOM   1290  CG  PRO A 670      40.890  57.610  58.990  1.00  0.00           C
ATOM   1291  HG1 PRO A 670      41.000  57.040  58.040  1.00  0.00           H
ATOM   1292  HG2 PRO A 670      40.780  58.700  58.770  1.00  0.00           H
ATOM   1293  C   PRO A 670      39.370  56.260  62.220  1.00  0.00           C
ATOM   1294  O   PRO A 670      38.570  56.800  62.950  1.00  0.00           O
ATOM   1295  N   VAL A 671      39.490  54.880  62.190  1.00  0.00           N
ATOM   1296  HN  VAL A 671      40.130  54.430  61.570  1.00  0.00           H
ATOM   1297  CA  VAL A 671      38.820  54.030  63.190  1.00  0.00           C
ATOM   1298  HA  VAL A 671      37.770  54.250  63.210  1.00  0.00           H
ATOM   1299  CB  VAL A 671      38.920  52.660  62.680  1.00  0.00           C
ATOM   1300  HB  VAL A 671      39.980  52.410  62.450  1.00  0.00           H
ATOM   1301  CG1 VAL A 671      38.270  51.690  63.680  1.00  0.00           C
ATOM   1302 HG11 VAL A 671      38.920  51.600  64.590  1.00  0.00           H
ATOM   1303 HG12 VAL A 671      38.080  50.700  63.210  1.00  0.00           H
ATOM   1304 HG13 VAL A 671      37.330  52.050  64.130  1.00  0.00           H
ATOM   1305  CG2 VAL A 671      38.100  52.430  61.420  1.00  0.00           C
ATOM   1306 HG21 VAL A 671      38.110  51.370  61.100  1.00  0.00           H
ATOM   1307 HG22 VAL A 671      38.460  53.190  60.680  1.00  0.00           H
ATOM   1308 HG23 VAL A 671      37.040  52.770  61.500  1.00  0.00           H
ATOM   1309  C   VAL A 671      39.390  54.200  64.570  1.00  0.00           C
ATOM   1310  O   VAL A 671      38.640  54.210  65.540  1.00  0.00           O
ATOM   1311  N   LEU A 672      40.700  54.380  64.710  1.00  0.00           N
ATOM   1312  HN  LEU A 672      41.350  54.240  63.970  1.00  0.00           H
ATOM   1313  CA  LEU A 672      41.170  54.710  66.030  1.00  0.00           C
ATOM   1314  HA  LEU A 672      40.960  53.880  66.700  1.00  0.00           H
ATOM   1315  CB  LEU A 672      42.680  54.900  65.990  1.00  0.00           C
ATOM   1316  HB1 LEU A 672      42.850  55.760  65.310  1.00  0.00           H
ATOM   1317  HB2 LEU A 672      43.230  53.990  65.710  1.00  0.00           H
ATOM   1318  CG  LEU A 672      43.340  55.370  67.320  1.00  0.00           C
ATOM   1319  HG  LEU A 672      42.980  56.410  67.520  1.00  0.00           H
ATOM   1320  CD1 LEU A 672      43.130  54.400  68.500  1.00  0.00           C
ATOM   1321 HD11 LEU A 672      42.130  53.970  68.700  1.00  0.00           H
ATOM   1322 HD12 LEU A 672      43.480  54.900  69.420  1.00  0.00           H
ATOM   1323 HD13 LEU A 672      43.880  53.580  68.470  1.00  0.00           H
ATOM   1324  CD2 LEU A 672      44.800  55.590  67.130  1.00  0.00           C
ATOM   1325 HD21 LEU A 672      45.030  56.040  66.140  1.00  0.00           H
ATOM   1326 HD22 LEU A 672      45.260  54.580  67.120  1.00  0.00           H
ATOM   1327 HD23 LEU A 672      45.280  56.250  67.880  1.00  0.00           H
ATOM   1328  C   LEU A 672      40.540  55.990  66.650  1.00  0.00           C
ATOM   1329  O   LEU A 672      40.150  56.060  67.790  1.00  0.00           O
ATOM   1330  N   VAL A 673      40.410  57.030  65.790  1.00  0.00           N
ATOM   1331  HN  VAL A 673      40.820  57.030  64.880  1.00  0.00           H
ATOM   1332  CA  VAL A 673      39.710  58.250  66.260  1.00  0.00           C
ATOM   1333  HA  VAL A 673      40.240  58.420  67.190  1.00  0.00           H
ATOM   1334  CB  VAL A 673      39.770  59.510  65.260  1.00  0.00           C
ATOM   1335  HB  VAL A 673      39.630  59.230  64.200  1.00  0.00           H
ATOM   1336  CG1 VAL A 673      38.820  60.610  65.730  1.00  0.00           C
ATOM   1337 HG11 VAL A 673      37.780  60.260  65.550  1.00  0.00           H
ATOM   1338 HG12 VAL A 673      38.890  61.450  65.000  1.00  0.00           H
ATOM   1339 HG13 VAL A 673      39.040  60.920  66.770  1.00  0.00           H
ATOM   1340  CG2 VAL A 673      41.290  59.860  65.160  1.00  0.00           C
ATOM   1341 HG21 VAL A 673      41.980  59.010  64.940  1.00  0.00           H
ATOM   1342 HG22 VAL A 673      41.550  60.280  66.150  1.00  0.00           H
ATOM   1343 HG23 VAL A 673      41.580  60.520  64.320  1.00  0.00           H
ATOM   1344  C   VAL A 673      38.280  58.060  66.630  1.00  0.00           C
ATOM   1345  O   VAL A 673      37.790  58.550  67.670  1.00  0.00           O
ATOM   1346  N   PHE A 674      37.530  57.310  65.820  1.00  0.00           N
ATOM   1347  HN  PHE A 674      37.880  56.960  64.960  1.00  0.00           H
ATOM   1348  CA  PHE A 674      36.120  56.920  66.090  1.00  0.00           C
ATOM   1349  HA  PHE A 674      35.560  57.840  66.210  1.00  0.00           H
ATOM   1350  CB  PHE A 674      35.650  56.130  64.860  1.00  0.00           C
ATOM   1351  HB1 PHE A 674      35.840  55.050  64.860  1.00  0.00           H
ATOM   1352  HB2 PHE A 674      36.060  56.520  63.910  1.00  0.00           H
ATOM   1353  CG  PHE A 674      34.160  56.220  64.750  1.00  0.00           C
ATOM   1354  CD1 PHE A 674      33.360  55.130  65.150  1.00  0.00           C
ATOM   1355  HD1 PHE A 674      33.770  54.230  65.590  1.00  0.00           H
ATOM   1356  CE1 PHE A 674      31.960  55.270  65.180  1.00  0.00           C
ATOM   1357  HE1 PHE A 674      31.440  54.370  65.480  1.00  0.00           H
ATOM   1358  CZ  PHE A 674      31.420  56.500  64.720  1.00  0.00           C
ATOM   1359  HZ  PHE A 674      30.330  56.530  64.700  1.00  0.00           H
ATOM   1360  CD2 PHE A 674      33.620  57.400  64.260  1.00  0.00           C
ATOM   1361  HD2 PHE A 674      34.130  58.330  64.080  1.00  0.00           H
ATOM   1362  CE2 PHE A 674      32.200  57.510  64.240  1.00  0.00           C
ATOM   1363  HE2 PHE A 674      31.740  58.410  63.860  1.00  0.00           H
ATOM   1364  C   PHE A 674      35.890  56.140  67.340  1.00  0.00           C
ATOM   1365  O   PHE A 674      34.990  56.370  68.110  1.00  0.00           O
ATOM   1366  N   GLU A 675      36.780  55.150  67.630  1.00  0.00           N
ATOM   1367  HN  GLU A 675      37.400  54.730  66.980  1.00  0.00           H
ATOM   1368  CA  GLU A 675      36.810  54.380  68.880  1.00  0.00           C
ATOM   1369  HA  GLU A 675      35.880  53.880  69.090  1.00  0.00           H
ATOM   1370  CB  GLU A 675      38.020  53.300  68.880  1.00  0.00           C
ATOM   1371  HB1 GLU A 675      38.130  52.990  69.940  1.00  0.00           H
ATOM   1372  HB2 GLU A 675      38.910  53.880  68.550  1.00  0.00           H
ATOM   1373  CG  GLU A 675      37.800  52.110  67.950  1.00  0.00           C
ATOM   1374  HG1 GLU A 675      38.740  51.860  67.420  1.00  0.00           H
ATOM   1375  HG2 GLU A 675      37.070  52.460  67.190  1.00  0.00           H
ATOM   1376  CD  GLU A 675      37.250  50.950  68.700  1.00  0.00           C
ATOM   1377  OE1 GLU A 675      38.000  49.980  68.860  1.00  0.00           O
ATOM   1378  OE2 GLU A 675      36.110  50.990  69.300  1.00  0.00           O
ATOM   1379  C   GLU A 675      37.010  55.270  70.140  1.00  0.00           C
ATOM   1380  O   GLU A 675      36.510  54.990  71.210  1.00  0.00           O
ATOM   1381  N   LYS A 676      37.750  56.390  69.950  1.00  0.00           N
ATOM   1382  HN  LYS A 676      38.060  56.490  69.000  1.00  0.00           H
ATOM   1383  CA  LYS A 676      37.960  57.420  70.960  1.00  0.00           C
ATOM   1384  HA  LYS A 676      38.100  56.900  71.890  1.00  0.00           H
ATOM   1385  CB  LYS A 676      39.220  58.220  70.680  1.00  0.00           C
ATOM   1386  HB1 LYS A 676      39.110  58.650  69.660  1.00  0.00           H
ATOM   1387  HB2 LYS A 676      40.100  57.570  70.480  1.00  0.00           H
ATOM   1388  CG  LYS A 676      39.470  59.360  71.620  1.00  0.00           C
ATOM   1389  HG1 LYS A 676      38.660  60.120  71.600  1.00  0.00           H
ATOM   1390  HG2 LYS A 676      40.430  59.780  71.280  1.00  0.00           H
ATOM   1391  CD  LYS A 676      39.750  58.940  73.040  1.00  0.00           C
ATOM   1392  HD1 LYS A 676      40.710  58.390  73.130  1.00  0.00           H
ATOM   1393  HD2 LYS A 676      38.940  58.210  73.250  1.00  0.00           H
ATOM   1394  CE  LYS A 676      39.550  60.040  74.060  1.00  0.00           C
ATOM   1395  HE1 LYS A 676      39.800  59.680  75.090  1.00  0.00           H
ATOM   1396  HE2 LYS A 676      38.570  60.470  73.820  1.00  0.00           H
ATOM   1397  NZ  LYS A 676      40.570  61.170  73.920  1.00  0.00           N
ATOM   1398  HZ1 LYS A 676      41.250  60.960  73.160  1.00  0.00           H
ATOM   1399  HZ2 LYS A 676      41.100  61.230  74.810  1.00  0.00           H
ATOM   1400  HZ3 LYS A 676      40.050  62.050  73.730  1.00  0.00           H
ATOM   1401  C   LYS A 676      36.840  58.380  71.250  1.00  0.00           C
ATOM   1402  O   LYS A 676      36.400  58.620  72.400  1.00  0.00           O
ATOM   1403  N   ILE A 677      36.250  58.940  70.210  1.00  0.00           N
ATOM   1404  HN  ILE A 677      36.720  58.780  69.340  1.00  0.00           H
ATOM   1405  CA  ILE A 677      34.930  59.640  70.320  1.00  0.00           C
ATOM   1406  HA  ILE A 677      35.050  60.310  71.150  1.00  0.00           H
ATOM   1407  CB  ILE A 677      34.610  60.410  68.970  1.00  0.00           C
ATOM   1408  HB  ILE A 677      34.480  59.660  68.170  1.00  0.00           H
ATOM   1409  CG2 ILE A 677      33.340  61.170  69.180  1.00  0.00           C
ATOM   1410 HG21 ILE A 677      33.080  61.770  68.290  1.00  0.00           H
ATOM   1411 HG22 ILE A 677      33.370  61.910  70.010  1.00  0.00           H
ATOM   1412 HG23 ILE A 677      32.440  60.520  69.330  1.00  0.00           H
ATOM   1413  CG1 ILE A 677      35.840  61.290  68.560  1.00  0.00           C
ATOM   1414 HG11 ILE A 677      36.710  60.660  68.350  1.00  0.00           H
ATOM   1415 HG12 ILE A 677      36.060  61.880  69.480  1.00  0.00           H
ATOM   1416  CD  ILE A 677      35.440  62.240  67.440  1.00  0.00           C
ATOM   1417  HD1 ILE A 677      36.310  62.690  66.910  1.00  0.00           H
ATOM   1418  HD2 ILE A 677      34.890  63.110  67.870  1.00  0.00           H
ATOM   1419  HD3 ILE A 677      34.720  61.790  66.730  1.00  0.00           H
ATOM   1420  C   ILE A 677      33.800  58.780  70.750  1.00  0.00           C
ATOM   1421  O   ILE A 677      32.990  59.130  71.580  1.00  0.00           O
ATOM   1422  N   LEU A 678      33.650  57.490  70.270  1.00  0.00           N
ATOM   1423  HN  LEU A 678      34.340  57.030  69.710  1.00  0.00           H
ATOM   1424  CA  LEU A 678      32.750  56.420  70.760  1.00  0.00           C
ATOM   1425  HA  LEU A 678      31.730  56.730  70.640  1.00  0.00           H
ATOM   1426  CB  LEU A 678      32.800  55.100  69.920  1.00  0.00           C
ATOM   1427  HB1 LEU A 678      33.900  54.890  69.900  1.00  0.00           H
ATOM   1428  HB2 LEU A 678      32.390  55.370  68.940  1.00  0.00           H
ATOM   1429  CG  LEU A 678      31.940  53.810  70.360  1.00  0.00           C
ATOM   1430  HG  LEU A 678      32.170  53.530  71.410  1.00  0.00           H
ATOM   1431  CD1 LEU A 678      30.470  54.230  70.300  1.00  0.00           C
ATOM   1432 HD11 LEU A 678      29.770  53.460  70.700  1.00  0.00           H
ATOM   1433 HD12 LEU A 678      30.100  54.470  69.280  1.00  0.00           H
ATOM   1434 HD13 LEU A 678      30.280  55.140  70.890  1.00  0.00           H
ATOM   1435  CD2 LEU A 678      32.200  52.710  69.290  1.00  0.00           C
ATOM   1436 HD21 LEU A 678      31.600  51.790  69.500  1.00  0.00           H
ATOM   1437 HD22 LEU A 678      33.280  52.440  69.220  1.00  0.00           H
ATOM   1438 HD23 LEU A 678      31.960  53.060  68.260  1.00  0.00           H
ATOM   1439  C   LEU A 678      32.900  56.140  72.250  1.00  0.00           C
ATOM   1440  O   LEU A 678      31.920  56.240  73.010  1.00  0.00           O
ATOM   1441  N   TYR A 679      34.160  55.890  72.820  1.00  0.00           N
ATOM   1442  HN  TYR A 679      34.880  55.840  72.140  1.00  0.00           H
ATOM   1443  CA  TYR A 679      34.520  55.590  74.230  1.00  0.00           C
ATOM   1444  HA  TYR A 679      33.960  54.690  74.380  1.00  0.00           H
ATOM   1445  CB  TYR A 679      36.120  55.370  74.320  1.00  0.00           C
ATOM   1446  HB1 TYR A 679      36.660  56.320  74.080  1.00  0.00           H
ATOM   1447  HB2 TYR A 679      36.300  54.540  73.600  1.00  0.00           H
ATOM   1448  CG  TYR A 679      36.470  54.770  75.670  1.00  0.00           C
ATOM   1449  CD1 TYR A 679      36.160  53.400  75.960  1.00  0.00           C
ATOM   1450  HD1 TYR A 679      35.780  52.710  75.210  1.00  0.00           H
ATOM   1451  CE1 TYR A 679      36.380  52.860  77.240  1.00  0.00           C
ATOM   1452  HE1 TYR A 679      36.260  51.790  77.410  1.00  0.00           H
ATOM   1453  CZ  TYR A 679      36.710  53.710  78.260  1.00  0.00           C
ATOM   1454  OH  TYR A 679      36.880  53.140  79.530  1.00  0.00           O
ATOM   1455  HH  TYR A 679      37.490  53.750  79.940  1.00  0.00           H
ATOM   1456  CD2 TYR A 679      36.840  55.620  76.710  1.00  0.00           C
ATOM   1457  HD2 TYR A 679      37.000  56.680  76.580  1.00  0.00           H
ATOM   1458  CE2 TYR A 679      36.920  55.080  78.040  1.00  0.00           C
ATOM   1459  HE2 TYR A 679      37.040  55.810  78.830  1.00  0.00           H
ATOM   1460  C   TYR A 679      34.000  56.710  75.140  1.00  0.00           C
ATOM   1461  O   TYR A 679      33.290  56.440  76.090  1.00  0.00           O
ATOM   1462  N   LYS A 680      34.460  57.970  74.890  1.00  0.00           N
ATOM   1463  HN  LYS A 680      34.940  58.110  74.030  1.00  0.00           H
ATOM   1464  CA  LYS A 680      34.090  59.100  75.670  1.00  0.00           C
ATOM   1465  HA  LYS A 680      34.470  58.990  76.690  1.00  0.00           H
ATOM   1466  CB  LYS A 680      34.640  60.430  75.110  1.00  0.00           C
ATOM   1467  HB1 LYS A 680      34.270  61.210  75.800  1.00  0.00           H
ATOM   1468  HB2 LYS A 680      34.200  60.580  74.100  1.00  0.00           H
ATOM   1469  CG  LYS A 680      36.130  60.620  75.050  1.00  0.00           C
ATOM   1470  HG1 LYS A 680      36.630  59.890  74.380  1.00  0.00           H
ATOM   1471  HG2 LYS A 680      36.490  60.550  76.100  1.00  0.00           H
ATOM   1472  CD  LYS A 680      36.480  62.050  74.490  1.00  0.00           C
ATOM   1473  HD1 LYS A 680      37.490  62.360  74.850  1.00  0.00           H
ATOM   1474  HD2 LYS A 680      35.790  62.790  74.920  1.00  0.00           H
ATOM   1475  CE  LYS A 680      36.400  62.150  72.990  1.00  0.00           C
ATOM   1476  HE1 LYS A 680      35.370  61.890  72.650  1.00  0.00           H
ATOM   1477  HE2 LYS A 680      37.010  61.360  72.480  1.00  0.00           H
ATOM   1478  NZ  LYS A 680      36.840  63.460  72.560  1.00  0.00           N
ATOM   1479  HZ1 LYS A 680      37.840  63.570  72.810  1.00  0.00           H
ATOM   1480  HZ2 LYS A 680      36.380  64.170  73.150  1.00  0.00           H
ATOM   1481  HZ3 LYS A 680      36.680  63.680  71.550  1.00  0.00           H
ATOM   1482  C   LYS A 680      32.590  59.330  75.770  1.00  0.00           C
ATOM   1483  O   LYS A 680      32.100  59.810  76.770  1.00  0.00           O
ATOM   1484  N   PHE A 681      31.870  59.080  74.630  1.00  0.00           N
ATOM   1485  HN  PHE A 681      32.280  58.640  73.850  1.00  0.00           H
ATOM   1486  CA  PHE A 681      30.420  59.250  74.460  1.00  0.00           C
ATOM   1487  HA  PHE A 681      30.080  60.260  74.650  1.00  0.00           H
ATOM   1488  CB  PHE A 681      30.040  59.050  72.970  1.00  0.00           C
ATOM   1489  HB1 PHE A 681      30.020  57.970  72.690  1.00  0.00           H
ATOM   1490  HB2 PHE A 681      30.650  59.610  72.230  1.00  0.00           H
ATOM   1491  CG  PHE A 681      28.580  59.430  72.710  1.00  0.00           C
ATOM   1492  CD1 PHE A 681      27.570  58.520  73.010  1.00  0.00           C
ATOM   1493  HD1 PHE A 681      27.750  57.530  73.400  1.00  0.00           H
ATOM   1494  CE1 PHE A 681      26.240  58.910  72.830  1.00  0.00           C
ATOM   1495  HE1 PHE A 681      25.410  58.280  73.110  1.00  0.00           H
ATOM   1496  CZ  PHE A 681      25.970  60.070  72.080  1.00  0.00           C
ATOM   1497  HZ  PHE A 681      24.940  60.340  71.860  1.00  0.00           H
ATOM   1498  CD2 PHE A 681      28.320  60.630  72.100  1.00  0.00           C
ATOM   1499  HD2 PHE A 681      29.150  61.290  71.920  1.00  0.00           H
ATOM   1500  CE2 PHE A 681      26.970  60.940  71.720  1.00  0.00           C
ATOM   1501  HE2 PHE A 681      26.640  61.770  71.120  1.00  0.00           H
ATOM   1502  C   PHE A 681      29.690  58.320  75.300  1.00  0.00           C
ATOM   1503  O   PHE A 681      28.870  58.740  76.120  1.00  0.00           O
ATOM   1504  N   CYS A 682      30.050  57.030  75.270  1.00  0.00           N
ATOM   1505  HN  CYS A 682      30.810  56.750  74.690  1.00  0.00           H
ATOM   1506  CA  CYS A 682      29.420  56.090  76.100  1.00  0.00           C
ATOM   1507  HA  CYS A 682      28.370  56.220  75.920  1.00  0.00           H
ATOM   1508  CB  CYS A 682      29.900  54.640  75.780  1.00  0.00           C
ATOM   1509  HB1 CYS A 682      29.300  53.870  76.300  1.00  0.00           H
ATOM   1510  HB2 CYS A 682      30.970  54.490  76.000  1.00  0.00           H
ATOM   1511  SG  CYS A 682      29.690  54.130  74.010  1.00  0.00           S
ATOM   1512  HG1 CYS A 682      30.860  54.520  73.510  1.00  0.00           H
ATOM   1513  C   CYS A 682      29.700  56.300  77.630  1.00  0.00           C
ATOM   1514  O   CYS A 682      28.840  56.190  78.500  1.00  0.00           O
ATOM   1515  N   ARG A 683      30.960  56.770  77.920  1.00  0.00           N
ATOM   1516  HN  ARG A 683      31.740  56.710  77.300  1.00  0.00           H
ATOM   1517  CA  ARG A 683      31.370  57.230  79.260  1.00  0.00           C
ATOM   1518  HA  ARG A 683      31.150  56.420  79.930  1.00  0.00           H
ATOM   1519  CB  ARG A 683      32.840  57.610  79.390  1.00  0.00           C
ATOM   1520  HB1 ARG A 683      33.230  57.990  78.420  1.00  0.00           H
ATOM   1521  HB2 ARG A 683      33.330  56.620  79.600  1.00  0.00           H
ATOM   1522  CG  ARG A 683      33.380  58.530  80.530  1.00  0.00           C
ATOM   1523  HG1 ARG A 683      33.550  57.920  81.450  1.00  0.00           H
ATOM   1524  HG2 ARG A 683      32.550  59.260  80.680  1.00  0.00           H
ATOM   1525  CD  ARG A 683      34.610  59.280  80.170  1.00  0.00           C
ATOM   1526  HD1 ARG A 683      35.200  58.550  79.580  1.00  0.00           H
ATOM   1527  HD2 ARG A 683      35.180  59.580  81.090  1.00  0.00           H
ATOM   1528  NE  ARG A 683      34.190  60.530  79.520  1.00  0.00           N
ATOM   1529  HE  ARG A 683      33.260  60.860  79.660  1.00  0.00           H
ATOM   1530  CZ  ARG A 683      34.980  61.420  78.900  1.00  0.00           C
ATOM   1531  NH1 ARG A 683      36.200  61.150  78.510  1.00  0.00           N
ATOM   1532 HH11 ARG A 683      36.560  60.220  78.590  1.00  0.00           H
ATOM   1533 HH12 ARG A 683      36.540  61.890  77.950  1.00  0.00           H
ATOM   1534  NH2 ARG A 683      34.500  62.570  78.490  1.00  0.00           N
ATOM   1535 HH21 ARG A 683      33.580  62.830  78.820  1.00  0.00           H
ATOM   1536 HH22 ARG A 683      35.040  63.240  77.990  1.00  0.00           H
ATOM   1537  C   ARG A 683      30.460  58.410  79.800  1.00  0.00           C
ATOM   1538  O   ARG A 683      29.930  58.340  80.860  1.00  0.00           O
ATOM   1539  N   ASP A 684      30.300  59.500  78.960  1.00  0.00           N
ATOM   1540  HN  ASP A 684      30.770  59.620  78.090  1.00  0.00           H
ATOM   1541  CA  ASP A 684      29.470  60.740  79.390  1.00  0.00           C
ATOM   1542  HA  ASP A 684      29.650  60.990  80.420  1.00  0.00           H
ATOM   1543  CB  ASP A 684      29.840  61.900  78.400  1.00  0.00           C
ATOM   1544  HB1 ASP A 684      29.020  62.620  78.600  1.00  0.00           H
ATOM   1545  HB2 ASP A 684      29.870  61.450  77.380  1.00  0.00           H
ATOM   1546  CG  ASP A 684      31.210  62.420  78.770  1.00  0.00           C
ATOM   1547  OD1 ASP A 684      31.620  63.310  77.960  1.00  0.00           O
ATOM   1548  OD2 ASP A 684      31.810  62.130  79.820  1.00  0.00           O
ATOM   1549  C   ASP A 684      27.950  60.480  79.440  1.00  0.00           C
ATOM   1550  O   ASP A 684      27.340  61.100  80.300  1.00  0.00           O
ATOM   1551  N   TYR A 685      27.440  59.580  78.570  1.00  0.00           N
ATOM   1552  HN  TYR A 685      28.040  59.060  77.960  1.00  0.00           H
ATOM   1553  CA  TYR A 685      26.010  59.290  78.690  1.00  0.00           C
ATOM   1554  HA  TYR A 685      25.560  60.140  79.160  1.00  0.00           H
ATOM   1555  CB  TYR A 685      25.260  59.210  77.240  1.00  0.00           C
ATOM   1556  HB1 TYR A 685      24.230  58.790  77.260  1.00  0.00           H
ATOM   1557  HB2 TYR A 685      25.900  58.500  76.680  1.00  0.00           H
ATOM   1558  CG  TYR A 685      25.230  60.500  76.470  1.00  0.00           C
ATOM   1559  CD1 TYR A 685      26.390  61.050  75.850  1.00  0.00           C
ATOM   1560  HD1 TYR A 685      27.370  60.680  76.120  1.00  0.00           H
ATOM   1561  CE1 TYR A 685      26.270  62.080  74.980  1.00  0.00           C
ATOM   1562  HE1 TYR A 685      27.200  62.450  74.550  1.00  0.00           H
ATOM   1563  CZ  TYR A 685      24.980  62.650  74.670  1.00  0.00           C
ATOM   1564  OH  TYR A 685      24.930  63.840  73.880  1.00  0.00           O
ATOM   1565  HH  TYR A 685      24.100  64.280  74.040  1.00  0.00           H
ATOM   1566  CD2 TYR A 685      24.000  61.060  76.120  1.00  0.00           C
ATOM   1567  HD2 TYR A 685      23.110  60.560  76.480  1.00  0.00           H
ATOM   1568  CE2 TYR A 685      23.810  62.110  75.310  1.00  0.00           C
ATOM   1569  HE2 TYR A 685      22.890  62.620  75.050  1.00  0.00           H
ATOM   1570  C   TYR A 685      25.700  58.060  79.550  1.00  0.00           C
ATOM   1571  O   TYR A 685      24.500  57.680  79.730  1.00  0.00           O
ATOM   1572  N   GLN A 686      26.730  57.370  80.050  1.00  0.00           N
ATOM   1573  HN  GLN A 686      27.650  57.680  79.810  1.00  0.00           H
ATOM   1574  CA  GLN A 686      26.580  56.270  81.020  1.00  0.00           C
ATOM   1575  HA  GLN A 686      27.620  56.070  81.210  1.00  0.00           H
ATOM   1576  CB  GLN A 686      25.840  56.760  82.330  1.00  0.00           C
ATOM   1577  HB1 GLN A 686      25.800  55.920  83.050  1.00  0.00           H
ATOM   1578  HB2 GLN A 686      24.810  57.140  82.140  1.00  0.00           H
ATOM   1579  CG  GLN A 686      26.670  57.880  83.070  1.00  0.00           C
ATOM   1580  HG1 GLN A 686      26.590  58.890  82.610  1.00  0.00           H
ATOM   1581  HG2 GLN A 686      27.730  57.540  83.050  1.00  0.00           H
ATOM   1582  CD  GLN A 686      26.270  58.050  84.610  1.00  0.00           C
ATOM   1583  OE1 GLN A 686      25.400  58.900  84.930  1.00  0.00           O
ATOM   1584  NE2 GLN A 686      26.780  57.290  85.620  1.00  0.00           N
ATOM   1585 HE21 GLN A 686      27.370  56.520  85.370  1.00  0.00           H
ATOM   1586 HE22 GLN A 686      26.550  57.410  86.590  1.00  0.00           H
ATOM   1587  C   GLN A 686      26.040  54.950  80.430  1.00  0.00           C
ATOM   1588  O   GLN A 686      25.140  54.280  80.930  1.00  0.00           O
ATOM   1589  N   LEU A 687      26.630  54.480  79.250  1.00  0.00           N
ATOM   1590  HN  LEU A 687      27.430  54.910  78.840  1.00  0.00           H
ATOM   1591  CA  LEU A 687      26.190  53.360  78.450  1.00  0.00           C
ATOM   1592  HA  LEU A 687      25.240  53.080  78.890  1.00  0.00           H
ATOM   1593  CB  LEU A 687      26.020  53.670  76.890  1.00  0.00           C
ATOM   1594  HB1 LEU A 687      25.440  52.910  76.320  1.00  0.00           H
ATOM   1595  HB2 LEU A 687      27.060  53.590  76.500  1.00  0.00           H
ATOM   1596  CG  LEU A 687      25.580  55.150  76.460  1.00  0.00           C
ATOM   1597  HG  LEU A 687      26.160  55.970  76.960  1.00  0.00           H
ATOM   1598  CD1 LEU A 687      25.790  55.360  74.940  1.00  0.00           C
ATOM   1599 HD11 LEU A 687      25.630  56.440  74.740  1.00  0.00           H
ATOM   1600 HD12 LEU A 687      25.050  54.800  74.330  1.00  0.00           H
ATOM   1601 HD13 LEU A 687      26.840  55.170  74.650  1.00  0.00           H
ATOM   1602  CD2 LEU A 687      24.140  55.430  76.870  1.00  0.00           C
ATOM   1603 HD21 LEU A 687      24.070  55.450  77.970  1.00  0.00           H
ATOM   1604 HD22 LEU A 687      23.450  54.620  76.550  1.00  0.00           H
ATOM   1605 HD23 LEU A 687      23.770  56.410  76.480  1.00  0.00           H
ATOM   1606  C   LEU A 687      27.130  52.170  78.650  1.00  0.00           C
ATOM   1607  O   LEU A 687      28.310  52.290  78.400  1.00  0.00           O
ATOM   1608  N   SER A 688      26.540  50.990  78.900  1.00  0.00           N
ATOM   1609  HN  SER A 688      25.590  50.940  79.190  1.00  0.00           H
ATOM   1610  CA  SER A 688      27.350  49.820  79.150  1.00  0.00           C
ATOM   1611  HA  SER A 688      28.040  50.120  79.920  1.00  0.00           H
ATOM   1612  CB  SER A 688      26.410  48.760  79.920  1.00  0.00           C
ATOM   1613  HB1 SER A 688      25.540  48.610  79.260  1.00  0.00           H
ATOM   1614  HB2 SER A 688      25.970  49.260  80.790  1.00  0.00           H
ATOM   1615  OG  SER A 688      27.100  47.630  80.380  1.00  0.00           O
ATOM   1616  HG1 SER A 688      26.440  47.110  80.850  1.00  0.00           H
ATOM   1617  C   SER A 688      28.000  49.360  77.910  1.00  0.00           C
ATOM   1618  O   SER A 688      27.370  48.760  76.980  1.00  0.00           O
ATOM   1619  N   TYR A 689      29.320  49.680  77.800  1.00  0.00           N
ATOM   1620  HN  TYR A 689      29.640  50.090  78.650  1.00  0.00           H
ATOM   1621  CA  TYR A 689      30.250  49.710  76.660  1.00  0.00           C
ATOM   1622  HA  TYR A 689      29.730  50.480  76.110  1.00  0.00           H
ATOM   1623  CB  TYR A 689      31.610  50.350  77.290  1.00  0.00           C
ATOM   1624  HB1 TYR A 689      31.870  49.630  78.100  1.00  0.00           H
ATOM   1625  HB2 TYR A 689      31.400  51.320  77.780  1.00  0.00           H
ATOM   1626  CG  TYR A 689      32.630  50.600  76.260  1.00  0.00           C
ATOM   1627  CD1 TYR A 689      32.400  51.000  74.940  1.00  0.00           C
ATOM   1628  HD1 TYR A 689      31.370  51.160  74.650  1.00  0.00           H
ATOM   1629  CE1 TYR A 689      33.420  51.010  74.030  1.00  0.00           C
ATOM   1630  HE1 TYR A 689      33.280  51.400  73.030  1.00  0.00           H
ATOM   1631  CZ  TYR A 689      34.730  50.430  74.320  1.00  0.00           C
ATOM   1632  OH  TYR A 689      35.920  50.490  73.550  1.00  0.00           O
ATOM   1633  HH  TYR A 689      35.770  51.180  72.910  1.00  0.00           H
ATOM   1634  CD2 TYR A 689      33.920  50.130  76.630  1.00  0.00           C
ATOM   1635  HD2 TYR A 689      34.150  49.870  77.650  1.00  0.00           H
ATOM   1636  CE2 TYR A 689      34.890  50.050  75.630  1.00  0.00           C
ATOM   1637  HE2 TYR A 689      35.850  49.740  76.020  1.00  0.00           H
ATOM   1638  C   TYR A 689      30.440  48.550  75.750  1.00  0.00           C
ATOM   1639  O   TYR A 689      30.250  48.720  74.570  1.00  0.00           O
ATOM   1640  N   LEU A 690      30.750  47.380  76.260  1.00  0.00           N
ATOM   1641  HN  LEU A 690      30.770  47.260  77.260  1.00  0.00           H
ATOM   1642  CA  LEU A 690      31.150  46.210  75.480  1.00  0.00           C
ATOM   1643  HA  LEU A 690      31.870  46.600  74.770  1.00  0.00           H
ATOM   1644  CB  LEU A 690      31.760  45.180  76.490  1.00  0.00           C
ATOM   1645  HB1 LEU A 690      31.870  44.180  76.030  1.00  0.00           H
ATOM   1646  HB2 LEU A 690      30.970  45.090  77.270  1.00  0.00           H
ATOM   1647  CG  LEU A 690      32.990  45.510  77.270  1.00  0.00           C
ATOM   1648  HG  LEU A 690      32.810  46.370  77.950  1.00  0.00           H
ATOM   1649  CD1 LEU A 690      33.430  44.350  78.150  1.00  0.00           C
ATOM   1650 HD11 LEU A 690      34.460  44.550  78.500  1.00  0.00           H
ATOM   1651 HD12 LEU A 690      33.580  43.450  77.510  1.00  0.00           H
ATOM   1652 HD13 LEU A 690      32.710  43.980  78.920  1.00  0.00           H
ATOM   1653  CD2 LEU A 690      34.230  45.860  76.320  1.00  0.00           C
ATOM   1654 HD21 LEU A 690      34.480  45.080  75.580  1.00  0.00           H
ATOM   1655 HD22 LEU A 690      35.190  45.890  76.880  1.00  0.00           H
ATOM   1656 HD23 LEU A 690      34.090  46.850  75.830  1.00  0.00           H
ATOM   1657  C   LEU A 690      29.980  45.580  74.720  1.00  0.00           C
ATOM   1658  O   LEU A 690      30.130  45.030  73.620  1.00  0.00           O
ATOM   1659  N   SER A 691      28.750  45.700  75.380  1.00  0.00           N
ATOM   1660  HN  SER A 691      28.740  46.260  76.200  1.00  0.00           H
ATOM   1661  CA  SER A 691      27.560  45.290  74.670  1.00  0.00           C
ATOM   1662  HA  SER A 691      27.810  44.320  74.250  1.00  0.00           H
ATOM   1663  CB  SER A 691      26.360  45.260  75.710  1.00  0.00           C
ATOM   1664  HB1 SER A 691      26.280  46.040  76.500  1.00  0.00           H
ATOM   1665  HB2 SER A 691      26.420  44.280  76.240  1.00  0.00           H
ATOM   1666  OG  SER A 691      25.100  45.210  75.060  1.00  0.00           O
ATOM   1667  HG1 SER A 691      24.730  46.060  74.810  1.00  0.00           H
ATOM   1668  C   SER A 691      27.220  46.180  73.440  1.00  0.00           C
ATOM   1669  O   SER A 691      26.950  45.660  72.370  1.00  0.00           O
ATOM   1670  N   LEU A 692      27.300  47.510  73.610  1.00  0.00           N
ATOM   1671  HN  LEU A 692      27.650  47.780  74.490  1.00  0.00           H
ATOM   1672  CA  LEU A 692      27.110  48.530  72.570  1.00  0.00           C
ATOM   1673  HA  LEU A 692      26.150  48.340  72.120  1.00  0.00           H
ATOM   1674  CB  LEU A 692      27.000  49.930  73.250  1.00  0.00           C
ATOM   1675  HB1 LEU A 692      27.880  50.100  73.920  1.00  0.00           H
ATOM   1676  HB2 LEU A 692      26.180  49.890  74.000  1.00  0.00           H
ATOM   1677  CG  LEU A 692      26.800  51.150  72.370  1.00  0.00           C
ATOM   1678  HG  LEU A 692      27.780  51.300  71.870  1.00  0.00           H
ATOM   1679  CD1 LEU A 692      25.690  51.120  71.300  1.00  0.00           C
ATOM   1680 HD11 LEU A 692      25.610  52.050  70.700  1.00  0.00           H
ATOM   1681 HD12 LEU A 692      24.760  50.990  71.880  1.00  0.00           H
ATOM   1682 HD13 LEU A 692      25.660  50.210  70.660  1.00  0.00           H
ATOM   1683  CD2 LEU A 692      26.500  52.420  73.260  1.00  0.00           C
ATOM   1684 HD21 LEU A 692      27.200  52.490  74.120  1.00  0.00           H
ATOM   1685 HD22 LEU A 692      25.500  52.400  73.740  1.00  0.00           H
ATOM   1686 HD23 LEU A 692      26.550  53.310  72.600  1.00  0.00           H
ATOM   1687  C   LEU A 692      28.130  48.610  71.410  1.00  0.00           C
ATOM   1688  O   LEU A 692      27.810  48.750  70.240  1.00  0.00           O
ATOM   1689  N   ARG A 693      29.410  48.380  71.780  1.00  0.00           N
ATOM   1690  HN  ARG A 693      29.560  48.240  72.760  1.00  0.00           H
ATOM   1691  CA  ARG A 693      30.480  48.100  70.810  1.00  0.00           C
ATOM   1692  HA  ARG A 693      30.420  48.910  70.110  1.00  0.00           H
ATOM   1693  CB  ARG A 693      31.880  48.100  71.450  1.00  0.00           C
ATOM   1694  HB1 ARG A 693      32.080  47.210  72.090  1.00  0.00           H
ATOM   1695  HB2 ARG A 693      32.150  49.000  72.050  1.00  0.00           H
ATOM   1696  CG  ARG A 693      33.040  48.110  70.440  1.00  0.00           C
ATOM   1697  HG1 ARG A 693      32.790  48.840  69.630  1.00  0.00           H
ATOM   1698  HG2 ARG A 693      33.010  47.130  69.920  1.00  0.00           H
ATOM   1699  CD  ARG A 693      34.430  48.300  71.110  1.00  0.00           C
ATOM   1700  HD1 ARG A 693      34.590  47.550  71.920  1.00  0.00           H
ATOM   1701  HD2 ARG A 693      34.550  49.250  71.680  1.00  0.00           H
ATOM   1702  NE  ARG A 693      35.540  48.260  70.080  1.00  0.00           N
ATOM   1703  HE  ARG A 693      35.760  49.210  69.840  1.00  0.00           H
ATOM   1704  CZ  ARG A 693      35.840  47.280  69.240  1.00  0.00           C
ATOM   1705  NH1 ARG A 693      36.920  47.480  68.440  1.00  0.00           N
ATOM   1706 HH11 ARG A 693      37.330  48.390  68.520  1.00  0.00           H
ATOM   1707 HH12 ARG A 693      37.190  46.850  67.710  1.00  0.00           H
ATOM   1708  NH2 ARG A 693      35.250  46.180  69.190  1.00  0.00           N
ATOM   1709 HH21 ARG A 693      34.430  46.060  69.750  1.00  0.00           H
ATOM   1710 HH22 ARG A 693      35.820  45.530  68.690  1.00  0.00           H
ATOM   1711  C   ARG A 693      30.190  46.870  69.960  1.00  0.00           C
ATOM   1712  O   ARG A 693      30.260  46.910  68.790  1.00  0.00           O
ATOM   1713  N   THR A 694      29.840  45.710  70.550  1.00  0.00           N
ATOM   1714  HN  THR A 694      29.800  45.690  71.540  1.00  0.00           H
ATOM   1715  CA  THR A 694      29.300  44.550  69.810  1.00  0.00           C
ATOM   1716  HA  THR A 694      30.070  44.290  69.110  1.00  0.00           H
ATOM   1717  CB  THR A 694      29.170  43.390  70.760  1.00  0.00           C
ATOM   1718  HB  THR A 694      28.500  43.710  71.580  1.00  0.00           H
ATOM   1719  OG1 THR A 694      30.490  43.170  71.180  1.00  0.00           O
ATOM   1720  HG1 THR A 694      30.620  43.910  71.780  1.00  0.00           H
ATOM   1721  CG2 THR A 694      28.650  42.110  69.990  1.00  0.00           C
ATOM   1722 HG21 THR A 694      29.040  41.220  70.520  1.00  0.00           H
ATOM   1723 HG22 THR A 694      28.910  41.980  68.910  1.00  0.00           H
ATOM   1724 HG23 THR A 694      27.550  42.200  70.110  1.00  0.00           H
ATOM   1725  C   THR A 694      28.090  44.850  69.040  1.00  0.00           C
ATOM   1726  O   THR A 694      28.080  44.550  67.830  1.00  0.00           O
ATOM   1727  N   SER A 695      27.130  45.590  69.590  1.00  0.00           N
ATOM   1728  HN  SER A 695      27.170  45.770  70.570  1.00  0.00           H
ATOM   1729  CA  SER A 695      25.930  46.090  68.880  1.00  0.00           C
ATOM   1730  HA  SER A 695      25.560  45.150  68.510  1.00  0.00           H
ATOM   1731  CB  SER A 695      24.910  46.890  69.770  1.00  0.00           C
ATOM   1732  HB1 SER A 695      23.990  47.030  69.150  1.00  0.00           H
ATOM   1733  HB2 SER A 695      25.310  47.850  70.130  1.00  0.00           H
ATOM   1734  OG  SER A 695      24.410  46.250  70.920  1.00  0.00           O
ATOM   1735  HG1 SER A 695      25.140  45.910  71.450  1.00  0.00           H
ATOM   1736  C   SER A 695      26.100  46.940  67.600  1.00  0.00           C
ATOM   1737  O   SER A 695      25.530  46.660  66.540  1.00  0.00           O
ATOM   1738  N   ILE A 696      27.060  47.920  67.640  1.00  0.00           N
ATOM   1739  HN  ILE A 696      27.660  48.050  68.420  1.00  0.00           H
ATOM   1740  CA  ILE A 696      27.560  48.670  66.480  1.00  0.00           C
ATOM   1741  HA  ILE A 696      26.650  49.020  66.020  1.00  0.00           H
ATOM   1742  CB  ILE A 696      28.450  49.910  66.970  1.00  0.00           C
ATOM   1743  HB  ILE A 696      29.270  49.490  67.600  1.00  0.00           H
ATOM   1744  CG2 ILE A 696      29.100  50.650  65.750  1.00  0.00           C
ATOM   1745 HG21 ILE A 696      28.320  50.990  65.030  1.00  0.00           H
ATOM   1746 HG22 ILE A 696      29.780  49.880  65.340  1.00  0.00           H
ATOM   1747 HG23 ILE A 696      29.730  51.500  66.110  1.00  0.00           H
ATOM   1748  CG1 ILE A 696      27.600  50.920  67.840  1.00  0.00           C
ATOM   1749 HG11 ILE A 696      26.930  50.360  68.520  1.00  0.00           H
ATOM   1750 HG12 ILE A 696      27.030  51.520  67.100  1.00  0.00           H
ATOM   1751  CD  ILE A 696      28.480  51.780  68.730  1.00  0.00           C
ATOM   1752  HD1 ILE A 696      28.050  52.800  68.810  1.00  0.00           H
ATOM   1753  HD2 ILE A 696      29.440  52.030  68.220  1.00  0.00           H
ATOM   1754  HD3 ILE A 696      28.630  51.290  69.710  1.00  0.00           H
ATOM   1755  C   ILE A 696      28.300  47.900  65.450  1.00  0.00           C
ATOM   1756  O   ILE A 696      28.140  48.070  64.230  1.00  0.00           O
ATOM   1757  N   GLY A 697      29.150  46.920  65.830  1.00  0.00           N
ATOM   1758  HN  GLY A 697      29.230  46.690  66.790  1.00  0.00           H
ATOM   1759  CA  GLY A 697      29.660  45.940  64.890  1.00  0.00           C
ATOM   1760  HA1 GLY A 697      30.450  45.300  65.270  1.00  0.00           H
ATOM   1761  HA2 GLY A 697      30.160  46.420  64.070  1.00  0.00           H
ATOM   1762  C   GLY A 697      28.670  45.070  64.170  1.00  0.00           C
ATOM   1763  O   GLY A 697      28.780  44.980  62.960  1.00  0.00           O
ATOM   1764  N   LEU A 698      27.640  44.540  64.880  1.00  0.00           N
ATOM   1765  HN  LEU A 698      27.580  44.660  65.860  1.00  0.00           H
ATOM   1766  CA  LEU A 698      26.500  43.890  64.340  1.00  0.00           C
ATOM   1767  HA  LEU A 698      26.800  43.070  63.700  1.00  0.00           H
ATOM   1768  CB  LEU A 698      25.720  43.230  65.560  1.00  0.00           C
ATOM   1769  HB1 LEU A 698      25.270  44.070  66.130  1.00  0.00           H
ATOM   1770  HB2 LEU A 698      26.480  42.610  66.090  1.00  0.00           H
ATOM   1771  CG  LEU A 698      24.590  42.190  65.240  1.00  0.00           C
ATOM   1772  HG  LEU A 698      23.880  42.740  64.590  1.00  0.00           H
ATOM   1773  CD1 LEU A 698      24.890  40.960  64.330  1.00  0.00           C
ATOM   1774 HD11 LEU A 698      25.090  41.310  63.300  1.00  0.00           H
ATOM   1775 HD12 LEU A 698      24.060  40.210  64.280  1.00  0.00           H
ATOM   1776 HD13 LEU A 698      25.810  40.500  64.750  1.00  0.00           H
ATOM   1777  CD2 LEU A 698      23.770  41.790  66.440  1.00  0.00           C
ATOM   1778 HD21 LEU A 698      23.560  42.690  67.050  1.00  0.00           H
ATOM   1779 HD22 LEU A 698      24.300  41.130  67.160  1.00  0.00           H
ATOM   1780 HD23 LEU A 698      22.840  41.230  66.200  1.00  0.00           H
ATOM   1781  C   LEU A 698      25.650  44.780  63.340  1.00  0.00           C
ATOM   1782  O   LEU A 698      25.390  44.290  62.160  1.00  0.00           O
ATOM   1783  N   TRP A 699      25.290  46.040  63.770  1.00  0.00           N
ATOM   1784  HN  TRP A 699      25.420  46.290  64.720  1.00  0.00           H
ATOM   1785  CA  TRP A 699      24.800  47.080  62.860  1.00  0.00           C
ATOM   1786  HA  TRP A 699      23.910  46.610  62.480  1.00  0.00           H
ATOM   1787  CB  TRP A 699      24.460  48.460  63.580  1.00  0.00           C
ATOM   1788  HB1 TRP A 699      24.440  49.290  62.840  1.00  0.00           H
ATOM   1789  HB2 TRP A 699      25.250  48.730  64.300  1.00  0.00           H
ATOM   1790  CG  TRP A 699      23.140  48.490  64.320  1.00  0.00           C
ATOM   1791  CD1 TRP A 699      22.790  48.700  65.660  1.00  0.00           C
ATOM   1792  HD1 TRP A 699      23.450  48.520  66.500  1.00  0.00           H
ATOM   1793  NE1 TRP A 699      21.450  48.980  65.690  1.00  0.00           N
ATOM   1794  HE1 TRP A 699      20.960  49.220  66.510  1.00  0.00           H
ATOM   1795  CE2 TRP A 699      20.860  48.960  64.490  1.00  0.00           C
ATOM   1796  CD2 TRP A 699      21.950  48.700  63.610  1.00  0.00           C
ATOM   1797  CE3 TRP A 699      21.580  48.590  62.300  1.00  0.00           C
ATOM   1798  HE3 TRP A 699      22.300  48.410  61.510  1.00  0.00           H
ATOM   1799  CZ3 TRP A 699      20.200  48.750  61.820  1.00  0.00           C
ATOM   1800  HZ3 TRP A 699      20.020  48.740  60.760  1.00  0.00           H
ATOM   1801  CZ2 TRP A 699      19.600  49.290  64.110  1.00  0.00           C
ATOM   1802  HZ2 TRP A 699      18.830  49.530  64.830  1.00  0.00           H
ATOM   1803  CH2 TRP A 699      19.230  49.170  62.750  1.00  0.00           C
ATOM   1804  HH2 TRP A 699      18.240  49.340  62.360  1.00  0.00           H
ATOM   1805  C   TRP A 699      25.660  47.330  61.630  1.00  0.00           C
ATOM   1806  O   TRP A 699      25.230  47.280  60.520  1.00  0.00           O
ATOM   1807  N   THR A 700      26.970  47.630  61.790  1.00  0.00           N
ATOM   1808  HN  THR A 700      27.300  47.680  62.720  1.00  0.00           H
ATOM   1809  CA  THR A 700      27.920  47.970  60.720  1.00  0.00           C
ATOM   1810  HA  THR A 700      27.480  48.770  60.150  1.00  0.00           H
ATOM   1811  CB  THR A 700      29.290  48.290  61.260  1.00  0.00           C
ATOM   1812  HB  THR A 700      29.880  47.430  61.620  1.00  0.00           H
ATOM   1813  OG1 THR A 700      29.190  49.340  62.230  1.00  0.00           O
ATOM   1814  HG1 THR A 700      28.650  48.890  62.880  1.00  0.00           H
ATOM   1815  CG2 THR A 700      30.160  48.960  60.130  1.00  0.00           C
ATOM   1816 HG21 THR A 700      30.480  48.210  59.370  1.00  0.00           H
ATOM   1817 HG22 THR A 700      31.140  49.190  60.600  1.00  0.00           H
ATOM   1818 HG23 THR A 700      29.680  49.880  59.720  1.00  0.00           H
ATOM   1819  C   THR A 700      28.110  46.850  59.700  1.00  0.00           C
ATOM   1820  O   THR A 700      28.180  47.020  58.490  1.00  0.00           O
ATOM   1821  N   SER A 701      28.270  45.620  60.230  1.00  0.00           N
ATOM   1822  HN  SER A 701      28.320  45.480  61.220  1.00  0.00           H
ATOM   1823  CA  SER A 701      28.190  44.410  59.380  1.00  0.00           C
ATOM   1824  HA  SER A 701      28.900  44.580  58.590  1.00  0.00           H
ATOM   1825  CB  SER A 701      28.560  43.090  60.110  1.00  0.00           C
ATOM   1826  HB1 SER A 701      27.800  42.870  60.880  1.00  0.00           H
ATOM   1827  HB2 SER A 701      29.560  43.350  60.540  1.00  0.00           H
ATOM   1828  OG  SER A 701      28.660  41.980  59.230  1.00  0.00           O
ATOM   1829  HG1 SER A 701      29.410  42.200  58.660  1.00  0.00           H
ATOM   1830  C   SER A 701      26.970  44.350  58.610  1.00  0.00           C
ATOM   1831  O   SER A 701      26.970  44.180  57.400  1.00  0.00           O
ATOM   1832  N   PHE A 702      25.820  44.550  59.180  1.00  0.00           N
ATOM   1833  HN  PHE A 702      25.670  44.690  60.160  1.00  0.00           H
ATOM   1834  CA  PHE A 702      24.590  44.730  58.350  1.00  0.00           C
ATOM   1835  HA  PHE A 702      24.430  43.870  57.710  1.00  0.00           H
ATOM   1836  CB  PHE A 702      23.430  44.660  59.370  1.00  0.00           C
ATOM   1837  HB1 PHE A 702      23.630  45.390  60.180  1.00  0.00           H
ATOM   1838  HB2 PHE A 702      23.320  43.650  59.810  1.00  0.00           H
ATOM   1839  CG  PHE A 702      22.090  44.850  58.730  1.00  0.00           C
ATOM   1840  CD1 PHE A 702      21.660  44.040  57.680  1.00  0.00           C
ATOM   1841  HD1 PHE A 702      22.360  43.270  57.410  1.00  0.00           H
ATOM   1842  CE1 PHE A 702      20.660  44.540  56.860  1.00  0.00           C
ATOM   1843  HE1 PHE A 702      20.320  43.980  56.000  1.00  0.00           H
ATOM   1844  CZ  PHE A 702      19.900  45.660  57.170  1.00  0.00           C
ATOM   1845  HZ  PHE A 702      19.080  45.990  56.540  1.00  0.00           H
ATOM   1846  CD2 PHE A 702      21.280  45.990  59.120  1.00  0.00           C
ATOM   1847  HD2 PHE A 702      21.630  46.660  59.890  1.00  0.00           H
ATOM   1848  CE2 PHE A 702      20.280  46.400  58.270  1.00  0.00           C
ATOM   1849  HE2 PHE A 702      19.840  47.350  58.550  1.00  0.00           H
ATOM   1850  C   PHE A 702      24.520  45.800  57.330  1.00  0.00           C
ATOM   1851  O   PHE A 702      24.090  45.590  56.220  1.00  0.00           O
ATOM   1852  N   LEU A 703      24.930  46.960  57.790  1.00  0.00           N
ATOM   1853  HN  LEU A 703      25.140  47.020  58.760  1.00  0.00           H
ATOM   1854  CA  LEU A 703      24.740  48.170  56.990  1.00  0.00           C
ATOM   1855  HA  LEU A 703      23.720  48.220  56.640  1.00  0.00           H
ATOM   1856  CB  LEU A 703      24.840  49.470  57.830  1.00  0.00           C
ATOM   1857  HB1 LEU A 703      24.760  50.200  56.990  1.00  0.00           H
ATOM   1858  HB2 LEU A 703      25.880  49.440  58.190  1.00  0.00           H
ATOM   1859  CG  LEU A 703      23.690  49.580  58.870  1.00  0.00           C
ATOM   1860  HG  LEU A 703      23.530  48.630  59.410  1.00  0.00           H
ATOM   1861  CD1 LEU A 703      24.000  50.760  59.820  1.00  0.00           C
ATOM   1862 HD11 LEU A 703      23.230  50.830  60.620  1.00  0.00           H
ATOM   1863 HD12 LEU A 703      23.990  51.710  59.230  1.00  0.00           H
ATOM   1864 HD13 LEU A 703      25.000  50.610  60.280  1.00  0.00           H
ATOM   1865  CD2 LEU A 703      22.340  49.870  58.220  1.00  0.00           C
ATOM   1866 HD21 LEU A 703      21.640  50.060  59.060  1.00  0.00           H
ATOM   1867 HD22 LEU A 703      21.970  49.110  57.510  1.00  0.00           H
ATOM   1868 HD23 LEU A 703      22.460  50.770  57.570  1.00  0.00           H
ATOM   1869  C   LEU A 703      25.710  48.250  55.790  1.00  0.00           C
ATOM   1870  O   LEU A 703      25.410  48.860  54.780  1.00  0.00           O
ATOM   1871  N   CYS A 704      26.910  47.660  55.880  1.00  0.00           N
ATOM   1872  HN  CYS A 704      27.300  47.560  56.790  1.00  0.00           H
ATOM   1873  CA  CYS A 704      27.800  47.240  54.790  1.00  0.00           C
ATOM   1874  HA  CYS A 704      28.090  48.110  54.200  1.00  0.00           H
ATOM   1875  CB  CYS A 704      29.080  46.670  55.380  1.00  0.00           C
ATOM   1876  HB1 CYS A 704      29.660  46.150  54.580  1.00  0.00           H
ATOM   1877  HB2 CYS A 704      28.770  45.940  56.160  1.00  0.00           H
ATOM   1878  SG  CYS A 704      30.400  47.720  56.260  1.00  0.00           S
ATOM   1879  HG1 CYS A 704      30.210  47.510  57.550  1.00  0.00           H
ATOM   1880  C   CYS A 704      27.170  46.230  53.790  1.00  0.00           C
ATOM   1881  O   CYS A 704      27.330  46.330  52.560  1.00  0.00           O
ATOM   1882  N   ILE A 705      26.370  45.270  54.330  1.00  0.00           N
ATOM   1883  HN  ILE A 705      26.330  45.280  55.320  1.00  0.00           H
ATOM   1884  CA  ILE A 705      25.590  44.370  53.520  1.00  0.00           C
ATOM   1885  HA  ILE A 705      26.200  43.980  52.730  1.00  0.00           H
ATOM   1886  CB  ILE A 705      25.170  43.120  54.360  1.00  0.00           C
ATOM   1887  HB  ILE A 705      24.720  43.480  55.310  1.00  0.00           H
ATOM   1888  CG2 ILE A 705      24.080  42.350  53.580  1.00  0.00           C
ATOM   1889 HG21 ILE A 705      24.130  42.520  52.490  1.00  0.00           H
ATOM   1890 HG22 ILE A 705      23.060  42.610  53.930  1.00  0.00           H
ATOM   1891 HG23 ILE A 705      24.160  41.260  53.730  1.00  0.00           H
ATOM   1892  CG1 ILE A 705      26.280  42.240  54.720  1.00  0.00           C
ATOM   1893 HG11 ILE A 705      27.120  42.850  55.130  1.00  0.00           H
ATOM   1894 HG12 ILE A 705      26.800  41.690  53.900  1.00  0.00           H
ATOM   1895  CD  ILE A 705      25.900  41.260  55.790  1.00  0.00           C
ATOM   1896  HD1 ILE A 705      25.260  40.430  55.440  1.00  0.00           H
ATOM   1897  HD2 ILE A 705      25.500  41.770  56.690  1.00  0.00           H
ATOM   1898  HD3 ILE A 705      26.800  40.780  56.230  1.00  0.00           H
ATOM   1899  C   ILE A 705      24.530  45.080  52.810  1.00  0.00           C
ATOM   1900  O   ILE A 705      24.350  44.860  51.660  1.00  0.00           O
ATOM   1901  N   VAL A 706      23.900  46.110  53.400  1.00  0.00           N
ATOM   1902  HN  VAL A 706      24.080  46.290  54.370  1.00  0.00           H
ATOM   1903  CA  VAL A 706      22.980  46.990  52.760  1.00  0.00           C
ATOM   1904  HA  VAL A 706      22.250  46.350  52.290  1.00  0.00           H
ATOM   1905  CB  VAL A 706      22.220  47.940  53.630  1.00  0.00           C
ATOM   1906  HB  VAL A 706      22.950  48.590  54.160  1.00  0.00           H
ATOM   1907  CG1 VAL A 706      21.190  48.840  52.950  1.00  0.00           C
ATOM   1908 HG11 VAL A 706      21.770  49.420  52.210  1.00  0.00           H
ATOM   1909 HG12 VAL A 706      20.780  49.610  53.640  1.00  0.00           H
ATOM   1910 HG13 VAL A 706      20.320  48.280  52.550  1.00  0.00           H
ATOM   1911  CG2 VAL A 706      21.470  47.140  54.730  1.00  0.00           C
ATOM   1912 HG21 VAL A 706      22.180  46.620  55.410  1.00  0.00           H
ATOM   1913 HG22 VAL A 706      20.750  46.460  54.220  1.00  0.00           H
ATOM   1914 HG23 VAL A 706      20.820  47.730  55.400  1.00  0.00           H
ATOM   1915  C   VAL A 706      23.630  47.800  51.580  1.00  0.00           C
ATOM   1916  O   VAL A 706      23.040  48.030  50.530  1.00  0.00           O
ATOM   1917  N   LEU A 707      24.920  48.220  51.770  1.00  0.00           N
ATOM   1918  HN  LEU A 707      25.470  48.050  52.590  1.00  0.00           H
ATOM   1919  CA  LEU A 707      25.740  48.840  50.750  1.00  0.00           C
ATOM   1920  HA  LEU A 707      25.180  49.630  50.300  1.00  0.00           H
ATOM   1921  CB  LEU A 707      26.960  49.490  51.410  1.00  0.00           C
ATOM   1922  HB1 LEU A 707      27.480  48.750  52.050  1.00  0.00           H
ATOM   1923  HB2 LEU A 707      26.450  50.240  52.070  1.00  0.00           H
ATOM   1924  CG  LEU A 707      28.020  50.180  50.520  1.00  0.00           C
ATOM   1925  HG  LEU A 707      28.280  49.480  49.690  1.00  0.00           H
ATOM   1926  CD1 LEU A 707      27.430  51.370  49.740  1.00  0.00           C
ATOM   1927 HD11 LEU A 707      26.520  51.680  50.290  1.00  0.00           H
ATOM   1928 HD12 LEU A 707      27.220  51.080  48.680  1.00  0.00           H
ATOM   1929 HD13 LEU A 707      28.190  52.190  49.750  1.00  0.00           H
ATOM   1930  CD2 LEU A 707      29.310  50.580  51.320  1.00  0.00           C
ATOM   1931 HD21 LEU A 707      29.740  49.860  52.050  1.00  0.00           H
ATOM   1932 HD22 LEU A 707      28.920  51.410  51.950  1.00  0.00           H
ATOM   1933 HD23 LEU A 707      30.060  50.960  50.610  1.00  0.00           H
ATOM   1934  C   LEU A 707      26.030  47.990  49.460  1.00  0.00           C
ATOM   1935  O   LEU A 707      25.860  48.420  48.350  1.00  0.00           O
ATOM   1936  N   VAL A 708      26.520  46.690  49.670  1.00  0.00           N
ATOM   1937  HN  VAL A 708      26.600  46.510  50.650  1.00  0.00           H
ATOM   1938  CA  VAL A 708      26.740  45.690  48.650  1.00  0.00           C
ATOM   1939  HA  VAL A 708      27.230  46.200  47.820  1.00  0.00           H
ATOM   1940  CB  VAL A 708      27.480  44.520  49.370  1.00  0.00           C
ATOM   1941  HB  VAL A 708      26.840  44.280  50.250  1.00  0.00           H
ATOM   1942  CG1 VAL A 708      27.560  43.250  48.480  1.00  0.00           C
ATOM   1943 HG11 VAL A 708      26.530  42.830  48.450  1.00  0.00           H
ATOM   1944 HG12 VAL A 708      28.240  42.520  48.980  1.00  0.00           H
ATOM   1945 HG13 VAL A 708      27.970  43.610  47.530  1.00  0.00           H
ATOM   1946  CG2 VAL A 708      28.820  44.940  49.860  1.00  0.00           C
ATOM   1947 HG21 VAL A 708      29.340  44.160  50.460  1.00  0.00           H
ATOM   1948 HG22 VAL A 708      28.830  45.880  50.470  1.00  0.00           H
ATOM   1949 HG23 VAL A 708      29.480  45.030  48.980  1.00  0.00           H
ATOM   1950  C   VAL A 708      25.420  45.260  48.040  1.00  0.00           C
ATOM   1951  O   VAL A 708      25.440  45.080  46.810  1.00  0.00           O
ATOM   1952  N   ALA A 709      24.290  45.220  48.770  1.00  0.00           N
ATOM   1953  HN  ALA A 709      24.380  45.250  49.760  1.00  0.00           H
ATOM   1954  CA  ALA A 709      23.000  45.020  48.170  1.00  0.00           C
ATOM   1955  HA  ALA A 709      23.140  44.180  47.520  1.00  0.00           H
ATOM   1956  CB  ALA A 709      21.990  44.750  49.270  1.00  0.00           C
ATOM   1957  HB1 ALA A 709      21.040  44.430  48.790  1.00  0.00           H
ATOM   1958  HB2 ALA A 709      21.810  45.690  49.840  1.00  0.00           H
ATOM   1959  HB3 ALA A 709      22.280  44.020  50.050  1.00  0.00           H
ATOM   1960  C   ALA A 709      22.640  46.150  47.190  1.00  0.00           C
ATOM   1961  O   ALA A 709      22.320  45.880  46.010  1.00  0.00           O
ATOM   1962  N   THR A 710      22.720  47.420  47.640  1.00  0.00           N
ATOM   1963  HN  THR A 710      23.110  47.570  48.550  1.00  0.00           H
ATOM   1964  CA  THR A 710      22.450  48.600  46.910  1.00  0.00           C
ATOM   1965  HA  THR A 710      21.420  48.500  46.610  1.00  0.00           H
ATOM   1966  CB  THR A 710      22.590  49.930  47.750  1.00  0.00           C
ATOM   1967  HB  THR A 710      23.660  50.150  48.010  1.00  0.00           H
ATOM   1968  OG1 THR A 710      21.830  49.790  48.960  1.00  0.00           O
ATOM   1969  HG1 THR A 710      22.100  48.990  49.420  1.00  0.00           H
ATOM   1970  CG2 THR A 710      22.060  51.170  46.950  1.00  0.00           C
ATOM   1971 HG21 THR A 710      22.620  51.250  46.000  1.00  0.00           H
ATOM   1972 HG22 THR A 710      22.320  52.050  47.550  1.00  0.00           H
ATOM   1973 HG23 THR A 710      20.970  51.090  46.730  1.00  0.00           H
ATOM   1974  C   THR A 710      23.240  48.760  45.680  1.00  0.00           C
ATOM   1975  O   THR A 710      22.560  48.910  44.690  1.00  0.00           O
ATOM   1976  N   ASP A 711      24.580  48.580  45.720  1.00  0.00           N
ATOM   1977  HN  ASP A 711      24.870  48.330  46.650  1.00  0.00           H
ATOM   1978  CA  ASP A 711      25.670  48.920  44.810  1.00  0.00           C
ATOM   1979  HA  ASP A 711      26.200  47.990  44.720  1.00  0.00           H
ATOM   1980  CB  ASP A 711      25.380  49.440  43.350  1.00  0.00           C
ATOM   1981  HB1 ASP A 711      24.780  50.370  43.370  1.00  0.00           H
ATOM   1982  HB2 ASP A 711      24.710  48.690  42.880  1.00  0.00           H
ATOM   1983  CG  ASP A 711      26.640  49.720  42.550  1.00  0.00           C
ATOM   1984  OD1 ASP A 711      27.660  50.310  42.920  1.00  0.00           O
ATOM   1985  OD2 ASP A 711      26.490  49.340  41.360  1.00  0.00           O
ATOM   1986  C   ASP A 711      26.690  49.910  45.540  1.00  0.00           C
ATOM   1987  O   ASP A 711      26.460  51.030  45.910  1.00  0.00           O
ATOM   1988  N   ALA A 712      27.960  49.460  45.750  1.00  0.00           N
ATOM   1989  HN  ALA A 712      28.160  48.550  45.430  1.00  0.00           H
ATOM   1990  CA  ALA A 712      28.950  50.020  46.640  1.00  0.00           C
ATOM   1991  HA  ALA A 712      28.460  50.740  47.280  1.00  0.00           H
ATOM   1992  CB  ALA A 712      29.640  48.860  47.430  1.00  0.00           C
ATOM   1993  HB1 ALA A 712      28.900  48.300  48.020  1.00  0.00           H
ATOM   1994  HB2 ALA A 712      30.370  49.380  48.100  1.00  0.00           H
ATOM   1995  HB3 ALA A 712      30.110  48.120  46.750  1.00  0.00           H
ATOM   1996  C   ALA A 712      29.980  50.850  45.930  1.00  0.00           C
ATOM   1997  O   ALA A 712      30.910  51.360  46.540  1.00  0.00           O
ATOM   1998  N   SER A 713      29.780  50.990  44.590  1.00  0.00           N
ATOM   1999  HN  SER A 713      29.020  50.540  44.120  1.00  0.00           H
ATOM   2000  CA  SER A 713      30.760  51.670  43.760  1.00  0.00           C
ATOM   2001  HA  SER A 713      31.720  51.680  44.280  1.00  0.00           H
ATOM   2002  CB  SER A 713      31.080  50.890  42.490  1.00  0.00           C
ATOM   2003  HB1 SER A 713      31.420  49.860  42.750  1.00  0.00           H
ATOM   2004  HB2 SER A 713      31.960  51.330  41.970  1.00  0.00           H
ATOM   2005  OG  SER A 713      29.940  50.720  41.600  1.00  0.00           O
ATOM   2006  HG1 SER A 713      29.250  50.410  42.160  1.00  0.00           H
ATOM   2007  C   SER A 713      30.510  53.130  43.370  1.00  0.00           C
ATOM   2008  O   SER A 713      31.160  53.780  42.580  1.00  0.00           O
ATOM   2009  N   SER A 714      29.510  53.750  44.050  1.00  0.00           N
ATOM   2010  HN  SER A 714      28.810  53.250  44.550  1.00  0.00           H
ATOM   2011  CA  SER A 714      29.350  55.190  44.170  1.00  0.00           C
ATOM   2012  HA  SER A 714      29.000  55.500  43.190  1.00  0.00           H
ATOM   2013  CB  SER A 714      28.180  55.530  45.260  1.00  0.00           C
ATOM   2014  HB1 SER A 714      28.320  56.580  45.580  1.00  0.00           H
ATOM   2015  HB2 SER A 714      28.350  54.950  46.200  1.00  0.00           H
ATOM   2016  OG  SER A 714      26.840  55.360  44.720  1.00  0.00           O
ATOM   2017  HG1 SER A 714      26.890  54.520  44.250  1.00  0.00           H
ATOM   2018  C   SER A 714      30.620  56.090  44.380  1.00  0.00           C
ATOM   2019  O   SER A 714      31.320  55.770  45.370  1.00  0.00           O
ATOM   2020  N   LEU A 715      30.820  57.120  43.570  1.00  0.00           N
ATOM   2021  HN  LEU A 715      30.340  57.170  42.690  1.00  0.00           H
ATOM   2022  CA  LEU A 715      31.660  58.310  43.810  1.00  0.00           C
ATOM   2023  HA  LEU A 715      31.310  58.960  43.030  1.00  0.00           H
ATOM   2024  CB  LEU A 715      31.370  58.930  45.220  1.00  0.00           C
ATOM   2025  HB1 LEU A 715      32.120  59.750  45.260  1.00  0.00           H
ATOM   2026  HB2 LEU A 715      31.760  58.180  45.930  1.00  0.00           H
ATOM   2027  CG  LEU A 715      29.980  59.470  45.490  1.00  0.00           C
ATOM   2028  HG  LEU A 715      29.320  58.590  45.620  1.00  0.00           H
ATOM   2029  CD1 LEU A 715      30.000  60.260  46.790  1.00  0.00           C
ATOM   2030 HD11 LEU A 715      29.020  60.760  46.950  1.00  0.00           H
ATOM   2031 HD12 LEU A 715      30.710  61.100  46.660  1.00  0.00           H
ATOM   2032 HD13 LEU A 715      30.350  59.680  47.660  1.00  0.00           H
ATOM   2033  CD2 LEU A 715      29.370  60.340  44.290  1.00  0.00           C
ATOM   2034 HD21 LEU A 715      29.830  61.350  44.250  1.00  0.00           H
ATOM   2035 HD22 LEU A 715      28.270  60.330  44.400  1.00  0.00           H
ATOM   2036 HD23 LEU A 715      29.560  59.930  43.280  1.00  0.00           H
ATOM   2037  C   LEU A 715      33.180  58.110  43.670  1.00  0.00           C
ATOM   2038  O   LEU A 715      33.980  59.030  43.860  1.00  0.00           O
ATOM   2039  N   VAL A 716      33.610  56.930  43.040  1.00  0.00           N
ATOM   2040  HN  VAL A 716      32.930  56.190  43.040  1.00  0.00           H
ATOM   2041  CA  VAL A 716      35.030  56.700  42.810  1.00  0.00           C
ATOM   2042  HA  VAL A 716      35.580  56.850  43.730  1.00  0.00           H
ATOM   2043  CB  VAL A 716      35.130  55.270  42.470  1.00  0.00           C
ATOM   2044  HB  VAL A 716      34.480  54.620  43.090  1.00  0.00           H
ATOM   2045  CG1 VAL A 716      34.710  55.020  41.000  1.00  0.00           C
ATOM   2046 HG11 VAL A 716      34.940  53.990  40.670  1.00  0.00           H
ATOM   2047 HG12 VAL A 716      35.140  55.740  40.280  1.00  0.00           H
ATOM   2048 HG13 VAL A 716      33.610  55.190  40.910  1.00  0.00           H
ATOM   2049  CG2 VAL A 716      36.610  54.900  42.600  1.00  0.00           C
ATOM   2050 HG21 VAL A 716      37.320  55.490  41.980  1.00  0.00           H
ATOM   2051 HG22 VAL A 716      36.760  53.810  42.580  1.00  0.00           H
ATOM   2052 HG23 VAL A 716      36.860  55.060  43.670  1.00  0.00           H
ATOM   2053  C   VAL A 716      35.580  57.650  41.720  1.00  0.00           C
ATOM   2054  O   VAL A 716      36.770  57.860  41.610  1.00  0.00           O
ATOM   2055  N   CYS A 717      34.630  58.220  40.890  1.00  0.00           N
ATOM   2056  HN  CYS A 717      33.640  58.050  40.870  1.00  0.00           H
ATOM   2057  CA  CYS A 717      35.100  59.150  39.760  1.00  0.00           C
ATOM   2058  HA  CYS A 717      36.150  58.970  39.620  1.00  0.00           H
ATOM   2059  CB  CYS A 717      34.160  59.140  38.610  1.00  0.00           C
ATOM   2060  HB1 CYS A 717      34.370  59.860  37.790  1.00  0.00           H
ATOM   2061  HB2 CYS A 717      33.140  59.420  38.960  1.00  0.00           H
ATOM   2062  SG  CYS A 717      34.180  57.510  37.890  1.00  0.00           S
ATOM   2063  HG1 CYS A 717      35.230  57.480  37.080  1.00  0.00           H
ATOM   2064  C   CYS A 717      35.130  60.620  40.310  1.00  0.00           C
ATOM   2065  O   CYS A 717      35.220  61.490  39.520  1.00  0.00           O
ATOM   2066  N   TYR A 718      35.110  60.800  41.640  1.00  0.00           N
ATOM   2067  HN  TYR A 718      34.970  60.030  42.240  1.00  0.00           H
ATOM   2068  CA  TYR A 718      35.140  62.070  42.410  1.00  0.00           C
ATOM   2069  HA  TYR A 718      35.330  62.840  41.670  1.00  0.00           H
ATOM   2070  CB  TYR A 718      33.780  62.290  43.160  1.00  0.00           C
ATOM   2071  HB1 TYR A 718      33.850  63.110  43.900  1.00  0.00           H
ATOM   2072  HB2 TYR A 718      33.420  61.360  43.640  1.00  0.00           H
ATOM   2073  CG  TYR A 718      32.740  62.670  42.190  1.00  0.00           C
ATOM   2074  CD1 TYR A 718      31.730  61.850  41.770  1.00  0.00           C
ATOM   2075  HD1 TYR A 718      31.760  60.830  42.140  1.00  0.00           H
ATOM   2076  CE1 TYR A 718      30.720  62.260  40.910  1.00  0.00           C
ATOM   2077  HE1 TYR A 718      29.970  61.510  40.680  1.00  0.00           H
ATOM   2078  CZ  TYR A 718      30.630  63.580  40.490  1.00  0.00           C
ATOM   2079  OH  TYR A 718      29.640  63.990  39.560  1.00  0.00           O
ATOM   2080  HH  TYR A 718      29.950  64.800  39.140  1.00  0.00           H
ATOM   2081  CD2 TYR A 718      32.710  63.980  41.730  1.00  0.00           C
ATOM   2082  HD2 TYR A 718      33.570  64.570  42.010  1.00  0.00           H
ATOM   2083  CE2 TYR A 718      31.680  64.440  40.920  1.00  0.00           C
ATOM   2084  HE2 TYR A 718      31.760  65.480  40.620  1.00  0.00           H
ATOM   2085  C   TYR A 718      36.310  62.170  43.340  1.00  0.00           C
ATOM   2086  O   TYR A 718      36.530  63.120  44.110  1.00  0.00           O
ATOM   2087  N   ILE A 719      37.120  61.150  43.310  1.00  0.00           N
ATOM   2088  HN  ILE A 719      36.890  60.330  42.790  1.00  0.00           H
ATOM   2089  CA  ILE A 719      38.410  61.080  43.940  1.00  0.00           C
ATOM   2090  HA  ILE A 719      38.110  61.350  44.930  1.00  0.00           H
ATOM   2091  CB  ILE A 719      39.020  59.690  43.950  1.00  0.00           C
ATOM   2092  HB  ILE A 719      39.190  59.370  42.900  1.00  0.00           H
ATOM   2093  CG2 ILE A 719      40.430  59.630  44.670  1.00  0.00           C
ATOM   2094 HG21 ILE A 719      40.830  58.600  44.470  1.00  0.00           H
ATOM   2095 HG22 ILE A 719      40.430  59.850  45.750  1.00  0.00           H
ATOM   2096 HG23 ILE A 719      41.080  60.360  44.160  1.00  0.00           H
ATOM   2097  CG1 ILE A 719      38.050  58.750  44.650  1.00  0.00           C
ATOM   2098 HG11 ILE A 719      37.050  58.780  44.160  1.00  0.00           H
ATOM   2099 HG12 ILE A 719      37.880  59.060  45.700  1.00  0.00           H
ATOM   2100  CD  ILE A 719      38.540  57.290  44.620  1.00  0.00           C
ATOM   2101  HD1 ILE A 719      37.820  56.630  45.140  1.00  0.00           H
ATOM   2102  HD2 ILE A 719      39.420  57.020  45.240  1.00  0.00           H
ATOM   2103  HD3 ILE A 719      38.730  56.880  43.610  1.00  0.00           H
ATOM   2104  C   ILE A 719      39.390  62.130  43.540  1.00  0.00           C
ATOM   2105  O   ILE A 719      39.850  62.850  44.400  1.00  0.00           O
ATOM   2106  N   THR A 720      39.670  62.260  42.210  1.00  0.00           N
ATOM   2107  HN  THR A 720      39.230  61.530  41.680  1.00  0.00           H
ATOM   2108  CA  THR A 720      40.640  63.140  41.630  1.00  0.00           C
ATOM   2109  HA  THR A 720      40.360  63.370  40.610  1.00  0.00           H
ATOM   2110  CB  THR A 720      40.790  64.510  42.380  1.00  0.00           C
ATOM   2111  HB  THR A 720      41.220  64.440  43.390  1.00  0.00           H
ATOM   2112  OG1 THR A 720      39.480  65.020  42.500  1.00  0.00           O
ATOM   2113  HG1 THR A 720      38.980  64.380  43.010  1.00  0.00           H
ATOM   2114  CG2 THR A 720      41.540  65.610  41.640  1.00  0.00           C
ATOM   2115 HG21 THR A 720      42.530  65.160  41.400  1.00  0.00           H
ATOM   2116 HG22 THR A 720      41.670  66.560  42.210  1.00  0.00           H
ATOM   2117 HG23 THR A 720      40.930  65.730  40.720  1.00  0.00           H
ATOM   2118  C   THR A 720      41.910  62.420  41.380  1.00  0.00           C
ATOM   2119  O   THR A 720      42.240  61.620  42.190  1.00  0.00           O
ATOM   2120  N   ARG A 721      42.550  62.580  40.290  1.00  0.00           N
ATOM   2121  HN  ARG A 721      42.400  63.290  39.600  1.00  0.00           H
ATOM   2122  CA  ARG A 721      43.670  61.700  39.910  1.00  0.00           C
ATOM   2123  HA  ARG A 721      43.230  60.720  39.930  1.00  0.00           H
ATOM   2124  CB  ARG A 721      44.190  62.020  38.460  1.00  0.00           C
ATOM   2125  HB1 ARG A 721      44.570  63.060  38.510  1.00  0.00           H
ATOM   2126  HB2 ARG A 721      43.290  62.060  37.810  1.00  0.00           H
ATOM   2127  CG  ARG A 721      45.230  61.010  37.940  1.00  0.00           C
ATOM   2128  HG1 ARG A 721      46.190  61.180  38.490  1.00  0.00           H
ATOM   2129  HG2 ARG A 721      45.400  61.440  36.940  1.00  0.00           H
ATOM   2130  CD  ARG A 721      44.960  59.530  37.970  1.00  0.00           C
ATOM   2131  HD1 ARG A 721      43.900  59.350  37.670  1.00  0.00           H
ATOM   2132  HD2 ARG A 721      44.930  59.080  38.990  1.00  0.00           H
ATOM   2133  NE  ARG A 721      46.070  58.810  37.220  1.00  0.00           N
ATOM   2134  HE  ARG A 721      46.980  59.240  37.210  1.00  0.00           H
ATOM   2135  CZ  ARG A 721      46.010  57.550  36.780  1.00  0.00           C
ATOM   2136  NH1 ARG A 721      45.060  56.700  37.150  1.00  0.00           N
ATOM   2137 HH11 ARG A 721      45.070  55.890  36.580  1.00  0.00           H
ATOM   2138 HH12 ARG A 721      44.470  56.750  37.950  1.00  0.00           H
ATOM   2139  NH2 ARG A 721      46.920  57.090  35.990  1.00  0.00           N
ATOM   2140 HH21 ARG A 721      47.530  57.750  35.560  1.00  0.00           H
ATOM   2141 HH22 ARG A 721      46.650  56.290  35.460  1.00  0.00           H
ATOM   2142  C   ARG A 721      44.820  61.550  40.870  1.00  0.00           C
ATOM   2143  O   ARG A 721      45.270  60.470  41.200  1.00  0.00           O
ATOM   2144  N   PHE A 722      45.370  62.630  41.470  1.00  0.00           N
ATOM   2145  HN  PHE A 722      44.900  63.490  41.330  1.00  0.00           H
ATOM   2146  CA  PHE A 722      46.590  62.780  42.230  1.00  0.00           C
ATOM   2147  HA  PHE A 722      47.290  62.110  41.780  1.00  0.00           H
ATOM   2148  CB  PHE A 722      47.130  64.290  42.290  1.00  0.00           C
ATOM   2149  HB1 PHE A 722      46.270  64.800  42.760  1.00  0.00           H
ATOM   2150  HB2 PHE A 722      47.340  64.680  41.260  1.00  0.00           H
ATOM   2151  CG  PHE A 722      48.350  64.490  43.070  1.00  0.00           C
ATOM   2152  CD1 PHE A 722      48.580  65.630  43.870  1.00  0.00           C
ATOM   2153  HD1 PHE A 722      47.820  66.400  43.930  1.00  0.00           H
ATOM   2154  CE1 PHE A 722      49.700  65.670  44.730  1.00  0.00           C
ATOM   2155  HE1 PHE A 722      49.920  66.530  45.330  1.00  0.00           H
ATOM   2156  CZ  PHE A 722      50.730  64.740  44.600  1.00  0.00           C
ATOM   2157  HZ  PHE A 722      51.690  64.830  45.100  1.00  0.00           H
ATOM   2158  CD2 PHE A 722      49.320  63.500  42.960  1.00  0.00           C
ATOM   2159  HD2 PHE A 722      49.180  62.580  42.400  1.00  0.00           H
ATOM   2160  CE2 PHE A 722      50.530  63.700  43.670  1.00  0.00           C
ATOM   2161  HE2 PHE A 722      51.390  63.040  43.550  1.00  0.00           H
ATOM   2162  C   PHE A 722      46.370  62.350  43.670  1.00  0.00           C
ATOM   2163  O   PHE A 722      47.330  62.060  44.400  1.00  0.00           O
ATOM   2164  N   THR A 723      45.120  62.120  44.140  1.00  0.00           N
ATOM   2165  HN  THR A 723      44.390  62.120  43.470  1.00  0.00           H
ATOM   2166  CA  THR A 723      44.810  61.680  45.470  1.00  0.00           C
ATOM   2167  HA  THR A 723      45.410  62.340  46.070  1.00  0.00           H
ATOM   2168  CB  THR A 723      43.300  61.850  45.900  1.00  0.00           C
ATOM   2169  HB  THR A 723      42.860  60.830  45.890  1.00  0.00           H
ATOM   2170  OG1 THR A 723      42.550  62.700  45.020  1.00  0.00           O
ATOM   2171  HG1 THR A 723      41.610  62.570  45.190  1.00  0.00           H
ATOM   2172  CG2 THR A 723      43.320  62.330  47.370  1.00  0.00           C
ATOM   2173 HG21 THR A 723      42.360  62.320  47.950  1.00  0.00           H
ATOM   2174 HG22 THR A 723      43.810  63.310  47.560  1.00  0.00           H
ATOM   2175 HG23 THR A 723      43.980  61.600  47.890  1.00  0.00           H
ATOM   2176  C   THR A 723      45.340  60.330  45.820  1.00  0.00           C
ATOM   2177  O   THR A 723      45.850  60.030  46.920  1.00  0.00           O
ATOM   2178  N   GLU A 724      45.310  59.380  44.780  1.00  0.00           N
ATOM   2179  HN  GLU A 724      44.910  59.640  43.910  1.00  0.00           H
ATOM   2180  CA  GLU A 724      45.810  58.030  44.920  1.00  0.00           C
ATOM   2181  HA  GLU A 724      45.210  57.490  45.640  1.00  0.00           H
ATOM   2182  CB  GLU A 724      45.600  57.320  43.520  1.00  0.00           C
ATOM   2183  HB1 GLU A 724      46.010  56.280  43.600  1.00  0.00           H
ATOM   2184  HB2 GLU A 724      46.060  57.910  42.690  1.00  0.00           H
ATOM   2185  CG  GLU A 724      44.090  57.270  43.260  1.00  0.00           C
ATOM   2186  HG1 GLU A 724      43.600  58.260  43.180  1.00  0.00           H
ATOM   2187  HG2 GLU A 724      43.590  56.810  44.140  1.00  0.00           H
ATOM   2188  CD  GLU A 724      43.730  56.570  41.960  1.00  0.00           C
ATOM   2189  OE1 GLU A 724      42.580  56.690  41.520  1.00  0.00           O
ATOM   2190  OE2 GLU A 724      44.600  55.930  41.300  1.00  0.00           O
ATOM   2191  C   GLU A 724      47.310  58.020  45.230  1.00  0.00           C
ATOM   2192  O   GLU A 724      47.800  57.400  46.170  1.00  0.00           O
ATOM   2193  N   GLU A 725      48.080  58.880  44.490  1.00  0.00           N
ATOM   2194  HN  GLU A 725      47.660  59.330  43.700  1.00  0.00           H
ATOM   2195  CA  GLU A 725      49.530  59.050  44.710  1.00  0.00           C
ATOM   2196  HA  GLU A 725      50.030  58.100  44.780  1.00  0.00           H
ATOM   2197  CB  GLU A 725      50.220  59.830  43.540  1.00  0.00           C
ATOM   2198  HB1 GLU A 725      51.230  60.100  43.900  1.00  0.00           H
ATOM   2199  HB2 GLU A 725      49.590  60.690  43.230  1.00  0.00           H
ATOM   2200  CG  GLU A 725      50.530  58.930  42.300  1.00  0.00           C
ATOM   2201  HG1 GLU A 725      49.650  58.300  42.080  1.00  0.00           H
ATOM   2202  HG2 GLU A 725      51.480  58.370  42.260  1.00  0.00           H
ATOM   2203  CD  GLU A 725      50.670  59.720  41.040  1.00  0.00           C
ATOM   2204  OE1 GLU A 725      51.790  59.610  40.390  1.00  0.00           O
ATOM   2205  OE2 GLU A 725      49.850  60.600  40.710  1.00  0.00           O
ATOM   2206  C   GLU A 725      49.750  59.740  46.060  1.00  0.00           C
ATOM   2207  O   GLU A 725      50.720  59.440  46.770  1.00  0.00           O
ATOM   2208  N   ALA A 726      48.910  60.750  46.420  1.00  0.00           N
ATOM   2209  HN  ALA A 726      48.120  61.080  45.900  1.00  0.00           H
ATOM   2210  CA  ALA A 726      49.180  61.580  47.590  1.00  0.00           C
ATOM   2211  HA  ALA A 726      50.250  61.760  47.610  1.00  0.00           H
ATOM   2212  CB  ALA A 726      48.410  62.980  47.380  1.00  0.00           C
ATOM   2213  HB1 ALA A 726      48.380  63.470  48.380  1.00  0.00           H
ATOM   2214  HB2 ALA A 726      47.360  62.810  47.050  1.00  0.00           H
ATOM   2215  HB3 ALA A 726      48.960  63.650  46.690  1.00  0.00           H
ATOM   2216  C   ALA A 726      48.820  60.920  48.890  1.00  0.00           C
ATOM   2217  O   ALA A 726      49.450  61.130  49.900  1.00  0.00           O
ATOM   2218  N   PHE A 727      47.730  60.110  48.850  1.00  0.00           N
ATOM   2219  HN  PHE A 727      47.200  60.070  48.000  1.00  0.00           H
ATOM   2220  CA  PHE A 727      47.260  59.340  49.920  1.00  0.00           C
ATOM   2221  HA  PHE A 727      47.120  60.130  50.640  1.00  0.00           H
ATOM   2222  CB  PHE A 727      45.940  58.730  49.620  1.00  0.00           C
ATOM   2223  HB1 PHE A 727      46.110  57.930  48.860  1.00  0.00           H
ATOM   2224  HB2 PHE A 727      45.300  59.520  49.180  1.00  0.00           H
ATOM   2225  CG  PHE A 727      45.290  58.030  50.820  1.00  0.00           C
ATOM   2226  CD1 PHE A 727      44.200  58.780  51.480  1.00  0.00           C
ATOM   2227  HD1 PHE A 727      43.900  59.680  50.960  1.00  0.00           H
ATOM   2228  CE1 PHE A 727      43.630  58.290  52.620  1.00  0.00           C
ATOM   2229  HE1 PHE A 727      42.870  58.810  53.180  1.00  0.00           H
ATOM   2230  CZ  PHE A 727      43.970  57.080  53.200  1.00  0.00           C
ATOM   2231  HZ  PHE A 727      43.430  56.690  54.040  1.00  0.00           H
ATOM   2232  CD2 PHE A 727      45.710  56.890  51.490  1.00  0.00           C
ATOM   2233  HD2 PHE A 727      46.390  56.210  51.010  1.00  0.00           H
ATOM   2234  CE2 PHE A 727      45.100  56.420  52.680  1.00  0.00           C
ATOM   2235  HE2 PHE A 727      45.340  55.420  53.000  1.00  0.00           H
ATOM   2236  C   PHE A 727      48.400  58.350  50.350  1.00  0.00           C
ATOM   2237  O   PHE A 727      48.720  58.320  51.520  1.00  0.00           O
ATOM   2238  N   ALA A 728      49.000  57.700  49.360  1.00  0.00           N
ATOM   2239  HN  ALA A 728      48.610  57.690  48.450  1.00  0.00           H
ATOM   2240  CA  ALA A 728      50.150  56.860  49.540  1.00  0.00           C
ATOM   2241  HA  ALA A 728      49.880  56.270  50.380  1.00  0.00           H
ATOM   2242  CB  ALA A 728      50.530  56.060  48.270  1.00  0.00           C
ATOM   2243  HB1 ALA A 728      51.530  55.570  48.310  1.00  0.00           H
ATOM   2244  HB2 ALA A 728      50.650  56.760  47.410  1.00  0.00           H
ATOM   2245  HB3 ALA A 728      49.710  55.310  48.270  1.00  0.00           H
ATOM   2246  C   ALA A 728      51.390  57.590  50.130  1.00  0.00           C
ATOM   2247  O   ALA A 728      51.960  57.090  51.120  1.00  0.00           O
ATOM   2248  N   ALA A 729      51.700  58.780  49.560  1.00  0.00           N
ATOM   2249  HN  ALA A 729      51.120  59.010  48.800  1.00  0.00           H
ATOM   2250  CA  ALA A 729      52.850  59.620  49.870  1.00  0.00           C
ATOM   2251  HA  ALA A 729      53.830  59.170  49.750  1.00  0.00           H
ATOM   2252  CB  ALA A 729      52.640  60.760  48.920  1.00  0.00           C
ATOM   2253  HB1 ALA A 729      52.740  60.630  47.820  1.00  0.00           H
ATOM   2254  HB2 ALA A 729      53.260  61.660  49.130  1.00  0.00           H
ATOM   2255  HB3 ALA A 729      51.590  61.130  48.990  1.00  0.00           H
ATOM   2256  C   ALA A 729      52.890  60.040  51.330  1.00  0.00           C
ATOM   2257  O   ALA A 729      53.870  59.860  52.000  1.00  0.00           O
ATOM   2258  N   LEU A 730      51.790  60.450  51.880  1.00  0.00           N
ATOM   2259  HN  LEU A 730      50.980  60.570  51.310  1.00  0.00           H
ATOM   2260  CA  LEU A 730      51.590  60.670  53.340  1.00  0.00           C
ATOM   2261  HA  LEU A 730      52.290  61.350  53.770  1.00  0.00           H
ATOM   2262  CB  LEU A 730      50.160  61.240  53.620  1.00  0.00           C
ATOM   2263  HB1 LEU A 730      50.190  61.470  54.710  1.00  0.00           H
ATOM   2264  HB2 LEU A 730      49.440  60.410  53.400  1.00  0.00           H
ATOM   2265  CG  LEU A 730      49.890  62.570  52.910  1.00  0.00           C
ATOM   2266  HG  LEU A 730      49.450  62.210  51.940  1.00  0.00           H
ATOM   2267  CD1 LEU A 730      48.770  63.340  53.600  1.00  0.00           C
ATOM   2268 HD11 LEU A 730      47.880  62.680  53.780  1.00  0.00           H
ATOM   2269 HD12 LEU A 730      48.610  64.250  52.990  1.00  0.00           H
ATOM   2270 HD13 LEU A 730      49.050  63.680  54.620  1.00  0.00           H
ATOM   2271  CD2 LEU A 730      51.150  63.500  52.760  1.00  0.00           C
ATOM   2272 HD21 LEU A 730      51.710  63.590  53.720  1.00  0.00           H
ATOM   2273 HD22 LEU A 730      50.810  64.500  52.430  1.00  0.00           H
ATOM   2274 HD23 LEU A 730      51.920  63.200  52.030  1.00  0.00           H
ATOM   2275  C   LEU A 730      51.940  59.470  54.190  1.00  0.00           C
ATOM   2276  O   LEU A 730      52.740  59.520  55.100  1.00  0.00           O
ATOM   2277  N   ILE A 731      51.480  58.250  53.800  1.00  0.00           N
ATOM   2278  HN  ILE A 731      50.850  58.160  53.030  1.00  0.00           H
ATOM   2279  CA  ILE A 731      51.780  57.060  54.460  1.00  0.00           C
ATOM   2280  HA  ILE A 731      51.690  57.290  55.510  1.00  0.00           H
ATOM   2281  CB  ILE A 731      50.880  55.930  54.060  1.00  0.00           C
ATOM   2282  HB  ILE A 731      51.000  55.730  52.980  1.00  0.00           H
ATOM   2283  CG2 ILE A 731      51.160  54.720  54.950  1.00  0.00           C
ATOM   2284 HG21 ILE A 731      51.100  55.100  55.990  1.00  0.00           H
ATOM   2285 HG22 ILE A 731      52.220  54.380  54.800  1.00  0.00           H
ATOM   2286 HG23 ILE A 731      50.520  53.850  54.740  1.00  0.00           H
ATOM   2287  CG1 ILE A 731      49.310  56.240  54.260  1.00  0.00           C
ATOM   2288 HG11 ILE A 731      49.170  57.300  53.980  1.00  0.00           H
ATOM   2289 HG12 ILE A 731      49.110  56.280  55.350  1.00  0.00           H
ATOM   2290  CD  ILE A 731      48.320  55.410  53.460  1.00  0.00           C
ATOM   2291  HD1 ILE A 731      48.390  55.630  52.370  1.00  0.00           H
ATOM   2292  HD2 ILE A 731      47.250  55.530  53.750  1.00  0.00           H
ATOM   2293  HD3 ILE A 731      48.530  54.330  53.560  1.00  0.00           H
ATOM   2294  C   ILE A 731      53.230  56.690  54.470  1.00  0.00           C
ATOM   2295  O   ILE A 731      53.840  56.330  55.500  1.00  0.00           O
ATOM   2296  N   CYS A 732      53.890  56.860  53.270  1.00  0.00           N
ATOM   2297  HN  CYS A 732      53.320  57.030  52.460  1.00  0.00           H
ATOM   2298  CA  CYS A 732      55.360  56.810  53.130  1.00  0.00           C
ATOM   2299  HA  CYS A 732      55.630  55.790  53.350  1.00  0.00           H
ATOM   2300  CB  CYS A 732      55.750  57.140  51.610  1.00  0.00           C
ATOM   2301  HB1 CYS A 732      56.840  56.960  51.550  1.00  0.00           H
ATOM   2302  HB2 CYS A 732      55.650  58.220  51.370  1.00  0.00           H
ATOM   2303  SG  CYS A 732      54.800  56.230  50.410  1.00  0.00           S
ATOM   2304  HG1 CYS A 732      53.680  56.820  50.830  1.00  0.00           H
ATOM   2305  C   CYS A 732      56.080  57.720  54.090  1.00  0.00           C
ATOM   2306  O   CYS A 732      57.080  57.270  54.710  1.00  0.00           O
ATOM   2307  N   ILE A 733      55.630  58.980  54.170  1.00  0.00           N
ATOM   2308  HN  ILE A 733      54.910  59.360  53.590  1.00  0.00           H
ATOM   2309  CA  ILE A 733      56.200  59.930  55.140  1.00  0.00           C
ATOM   2310  HA  ILE A 733      57.260  60.040  54.990  1.00  0.00           H
ATOM   2311  CB  ILE A 733      55.770  61.340  54.830  1.00  0.00           C
ATOM   2312  HB  ILE A 733      54.660  61.320  54.910  1.00  0.00           H
ATOM   2313  CG2 ILE A 733      56.390  62.310  55.800  1.00  0.00           C
ATOM   2314 HG21 ILE A 733      55.960  62.130  56.810  1.00  0.00           H
ATOM   2315 HG22 ILE A 733      56.330  63.390  55.580  1.00  0.00           H
ATOM   2316 HG23 ILE A 733      57.470  62.080  55.920  1.00  0.00           H
ATOM   2317  CG1 ILE A 733      56.160  61.790  53.360  1.00  0.00           C
ATOM   2318 HG11 ILE A 733      55.890  60.970  52.660  1.00  0.00           H
ATOM   2319 HG12 ILE A 733      57.270  61.870  53.390  1.00  0.00           H
ATOM   2320  CD  ILE A 733      55.700  63.210  52.900  1.00  0.00           C
ATOM   2321  HD1 ILE A 733      55.830  63.340  51.800  1.00  0.00           H
ATOM   2322  HD2 ILE A 733      56.400  63.950  53.330  1.00  0.00           H
ATOM   2323  HD3 ILE A 733      54.660  63.410  53.240  1.00  0.00           H
ATOM   2324  C   ILE A 733      56.010  59.550  56.600  1.00  0.00           C
ATOM   2325  O   ILE A 733      56.960  59.690  57.300  1.00  0.00           O
ATOM   2326  N   ILE A 734      54.850  59.090  56.970  1.00  0.00           N
ATOM   2327  HN  ILE A 734      54.090  59.040  56.320  1.00  0.00           H
ATOM   2328  CA  ILE A 734      54.630  58.610  58.350  1.00  0.00           C
ATOM   2329  HA  ILE A 734      55.070  59.450  58.890  1.00  0.00           H
ATOM   2330  CB  ILE A 734      53.140  58.520  58.640  1.00  0.00           C
ATOM   2331  HB  ILE A 734      52.740  57.870  57.830  1.00  0.00           H
ATOM   2332  CG2 ILE A 734      52.820  57.830  60.040  1.00  0.00           C
ATOM   2333 HG21 ILE A 734      51.760  58.020  60.360  1.00  0.00           H
ATOM   2334 HG22 ILE A 734      53.400  58.360  60.820  1.00  0.00           H
ATOM   2335 HG23 ILE A 734      52.930  56.730  60.000  1.00  0.00           H
ATOM   2336  CG1 ILE A 734      52.370  59.920  58.530  1.00  0.00           C
ATOM   2337 HG11 ILE A 734      51.270  59.870  58.630  1.00  0.00           H
ATOM   2338 HG12 ILE A 734      52.660  60.320  57.540  1.00  0.00           H
ATOM   2339  CD  ILE A 734      52.640  60.870  59.760  1.00  0.00           C
ATOM   2340  HD1 ILE A 734      53.720  61.090  59.670  1.00  0.00           H
ATOM   2341  HD2 ILE A 734      52.370  60.390  60.730  1.00  0.00           H
ATOM   2342  HD3 ILE A 734      52.030  61.790  59.670  1.00  0.00           H
ATOM   2343  C   ILE A 734      55.380  57.400  58.800  1.00  0.00           C
ATOM   2344  O   ILE A 734      55.860  57.250  59.880  1.00  0.00           O
ATOM   2345  N   PHE A 735      55.770  56.540  57.920  1.00  0.00           N
ATOM   2346  HN  PHE A 735      55.260  56.450  57.060  1.00  0.00           H
ATOM   2347  CA  PHE A 735      56.590  55.420  58.230  1.00  0.00           C
ATOM   2348  HA  PHE A 735      56.300  54.930  59.140  1.00  0.00           H
ATOM   2349  CB  PHE A 735      56.490  54.390  57.170  1.00  0.00           C
ATOM   2350  HB1 PHE A 735      57.330  53.680  57.300  1.00  0.00           H
ATOM   2351  HB2 PHE A 735      56.440  54.900  56.180  1.00  0.00           H
ATOM   2352  CG  PHE A 735      55.160  53.550  57.150  1.00  0.00           C
ATOM   2353  CD1 PHE A 735      55.050  52.500  56.270  1.00  0.00           C
ATOM   2354  HD1 PHE A 735      55.920  52.250  55.680  1.00  0.00           H
ATOM   2355  CE1 PHE A 735      53.870  51.820  56.210  1.00  0.00           C
ATOM   2356  HE1 PHE A 735      53.700  51.070  55.450  1.00  0.00           H
ATOM   2357  CZ  PHE A 735      52.790  52.170  57.040  1.00  0.00           C
ATOM   2358  HZ  PHE A 735      51.860  51.610  57.000  1.00  0.00           H
ATOM   2359  CD2 PHE A 735      54.180  53.810  58.050  1.00  0.00           C
ATOM   2360  HD2 PHE A 735      54.350  54.600  58.770  1.00  0.00           H
ATOM   2361  CE2 PHE A 735      52.960  53.140  58.070  1.00  0.00           C
ATOM   2362  HE2 PHE A 735      52.250  53.380  58.840  1.00  0.00           H
ATOM   2363  C   PHE A 735      58.060  55.880  58.450  1.00  0.00           C
ATOM   2364  O   PHE A 735      58.690  55.560  59.490  1.00  0.00           O
ATOM   2365  N   ILE A 736      58.590  56.650  57.560  1.00  0.00           N
ATOM   2366  HN  ILE A 736      58.070  56.990  56.770  1.00  0.00           H
ATOM   2367  CA  ILE A 736      59.770  57.440  57.800  1.00  0.00           C
ATOM   2368  HA  ILE A 736      60.630  56.800  57.920  1.00  0.00           H
ATOM   2369  CB  ILE A 736      60.040  58.330  56.580  1.00  0.00           C
ATOM   2370  HB  ILE A 736      59.180  58.930  56.240  1.00  0.00           H
ATOM   2371  CG2 ILE A 736      61.220  59.390  56.900  1.00  0.00           C
ATOM   2372 HG21 ILE A 736      62.060  58.710  57.180  1.00  0.00           H
ATOM   2373 HG22 ILE A 736      61.010  60.180  57.650  1.00  0.00           H
ATOM   2374 HG23 ILE A 736      61.550  59.960  56.010  1.00  0.00           H
ATOM   2375  CG1 ILE A 736      60.350  57.450  55.280  1.00  0.00           C
ATOM   2376 HG11 ILE A 736      59.520  56.750  55.030  1.00  0.00           H
ATOM   2377 HG12 ILE A 736      61.220  56.780  55.520  1.00  0.00           H
ATOM   2378  CD  ILE A 736      60.480  58.320  54.010  1.00  0.00           C
ATOM   2379  HD1 ILE A 736      59.440  58.700  53.890  1.00  0.00           H
ATOM   2380  HD2 ILE A 736      60.800  57.590  53.240  1.00  0.00           H
ATOM   2381  HD3 ILE A 736      61.160  59.190  54.110  1.00  0.00           H
ATOM   2382  C   ILE A 736      59.830  58.190  59.060  1.00  0.00           C
ATOM   2383  O   ILE A 736      60.840  58.200  59.770  1.00  0.00           O
ATOM   2384  N   TYR A 737      58.740  58.930  59.380  1.00  0.00           N
ATOM   2385  HN  TYR A 737      57.910  58.990  58.840  1.00  0.00           H
ATOM   2386  CA  TYR A 737      58.670  59.760  60.570  1.00  0.00           C
ATOM   2387  HA  TYR A 737      59.570  60.370  60.620  1.00  0.00           H
ATOM   2388  CB  TYR A 737      57.440  60.690  60.360  1.00  0.00           C
ATOM   2389  HB1 TYR A 737      56.520  60.080  60.200  1.00  0.00           H
ATOM   2390  HB2 TYR A 737      57.550  61.370  59.490  1.00  0.00           H
ATOM   2391  CG  TYR A 737      57.130  61.680  61.470  1.00  0.00           C
ATOM   2392  CD1 TYR A 737      58.050  62.750  61.600  1.00  0.00           C
ATOM   2393  HD1 TYR A 737      58.850  62.890  60.880  1.00  0.00           H
ATOM   2394  CE1 TYR A 737      57.730  63.790  62.490  1.00  0.00           C
ATOM   2395  HE1 TYR A 737      58.390  64.640  62.640  1.00  0.00           H
ATOM   2396  CZ  TYR A 737      56.650  63.770  63.350  1.00  0.00           C
ATOM   2397  OH  TYR A 737      56.300  64.950  64.070  1.00  0.00           O
ATOM   2398  HH  TYR A 737      57.030  65.550  64.210  1.00  0.00           H
ATOM   2399  CD2 TYR A 737      56.090  61.580  62.450  1.00  0.00           C
ATOM   2400  HD2 TYR A 737      55.280  60.850  62.410  1.00  0.00           H
ATOM   2401  CE2 TYR A 737      55.810  62.700  63.290  1.00  0.00           C
ATOM   2402  HE2 TYR A 737      54.920  62.710  63.900  1.00  0.00           H
ATOM   2403  C   TYR A 737      58.680  59.010  61.910  1.00  0.00           C
ATOM   2404  O   TYR A 737      59.270  59.390  62.950  1.00  0.00           O
ATOM   2405  N   GLU A 738      57.810  57.950  61.900  1.00  0.00           N
ATOM   2406  HN  GLU A 738      57.250  57.790  61.090  1.00  0.00           H
ATOM   2407  CA  GLU A 738      57.670  57.130  63.040  1.00  0.00           C
ATOM   2408  HA  GLU A 738      57.710  57.770  63.910  1.00  0.00           H
ATOM   2409  CB  GLU A 738      56.460  56.220  62.950  1.00  0.00           C
ATOM   2410  HB1 GLU A 738      56.600  55.410  63.700  1.00  0.00           H
ATOM   2411  HB2 GLU A 738      56.500  55.770  61.940  1.00  0.00           H
ATOM   2412  CG  GLU A 738      55.170  57.010  63.260  1.00  0.00           C
ATOM   2413  HG1 GLU A 738      54.300  56.860  62.590  1.00  0.00           H
ATOM   2414  HG2 GLU A 738      55.460  57.980  62.800  1.00  0.00           H
ATOM   2415  CD  GLU A 738      54.760  56.960  64.680  1.00  0.00           C
ATOM   2416  OE1 GLU A 738      53.640  56.530  65.110  1.00  0.00           O
ATOM   2417  OE2 GLU A 738      55.630  57.230  65.530  1.00  0.00           O
ATOM   2418  C   GLU A 738      58.890  56.340  63.420  1.00  0.00           C
ATOM   2419  O   GLU A 738      59.170  56.130  64.610  1.00  0.00           O
ATOM   2420  N   ALA A 739      59.770  55.950  62.480  1.00  0.00           N
ATOM   2421  HN  ALA A 739      59.660  56.150  61.510  1.00  0.00           H
ATOM   2422  CA  ALA A 739      60.960  55.260  62.780  1.00  0.00           C
ATOM   2423  HA  ALA A 739      60.690  54.380  63.340  1.00  0.00           H
ATOM   2424  CB  ALA A 739      61.610  54.780  61.370  1.00  0.00           C
ATOM   2425  HB1 ALA A 739      62.110  55.610  60.830  1.00  0.00           H
ATOM   2426  HB2 ALA A 739      60.940  54.310  60.630  1.00  0.00           H
ATOM   2427  HB3 ALA A 739      62.280  53.940  61.600  1.00  0.00           H
ATOM   2428  C   ALA A 739      61.870  56.130  63.660  1.00  0.00           C
ATOM   2429  O   ALA A 739      62.530  55.630  64.590  1.00  0.00           O
ATOM   2430  N   LEU A 740      61.990  57.460  63.390  1.00  0.00           N
ATOM   2431  HN  LEU A 740      61.450  57.840  62.640  1.00  0.00           H
ATOM   2432  CA  LEU A 740      62.680  58.460  64.180  1.00  0.00           C
ATOM   2433  HA  LEU A 740      63.660  58.070  64.370  1.00  0.00           H
ATOM   2434  CB  LEU A 740      62.800  59.680  63.240  1.00  0.00           C
ATOM   2435  HB1 LEU A 740      63.200  60.590  63.730  1.00  0.00           H
ATOM   2436  HB2 LEU A 740      61.840  60.070  62.830  1.00  0.00           H
ATOM   2437  CG  LEU A 740      63.640  59.510  61.950  1.00  0.00           C
ATOM   2438  HG  LEU A 740      63.280  58.790  61.170  1.00  0.00           H
ATOM   2439  CD1 LEU A 740      63.600  60.860  61.100  1.00  0.00           C
ATOM   2440 HD11 LEU A 740      64.120  60.660  60.140  1.00  0.00           H
ATOM   2441 HD12 LEU A 740      64.170  61.630  61.670  1.00  0.00           H
ATOM   2442 HD13 LEU A 740      62.530  61.130  60.960  1.00  0.00           H
ATOM   2443  CD2 LEU A 740      65.100  59.210  62.390  1.00  0.00           C
ATOM   2444 HD21 LEU A 740      65.760  59.090  61.500  1.00  0.00           H
ATOM   2445 HD22 LEU A 740      65.220  58.250  62.930  1.00  0.00           H
ATOM   2446 HD23 LEU A 740      65.550  60.110  62.870  1.00  0.00           H
ATOM   2447  C   LEU A 740      61.990  58.760  65.460  1.00  0.00           C
ATOM   2448  O   LEU A 740      62.600  58.890  66.510  1.00  0.00           O
ATOM   2449  N   GLU A 741      60.680  58.890  65.500  1.00  0.00           N
ATOM   2450  HN  GLU A 741      60.220  58.740  64.610  1.00  0.00           H
ATOM   2451  CA  GLU A 741      59.980  59.210  66.750  1.00  0.00           C
ATOM   2452  HA  GLU A 741      60.190  60.190  67.140  1.00  0.00           H
ATOM   2453  CB  GLU A 741      58.480  59.400  66.370  1.00  0.00           C
ATOM   2454  HB1 GLU A 741      57.740  59.380  67.200  1.00  0.00           H
ATOM   2455  HB2 GLU A 741      58.300  58.570  65.660  1.00  0.00           H
ATOM   2456  CG  GLU A 741      58.280  60.780  65.560  1.00  0.00           C
ATOM   2457  HG1 GLU A 741      57.530  60.660  64.750  1.00  0.00           H
ATOM   2458  HG2 GLU A 741      59.170  61.230  65.080  1.00  0.00           H
ATOM   2459  CD  GLU A 741      57.580  61.790  66.450  1.00  0.00           C
ATOM   2460  OE1 GLU A 741      56.410  61.440  66.920  1.00  0.00           O
ATOM   2461  OE2 GLU A 741      58.210  62.780  66.850  1.00  0.00           O
ATOM   2462  C   GLU A 741      60.040  58.140  67.830  1.00  0.00           C
ATOM   2463  O   GLU A 741      60.170  58.360  69.040  1.00  0.00           O
ATOM   2464  N   LYS A 742      59.940  56.880  67.400  1.00  0.00           N
ATOM   2465  HN  LYS A 742      59.770  56.800  66.420  1.00  0.00           H
ATOM   2466  CA  LYS A 742      59.980  55.700  68.250  1.00  0.00           C
ATOM   2467  HA  LYS A 742      59.580  55.830  69.240  1.00  0.00           H
ATOM   2468  CB  LYS A 742      59.210  54.590  67.540  1.00  0.00           C
ATOM   2469  HB1 LYS A 742      59.260  53.630  68.090  1.00  0.00           H
ATOM   2470  HB2 LYS A 742      59.750  54.180  66.660  1.00  0.00           H
ATOM   2471  CG  LYS A 742      57.700  54.850  67.260  1.00  0.00           C
ATOM   2472  HG1 LYS A 742      57.420  54.170  66.430  1.00  0.00           H
ATOM   2473  HG2 LYS A 742      57.540  55.840  66.770  1.00  0.00           H
ATOM   2474  CD  LYS A 742      56.760  54.710  68.440  1.00  0.00           C
ATOM   2475  HD1 LYS A 742      57.130  55.390  69.230  1.00  0.00           H
ATOM   2476  HD2 LYS A 742      56.780  53.690  68.870  1.00  0.00           H
ATOM   2477  CE  LYS A 742      55.290  55.120  68.250  1.00  0.00           C
ATOM   2478  HE1 LYS A 742      54.700  54.830  69.140  1.00  0.00           H
ATOM   2479  HE2 LYS A 742      54.770  54.680  67.370  1.00  0.00           H
ATOM   2480  NZ  LYS A 742      55.200  56.530  67.990  1.00  0.00           N
ATOM   2481  HZ1 LYS A 742      55.940  57.040  68.530  1.00  0.00           H
ATOM   2482  HZ2 LYS A 742      54.250  56.940  68.070  1.00  0.00           H
ATOM   2483  HZ3 LYS A 742      55.440  56.550  66.980  1.00  0.00           H
ATOM   2484  C   LYS A 742      61.370  55.270  68.560  1.00  0.00           C
ATOM   2485  O   LYS A 742      61.630  54.740  69.650  1.00  0.00           O
ATOM   2486  N   LEU A 743      62.290  55.600  67.640  1.00  0.00           N
ATOM   2487  HN  LEU A 743      62.060  55.800  66.700  1.00  0.00           H
ATOM   2488  CA  LEU A 743      63.690  55.650  68.020  1.00  0.00           C
ATOM   2489  HA  LEU A 743      63.930  54.710  68.500  1.00  0.00           H
ATOM   2490  CB  LEU A 743      64.580  55.750  66.770  1.00  0.00           C
ATOM   2491  HB1 LEU A 743      64.260  56.680  66.240  1.00  0.00           H
ATOM   2492  HB2 LEU A 743      64.510  54.840  66.130  1.00  0.00           H
ATOM   2493  CG  LEU A 743      66.140  55.880  66.930  1.00  0.00           C
ATOM   2494  HG  LEU A 743      66.350  56.690  67.670  1.00  0.00           H
ATOM   2495  CD1 LEU A 743      66.760  54.680  67.580  1.00  0.00           C
ATOM   2496 HD11 LEU A 743      66.470  53.700  67.160  1.00  0.00           H
ATOM   2497 HD12 LEU A 743      66.610  54.570  68.670  1.00  0.00           H
ATOM   2498 HD13 LEU A 743      67.850  54.830  67.480  1.00  0.00           H
ATOM   2499  CD2 LEU A 743      66.910  56.350  65.670  1.00  0.00           C
ATOM   2500 HD21 LEU A 743      67.980  56.440  65.960  1.00  0.00           H
ATOM   2501 HD22 LEU A 743      66.510  57.310  65.290  1.00  0.00           H
ATOM   2502 HD23 LEU A 743      66.830  55.560  64.900  1.00  0.00           H
ATOM   2503  C   LEU A 743      64.160  56.660  69.020  1.00  0.00           C
ATOM   2504  O   LEU A 743      64.800  56.280  69.990  1.00  0.00           O
ATOM   2505  N   PHE A 744      63.660  57.930  68.890  1.00  0.00           N
ATOM   2506  HN  PHE A 744      62.920  58.160  68.250  1.00  0.00           H
ATOM   2507  CA  PHE A 744      63.790  58.940  69.970  1.00  0.00           C
ATOM   2508  HA  PHE A 744      64.840  58.920  70.210  1.00  0.00           H
ATOM   2509  CB  PHE A 744      63.190  60.330  69.630  1.00  0.00           C
ATOM   2510  HB1 PHE A 744      63.400  61.050  70.450  1.00  0.00           H
ATOM   2511  HB2 PHE A 744      62.100  60.260  69.450  1.00  0.00           H
ATOM   2512  CG  PHE A 744      63.970  61.030  68.530  1.00  0.00           C
ATOM   2513  CD1 PHE A 744      65.420  61.050  68.480  1.00  0.00           C
ATOM   2514  HD1 PHE A 744      65.940  60.480  69.240  1.00  0.00           H
ATOM   2515  CE1 PHE A 744      66.100  61.440  67.310  1.00  0.00           C
ATOM   2516  HE1 PHE A 744      67.130  61.150  67.170  1.00  0.00           H
ATOM   2517  CZ  PHE A 744      65.390  61.970  66.250  1.00  0.00           C
ATOM   2518  HZ  PHE A 744      65.960  62.400  65.430  1.00  0.00           H
ATOM   2519  CD2 PHE A 744      63.320  61.780  67.580  1.00  0.00           C
ATOM   2520  HD2 PHE A 744      62.250  61.960  67.580  1.00  0.00           H
ATOM   2521  CE2 PHE A 744      64.010  62.200  66.410  1.00  0.00           C
ATOM   2522  HE2 PHE A 744      63.430  62.770  65.710  1.00  0.00           H
ATOM   2523  C   PHE A 744      63.130  58.510  71.270  1.00  0.00           C
ATOM   2524  O   PHE A 744      63.700  58.660  72.270  1.00  0.00           O
ATOM   2525  N   ASP A 745      61.840  58.030  71.270  1.00  0.00           N
ATOM   2526  HN  ASP A 745      61.260  58.160  70.470  1.00  0.00           H
ATOM   2527  CA  ASP A 745      61.160  57.580  72.410  1.00  0.00           C
ATOM   2528  HA  ASP A 745      61.070  58.350  73.160  1.00  0.00           H
ATOM   2529  CB  ASP A 745      59.710  57.010  71.990  1.00  0.00           C
ATOM   2530  HB1 ASP A 745      59.730  56.180  71.240  1.00  0.00           H
ATOM   2531  HB2 ASP A 745      59.300  57.830  71.370  1.00  0.00           H
ATOM   2532  CG  ASP A 745      58.820  56.570  73.150  1.00  0.00           C
ATOM   2533  OD1 ASP A 745      58.910  57.110  74.270  1.00  0.00           O
ATOM   2534  OD2 ASP A 745      57.900  55.690  72.960  1.00  0.00           O
ATOM   2535  C   ASP A 745      61.920  56.430  73.140  1.00  0.00           C
ATOM   2536  O   ASP A 745      62.230  56.420  74.300  1.00  0.00           O
ATOM   2537  N   LEU A 746      62.460  55.540  72.300  1.00  0.00           N
ATOM   2538  HN  LEU A 746      62.330  55.590  71.310  1.00  0.00           H
ATOM   2539  CA  LEU A 746      63.190  54.380  72.730  1.00  0.00           C
ATOM   2540  HA  LEU A 746      62.600  53.810  73.430  1.00  0.00           H
ATOM   2541  CB  LEU A 746      63.600  53.350  71.520  1.00  0.00           C
ATOM   2542  HB1 LEU A 746      64.120  53.980  70.770  1.00  0.00           H
ATOM   2543  HB2 LEU A 746      62.700  52.920  71.030  1.00  0.00           H
ATOM   2544  CG  LEU A 746      64.430  52.060  71.890  1.00  0.00           C
ATOM   2545  HG  LEU A 746      65.190  52.280  72.670  1.00  0.00           H
ATOM   2546  CD1 LEU A 746      63.450  50.970  72.400  1.00  0.00           C
ATOM   2547 HD11 LEU A 746      62.680  50.640  71.670  1.00  0.00           H
ATOM   2548 HD12 LEU A 746      62.910  51.450  73.230  1.00  0.00           H
ATOM   2549 HD13 LEU A 746      63.890  50.100  72.950  1.00  0.00           H
ATOM   2550  CD2 LEU A 746      65.170  51.540  70.590  1.00  0.00           C
ATOM   2551 HD21 LEU A 746      66.130  52.090  70.440  1.00  0.00           H
ATOM   2552 HD22 LEU A 746      64.440  51.660  69.760  1.00  0.00           H
ATOM   2553 HD23 LEU A 746      65.340  50.460  70.730  1.00  0.00           H
ATOM   2554  C   LEU A 746      64.460  54.840  73.580  1.00  0.00           C
ATOM   2555  O   LEU A 746      64.750  54.310  74.650  1.00  0.00           O
ATOM   2556  N   GLY A 747      65.170  55.860  73.070  1.00  0.00           N
ATOM   2557  HN  GLY A 747      64.980  56.210  72.160  1.00  0.00           H
ATOM   2558  CA  GLY A 747      66.220  56.610  73.660  1.00  0.00           C
ATOM   2559  HA1 GLY A 747      66.510  57.170  72.790  1.00  0.00           H
ATOM   2560  HA2 GLY A 747      66.960  55.920  74.060  1.00  0.00           H
ATOM   2561  C   GLY A 747      65.980  57.580  74.800  1.00  0.00           C
ATOM   2562  O   GLY A 747      66.830  58.350  75.310  1.00  0.00           O
ATOM   2563  N   GLU A 748      64.700  57.710  75.260  1.00  0.00           N
ATOM   2564  HN  GLU A 748      63.970  57.300  74.720  1.00  0.00           H
ATOM   2565  CA  GLU A 748      64.380  58.280  76.570  1.00  0.00           C
ATOM   2566  HA  GLU A 748      65.120  59.050  76.740  1.00  0.00           H
ATOM   2567  CB  GLU A 748      62.970  58.930  76.530  1.00  0.00           C
ATOM   2568  HB1 GLU A 748      62.680  59.260  77.550  1.00  0.00           H
ATOM   2569  HB2 GLU A 748      62.310  58.120  76.150  1.00  0.00           H
ATOM   2570  CG  GLU A 748      62.840  60.140  75.510  1.00  0.00           C
ATOM   2571  HG1 GLU A 748      62.900  59.740  74.470  1.00  0.00           H
ATOM   2572  HG2 GLU A 748      63.650  60.860  75.800  1.00  0.00           H
ATOM   2573  CD  GLU A 748      61.500  60.860  75.640  1.00  0.00           C
ATOM   2574  OE1 GLU A 748      61.150  61.750  74.810  1.00  0.00           O
ATOM   2575  OE2 GLU A 748      60.780  60.600  76.630  1.00  0.00           O
ATOM   2576  C   GLU A 748      64.420  57.290  77.700  1.00  0.00           C
ATOM   2577  O   GLU A 748      64.670  57.610  78.830  1.00  0.00           O
ATOM   2578  N   THR A 749      64.210  55.970  77.340  1.00  0.00           N
ATOM   2579  HN  THR A 749      63.830  55.760  76.440  1.00  0.00           H
ATOM   2580  CA  THR A 749      64.340  54.840  78.210  1.00  0.00           C
ATOM   2581  HA  THR A 749      64.080  55.120  79.210  1.00  0.00           H
ATOM   2582  CB  THR A 749      63.300  53.760  77.820  1.00  0.00           C
ATOM   2583  HB  THR A 749      63.530  53.370  76.800  1.00  0.00           H
ATOM   2584  OG1 THR A 749      61.970  54.310  77.870  1.00  0.00           O
ATOM   2585  HG1 THR A 749      62.090  54.970  78.550  1.00  0.00           H
ATOM   2586  CG2 THR A 749      63.290  52.550  78.740  1.00  0.00           C
ATOM   2587 HG21 THR A 749      63.090  52.900  79.770  1.00  0.00           H
ATOM   2588 HG22 THR A 749      64.260  52.000  78.840  1.00  0.00           H
ATOM   2589 HG23 THR A 749      62.570  51.830  78.290  1.00  0.00           H
ATOM   2590  C   THR A 749      65.710  54.210  78.180  1.00  0.00           C
ATOM   2591  O   THR A 749      66.360  53.980  79.210  1.00  0.00           O
ATOM   2592  N   TYR A 750      66.260  53.970  76.970  1.00  0.00           N
ATOM   2593  HN  TYR A 750      65.680  54.260  76.220  1.00  0.00           H
ATOM   2594  CA  TYR A 750      67.530  53.230  76.770  1.00  0.00           C
ATOM   2595  HA  TYR A 750      67.900  52.880  77.730  1.00  0.00           H
ATOM   2596  CB  TYR A 750      67.280  52.120  75.740  1.00  0.00           C
ATOM   2597  HB1 TYR A 750      68.120  51.420  75.500  1.00  0.00           H
ATOM   2598  HB2 TYR A 750      66.960  52.480  74.740  1.00  0.00           H
ATOM   2599  CG  TYR A 750      66.180  51.230  76.250  1.00  0.00           C
ATOM   2600  CD1 TYR A 750      66.370  50.300  77.320  1.00  0.00           C
ATOM   2601  HD1 TYR A 750      67.370  50.300  77.720  1.00  0.00           H
ATOM   2602  CE1 TYR A 750      65.410  49.400  77.810  1.00  0.00           C
ATOM   2603  HE1 TYR A 750      65.580  48.690  78.600  1.00  0.00           H
ATOM   2604  CZ  TYR A 750      64.190  49.410  77.060  1.00  0.00           C
ATOM   2605  OH  TYR A 750      63.140  48.540  77.430  1.00  0.00           O
ATOM   2606  HH  TYR A 750      62.520  48.520  76.700  1.00  0.00           H
ATOM   2607  CD2 TYR A 750      64.920  51.180  75.550  1.00  0.00           C
ATOM   2608  HD2 TYR A 750      64.760  51.780  74.670  1.00  0.00           H
ATOM   2609  CE2 TYR A 750      63.950  50.290  76.000  1.00  0.00           C
ATOM   2610  HE2 TYR A 750      63.010  50.330  75.460  1.00  0.00           H
ATOM   2611  C   TYR A 750      68.740  54.190  76.400  1.00  0.00           C
ATOM   2612  O   TYR A 750      69.590  53.870  75.580  1.00  0.00           O
ATOM   2613  N   ALA A 751      68.760  55.390  77.090  1.00  0.00           N
ATOM   2614  HN  ALA A 751      68.050  55.510  77.780  1.00  0.00           H
ATOM   2615  CA  ALA A 751      69.700  56.390  76.800  1.00  0.00           C
ATOM   2616  HA  ALA A 751      69.440  56.710  75.800  1.00  0.00           H
ATOM   2617  CB  ALA A 751      69.370  57.550  77.780  1.00  0.00           C
ATOM   2618  HB1 ALA A 751      69.550  57.160  78.810  1.00  0.00           H
ATOM   2619  HB2 ALA A 751      68.300  57.860  77.780  1.00  0.00           H
ATOM   2620  HB3 ALA A 751      70.010  58.440  77.630  1.00  0.00           H
ATOM   2621  C   ALA A 751      71.090  55.920  76.790  1.00  0.00           C
ATOM   2622  O   ALA A 751      71.840  56.440  76.000  1.00  0.00           O
ATOM   2623  N   ASP A 752      71.440  54.960  77.660  1.00  0.00           N
ATOM   2624  HN  ASP A 752      70.730  54.610  78.270  1.00  0.00           H
ATOM   2625  CA  ASP A 752      72.880  54.560  77.820  1.00  0.00           C
ATOM   2626  HA  ASP A 752      73.460  55.470  77.800  1.00  0.00           H
ATOM   2627  CB  ASP A 752      73.060  53.730  79.110  1.00  0.00           C
ATOM   2628  HB1 ASP A 752      74.070  53.270  79.120  1.00  0.00           H
ATOM   2629  HB2 ASP A 752      72.310  52.910  79.140  1.00  0.00           H
ATOM   2630  CG  ASP A 752      72.840  54.510  80.390  1.00  0.00           C
ATOM   2631  OD1 ASP A 752      72.610  55.740  80.300  1.00  0.00           O
ATOM   2632  OD2 ASP A 752      73.010  53.990  81.530  1.00  0.00           O
ATOM   2633  C   ASP A 752      73.360  53.740  76.700  1.00  0.00           C
ATOM   2634  O   ASP A 752      74.510  53.610  76.480  1.00  0.00           O
ATOM   2635  N   VAL A 753      72.510  53.250  75.840  1.00  0.00           N
ATOM   2636  HN  VAL A 753      71.550  53.220  76.120  1.00  0.00           H
ATOM   2637  CA  VAL A 753      72.910  52.360  74.790  1.00  0.00           C
ATOM   2638  HA  VAL A 753      73.980  52.220  74.740  1.00  0.00           H
ATOM   2639  CB  VAL A 753      72.380  50.980  75.110  1.00  0.00           C
ATOM   2640  HB  VAL A 753      72.530  50.360  74.200  1.00  0.00           H
ATOM   2641  CG1 VAL A 753      73.160  50.420  76.340  1.00  0.00           C
ATOM   2642 HG11 VAL A 753      72.790  49.400  76.600  1.00  0.00           H
ATOM   2643 HG12 VAL A 753      73.080  51.080  77.220  1.00  0.00           H
ATOM   2644 HG13 VAL A 753      74.240  50.330  76.150  1.00  0.00           H
ATOM   2645  CG2 VAL A 753      70.770  50.830  75.270  1.00  0.00           C
ATOM   2646 HG21 VAL A 753      70.420  49.810  75.020  1.00  0.00           H
ATOM   2647 HG22 VAL A 753      70.310  51.530  74.540  1.00  0.00           H
ATOM   2648 HG23 VAL A 753      70.490  51.120  76.300  1.00  0.00           H
ATOM   2649  C   VAL A 753      72.460  52.920  73.490  1.00  0.00           C
ATOM   2650  O   VAL A 753      72.640  52.350  72.420  1.00  0.00           O
ATOM   2651  N   LEU A 754      71.960  54.180  73.570  1.00  0.00           N
ATOM   2652  HN  LEU A 754      71.960  54.680  74.430  1.00  0.00           H
ATOM   2653  CA  LEU A 754      71.340  54.810  72.490  1.00  0.00           C
ATOM   2654  HA  LEU A 754      70.600  54.060  72.230  1.00  0.00           H
ATOM   2655  CB  LEU A 754      70.540  56.030  72.960  1.00  0.00           C
ATOM   2656  HB1 LEU A 754      71.230  56.690  73.550  1.00  0.00           H
ATOM   2657  HB2 LEU A 754      69.860  55.550  73.690  1.00  0.00           H
ATOM   2658  CG  LEU A 754      69.740  56.880  71.980  1.00  0.00           C
ATOM   2659  HG  LEU A 754      70.470  57.230  71.220  1.00  0.00           H
ATOM   2660  CD1 LEU A 754      68.740  56.080  71.150  1.00  0.00           C
ATOM   2661 HD11 LEU A 754      67.980  55.540  71.740  1.00  0.00           H
ATOM   2662 HD12 LEU A 754      69.250  55.410  70.410  1.00  0.00           H
ATOM   2663 HD13 LEU A 754      68.130  56.690  70.460  1.00  0.00           H
ATOM   2664  CD2 LEU A 754      69.230  58.100  72.710  1.00  0.00           C
ATOM   2665 HD21 LEU A 754      70.080  58.730  73.070  1.00  0.00           H
ATOM   2666 HD22 LEU A 754      68.780  57.790  73.680  1.00  0.00           H
ATOM   2667 HD23 LEU A 754      68.440  58.630  72.140  1.00  0.00           H
ATOM   2668  C   LEU A 754      72.200  55.050  71.260  1.00  0.00           C
ATOM   2669  O   LEU A 754      71.730  54.840  70.110  1.00  0.00           O
ATOM   2670  N   PHE A 755      73.410  55.570  71.460  1.00  0.00           N
ATOM   2671  HN  PHE A 755      73.740  55.770  72.370  1.00  0.00           H
ATOM   2672  CA  PHE A 755      74.390  55.770  70.400  1.00  0.00           C
ATOM   2673  HA  PHE A 755      73.920  56.500  69.770  1.00  0.00           H
ATOM   2674  CB  PHE A 755      75.690  56.340  70.960  1.00  0.00           C
ATOM   2675  HB1 PHE A 755      76.130  55.510  71.550  1.00  0.00           H
ATOM   2676  HB2 PHE A 755      75.540  57.230  71.610  1.00  0.00           H
ATOM   2677  CG  PHE A 755      76.690  56.770  69.880  1.00  0.00           C
ATOM   2678  CD1 PHE A 755      76.410  56.860  68.540  1.00  0.00           C
ATOM   2679  HD1 PHE A 755      75.450  56.540  68.160  1.00  0.00           H
ATOM   2680  CE1 PHE A 755      77.390  57.220  67.610  1.00  0.00           C
ATOM   2681  HE1 PHE A 755      76.960  57.210  66.630  1.00  0.00           H
ATOM   2682  CZ  PHE A 755      78.630  57.550  68.050  1.00  0.00           C
ATOM   2683  HZ  PHE A 755      79.250  57.940  67.260  1.00  0.00           H
ATOM   2684  CD2 PHE A 755      78.000  57.080  70.320  1.00  0.00           C
ATOM   2685  HD2 PHE A 755      78.270  56.890  71.350  1.00  0.00           H
ATOM   2686  CE2 PHE A 755      79.000  57.510  69.430  1.00  0.00           C
ATOM   2687  HE2 PHE A 755      79.980  57.810  69.750  1.00  0.00           H
ATOM   2688  C   PHE A 755      74.680  54.470  69.590  1.00  0.00           C
ATOM   2689  O   PHE A 755      74.600  54.380  68.350  1.00  0.00           O
ATOM   2690  N   TRP A 756      74.980  53.340  70.290  1.00  0.00           N
ATOM   2691  HN  TRP A 756      75.190  53.480  71.260  1.00  0.00           H
ATOM   2692  CA  TRP A 756      75.140  52.060  69.710  1.00  0.00           C
ATOM   2693  HA  TRP A 756      75.950  52.060  69.000  1.00  0.00           H
ATOM   2694  CB  TRP A 756      75.560  51.040  70.700  1.00  0.00           C
ATOM   2695  HB1 TRP A 756      74.790  51.220  71.470  1.00  0.00           H
ATOM   2696  HB2 TRP A 756      76.530  51.230  71.220  1.00  0.00           H
ATOM   2697  CG  TRP A 756      75.570  49.560  70.250  1.00  0.00           C
ATOM   2698  CD1 TRP A 756      74.790  48.600  70.800  1.00  0.00           C
ATOM   2699  HD1 TRP A 756      74.310  48.820  71.740  1.00  0.00           H
ATOM   2700  NE1 TRP A 756      74.790  47.450  70.030  1.00  0.00           N
ATOM   2701  HE1 TRP A 756      74.160  46.720  70.030  1.00  0.00           H
ATOM   2702  CE2 TRP A 756      75.670  47.630  69.030  1.00  0.00           C
ATOM   2703  CD2 TRP A 756      76.110  49.000  69.050  1.00  0.00           C
ATOM   2704  CE3 TRP A 756      77.070  49.370  68.120  1.00  0.00           C
ATOM   2705  HE3 TRP A 756      77.380  50.400  68.100  1.00  0.00           H
ATOM   2706  CZ3 TRP A 756      77.410  48.480  67.070  1.00  0.00           C
ATOM   2707  HZ3 TRP A 756      78.030  48.870  66.280  1.00  0.00           H
ATOM   2708  CZ2 TRP A 756      75.870  46.790  67.870  1.00  0.00           C
ATOM   2709  HZ2 TRP A 756      75.500  45.790  67.720  1.00  0.00           H
ATOM   2710  CH2 TRP A 756      76.780  47.270  66.980  1.00  0.00           C
ATOM   2711  HH2 TRP A 756      77.120  46.600  66.200  1.00  0.00           H
ATOM   2712  C   TRP A 756      73.900  51.580  68.830  1.00  0.00           C
ATOM   2713  O   TRP A 756      73.860  50.980  67.710  1.00  0.00           O
ATOM   2714  N   CYS A 757      72.730  51.960  69.390  1.00  0.00           N
ATOM   2715  HN  CYS A 757      72.690  52.360  70.300  1.00  0.00           H
ATOM   2716  CA  CYS A 757      71.440  51.720  68.750  1.00  0.00           C
ATOM   2717  HA  CYS A 757      71.280  50.700  68.420  1.00  0.00           H
ATOM   2718  CB  CYS A 757      70.300  51.910  69.810  1.00  0.00           C
ATOM   2719  HB1 CYS A 757      69.240  52.020  69.460  1.00  0.00           H
ATOM   2720  HB2 CYS A 757      70.460  52.950  70.190  1.00  0.00           H
ATOM   2721  SG  CYS A 757      70.340  50.670  71.190  1.00  0.00           S
ATOM   2722  HG1 CYS A 757      71.450  51.030  71.800  1.00  0.00           H
ATOM   2723  C   CYS A 757      71.150  52.550  67.640  1.00  0.00           C
ATOM   2724  O   CYS A 757      70.600  52.120  66.610  1.00  0.00           O
ATOM   2725  N   VAL A 758      71.540  53.830  67.630  1.00  0.00           N
ATOM   2726  HN  VAL A 758      71.890  54.290  68.450  1.00  0.00           H
ATOM   2727  CA  VAL A 758      71.590  54.680  66.460  1.00  0.00           C
ATOM   2728  HA  VAL A 758      70.620  54.690  65.990  1.00  0.00           H
ATOM   2729  CB  VAL A 758      71.990  56.130  66.810  1.00  0.00           C
ATOM   2730  HB  VAL A 758      72.910  56.100  67.440  1.00  0.00           H
ATOM   2731  CG1 VAL A 758      72.160  56.890  65.510  1.00  0.00           C
ATOM   2732 HG11 VAL A 758      71.290  56.730  64.840  1.00  0.00           H
ATOM   2733 HG12 VAL A 758      73.110  56.720  64.960  1.00  0.00           H
ATOM   2734 HG13 VAL A 758      72.070  57.980  65.710  1.00  0.00           H
ATOM   2735  CG2 VAL A 758      70.830  56.790  67.660  1.00  0.00           C
ATOM   2736 HG21 VAL A 758      70.370  56.160  68.430  1.00  0.00           H
ATOM   2737 HG22 VAL A 758      70.010  57.000  66.930  1.00  0.00           H
ATOM   2738 HG23 VAL A 758      71.150  57.810  67.970  1.00  0.00           H
ATOM   2739  C   VAL A 758      72.530  54.150  65.330  1.00  0.00           C
ATOM   2740  O   VAL A 758      72.120  54.060  64.210  1.00  0.00           O
ATOM   2741  N   ILE A 759      73.720  53.650  65.670  1.00  0.00           N
ATOM   2742  HN  ILE A 759      74.100  53.690  66.590  1.00  0.00           H
ATOM   2743  CA  ILE A 759      74.570  52.960  64.650  1.00  0.00           C
ATOM   2744  HA  ILE A 759      74.730  53.670  63.850  1.00  0.00           H
ATOM   2745  CB  ILE A 759      75.910  52.620  65.320  1.00  0.00           C
ATOM   2746  HB  ILE A 759      75.720  52.130  66.300  1.00  0.00           H
ATOM   2747  CG2 ILE A 759      76.780  51.620  64.520  1.00  0.00           C
ATOM   2748 HG21 ILE A 759      76.340  50.600  64.490  1.00  0.00           H
ATOM   2749 HG22 ILE A 759      77.820  51.490  64.900  1.00  0.00           H
ATOM   2750 HG23 ILE A 759      76.840  51.900  63.450  1.00  0.00           H
ATOM   2751  CG1 ILE A 759      76.720  53.930  65.730  1.00  0.00           C
ATOM   2752 HG11 ILE A 759      77.370  53.630  66.570  1.00  0.00           H
ATOM   2753 HG12 ILE A 759      76.010  54.680  66.140  1.00  0.00           H
ATOM   2754  CD  ILE A 759      77.550  54.490  64.550  1.00  0.00           C
ATOM   2755  HD1 ILE A 759      78.110  55.400  64.830  1.00  0.00           H
ATOM   2756  HD2 ILE A 759      76.880  54.900  63.760  1.00  0.00           H
ATOM   2757  HD3 ILE A 759      78.220  53.750  64.080  1.00  0.00           H
ATOM   2758  C   ILE A 759      74.020  51.670  64.040  1.00  0.00           C
ATOM   2759  O   ILE A 759      73.950  51.420  62.860  1.00  0.00           O
ATOM   2760  N   LEU A 760      73.380  50.800  64.850  1.00  0.00           N
ATOM   2761  HN  LEU A 760      73.370  51.010  65.830  1.00  0.00           H
ATOM   2762  CA  LEU A 760      72.550  49.720  64.400  1.00  0.00           C
ATOM   2763  HA  LEU A 760      73.180  48.950  63.970  1.00  0.00           H
ATOM   2764  CB  LEU A 760      71.960  49.070  65.620  1.00  0.00           C
ATOM   2765  HB1 LEU A 760      70.960  48.590  65.480  1.00  0.00           H
ATOM   2766  HB2 LEU A 760      71.640  49.990  66.160  1.00  0.00           H
ATOM   2767  CG  LEU A 760      72.800  48.060  66.450  1.00  0.00           C
ATOM   2768  HG  LEU A 760      73.790  48.490  66.690  1.00  0.00           H
ATOM   2769  CD1 LEU A 760      72.240  47.720  67.860  1.00  0.00           C
ATOM   2770 HD11 LEU A 760      72.400  48.590  68.530  1.00  0.00           H
ATOM   2771 HD12 LEU A 760      72.820  46.850  68.220  1.00  0.00           H
ATOM   2772 HD13 LEU A 760      71.160  47.470  67.910  1.00  0.00           H
ATOM   2773  CD2 LEU A 760      73.020  46.800  65.590  1.00  0.00           C
ATOM   2774 HD21 LEU A 760      73.680  46.080  66.110  1.00  0.00           H
ATOM   2775 HD22 LEU A 760      73.580  47.060  64.670  1.00  0.00           H
ATOM   2776 HD23 LEU A 760      72.040  46.260  65.490  1.00  0.00           H
ATOM   2777  C   LEU A 760      71.480  50.080  63.470  1.00  0.00           C
ATOM   2778  O   LEU A 760      71.400  49.430  62.390  1.00  0.00           O
ATOM   2779  N   PHE A 761      70.700  51.150  63.750  1.00  0.00           N
ATOM   2780  HN  PHE A 761      70.840  51.500  64.670  1.00  0.00           H
ATOM   2781  CA  PHE A 761      69.650  51.700  62.910  1.00  0.00           C
ATOM   2782  HA  PHE A 761      68.960  50.960  62.540  1.00  0.00           H
ATOM   2783  CB  PHE A 761      68.860  52.760  63.770  1.00  0.00           C
ATOM   2784  HB1 PHE A 761      69.650  53.440  64.150  1.00  0.00           H
ATOM   2785  HB2 PHE A 761      68.330  52.200  64.560  1.00  0.00           H
ATOM   2786  CG  PHE A 761      67.870  53.630  63.130  1.00  0.00           C
ATOM   2787  CD1 PHE A 761      66.530  53.250  63.050  1.00  0.00           C
ATOM   2788  HD1 PHE A 761      66.250  52.290  63.440  1.00  0.00           H
ATOM   2789  CE1 PHE A 761      65.490  54.100  62.630  1.00  0.00           C
ATOM   2790  HE1 PHE A 761      64.480  53.700  62.600  1.00  0.00           H
ATOM   2791  CZ  PHE A 761      65.840  55.340  62.110  1.00  0.00           C
ATOM   2792  HZ  PHE A 761      65.080  55.930  61.640  1.00  0.00           H
ATOM   2793  CD2 PHE A 761      68.160  54.970  62.610  1.00  0.00           C
ATOM   2794  HD2 PHE A 761      69.140  55.380  62.820  1.00  0.00           H
ATOM   2795  CE2 PHE A 761      67.120  55.810  62.170  1.00  0.00           C
ATOM   2796  HE2 PHE A 761      67.370  56.810  61.850  1.00  0.00           H
ATOM   2797  C   PHE A 761      70.150  52.190  61.600  1.00  0.00           C
ATOM   2798  O   PHE A 761      69.710  51.720  60.520  1.00  0.00           O
ATOM   2799  N   PHE A 762      71.160  53.030  61.570  1.00  0.00           N
ATOM   2800  HN  PHE A 762      71.670  53.310  62.370  1.00  0.00           H
ATOM   2801  CA  PHE A 762      71.810  53.400  60.290  1.00  0.00           C
ATOM   2802  HA  PHE A 762      70.990  53.670  59.640  1.00  0.00           H
ATOM   2803  CB  PHE A 762      72.740  54.690  60.440  1.00  0.00           C
ATOM   2804  HB1 PHE A 762      73.290  54.860  59.500  1.00  0.00           H
ATOM   2805  HB2 PHE A 762      73.390  54.470  61.320  1.00  0.00           H
ATOM   2806  CG  PHE A 762      71.970  55.940  60.730  1.00  0.00           C
ATOM   2807  CD1 PHE A 762      70.820  56.270  59.950  1.00  0.00           C
ATOM   2808  HD1 PHE A 762      70.410  55.540  59.280  1.00  0.00           H
ATOM   2809  CE1 PHE A 762      70.140  57.430  60.350  1.00  0.00           C
ATOM   2810  HE1 PHE A 762      69.120  57.550  60.010  1.00  0.00           H
ATOM   2811  CZ  PHE A 762      70.780  58.380  61.260  1.00  0.00           C
ATOM   2812  HZ  PHE A 762      70.310  59.330  61.410  1.00  0.00           H
ATOM   2813  CD2 PHE A 762      72.530  56.800  61.690  1.00  0.00           C
ATOM   2814  HD2 PHE A 762      73.450  56.510  62.170  1.00  0.00           H
ATOM   2815  CE2 PHE A 762      71.950  58.070  61.960  1.00  0.00           C
ATOM   2816  HE2 PHE A 762      72.440  58.660  62.720  1.00  0.00           H
ATOM   2817  C   PHE A 762      72.490  52.270  59.550  1.00  0.00           C
ATOM   2818  O   PHE A 762      72.300  52.330  58.390  1.00  0.00           O
ATOM   2819  N   THR A 763      73.240  51.310  60.190  1.00  0.00           N
ATOM   2820  HN  THR A 763      73.250  51.400  61.190  1.00  0.00           H
ATOM   2821  CA  THR A 763      73.900  50.140  59.570  1.00  0.00           C
ATOM   2822  HA  THR A 763      74.680  50.500  58.920  1.00  0.00           H
ATOM   2823  CB  THR A 763      74.670  49.310  60.530  1.00  0.00           C
ATOM   2824  HB  THR A 763      73.920  49.010  61.290  1.00  0.00           H
ATOM   2825  OG1 THR A 763      75.640  50.140  61.210  1.00  0.00           O
ATOM   2826  HG1 THR A 763      75.090  50.710  61.760  1.00  0.00           H
ATOM   2827  CG2 THR A 763      75.350  48.120  59.920  1.00  0.00           C
ATOM   2828 HG21 THR A 763      76.170  47.670  60.510  1.00  0.00           H
ATOM   2829 HG22 THR A 763      75.870  48.370  58.970  1.00  0.00           H
ATOM   2830 HG23 THR A 763      74.540  47.400  59.680  1.00  0.00           H
ATOM   2831  C   THR A 763      72.830  49.230  58.940  1.00  0.00           C
ATOM   2832  O   THR A 763      73.020  48.740  57.810  1.00  0.00           O
ATOM   2833  N   THR A 764      71.730  48.920  59.670  1.00  0.00           N
ATOM   2834  HN  THR A 764      71.640  49.210  60.610  1.00  0.00           H
ATOM   2835  CA  THR A 764      70.620  48.060  59.210  1.00  0.00           C
ATOM   2836  HA  THR A 764      71.120  47.120  59.010  1.00  0.00           H
ATOM   2837  CB  THR A 764      69.580  47.980  60.320  1.00  0.00           C
ATOM   2838  HB  THR A 764      69.270  49.010  60.580  1.00  0.00           H
ATOM   2839  OG1 THR A 764      70.040  47.370  61.560  1.00  0.00           O
ATOM   2840  HG1 THR A 764      70.570  48.090  61.890  1.00  0.00           H
ATOM   2841  CG2 THR A 764      68.380  47.150  59.940  1.00  0.00           C
ATOM   2842 HG21 THR A 764      68.790  46.190  59.550  1.00  0.00           H
ATOM   2843 HG22 THR A 764      67.740  47.680  59.200  1.00  0.00           H
ATOM   2844 HG23 THR A 764      67.690  46.960  60.790  1.00  0.00           H
ATOM   2845  C   THR A 764      69.870  48.510  58.020  1.00  0.00           C
ATOM   2846  O   THR A 764      69.620  47.760  57.110  1.00  0.00           O
ATOM   2847  N   PHE A 765      69.590  49.830  57.890  1.00  0.00           N
ATOM   2848  HN  PHE A 765      69.730  50.430  58.680  1.00  0.00           H
ATOM   2849  CA  PHE A 765      69.100  50.590  56.690  1.00  0.00           C
ATOM   2850  HA  PHE A 765      68.230  50.040  56.380  1.00  0.00           H
ATOM   2851  CB  PHE A 765      68.610  52.030  57.070  1.00  0.00           C
ATOM   2852  HB1 PHE A 765      69.360  52.490  57.730  1.00  0.00           H
ATOM   2853  HB2 PHE A 765      67.700  51.950  57.710  1.00  0.00           H
ATOM   2854  CG  PHE A 765      68.190  52.920  55.930  1.00  0.00           C
ATOM   2855  CD1 PHE A 765      69.090  53.780  55.370  1.00  0.00           C
ATOM   2856  HD1 PHE A 765      70.060  53.990  55.780  1.00  0.00           H
ATOM   2857  CE1 PHE A 765      68.810  54.490  54.220  1.00  0.00           C
ATOM   2858  HE1 PHE A 765      69.490  55.200  53.770  1.00  0.00           H
ATOM   2859  CZ  PHE A 765      67.470  54.310  53.630  1.00  0.00           C
ATOM   2860  HZ  PHE A 765      67.200  54.950  52.800  1.00  0.00           H
ATOM   2861  CD2 PHE A 765      66.840  52.770  55.380  1.00  0.00           C
ATOM   2862  HD2 PHE A 765      66.150  52.070  55.830  1.00  0.00           H
ATOM   2863  CE2 PHE A 765      66.500  53.580  54.250  1.00  0.00           C
ATOM   2864  HE2 PHE A 765      65.510  53.450  53.850  1.00  0.00           H
ATOM   2865  C   PHE A 765      70.080  50.540  55.580  1.00  0.00           C
ATOM   2866  O   PHE A 765      69.780  50.230  54.430  1.00  0.00           O
ATOM   2867  N   PHE A 766      71.360  50.780  55.870  1.00  0.00           N
ATOM   2868  HN  PHE A 766      71.670  50.960  56.800  1.00  0.00           H
ATOM   2869  CA  PHE A 766      72.400  50.680  54.850  1.00  0.00           C
ATOM   2870  HA  PHE A 766      71.990  51.190  53.990  1.00  0.00           H
ATOM   2871  CB  PHE A 766      73.740  51.270  55.360  1.00  0.00           C
ATOM   2872  HB1 PHE A 766      73.880  50.980  56.420  1.00  0.00           H
ATOM   2873  HB2 PHE A 766      73.680  52.380  55.260  1.00  0.00           H
ATOM   2874  CG  PHE A 766      75.040  50.970  54.680  1.00  0.00           C
ATOM   2875  CD1 PHE A 766      75.310  51.540  53.380  1.00  0.00           C
ATOM   2876  HD1 PHE A 766      74.440  52.030  52.960  1.00  0.00           H
ATOM   2877  CE1 PHE A 766      76.560  51.510  52.850  1.00  0.00           C
ATOM   2878  HE1 PHE A 766      76.660  52.000  51.890  1.00  0.00           H
ATOM   2879  CZ  PHE A 766      77.540  50.800  53.530  1.00  0.00           C
ATOM   2880  HZ  PHE A 766      78.540  50.890  53.150  1.00  0.00           H
ATOM   2881  CD2 PHE A 766      76.040  50.220  55.270  1.00  0.00           C
ATOM   2882  HD2 PHE A 766      75.830  49.760  56.230  1.00  0.00           H
ATOM   2883  CE2 PHE A 766      77.310  50.150  54.700  1.00  0.00           C
ATOM   2884  HE2 PHE A 766      78.180  49.710  55.170  1.00  0.00           H
ATOM   2885  C   PHE A 766      72.670  49.280  54.270  1.00  0.00           C
ATOM   2886  O   PHE A 766      72.860  49.030  53.080  1.00  0.00           O
ATOM   2887  N   LEU A 767      72.670  48.320  55.200  1.00  0.00           N
ATOM   2888  HN  LEU A 767      72.660  48.540  56.170  1.00  0.00           H
ATOM   2889  CA  LEU A 767      72.980  46.930  54.810  1.00  0.00           C
ATOM   2890  HA  LEU A 767      73.840  46.920  54.150  1.00  0.00           H
ATOM   2891  CB  LEU A 767      73.510  46.080  56.070  1.00  0.00           C
ATOM   2892  HB1 LEU A 767      72.790  46.340  56.890  1.00  0.00           H
ATOM   2893  HB2 LEU A 767      74.500  46.510  56.310  1.00  0.00           H
ATOM   2894  CG  LEU A 767      73.630  44.550  55.970  1.00  0.00           C
ATOM   2895  HG  LEU A 767      72.630  44.110  55.760  1.00  0.00           H
ATOM   2896  CD1 LEU A 767      74.620  44.240  54.890  1.00  0.00           C
ATOM   2897 HD11 LEU A 767      75.620  44.680  55.080  1.00  0.00           H
ATOM   2898 HD12 LEU A 767      74.310  44.690  53.930  1.00  0.00           H
ATOM   2899 HD13 LEU A 767      74.800  43.150  54.820  1.00  0.00           H
ATOM   2900  CD2 LEU A 767      74.160  43.960  57.260  1.00  0.00           C
ATOM   2901 HD21 LEU A 767      73.430  44.250  58.050  1.00  0.00           H
ATOM   2902 HD22 LEU A 767      75.200  44.230  57.500  1.00  0.00           H
ATOM   2903 HD23 LEU A 767      74.210  42.850  57.240  1.00  0.00           H
ATOM   2904  C   LEU A 767      71.880  46.170  54.050  1.00  0.00           C
ATOM   2905  O   LEU A 767      72.200  45.550  53.070  1.00  0.00           O
ATOM   2906  N   SER A 768      70.610  46.500  54.450  1.00  0.00           N
ATOM   2907  HN  SER A 768      70.500  47.170  55.170  1.00  0.00           H
ATOM   2908  CA  SER A 768      69.400  46.140  53.680  1.00  0.00           C
ATOM   2909  HA  SER A 768      69.480  45.090  53.410  1.00  0.00           H
ATOM   2910  CB  SER A 768      68.030  46.390  54.380  1.00  0.00           C
ATOM   2911  HB1 SER A 768      67.880  45.710  55.250  1.00  0.00           H
ATOM   2912  HB2 SER A 768      67.190  46.310  53.680  1.00  0.00           H
ATOM   2913  OG  SER A 768      68.010  47.680  55.020  1.00  0.00           O
ATOM   2914  HG1 SER A 768      68.620  47.680  55.750  1.00  0.00           H
ATOM   2915  C   SER A 768      69.350  46.750  52.230  1.00  0.00           C
ATOM   2916  O   SER A 768      69.170  46.110  51.200  1.00  0.00           O
ATOM   2917  N   SER A 769      69.630  48.090  52.210  1.00  0.00           N
ATOM   2918  HN  SER A 769      69.900  48.600  53.030  1.00  0.00           H
ATOM   2919  CA  SER A 769      69.680  48.800  50.940  1.00  0.00           C
ATOM   2920  HA  SER A 769      68.720  48.570  50.520  1.00  0.00           H
ATOM   2921  CB  SER A 769      69.970  50.250  51.130  1.00  0.00           C
ATOM   2922  HB1 SER A 769      70.050  50.810  50.180  1.00  0.00           H
ATOM   2923  HB2 SER A 769      70.870  50.520  51.730  1.00  0.00           H
ATOM   2924  OG  SER A 769      68.880  50.890  51.860  1.00  0.00           O
ATOM   2925  HG1 SER A 769      69.010  50.580  52.750  1.00  0.00           H
ATOM   2926  C   SER A 769      70.850  48.210  50.130  1.00  0.00           C
ATOM   2927  O   SER A 769      70.790  47.850  48.950  1.00  0.00           O
ATOM   2928  N   PHE A 770      72.050  47.990  50.700  1.00  0.00           N
ATOM   2929  HN  PHE A 770      72.140  48.240  51.650  1.00  0.00           H
ATOM   2930  CA  PHE A 770      73.150  47.390  49.970  1.00  0.00           C
ATOM   2931  HA  PHE A 770      73.380  47.980  49.100  1.00  0.00           H
ATOM   2932  CB  PHE A 770      74.400  47.300  50.890  1.00  0.00           C
ATOM   2933  HB1 PHE A 770      74.130  46.690  51.780  1.00  0.00           H
ATOM   2934  HB2 PHE A 770      74.610  48.340  51.240  1.00  0.00           H
ATOM   2935  CG  PHE A 770      75.670  46.860  50.330  1.00  0.00           C
ATOM   2936  CD1 PHE A 770      76.320  47.720  49.460  1.00  0.00           C
ATOM   2937  HD1 PHE A 770      75.800  48.620  49.170  1.00  0.00           H
ATOM   2938  CE1 PHE A 770      77.630  47.440  49.010  1.00  0.00           C
ATOM   2939  HE1 PHE A 770      78.100  48.170  48.370  1.00  0.00           H
ATOM   2940  CZ  PHE A 770      78.290  46.240  49.410  1.00  0.00           C
ATOM   2941  HZ  PHE A 770      79.230  46.010  48.920  1.00  0.00           H
ATOM   2942  CD2 PHE A 770      76.350  45.730  50.790  1.00  0.00           C
ATOM   2943  HD2 PHE A 770      75.840  45.150  51.540  1.00  0.00           H
ATOM   2944  CE2 PHE A 770      77.670  45.400  50.310  1.00  0.00           C
ATOM   2945  HE2 PHE A 770      78.090  44.460  50.620  1.00  0.00           H
ATOM   2946  C   PHE A 770      72.870  45.980  49.420  1.00  0.00           C
ATOM   2947  O   PHE A 770      73.130  45.790  48.200  1.00  0.00           O
ATOM   2948  N   LEU A 771      72.260  45.050  50.160  1.00  0.00           N
ATOM   2949  HN  LEU A 771      72.180  45.240  51.130  1.00  0.00           H
ATOM   2950  CA  LEU A 771      71.900  43.690  49.780  1.00  0.00           C
ATOM   2951  HA  LEU A 771      72.740  43.110  49.450  1.00  0.00           H
ATOM   2952  CB  LEU A 771      71.410  42.820  50.910  1.00  0.00           C
ATOM   2953  HB1 LEU A 771      71.200  41.810  50.490  1.00  0.00           H
ATOM   2954  HB2 LEU A 771      70.430  43.110  51.340  1.00  0.00           H
ATOM   2955  CG  LEU A 771      72.300  42.550  52.120  1.00  0.00           C
ATOM   2956  HG  LEU A 771      72.380  43.530  52.620  1.00  0.00           H
ATOM   2957  CD1 LEU A 771      71.750  41.510  53.010  1.00  0.00           C
ATOM   2958 HD11 LEU A 771      71.420  40.580  52.500  1.00  0.00           H
ATOM   2959 HD12 LEU A 771      70.860  41.950  53.520  1.00  0.00           H
ATOM   2960 HD13 LEU A 771      72.540  41.230  53.740  1.00  0.00           H
ATOM   2961  CD2 LEU A 771      73.800  42.200  51.770  1.00  0.00           C
ATOM   2962 HD21 LEU A 771      74.460  41.990  52.640  1.00  0.00           H
ATOM   2963 HD22 LEU A 771      74.170  43.170  51.370  1.00  0.00           H
ATOM   2964 HD23 LEU A 771      73.930  41.410  50.990  1.00  0.00           H
ATOM   2965  C   LEU A 771      70.830  43.670  48.620  1.00  0.00           C
ATOM   2966  O   LEU A 771      71.030  43.020  47.600  1.00  0.00           O
ATOM   2967  N   LYS A 772      69.760  44.490  48.750  1.00  0.00           N
ATOM   2968  HN  LYS A 772      69.650  44.890  49.660  1.00  0.00           H
ATOM   2969  CA  LYS A 772      68.750  44.650  47.680  1.00  0.00           C
ATOM   2970  HA  LYS A 772      68.280  43.700  47.460  1.00  0.00           H
ATOM   2971  CB  LYS A 772      67.580  45.620  48.210  1.00  0.00           C
ATOM   2972  HB1 LYS A 772      67.990  46.520  48.720  1.00  0.00           H
ATOM   2973  HB2 LYS A 772      67.190  45.050  49.070  1.00  0.00           H
ATOM   2974  CG  LYS A 772      66.550  46.130  47.110  1.00  0.00           C
ATOM   2975  HG1 LYS A 772      67.030  46.730  46.320  1.00  0.00           H
ATOM   2976  HG2 LYS A 772      65.760  46.780  47.560  1.00  0.00           H
ATOM   2977  CD  LYS A 772      65.790  44.970  46.430  1.00  0.00           C
ATOM   2978  HD1 LYS A 772      66.510  44.430  45.780  1.00  0.00           H
ATOM   2979  HD2 LYS A 772      64.990  45.410  45.800  1.00  0.00           H
ATOM   2980  CE  LYS A 772      65.010  44.020  47.410  1.00  0.00           C
ATOM   2981  HE1 LYS A 772      64.300  44.660  47.990  1.00  0.00           H
ATOM   2982  HE2 LYS A 772      65.760  43.530  48.080  1.00  0.00           H
ATOM   2983  NZ  LYS A 772      64.280  42.960  46.670  1.00  0.00           N
ATOM   2984  HZ1 LYS A 772      63.480  42.680  47.270  1.00  0.00           H
ATOM   2985  HZ2 LYS A 772      64.900  42.160  46.470  1.00  0.00           H
ATOM   2986  HZ3 LYS A 772      63.930  43.430  45.810  1.00  0.00           H
ATOM   2987  C   LYS A 772      69.320  45.250  46.370  1.00  0.00           C
ATOM   2988  O   LYS A 772      68.920  44.920  45.270  1.00  0.00           O
ATOM   2989  N   GLN A 773      70.210  46.190  46.540  1.00  0.00           N
ATOM   2990  HN  GLN A 773      70.610  46.390  47.430  1.00  0.00           H
ATOM   2991  CA  GLN A 773      70.880  46.770  45.360  1.00  0.00           C
ATOM   2992  HA  GLN A 773      70.250  46.770  44.480  1.00  0.00           H
ATOM   2993  CB  GLN A 773      71.330  48.190  45.850  1.00  0.00           C
ATOM   2994  HB1 GLN A 773      72.130  48.580  45.180  1.00  0.00           H
ATOM   2995  HB2 GLN A 773      71.730  48.150  46.890  1.00  0.00           H
ATOM   2996  CG  GLN A 773      70.170  49.220  45.840  1.00  0.00           C
ATOM   2997  HG1 GLN A 773      70.650  50.220  45.900  1.00  0.00           H
ATOM   2998  HG2 GLN A 773      69.470  48.950  46.650  1.00  0.00           H
ATOM   2999  CD  GLN A 773      69.210  49.180  44.640  1.00  0.00           C
ATOM   3000  OE1 GLN A 773      68.150  48.510  44.590  1.00  0.00           O
ATOM   3001  NE2 GLN A 773      69.600  49.940  43.620  1.00  0.00           N
ATOM   3002 HE21 GLN A 773      70.570  50.160  43.620  1.00  0.00           H
ATOM   3003 HE22 GLN A 773      69.090  49.800  42.780  1.00  0.00           H
ATOM   3004  C   GLN A 773      72.070  45.960  44.900  1.00  0.00           C
ATOM   3005  O   GLN A 773      72.610  46.330  43.820  1.00  0.00           O
ATOM   3006  N   PHE A 774      72.440  44.840  45.520  1.00  0.00           N
ATOM   3007  HN  PHE A 774      71.990  44.490  46.340  1.00  0.00           H
ATOM   3008  CA  PHE A 774      73.510  43.960  45.080  1.00  0.00           C
ATOM   3009  HA  PHE A 774      74.430  44.450  45.310  1.00  0.00           H
ATOM   3010  CB  PHE A 774      73.510  42.670  46.020  1.00  0.00           C
ATOM   3011  HB1 PHE A 774      72.620  42.050  45.790  1.00  0.00           H
ATOM   3012  HB2 PHE A 774      73.570  43.050  47.060  1.00  0.00           H
ATOM   3013  CG  PHE A 774      74.730  41.970  45.870  1.00  0.00           C
ATOM   3014  CD1 PHE A 774      76.030  42.560  45.880  1.00  0.00           C
ATOM   3015  HD1 PHE A 774      76.070  43.610  46.130  1.00  0.00           H
ATOM   3016  CE1 PHE A 774      77.160  41.830  45.770  1.00  0.00           C
ATOM   3017  HE1 PHE A 774      78.120  42.250  46.040  1.00  0.00           H
ATOM   3018  CZ  PHE A 774      77.090  40.430  45.600  1.00  0.00           C
ATOM   3019  HZ  PHE A 774      78.050  39.930  45.680  1.00  0.00           H
ATOM   3020  CD2 PHE A 774      74.750  40.590  45.590  1.00  0.00           C
ATOM   3021  HD2 PHE A 774      73.800  40.060  45.510  1.00  0.00           H
ATOM   3022  CE2 PHE A 774      75.880  39.780  45.510  1.00  0.00           C
ATOM   3023  HE2 PHE A 774      75.720  38.740  45.270  1.00  0.00           H
ATOM   3024  C   PHE A 774      73.410  43.590  43.660  1.00  0.00           C
ATOM   3025  O   PHE A 774      74.330  43.610  42.830  1.00  0.00           O
ATOM   3026  N   LYS A 775      72.190  43.280  43.140  1.00  0.00           N
ATOM   3027  HN  LYS A 775      71.400  43.120  43.730  1.00  0.00           H
ATOM   3028  CA  LYS A 775      71.940  42.710  41.820  1.00  0.00           C
ATOM   3029  HA  LYS A 775      72.750  42.020  41.630  1.00  0.00           H
ATOM   3030  CB  LYS A 775      70.640  41.920  41.900  1.00  0.00           C
ATOM   3031  HB1 LYS A 775      70.760  41.220  42.760  1.00  0.00           H
ATOM   3032  HB2 LYS A 775      70.450  41.320  40.990  1.00  0.00           H
ATOM   3033  CG  LYS A 775      69.390  42.750  42.190  1.00  0.00           C
ATOM   3034  HG1 LYS A 775      69.410  43.630  41.510  1.00  0.00           H
ATOM   3035  HG2 LYS A 775      69.360  43.160  43.210  1.00  0.00           H
ATOM   3036  CD  LYS A 775      68.130  41.920  41.910  1.00  0.00           C
ATOM   3037  HD1 LYS A 775      68.250  40.970  42.480  1.00  0.00           H
ATOM   3038  HD2 LYS A 775      68.210  41.670  40.840  1.00  0.00           H
ATOM   3039  CE  LYS A 775      66.830  42.690  42.140  1.00  0.00           C
ATOM   3040  HE1 LYS A 775      66.860  43.660  41.590  1.00  0.00           H
ATOM   3041  HE2 LYS A 775      66.730  42.830  43.230  1.00  0.00           H
ATOM   3042  NZ  LYS A 775      65.680  41.910  41.580  1.00  0.00           N
ATOM   3043  HZ1 LYS A 775      65.720  40.930  41.940  1.00  0.00           H
ATOM   3044  HZ2 LYS A 775      65.650  41.940  40.540  1.00  0.00           H
ATOM   3045  HZ3 LYS A 775      64.820  42.360  41.950  1.00  0.00           H
ATOM   3046  C   LYS A 775      71.870  43.820  40.800  1.00  0.00           C
ATOM   3047  O   LYS A 775      71.470  43.590  39.660  1.00  0.00           O
ATOM   3048  N   THR A 776      72.230  45.070  41.160  1.00  0.00           N
ATOM   3049  HN  THR A 776      72.540  45.140  42.110  1.00  0.00           H
ATOM   3050  CA  THR A 776      72.600  46.070  40.140  1.00  0.00           C
ATOM   3051  HA  THR A 776      71.890  46.170  39.330  1.00  0.00           H
ATOM   3052  CB  THR A 776      72.750  47.520  40.700  1.00  0.00           C
ATOM   3053  HB  THR A 776      72.840  48.300  39.910  1.00  0.00           H
ATOM   3054  OG1 THR A 776      73.830  47.610  41.650  1.00  0.00           O
ATOM   3055  HG1 THR A 776      73.440  47.240  42.440  1.00  0.00           H
ATOM   3056  CG2 THR A 776      71.360  47.920  41.360  1.00  0.00           C
ATOM   3057 HG21 THR A 776      71.340  49.030  41.440  1.00  0.00           H
ATOM   3058 HG22 THR A 776      71.160  47.430  42.340  1.00  0.00           H
ATOM   3059 HG23 THR A 776      70.590  47.590  40.620  1.00  0.00           H
ATOM   3060  C   THR A 776      73.860  45.780  39.380  1.00  0.00           C
ATOM   3061  O   THR A 776      73.870  46.070  38.190  1.00  0.00           O
ATOM   3062  N   LYS A 777      74.830  45.150  40.060  1.00  0.00           N
ATOM   3063  HN  LYS A 777      74.790  44.780  40.980  1.00  0.00           H
ATOM   3064  CA  LYS A 777      75.960  44.580  39.340  1.00  0.00           C
ATOM   3065  HA  LYS A 777      76.190  45.230  38.500  1.00  0.00           H
ATOM   3066  CB  LYS A 777      77.260  44.450  40.210  1.00  0.00           C
ATOM   3067  HB1 LYS A 777      78.130  44.370  39.530  1.00  0.00           H
ATOM   3068  HB2 LYS A 777      77.070  43.640  40.940  1.00  0.00           H
ATOM   3069  CG  LYS A 777      77.610  45.710  41.090  1.00  0.00           C
ATOM   3070  HG1 LYS A 777      78.610  45.490  41.520  1.00  0.00           H
ATOM   3071  HG2 LYS A 777      76.860  45.780  41.900  1.00  0.00           H
ATOM   3072  CD  LYS A 777      77.720  46.960  40.290  1.00  0.00           C
ATOM   3073  HD1 LYS A 777      76.870  47.150  39.600  1.00  0.00           H
ATOM   3074  HD2 LYS A 777      78.460  46.680  39.520  1.00  0.00           H
ATOM   3075  CE  LYS A 777      78.130  48.260  40.950  1.00  0.00           C
ATOM   3076  HE1 LYS A 777      78.910  48.120  41.730  1.00  0.00           H
ATOM   3077  HE2 LYS A 777      77.210  48.690  41.410  1.00  0.00           H
ATOM   3078  NZ  LYS A 777      78.650  49.270  39.950  1.00  0.00           N
ATOM   3079  HZ1 LYS A 777      77.860  49.530  39.340  1.00  0.00           H
ATOM   3080  HZ2 LYS A 777      79.470  48.950  39.390  1.00  0.00           H
ATOM   3081  HZ3 LYS A 777      78.940  50.170  40.400  1.00  0.00           H
ATOM   3082  C   LYS A 777      75.630  43.230  38.750  1.00  0.00           C
ATOM   3083  O   LYS A 777      75.050  42.330  39.390  1.00  0.00           O
ATOM   3084  N   ARG A 778      75.970  43.010  37.450  1.00  0.00           N
ATOM   3085  HN  ARG A 778      76.240  43.770  36.860  1.00  0.00           H
ATOM   3086  CA  ARG A 778      75.740  41.790  36.730  1.00  0.00           C
ATOM   3087  HA  ARG A 778      75.010  41.250  37.320  1.00  0.00           H
ATOM   3088  CB  ARG A 778      75.030  42.200  35.300  1.00  0.00           C
ATOM   3089  HB1 ARG A 778      74.480  41.310  34.940  1.00  0.00           H
ATOM   3090  HB2 ARG A 778      75.830  42.530  34.590  1.00  0.00           H
ATOM   3091  CG  ARG A 778      74.110  43.380  35.530  1.00  0.00           C
ATOM   3092  HG1 ARG A 778      73.690  43.730  34.560  1.00  0.00           H
ATOM   3093  HG2 ARG A 778      74.720  44.250  35.850  1.00  0.00           H
ATOM   3094  CD  ARG A 778      72.830  43.160  36.470  1.00  0.00           C
ATOM   3095  HD1 ARG A 778      72.360  44.110  36.780  1.00  0.00           H
ATOM   3096  HD2 ARG A 778      73.170  42.630  37.390  1.00  0.00           H
ATOM   3097  NE  ARG A 778      71.780  42.410  35.670  1.00  0.00           N
ATOM   3098  HE  ARG A 778      71.840  41.970  34.780  1.00  0.00           H
ATOM   3099  CZ  ARG A 778      70.620  42.290  36.210  1.00  0.00           C
ATOM   3100  NH1 ARG A 778      70.340  42.750  37.400  1.00  0.00           N
ATOM   3101 HH11 ARG A 778      71.030  43.110  38.030  1.00  0.00           H
ATOM   3102 HH12 ARG A 778      69.440  42.640  37.830  1.00  0.00           H
ATOM   3103  NH2 ARG A 778      69.740  41.500  35.590  1.00  0.00           N
ATOM   3104 HH21 ARG A 778      69.970  41.140  34.690  1.00  0.00           H
ATOM   3105 HH22 ARG A 778      68.820  41.330  35.960  1.00  0.00           H
ATOM   3106  C   ARG A 778      76.850  40.950  36.490  1.00  0.00           C
ATOM   3107  O   ARG A 778      76.830  39.930  35.810  1.00  0.00           O
ATOM   3108  N   TYR A 779      78.040  41.270  37.110  1.00  0.00           N
ATOM   3109  HN  TYR A 779      78.050  42.050  37.730  1.00  0.00           H
ATOM   3110  CA  TYR A 779      79.180  40.410  36.960  1.00  0.00           C
ATOM   3111  HA  TYR A 779      79.000  39.790  36.100  1.00  0.00           H
ATOM   3112  CB  TYR A 779      80.540  41.250  36.740  1.00  0.00           C
ATOM   3113  HB1 TYR A 779      80.350  41.700  35.750  1.00  0.00           H
ATOM   3114  HB2 TYR A 779      81.460  40.630  36.690  1.00  0.00           H
ATOM   3115  CG  TYR A 779      80.700  42.450  37.660  1.00  0.00           C
ATOM   3116  CD1 TYR A 779      80.750  43.700  37.090  1.00  0.00           C
ATOM   3117  HD1 TYR A 779      80.630  43.820  36.030  1.00  0.00           H
ATOM   3118  CE1 TYR A 779      80.980  44.820  37.880  1.00  0.00           C
ATOM   3119  HE1 TYR A 779      81.130  45.770  37.390  1.00  0.00           H
ATOM   3120  CZ  TYR A 779      81.090  44.760  39.240  1.00  0.00           C
ATOM   3121  OH  TYR A 779      81.410  45.870  39.960  1.00  0.00           O
ATOM   3122  HH  TYR A 779      81.400  46.620  39.350  1.00  0.00           H
ATOM   3123  CD2 TYR A 779      80.840  42.380  39.040  1.00  0.00           C
ATOM   3124  HD2 TYR A 779      80.890  41.410  39.500  1.00  0.00           H
ATOM   3125  CE2 TYR A 779      80.980  43.530  39.840  1.00  0.00           C
ATOM   3126  HE2 TYR A 779      81.050  43.420  40.920  1.00  0.00           H
ATOM   3127  C   TYR A 779      79.330  39.450  38.130  1.00  0.00           C
ATOM   3128  O   TYR A 779      80.080  38.460  38.070  1.00  0.00           O
ATOM   3129  N   PHE A 780      78.590  39.640  39.180  1.00  0.00           N
ATOM   3130  HN  PHE A 780      77.920  40.370  39.090  1.00  0.00           H
ATOM   3131  CA  PHE A 780      78.420  38.650  40.230  1.00  0.00           C
ATOM   3132  HA  PHE A 780      79.360  38.150  40.450  1.00  0.00           H
ATOM   3133  CB  PHE A 780      77.820  39.210  41.550  1.00  0.00           C
ATOM   3134  HB1 PHE A 780      77.680  38.480  42.370  1.00  0.00           H
ATOM   3135  HB2 PHE A 780      76.880  39.770  41.330  1.00  0.00           H
ATOM   3136  CG  PHE A 780      78.700  40.290  42.130  1.00  0.00           C
ATOM   3137  CD1 PHE A 780      79.880  39.840  42.690  1.00  0.00           C
ATOM   3138  HD1 PHE A 780      80.060  38.780  42.550  1.00  0.00           H
ATOM   3139  CE1 PHE A 780      80.790  40.720  43.370  1.00  0.00           C
ATOM   3140  HE1 PHE A 780      81.720  40.290  43.710  1.00  0.00           H
ATOM   3141  CZ  PHE A 780      80.500  42.140  43.400  1.00  0.00           C
ATOM   3142  HZ  PHE A 780      81.220  42.860  43.760  1.00  0.00           H
ATOM   3143  CD2 PHE A 780      78.360  41.660  42.390  1.00  0.00           C
ATOM   3144  HD2 PHE A 780      77.360  41.990  42.150  1.00  0.00           H
ATOM   3145  CE2 PHE A 780      79.280  42.550  42.840  1.00  0.00           C
ATOM   3146  HE2 PHE A 780      79.070  43.610  42.980  1.00  0.00           H
ATOM   3147  C   PHE A 780      77.420  37.510  39.680  1.00  0.00           C
ATOM   3148  O   PHE A 780      76.580  37.840  38.820  1.00  0.00           O
ATOM   3149  N   PRO A 781      77.550  36.220  40.050  1.00  0.00           N
ATOM   3150  CD  PRO A 781      78.560  35.690  40.930  1.00  0.00           C
ATOM   3151  HD1 PRO A 781      78.780  36.250  41.860  1.00  0.00           H
ATOM   3152  HD2 PRO A 781      79.480  35.560  40.320  1.00  0.00           H
ATOM   3153  CA  PRO A 781      76.690  35.150  39.530  1.00  0.00           C
ATOM   3154  HA  PRO A 781      77.010  35.100  38.500  1.00  0.00           H
ATOM   3155  CB  PRO A 781      77.190  33.890  40.150  1.00  0.00           C
ATOM   3156  HB1 PRO A 781      77.930  33.380  39.490  1.00  0.00           H
ATOM   3157  HB2 PRO A 781      76.490  33.100  40.460  1.00  0.00           H
ATOM   3158  CG  PRO A 781      78.080  34.250  41.330  1.00  0.00           C
ATOM   3159  HG1 PRO A 781      77.360  34.340  42.170  1.00  0.00           H
ATOM   3160  HG2 PRO A 781      78.940  33.640  41.670  1.00  0.00           H
ATOM   3161  C   PRO A 781      75.180  35.400  39.560  1.00  0.00           C
ATOM   3162  O   PRO A 781      74.670  35.910  40.540  1.00  0.00           O
ATOM   3163  N   THR A 782      74.450  35.000  38.490  1.00  0.00           N
ATOM   3164  HN  THR A 782      74.810  34.500  37.710  1.00  0.00           H
ATOM   3165  CA  THR A 782      73.060  35.410  38.280  1.00  0.00           C
ATOM   3166  HA  THR A 782      72.950  36.480  38.330  1.00  0.00           H
ATOM   3167  CB  THR A 782      72.570  35.050  36.890  1.00  0.00           C
ATOM   3168  HB  THR A 782      72.880  34.010  36.660  1.00  0.00           H
ATOM   3169  OG1 THR A 782      73.020  35.930  35.900  1.00  0.00           O
ATOM   3170  HG1 THR A 782      72.830  35.490  35.080  1.00  0.00           H
ATOM   3171  CG2 THR A 782      71.070  34.900  36.600  1.00  0.00           C
ATOM   3172 HG21 THR A 782      70.470  35.750  36.990  1.00  0.00           H
ATOM   3173 HG22 THR A 782      70.700  33.940  37.030  1.00  0.00           H
ATOM   3174 HG23 THR A 782      71.000  34.850  35.490  1.00  0.00           H
ATOM   3175  C   THR A 782      71.970  34.980  39.320  1.00  0.00           C
ATOM   3176  O   THR A 782      71.220  35.810  39.780  1.00  0.00           O
ATOM   3177  N   LYS A 783      72.070  33.700  39.800  1.00  0.00           N
ATOM   3178  HN  LYS A 783      72.690  33.010  39.450  1.00  0.00           H
ATOM   3179  CA  LYS A 783      71.050  33.140  40.670  1.00  0.00           C
ATOM   3180  HA  LYS A 783      70.170  33.720  40.470  1.00  0.00           H
ATOM   3181  CB  LYS A 783      70.960  31.670  40.340  1.00  0.00           C
ATOM   3182  HB1 LYS A 783      70.260  31.160  41.040  1.00  0.00           H
ATOM   3183  HB2 LYS A 783      71.980  31.250  40.530  1.00  0.00           H
ATOM   3184  CG  LYS A 783      70.600  31.320  38.920  1.00  0.00           C
ATOM   3185  HG1 LYS A 783      70.690  30.230  38.760  1.00  0.00           H
ATOM   3186  HG2 LYS A 783      71.310  31.860  38.260  1.00  0.00           H
ATOM   3187  CD  LYS A 783      69.100  31.740  38.560  1.00  0.00           C
ATOM   3188  HD1 LYS A 783      69.140  32.820  38.270  1.00  0.00           H
ATOM   3189  HD2 LYS A 783      68.550  31.680  39.530  1.00  0.00           H
ATOM   3190  CE  LYS A 783      68.520  30.900  37.460  1.00  0.00           C
ATOM   3191  HE1 LYS A 783      68.620  29.810  37.680  1.00  0.00           H
ATOM   3192  HE2 LYS A 783      69.080  31.170  36.540  1.00  0.00           H
ATOM   3193  NZ  LYS A 783      67.090  31.160  37.170  1.00  0.00           N
ATOM   3194  HZ1 LYS A 783      66.900  32.140  36.890  1.00  0.00           H
ATOM   3195  HZ2 LYS A 783      66.550  31.010  38.040  1.00  0.00           H
ATOM   3196  HZ3 LYS A 783      66.720  30.640  36.360  1.00  0.00           H
ATOM   3197  C   LYS A 783      71.470  33.330  42.120  1.00  0.00           C
ATOM   3198  O   LYS A 783      70.830  33.020  43.080  1.00  0.00           O
ATOM   3199  N   VAL A 784      72.630  33.970  42.280  1.00  0.00           N
ATOM   3200  HN  VAL A 784      73.180  34.170  41.460  1.00  0.00           H
ATOM   3201  CA  VAL A 784      73.280  34.300  43.570  1.00  0.00           C
ATOM   3202  HA  VAL A 784      72.920  33.720  44.410  1.00  0.00           H
ATOM   3203  CB  VAL A 784      74.810  34.200  43.620  1.00  0.00           C
ATOM   3204  HB  VAL A 784      75.210  34.870  42.820  1.00  0.00           H
ATOM   3205  CG1 VAL A 784      75.350  34.720  45.000  1.00  0.00           C
ATOM   3206 HG11 VAL A 784      76.450  34.660  44.840  1.00  0.00           H
ATOM   3207 HG12 VAL A 784      75.130  33.940  45.760  1.00  0.00           H
ATOM   3208 HG13 VAL A 784      75.110  35.770  45.270  1.00  0.00           H
ATOM   3209  CG2 VAL A 784      75.220  32.690  43.450  1.00  0.00           C
ATOM   3210 HG21 VAL A 784      76.170  32.440  43.970  1.00  0.00           H
ATOM   3211 HG22 VAL A 784      75.350  32.480  42.360  1.00  0.00           H
ATOM   3212 HG23 VAL A 784      74.460  31.950  43.780  1.00  0.00           H
ATOM   3213  C   VAL A 784      72.910  35.660  44.010  1.00  0.00           C
ATOM   3214  O   VAL A 784      72.390  35.860  45.140  1.00  0.00           O
ATOM   3215  N   ARG A 785      73.060  36.680  43.100  1.00  0.00           N
ATOM   3216  HN  ARG A 785      73.530  36.350  42.280  1.00  0.00           H
ATOM   3217  CA  ARG A 785      72.970  38.080  43.390  1.00  0.00           C
ATOM   3218  HA  ARG A 785      73.430  38.270  44.350  1.00  0.00           H
ATOM   3219  CB  ARG A 785      73.660  39.010  42.330  1.00  0.00           C
ATOM   3220  HB1 ARG A 785      74.710  38.700  42.180  1.00  0.00           H
ATOM   3221  HB2 ARG A 785      73.550  40.070  42.640  1.00  0.00           H
ATOM   3222  CG  ARG A 785      72.930  38.900  40.960  1.00  0.00           C
ATOM   3223  HG1 ARG A 785      71.910  39.330  41.000  1.00  0.00           H
ATOM   3224  HG2 ARG A 785      72.770  37.810  40.810  1.00  0.00           H
ATOM   3225  CD  ARG A 785      73.580  39.410  39.690  1.00  0.00           C
ATOM   3226  HD1 ARG A 785      74.460  38.750  39.540  1.00  0.00           H
ATOM   3227  HD2 ARG A 785      73.760  40.500  39.630  1.00  0.00           H
ATOM   3228  NE  ARG A 785      72.600  39.010  38.540  1.00  0.00           N
ATOM   3229  HE  ARG A 785      71.620  39.040  38.740  1.00  0.00           H
ATOM   3230  CZ  ARG A 785      72.850  39.000  37.230  1.00  0.00           C
ATOM   3231  NH1 ARG A 785      74.100  38.910  36.770  1.00  0.00           N
ATOM   3232 HH11 ARG A 785      74.220  38.850  35.790  1.00  0.00           H
ATOM   3233 HH12 ARG A 785      74.840  38.620  37.380  1.00  0.00           H
ATOM   3234  NH2 ARG A 785      71.930  38.930  36.310  1.00  0.00           N
ATOM   3235 HH21 ARG A 785      72.270  38.970  35.370  1.00  0.00           H
ATOM   3236 HH22 ARG A 785      70.970  38.840  36.540  1.00  0.00           H
ATOM   3237  C   ARG A 785      71.460  38.450  43.530  1.00  0.00           C
ATOM   3238  O   ARG A 785      71.040  39.170  44.450  1.00  0.00           O
ATOM   3239  N   SER A 786      70.580  37.750  42.670  1.00  0.00           N
ATOM   3240  HN  SER A 786      70.910  37.250  41.870  1.00  0.00           H
ATOM   3241  CA  SER A 786      69.150  37.510  42.960  1.00  0.00           C
ATOM   3242  HA  SER A 786      68.680  38.470  43.030  1.00  0.00           H
ATOM   3243  CB  SER A 786      68.430  36.710  41.820  1.00  0.00           C
ATOM   3244  HB1 SER A 786      68.960  35.740  41.800  1.00  0.00           H
ATOM   3245  HB2 SER A 786      68.600  37.310  40.900  1.00  0.00           H
ATOM   3246  OG  SER A 786      67.000  36.530  41.980  1.00  0.00           O
ATOM   3247  HG1 SER A 786      66.850  35.810  42.600  1.00  0.00           H
ATOM   3248  C   SER A 786      68.810  37.030  44.350  1.00  0.00           C
ATOM   3249  O   SER A 786      68.050  37.780  44.980  1.00  0.00           O
ATOM   3250  N   THR A 787      69.300  35.880  44.780  1.00  0.00           N
ATOM   3251  HN  THR A 787      70.000  35.430  44.210  1.00  0.00           H
ATOM   3252  CA  THR A 787      69.010  35.340  46.040  1.00  0.00           C
ATOM   3253  HA  THR A 787      67.930  35.410  46.010  1.00  0.00           H
ATOM   3254  CB  THR A 787      69.420  33.850  46.280  1.00  0.00           C
ATOM   3255  HB  THR A 787      70.520  33.660  46.270  1.00  0.00           H
ATOM   3256  OG1 THR A 787      68.890  33.090  45.230  1.00  0.00           O
ATOM   3257  HG1 THR A 787      69.310  33.280  44.400  1.00  0.00           H
ATOM   3258  CG2 THR A 787      68.710  33.290  47.590  1.00  0.00           C
ATOM   3259 HG21 THR A 787      69.060  33.830  48.500  1.00  0.00           H
ATOM   3260 HG22 THR A 787      69.010  32.230  47.710  1.00  0.00           H
ATOM   3261 HG23 THR A 787      67.620  33.440  47.410  1.00  0.00           H
ATOM   3262  C   THR A 787      69.350  36.230  47.220  1.00  0.00           C
ATOM   3263  O   THR A 787      68.610  36.370  48.150  1.00  0.00           O
ATOM   3264  N   ILE A 788      70.550  36.840  47.210  1.00  0.00           N
ATOM   3265  HN  ILE A 788      71.200  36.750  46.460  1.00  0.00           H
ATOM   3266  CA  ILE A 788      70.880  37.750  48.310  1.00  0.00           C
ATOM   3267  HA  ILE A 788      70.860  37.200  49.240  1.00  0.00           H
ATOM   3268  CB  ILE A 788      72.300  38.290  48.160  1.00  0.00           C
ATOM   3269  HB  ILE A 788      72.520  38.740  47.160  1.00  0.00           H
ATOM   3270  CG2 ILE A 788      72.440  39.480  49.200  1.00  0.00           C
ATOM   3271 HG21 ILE A 788      73.540  39.600  49.350  1.00  0.00           H
ATOM   3272 HG22 ILE A 788      71.920  39.380  50.170  1.00  0.00           H
ATOM   3273 HG23 ILE A 788      72.140  40.420  48.690  1.00  0.00           H
ATOM   3274  CG1 ILE A 788      73.440  37.250  48.460  1.00  0.00           C
ATOM   3275 HG11 ILE A 788      73.150  36.300  47.950  1.00  0.00           H
ATOM   3276 HG12 ILE A 788      73.540  37.010  49.550  1.00  0.00           H
ATOM   3277  CD  ILE A 788      74.750  37.740  47.900  1.00  0.00           C
ATOM   3278  HD1 ILE A 788      75.520  36.960  48.110  1.00  0.00           H
ATOM   3279  HD2 ILE A 788      75.120  38.740  48.260  1.00  0.00           H
ATOM   3280  HD3 ILE A 788      74.750  37.740  46.800  1.00  0.00           H
ATOM   3281  C   ILE A 788      69.920  38.970  48.370  1.00  0.00           C
ATOM   3282  O   ILE A 788      69.400  39.410  49.400  1.00  0.00           O
ATOM   3283  N   SER A 789      69.680  39.500  47.220  1.00  0.00           N
ATOM   3284  HN  SER A 789      69.970  39.060  46.380  1.00  0.00           H
ATOM   3285  CA  SER A 789      68.790  40.630  46.990  1.00  0.00           C
ATOM   3286  HA  SER A 789      69.010  41.410  47.700  1.00  0.00           H
ATOM   3287  CB  SER A 789      68.870  41.140  45.550  1.00  0.00           C
ATOM   3288  HB1 SER A 789      68.070  41.890  45.380  1.00  0.00           H
ATOM   3289  HB2 SER A 789      68.780  40.250  44.880  1.00  0.00           H
ATOM   3290  OG  SER A 789      70.190  41.690  45.340  1.00  0.00           O
ATOM   3291  HG1 SER A 789      70.390  42.170  46.150  1.00  0.00           H
ATOM   3292  C   SER A 789      67.310  40.380  47.270  1.00  0.00           C
ATOM   3293  O   SER A 789      66.600  41.160  47.880  1.00  0.00           O
ATOM   3294  N   ASP A 790      66.750  39.250  46.870  1.00  0.00           N
ATOM   3295  HN  ASP A 790      67.340  38.680  46.300  1.00  0.00           H
ATOM   3296  CA  ASP A 790      65.410  38.720  47.250  1.00  0.00           C
ATOM   3297  HA  ASP A 790      64.670  39.420  46.900  1.00  0.00           H
ATOM   3298  CB  ASP A 790      65.180  37.350  46.620  1.00  0.00           C
ATOM   3299  HB1 ASP A 790      64.430  36.780  47.210  1.00  0.00           H
ATOM   3300  HB2 ASP A 790      66.110  36.760  46.710  1.00  0.00           H
ATOM   3301  CG  ASP A 790      64.740  37.330  45.140  1.00  0.00           C
ATOM   3302  OD1 ASP A 790      64.340  38.440  44.640  1.00  0.00           O
ATOM   3303  OD2 ASP A 790      64.620  36.230  44.540  1.00  0.00           O
ATOM   3304  C   ASP A 790      65.130  38.700  48.750  1.00  0.00           C
ATOM   3305  O   ASP A 790      64.150  39.220  49.220  1.00  0.00           O
ATOM   3306  N   PHE A 791      66.080  38.150  49.540  1.00  0.00           N
ATOM   3307  HN  PHE A 791      66.940  37.970  49.050  1.00  0.00           H
ATOM   3308  CA  PHE A 791      66.010  37.960  50.960  1.00  0.00           C
ATOM   3309  HA  PHE A 791      64.980  38.030  51.290  1.00  0.00           H
ATOM   3310  CB  PHE A 791      66.500  36.580  51.320  1.00  0.00           C
ATOM   3311  HB1 PHE A 791      66.550  36.510  52.420  1.00  0.00           H
ATOM   3312  HB2 PHE A 791      67.540  36.350  50.950  1.00  0.00           H
ATOM   3313  CG  PHE A 791      65.520  35.610  50.890  1.00  0.00           C
ATOM   3314  CD1 PHE A 791      64.320  35.450  51.550  1.00  0.00           C
ATOM   3315  HD1 PHE A 791      64.090  36.090  52.380  1.00  0.00           H
ATOM   3316  CE1 PHE A 791      63.500  34.430  51.200  1.00  0.00           C
ATOM   3317  HE1 PHE A 791      62.640  34.270  51.820  1.00  0.00           H
ATOM   3318  CZ  PHE A 791      63.820  33.590  50.140  1.00  0.00           C
ATOM   3319  HZ  PHE A 791      63.200  32.730  49.910  1.00  0.00           H
ATOM   3320  CD2 PHE A 791      65.960  34.680  49.870  1.00  0.00           C
ATOM   3321  HD2 PHE A 791      66.980  34.710  49.560  1.00  0.00           H
ATOM   3322  CE2 PHE A 791      65.050  33.700  49.450  1.00  0.00           C
ATOM   3323  HE2 PHE A 791      65.340  32.920  48.760  1.00  0.00           H
ATOM   3324  C   PHE A 791      66.730  39.020  51.790  1.00  0.00           C
ATOM   3325  O   PHE A 791      67.110  38.700  52.940  1.00  0.00           O
ATOM   3326  N   ALA A 792      67.040  40.160  51.230  1.00  0.00           N
ATOM   3327  HN  ALA A 792      66.760  40.240  50.280  1.00  0.00           H
ATOM   3328  CA  ALA A 792      67.880  41.190  51.760  1.00  0.00           C
ATOM   3329  HA  ALA A 792      68.870  40.790  51.820  1.00  0.00           H
ATOM   3330  CB  ALA A 792      67.660  42.470  50.840  1.00  0.00           C
ATOM   3331  HB1 ALA A 792      68.070  42.210  49.830  1.00  0.00           H
ATOM   3332  HB2 ALA A 792      68.260  43.270  51.310  1.00  0.00           H
ATOM   3333  HB3 ALA A 792      66.590  42.690  50.760  1.00  0.00           H
ATOM   3334  C   ALA A 792      67.520  41.580  53.270  1.00  0.00           C
ATOM   3335  O   ALA A 792      68.420  41.640  54.130  1.00  0.00           O
ATOM   3336  N   VAL A 793      66.300  41.850  53.590  1.00  0.00           N
ATOM   3337  HN  VAL A 793      65.500  41.870  52.980  1.00  0.00           H
ATOM   3338  CA  VAL A 793      65.830  42.120  54.950  1.00  0.00           C
ATOM   3339  HA  VAL A 793      66.400  42.940  55.340  1.00  0.00           H
ATOM   3340  CB  VAL A 793      64.330  42.670  55.030  1.00  0.00           C
ATOM   3341  HB  VAL A 793      63.680  41.950  54.480  1.00  0.00           H
ATOM   3342  CG1 VAL A 793      63.760  42.620  56.500  1.00  0.00           C
ATOM   3343 HG11 VAL A 793      62.710  42.970  56.440  1.00  0.00           H
ATOM   3344 HG12 VAL A 793      64.280  43.370  57.140  1.00  0.00           H
ATOM   3345 HG13 VAL A 793      63.710  41.600  56.950  1.00  0.00           H
ATOM   3346  CG2 VAL A 793      64.330  44.140  54.520  1.00  0.00           C
ATOM   3347 HG21 VAL A 793      64.840  44.160  53.520  1.00  0.00           H
ATOM   3348 HG22 VAL A 793      65.030  44.620  55.230  1.00  0.00           H
ATOM   3349 HG23 VAL A 793      63.300  44.560  54.560  1.00  0.00           H
ATOM   3350  C   VAL A 793      65.930  41.030  55.980  1.00  0.00           C
ATOM   3351  O   VAL A 793      66.440  41.300  57.040  1.00  0.00           O
ATOM   3352  N   PHE A 794      65.650  39.740  55.590  1.00  0.00           N
ATOM   3353  HN  PHE A 794      65.160  39.540  54.740  1.00  0.00           H
ATOM   3354  CA  PHE A 794      65.860  38.560  56.480  1.00  0.00           C
ATOM   3355  HA  PHE A 794      65.310  38.730  57.390  1.00  0.00           H
ATOM   3356  CB  PHE A 794      65.390  37.280  55.750  1.00  0.00           C
ATOM   3357  HB1 PHE A 794      65.860  37.190  54.740  1.00  0.00           H
ATOM   3358  HB2 PHE A 794      64.320  37.390  55.480  1.00  0.00           H
ATOM   3359  CG  PHE A 794      65.380  36.040  56.580  1.00  0.00           C
ATOM   3360  CD1 PHE A 794      64.670  36.050  57.820  1.00  0.00           C
ATOM   3361  HD1 PHE A 794      64.210  36.940  58.210  1.00  0.00           H
ATOM   3362  CE1 PHE A 794      64.660  34.850  58.600  1.00  0.00           C
ATOM   3363  HE1 PHE A 794      64.120  34.870  59.530  1.00  0.00           H
ATOM   3364  CZ  PHE A 794      65.180  33.670  58.110  1.00  0.00           C
ATOM   3365  HZ  PHE A 794      65.150  32.750  58.690  1.00  0.00           H
ATOM   3366  CD2 PHE A 794      66.090  34.900  56.230  1.00  0.00           C
ATOM   3367  HD2 PHE A 794      66.550  34.740  55.260  1.00  0.00           H
ATOM   3368  CE2 PHE A 794      65.950  33.640  56.940  1.00  0.00           C
ATOM   3369  HE2 PHE A 794      66.310  32.710  56.570  1.00  0.00           H
ATOM   3370  C   PHE A 794      67.400  38.360  56.760  1.00  0.00           C
ATOM   3371  O   PHE A 794      67.850  38.150  57.880  1.00  0.00           O
ATOM   3372  N   LEU A 795      68.230  38.490  55.740  1.00  0.00           N
ATOM   3373  HN  LEU A 795      67.830  38.560  54.820  1.00  0.00           H
ATOM   3374  CA  LEU A 795      69.670  38.460  55.760  1.00  0.00           C
ATOM   3375  HA  LEU A 795      69.990  37.560  56.280  1.00  0.00           H
ATOM   3376  CB  LEU A 795      70.250  38.420  54.360  1.00  0.00           C
ATOM   3377  HB1 LEU A 795      71.350  38.380  54.500  1.00  0.00           H
ATOM   3378  HB2 LEU A 795      70.050  39.340  53.780  1.00  0.00           H
ATOM   3379  CG  LEU A 795      69.890  37.150  53.440  1.00  0.00           C
ATOM   3380  HG  LEU A 795      68.770  37.100  53.390  1.00  0.00           H
ATOM   3381  CD1 LEU A 795      70.330  37.410  52.010  1.00  0.00           C
ATOM   3382 HD11 LEU A 795      71.330  37.900  51.950  1.00  0.00           H
ATOM   3383 HD12 LEU A 795      69.590  38.120  51.560  1.00  0.00           H
ATOM   3384 HD13 LEU A 795      70.420  36.500  51.390  1.00  0.00           H
ATOM   3385  CD2 LEU A 795      70.400  35.730  53.920  1.00  0.00           C
ATOM   3386 HD21 LEU A 795      71.440  35.680  53.520  1.00  0.00           H
ATOM   3387 HD22 LEU A 795      69.810  34.910  53.480  1.00  0.00           H
ATOM   3388 HD23 LEU A 795      70.500  35.740  55.030  1.00  0.00           H
ATOM   3389  C   LEU A 795      70.150  39.650  56.640  1.00  0.00           C
ATOM   3390  O   LEU A 795      70.940  39.510  57.580  1.00  0.00           O
ATOM   3391  N   THR A 796      69.510  40.830  56.540  1.00  0.00           N
ATOM   3392  HN  THR A 796      68.700  40.910  55.960  1.00  0.00           H
ATOM   3393  CA  THR A 796      69.880  41.930  57.470  1.00  0.00           C
ATOM   3394  HA  THR A 796      70.960  41.970  57.430  1.00  0.00           H
ATOM   3395  CB  THR A 796      69.320  43.230  56.940  1.00  0.00           C
ATOM   3396  HB  THR A 796      68.220  43.300  57.040  1.00  0.00           H
ATOM   3397  OG1 THR A 796      69.800  43.250  55.590  1.00  0.00           O
ATOM   3398  HG1 THR A 796      69.370  42.500  55.190  1.00  0.00           H
ATOM   3399  CG2 THR A 796      69.940  44.430  57.750  1.00  0.00           C
ATOM   3400 HG21 THR A 796      69.420  45.370  57.450  1.00  0.00           H
ATOM   3401 HG22 THR A 796      71.010  44.580  57.520  1.00  0.00           H
ATOM   3402 HG23 THR A 796      69.740  44.300  58.830  1.00  0.00           H
ATOM   3403  C   THR A 796      69.660  41.750  58.960  1.00  0.00           C
ATOM   3404  O   THR A 796      70.640  41.920  59.700  1.00  0.00           O
ATOM   3405  N   ILE A 797      68.500  41.130  59.410  1.00  0.00           N
ATOM   3406  HN  ILE A 797      67.780  40.900  58.760  1.00  0.00           H
ATOM   3407  CA  ILE A 797      68.260  40.800  60.890  1.00  0.00           C
ATOM   3408  HA  ILE A 797      68.490  41.680  61.460  1.00  0.00           H
ATOM   3409  CB  ILE A 797      66.820  40.390  61.260  1.00  0.00           C
ATOM   3410  HB  ILE A 797      66.720  39.520  60.580  1.00  0.00           H
ATOM   3411  CG2 ILE A 797      66.470  39.870  62.670  1.00  0.00           C
ATOM   3412 HG21 ILE A 797      66.730  40.600  63.470  1.00  0.00           H
ATOM   3413 HG22 ILE A 797      67.160  39.060  62.950  1.00  0.00           H
ATOM   3414 HG23 ILE A 797      65.420  39.490  62.740  1.00  0.00           H
ATOM   3415  CG1 ILE A 797      65.760  41.350  60.710  1.00  0.00           C
ATOM   3416 HG11 ILE A 797      66.150  41.920  59.840  1.00  0.00           H
ATOM   3417 HG12 ILE A 797      65.540  42.170  61.420  1.00  0.00           H
ATOM   3418  CD  ILE A 797      64.500  40.670  60.250  1.00  0.00           C
ATOM   3419  HD1 ILE A 797      63.890  40.430  61.150  1.00  0.00           H
ATOM   3420  HD2 ILE A 797      64.730  39.730  59.690  1.00  0.00           H
ATOM   3421  HD3 ILE A 797      63.830  41.340  59.690  1.00  0.00           H
ATOM   3422  C   ILE A 797      69.250  39.740  61.340  1.00  0.00           C
ATOM   3423  O   ILE A 797      69.780  39.830  62.430  1.00  0.00           O
ATOM   3424  N   VAL A 798      69.580  38.720  60.520  1.00  0.00           N
ATOM   3425  HN  VAL A 798      68.960  38.580  59.760  1.00  0.00           H
ATOM   3426  CA  VAL A 798      70.580  37.700  60.900  1.00  0.00           C
ATOM   3427  HA  VAL A 798      70.340  37.120  61.780  1.00  0.00           H
ATOM   3428  CB  VAL A 798      70.620  36.660  59.830  1.00  0.00           C
ATOM   3429  HB  VAL A 798      70.630  37.160  58.840  1.00  0.00           H
ATOM   3430  CG1 VAL A 798      71.970  35.830  59.800  1.00  0.00           C
ATOM   3431 HG11 VAL A 798      72.100  35.180  60.690  1.00  0.00           H
ATOM   3432 HG12 VAL A 798      72.900  36.400  59.600  1.00  0.00           H
ATOM   3433 HG13 VAL A 798      71.820  35.120  58.970  1.00  0.00           H
ATOM   3434  CG2 VAL A 798      69.320  35.800  59.990  1.00  0.00           C
ATOM   3435 HG21 VAL A 798      69.180  35.380  61.000  1.00  0.00           H
ATOM   3436 HG22 VAL A 798      69.440  34.910  59.320  1.00  0.00           H
ATOM   3437 HG23 VAL A 798      68.440  36.400  59.690  1.00  0.00           H
ATOM   3438  C   VAL A 798      72.000  38.250  61.190  1.00  0.00           C
ATOM   3439  O   VAL A 798      72.440  37.930  62.270  1.00  0.00           O
ATOM   3440  N   ILE A 799      72.540  39.070  60.280  1.00  0.00           N
ATOM   3441  HN  ILE A 799      72.180  39.220  59.370  1.00  0.00           H
ATOM   3442  CA  ILE A 799      73.830  39.700  60.520  1.00  0.00           C
ATOM   3443  HA  ILE A 799      74.570  38.930  60.680  1.00  0.00           H
ATOM   3444  CB  ILE A 799      74.330  40.440  59.310  1.00  0.00           C
ATOM   3445  HB  ILE A 799      73.590  41.250  59.160  1.00  0.00           H
ATOM   3446  CG2 ILE A 799      75.690  41.160  59.590  1.00  0.00           C
ATOM   3447 HG21 ILE A 799      75.870  41.810  58.700  1.00  0.00           H
ATOM   3448 HG22 ILE A 799      76.570  40.490  59.660  1.00  0.00           H
ATOM   3449 HG23 ILE A 799      75.600  41.900  60.400  1.00  0.00           H
ATOM   3450  CG1 ILE A 799      74.440  39.590  58.030  1.00  0.00           C
ATOM   3451 HG11 ILE A 799      74.900  40.240  57.260  1.00  0.00           H
ATOM   3452 HG12 ILE A 799      73.460  39.290  57.610  1.00  0.00           H
ATOM   3453  CD  ILE A 799      75.280  38.280  58.100  1.00  0.00           C
ATOM   3454  HD1 ILE A 799      74.750  37.580  58.790  1.00  0.00           H
ATOM   3455  HD2 ILE A 799      76.280  38.620  58.440  1.00  0.00           H
ATOM   3456  HD3 ILE A 799      75.240  37.790  57.110  1.00  0.00           H
ATOM   3457  C   ILE A 799      73.840  40.590  61.740  1.00  0.00           C
ATOM   3458  O   ILE A 799      74.660  40.470  62.630  1.00  0.00           O
ATOM   3459  N   MET A 800      72.790  41.470  61.860  1.00  0.00           N
ATOM   3460  HN  MET A 800      72.140  41.550  61.120  1.00  0.00           H
ATOM   3461  CA  MET A 800      72.620  42.320  63.090  1.00  0.00           C
ATOM   3462  HA  MET A 800      73.560  42.840  63.170  1.00  0.00           H
ATOM   3463  CB  MET A 800      71.590  43.410  62.860  1.00  0.00           C
ATOM   3464  HB1 MET A 800      71.330  43.940  63.800  1.00  0.00           H
ATOM   3465  HB2 MET A 800      70.580  42.970  62.620  1.00  0.00           H
ATOM   3466  CG  MET A 800      71.940  44.420  61.690  1.00  0.00           C
ATOM   3467  HG1 MET A 800      71.060  45.070  61.500  1.00  0.00           H
ATOM   3468  HG2 MET A 800      72.150  43.890  60.740  1.00  0.00           H
ATOM   3469  SD  MET A 800      73.390  45.450  62.140  1.00  0.00           S
ATOM   3470  CE  MET A 800      74.790  44.700  61.220  1.00  0.00           C
ATOM   3471  HE1 MET A 800      75.730  45.230  61.500  1.00  0.00           H
ATOM   3472  HE2 MET A 800      74.630  44.820  60.120  1.00  0.00           H
ATOM   3473  HE3 MET A 800      74.880  43.630  61.450  1.00  0.00           H
ATOM   3474  C   MET A 800      72.430  41.560  64.410  1.00  0.00           C
ATOM   3475  O   MET A 800      73.100  41.800  65.420  1.00  0.00           O
ATOM   3476  N   VAL A 801      71.640  40.440  64.520  1.00  0.00           N
ATOM   3477  HN  VAL A 801      71.040  40.120  63.800  1.00  0.00           H
ATOM   3478  CA  VAL A 801      71.570  39.580  65.690  1.00  0.00           C
ATOM   3479  HA  VAL A 801      71.230  40.090  66.580  1.00  0.00           H
ATOM   3480  CB  VAL A 801      70.650  38.490  65.320  1.00  0.00           C
ATOM   3481  HB  VAL A 801      70.840  38.220  64.260  1.00  0.00           H
ATOM   3482  CG1 VAL A 801      70.910  37.240  66.370  1.00  0.00           C
ATOM   3483 HG11 VAL A 801      71.790  36.600  66.220  1.00  0.00           H
ATOM   3484 HG12 VAL A 801      70.030  36.570  66.340  1.00  0.00           H
ATOM   3485 HG13 VAL A 801      71.050  37.640  67.400  1.00  0.00           H
ATOM   3486  CG2 VAL A 801      69.210  38.940  65.450  1.00  0.00           C
ATOM   3487 HG21 VAL A 801      68.590  38.090  65.100  1.00  0.00           H
ATOM   3488 HG22 VAL A 801      68.900  39.810  64.830  1.00  0.00           H
ATOM   3489 HG23 VAL A 801      68.990  39.260  66.490  1.00  0.00           H
ATOM   3490  C   VAL A 801      73.020  38.970  66.000  1.00  0.00           C
ATOM   3491  O   VAL A 801      73.490  39.000  67.050  1.00  0.00           O
ATOM   3492  N   THR A 802      73.710  38.520  64.940  1.00  0.00           N
ATOM   3493  HN  THR A 802      73.210  38.590  64.080  1.00  0.00           H
ATOM   3494  CA  THR A 802      75.050  38.050  65.090  1.00  0.00           C
ATOM   3495  HA  THR A 802      74.900  37.230  65.790  1.00  0.00           H
ATOM   3496  CB  THR A 802      75.580  37.440  63.810  1.00  0.00           C
ATOM   3497  HB  THR A 802      75.770  38.300  63.140  1.00  0.00           H
ATOM   3498  OG1 THR A 802      74.690  36.580  63.110  1.00  0.00           O
ATOM   3499  HG1 THR A 802      73.940  37.140  62.900  1.00  0.00           H
ATOM   3500  CG2 THR A 802      76.920  36.780  64.050  1.00  0.00           C
ATOM   3501 HG21 THR A 802      76.760  36.050  64.860  1.00  0.00           H
ATOM   3502 HG22 THR A 802      77.710  37.510  64.320  1.00  0.00           H
ATOM   3503 HG23 THR A 802      77.280  36.320  63.090  1.00  0.00           H
ATOM   3504  C   THR A 802      76.050  39.110  65.640  1.00  0.00           C
ATOM   3505  O   THR A 802      76.710  38.930  66.680  1.00  0.00           O
ATOM   3506  N   ILE A 803      76.050  40.400  65.050  1.00  0.00           N
ATOM   3507  HN  ILE A 803      75.520  40.640  64.240  1.00  0.00           H
ATOM   3508  CA  ILE A 803      76.730  41.580  65.630  1.00  0.00           C
ATOM   3509  HA  ILE A 803      77.790  41.410  65.810  1.00  0.00           H
ATOM   3510  CB  ILE A 803      76.620  42.730  64.680  1.00  0.00           C
ATOM   3511  HB  ILE A 803      75.530  42.840  64.490  1.00  0.00           H
ATOM   3512  CG2 ILE A 803      77.200  44.090  65.230  1.00  0.00           C
ATOM   3513 HG21 ILE A 803      77.090  44.970  64.550  1.00  0.00           H
ATOM   3514 HG22 ILE A 803      78.260  43.970  65.530  1.00  0.00           H
ATOM   3515 HG23 ILE A 803      76.750  44.440  66.200  1.00  0.00           H
ATOM   3516  CG1 ILE A 803      77.270  42.260  63.310  1.00  0.00           C
ATOM   3517 HG11 ILE A 803      77.130  43.020  62.520  1.00  0.00           H
ATOM   3518 HG12 ILE A 803      76.820  41.360  62.830  1.00  0.00           H
ATOM   3519  CD  ILE A 803      78.780  42.060  63.530  1.00  0.00           C
ATOM   3520  HD1 ILE A 803      78.950  41.250  64.260  1.00  0.00           H
ATOM   3521  HD2 ILE A 803      79.340  42.880  64.030  1.00  0.00           H
ATOM   3522  HD3 ILE A 803      79.370  41.850  62.620  1.00  0.00           H
ATOM   3523  C   ILE A 803      76.380  41.940  67.010  1.00  0.00           C
ATOM   3524  O   ILE A 803      77.350  42.180  67.810  1.00  0.00           O
ATOM   3525  N   ASP A 804      75.050  42.020  67.390  1.00  0.00           N
ATOM   3526  HN  ASP A 804      74.340  41.860  66.720  1.00  0.00           H
ATOM   3527  CA  ASP A 804      74.460  42.160  68.700  1.00  0.00           C
ATOM   3528  HA  ASP A 804      74.620  43.180  69.010  1.00  0.00           H
ATOM   3529  CB  ASP A 804      72.870  41.970  68.580  1.00  0.00           C
ATOM   3530  HB1 ASP A 804      72.700  41.070  67.950  1.00  0.00           H
ATOM   3531  HB2 ASP A 804      72.500  42.880  68.050  1.00  0.00           H
ATOM   3532  CG  ASP A 804      72.110  41.880  69.850  1.00  0.00           C
ATOM   3533  OD1 ASP A 804      71.210  41.080  69.990  1.00  0.00           O
ATOM   3534  OD2 ASP A 804      72.360  42.800  70.650  1.00  0.00           O
ATOM   3535  C   ASP A 804      75.090  41.290  69.780  1.00  0.00           C
ATOM   3536  O   ASP A 804      75.430  41.770  70.890  1.00  0.00           O
ATOM   3537  N   TYR A 805      75.230  39.980  69.470  1.00  0.00           N
ATOM   3538  HN  TYR A 805      74.990  39.740  68.540  1.00  0.00           H
ATOM   3539  CA  TYR A 805      76.040  39.060  70.280  1.00  0.00           C
ATOM   3540  HA  TYR A 805      75.640  39.060  71.280  1.00  0.00           H
ATOM   3541  CB  TYR A 805      75.880  37.570  69.790  1.00  0.00           C
ATOM   3542  HB1 TYR A 805      76.150  37.580  68.710  1.00  0.00           H
ATOM   3543  HB2 TYR A 805      74.840  37.180  69.840  1.00  0.00           H
ATOM   3544  CG  TYR A 805      76.730  36.610  70.530  1.00  0.00           C
ATOM   3545  CD1 TYR A 805      76.300  36.170  71.780  1.00  0.00           C
ATOM   3546  HD1 TYR A 805      75.460  36.580  72.310  1.00  0.00           H
ATOM   3547  CE1 TYR A 805      77.150  35.240  72.470  1.00  0.00           C
ATOM   3548  HE1 TYR A 805      76.820  34.860  73.420  1.00  0.00           H
ATOM   3549  CZ  TYR A 805      78.260  34.620  71.820  1.00  0.00           C
ATOM   3550  OH  TYR A 805      79.070  33.650  72.420  1.00  0.00           O
ATOM   3551  HH  TYR A 805      79.870  33.580  71.880  1.00  0.00           H
ATOM   3552  CD2 TYR A 805      77.880  36.030  69.980  1.00  0.00           C
ATOM   3553  HD2 TYR A 805      78.230  36.530  69.080  1.00  0.00           H
ATOM   3554  CE2 TYR A 805      78.640  35.050  70.590  1.00  0.00           C
ATOM   3555  HE2 TYR A 805      79.530  34.670  70.090  1.00  0.00           H
ATOM   3556  C   TYR A 805      77.570  39.430  70.430  1.00  0.00           C
ATOM   3557  O   TYR A 805      78.120  39.440  71.520  1.00  0.00           O
ATOM   3558  N   LEU A 806      78.200  39.670  69.290  1.00  0.00           N
ATOM   3559  HN  LEU A 806      77.670  39.550  68.440  1.00  0.00           H
ATOM   3560  CA  LEU A 806      79.620  39.880  69.170  1.00  0.00           C
ATOM   3561  HA  LEU A 806      80.180  39.120  69.690  1.00  0.00           H
ATOM   3562  CB  LEU A 806      80.110  39.910  67.710  1.00  0.00           C
ATOM   3563  HB1 LEU A 806      81.160  40.230  67.620  1.00  0.00           H
ATOM   3564  HB2 LEU A 806      79.500  40.610  67.090  1.00  0.00           H
ATOM   3565  CG  LEU A 806      80.030  38.570  66.990  1.00  0.00           C
ATOM   3566  HG  LEU A 806      79.020  38.150  66.870  1.00  0.00           H
ATOM   3567  CD1 LEU A 806      80.640  38.720  65.580  1.00  0.00           C
ATOM   3568 HD11 LEU A 806      80.590  37.770  65.010  1.00  0.00           H
ATOM   3569 HD12 LEU A 806      81.720  38.940  65.710  1.00  0.00           H
ATOM   3570 HD13 LEU A 806      80.290  39.600  64.990  1.00  0.00           H
ATOM   3571  CD2 LEU A 806      80.870  37.520  67.760  1.00  0.00           C
ATOM   3572 HD21 LEU A 806      80.610  36.540  67.290  1.00  0.00           H
ATOM   3573 HD22 LEU A 806      80.600  37.450  68.830  1.00  0.00           H
ATOM   3574 HD23 LEU A 806      81.950  37.730  67.650  1.00  0.00           H
ATOM   3575  C   LEU A 806      80.160  41.040  69.990  1.00  0.00           C
ATOM   3576  O   LEU A 806      81.190  41.110  70.640  1.00  0.00           O
ATOM   3577  N   VAL A 807      79.400  42.070  69.970  1.00  0.00           N
ATOM   3578  HN  VAL A 807      78.570  42.200  69.430  1.00  0.00           H
ATOM   3579  CA  VAL A 807      79.730  43.270  70.720  1.00  0.00           C
ATOM   3580  HA  VAL A 807      80.770  43.530  70.600  1.00  0.00           H
ATOM   3581  CB  VAL A 807      79.080  44.500  70.160  1.00  0.00           C
ATOM   3582  HB  VAL A 807      79.320  45.420  70.740  1.00  0.00           H
ATOM   3583  CG1 VAL A 807      79.520  44.780  68.700  1.00  0.00           C
ATOM   3584 HG11 VAL A 807      79.070  44.110  67.930  1.00  0.00           H
ATOM   3585 HG12 VAL A 807      80.630  44.770  68.720  1.00  0.00           H
ATOM   3586 HG13 VAL A 807      79.320  45.810  68.360  1.00  0.00           H
ATOM   3587  CG2 VAL A 807      77.520  44.490  70.240  1.00  0.00           C
ATOM   3588 HG21 VAL A 807      77.170  45.290  69.550  1.00  0.00           H
ATOM   3589 HG22 VAL A 807      77.060  44.580  71.250  1.00  0.00           H
ATOM   3590 HG23 VAL A 807      77.150  43.530  69.850  1.00  0.00           H
ATOM   3591  C   VAL A 807      79.360  43.180  72.230  1.00  0.00           C
ATOM   3592  O   VAL A 807      80.030  43.800  73.070  1.00  0.00           O
ATOM   3593  N   GLY A 808      78.430  42.280  72.630  1.00  0.00           N
ATOM   3594  HN  GLY A 808      78.090  41.690  71.920  1.00  0.00           H
ATOM   3595  CA  GLY A 808      78.010  42.060  74.020  1.00  0.00           C
ATOM   3596  HA1 GLY A 808      78.860  41.870  74.650  1.00  0.00           H
ATOM   3597  HA2 GLY A 808      77.300  41.240  74.010  1.00  0.00           H
ATOM   3598  C   GLY A 808      77.410  43.200  74.730  1.00  0.00           C
ATOM   3599  O   GLY A 808      77.610  43.450  75.920  1.00  0.00           O
ATOM   3600  N   VAL A 809      76.640  44.070  74.010  1.00  0.00           N
ATOM   3601  HN  VAL A 809      76.510  43.960  73.030  1.00  0.00           H
ATOM   3602  CA  VAL A 809      76.010  45.330  74.520  1.00  0.00           C
ATOM   3603  HA  VAL A 809      76.260  45.510  75.550  1.00  0.00           H
ATOM   3604  CB  VAL A 809      76.350  46.560  73.620  1.00  0.00           C
ATOM   3605  HB  VAL A 809      76.150  46.320  72.550  1.00  0.00           H
ATOM   3606  CG1 VAL A 809      75.580  47.860  74.040  1.00  0.00           C
ATOM   3607 HG11 VAL A 809      75.630  47.880  75.150  1.00  0.00           H
ATOM   3608 HG12 VAL A 809      74.510  47.760  73.750  1.00  0.00           H
ATOM   3609 HG13 VAL A 809      75.990  48.720  73.480  1.00  0.00           H
ATOM   3610  CG2 VAL A 809      77.930  46.760  73.600  1.00  0.00           C
ATOM   3611 HG21 VAL A 809      78.140  46.970  74.670  1.00  0.00           H
ATOM   3612 HG22 VAL A 809      78.170  47.700  73.060  1.00  0.00           H
ATOM   3613 HG23 VAL A 809      78.470  45.860  73.230  1.00  0.00           H
ATOM   3614  C   VAL A 809      74.470  45.060  74.460  1.00  0.00           C
ATOM   3615  O   VAL A 809      73.950  44.630  73.460  1.00  0.00           O
ATOM   3616  N   PRO A 810      73.730  45.330  75.520  1.00  0.00           N
ATOM   3617  CD  PRO A 810      74.250  45.320  76.930  1.00  0.00           C
ATOM   3618  HD1 PRO A 810      74.530  46.370  77.160  1.00  0.00           H
ATOM   3619  HD2 PRO A 810      75.150  44.750  77.250  1.00  0.00           H
ATOM   3620  CA  PRO A 810      72.260  45.170  75.480  1.00  0.00           C
ATOM   3621  HA  PRO A 810      72.040  44.120  75.350  1.00  0.00           H
ATOM   3622  CB  PRO A 810      71.890  45.390  76.950  1.00  0.00           C
ATOM   3623  HB1 PRO A 810      70.930  44.940  77.280  1.00  0.00           H
ATOM   3624  HB2 PRO A 810      71.810  46.490  77.130  1.00  0.00           H
ATOM   3625  CG  PRO A 810      73.020  44.820  77.750  1.00  0.00           C
ATOM   3626  HG1 PRO A 810      73.290  45.320  78.710  1.00  0.00           H
ATOM   3627  HG2 PRO A 810      73.110  43.720  77.750  1.00  0.00           H
ATOM   3628  C   PRO A 810      71.420  46.030  74.500  1.00  0.00           C
ATOM   3629  O   PRO A 810      71.330  47.240  74.670  1.00  0.00           O
ATOM   3630  N   SER A 811      70.880  45.420  73.410  1.00  0.00           N
ATOM   3631  HN  SER A 811      71.050  44.460  73.220  1.00  0.00           H
ATOM   3632  CA  SER A 811      70.020  46.060  72.440  1.00  0.00           C
ATOM   3633  HA  SER A 811      70.300  47.090  72.470  1.00  0.00           H
ATOM   3634  CB  SER A 811      70.150  45.550  70.970  1.00  0.00           C
ATOM   3635  HB1 SER A 811      71.140  45.820  70.540  1.00  0.00           H
ATOM   3636  HB2 SER A 811      69.370  46.140  70.440  1.00  0.00           H
ATOM   3637  OG  SER A 811      69.930  44.170  70.750  1.00  0.00           O
ATOM   3638  HG1 SER A 811      70.790  43.760  70.730  1.00  0.00           H
ATOM   3639  C   SER A 811      68.480  45.770  72.900  1.00  0.00           C
ATOM   3640  O   SER A 811      68.220  44.650  73.230  1.00  0.00           O
ATOM   3641  N   PRO A 812      67.600  46.870  72.910  1.00  0.00           N
ATOM   3642  CD  PRO A 812      68.040  48.300  72.870  1.00  0.00           C
ATOM   3643  HD1 PRO A 812      68.280  48.700  71.860  1.00  0.00           H
ATOM   3644  HD2 PRO A 812      68.900  48.480  73.550  1.00  0.00           H
ATOM   3645  CA  PRO A 812      66.190  46.750  73.360  1.00  0.00           C
ATOM   3646  HA  PRO A 812      66.220  46.450  74.400  1.00  0.00           H
ATOM   3647  CB  PRO A 812      65.650  48.180  73.150  1.00  0.00           C
ATOM   3648  HB1 PRO A 812      64.820  48.310  73.870  1.00  0.00           H
ATOM   3649  HB2 PRO A 812      65.330  48.280  72.090  1.00  0.00           H
ATOM   3650  CG  PRO A 812      66.880  49.040  73.520  1.00  0.00           C
ATOM   3651  HG1 PRO A 812      66.730  50.070  73.150  1.00  0.00           H
ATOM   3652  HG2 PRO A 812      67.050  49.090  74.620  1.00  0.00           H
ATOM   3653  C   PRO A 812      65.350  45.720  72.660  1.00  0.00           C
ATOM   3654  O   PRO A 812      65.430  45.550  71.480  1.00  0.00           O
ATOM   3655  N   LYS A 813      64.370  45.190  73.340  1.00  0.00           N
ATOM   3656  HN  LYS A 813      64.250  45.340  74.320  1.00  0.00           H
ATOM   3657  CA  LYS A 813      63.380  44.330  72.750  1.00  0.00           C
ATOM   3658  HA  LYS A 813      63.380  44.460  71.680  1.00  0.00           H
ATOM   3659  CB  LYS A 813      63.880  42.850  73.140  1.00  0.00           C
ATOM   3660  HB1 LYS A 813      62.990  42.220  72.910  1.00  0.00           H
ATOM   3661  HB2 LYS A 813      63.800  42.860  74.250  1.00  0.00           H
ATOM   3662  CG  LYS A 813      65.090  42.180  72.480  1.00  0.00           C
ATOM   3663  HG1 LYS A 813      65.200  41.240  73.040  1.00  0.00           H
ATOM   3664  HG2 LYS A 813      65.970  42.870  72.510  1.00  0.00           H
ATOM   3665  CD  LYS A 813      64.810  41.850  71.010  1.00  0.00           C
ATOM   3666  HD1 LYS A 813      64.560  42.780  70.460  1.00  0.00           H
ATOM   3667  HD2 LYS A 813      63.960  41.130  70.910  1.00  0.00           H
ATOM   3668  CE  LYS A 813      66.030  41.140  70.330  1.00  0.00           C
ATOM   3669  HE1 LYS A 813      67.010  41.690  70.360  1.00  0.00           H
ATOM   3670  HE2 LYS A 813      65.780  41.020  69.260  1.00  0.00           H
ATOM   3671  NZ  LYS A 813      66.320  39.800  70.940  1.00  0.00           N
ATOM   3672  HZ1 LYS A 813      66.180  39.790  71.970  1.00  0.00           H
ATOM   3673  HZ2 LYS A 813      67.280  39.540  70.630  1.00  0.00           H
ATOM   3674  HZ3 LYS A 813      65.680  39.100  70.530  1.00  0.00           H
ATOM   3675  C   LYS A 813      62.010  44.700  73.290  1.00  0.00           C
ATOM   3676  O   LYS A 813      61.900  45.850  73.790  1.00  0.00           O
ATOM   3677  N   LEU A 814      60.970  43.910  73.110  1.00  0.00           N
ATOM   3678  HN  LEU A 814      61.100  43.100  72.540  1.00  0.00           H
ATOM   3679  CA  LEU A 814      59.660  44.090  73.610  1.00  0.00           C
ATOM   3680  HA  LEU A 814      59.560  45.090  74.000  1.00  0.00           H
ATOM   3681  CB  LEU A 814      58.530  43.930  72.630  1.00  0.00           C
ATOM   3682  HB1 LEU A 814      57.540  43.810  73.100  1.00  0.00           H
ATOM   3683  HB2 LEU A 814      58.700  42.940  72.160  1.00  0.00           H
ATOM   3684  CG  LEU A 814      58.530  45.100  71.600  1.00  0.00           C
ATOM   3685  HG  LEU A 814      59.550  45.490  71.410  1.00  0.00           H
ATOM   3686  CD1 LEU A 814      57.780  44.680  70.290  1.00  0.00           C
ATOM   3687 HD11 LEU A 814      57.710  45.520  69.570  1.00  0.00           H
ATOM   3688 HD12 LEU A 814      56.720  44.410  70.420  1.00  0.00           H
ATOM   3689 HD13 LEU A 814      58.380  43.900  69.780  1.00  0.00           H
ATOM   3690  CD2 LEU A 814      57.950  46.370  72.270  1.00  0.00           C
ATOM   3691 HD21 LEU A 814      56.900  46.140  72.560  1.00  0.00           H
ATOM   3692 HD22 LEU A 814      57.910  47.180  71.510  1.00  0.00           H
ATOM   3693 HD23 LEU A 814      58.570  46.700  73.130  1.00  0.00           H
ATOM   3694  C   LEU A 814      59.470  43.160  74.780  1.00  0.00           C
ATOM   3695  O   LEU A 814      59.990  42.060  74.970  1.00  0.00           O
ATOM   3696  N   HSD A 815      58.720  43.680  75.740  1.00  0.00           N
ATOM   3697  HN  HSD A 815      58.410  44.620  75.660  1.00  0.00           H
ATOM   3698  CA  HSD A 815      58.400  42.920  77.020  1.00  0.00           C
ATOM   3699  HA  HSD A 815      59.260  42.400  77.400  1.00  0.00           H
ATOM   3700  CB  HSD A 815      57.860  43.790  78.110  1.00  0.00           C
ATOM   3701  HB1 HSD A 815      56.820  44.160  77.920  1.00  0.00           H
ATOM   3702  HB2 HSD A 815      58.540  44.680  78.100  1.00  0.00           H
ATOM   3703  ND1 HSD A 815      59.000  42.590  80.050  1.00  0.00           N
ATOM   3704  HD1 HSD A 815      59.930  42.600  79.700  1.00  0.00           H
ATOM   3705  CG  HSD A 815      57.950  43.160  79.490  1.00  0.00           C
ATOM   3706  CE1 HSD A 815      58.710  42.210  81.330  1.00  0.00           C
ATOM   3707  HE1 HSD A 815      59.420  41.650  81.940  1.00  0.00           H
ATOM   3708  NE2 HSD A 815      57.440  42.530  81.690  1.00  0.00           N
ATOM   3709  CD2 HSD A 815      57.000  43.130  80.490  1.00  0.00           C
ATOM   3710  HD2 HSD A 815      55.990  43.480  80.300  1.00  0.00           H
ATOM   3711  C   HSD A 815      57.320  41.880  76.780  1.00  0.00           C
ATOM   3712  O   HSD A 815      56.280  42.200  76.170  1.00  0.00           O
ATOM   3713  N   VAL A 816      57.510  40.590  77.100  1.00  0.00           N
ATOM   3714  HN  VAL A 816      58.360  40.330  77.550  1.00  0.00           H
ATOM   3715  CA  VAL A 816      56.630  39.590  76.650  1.00  0.00           C
ATOM   3716  HA  VAL A 816      55.880  40.040  76.030  1.00  0.00           H
ATOM   3717  CB  VAL A 816      57.360  38.570  75.770  1.00  0.00           C
ATOM   3718  HB  VAL A 816      58.160  38.070  76.360  1.00  0.00           H
ATOM   3719  CG1 VAL A 816      56.440  37.430  75.460  1.00  0.00           C
ATOM   3720 HG11 VAL A 816      56.960  36.730  74.760  1.00  0.00           H
ATOM   3721 HG12 VAL A 816      55.510  37.800  74.980  1.00  0.00           H
ATOM   3722 HG13 VAL A 816      56.160  36.890  76.390  1.00  0.00           H
ATOM   3723  CG2 VAL A 816      57.910  39.240  74.450  1.00  0.00           C
ATOM   3724 HG21 VAL A 816      58.680  40.040  74.540  1.00  0.00           H
ATOM   3725 HG22 VAL A 816      57.030  39.700  73.970  1.00  0.00           H
ATOM   3726 HG23 VAL A 816      58.280  38.330  73.930  1.00  0.00           H
ATOM   3727  C   VAL A 816      55.960  38.990  77.850  1.00  0.00           C
ATOM   3728  O   VAL A 816      56.700  38.610  78.700  1.00  0.00           O
ATOM   3729  N   PRO A 817      54.580  38.820  77.800  1.00  0.00           N
ATOM   3730  CD  PRO A 817      53.750  39.320  76.710  1.00  0.00           C
ATOM   3731  HD1 PRO A 817      54.050  38.690  75.840  1.00  0.00           H
ATOM   3732  HD2 PRO A 817      53.850  40.400  76.440  1.00  0.00           H
ATOM   3733  CA  PRO A 817      53.760  38.010  78.740  1.00  0.00           C
ATOM   3734  HA  PRO A 817      53.750  38.580  79.660  1.00  0.00           H
ATOM   3735  CB  PRO A 817      52.320  37.950  78.160  1.00  0.00           C
ATOM   3736  HB1 PRO A 817      51.530  38.030  78.940  1.00  0.00           H
ATOM   3737  HB2 PRO A 817      52.220  37.060  77.500  1.00  0.00           H
ATOM   3738  CG  PRO A 817      52.330  39.110  77.170  1.00  0.00           C
ATOM   3739  HG1 PRO A 817      51.660  38.890  76.310  1.00  0.00           H
ATOM   3740  HG2 PRO A 817      52.010  40.030  77.690  1.00  0.00           H
ATOM   3741  C   PRO A 817      54.260  36.690  79.140  1.00  0.00           C
ATOM   3742  O   PRO A 817      54.900  36.010  78.290  1.00  0.00           O
ATOM   3743  N   GLU A 818      53.910  36.170  80.330  1.00  0.00           N
ATOM   3744  HN  GLU A 818      53.510  36.780  81.010  1.00  0.00           H
ATOM   3745  CA  GLU A 818      54.240  34.780  80.730  1.00  0.00           C
ATOM   3746  HA  GLU A 818      55.140  34.460  80.220  1.00  0.00           H
ATOM   3747  CB  GLU A 818      54.660  34.660  82.230  1.00  0.00           C
ATOM   3748  HB1 GLU A 818      54.700  33.570  82.400  1.00  0.00           H
ATOM   3749  HB2 GLU A 818      53.780  35.060  82.800  1.00  0.00           H
ATOM   3750  CG  GLU A 818      56.050  35.170  82.620  1.00  0.00           C
ATOM   3751  HG1 GLU A 818      56.170  36.250  82.480  1.00  0.00           H
ATOM   3752  HG2 GLU A 818      56.790  34.550  82.070  1.00  0.00           H
ATOM   3753  CD  GLU A 818      56.430  34.850  84.060  1.00  0.00           C
ATOM   3754  OE1 GLU A 818      56.040  33.780  84.590  1.00  0.00           O
ATOM   3755  OE2 GLU A 818      57.160  35.720  84.590  1.00  0.00           O
ATOM   3756  C   GLU A 818      53.160  33.770  80.380  1.00  0.00           C
ATOM   3757  O   GLU A 818      53.430  32.560  80.410  1.00  0.00           O
ATOM   3758  N   LYS A 819      51.980  34.260  79.780  1.00  0.00           N
ATOM   3759  HN  LYS A 819      51.920  35.240  79.630  1.00  0.00           H
ATOM   3760  CA  LYS A 819      50.730  33.570  79.420  1.00  0.00           C
ATOM   3761  HA  LYS A 819      50.900  32.720  78.760  1.00  0.00           H
ATOM   3762  CB  LYS A 819      50.020  32.900  80.580  1.00  0.00           C
ATOM   3763  HB1 LYS A 819      50.750  32.160  80.970  1.00  0.00           H
ATOM   3764  HB2 LYS A 819      49.140  32.330  80.190  1.00  0.00           H
ATOM   3765  CG  LYS A 819      49.530  33.720  81.870  1.00  0.00           C
ATOM   3766  HG1 LYS A 819      48.510  33.320  82.030  1.00  0.00           H
ATOM   3767  HG2 LYS A 819      49.510  34.780  81.540  1.00  0.00           H
ATOM   3768  CD  LYS A 819      50.460  33.530  83.020  1.00  0.00           C
ATOM   3769  HD1 LYS A 819      51.500  33.730  82.660  1.00  0.00           H
ATOM   3770  HD2 LYS A 819      50.550  32.440  83.270  1.00  0.00           H
ATOM   3771  CE  LYS A 819      50.250  34.390  84.250  1.00  0.00           C
ATOM   3772  HE1 LYS A 819      50.360  35.480  84.120  1.00  0.00           H
ATOM   3773  HE2 LYS A 819      51.050  34.190  84.970  1.00  0.00           H
ATOM   3774  NZ  LYS A 819      48.950  34.220  84.830  1.00  0.00           N
ATOM   3775  HZ1 LYS A 819      48.700  33.220  84.950  1.00  0.00           H
ATOM   3776  HZ2 LYS A 819      48.230  34.710  84.260  1.00  0.00           H
ATOM   3777  HZ3 LYS A 819      48.990  34.680  85.760  1.00  0.00           H
ATOM   3778  C   LYS A 819      49.810  34.580  78.820  1.00  0.00           C
ATOM   3779  O   LYS A 819      50.040  35.780  78.870  1.00  0.00           O
ATOM   3780  N   PHE A 820      48.680  34.140  78.180  1.00  0.00           N
ATOM   3781  HN  PHE A 820      48.520  33.160  78.210  1.00  0.00           H
ATOM   3782  CA  PHE A 820      47.910  35.020  77.330  1.00  0.00           C
ATOM   3783  HA  PHE A 820      48.430  35.960  77.330  1.00  0.00           H
ATOM   3784  CB  PHE A 820      47.720  34.540  75.860  1.00  0.00           C
ATOM   3785  HB1 PHE A 820      47.200  33.560  75.850  1.00  0.00           H
ATOM   3786  HB2 PHE A 820      48.740  34.400  75.440  1.00  0.00           H
ATOM   3787  CG  PHE A 820      47.020  35.600  75.050  1.00  0.00           C
ATOM   3788  CD1 PHE A 820      47.810  36.730  74.760  1.00  0.00           C
ATOM   3789  HD1 PHE A 820      48.790  36.750  75.220  1.00  0.00           H
ATOM   3790  CE1 PHE A 820      47.320  37.810  73.990  1.00  0.00           C
ATOM   3791  HE1 PHE A 820      47.940  38.670  73.840  1.00  0.00           H
ATOM   3792  CZ  PHE A 820      46.020  37.740  73.450  1.00  0.00           C
ATOM   3793  HZ  PHE A 820      45.740  38.550  72.800  1.00  0.00           H
ATOM   3794  CD2 PHE A 820      45.790  35.490  74.490  1.00  0.00           C
ATOM   3795  HD2 PHE A 820      45.180  34.610  74.620  1.00  0.00           H
ATOM   3796  CE2 PHE A 820      45.290  36.530  73.670  1.00  0.00           C
ATOM   3797  HE2 PHE A 820      44.380  36.410  73.100  1.00  0.00           H
ATOM   3798  C   PHE A 820      46.630  35.200  78.040  1.00  0.00           C
ATOM   3799  O   PHE A 820      45.800  34.250  78.090  1.00  0.00           O
ATOM   3800  N   GLU A 821      46.330  36.430  78.560  1.00  0.00           N
ATOM   3801  HN  GLU A 821      46.980  37.190  78.500  1.00  0.00           H
ATOM   3802  CA  GLU A 821      45.120  36.730  79.370  1.00  0.00           C
ATOM   3803  HA  GLU A 821      44.370  35.940  79.300  1.00  0.00           H
ATOM   3804  CB  GLU A 821      45.480  36.760  80.880  1.00  0.00           C
ATOM   3805  HB1 GLU A 821      44.540  36.730  81.470  1.00  0.00           H
ATOM   3806  HB2 GLU A 821      46.210  37.580  81.050  1.00  0.00           H
ATOM   3807  CG  GLU A 821      46.160  35.510  81.470  1.00  0.00           C
ATOM   3808  HG1 GLU A 821      47.000  35.230  80.800  1.00  0.00           H
ATOM   3809  HG2 GLU A 821      45.430  34.690  81.370  1.00  0.00           H
ATOM   3810  CD  GLU A 821      46.640  35.600  82.880  1.00  0.00           C
ATOM   3811  OE1 GLU A 821      46.160  34.850  83.810  1.00  0.00           O
ATOM   3812  OE2 GLU A 821      47.530  36.470  83.210  1.00  0.00           O
ATOM   3813  C   GLU A 821      44.580  38.090  78.870  1.00  0.00           C
ATOM   3814  O   GLU A 821      45.480  38.900  78.410  1.00  0.00           O
ATOM   3815  N   PRO A 822      43.310  38.460  78.870  1.00  0.00           N
ATOM   3816  CD  PRO A 822      42.200  37.540  78.820  1.00  0.00           C
ATOM   3817  HD1 PRO A 822      41.950  37.270  79.860  1.00  0.00           H
ATOM   3818  HD2 PRO A 822      42.560  36.570  78.400  1.00  0.00           H
ATOM   3819  CA  PRO A 822      42.870  39.810  78.530  1.00  0.00           C
ATOM   3820  HA  PRO A 822      43.230  40.010  77.530  1.00  0.00           H
ATOM   3821  CB  PRO A 822      41.340  39.720  78.530  1.00  0.00           C
ATOM   3822  HB1 PRO A 822      41.040  40.480  77.780  1.00  0.00           H
ATOM   3823  HB2 PRO A 822      40.920  40.080  79.490  1.00  0.00           H
ATOM   3824  CG  PRO A 822      41.040  38.290  78.080  1.00  0.00           C
ATOM   3825  HG1 PRO A 822      40.070  37.940  78.510  1.00  0.00           H
ATOM   3826  HG2 PRO A 822      41.080  38.220  76.980  1.00  0.00           H
ATOM   3827  C   PRO A 822      43.440  40.870  79.460  1.00  0.00           C
ATOM   3828  O   PRO A 822      43.340  40.580  80.680  1.00  0.00           O
ATOM   3829  N   THR A 823      43.990  41.970  78.960  1.00  0.00           N
ATOM   3830  HN  THR A 823      44.100  42.030  77.970  1.00  0.00           H
ATOM   3831  CA  THR A 823      44.430  43.140  79.720  1.00  0.00           C
ATOM   3832  HA  THR A 823      45.030  42.760  80.530  1.00  0.00           H
ATOM   3833  CB  THR A 823      45.220  44.180  78.820  1.00  0.00           C
ATOM   3834  HB  THR A 823      44.600  44.790  78.140  1.00  0.00           H
ATOM   3835  OG1 THR A 823      46.160  43.550  77.910  1.00  0.00           O
ATOM   3836  HG1 THR A 823      45.650  43.360  77.120  1.00  0.00           H
ATOM   3837  CG2 THR A 823      45.910  45.150  79.740  1.00  0.00           C
ATOM   3838 HG21 THR A 823      46.600  45.790  79.140  1.00  0.00           H
ATOM   3839 HG22 THR A 823      46.410  44.670  80.610  1.00  0.00           H
ATOM   3840 HG23 THR A 823      45.210  45.880  80.210  1.00  0.00           H
ATOM   3841  C   THR A 823      43.250  43.830  80.380  1.00  0.00           C
ATOM   3842  O   THR A 823      43.330  44.210  81.530  1.00  0.00           O
ATOM   3843  N   HSD A 824      42.080  43.990  79.710  1.00  0.00           N
ATOM   3844  HN  HSD A 824      42.010  43.900  78.720  1.00  0.00           H
ATOM   3845  CA  HSD A 824      40.830  44.220  80.410  1.00  0.00           C
ATOM   3846  HA  HSD A 824      40.990  44.920  81.210  1.00  0.00           H
ATOM   3847  CB  HSD A 824      39.890  44.890  79.510  1.00  0.00           C
ATOM   3848  HB1 HSD A 824      39.660  44.360  78.550  1.00  0.00           H
ATOM   3849  HB2 HSD A 824      40.350  45.860  79.250  1.00  0.00           H
ATOM   3850  ND1 HSD A 824      38.460  45.710  81.350  1.00  0.00           N
ATOM   3851  HD1 HSD A 824      39.190  45.970  81.970  1.00  0.00           H
ATOM   3852  CG  HSD A 824      38.560  45.180  80.110  1.00  0.00           C
ATOM   3853  CE1 HSD A 824      37.080  45.810  81.630  1.00  0.00           C
ATOM   3854  HE1 HSD A 824      36.800  46.030  82.660  1.00  0.00           H
ATOM   3855  NE2 HSD A 824      36.390  45.500  80.560  1.00  0.00           N
ATOM   3856  CD2 HSD A 824      37.280  45.110  79.600  1.00  0.00           C
ATOM   3857  HD2 HSD A 824      37.030  44.850  78.580  1.00  0.00           H
ATOM   3858  C   HSD A 824      40.160  42.900  80.830  1.00  0.00           C
ATOM   3859  O   HSD A 824      39.500  42.360  79.910  1.00  0.00           O
ATOM   3860  N   PRO A 825      40.060  42.380  82.010  1.00  0.00           N
ATOM   3861  CD  PRO A 825      40.660  42.970  83.220  1.00  0.00           C
ATOM   3862  HD1 PRO A 825      40.450  44.030  83.450  1.00  0.00           H
ATOM   3863  HD2 PRO A 825      41.760  42.850  83.150  1.00  0.00           H
ATOM   3864  CA  PRO A 825      39.610  41.010  82.260  1.00  0.00           C
ATOM   3865  HA  PRO A 825      39.960  40.410  81.440  1.00  0.00           H
ATOM   3866  CB  PRO A 825      40.120  40.640  83.730  1.00  0.00           C
ATOM   3867  HB1 PRO A 825      41.100  40.130  83.620  1.00  0.00           H
ATOM   3868  HB2 PRO A 825      39.330  40.180  84.350  1.00  0.00           H
ATOM   3869  CG  PRO A 825      40.290  42.060  84.390  1.00  0.00           C
ATOM   3870  HG1 PRO A 825      39.420  42.650  84.760  1.00  0.00           H
ATOM   3871  HG2 PRO A 825      41.110  42.050  85.150  1.00  0.00           H
ATOM   3872  C   PRO A 825      38.100  40.870  82.150  1.00  0.00           C
ATOM   3873  O   PRO A 825      37.580  39.720  82.020  1.00  0.00           O
ATOM   3874  N   GLU A 826      37.370  42.000  82.190  1.00  0.00           N
ATOM   3875  HN  GLU A 826      37.940  42.820  82.260  1.00  0.00           H
ATOM   3876  CA  GLU A 826      35.930  42.060  82.200  1.00  0.00           C
ATOM   3877  HA  GLU A 826      35.540  41.220  82.760  1.00  0.00           H
ATOM   3878  CB  GLU A 826      35.340  43.310  83.040  1.00  0.00           C
ATOM   3879  HB1 GLU A 826      34.300  43.520  82.730  1.00  0.00           H
ATOM   3880  HB2 GLU A 826      35.880  44.260  82.820  1.00  0.00           H
ATOM   3881  CG  GLU A 826      35.440  43.100  84.550  1.00  0.00           C
ATOM   3882  HG1 GLU A 826      36.530  42.980  84.740  1.00  0.00           H
ATOM   3883  HG2 GLU A 826      34.870  42.190  84.820  1.00  0.00           H
ATOM   3884  CD  GLU A 826      34.770  44.240  85.310  1.00  0.00           C
ATOM   3885  OE1 GLU A 826      35.380  45.320  85.570  1.00  0.00           O
ATOM   3886  OE2 GLU A 826      33.530  44.110  85.520  1.00  0.00           O
ATOM   3887  C   GLU A 826      35.240  41.920  80.880  1.00  0.00           C
ATOM   3888  O   GLU A 826      33.970  42.100  80.850  1.00  0.00           O
ATOM   3889  N   ARG A 827      35.900  41.620  79.750  1.00  0.00           N
ATOM   3890  HN  ARG A 827      36.890  41.610  79.780  1.00  0.00           H
ATOM   3891  CA  ARG A 827      35.190  41.270  78.550  1.00  0.00           C
ATOM   3892  HA  ARG A 827      34.240  41.770  78.580  1.00  0.00           H
ATOM   3893  CB  ARG A 827      35.850  41.920  77.330  1.00  0.00           C
ATOM   3894  HB1 ARG A 827      35.910  43.000  77.550  1.00  0.00           H
ATOM   3895  HB2 ARG A 827      35.170  41.780  76.460  1.00  0.00           H
ATOM   3896  CG  ARG A 827      37.330  41.520  77.080  1.00  0.00           C
ATOM   3897  HG1 ARG A 827      37.460  40.440  76.830  1.00  0.00           H
ATOM   3898  HG2 ARG A 827      38.000  41.760  77.930  1.00  0.00           H
ATOM   3899  CD  ARG A 827      37.980  42.130  75.860  1.00  0.00           C
ATOM   3900  HD1 ARG A 827      37.990  43.240  75.970  1.00  0.00           H
ATOM   3901  HD2 ARG A 827      37.450  41.860  74.920  1.00  0.00           H
ATOM   3902  NE  ARG A 827      39.420  41.740  75.730  1.00  0.00           N
ATOM   3903  HE  ARG A 827      40.010  42.520  75.930  1.00  0.00           H
ATOM   3904  CZ  ARG A 827      39.870  40.670  75.140  1.00  0.00           C
ATOM   3905  NH1 ARG A 827      39.120  39.830  74.570  1.00  0.00           N
ATOM   3906 HH11 ARG A 827      38.140  39.870  74.740  1.00  0.00           H
ATOM   3907 HH12 ARG A 827      39.430  39.010  74.100  1.00  0.00           H
ATOM   3908  NH2 ARG A 827      41.150  40.510  75.000  1.00  0.00           N
ATOM   3909 HH21 ARG A 827      41.830  41.160  75.350  1.00  0.00           H
ATOM   3910 HH22 ARG A 827      41.450  39.670  74.570  1.00  0.00           H
ATOM   3911  C   ARG A 827      35.000  39.810  78.290  1.00  0.00           C
ATOM   3912  O   ARG A 827      34.580  39.430  77.220  1.00  0.00           O
ATOM   3913  N   GLY A 828      35.370  38.880  79.220  1.00  0.00           N
ATOM   3914  HN  GLY A 828      35.820  39.160  80.070  1.00  0.00           H
ATOM   3915  CA  GLY A 828      35.400  37.510  78.970  1.00  0.00           C
ATOM   3916  HA1 GLY A 828      34.600  37.310  78.280  1.00  0.00           H
ATOM   3917  HA2 GLY A 828      35.280  37.050  79.940  1.00  0.00           H
ATOM   3918  C   GLY A 828      36.640  37.110  78.390  1.00  0.00           C
ATOM   3919  O   GLY A 828      37.600  37.870  78.270  1.00  0.00           O
ATOM   3920  N   TRP A 829      36.730  35.840  78.010  1.00  0.00           N
ATOM   3921  HN  TRP A 829      35.960  35.200  78.100  1.00  0.00           H
ATOM   3922  CA  TRP A 829      38.010  35.270  77.640  1.00  0.00           C
ATOM   3923  HA  TRP A 829      38.820  35.930  77.890  1.00  0.00           H
ATOM   3924  CB  TRP A 829      38.210  33.870  78.280  1.00  0.00           C
ATOM   3925  HB1 TRP A 829      37.390  33.200  77.950  1.00  0.00           H
ATOM   3926  HB2 TRP A 829      38.080  34.000  79.370  1.00  0.00           H
ATOM   3927  CG  TRP A 829      39.530  33.240  78.010  1.00  0.00           C
ATOM   3928  CD1 TRP A 829      39.920  32.250  77.170  1.00  0.00           C
ATOM   3929  HD1 TRP A 829      39.400  31.840  76.320  1.00  0.00           H
ATOM   3930  NE1 TRP A 829      41.160  31.820  77.490  1.00  0.00           N
ATOM   3931  HE1 TRP A 829      41.680  31.160  77.000  1.00  0.00           H
ATOM   3932  CE2 TRP A 829      41.680  32.470  78.590  1.00  0.00           C
ATOM   3933  CD2 TRP A 829      40.660  33.380  79.000  1.00  0.00           C
ATOM   3934  CE3 TRP A 829      40.920  34.200  80.010  1.00  0.00           C
ATOM   3935  HE3 TRP A 829      40.160  34.910  80.320  1.00  0.00           H
ATOM   3936  CZ3 TRP A 829      42.160  34.200  80.650  1.00  0.00           C
ATOM   3937  HZ3 TRP A 829      42.210  34.860  81.490  1.00  0.00           H
ATOM   3938  CZ2 TRP A 829      42.940  32.330  79.220  1.00  0.00           C
ATOM   3939  HZ2 TRP A 829      43.710  31.660  78.840  1.00  0.00           H
ATOM   3940  CH2 TRP A 829      43.130  33.230  80.330  1.00  0.00           C
ATOM   3941  HH2 TRP A 829      44.040  33.220  80.900  1.00  0.00           H
ATOM   3942  C   TRP A 829      38.110  35.380  76.180  1.00  0.00           C
ATOM   3943  O   TRP A 829      39.150  35.780  75.700  1.00  0.00           O
ATOM   3944  N   ILE A 830      37.050  35.060  75.420  1.00  0.00           N
ATOM   3945  HN  ILE A 830      36.200  34.770  75.840  1.00  0.00           H
ATOM   3946  CA  ILE A 830      37.020  35.300  73.950  1.00  0.00           C
ATOM   3947  HA  ILE A 830      37.910  35.870  73.710  1.00  0.00           H
ATOM   3948  CB  ILE A 830      36.880  34.010  73.080  1.00  0.00           C
ATOM   3949  HB  ILE A 830      35.830  33.620  73.160  1.00  0.00           H
ATOM   3950  CG2 ILE A 830      37.090  34.420  71.660  1.00  0.00           C
ATOM   3951 HG21 ILE A 830      37.010  33.500  71.040  1.00  0.00           H
ATOM   3952 HG22 ILE A 830      38.120  34.800  71.520  1.00  0.00           H
ATOM   3953 HG23 ILE A 830      36.300  35.130  71.330  1.00  0.00           H
ATOM   3954  CG1 ILE A 830      37.950  32.930  73.620  1.00  0.00           C
ATOM   3955 HG11 ILE A 830      37.530  32.660  74.610  1.00  0.00           H
ATOM   3956 HG12 ILE A 830      38.930  33.440  73.760  1.00  0.00           H
ATOM   3957  CD  ILE A 830      37.940  31.770  72.660  1.00  0.00           C
ATOM   3958  HD1 ILE A 830      38.450  30.890  73.120  1.00  0.00           H
ATOM   3959  HD2 ILE A 830      38.530  32.060  71.770  1.00  0.00           H
ATOM   3960  HD3 ILE A 830      36.870  31.580  72.440  1.00  0.00           H
ATOM   3961  C   ILE A 830      35.860  36.160  73.680  1.00  0.00           C
ATOM   3962  O   ILE A 830      35.960  37.100  72.890  1.00  0.00           O
ATOM   3963  N   ILE A 831      34.670  35.890  74.230  1.00  0.00           N
ATOM   3964  HN  ILE A 831      34.610  35.230  74.980  1.00  0.00           H
ATOM   3965  CA  ILE A 831      33.380  36.460  73.730  1.00  0.00           C
ATOM   3966  HA  ILE A 831      33.600  36.910  72.770  1.00  0.00           H
ATOM   3967  CB  ILE A 831      32.280  35.470  73.770  1.00  0.00           C
ATOM   3968  HB  ILE A 831      32.020  35.130  74.800  1.00  0.00           H
ATOM   3969  CG2 ILE A 831      30.930  36.000  73.230  1.00  0.00           C
ATOM   3970 HG21 ILE A 831      31.080  36.630  72.320  1.00  0.00           H
ATOM   3971 HG22 ILE A 831      30.350  36.700  73.870  1.00  0.00           H
ATOM   3972 HG23 ILE A 831      30.200  35.160  73.170  1.00  0.00           H
ATOM   3973  CG1 ILE A 831      32.680  34.210  72.960  1.00  0.00           C
ATOM   3974 HG11 ILE A 831      31.810  33.580  73.210  1.00  0.00           H
ATOM   3975 HG12 ILE A 831      33.540  33.730  73.490  1.00  0.00           H
ATOM   3976  CD  ILE A 831      32.910  34.440  71.500  1.00  0.00           C
ATOM   3977  HD1 ILE A 831      31.980  34.650  70.930  1.00  0.00           H
ATOM   3978  HD2 ILE A 831      33.310  33.510  71.050  1.00  0.00           H
ATOM   3979  HD3 ILE A 831      33.640  35.220  71.220  1.00  0.00           H
ATOM   3980  C   ILE A 831      33.010  37.670  74.560  1.00  0.00           C
ATOM   3981  O   ILE A 831      32.950  37.620  75.770  1.00  0.00           O
ATOM   3982  N   SER A 832      32.580  38.790  73.890  1.00  0.00           N
ATOM   3983  HN  SER A 832      32.650  38.850  72.890  1.00  0.00           H
ATOM   3984  CA  SER A 832      32.160  39.940  74.600  1.00  0.00           C
ATOM   3985  HA  SER A 832      32.750  40.210  75.470  1.00  0.00           H
ATOM   3986  CB  SER A 832      32.000  41.160  73.610  1.00  0.00           C
ATOM   3987  HB1 SER A 832      31.270  41.030  72.780  1.00  0.00           H
ATOM   3988  HB2 SER A 832      32.990  41.340  73.120  1.00  0.00           H
ATOM   3989  OG  SER A 832      31.680  42.340  74.330  1.00  0.00           O
ATOM   3990  HG1 SER A 832      30.740  42.480  74.210  1.00  0.00           H
ATOM   3991  C   SER A 832      30.780  39.660  75.110  1.00  0.00           C
ATOM   3992  O   SER A 832      30.000  38.970  74.470  1.00  0.00           O
ATOM   3993  N   PRO A 833      30.280  40.220  76.270  1.00  0.00           N
ATOM   3994  CD  PRO A 833      31.060  40.940  77.270  1.00  0.00           C
ATOM   3995  HD1 PRO A 833      31.540  41.890  76.950  1.00  0.00           H
ATOM   3996  HD2 PRO A 833      31.900  40.240  77.490  1.00  0.00           H
ATOM   3997  CA  PRO A 833      28.830  40.450  76.430  1.00  0.00           C
ATOM   3998  HA  PRO A 833      28.280  39.520  76.450  1.00  0.00           H
ATOM   3999  CB  PRO A 833      28.750  41.360  77.670  1.00  0.00           C
ATOM   4000  HB1 PRO A 833      27.880  41.130  78.330  1.00  0.00           H
ATOM   4001  HB2 PRO A 833      28.830  42.440  77.420  1.00  0.00           H
ATOM   4002  CG  PRO A 833      30.050  41.000  78.400  1.00  0.00           C
ATOM   4003  HG1 PRO A 833      30.350  41.780  79.140  1.00  0.00           H
ATOM   4004  HG2 PRO A 833      29.980  40.010  78.900  1.00  0.00           H
ATOM   4005  C   PRO A 833      28.110  41.170  75.350  1.00  0.00           C
ATOM   4006  O   PRO A 833      28.730  42.110  74.770  1.00  0.00           O
ATOM   4007  N   LEU A 834      26.750  40.920  75.150  1.00  0.00           N
ATOM   4008  HN  LEU A 834      26.130  40.310  75.650  1.00  0.00           H
ATOM   4009  CA  LEU A 834      26.030  41.720  74.260  1.00  0.00           C
ATOM   4010  HA  LEU A 834      26.430  42.710  74.360  1.00  0.00           H
ATOM   4011  CB  LEU A 834      26.180  41.050  72.800  1.00  0.00           C
ATOM   4012  HB1 LEU A 834      26.070  39.960  72.980  1.00  0.00           H
ATOM   4013  HB2 LEU A 834      27.230  41.250  72.510  1.00  0.00           H
ATOM   4014  CG  LEU A 834      25.130  41.350  71.800  1.00  0.00           C
ATOM   4015  HG  LEU A 834      24.130  41.140  72.230  1.00  0.00           H
ATOM   4016  CD1 LEU A 834      25.110  42.850  71.420  1.00  0.00           C
ATOM   4017 HD11 LEU A 834      26.140  43.210  71.240  1.00  0.00           H
ATOM   4018 HD12 LEU A 834      24.780  43.560  72.210  1.00  0.00           H
ATOM   4019 HD13 LEU A 834      24.540  43.050  70.470  1.00  0.00           H
ATOM   4020  CD2 LEU A 834      25.190  40.410  70.590  1.00  0.00           C
ATOM   4021 HD21 LEU A 834      26.230  40.390  70.230  1.00  0.00           H
ATOM   4022 HD22 LEU A 834      24.520  40.660  69.720  1.00  0.00           H
ATOM   4023 HD23 LEU A 834      25.040  39.340  70.860  1.00  0.00           H
ATOM   4024  C   LEU A 834      24.630  41.680  74.700  1.00  0.00           C
ATOM   4025  O   LEU A 834      24.100  40.650  75.060  1.00  0.00           O
ATOM   4026  N   GLY A 835      23.950  42.830  74.620  1.00  0.00           N
ATOM   4027  HN  GLY A 835      24.390  43.720  74.490  1.00  0.00           H
ATOM   4028  CA  GLY A 835      22.460  43.060  74.800  1.00  0.00           C
ATOM   4029  HA1 GLY A 835      22.020  42.080  74.650  1.00  0.00           H
ATOM   4030  HA2 GLY A 835      22.040  43.810  74.140  1.00  0.00           H
ATOM   4031  C   GLY A 835      22.080  43.610  76.180  1.00  0.00           C
ATOM   4032  O   GLY A 835      20.880  43.560  76.600  1.00  0.00           O
ATOM   4033  N   ASP A 836      23.100  44.150  76.920  1.00  0.00           N
ATOM   4034  HN  ASP A 836      24.000  44.220  76.510  1.00  0.00           H
ATOM   4035  CA  ASP A 836      22.840  44.650  78.290  1.00  0.00           C
ATOM   4036  HA  ASP A 836      22.310  43.860  78.800  1.00  0.00           H
ATOM   4037  CB  ASP A 836      24.240  44.980  78.790  1.00  0.00           C
ATOM   4038  HB1 ASP A 836      24.480  45.960  78.300  1.00  0.00           H
ATOM   4039  HB2 ASP A 836      24.960  44.180  78.550  1.00  0.00           H
ATOM   4040  CG  ASP A 836      24.270  45.060  80.280  1.00  0.00           C
ATOM   4041  OD1 ASP A 836      25.390  45.450  80.780  1.00  0.00           O
ATOM   4042  OD2 ASP A 836      23.390  44.560  80.980  1.00  0.00           O
ATOM   4043  C   ASP A 836      21.930  45.840  78.320  1.00  0.00           C
ATOM   4044  O   ASP A 836      21.000  45.990  79.160  1.00  0.00           O
ATOM   4045  N   ASN A 837      22.070  46.690  77.290  1.00  0.00           N
ATOM   4046  HN  ASN A 837      22.760  46.530  76.580  1.00  0.00           H
ATOM   4047  CA  ASN A 837      21.350  47.960  77.200  1.00  0.00           C
ATOM   4048  HA  ASN A 837      21.610  48.360  78.170  1.00  0.00           H
ATOM   4049  CB  ASN A 837      22.080  48.730  76.040  1.00  0.00           C
ATOM   4050  HB1 ASN A 837      21.830  49.810  76.110  1.00  0.00           H
ATOM   4051  HB2 ASN A 837      21.650  48.400  75.070  1.00  0.00           H
ATOM   4052  CG  ASN A 837      23.600  48.510  75.930  1.00  0.00           C
ATOM   4053  OD1 ASN A 837      24.000  47.640  75.140  1.00  0.00           O
ATOM   4054  ND2 ASN A 837      24.450  49.310  76.610  1.00  0.00           N
ATOM   4055 HD21 ASN A 837      25.380  49.340  76.270  1.00  0.00           H
ATOM   4056 HD22 ASN A 837      24.080  49.790  77.400  1.00  0.00           H
ATOM   4057  C   ASN A 837      19.840  47.750  76.970  1.00  0.00           C
ATOM   4058  O   ASN A 837      19.370  46.830  76.330  1.00  0.00           O
ATOM   4059  N   PRO A 838      18.990  48.700  77.410  1.00  0.00           N
ATOM   4060  CD  PRO A 838      19.390  49.780  78.360  1.00  0.00           C
ATOM   4061  HD1 PRO A 838      19.800  50.550  77.680  1.00  0.00           H
ATOM   4062  HD2 PRO A 838      20.160  49.580  79.140  1.00  0.00           H
ATOM   4063  CA  PRO A 838      17.590  48.830  77.010  1.00  0.00           C
ATOM   4064  HA  PRO A 838      17.040  47.950  77.330  1.00  0.00           H
ATOM   4065  CB  PRO A 838      17.120  50.140  77.660  1.00  0.00           C
ATOM   4066  HB1 PRO A 838      16.040  50.050  77.860  1.00  0.00           H
ATOM   4067  HB2 PRO A 838      17.380  50.970  76.960  1.00  0.00           H
ATOM   4068  CG  PRO A 838      18.010  50.240  78.860  1.00  0.00           C
ATOM   4069  HG1 PRO A 838      18.060  51.300  79.220  1.00  0.00           H
ATOM   4070  HG2 PRO A 838      17.740  49.510  79.660  1.00  0.00           H
ATOM   4071  C   PRO A 838      17.270  48.880  75.510  1.00  0.00           C
ATOM   4072  O   PRO A 838      18.040  49.440  74.760  1.00  0.00           O
ATOM   4073  N   TRP A 839      16.080  48.470  74.970  1.00  0.00           N
ATOM   4074  HN  TRP A 839      15.290  48.070  75.400  1.00  0.00           H
ATOM   4075  CA  TRP A 839      15.960  48.320  73.570  1.00  0.00           C
ATOM   4076  HA  TRP A 839      16.830  47.780  73.210  1.00  0.00           H
ATOM   4077  CB  TRP A 839      14.700  47.420  73.300  1.00  0.00           C
ATOM   4078  HB1 TRP A 839      14.480  47.280  72.220  1.00  0.00           H
ATOM   4079  HB2 TRP A 839      13.870  48.030  73.700  1.00  0.00           H
ATOM   4080  CG  TRP A 839      14.620  46.110  73.980  1.00  0.00           C
ATOM   4081  CD1 TRP A 839      13.940  45.780  75.130  1.00  0.00           C
ATOM   4082  HD1 TRP A 839      13.300  46.490  75.630  1.00  0.00           H
ATOM   4083  NE1 TRP A 839      14.020  44.380  75.390  1.00  0.00           N
ATOM   4084  HE1 TRP A 839      13.730  44.030  76.250  1.00  0.00           H
ATOM   4085  CE2 TRP A 839      14.780  43.790  74.380  1.00  0.00           C
ATOM   4086  CD2 TRP A 839      15.150  44.840  73.570  1.00  0.00           C
ATOM   4087  CE3 TRP A 839      15.890  44.480  72.430  1.00  0.00           C
ATOM   4088  HE3 TRP A 839      16.310  45.200  71.750  1.00  0.00           H
ATOM   4089  CZ3 TRP A 839      16.270  43.180  72.170  1.00  0.00           C
ATOM   4090  HZ3 TRP A 839      16.910  43.120  71.300  1.00  0.00           H
ATOM   4091  CZ2 TRP A 839      15.020  42.470  74.090  1.00  0.00           C
ATOM   4092  HZ2 TRP A 839      14.870  41.770  74.890  1.00  0.00           H
ATOM   4093  CH2 TRP A 839      15.870  42.190  73.060  1.00  0.00           C
ATOM   4094  HH2 TRP A 839      16.290  41.210  72.860  1.00  0.00           H
ATOM   4095  C   TRP A 839      15.860  49.570  72.660  1.00  0.00           C
ATOM   4096  O   TRP A 839      16.200  49.550  71.460  1.00  0.00           O
ATOM   4097  N   TRP A 840      15.530  50.760  73.160  1.00  0.00           N
ATOM   4098  HN  TRP A 840      15.130  50.740  74.080  1.00  0.00           H
ATOM   4099  CA  TRP A 840      15.790  51.980  72.480  1.00  0.00           C
ATOM   4100  HA  TRP A 840      15.320  51.920  71.500  1.00  0.00           H
ATOM   4101  CB  TRP A 840      15.020  53.120  73.180  1.00  0.00           C
ATOM   4102  HB1 TRP A 840      15.090  52.840  74.250  1.00  0.00           H
ATOM   4103  HB2 TRP A 840      13.940  53.000  72.960  1.00  0.00           H
ATOM   4104  CG  TRP A 840      15.380  54.600  72.890  1.00  0.00           C
ATOM   4105  CD1 TRP A 840      15.760  55.470  73.870  1.00  0.00           C
ATOM   4106  HD1 TRP A 840      15.940  55.240  74.920  1.00  0.00           H
ATOM   4107  NE1 TRP A 840      16.100  56.690  73.320  1.00  0.00           N
ATOM   4108  HE1 TRP A 840      16.190  57.520  73.820  1.00  0.00           H
ATOM   4109  CE2 TRP A 840      16.000  56.630  71.920  1.00  0.00           C
ATOM   4110  CD2 TRP A 840      15.540  55.290  71.640  1.00  0.00           C
ATOM   4111  CE3 TRP A 840      15.270  54.900  70.360  1.00  0.00           C
ATOM   4112  HE3 TRP A 840      15.010  53.870  70.170  1.00  0.00           H
ATOM   4113  CZ3 TRP A 840      15.500  55.780  69.310  1.00  0.00           C
ATOM   4114  HZ3 TRP A 840      15.350  55.590  68.250  1.00  0.00           H
ATOM   4115  CZ2 TRP A 840      16.240  57.560  70.890  1.00  0.00           C
ATOM   4116  HZ2 TRP A 840      16.760  58.470  71.120  1.00  0.00           H
ATOM   4117  CH2 TRP A 840      16.050  57.090  69.600  1.00  0.00           C
ATOM   4118  HH2 TRP A 840      16.300  57.730  68.770  1.00  0.00           H
ATOM   4119  C   TRP A 840      17.320  52.300  72.160  1.00  0.00           C
ATOM   4120  O   TRP A 840      17.650  52.460  70.980  1.00  0.00           O
ATOM   4121  N   THR A 841      18.270  52.050  73.080  1.00  0.00           N
ATOM   4122  HN  THR A 841      18.050  51.800  74.030  1.00  0.00           H
ATOM   4123  CA  THR A 841      19.750  52.170  72.910  1.00  0.00           C
ATOM   4124  HA  THR A 841      19.850  53.210  72.640  1.00  0.00           H
ATOM   4125  CB  THR A 841      20.620  51.830  74.100  1.00  0.00           C
ATOM   4126  HB  THR A 841      20.330  50.850  74.520  1.00  0.00           H
ATOM   4127  OG1 THR A 841      20.400  52.800  75.120  1.00  0.00           O
ATOM   4128  HG1 THR A 841      19.520  53.160  74.990  1.00  0.00           H
ATOM   4129  CG2 THR A 841      22.130  51.900  73.920  1.00  0.00           C
ATOM   4130 HG21 THR A 841      22.640  51.240  73.200  1.00  0.00           H
ATOM   4131 HG22 THR A 841      22.580  51.510  74.870  1.00  0.00           H
ATOM   4132 HG23 THR A 841      22.440  52.970  73.920  1.00  0.00           H
ATOM   4133  C   THR A 841      20.310  51.300  71.760  1.00  0.00           C
ATOM   4134  O   THR A 841      21.140  51.730  70.980  1.00  0.00           O
ATOM   4135  N   LEU A 842      19.880  50.020  71.790  1.00  0.00           N
ATOM   4136  HN  LEU A 842      19.210  49.810  72.500  1.00  0.00           H
ATOM   4137  CA  LEU A 842      20.180  48.960  70.840  1.00  0.00           C
ATOM   4138  HA  LEU A 842      21.220  48.790  70.620  1.00  0.00           H
ATOM   4139  CB  LEU A 842      19.650  47.660  71.340  1.00  0.00           C
ATOM   4140  HB1 LEU A 842      19.900  46.940  70.520  1.00  0.00           H
ATOM   4141  HB2 LEU A 842      18.540  47.690  71.300  1.00  0.00           H
ATOM   4142  CG  LEU A 842      20.160  46.980  72.650  1.00  0.00           C
ATOM   4143  HG  LEU A 842      20.010  47.770  73.420  1.00  0.00           H
ATOM   4144  CD1 LEU A 842      19.290  45.830  73.130  1.00  0.00           C
ATOM   4145 HD11 LEU A 842      19.300  45.020  72.360  1.00  0.00           H
ATOM   4146 HD12 LEU A 842      18.240  46.050  73.410  1.00  0.00           H
ATOM   4147 HD13 LEU A 842      19.810  45.500  74.050  1.00  0.00           H
ATOM   4148  CD2 LEU A 842      21.670  46.690  72.550  1.00  0.00           C
ATOM   4149 HD21 LEU A 842      22.120  46.270  73.470  1.00  0.00           H
ATOM   4150 HD22 LEU A 842      22.280  47.590  72.340  1.00  0.00           H
ATOM   4151 HD23 LEU A 842      21.830  45.890  71.790  1.00  0.00           H
ATOM   4152  C   LEU A 842      19.530  49.250  69.500  1.00  0.00           C
ATOM   4153  O   LEU A 842      20.060  48.680  68.530  1.00  0.00           O
ATOM   4154  N   LEU A 843      18.430  50.010  69.370  1.00  0.00           N
ATOM   4155  HN  LEU A 843      17.840  50.230  70.140  1.00  0.00           H
ATOM   4156  CA  LEU A 843      18.010  50.530  68.080  1.00  0.00           C
ATOM   4157  HA  LEU A 843      18.170  49.750  67.350  1.00  0.00           H
ATOM   4158  CB  LEU A 843      16.520  50.770  68.270  1.00  0.00           C
ATOM   4159  HB1 LEU A 843      16.300  51.290  69.220  1.00  0.00           H
ATOM   4160  HB2 LEU A 843      16.080  49.740  68.400  1.00  0.00           H
ATOM   4161  CG  LEU A 843      15.740  51.420  67.060  1.00  0.00           C
ATOM   4162  HG  LEU A 843      16.270  51.080  66.140  1.00  0.00           H
ATOM   4163  CD1 LEU A 843      14.330  50.720  66.820  1.00  0.00           C
ATOM   4164 HD11 LEU A 843      13.620  51.220  66.120  1.00  0.00           H
ATOM   4165 HD12 LEU A 843      13.880  50.720  67.830  1.00  0.00           H
ATOM   4166 HD13 LEU A 843      14.350  49.640  66.610  1.00  0.00           H
ATOM   4167  CD2 LEU A 843      15.590  52.890  67.060  1.00  0.00           C
ATOM   4168 HD21 LEU A 843      14.630  53.090  67.590  1.00  0.00           H
ATOM   4169 HD22 LEU A 843      15.500  53.350  66.050  1.00  0.00           H
ATOM   4170 HD23 LEU A 843      16.440  53.330  67.620  1.00  0.00           H
ATOM   4171  C   LEU A 843      18.800  51.690  67.490  1.00  0.00           C
ATOM   4172  O   LEU A 843      18.980  51.730  66.280  1.00  0.00           O
ATOM   4173  N   ILE A 844      19.170  52.720  68.320  1.00  0.00           N
ATOM   4174  HN  ILE A 844      19.150  52.670  69.320  1.00  0.00           H
ATOM   4175  CA  ILE A 844      19.620  54.000  67.750  1.00  0.00           C
ATOM   4176  HA  ILE A 844      19.230  54.140  66.760  1.00  0.00           H
ATOM   4177  CB  ILE A 844      19.030  55.080  68.670  1.00  0.00           C
ATOM   4178  HB  ILE A 844      17.940  54.850  68.700  1.00  0.00           H
ATOM   4179  CG2 ILE A 844      19.660  54.990  70.100  1.00  0.00           C
ATOM   4180 HG21 ILE A 844      20.670  55.460  70.030  1.00  0.00           H
ATOM   4181 HG22 ILE A 844      19.640  53.940  70.460  1.00  0.00           H
ATOM   4182 HG23 ILE A 844      19.040  55.540  70.850  1.00  0.00           H
ATOM   4183  CG1 ILE A 844      19.200  56.530  68.150  1.00  0.00           C
ATOM   4184 HG11 ILE A 844      20.300  56.710  68.160  1.00  0.00           H
ATOM   4185 HG12 ILE A 844      18.730  57.250  68.860  1.00  0.00           H
ATOM   4186  CD  ILE A 844      18.710  56.800  66.750  1.00  0.00           C
ATOM   4187  HD1 ILE A 844      18.890  57.870  66.550  1.00  0.00           H
ATOM   4188  HD2 ILE A 844      17.640  56.510  66.760  1.00  0.00           H
ATOM   4189  HD3 ILE A 844      19.300  56.210  66.020  1.00  0.00           H
ATOM   4190  C   ILE A 844      21.150  53.930  67.710  1.00  0.00           C
ATOM   4191  O   ILE A 844      21.850  54.880  67.290  1.00  0.00           O
ATOM   4192  N   ALA A 845      21.660  52.770  67.950  1.00  0.00           N
ATOM   4193  HN  ALA A 845      21.070  52.140  68.450  1.00  0.00           H
ATOM   4194  CA  ALA A 845      23.040  52.440  67.610  1.00  0.00           C
ATOM   4195  HA  ALA A 845      23.660  53.220  68.020  1.00  0.00           H
ATOM   4196  CB  ALA A 845      23.390  51.140  68.330  1.00  0.00           C
ATOM   4197  HB1 ALA A 845      22.960  50.180  67.960  1.00  0.00           H
ATOM   4198  HB2 ALA A 845      23.110  51.310  69.390  1.00  0.00           H
ATOM   4199  HB3 ALA A 845      24.490  51.000  68.210  1.00  0.00           H
ATOM   4200  C   ALA A 845      23.350  52.270  66.120  1.00  0.00           C
ATOM   4201  O   ALA A 845      24.470  52.040  65.700  1.00  0.00           O
ATOM   4202  N   ALA A 846      22.310  52.310  65.270  1.00  0.00           N
ATOM   4203  HN  ALA A 846      21.410  52.150  65.700  1.00  0.00           H
ATOM   4204  CA  ALA A 846      22.320  52.500  63.770  1.00  0.00           C
ATOM   4205  HA  ALA A 846      22.680  51.570  63.350  1.00  0.00           H
ATOM   4206  CB  ALA A 846      20.910  52.750  63.270  1.00  0.00           C
ATOM   4207  HB1 ALA A 846      20.490  53.660  63.760  1.00  0.00           H
ATOM   4208  HB2 ALA A 846      20.300  51.900  63.620  1.00  0.00           H
ATOM   4209  HB3 ALA A 846      20.860  52.720  62.160  1.00  0.00           H
ATOM   4210  C   ALA A 846      23.320  53.590  63.210  1.00  0.00           C
ATOM   4211  O   ALA A 846      24.000  53.490  62.170  1.00  0.00           O
ATOM   4212  N   ILE A 847      23.210  54.820  63.890  1.00  0.00           N
ATOM   4213  HN  ILE A 847      22.560  54.730  64.660  1.00  0.00           H
ATOM   4214  CA  ILE A 847      23.970  56.030  63.570  1.00  0.00           C
ATOM   4215  HA  ILE A 847      23.820  56.080  62.510  1.00  0.00           H
ATOM   4216  CB  ILE A 847      23.460  57.330  64.160  1.00  0.00           C
ATOM   4217  HB  ILE A 847      23.560  57.200  65.270  1.00  0.00           H
ATOM   4218  CG2 ILE A 847      24.330  58.650  63.850  1.00  0.00           C
ATOM   4219 HG21 ILE A 847      24.450  58.770  62.750  1.00  0.00           H
ATOM   4220 HG22 ILE A 847      25.340  58.520  64.290  1.00  0.00           H
ATOM   4221 HG23 ILE A 847      23.900  59.590  64.270  1.00  0.00           H
ATOM   4222  CG1 ILE A 847      22.020  57.570  63.740  1.00  0.00           C
ATOM   4223 HG11 ILE A 847      21.640  58.460  64.280  1.00  0.00           H
ATOM   4224 HG12 ILE A 847      21.320  56.790  64.120  1.00  0.00           H
ATOM   4225  CD  ILE A 847      21.820  57.790  62.240  1.00  0.00           C
ATOM   4226  HD1 ILE A 847      22.150  56.860  61.730  1.00  0.00           H
ATOM   4227  HD2 ILE A 847      22.410  58.670  61.930  1.00  0.00           H
ATOM   4228  HD3 ILE A 847      20.750  57.940  62.010  1.00  0.00           H
ATOM   4229  C   ILE A 847      25.510  55.920  63.840  1.00  0.00           C
ATOM   4230  O   ILE A 847      26.230  56.350  62.930  1.00  0.00           O
ATOM   4231  N   PRO A 848      26.130  55.410  64.920  1.00  0.00           N
ATOM   4232  CD  PRO A 848      25.510  55.200  66.290  1.00  0.00           C
ATOM   4233  HD1 PRO A 848      24.570  54.620  66.150  1.00  0.00           H
ATOM   4234  HD2 PRO A 848      25.320  56.210  66.700  1.00  0.00           H
ATOM   4235  CA  PRO A 848      27.510  55.240  64.970  1.00  0.00           C
ATOM   4236  HA  PRO A 848      28.040  56.150  64.750  1.00  0.00           H
ATOM   4237  CB  PRO A 848      27.840  54.890  66.460  1.00  0.00           C
ATOM   4238  HB1 PRO A 848      28.160  55.830  66.970  1.00  0.00           H
ATOM   4239  HB2 PRO A 848      28.590  54.090  66.580  1.00  0.00           H
ATOM   4240  CG  PRO A 848      26.490  54.370  67.100  1.00  0.00           C
ATOM   4241  HG1 PRO A 848      26.280  53.330  66.770  1.00  0.00           H
ATOM   4242  HG2 PRO A 848      26.610  54.620  68.180  1.00  0.00           H
ATOM   4243  C   PRO A 848      28.040  54.190  64.050  1.00  0.00           C
ATOM   4244  O   PRO A 848      29.160  54.260  63.620  1.00  0.00           O
ATOM   4245  N   ALA A 849      27.190  53.190  63.670  1.00  0.00           N
ATOM   4246  HN  ALA A 849      26.300  53.090  64.090  1.00  0.00           H
ATOM   4247  CA  ALA A 849      27.400  52.190  62.670  1.00  0.00           C
ATOM   4248  HA  ALA A 849      28.310  51.620  62.880  1.00  0.00           H
ATOM   4249  CB  ALA A 849      26.340  51.120  62.730  1.00  0.00           C
ATOM   4250  HB1 ALA A 849      25.330  51.540  62.550  1.00  0.00           H
ATOM   4251  HB2 ALA A 849      26.310  50.570  63.700  1.00  0.00           H
ATOM   4252  HB3 ALA A 849      26.500  50.390  61.910  1.00  0.00           H
ATOM   4253  C   ALA A 849      27.510  52.730  61.210  1.00  0.00           C
ATOM   4254  O   ALA A 849      28.290  52.270  60.430  1.00  0.00           O
ATOM   4255  N   LEU A 850      26.560  53.650  60.830  1.00  0.00           N
ATOM   4256  HN  LEU A 850      25.680  53.740  61.300  1.00  0.00           H
ATOM   4257  CA  LEU A 850      26.740  54.370  59.610  1.00  0.00           C
ATOM   4258  HA  LEU A 850      26.790  53.650  58.810  1.00  0.00           H
ATOM   4259  CB  LEU A 850      25.470  55.180  59.370  1.00  0.00           C
ATOM   4260  HB1 LEU A 850      25.120  55.770  60.250  1.00  0.00           H
ATOM   4261  HB2 LEU A 850      24.590  54.520  59.200  1.00  0.00           H
ATOM   4262  CG  LEU A 850      25.350  56.020  58.040  1.00  0.00           C
ATOM   4263  HG  LEU A 850      26.120  56.830  58.020  1.00  0.00           H
ATOM   4264  CD1 LEU A 850      25.640  55.340  56.700  1.00  0.00           C
ATOM   4265 HD11 LEU A 850      26.700  55.010  56.690  1.00  0.00           H
ATOM   4266 HD12 LEU A 850      25.680  56.180  55.960  1.00  0.00           H
ATOM   4267 HD13 LEU A 850      24.880  54.600  56.380  1.00  0.00           H
ATOM   4268  CD2 LEU A 850      23.990  56.790  57.970  1.00  0.00           C
ATOM   4269 HD21 LEU A 850      23.230  56.020  58.190  1.00  0.00           H
ATOM   4270 HD22 LEU A 850      23.910  57.270  56.980  1.00  0.00           H
ATOM   4271 HD23 LEU A 850      23.820  57.490  58.820  1.00  0.00           H
ATOM   4272  C   LEU A 850      28.010  55.180  59.430  1.00  0.00           C
ATOM   4273  O   LEU A 850      28.640  55.160  58.380  1.00  0.00           O
ATOM   4274  N   LEU A 851      28.490  55.910  60.430  1.00  0.00           N
ATOM   4275  HN  LEU A 851      28.010  56.120  61.270  1.00  0.00           H
ATOM   4276  CA  LEU A 851      29.700  56.630  60.260  1.00  0.00           C
ATOM   4277  HA  LEU A 851      29.640  57.350  59.460  1.00  0.00           H
ATOM   4278  CB  LEU A 851      29.870  57.430  61.520  1.00  0.00           C
ATOM   4279  HB1 LEU A 851      30.870  57.900  61.600  1.00  0.00           H
ATOM   4280  HB2 LEU A 851      29.850  56.690  62.360  1.00  0.00           H
ATOM   4281  CG  LEU A 851      28.730  58.440  61.870  1.00  0.00           C
ATOM   4282  HG  LEU A 851      27.810  57.830  61.890  1.00  0.00           H
ATOM   4283  CD1 LEU A 851      29.020  59.040  63.230  1.00  0.00           C
ATOM   4284 HD11 LEU A 851      28.890  58.160  63.900  1.00  0.00           H
ATOM   4285 HD12 LEU A 851      28.200  59.690  63.590  1.00  0.00           H
ATOM   4286 HD13 LEU A 851      30.020  59.490  63.340  1.00  0.00           H
ATOM   4287  CD2 LEU A 851      28.480  59.590  60.880  1.00  0.00           C
ATOM   4288 HD21 LEU A 851      28.170  59.180  59.880  1.00  0.00           H
ATOM   4289 HD22 LEU A 851      29.410  60.170  60.720  1.00  0.00           H
ATOM   4290 HD23 LEU A 851      27.700  60.330  61.200  1.00  0.00           H
ATOM   4291  C   LEU A 851      30.890  55.720  60.200  1.00  0.00           C
ATOM   4292  O   LEU A 851      31.760  55.970  59.350  1.00  0.00           O
ATOM   4293  N   CYS A 852      31.000  54.590  60.970  1.00  0.00           N
ATOM   4294  HN  CYS A 852      30.370  54.540  61.730  1.00  0.00           H
ATOM   4295  CA  CYS A 852      31.900  53.390  60.860  1.00  0.00           C
ATOM   4296  HA  CYS A 852      32.890  53.780  61.000  1.00  0.00           H
ATOM   4297  CB  CYS A 852      31.470  52.400  61.930  1.00  0.00           C
ATOM   4298  HB1 CYS A 852      30.420  52.120  61.690  1.00  0.00           H
ATOM   4299  HB2 CYS A 852      31.330  52.880  62.920  1.00  0.00           H
ATOM   4300  SG  CYS A 852      32.610  51.000  62.360  1.00  0.00           S
ATOM   4301  HG1 CYS A 852      31.750  50.000  62.360  1.00  0.00           H
ATOM   4302  C   CYS A 852      31.790  52.780  59.460  1.00  0.00           C
ATOM   4303  O   CYS A 852      32.770  52.440  58.780  1.00  0.00           O
ATOM   4304  N   THR A 853      30.590  52.560  58.940  1.00  0.00           N
ATOM   4305  HN  THR A 853      29.710  52.800  59.340  1.00  0.00           H
ATOM   4306  CA  THR A 853      30.490  51.990  57.530  1.00  0.00           C
ATOM   4307  HA  THR A 853      31.090  51.100  57.440  1.00  0.00           H
ATOM   4308  CB  THR A 853      29.070  51.740  57.060  1.00  0.00           C
ATOM   4309  HB  THR A 853      28.570  52.720  56.990  1.00  0.00           H
ATOM   4310  OG1 THR A 853      28.410  50.890  58.010  1.00  0.00           O
ATOM   4311  HG1 THR A 853      28.540  51.260  58.890  1.00  0.00           H
ATOM   4312  CG2 THR A 853      28.970  51.110  55.680  1.00  0.00           C
ATOM   4313 HG21 THR A 853      28.010  50.640  55.390  1.00  0.00           H
ATOM   4314 HG22 THR A 853      29.700  50.270  55.660  1.00  0.00           H
ATOM   4315 HG23 THR A 853      29.310  51.800  54.870  1.00  0.00           H
ATOM   4316  C   THR A 853      31.140  52.860  56.510  1.00  0.00           C
ATOM   4317  O   THR A 853      31.940  52.340  55.790  1.00  0.00           O
ATOM   4318  N   ILE A 854      30.820  54.140  56.510  1.00  0.00           N
ATOM   4319  HN  ILE A 854      30.070  54.510  57.050  1.00  0.00           H
ATOM   4320  CA  ILE A 854      31.530  55.120  55.710  1.00  0.00           C
ATOM   4321  HA  ILE A 854      31.390  54.830  54.680  1.00  0.00           H
ATOM   4322  CB  ILE A 854      30.910  56.560  55.860  1.00  0.00           C
ATOM   4323  HB  ILE A 854      30.770  56.910  56.910  1.00  0.00           H
ATOM   4324  CG2 ILE A 854      31.690  57.680  55.130  1.00  0.00           C
ATOM   4325 HG21 ILE A 854      31.790  57.560  54.030  1.00  0.00           H
ATOM   4326 HG22 ILE A 854      32.710  57.830  55.540  1.00  0.00           H
ATOM   4327 HG23 ILE A 854      31.180  58.640  55.390  1.00  0.00           H
ATOM   4328  CG1 ILE A 854      29.450  56.370  55.270  1.00  0.00           C
ATOM   4329 HG11 ILE A 854      28.940  55.460  55.680  1.00  0.00           H
ATOM   4330 HG12 ILE A 854      29.650  56.320  54.190  1.00  0.00           H
ATOM   4331  CD  ILE A 854      28.550  57.550  55.510  1.00  0.00           C
ATOM   4332  HD1 ILE A 854      27.500  57.320  55.210  1.00  0.00           H
ATOM   4333  HD2 ILE A 854      28.920  58.470  55.000  1.00  0.00           H
ATOM   4334  HD3 ILE A 854      28.490  57.680  56.600  1.00  0.00           H
ATOM   4335  C   ILE A 854      33.060  55.110  55.940  1.00  0.00           C
ATOM   4336  O   ILE A 854      33.770  55.190  54.980  1.00  0.00           O
ATOM   4337  N   LEU A 855      33.600  55.060  57.170  1.00  0.00           N
ATOM   4338  HN  LEU A 855      32.990  55.120  57.960  1.00  0.00           H
ATOM   4339  CA  LEU A 855      35.090  54.890  57.420  1.00  0.00           C
ATOM   4340  HA  LEU A 855      35.640  55.640  56.860  1.00  0.00           H
ATOM   4341  CB  LEU A 855      35.400  55.130  58.930  1.00  0.00           C
ATOM   4342  HB1 LEU A 855      36.450  54.860  59.190  1.00  0.00           H
ATOM   4343  HB2 LEU A 855      34.730  54.420  59.440  1.00  0.00           H
ATOM   4344  CG  LEU A 855      35.200  56.620  59.430  1.00  0.00           C
ATOM   4345  HG  LEU A 855      34.170  57.010  59.300  1.00  0.00           H
ATOM   4346  CD1 LEU A 855      35.470  56.720  60.960  1.00  0.00           C
ATOM   4347 HD11 LEU A 855      34.870  55.890  61.380  1.00  0.00           H
ATOM   4348 HD12 LEU A 855      35.110  57.680  61.390  1.00  0.00           H
ATOM   4349 HD13 LEU A 855      36.560  56.620  61.190  1.00  0.00           H
ATOM   4350  CD2 LEU A 855      36.130  57.600  58.690  1.00  0.00           C
ATOM   4351 HD21 LEU A 855      37.120  57.100  58.730  1.00  0.00           H
ATOM   4352 HD22 LEU A 855      36.100  58.620  59.140  1.00  0.00           H
ATOM   4353 HD23 LEU A 855      35.780  57.730  57.650  1.00  0.00           H
ATOM   4354  C   LEU A 855      35.650  53.580  56.860  1.00  0.00           C
ATOM   4355  O   LEU A 855      36.610  53.550  56.140  1.00  0.00           O
ATOM   4356  N   ILE A 856      35.050  52.390  57.110  1.00  0.00           N
ATOM   4357  HN  ILE A 856      34.210  52.380  57.650  1.00  0.00           H
ATOM   4358  CA  ILE A 856      35.450  51.110  56.530  1.00  0.00           C
ATOM   4359  HA  ILE A 856      36.490  51.000  56.830  1.00  0.00           H
ATOM   4360  CB  ILE A 856      34.680  50.050  57.180  1.00  0.00           C
ATOM   4361  HB  ILE A 856      33.600  50.290  57.180  1.00  0.00           H
ATOM   4362  CG2 ILE A 856      34.510  48.780  56.340  1.00  0.00           C
ATOM   4363 HG21 ILE A 856      33.820  48.040  56.800  1.00  0.00           H
ATOM   4364 HG22 ILE A 856      35.550  48.440  56.140  1.00  0.00           H
ATOM   4365 HG23 ILE A 856      33.960  49.030  55.400  1.00  0.00           H
ATOM   4366  CG1 ILE A 856      35.080  49.830  58.730  1.00  0.00           C
ATOM   4367 HG11 ILE A 856      34.230  49.420  59.320  1.00  0.00           H
ATOM   4368 HG12 ILE A 856      35.270  50.860  59.100  1.00  0.00           H
ATOM   4369  CD  ILE A 856      36.290  48.870  58.970  1.00  0.00           C
ATOM   4370  HD1 ILE A 856      36.100  47.870  58.550  1.00  0.00           H
ATOM   4371  HD2 ILE A 856      36.440  48.810  60.070  1.00  0.00           H
ATOM   4372  HD3 ILE A 856      37.260  49.230  58.560  1.00  0.00           H
ATOM   4373  C   ILE A 856      35.380  51.030  55.000  1.00  0.00           C
ATOM   4374  O   ILE A 856      36.380  50.680  54.340  1.00  0.00           O
ATOM   4375  N   PHE A 857      34.270  51.540  54.410  1.00  0.00           N
ATOM   4376  HN  PHE A 857      33.580  51.700  55.120  1.00  0.00           H
ATOM   4377  CA  PHE A 857      34.010  51.750  52.960  1.00  0.00           C
ATOM   4378  HA  PHE A 857      33.940  50.830  52.400  1.00  0.00           H
ATOM   4379  CB  PHE A 857      32.650  52.630  52.880  1.00  0.00           C
ATOM   4380  HB1 PHE A 857      32.640  53.450  53.630  1.00  0.00           H
ATOM   4381  HB2 PHE A 857      31.820  51.950  53.160  1.00  0.00           H
ATOM   4382  CG  PHE A 857      32.280  53.320  51.550  1.00  0.00           C
ATOM   4383  CD1 PHE A 857      32.240  52.640  50.330  1.00  0.00           C
ATOM   4384  HD1 PHE A 857      32.400  51.570  50.380  1.00  0.00           H
ATOM   4385  CE1 PHE A 857      31.870  53.330  49.140  1.00  0.00           C
ATOM   4386  HE1 PHE A 857      32.050  52.840  48.200  1.00  0.00           H
ATOM   4387  CZ  PHE A 857      31.480  54.630  49.100  1.00  0.00           C
ATOM   4388  HZ  PHE A 857      31.100  55.030  48.180  1.00  0.00           H
ATOM   4389  CD2 PHE A 857      31.920  54.690  51.500  1.00  0.00           C
ATOM   4390  HD2 PHE A 857      32.080  55.260  52.400  1.00  0.00           H
ATOM   4391  CE2 PHE A 857      31.500  55.310  50.310  1.00  0.00           C
ATOM   4392  HE2 PHE A 857      31.030  56.270  50.470  1.00  0.00           H
ATOM   4393  C   PHE A 857      35.090  52.540  52.290  1.00  0.00           C
ATOM   4394  O   PHE A 857      35.720  52.180  51.270  1.00  0.00           O
ATOM   4395  N   MET A 858      35.410  53.690  52.870  1.00  0.00           N
ATOM   4396  HN  MET A 858      34.830  54.060  53.600  1.00  0.00           H
ATOM   4397  CA  MET A 858      36.460  54.600  52.450  1.00  0.00           C
ATOM   4398  HA  MET A 858      36.090  54.770  51.450  1.00  0.00           H
ATOM   4399  CB  MET A 858      36.440  55.950  53.210  1.00  0.00           C
ATOM   4400  HB1 MET A 858      37.470  56.380  53.150  1.00  0.00           H
ATOM   4401  HB2 MET A 858      36.260  55.880  54.300  1.00  0.00           H
ATOM   4402  CG  MET A 858      35.440  56.990  52.640  1.00  0.00           C
ATOM   4403  HG1 MET A 858      34.400  56.600  52.740  1.00  0.00           H
ATOM   4404  HG2 MET A 858      35.610  57.130  51.560  1.00  0.00           H
ATOM   4405  SD  MET A 858      35.580  58.630  53.490  1.00  0.00           S
ATOM   4406  CE  MET A 858      34.170  59.140  52.380  1.00  0.00           C
ATOM   4407  HE1 MET A 858      33.310  58.440  52.460  1.00  0.00           H
ATOM   4408  HE2 MET A 858      34.400  59.460  51.340  1.00  0.00           H
ATOM   4409  HE3 MET A 858      33.760  60.020  52.920  1.00  0.00           H
ATOM   4410  C   MET A 858      37.870  53.950  52.310  1.00  0.00           C
ATOM   4411  O   MET A 858      38.600  54.140  51.310  1.00  0.00           O
ATOM   4412  N   ASP A 859      38.270  53.160  53.240  1.00  0.00           N
ATOM   4413  HN  ASP A 859      37.770  52.970  54.080  1.00  0.00           H
ATOM   4414  CA  ASP A 859      39.640  52.640  53.250  1.00  0.00           C
ATOM   4415  HA  ASP A 859      40.260  53.410  52.810  1.00  0.00           H
ATOM   4416  CB  ASP A 859      40.070  52.180  54.640  1.00  0.00           C
ATOM   4417  HB1 ASP A 859      40.940  51.480  54.550  1.00  0.00           H
ATOM   4418  HB2 ASP A 859      39.260  51.640  55.170  1.00  0.00           H
ATOM   4419  CG  ASP A 859      40.740  53.380  55.280  1.00  0.00           C
ATOM   4420  OD1 ASP A 859      41.580  54.040  54.600  1.00  0.00           O
ATOM   4421  OD2 ASP A 859      40.410  53.640  56.470  1.00  0.00           O
ATOM   4422  C   ASP A 859      39.760  51.400  52.330  1.00  0.00           C
ATOM   4423  O   ASP A 859      40.830  51.180  51.730  1.00  0.00           O
ATOM   4424  N   GLN A 860      38.660  50.600  52.170  1.00  0.00           N
ATOM   4425  HN  GLN A 860      37.820  50.890  52.640  1.00  0.00           H
ATOM   4426  CA  GLN A 860      38.480  49.650  51.190  1.00  0.00           C
ATOM   4427  HA  GLN A 860      39.290  48.920  51.150  1.00  0.00           H
ATOM   4428  CB  GLN A 860      37.060  48.990  51.360  1.00  0.00           C
ATOM   4429  HB1 GLN A 860      36.700  48.520  50.420  1.00  0.00           H
ATOM   4430  HB2 GLN A 860      36.250  49.720  51.590  1.00  0.00           H
ATOM   4431  CG  GLN A 860      37.090  47.980  52.500  1.00  0.00           C
ATOM   4432  HG1 GLN A 860      36.040  47.590  52.590  1.00  0.00           H
ATOM   4433  HG2 GLN A 860      37.100  48.680  53.370  1.00  0.00           H
ATOM   4434  CD  GLN A 860      38.150  46.940  52.490  1.00  0.00           C
ATOM   4435  OE1 GLN A 860      38.960  46.930  53.430  1.00  0.00           O
ATOM   4436  NE2 GLN A 860      38.190  46.160  51.410  1.00  0.00           N
ATOM   4437 HE21 GLN A 860      39.040  45.620  51.340  1.00  0.00           H
ATOM   4438 HE22 GLN A 860      37.480  46.140  50.720  1.00  0.00           H
ATOM   4439  C   GLN A 860      38.490  50.280  49.800  1.00  0.00           C
ATOM   4440  O   GLN A 860      39.070  49.720  48.800  1.00  0.00           O
ATOM   4441  N   GLN A 861      37.960  51.490  49.640  1.00  0.00           N
ATOM   4442  HN  GLN A 861      37.400  51.870  50.370  1.00  0.00           H
ATOM   4443  CA  GLN A 861      37.790  52.070  48.280  1.00  0.00           C
ATOM   4444  HA  GLN A 861      37.610  51.260  47.580  1.00  0.00           H
ATOM   4445  CB  GLN A 861      36.760  53.200  48.150  1.00  0.00           C
ATOM   4446  HB1 GLN A 861      37.010  54.050  48.810  1.00  0.00           H
ATOM   4447  HB2 GLN A 861      35.780  52.900  48.570  1.00  0.00           H
ATOM   4448  CG  GLN A 861      36.570  53.690  46.630  1.00  0.00           C
ATOM   4449  HG1 GLN A 861      37.520  54.230  46.450  1.00  0.00           H
ATOM   4450  HG2 GLN A 861      35.680  54.340  46.510  1.00  0.00           H
ATOM   4451  CD  GLN A 861      36.390  52.590  45.590  1.00  0.00           C
ATOM   4452  OE1 GLN A 861      37.350  52.020  45.030  1.00  0.00           O
ATOM   4453  NE2 GLN A 861      35.120  52.260  45.340  1.00  0.00           N
ATOM   4454 HE21 GLN A 861      34.850  51.610  44.630  1.00  0.00           H
ATOM   4455 HE22 GLN A 861      34.360  52.820  45.680  1.00  0.00           H
ATOM   4456  C   GLN A 861      39.150  52.670  47.820  1.00  0.00           C
ATOM   4457  O   GLN A 861      39.640  52.420  46.710  1.00  0.00           O
ATOM   4458  N   ILE A 862      39.770  53.540  48.700  1.00  0.00           N
ATOM   4459  HN  ILE A 862      39.450  53.640  49.640  1.00  0.00           H
ATOM   4460  CA  ILE A 862      41.100  54.080  48.460  1.00  0.00           C
ATOM   4461  HA  ILE A 862      41.050  54.630  47.540  1.00  0.00           H
ATOM   4462  CB  ILE A 862      41.630  55.030  49.520  1.00  0.00           C
ATOM   4463  HB  ILE A 862      40.790  55.710  49.730  1.00  0.00           H
ATOM   4464  CG2 ILE A 862      41.860  54.240  50.820  1.00  0.00           C
ATOM   4465 HG21 ILE A 862      42.030  54.830  51.760  1.00  0.00           H
ATOM   4466 HG22 ILE A 862      42.750  53.580  50.790  1.00  0.00           H
ATOM   4467 HG23 ILE A 862      41.030  53.580  51.120  1.00  0.00           H
ATOM   4468  CG1 ILE A 862      42.810  55.890  49.030  1.00  0.00           C
ATOM   4469 HG11 ILE A 862      43.700  55.220  49.000  1.00  0.00           H
ATOM   4470 HG12 ILE A 862      43.010  56.670  49.800  1.00  0.00           H
ATOM   4471  CD  ILE A 862      42.630  56.500  47.650  1.00  0.00           C
ATOM   4472  HD1 ILE A 862      43.270  57.380  47.490  1.00  0.00           H
ATOM   4473  HD2 ILE A 862      41.580  56.900  47.600  1.00  0.00           H
ATOM   4474  HD3 ILE A 862      42.780  55.700  46.910  1.00  0.00           H
ATOM   4475  C   ILE A 862      42.140  52.900  48.260  1.00  0.00           C
ATOM   4476  O   ILE A 862      43.050  53.030  47.350  1.00  0.00           O
ATOM   4477  N   THR A 863      42.050  51.720  48.870  1.00  0.00           N
ATOM   4478  HN  THR A 863      41.300  51.640  49.530  1.00  0.00           H
ATOM   4479  CA  THR A 863      42.830  50.480  48.610  1.00  0.00           C
ATOM   4480  HA  THR A 863      43.840  50.870  48.620  1.00  0.00           H
ATOM   4481  CB  THR A 863      42.700  49.370  49.700  1.00  0.00           C
ATOM   4482  HB  THR A 863      41.630  49.080  49.740  1.00  0.00           H
ATOM   4483  OG1 THR A 863      43.090  49.800  50.950  1.00  0.00           O
ATOM   4484  HG1 THR A 863      42.380  50.310  51.340  1.00  0.00           H
ATOM   4485  CG2 THR A 863      43.420  48.120  49.200  1.00  0.00           C
ATOM   4486 HG21 THR A 863      42.930  47.640  48.330  1.00  0.00           H
ATOM   4487 HG22 THR A 863      43.520  47.430  50.060  1.00  0.00           H
ATOM   4488 HG23 THR A 863      44.450  48.430  48.920  1.00  0.00           H
ATOM   4489  C   THR A 863      42.610  49.930  47.250  1.00  0.00           C
ATOM   4490  O   THR A 863      43.540  49.670  46.520  1.00  0.00           O
ATOM   4491  N   ALA A 864      41.350  49.910  46.810  1.00  0.00           N
ATOM   4492  HN  ALA A 864      40.630  50.180  47.450  1.00  0.00           H
ATOM   4493  CA  ALA A 864      41.090  49.320  45.490  1.00  0.00           C
ATOM   4494  HA  ALA A 864      41.700  48.440  45.380  1.00  0.00           H
ATOM   4495  CB  ALA A 864      39.610  48.760  45.490  1.00  0.00           C
ATOM   4496  HB1 ALA A 864      39.420  48.320  44.480  1.00  0.00           H
ATOM   4497  HB2 ALA A 864      38.920  49.630  45.510  1.00  0.00           H
ATOM   4498  HB3 ALA A 864      39.400  48.030  46.300  1.00  0.00           H
ATOM   4499  C   ALA A 864      41.400  50.180  44.230  1.00  0.00           C
ATOM   4500  O   ALA A 864      41.600  49.580  43.170  1.00  0.00           O
ATOM   4501  N   VAL A 865      41.390  51.540  44.370  1.00  0.00           N
ATOM   4502  HN  VAL A 865      41.220  52.040  45.220  1.00  0.00           H
ATOM   4503  CA  VAL A 865      41.830  52.410  43.310  1.00  0.00           C
ATOM   4504  HA  VAL A 865      41.320  52.140  42.400  1.00  0.00           H
ATOM   4505  CB  VAL A 865      41.350  53.890  43.380  1.00  0.00           C
ATOM   4506  HB  VAL A 865      41.760  54.440  42.500  1.00  0.00           H
ATOM   4507  CG1 VAL A 865      39.810  53.850  43.460  1.00  0.00           C
ATOM   4508 HG11 VAL A 865      39.250  53.260  42.700  1.00  0.00           H
ATOM   4509 HG12 VAL A 865      39.400  54.890  43.480  1.00  0.00           H
ATOM   4510 HG13 VAL A 865      39.530  53.320  44.400  1.00  0.00           H
ATOM   4511  CG2 VAL A 865      41.920  54.550  44.570  1.00  0.00           C
ATOM   4512 HG21 VAL A 865      43.010  54.760  44.590  1.00  0.00           H
ATOM   4513 HG22 VAL A 865      41.710  53.880  45.430  1.00  0.00           H
ATOM   4514 HG23 VAL A 865      41.400  55.540  44.700  1.00  0.00           H
ATOM   4515  C   VAL A 865      43.310  52.310  42.910  1.00  0.00           C
ATOM   4516  O   VAL A 865      43.630  52.070  41.710  1.00  0.00           O
ATOM   4517  N   ILE A 866      44.070  52.350  44.060  1.00  0.00           N
ATOM   4518  HN  ILE A 866      43.590  52.370  44.930  1.00  0.00           H
ATOM   4519  CA  ILE A 866      45.520  52.360  44.150  1.00  0.00           C
ATOM   4520  HA  ILE A 866      45.960  53.130  43.510  1.00  0.00           H
ATOM   4521  CB  ILE A 866      45.980  52.860  45.520  1.00  0.00           C
ATOM   4522  HB  ILE A 866      45.270  52.390  46.230  1.00  0.00           H
ATOM   4523  CG2 ILE A 866      47.500  52.480  45.670  1.00  0.00           C
ATOM   4524 HG21 ILE A 866      47.940  52.990  46.550  1.00  0.00           H
ATOM   4525 HG22 ILE A 866      48.090  52.750  44.770  1.00  0.00           H
ATOM   4526 HG23 ILE A 866      47.660  51.400  45.870  1.00  0.00           H
ATOM   4527  CG1 ILE A 866      45.820  54.360  45.760  1.00  0.00           C
ATOM   4528 HG11 ILE A 866      44.800  54.630  45.410  1.00  0.00           H
ATOM   4529 HG12 ILE A 866      46.560  54.920  45.150  1.00  0.00           H
ATOM   4530  CD  ILE A 866      46.000  54.750  47.230  1.00  0.00           C
ATOM   4531  HD1 ILE A 866      45.850  55.850  47.240  1.00  0.00           H
ATOM   4532  HD2 ILE A 866      47.040  54.590  47.600  1.00  0.00           H
ATOM   4533  HD3 ILE A 866      45.240  54.210  47.830  1.00  0.00           H
ATOM   4534  C   ILE A 866      46.210  51.040  43.720  1.00  0.00           C
ATOM   4535  O   ILE A 866      47.190  51.030  42.950  1.00  0.00           O
ATOM   4536  N   ILE A 867      45.720  49.860  44.160  1.00  0.00           N
ATOM   4537  HN  ILE A 867      45.000  49.900  44.840  1.00  0.00           H
ATOM   4538  CA  ILE A 867      46.260  48.630  43.610  1.00  0.00           C
ATOM   4539  HA  ILE A 867      47.330  48.620  43.790  1.00  0.00           H
ATOM   4540  CB  ILE A 867      45.540  47.480  44.450  1.00  0.00           C
ATOM   4541  HB  ILE A 867      45.450  47.770  45.510  1.00  0.00           H
ATOM   4542  CG2 ILE A 867      44.080  47.240  43.950  1.00  0.00           C
ATOM   4543 HG21 ILE A 867      43.530  46.510  44.590  1.00  0.00           H
ATOM   4544 HG22 ILE A 867      44.030  46.820  42.910  1.00  0.00           H
ATOM   4545 HG23 ILE A 867      43.540  48.200  43.980  1.00  0.00           H
ATOM   4546  CG1 ILE A 867      46.210  46.110  44.460  1.00  0.00           C
ATOM   4547 HG11 ILE A 867      46.270  45.700  43.430  1.00  0.00           H
ATOM   4548 HG12 ILE A 867      45.620  45.450  45.130  1.00  0.00           H
ATOM   4549  CD  ILE A 867      47.670  46.210  44.830  1.00  0.00           C
ATOM   4550  HD1 ILE A 867      48.110  45.200  45.010  1.00  0.00           H
ATOM   4551  HD2 ILE A 867      47.760  46.850  45.740  1.00  0.00           H
ATOM   4552  HD3 ILE A 867      48.350  46.620  44.040  1.00  0.00           H
ATOM   4553  C   ILE A 867      46.020  48.340  42.180  1.00  0.00           C
ATOM   4554  O   ILE A 867      46.770  47.670  41.590  1.00  0.00           O
ATOM   4555  N   ASN A 868      45.020  48.970  41.520  1.00  0.00           N
ATOM   4556  HN  ASN A 868      44.480  49.710  41.910  1.00  0.00           H
ATOM   4557  CA  ASN A 868      44.540  48.670  40.270  1.00  0.00           C
ATOM   4558  HA  ASN A 868      44.560  47.600  40.200  1.00  0.00           H
ATOM   4559  CB  ASN A 868      43.120  49.290  40.000  1.00  0.00           C
ATOM   4560  HB1 ASN A 868      43.010  50.380  40.120  1.00  0.00           H
ATOM   4561  HB2 ASN A 868      42.410  48.930  40.770  1.00  0.00           H
ATOM   4562  CG  ASN A 868      42.550  48.940  38.590  1.00  0.00           C
ATOM   4563  OD1 ASN A 868      42.350  47.740  38.240  1.00  0.00           O
ATOM   4564  ND2 ASN A 868      42.340  49.960  37.740  1.00  0.00           N
ATOM   4565 HD21 ASN A 868      42.630  50.880  38.010  1.00  0.00           H
ATOM   4566 HD22 ASN A 868      42.010  49.760  36.810  1.00  0.00           H
ATOM   4567  C   ASN A 868      45.510  49.060  39.120  1.00  0.00           C
ATOM   4568  O   ASN A 868      45.370  48.730  37.930  1.00  0.00           O
ATOM   4569  N   ARG A 869      46.520  49.930  39.400  1.00  0.00           N
ATOM   4570  HN  ARG A 869      46.520  50.200  40.350  1.00  0.00           H
ATOM   4571  CA  ARG A 869      47.480  50.480  38.480  1.00  0.00           C
ATOM   4572  HA  ARG A 869      46.840  51.000  37.790  1.00  0.00           H
ATOM   4573  CB  ARG A 869      48.590  51.290  39.130  1.00  0.00           C
ATOM   4574  HB1 ARG A 869      49.250  51.720  38.340  1.00  0.00           H
ATOM   4575  HB2 ARG A 869      49.130  50.660  39.860  1.00  0.00           H
ATOM   4576  CG  ARG A 869      48.110  52.500  39.930  1.00  0.00           C
ATOM   4577  HG1 ARG A 869      48.970  53.180  40.140  1.00  0.00           H
ATOM   4578  HG2 ARG A 869      47.820  52.300  40.980  1.00  0.00           H
ATOM   4579  CD  ARG A 869      46.810  53.160  39.400  1.00  0.00           C
ATOM   4580  HD1 ARG A 869      45.930  52.600  39.750  1.00  0.00           H
ATOM   4581  HD2 ARG A 869      46.750  53.330  38.300  1.00  0.00           H
ATOM   4582  NE  ARG A 869      46.640  54.580  39.960  1.00  0.00           N
ATOM   4583  HE  ARG A 869      45.890  54.880  40.540  1.00  0.00           H
ATOM   4584  CZ  ARG A 869      47.420  55.660  39.750  1.00  0.00           C
ATOM   4585  NH1 ARG A 869      48.550  55.730  39.050  1.00  0.00           N
ATOM   4586 HH11 ARG A 869      49.000  56.630  39.000  1.00  0.00           H
ATOM   4587 HH12 ARG A 869      48.920  54.910  38.620  1.00  0.00           H
ATOM   4588  NH2 ARG A 869      47.010  56.810  40.230  1.00  0.00           N
ATOM   4589 HH21 ARG A 869      46.120  56.730  40.680  1.00  0.00           H
ATOM   4590 HH22 ARG A 869      47.530  57.660  40.250  1.00  0.00           H
ATOM   4591  C   ARG A 869      48.210  49.560  37.520  1.00  0.00           C
ATOM   4592  O   ARG A 869      48.760  48.500  37.920  1.00  0.00           O
ATOM   4593  N   LYS A 870      48.280  49.950  36.230  1.00  0.00           N
ATOM   4594  HN  LYS A 870      48.070  50.900  36.030  1.00  0.00           H
ATOM   4595  CA  LYS A 870      48.440  49.020  35.120  1.00  0.00           C
ATOM   4596  HA  LYS A 870      48.020  48.080  35.450  1.00  0.00           H
ATOM   4597  CB  LYS A 870      47.630  49.430  33.840  1.00  0.00           C
ATOM   4598  HB1 LYS A 870      47.960  48.720  33.060  1.00  0.00           H
ATOM   4599  HB2 LYS A 870      47.830  50.480  33.520  1.00  0.00           H
ATOM   4600  CG  LYS A 870      46.060  49.390  34.030  1.00  0.00           C
ATOM   4601  HG1 LYS A 870      45.770  48.530  34.680  1.00  0.00           H
ATOM   4602  HG2 LYS A 870      45.550  49.200  33.060  1.00  0.00           H
ATOM   4603  CD  LYS A 870      45.450  50.700  34.560  1.00  0.00           C
ATOM   4604  HD1 LYS A 870      45.960  51.610  34.170  1.00  0.00           H
ATOM   4605  HD2 LYS A 870      45.390  50.790  35.660  1.00  0.00           H
ATOM   4606  CE  LYS A 870      43.960  50.820  34.090  1.00  0.00           C
ATOM   4607  HE1 LYS A 870      43.330  49.970  34.450  1.00  0.00           H
ATOM   4608  HE2 LYS A 870      43.840  51.040  33.010  1.00  0.00           H
ATOM   4609  NZ  LYS A 870      43.400  52.150  34.650  1.00  0.00           N
ATOM   4610  HZ1 LYS A 870      43.790  53.010  34.220  1.00  0.00           H
ATOM   4611  HZ2 LYS A 870      43.610  52.200  35.670  1.00  0.00           H
ATOM   4612  HZ3 LYS A 870      42.350  52.200  34.660  1.00  0.00           H
ATOM   4613  C   LYS A 870      49.870  48.600  34.930  1.00  0.00           C
ATOM   4614  O   LYS A 870      50.150  47.670  34.160  1.00  0.00           O
ATOM   4615  N   GLU A 871      50.840  49.250  35.590  1.00  0.00           N
ATOM   4616  HN  GLU A 871      50.560  50.010  36.150  1.00  0.00           H
ATOM   4617  CA  GLU A 871      52.220  48.890  35.600  1.00  0.00           C
ATOM   4618  HA  GLU A 871      52.650  48.870  34.620  1.00  0.00           H
ATOM   4619  CB  GLU A 871      53.080  50.020  36.340  1.00  0.00           C
ATOM   4620  HB1 GLU A 871      54.160  49.920  36.150  1.00  0.00           H
ATOM   4621  HB2 GLU A 871      52.940  49.950  37.440  1.00  0.00           H
ATOM   4622  CG  GLU A 871      52.860  51.460  35.780  1.00  0.00           C
ATOM   4623  HG1 GLU A 871      53.510  52.080  36.420  1.00  0.00           H
ATOM   4624  HG2 GLU A 871      51.800  51.800  35.790  1.00  0.00           H
ATOM   4625  CD  GLU A 871      53.240  51.600  34.290  1.00  0.00           C
ATOM   4626  OE1 GLU A 871      54.380  52.010  33.980  1.00  0.00           O
ATOM   4627  OE2 GLU A 871      52.370  51.340  33.370  1.00  0.00           O
ATOM   4628  C   GLU A 871      52.610  47.580  36.340  1.00  0.00           C
ATOM   4629  O   GLU A 871      53.640  46.960  36.010  1.00  0.00           O
ATOM   4630  N   HSD A 872      51.660  47.030  37.160  1.00  0.00           N
ATOM   4631  HN  HSD A 872      50.890  47.580  37.500  1.00  0.00           H
ATOM   4632  CA  HSD A 872      51.690  45.700  37.680  1.00  0.00           C
ATOM   4633  HA  HSD A 872      52.610  45.220  37.400  1.00  0.00           H
ATOM   4634  CB  HSD A 872      51.450  45.630  39.240  1.00  0.00           C
ATOM   4635  HB1 HSD A 872      51.450  44.590  39.620  1.00  0.00           H
ATOM   4636  HB2 HSD A 872      50.450  46.020  39.510  1.00  0.00           H
ATOM   4637  ND1 HSD A 872      52.400  47.210  40.870  1.00  0.00           N
ATOM   4638  HD1 HSD A 872      51.550  47.710  41.040  1.00  0.00           H
ATOM   4639  CG  HSD A 872      52.600  46.240  40.000  1.00  0.00           C
ATOM   4640  CE1 HSD A 872      53.510  47.340  41.620  1.00  0.00           C
ATOM   4641  HE1 HSD A 872      53.670  47.970  42.500  1.00  0.00           H
ATOM   4642  NE2 HSD A 872      54.430  46.450  41.250  1.00  0.00           N
ATOM   4643  CD2 HSD A 872      53.850  45.780  40.260  1.00  0.00           C
ATOM   4644  HD2 HSD A 872      54.340  44.910  39.830  1.00  0.00           H
ATOM   4645  C   HSD A 872      50.510  45.000  36.920  1.00  0.00           C
ATOM   4646  O   HSD A 872      49.360  45.400  37.030  1.00  0.00           O
ATOM   4647  N   LYS A 873      50.680  44.000  36.000  1.00  0.00           N
ATOM   4648  HN  LYS A 873      51.520  43.490  35.810  1.00  0.00           H
ATOM   4649  CA  LYS A 873      49.560  43.300  35.320  1.00  0.00           C
ATOM   4650  HA  LYS A 873      48.690  43.930  35.160  1.00  0.00           H
ATOM   4651  CB  LYS A 873      49.860  42.800  33.880  1.00  0.00           C
ATOM   4652  HB1 LYS A 873      48.960  42.230  33.560  1.00  0.00           H
ATOM   4653  HB2 LYS A 873      50.770  42.160  33.890  1.00  0.00           H
ATOM   4654  CG  LYS A 873      50.060  44.010  32.930  1.00  0.00           C
ATOM   4655  HG1 LYS A 873      50.720  44.710  33.480  1.00  0.00           H
ATOM   4656  HG2 LYS A 873      49.050  44.410  32.690  1.00  0.00           H
ATOM   4657  CD  LYS A 873      50.620  43.620  31.580  1.00  0.00           C
ATOM   4658  HD1 LYS A 873      51.500  42.950  31.610  1.00  0.00           H
ATOM   4659  HD2 LYS A 873      50.860  44.600  31.140  1.00  0.00           H
ATOM   4660  CE  LYS A 873      49.570  42.840  30.720  1.00  0.00           C
ATOM   4661  HE1 LYS A 873      48.580  43.340  30.690  1.00  0.00           H
ATOM   4662  HE2 LYS A 873      49.470  41.830  31.150  1.00  0.00           H
ATOM   4663  NZ  LYS A 873      50.090  42.770  29.280  1.00  0.00           N
ATOM   4664  HZ1 LYS A 873      50.150  43.730  28.900  1.00  0.00           H
ATOM   4665  HZ2 LYS A 873      49.430  42.170  28.750  1.00  0.00           H
ATOM   4666  HZ3 LYS A 873      51.000  42.270  29.280  1.00  0.00           H
ATOM   4667  C   LYS A 873      48.760  42.270  36.140  1.00  0.00           C
ATOM   4668  O   LYS A 873      49.020  41.080  35.960  1.00  0.00           O
ATOM   4669  N   LEU A 874      47.860  42.600  37.080  1.00  0.00           N
ATOM   4670  HN  LEU A 874      47.610  43.560  37.140  1.00  0.00           H
ATOM   4671  CA  LEU A 874      47.120  41.730  37.890  1.00  0.00           C
ATOM   4672  HA  LEU A 874      47.740  40.930  38.290  1.00  0.00           H
ATOM   4673  CB  LEU A 874      46.610  42.460  39.170  1.00  0.00           C
ATOM   4674  HB1 LEU A 874      46.070  41.800  39.880  1.00  0.00           H
ATOM   4675  HB2 LEU A 874      45.760  43.120  38.870  1.00  0.00           H
ATOM   4676  CG  LEU A 874      47.640  43.410  39.950  1.00  0.00           C
ATOM   4677  HG  LEU A 874      48.210  43.930  39.150  1.00  0.00           H
ATOM   4678  CD1 LEU A 874      47.030  44.490  40.820  1.00  0.00           C
ATOM   4679 HD11 LEU A 874      47.780  44.980  41.480  1.00  0.00           H
ATOM   4680 HD12 LEU A 874      46.230  44.140  41.490  1.00  0.00           H
ATOM   4681 HD13 LEU A 874      46.550  45.280  40.200  1.00  0.00           H
ATOM   4682  CD2 LEU A 874      48.570  42.510  40.690  1.00  0.00           C
ATOM   4683 HD21 LEU A 874      48.070  41.750  41.330  1.00  0.00           H
ATOM   4684 HD22 LEU A 874      49.300  43.090  41.290  1.00  0.00           H
ATOM   4685 HD23 LEU A 874      49.130  41.890  39.950  1.00  0.00           H
ATOM   4686  C   LEU A 874      45.910  41.090  37.210  1.00  0.00           C
ATOM   4687  O   LEU A 874      45.210  41.750  36.530  1.00  0.00           O
ATOM   4688  N   LYS A 875      45.650  39.860  37.500  1.00  0.00           N
ATOM   4689  HN  LYS A 875      46.230  39.420  38.180  1.00  0.00           H
ATOM   4690  CA  LYS A 875      44.630  39.020  36.910  1.00  0.00           C
ATOM   4691  HA  LYS A 875      44.370  39.310  35.910  1.00  0.00           H
ATOM   4692  CB  LYS A 875      45.120  37.550  36.820  1.00  0.00           C
ATOM   4693  HB1 LYS A 875      44.270  37.130  36.240  1.00  0.00           H
ATOM   4694  HB2 LYS A 875      45.080  37.250  37.890  1.00  0.00           H
ATOM   4695  CG  LYS A 875      46.400  37.290  36.080  1.00  0.00           C
ATOM   4696  HG1 LYS A 875      47.240  37.870  36.510  1.00  0.00           H
ATOM   4697  HG2 LYS A 875      46.220  37.630  35.050  1.00  0.00           H
ATOM   4698  CD  LYS A 875      46.860  35.770  36.010  1.00  0.00           C
ATOM   4699  HD1 LYS A 875      47.750  35.640  35.360  1.00  0.00           H
ATOM   4700  HD2 LYS A 875      46.010  35.280  35.480  1.00  0.00           H
ATOM   4701  CE  LYS A 875      47.090  35.220  37.410  1.00  0.00           C
ATOM   4702  HE1 LYS A 875      47.340  34.130  37.400  1.00  0.00           H
ATOM   4703  HE2 LYS A 875      46.220  35.350  38.090  1.00  0.00           H
ATOM   4704  NZ  LYS A 875      48.240  35.950  38.070  1.00  0.00           N
ATOM   4705  HZ1 LYS A 875      48.940  36.100  37.320  1.00  0.00           H
ATOM   4706  HZ2 LYS A 875      48.640  35.440  38.880  1.00  0.00           H
ATOM   4707  HZ3 LYS A 875      47.830  36.840  38.430  1.00  0.00           H
ATOM   4708  C   LYS A 875      43.340  39.020  37.770  1.00  0.00           C
ATOM   4709  O   LYS A 875      42.280  38.830  37.260  1.00  0.00           O
ATOM   4710  N   LYS A 876      43.450  39.360  39.060  1.00  0.00           N
ATOM   4711  HN  LYS A 876      44.320  39.570  39.510  1.00  0.00           H
ATOM   4712  CA  LYS A 876      42.360  39.220  39.960  1.00  0.00           C
ATOM   4713  HA  LYS A 876      41.590  38.560  39.590  1.00  0.00           H
ATOM   4714  CB  LYS A 876      42.890  38.640  41.320  1.00  0.00           C
ATOM   4715  HB1 LYS A 876      42.010  38.420  41.960  1.00  0.00           H
ATOM   4716  HB2 LYS A 876      43.680  39.300  41.730  1.00  0.00           H
ATOM   4717  CG  LYS A 876      43.650  37.270  41.010  1.00  0.00           C
ATOM   4718  HG1 LYS A 876      44.200  36.900  41.920  1.00  0.00           H
ATOM   4719  HG2 LYS A 876      44.590  37.410  40.450  1.00  0.00           H
ATOM   4720  CD  LYS A 876      42.810  36.110  40.440  1.00  0.00           C
ATOM   4721  HD1 LYS A 876      43.450  35.210  40.340  1.00  0.00           H
ATOM   4722  HD2 LYS A 876      42.590  36.590  39.470  1.00  0.00           H
ATOM   4723  CE  LYS A 876      41.470  35.800  41.150  1.00  0.00           C
ATOM   4724  HE1 LYS A 876      40.870  36.710  40.940  1.00  0.00           H
ATOM   4725  HE2 LYS A 876      41.660  35.570  42.210  1.00  0.00           H
ATOM   4726  NZ  LYS A 876      40.790  34.640  40.630  1.00  0.00           N
ATOM   4727  HZ1 LYS A 876      39.760  34.660  40.650  1.00  0.00           H
ATOM   4728  HZ2 LYS A 876      41.020  33.770  41.150  1.00  0.00           H
ATOM   4729  HZ3 LYS A 876      41.010  34.470  39.620  1.00  0.00           H
ATOM   4730  C   LYS A 876      41.620  40.550  40.180  1.00  0.00           C
ATOM   4731  O   LYS A 876      40.810  40.700  41.080  1.00  0.00           O
ATOM   4732  N   GLY A 877      41.810  41.490  39.290  1.00  0.00           N
ATOM   4733  HN  GLY A 877      42.350  41.310  38.470  1.00  0.00           H
ATOM   4734  CA  GLY A 877      41.400  42.830  39.280  1.00  0.00           C
ATOM   4735  HA1 GLY A 877      40.360  42.810  38.990  1.00  0.00           H
ATOM   4736  HA2 GLY A 877      42.050  43.240  38.520  1.00  0.00           H
ATOM   4737  C   GLY A 877      41.600  43.490  40.660  1.00  0.00           C
ATOM   4738  O   GLY A 877      42.750  43.530  41.200  1.00  0.00           O
ATOM   4739  N   ALA A 878      40.560  44.130  41.210  1.00  0.00           N
ATOM   4740  HN  ALA A 878      39.680  44.220  40.760  1.00  0.00           H
ATOM   4741  CA  ALA A 878      40.520  44.590  42.590  1.00  0.00           C
ATOM   4742  HA  ALA A 878      41.450  44.470  43.120  1.00  0.00           H
ATOM   4743  CB  ALA A 878      40.260  46.080  42.550  1.00  0.00           C
ATOM   4744  HB1 ALA A 878      39.980  46.480  43.550  1.00  0.00           H
ATOM   4745  HB2 ALA A 878      39.470  46.360  41.810  1.00  0.00           H
ATOM   4746  HB3 ALA A 878      41.150  46.650  42.220  1.00  0.00           H
ATOM   4747  C   ALA A 878      39.520  43.750  43.360  1.00  0.00           C
ATOM   4748  O   ALA A 878      39.760  43.430  44.540  1.00  0.00           O
ATOM   4749  N   GLY A 879      38.420  43.330  42.750  1.00  0.00           N
ATOM   4750  HN  GLY A 879      38.430  43.430  41.750  1.00  0.00           H
ATOM   4751  CA  GLY A 879      37.270  42.660  43.360  1.00  0.00           C
ATOM   4752  HA1 GLY A 879      37.670  41.740  43.750  1.00  0.00           H
ATOM   4753  HA2 GLY A 879      36.520  42.620  42.570  1.00  0.00           H
ATOM   4754  C   GLY A 879      36.760  43.370  44.640  1.00  0.00           C
ATOM   4755  O   GLY A 879      36.480  42.800  45.670  1.00  0.00           O
ATOM   4756  N   TYR A 880      36.580  44.680  44.600  1.00  0.00           N
ATOM   4757  HN  TYR A 880      36.590  45.120  43.700  1.00  0.00           H
ATOM   4758  CA  TYR A 880      36.270  45.510  45.700  1.00  0.00           C
ATOM   4759  HA  TYR A 880      37.100  45.530  46.390  1.00  0.00           H
ATOM   4760  CB  TYR A 880      36.350  46.960  45.050  1.00  0.00           C
ATOM   4761  HB1 TYR A 880      35.870  46.880  44.050  1.00  0.00           H
ATOM   4762  HB2 TYR A 880      37.390  47.300  44.880  1.00  0.00           H
ATOM   4763  CG  TYR A 880      35.630  48.070  45.860  1.00  0.00           C
ATOM   4764  CD1 TYR A 880      34.530  48.610  45.200  1.00  0.00           C
ATOM   4765  HD1 TYR A 880      34.280  48.340  44.180  1.00  0.00           H
ATOM   4766  CE1 TYR A 880      33.750  49.440  46.030  1.00  0.00           C
ATOM   4767  HE1 TYR A 880      32.810  49.820  45.700  1.00  0.00           H
ATOM   4768  CZ  TYR A 880      34.100  49.830  47.290  1.00  0.00           C
ATOM   4769  OH  TYR A 880      33.150  50.410  48.170  1.00  0.00           O
ATOM   4770  HH  TYR A 880      32.310  50.230  47.740  1.00  0.00           H
ATOM   4771  CD2 TYR A 880      36.090  48.430  47.140  1.00  0.00           C
ATOM   4772  HD2 TYR A 880      36.980  48.060  47.630  1.00  0.00           H
ATOM   4773  CE2 TYR A 880      35.310  49.380  47.800  1.00  0.00           C
ATOM   4774  HE2 TYR A 880      35.580  49.690  48.810  1.00  0.00           H
ATOM   4775  C   TYR A 880      35.080  45.230  46.560  1.00  0.00           C
ATOM   4776  O   TYR A 880      35.230  45.200  47.770  1.00  0.00           O
ATOM   4777  N   HSD A 881      33.880  44.940  45.990  1.00  0.00           N
ATOM   4778  HN  HSD A 881      33.710  44.890  45.010  1.00  0.00           H
ATOM   4779  CA  HSD A 881      32.750  44.410  46.730  1.00  0.00           C
ATOM   4780  HA  HSD A 881      32.360  45.130  47.430  1.00  0.00           H
ATOM   4781  CB  HSD A 881      31.540  44.190  45.800  1.00  0.00           C
ATOM   4782  HB1 HSD A 881      30.930  43.460  46.390  1.00  0.00           H
ATOM   4783  HB2 HSD A 881      31.850  43.640  44.880  1.00  0.00           H
ATOM   4784  ND1 HSD A 881      31.070  46.200  44.400  1.00  0.00           N
ATOM   4785  HD1 HSD A 881      31.870  46.010  43.840  1.00  0.00           H
ATOM   4786  CG  HSD A 881      30.700  45.380  45.420  1.00  0.00           C
ATOM   4787  CE1 HSD A 881      30.050  47.080  44.070  1.00  0.00           C
ATOM   4788  HE1 HSD A 881      29.890  47.670  43.170  1.00  0.00           H
ATOM   4789  NE2 HSD A 881      29.000  46.810  44.790  1.00  0.00           N
ATOM   4790  CD2 HSD A 881      29.390  45.780  45.690  1.00  0.00           C
ATOM   4791  HD2 HSD A 881      28.680  45.370  46.390  1.00  0.00           H
ATOM   4792  C   HSD A 881      33.000  43.100  47.490  1.00  0.00           C
ATOM   4793  O   HSD A 881      32.690  43.020  48.660  1.00  0.00           O
ATOM   4794  N   LEU A 882      33.690  42.050  46.910  1.00  0.00           N
ATOM   4795  HN  LEU A 882      33.910  42.080  45.930  1.00  0.00           H
ATOM   4796  CA  LEU A 882      34.010  40.880  47.730  1.00  0.00           C
ATOM   4797  HA  LEU A 882      33.190  40.380  48.240  1.00  0.00           H
ATOM   4798  CB  LEU A 882      34.470  39.750  46.720  1.00  0.00           C
ATOM   4799  HB1 LEU A 882      35.380  40.100  46.180  1.00  0.00           H
ATOM   4800  HB2 LEU A 882      33.700  39.610  45.930  1.00  0.00           H
ATOM   4801  CG  LEU A 882      34.790  38.350  47.250  1.00  0.00           C
ATOM   4802  HG  LEU A 882      35.750  38.390  47.810  1.00  0.00           H
ATOM   4803  CD1 LEU A 882      33.790  37.730  48.240  1.00  0.00           C
ATOM   4804 HD11 LEU A 882      33.960  36.630  48.330  1.00  0.00           H
ATOM   4805 HD12 LEU A 882      32.830  38.030  47.770  1.00  0.00           H
ATOM   4806 HD13 LEU A 882      33.710  38.240  49.230  1.00  0.00           H
ATOM   4807  CD2 LEU A 882      34.840  37.460  46.020  1.00  0.00           C
ATOM   4808 HD21 LEU A 882      35.190  36.420  46.190  1.00  0.00           H
ATOM   4809 HD22 LEU A 882      35.560  37.860  45.270  1.00  0.00           H
ATOM   4810 HD23 LEU A 882      33.830  37.460  45.550  1.00  0.00           H
ATOM   4811  C   LEU A 882      35.040  41.180  48.770  1.00  0.00           C
ATOM   4812  O   LEU A 882      34.810  40.630  49.850  1.00  0.00           O
ATOM   4813  N   ASP A 883      36.080  41.940  48.460  1.00  0.00           N
ATOM   4814  HN  ASP A 883      36.150  42.220  47.510  1.00  0.00           H
ATOM   4815  CA  ASP A 883      37.050  42.560  49.420  1.00  0.00           C
ATOM   4816  HA  ASP A 883      37.710  41.780  49.770  1.00  0.00           H
ATOM   4817  CB  ASP A 883      38.070  43.630  48.790  1.00  0.00           C
ATOM   4818  HB1 ASP A 883      38.630  44.200  49.560  1.00  0.00           H
ATOM   4819  HB2 ASP A 883      37.530  44.480  48.330  1.00  0.00           H
ATOM   4820  CG  ASP A 883      38.910  43.050  47.680  1.00  0.00           C
ATOM   4821  OD1 ASP A 883      39.030  41.910  47.300  1.00  0.00           O
ATOM   4822  OD2 ASP A 883      39.640  44.050  47.090  1.00  0.00           O
ATOM   4823  HD2 ASP A 883      39.690  43.810  46.170  1.00  0.00           H
ATOM   4824  C   ASP A 883      36.290  43.250  50.590  1.00  0.00           C
ATOM   4825  O   ASP A 883      36.500  42.850  51.750  1.00  0.00           O
ATOM   4826  N   LEU A 884      35.400  44.120  50.220  1.00  0.00           N
ATOM   4827  HN  LEU A 884      35.230  44.230  49.240  1.00  0.00           H
ATOM   4828  CA  LEU A 884      34.560  44.950  51.130  1.00  0.00           C
ATOM   4829  HA  LEU A 884      35.040  45.480  51.930  1.00  0.00           H
ATOM   4830  CB  LEU A 884      33.740  45.880  50.230  1.00  0.00           C
ATOM   4831  HB1 LEU A 884      33.300  45.160  49.510  1.00  0.00           H
ATOM   4832  HB2 LEU A 884      34.490  46.570  49.770  1.00  0.00           H
ATOM   4833  CG  LEU A 884      32.660  46.780  50.840  1.00  0.00           C
ATOM   4834  HG  LEU A 884      31.900  46.120  51.310  1.00  0.00           H
ATOM   4835  CD1 LEU A 884      33.180  47.710  51.910  1.00  0.00           C
ATOM   4836 HD11 LEU A 884      33.510  47.050  52.740  1.00  0.00           H
ATOM   4837 HD12 LEU A 884      32.330  48.270  52.360  1.00  0.00           H
ATOM   4838 HD13 LEU A 884      33.990  48.390  51.570  1.00  0.00           H
ATOM   4839  CD2 LEU A 884      31.990  47.650  49.770  1.00  0.00           C
ATOM   4840 HD21 LEU A 884      31.510  46.970  49.030  1.00  0.00           H
ATOM   4841 HD22 LEU A 884      32.690  48.280  49.190  1.00  0.00           H
ATOM   4842 HD23 LEU A 884      31.320  48.340  50.310  1.00  0.00           H
ATOM   4843  C   LEU A 884      33.700  44.000  51.980  1.00  0.00           C
ATOM   4844  O   LEU A 884      33.630  44.100  53.160  1.00  0.00           O
ATOM   4845  N   LEU A 885      32.930  43.080  51.340  1.00  0.00           N
ATOM   4846  HN  LEU A 885      33.060  42.950  50.370  1.00  0.00           H
ATOM   4847  CA  LEU A 885      32.060  42.150  52.060  1.00  0.00           C
ATOM   4848  HA  LEU A 885      31.340  42.750  52.590  1.00  0.00           H
ATOM   4849  CB  LEU A 885      31.360  41.280  50.970  1.00  0.00           C
ATOM   4850  HB1 LEU A 885      32.040  40.730  50.290  1.00  0.00           H
ATOM   4851  HB2 LEU A 885      30.880  42.030  50.310  1.00  0.00           H
ATOM   4852  CG  LEU A 885      30.240  40.250  51.400  1.00  0.00           C
ATOM   4853  HG  LEU A 885      30.730  39.390  51.900  1.00  0.00           H
ATOM   4854  CD1 LEU A 885      29.380  40.880  52.530  1.00  0.00           C
ATOM   4855 HD11 LEU A 885      30.060  40.870  53.400  1.00  0.00           H
ATOM   4856 HD12 LEU A 885      28.490  40.240  52.710  1.00  0.00           H
ATOM   4857 HD13 LEU A 885      29.030  41.860  52.130  1.00  0.00           H
ATOM   4858  CD2 LEU A 885      29.510  39.750  50.110  1.00  0.00           C
ATOM   4859 HD21 LEU A 885      28.600  39.220  50.420  1.00  0.00           H
ATOM   4860 HD22 LEU A 885      30.210  39.080  49.550  1.00  0.00           H
ATOM   4861 HD23 LEU A 885      29.200  40.620  49.490  1.00  0.00           H
ATOM   4862  C   LEU A 885      32.880  41.230  53.050  1.00  0.00           C
ATOM   4863  O   LEU A 885      32.460  41.040  54.200  1.00  0.00           O
ATOM   4864  N   MET A 886      34.120  40.760  52.660  1.00  0.00           N
ATOM   4865  HN  MET A 886      34.450  40.840  51.720  1.00  0.00           H
ATOM   4866  CA  MET A 886      34.910  39.870  53.560  1.00  0.00           C
ATOM   4867  HA  MET A 886      34.200  39.160  53.920  1.00  0.00           H
ATOM   4868  CB  MET A 886      36.090  39.110  52.890  1.00  0.00           C
ATOM   4869  HB1 MET A 886      36.790  38.630  53.610  1.00  0.00           H
ATOM   4870  HB2 MET A 886      36.790  39.820  52.420  1.00  0.00           H
ATOM   4871  CG  MET A 886      35.620  38.000  51.840  1.00  0.00           C
ATOM   4872  HG1 MET A 886      36.460  37.670  51.180  1.00  0.00           H
ATOM   4873  HG2 MET A 886      34.800  38.550  51.340  1.00  0.00           H
ATOM   4874  SD  MET A 886      34.680  36.710  52.530  1.00  0.00           S
ATOM   4875  CE  MET A 886      35.760  36.300  53.890  1.00  0.00           C
ATOM   4876  HE1 MET A 886      36.800  36.150  53.530  1.00  0.00           H
ATOM   4877  HE2 MET A 886      35.540  35.300  54.320  1.00  0.00           H
ATOM   4878  HE3 MET A 886      35.840  36.990  54.760  1.00  0.00           H
ATOM   4879  C   MET A 886      35.370  40.590  54.790  1.00  0.00           C
ATOM   4880  O   MET A 886      35.330  40.090  55.910  1.00  0.00           O
ATOM   4881  N   VAL A 887      35.860  41.860  54.630  1.00  0.00           N
ATOM   4882  HN  VAL A 887      36.130  42.100  53.700  1.00  0.00           H
ATOM   4883  CA  VAL A 887      36.040  42.810  55.760  1.00  0.00           C
ATOM   4884  HA  VAL A 887      36.650  42.360  56.520  1.00  0.00           H
ATOM   4885  CB  VAL A 887      36.750  44.180  55.440  1.00  0.00           C
ATOM   4886  HB  VAL A 887      36.240  44.600  54.560  1.00  0.00           H
ATOM   4887  CG1 VAL A 887      37.060  45.140  56.650  1.00  0.00           C
ATOM   4888 HG11 VAL A 887      37.930  44.640  57.150  1.00  0.00           H
ATOM   4889 HG12 VAL A 887      36.220  45.390  57.330  1.00  0.00           H
ATOM   4890 HG13 VAL A 887      37.250  46.150  56.230  1.00  0.00           H
ATOM   4891  CG2 VAL A 887      38.150  43.730  54.900  1.00  0.00           C
ATOM   4892 HG21 VAL A 887      38.110  43.160  53.960  1.00  0.00           H
ATOM   4893 HG22 VAL A 887      38.720  43.090  55.610  1.00  0.00           H
ATOM   4894 HG23 VAL A 887      38.840  44.570  54.720  1.00  0.00           H
ATOM   4895  C   VAL A 887      34.730  43.200  56.490  1.00  0.00           C
ATOM   4896  O   VAL A 887      34.770  43.110  57.720  1.00  0.00           O
ATOM   4897  N   GLY A 888      33.570  43.610  55.780  1.00  0.00           N
ATOM   4898  HN  GLY A 888      33.600  43.730  54.800  1.00  0.00           H
ATOM   4899  CA  GLY A 888      32.370  43.900  56.600  1.00  0.00           C
ATOM   4900  HA1 GLY A 888      31.580  44.210  55.920  1.00  0.00           H
ATOM   4901  HA2 GLY A 888      32.540  44.640  57.360  1.00  0.00           H
ATOM   4902  C   GLY A 888      31.920  42.810  57.430  1.00  0.00           C
ATOM   4903  O   GLY A 888      31.480  42.960  58.580  1.00  0.00           O
ATOM   4904  N   VAL A 889      31.800  41.630  56.850  1.00  0.00           N
ATOM   4905  HN  VAL A 889      32.130  41.630  55.900  1.00  0.00           H
ATOM   4906  CA  VAL A 889      31.350  40.420  57.470  1.00  0.00           C
ATOM   4907  HA  VAL A 889      30.380  40.600  57.920  1.00  0.00           H
ATOM   4908  CB  VAL A 889      30.950  39.260  56.470  1.00  0.00           C
ATOM   4909  HB  VAL A 889      31.770  39.020  55.780  1.00  0.00           H
ATOM   4910  CG1 VAL A 889      30.790  38.040  57.460  1.00  0.00           C
ATOM   4911 HG11 VAL A 889      31.740  37.640  57.870  1.00  0.00           H
ATOM   4912 HG12 VAL A 889      30.380  37.120  56.980  1.00  0.00           H
ATOM   4913 HG13 VAL A 889      30.130  38.230  58.330  1.00  0.00           H
ATOM   4914  CG2 VAL A 889      29.630  39.700  55.730  1.00  0.00           C
ATOM   4915 HG21 VAL A 889      29.320  38.960  54.960  1.00  0.00           H
ATOM   4916 HG22 VAL A 889      29.810  40.630  55.160  1.00  0.00           H
ATOM   4917 HG23 VAL A 889      28.920  39.800  56.570  1.00  0.00           H
ATOM   4918  C   VAL A 889      32.140  40.000  58.640  1.00  0.00           C
ATOM   4919  O   VAL A 889      31.620  39.900  59.770  1.00  0.00           O
ATOM   4920  N   MET A 890      33.520  39.970  58.480  1.00  0.00           N
ATOM   4921  HN  MET A 890      33.790  40.300  57.570  1.00  0.00           H
ATOM   4922  CA  MET A 890      34.470  39.740  59.580  1.00  0.00           C
ATOM   4923  HA  MET A 890      34.210  38.830  60.110  1.00  0.00           H
ATOM   4924  CB  MET A 890      35.890  39.460  58.970  1.00  0.00           C
ATOM   4925  HB1 MET A 890      36.690  39.550  59.730  1.00  0.00           H
ATOM   4926  HB2 MET A 890      36.230  40.190  58.210  1.00  0.00           H
ATOM   4927  CG  MET A 890      36.010  38.050  58.360  1.00  0.00           C
ATOM   4928  HG1 MET A 890      37.020  37.810  57.970  1.00  0.00           H
ATOM   4929  HG2 MET A 890      35.240  38.060  57.560  1.00  0.00           H
ATOM   4930  SD  MET A 890      35.560  36.760  59.700  1.00  0.00           S
ATOM   4931  CE  MET A 890      36.970  36.850  60.890  1.00  0.00           C
ATOM   4932  HE1 MET A 890      36.760  37.560  61.710  1.00  0.00           H
ATOM   4933  HE2 MET A 890      37.900  37.000  60.310  1.00  0.00           H
ATOM   4934  HE3 MET A 890      36.990  35.840  61.360  1.00  0.00           H
ATOM   4935  C   MET A 890      34.610  40.840  60.690  1.00  0.00           C
ATOM   4936  O   MET A 890      35.030  40.570  61.810  1.00  0.00           O
ATOM   4937  N   LEU A 891      34.170  42.040  60.340  1.00  0.00           N
ATOM   4938  HN  LEU A 891      34.020  42.320  59.400  1.00  0.00           H
ATOM   4939  CA  LEU A 891      34.070  43.100  61.360  1.00  0.00           C
ATOM   4940  HA  LEU A 891      34.990  43.110  61.920  1.00  0.00           H
ATOM   4941  CB  LEU A 891      33.600  44.410  60.620  1.00  0.00           C
ATOM   4942  HB1 LEU A 891      32.550  44.290  60.270  1.00  0.00           H
ATOM   4943  HB2 LEU A 891      34.250  44.690  59.750  1.00  0.00           H
ATOM   4944  CG  LEU A 891      33.800  45.630  61.520  1.00  0.00           C
ATOM   4945  HG  LEU A 891      33.470  45.400  62.560  1.00  0.00           H
ATOM   4946  CD1 LEU A 891      35.310  46.050  61.720  1.00  0.00           C
ATOM   4947 HD11 LEU A 891      35.940  46.130  60.810  1.00  0.00           H
ATOM   4948 HD12 LEU A 891      35.860  45.300  62.320  1.00  0.00           H
ATOM   4949 HD13 LEU A 891      35.450  47.000  62.280  1.00  0.00           H
ATOM   4950  CD2 LEU A 891      32.910  46.860  61.070  1.00  0.00           C
ATOM   4951 HD21 LEU A 891      31.830  46.650  61.180  1.00  0.00           H
ATOM   4952 HD22 LEU A 891      33.080  47.030  59.990  1.00  0.00           H
ATOM   4953 HD23 LEU A 891      33.110  47.800  61.620  1.00  0.00           H
ATOM   4954  C   LEU A 891      32.990  42.730  62.490  1.00  0.00           C
ATOM   4955  O   LEU A 891      33.170  42.940  63.630  1.00  0.00           O
ATOM   4956  N   GLY A 892      31.910  42.080  62.130  1.00  0.00           N
ATOM   4957  HN  GLY A 892      31.910  41.900  61.140  1.00  0.00           H
ATOM   4958  CA  GLY A 892      30.860  41.570  62.900  1.00  0.00           C
ATOM   4959  HA1 GLY A 892      30.240  41.100  62.160  1.00  0.00           H
ATOM   4960  HA2 GLY A 892      30.380  42.320  63.510  1.00  0.00           H
ATOM   4961  C   GLY A 892      31.350  40.430  63.740  1.00  0.00           C
ATOM   4962  O   GLY A 892      30.960  40.280  64.930  1.00  0.00           O
ATOM   4963  N   VAL A 893      32.240  39.560  63.180  1.00  0.00           N
ATOM   4964  HN  VAL A 893      32.490  39.660  62.210  1.00  0.00           H
ATOM   4965  CA  VAL A 893      32.780  38.350  63.830  1.00  0.00           C
ATOM   4966  HA  VAL A 893      32.050  37.810  64.420  1.00  0.00           H
ATOM   4967  CB  VAL A 893      33.400  37.420  62.850  1.00  0.00           C
ATOM   4968  HB  VAL A 893      34.290  37.900  62.370  1.00  0.00           H
ATOM   4969  CG1 VAL A 893      33.770  36.090  63.550  1.00  0.00           C
ATOM   4970 HG11 VAL A 893      34.560  36.280  64.310  1.00  0.00           H
ATOM   4971 HG12 VAL A 893      34.290  35.450  62.790  1.00  0.00           H
ATOM   4972 HG13 VAL A 893      32.880  35.480  63.810  1.00  0.00           H
ATOM   4973  CG2 VAL A 893      32.420  37.150  61.630  1.00  0.00           C
ATOM   4974 HG21 VAL A 893      31.960  38.010  61.080  1.00  0.00           H
ATOM   4975 HG22 VAL A 893      31.600  36.520  62.040  1.00  0.00           H
ATOM   4976 HG23 VAL A 893      33.000  36.670  60.820  1.00  0.00           H
ATOM   4977  C   VAL A 893      33.860  38.820  64.790  1.00  0.00           C
ATOM   4978  O   VAL A 893      33.710  38.510  65.960  1.00  0.00           O
ATOM   4979  N   CYS A 894      34.840  39.680  64.500  1.00  0.00           N
ATOM   4980  HN  CYS A 894      34.980  39.800  63.520  1.00  0.00           H
ATOM   4981  CA  CYS A 894      35.800  40.270  65.420  1.00  0.00           C
ATOM   4982  HA  CYS A 894      36.200  39.470  66.020  1.00  0.00           H
ATOM   4983  CB  CYS A 894      36.980  40.950  64.690  1.00  0.00           C
ATOM   4984  HB1 CYS A 894      37.710  41.390  65.390  1.00  0.00           H
ATOM   4985  HB2 CYS A 894      36.540  41.720  64.030  1.00  0.00           H
ATOM   4986  SG  CYS A 894      37.620  39.580  63.660  1.00  0.00           S
ATOM   4987  HG1 CYS A 894      38.260  40.280  62.740  1.00  0.00           H
ATOM   4988  C   CYS A 894      35.170  41.160  66.480  1.00  0.00           C
ATOM   4989  O   CYS A 894      35.520  41.120  67.690  1.00  0.00           O
ATOM   4990  N   SER A 895      34.140  41.950  66.180  1.00  0.00           N
ATOM   4991  HN  SER A 895      33.790  42.170  65.260  1.00  0.00           H
ATOM   4992  CA  SER A 895      33.350  42.610  67.240  1.00  0.00           C
ATOM   4993  HA  SER A 895      34.040  43.240  67.790  1.00  0.00           H
ATOM   4994  CB  SER A 895      32.200  43.530  66.650  1.00  0.00           C
ATOM   4995  HB1 SER A 895      31.740  44.120  67.480  1.00  0.00           H
ATOM   4996  HB2 SER A 895      31.450  42.870  66.150  1.00  0.00           H
ATOM   4997  OG  SER A 895      32.690  44.480  65.750  1.00  0.00           O
ATOM   4998  HG1 SER A 895      33.090  44.070  64.970  1.00  0.00           H
ATOM   4999  C   SER A 895      32.770  41.800  68.320  1.00  0.00           C
ATOM   5000  O   SER A 895      32.750  42.110  69.440  1.00  0.00           O
ATOM   5001  N   VAL A 896      32.360  40.610  68.040  1.00  0.00           N
ATOM   5002  HN  VAL A 896      32.380  40.500  67.050  1.00  0.00           H
ATOM   5003  CA  VAL A 896      31.860  39.650  69.020  1.00  0.00           C
ATOM   5004  HA  VAL A 896      31.180  40.260  69.600  1.00  0.00           H
ATOM   5005  CB  VAL A 896      31.040  38.530  68.420  1.00  0.00           C
ATOM   5006  HB  VAL A 896      31.450  38.270  67.430  1.00  0.00           H
ATOM   5007  CG1 VAL A 896      31.110  37.200  69.180  1.00  0.00           C
ATOM   5008 HG11 VAL A 896      30.570  36.410  68.610  1.00  0.00           H
ATOM   5009 HG12 VAL A 896      30.630  37.220  70.180  1.00  0.00           H
ATOM   5010 HG13 VAL A 896      32.150  36.840  69.330  1.00  0.00           H
ATOM   5011  CG2 VAL A 896      29.600  38.990  68.160  1.00  0.00           C
ATOM   5012 HG21 VAL A 896      28.930  38.230  67.710  1.00  0.00           H
ATOM   5013 HG22 VAL A 896      29.650  39.890  67.500  1.00  0.00           H
ATOM   5014 HG23 VAL A 896      29.090  39.200  69.110  1.00  0.00           H
ATOM   5015  C   VAL A 896      32.970  39.220  69.980  1.00  0.00           C
ATOM   5016  O   VAL A 896      32.780  38.950  71.150  1.00  0.00           O
ATOM   5017  N   MET A 897      34.260  39.170  69.500  1.00  0.00           N
ATOM   5018  HN  MET A 897      34.430  39.530  68.590  1.00  0.00           H
ATOM   5019  CA  MET A 897      35.380  38.680  70.260  1.00  0.00           C
ATOM   5020  HA  MET A 897      34.950  37.970  70.950  1.00  0.00           H
ATOM   5021  CB  MET A 897      36.460  38.050  69.320  1.00  0.00           C
ATOM   5022  HB1 MET A 897      37.190  37.540  69.980  1.00  0.00           H
ATOM   5023  HB2 MET A 897      36.990  38.890  68.850  1.00  0.00           H
ATOM   5024  CG  MET A 897      35.960  37.080  68.180  1.00  0.00           C
ATOM   5025  HG1 MET A 897      36.890  36.640  67.770  1.00  0.00           H
ATOM   5026  HG2 MET A 897      35.530  37.730  67.400  1.00  0.00           H
ATOM   5027  SD  MET A 897      34.850  35.830  68.700  1.00  0.00           S
ATOM   5028  CE  MET A 897      34.380  35.240  67.060  1.00  0.00           C
ATOM   5029  HE1 MET A 897      35.260  34.960  66.440  1.00  0.00           H
ATOM   5030  HE2 MET A 897      33.950  36.090  66.480  1.00  0.00           H
ATOM   5031  HE3 MET A 897      33.620  34.440  67.190  1.00  0.00           H
ATOM   5032  C   MET A 897      35.980  39.830  71.050  1.00  0.00           C
ATOM   5033  O   MET A 897      36.980  39.740  71.780  1.00  0.00           O
ATOM   5034  N   GLY A 898      35.440  41.090  71.070  1.00  0.00           N
ATOM   5035  HN  GLY A 898      34.610  41.270  70.540  1.00  0.00           H
ATOM   5036  CA  GLY A 898      35.910  42.340  71.720  1.00  0.00           C
ATOM   5037  HA1 GLY A 898      35.940  42.100  72.760  1.00  0.00           H
ATOM   5038  HA2 GLY A 898      35.150  43.090  71.700  1.00  0.00           H
ATOM   5039  C   GLY A 898      37.220  42.930  71.220  1.00  0.00           C
ATOM   5040  O   GLY A 898      37.830  43.770  71.930  1.00  0.00           O
ATOM   5041  N   LEU A 899      37.590  42.580  70.000  1.00  0.00           N
ATOM   5042  HN  LEU A 899      37.070  41.880  69.510  1.00  0.00           H
ATOM   5043  CA  LEU A 899      38.870  42.900  69.480  1.00  0.00           C
ATOM   5044  HA  LEU A 899      39.610  42.930  70.270  1.00  0.00           H
ATOM   5045  CB  LEU A 899      39.510  41.790  68.580  1.00  0.00           C
ATOM   5046  HB1 LEU A 899      40.500  42.060  68.150  1.00  0.00           H
ATOM   5047  HB2 LEU A 899      38.710  41.610  67.840  1.00  0.00           H
ATOM   5048  CG  LEU A 899      39.850  40.430  69.280  1.00  0.00           C
ATOM   5049  HG  LEU A 899      38.950  40.180  69.870  1.00  0.00           H
ATOM   5050  CD1 LEU A 899      40.090  39.260  68.310  1.00  0.00           C
ATOM   5051 HD11 LEU A 899      39.250  38.970  67.640  1.00  0.00           H
ATOM   5052 HD12 LEU A 899      40.340  38.350  68.880  1.00  0.00           H
ATOM   5053 HD13 LEU A 899      40.940  39.430  67.610  1.00  0.00           H
ATOM   5054  CD2 LEU A 899      41.030  40.530  70.190  1.00  0.00           C
ATOM   5055 HD21 LEU A 899      40.750  41.050  71.130  1.00  0.00           H
ATOM   5056 HD22 LEU A 899      41.850  41.100  69.720  1.00  0.00           H
ATOM   5057 HD23 LEU A 899      41.390  39.520  70.480  1.00  0.00           H
ATOM   5058  C   LEU A 899      38.840  44.260  68.760  1.00  0.00           C
ATOM   5059  O   LEU A 899      37.810  44.750  68.330  1.00  0.00           O
ATOM   5060  N   PRO A 900      39.990  44.970  68.600  1.00  0.00           N
[truncated: 7,490,634 more chars]
