# Supplementary material for: CryoEM and computational modeling structural insights into the pH regulator NBCn1
Source: Nat Commun. 2025 Nov 11;16:9932. doi: 10.1038/s41467-025-64868-z (PMC12606367; doi:10.1038/s41467-025-64868-z)
Supplement: Supplementary file 8 — Supplementary Data 6 [file 41467_2025_64868_MOESM8_ESM.zip › 1us_unrestr_MD_OF_IF_transition_apoNBCn1/transition_rep2_traj13_last.pdb]

REMARK    GENERATED BY TRJCONV
TITLE     Title t= 1000000.00000 step= 500000000
REMARK    THIS IS A SIMULATION BOX
CRYST1   96.180   96.180  104.549  90.00  90.00  90.00 P 1           1
MODEL        1
ATOM      1  N   LEU A 585      28.980  39.650  42.040  1.00  0.00           N
ATOM      2  HT1 LEU A 585      28.860  40.670  41.990  1.00  0.00           H
ATOM      3  HT2 LEU A 585      28.050  39.320  41.720  1.00  0.00           H
ATOM      4  HT3 LEU A 585      29.770  39.370  41.420  1.00  0.00           H
ATOM      5  CA  LEU A 585      29.300  39.360  43.500  1.00  0.00           C
ATOM      6  HA  LEU A 585      30.370  39.520  43.590  1.00  0.00           H
ATOM      7  CB  LEU A 585      28.470  40.450  44.360  1.00  0.00           C
ATOM      8  HB1 LEU A 585      27.400  40.380  44.050  1.00  0.00           H
ATOM      9  HB2 LEU A 585      28.780  41.460  44.020  1.00  0.00           H
ATOM     10  CG  LEU A 585      28.550  40.330  45.900  1.00  0.00           C
ATOM     11  HG  LEU A 585      28.580  39.250  46.140  1.00  0.00           H
ATOM     12  CD1 LEU A 585      29.710  41.130  46.460  1.00  0.00           C
ATOM     13 HD11 LEU A 585      29.680  41.180  47.570  1.00  0.00           H
ATOM     14 HD12 LEU A 585      29.750  42.210  46.170  1.00  0.00           H
ATOM     15 HD13 LEU A 585      30.670  40.670  46.130  1.00  0.00           H
ATOM     16  CD2 LEU A 585      27.250  40.800  46.590  1.00  0.00           C
ATOM     17 HD21 LEU A 585      27.340  41.900  46.520  1.00  0.00           H
ATOM     18 HD22 LEU A 585      27.300  40.520  47.670  1.00  0.00           H
ATOM     19 HD23 LEU A 585      26.320  40.440  46.100  1.00  0.00           H
ATOM     20  C   LEU A 585      29.200  37.920  43.860  1.00  0.00           C
ATOM     21  O   LEU A 585      30.230  37.230  43.810  1.00  0.00           O
ATOM     22  N   ILE A 586      27.990  37.450  44.240  1.00  0.00           N
ATOM     23  HN  ILE A 586      27.190  38.020  44.360  1.00  0.00           H
ATOM     24  CA  ILE A 586      27.800  36.030  44.570  1.00  0.00           C
ATOM     25  HA  ILE A 586      28.510  35.750  45.330  1.00  0.00           H
ATOM     26  CB  ILE A 586      26.390  35.710  45.140  1.00  0.00           C
ATOM     27  HB  ILE A 586      25.630  36.230  44.500  1.00  0.00           H
ATOM     28  CG2 ILE A 586      26.090  34.230  45.240  1.00  0.00           C
ATOM     29 HG21 ILE A 586      26.710  33.770  46.040  1.00  0.00           H
ATOM     30 HG22 ILE A 586      26.280  33.600  44.340  1.00  0.00           H
ATOM     31 HG23 ILE A 586      25.060  34.040  45.580  1.00  0.00           H
ATOM     32  CG1 ILE A 586      26.250  36.480  46.520  1.00  0.00           C
ATOM     33 HG11 ILE A 586      25.300  36.110  46.950  1.00  0.00           H
ATOM     34 HG12 ILE A 586      26.200  37.570  46.290  1.00  0.00           H
ATOM     35  CD  ILE A 586      27.310  36.250  47.560  1.00  0.00           C
ATOM     36  HD1 ILE A 586      27.610  35.220  47.860  1.00  0.00           H
ATOM     37  HD2 ILE A 586      27.000  36.830  48.450  1.00  0.00           H
ATOM     38  HD3 ILE A 586      28.280  36.720  47.270  1.00  0.00           H
ATOM     39  C   ILE A 586      28.100  35.030  43.500  1.00  0.00           C
ATOM     40  O   ILE A 586      28.780  34.040  43.700  1.00  0.00           O
ATOM     41  N   LEU A 587      27.730  35.270  42.200  1.00  0.00           N
ATOM     42  HN  LEU A 587      27.150  36.070  42.050  1.00  0.00           H
ATOM     43  CA  LEU A 587      27.930  34.440  41.090  1.00  0.00           C
ATOM     44  HA  LEU A 587      27.460  33.530  41.440  1.00  0.00           H
ATOM     45  CB  LEU A 587      27.080  35.060  39.920  1.00  0.00           C
ATOM     46  HB1 LEU A 587      27.550  36.060  39.980  1.00  0.00           H
ATOM     47  HB2 LEU A 587      25.990  35.090  40.160  1.00  0.00           H
ATOM     48  CG  LEU A 587      27.350  34.570  38.530  1.00  0.00           C
ATOM     49  HG  LEU A 587      28.430  34.670  38.340  1.00  0.00           H
ATOM     50  CD1 LEU A 587      27.020  33.030  38.400  1.00  0.00           C
ATOM     51 HD11 LEU A 587      25.940  33.000  38.200  1.00  0.00           H
ATOM     52 HD12 LEU A 587      27.390  32.540  39.320  1.00  0.00           H
ATOM     53 HD13 LEU A 587      27.470  32.470  37.550  1.00  0.00           H
ATOM     54  CD2 LEU A 587      26.600  35.490  37.510  1.00  0.00           C
ATOM     55 HD21 LEU A 587      27.110  36.480  37.530  1.00  0.00           H
ATOM     56 HD22 LEU A 587      25.500  35.550  37.680  1.00  0.00           H
ATOM     57 HD23 LEU A 587      26.820  35.140  36.480  1.00  0.00           H
ATOM     58  C   LEU A 587      29.410  34.250  40.640  1.00  0.00           C
ATOM     59  O   LEU A 587      29.720  33.130  40.160  1.00  0.00           O
ATOM     60  N   ASP A 588      30.260  35.290  40.990  1.00  0.00           N
ATOM     61  HN  ASP A 588      29.700  36.070  41.250  1.00  0.00           H
ATOM     62  CA  ASP A 588      31.680  35.330  40.740  1.00  0.00           C
ATOM     63  HA  ASP A 588      31.920  35.130  39.710  1.00  0.00           H
ATOM     64  CB  ASP A 588      32.270  36.760  41.060  1.00  0.00           C
ATOM     65  HB1 ASP A 588      33.330  36.800  40.730  1.00  0.00           H
ATOM     66  HB2 ASP A 588      32.250  37.020  42.140  1.00  0.00           H
ATOM     67  CG  ASP A 588      31.530  37.850  40.360  1.00  0.00           C
ATOM     68  OD1 ASP A 588      31.110  37.730  39.230  1.00  0.00           O
ATOM     69  OD2 ASP A 588      31.370  38.910  40.990  1.00  0.00           O
ATOM     70  C   ASP A 588      32.460  34.290  41.630  1.00  0.00           C
ATOM     71  O   ASP A 588      33.240  33.480  41.160  1.00  0.00           O
ATOM     72  N   ILE A 589      32.090  34.260  42.980  1.00  0.00           N
ATOM     73  HN  ILE A 589      31.450  34.950  43.260  1.00  0.00           H
ATOM     74  CA  ILE A 589      32.660  33.320  44.000  1.00  0.00           C
ATOM     75  HA  ILE A 589      33.720  33.390  43.850  1.00  0.00           H
ATOM     76  CB  ILE A 589      32.220  33.550  45.420  1.00  0.00           C
ATOM     77  HB  ILE A 589      31.210  33.150  45.630  1.00  0.00           H
ATOM     78  CG2 ILE A 589      33.170  32.900  46.410  1.00  0.00           C
ATOM     79 HG21 ILE A 589      32.790  33.130  47.430  1.00  0.00           H
ATOM     80 HG22 ILE A 589      34.150  33.420  46.380  1.00  0.00           H
ATOM     81 HG23 ILE A 589      33.310  31.800  46.260  1.00  0.00           H
ATOM     82  CG1 ILE A 589      32.030  35.060  45.750  1.00  0.00           C
ATOM     83 HG11 ILE A 589      31.280  35.410  45.010  1.00  0.00           H
ATOM     84 HG12 ILE A 589      32.980  35.580  45.500  1.00  0.00           H
ATOM     85  CD  ILE A 589      31.560  35.550  47.170  1.00  0.00           C
ATOM     86  HD1 ILE A 589      31.520  36.660  47.200  1.00  0.00           H
ATOM     87  HD2 ILE A 589      32.040  35.040  48.040  1.00  0.00           H
ATOM     88  HD3 ILE A 589      30.510  35.210  47.260  1.00  0.00           H
ATOM     89  C   ILE A 589      32.250  31.910  43.580  1.00  0.00           C
ATOM     90  O   ILE A 589      33.170  31.050  43.620  1.00  0.00           O
ATOM     91  N   LYS A 590      31.000  31.710  43.230  1.00  0.00           N
ATOM     92  HN  LYS A 590      30.330  32.450  43.240  1.00  0.00           H
ATOM     93  CA  LYS A 590      30.490  30.460  42.740  1.00  0.00           C
ATOM     94  HA  LYS A 590      30.830  29.730  43.460  1.00  0.00           H
ATOM     95  CB  LYS A 590      28.880  30.450  42.670  1.00  0.00           C
ATOM     96  HB1 LYS A 590      28.720  31.200  41.870  1.00  0.00           H
ATOM     97  HB2 LYS A 590      28.540  30.670  43.710  1.00  0.00           H
ATOM     98  CG  LYS A 590      28.230  29.070  42.250  1.00  0.00           C
ATOM     99  HG1 LYS A 590      27.370  28.890  42.940  1.00  0.00           H
ATOM    100  HG2 LYS A 590      29.030  28.310  42.310  1.00  0.00           H
ATOM    101  CD  LYS A 590      27.710  29.080  40.710  1.00  0.00           C
ATOM    102  HD1 LYS A 590      27.330  28.030  40.700  1.00  0.00           H
ATOM    103  HD2 LYS A 590      28.610  29.180  40.060  1.00  0.00           H
ATOM    104  CE  LYS A 590      26.640  30.090  40.370  1.00  0.00           C
ATOM    105  HE1 LYS A 590      26.500  30.080  39.270  1.00  0.00           H
ATOM    106  HE2 LYS A 590      26.910  31.120  40.700  1.00  0.00           H
ATOM    107  NZ  LYS A 590      25.340  29.830  40.980  1.00  0.00           N
ATOM    108  HZ1 LYS A 590      25.350  30.280  41.910  1.00  0.00           H
ATOM    109  HZ2 LYS A 590      25.050  28.860  41.240  1.00  0.00           H
ATOM    110  HZ3 LYS A 590      24.580  30.260  40.420  1.00  0.00           H
ATOM    111  C   LYS A 590      31.160  29.960  41.430  1.00  0.00           C
ATOM    112  O   LYS A 590      31.460  28.780  41.340  1.00  0.00           O
ATOM    113  N   ARG A 591      31.420  30.830  40.450  1.00  0.00           N
ATOM    114  HN  ARG A 591      31.030  31.730  40.370  1.00  0.00           H
ATOM    115  CA  ARG A 591      31.900  30.300  39.180  1.00  0.00           C
ATOM    116  HA  ARG A 591      31.330  29.400  39.000  1.00  0.00           H
ATOM    117  CB  ARG A 591      31.550  31.300  38.060  1.00  0.00           C
ATOM    118  HB1 ARG A 591      31.840  32.330  38.350  1.00  0.00           H
ATOM    119  HB2 ARG A 591      30.440  31.350  38.120  1.00  0.00           H
ATOM    120  CG  ARG A 591      32.060  30.910  36.650  1.00  0.00           C
ATOM    121  HG1 ARG A 591      31.790  29.830  36.680  1.00  0.00           H
ATOM    122  HG2 ARG A 591      33.160  30.870  36.520  1.00  0.00           H
ATOM    123  CD  ARG A 591      31.330  31.610  35.550  1.00  0.00           C
ATOM    124  HD1 ARG A 591      30.230  31.460  35.610  1.00  0.00           H
ATOM    125  HD2 ARG A 591      31.750  31.230  34.600  1.00  0.00           H
ATOM    126  NE  ARG A 591      31.660  33.070  35.740  1.00  0.00           N
ATOM    127  HE  ARG A 591      31.030  33.690  36.220  1.00  0.00           H
ATOM    128  CZ  ARG A 591      32.880  33.620  35.690  1.00  0.00           C
ATOM    129  NH1 ARG A 591      33.760  33.150  34.840  1.00  0.00           N
ATOM    130 HH11 ARG A 591      33.520  32.440  34.170  1.00  0.00           H
ATOM    131 HH12 ARG A 591      34.600  33.680  34.740  1.00  0.00           H
ATOM    132  NH2 ARG A 591      33.160  34.730  36.310  1.00  0.00           N
ATOM    133 HH21 ARG A 591      32.360  35.140  36.740  1.00  0.00           H
ATOM    134 HH22 ARG A 591      33.830  35.390  35.980  1.00  0.00           H
ATOM    135  C   ARG A 591      33.360  29.950  39.230  1.00  0.00           C
ATOM    136  O   ARG A 591      33.690  28.830  39.030  1.00  0.00           O
ATOM    137  N   LYS A 592      34.250  30.810  39.790  1.00  0.00           N
ATOM    138  HN  LYS A 592      33.980  31.730  40.040  1.00  0.00           H
ATOM    139  CA  LYS A 592      35.680  30.620  39.900  1.00  0.00           C
ATOM    140  HA  LYS A 592      35.880  30.100  38.980  1.00  0.00           H
ATOM    141  CB  LYS A 592      36.450  31.950  40.110  1.00  0.00           C
ATOM    142  HB1 LYS A 592      37.530  31.810  39.970  1.00  0.00           H
ATOM    143  HB2 LYS A 592      36.320  32.340  41.140  1.00  0.00           H
ATOM    144  CG  LYS A 592      36.020  33.050  39.180  1.00  0.00           C
ATOM    145  HG1 LYS A 592      36.660  33.940  39.370  1.00  0.00           H
ATOM    146  HG2 LYS A 592      34.990  33.360  39.440  1.00  0.00           H
ATOM    147  CD  LYS A 592      35.970  32.690  37.680  1.00  0.00           C
ATOM    148  HD1 LYS A 592      35.490  33.600  37.280  1.00  0.00           H
ATOM    149  HD2 LYS A 592      35.480  31.760  37.310  1.00  0.00           H
ATOM    150  CE  LYS A 592      37.350  32.730  37.070  1.00  0.00           C
ATOM    151  HE1 LYS A 592      37.880  31.810  37.410  1.00  0.00           H
ATOM    152  HE2 LYS A 592      37.910  33.630  37.360  1.00  0.00           H
ATOM    153  NZ  LYS A 592      37.260  32.700  35.580  1.00  0.00           N
ATOM    154  HZ1 LYS A 592      36.860  31.790  35.270  1.00  0.00           H
ATOM    155  HZ2 LYS A 592      38.220  32.850  35.230  1.00  0.00           H
ATOM    156  HZ3 LYS A 592      36.700  33.470  35.190  1.00  0.00           H
ATOM    157  C   LYS A 592      36.180  29.650  40.930  1.00  0.00           C
ATOM    158  O   LYS A 592      37.260  29.160  40.680  1.00  0.00           O
ATOM    159  N   ALA A 593      35.540  29.390  42.130  1.00  0.00           N
ATOM    160  HN  ALA A 593      34.780  29.940  42.480  1.00  0.00           H
ATOM    161  CA  ALA A 593      36.050  28.420  43.130  1.00  0.00           C
ATOM    162  HA  ALA A 593      36.960  28.870  43.500  1.00  0.00           H
ATOM    163  CB  ALA A 593      34.980  28.170  44.230  1.00  0.00           C
ATOM    164  HB1 ALA A 593      35.300  27.420  44.980  1.00  0.00           H
ATOM    165  HB2 ALA A 593      34.060  27.760  43.780  1.00  0.00           H
ATOM    166  HB3 ALA A 593      34.720  29.090  44.820  1.00  0.00           H
ATOM    167  C   ALA A 593      36.540  27.090  42.610  1.00  0.00           C
ATOM    168  O   ALA A 593      37.740  26.880  42.950  1.00  0.00           O
ATOM    169  N   PRO A 594      35.990  26.140  41.910  1.00  0.00           N
ATOM    170  CD  PRO A 594      34.680  26.320  41.180  1.00  0.00           C
ATOM    171  HD1 PRO A 594      34.640  27.220  40.520  1.00  0.00           H
ATOM    172  HD2 PRO A 594      33.840  26.490  41.890  1.00  0.00           H
ATOM    173  CA  PRO A 594      36.610  24.910  41.610  1.00  0.00           C
ATOM    174  HA  PRO A 594      37.090  24.590  42.530  1.00  0.00           H
ATOM    175  CB  PRO A 594      35.420  24.060  41.160  1.00  0.00           C
ATOM    176  HB1 PRO A 594      34.940  23.590  42.040  1.00  0.00           H
ATOM    177  HB2 PRO A 594      35.800  23.220  40.540  1.00  0.00           H
ATOM    178  CG  PRO A 594      34.520  25.070  40.390  1.00  0.00           C
ATOM    179  HG1 PRO A 594      34.970  25.210  39.380  1.00  0.00           H
ATOM    180  HG2 PRO A 594      33.450  24.810  40.230  1.00  0.00           H
ATOM    181  C   PRO A 594      37.780  25.160  40.610  1.00  0.00           C
ATOM    182  O   PRO A 594      38.700  24.370  40.650  1.00  0.00           O
ATOM    183  N   PHE A 595      37.760  26.110  39.650  1.00  0.00           N
ATOM    184  HN  PHE A 595      37.000  26.750  39.570  1.00  0.00           H
ATOM    185  CA  PHE A 595      39.020  26.390  38.900  1.00  0.00           C
ATOM    186  HA  PHE A 595      39.250  25.430  38.470  1.00  0.00           H
ATOM    187  CB  PHE A 595      38.670  27.430  37.800  1.00  0.00           C
ATOM    188  HB1 PHE A 595      39.580  27.630  37.210  1.00  0.00           H
ATOM    189  HB2 PHE A 595      38.400  28.360  38.350  1.00  0.00           H
ATOM    190  CG  PHE A 595      37.570  27.170  36.830  1.00  0.00           C
ATOM    191  CD1 PHE A 595      37.870  26.640  35.520  1.00  0.00           C
ATOM    192  HD1 PHE A 595      38.870  26.390  35.260  1.00  0.00           H
ATOM    193  CE1 PHE A 595      36.840  26.380  34.660  1.00  0.00           C
ATOM    194  HE1 PHE A 595      37.130  25.940  33.720  1.00  0.00           H
ATOM    195  CZ  PHE A 595      35.510  26.710  35.050  1.00  0.00           C
ATOM    196  HZ  PHE A 595      34.600  26.450  34.530  1.00  0.00           H
ATOM    197  CD2 PHE A 595      36.250  27.440  37.220  1.00  0.00           C
ATOM    198  HD2 PHE A 595      36.090  28.020  38.120  1.00  0.00           H
ATOM    199  CE2 PHE A 595      35.200  27.180  36.320  1.00  0.00           C
ATOM    200  HE2 PHE A 595      34.190  27.460  36.620  1.00  0.00           H
ATOM    201  C   PHE A 595      40.240  26.850  39.710  1.00  0.00           C
ATOM    202  O   PHE A 595      41.310  26.330  39.450  1.00  0.00           O
ATOM    203  N   PHE A 596      40.140  27.750  40.680  1.00  0.00           N
ATOM    204  HN  PHE A 596      39.300  28.280  40.770  1.00  0.00           H
ATOM    205  CA  PHE A 596      41.260  27.910  41.560  1.00  0.00           C
ATOM    206  HA  PHE A 596      42.140  28.190  41.000  1.00  0.00           H
ATOM    207  CB  PHE A 596      40.680  29.000  42.560  1.00  0.00           C
ATOM    208  HB1 PHE A 596      41.570  29.290  43.160  1.00  0.00           H
ATOM    209  HB2 PHE A 596      39.820  28.570  43.120  1.00  0.00           H
ATOM    210  CG  PHE A 596      40.360  30.340  41.920  1.00  0.00           C
ATOM    211  CD1 PHE A 596      40.840  30.830  40.740  1.00  0.00           C
ATOM    212  HD1 PHE A 596      41.480  30.270  40.090  1.00  0.00           H
ATOM    213  CE1 PHE A 596      40.590  32.170  40.210  1.00  0.00           C
ATOM    214  HE1 PHE A 596      41.090  32.460  39.290  1.00  0.00           H
ATOM    215  CZ  PHE A 596      39.700  32.990  40.880  1.00  0.00           C
ATOM    216  HZ  PHE A 596      39.530  33.970  40.470  1.00  0.00           H
ATOM    217  CD2 PHE A 596      39.430  31.150  42.570  1.00  0.00           C
ATOM    218  HD2 PHE A 596      38.910  30.850  43.470  1.00  0.00           H
ATOM    219  CE2 PHE A 596      39.140  32.470  42.100  1.00  0.00           C
ATOM    220  HE2 PHE A 596      38.440  33.080  42.640  1.00  0.00           H
ATOM    221  C   PHE A 596      41.700  26.750  42.420  1.00  0.00           C
ATOM    222  O   PHE A 596      42.860  26.470  42.680  1.00  0.00           O
ATOM    223  N   LEU A 597      40.700  26.030  42.910  1.00  0.00           N
ATOM    224  HN  LEU A 597      39.770  26.330  42.740  1.00  0.00           H
ATOM    225  CA  LEU A 597      40.950  24.700  43.560  1.00  0.00           C
ATOM    226  HA  LEU A 597      41.740  24.760  44.290  1.00  0.00           H
ATOM    227  CB  LEU A 597      39.700  24.220  44.380  1.00  0.00           C
ATOM    228  HB1 LEU A 597      39.940  23.210  44.760  1.00  0.00           H
ATOM    229  HB2 LEU A 597      38.870  24.150  43.640  1.00  0.00           H
ATOM    230  CG  LEU A 597      39.200  25.180  45.440  1.00  0.00           C
ATOM    231  HG  LEU A 597      39.170  26.170  44.950  1.00  0.00           H
ATOM    232  CD1 LEU A 597      37.760  25.000  45.840  1.00  0.00           C
ATOM    233 HD11 LEU A 597      37.570  24.000  46.280  1.00  0.00           H
ATOM    234 HD12 LEU A 597      37.030  25.070  45.000  1.00  0.00           H
ATOM    235 HD13 LEU A 597      37.580  25.680  46.700  1.00  0.00           H
ATOM    236  CD2 LEU A 597      40.150  25.240  46.630  1.00  0.00           C
ATOM    237 HD21 LEU A 597      41.160  25.660  46.480  1.00  0.00           H
ATOM    238 HD22 LEU A 597      40.190  24.170  46.960  1.00  0.00           H
ATOM    239 HD23 LEU A 597      39.670  25.760  47.490  1.00  0.00           H
ATOM    240  C   LEU A 597      41.640  23.630  42.650  1.00  0.00           C
ATOM    241  O   LEU A 597      42.560  22.900  43.160  1.00  0.00           O
ATOM    242  N   SER A 598      41.310  23.680  41.310  1.00  0.00           N
ATOM    243  HN  SER A 598      40.610  24.360  41.130  1.00  0.00           H
ATOM    244  CA  SER A 598      42.000  22.810  40.320  1.00  0.00           C
ATOM    245  HA  SER A 598      41.870  21.800  40.670  1.00  0.00           H
ATOM    246  CB  SER A 598      41.380  23.050  38.870  1.00  0.00           C
ATOM    247  HB1 SER A 598      41.460  24.130  38.640  1.00  0.00           H
ATOM    248  HB2 SER A 598      40.320  22.890  39.180  1.00  0.00           H
ATOM    249  OG  SER A 598      41.820  22.160  37.870  1.00  0.00           O
ATOM    250  HG1 SER A 598      42.700  22.350  37.550  1.00  0.00           H
ATOM    251  C   SER A 598      43.510  23.110  40.220  1.00  0.00           C
ATOM    252  O   SER A 598      44.430  22.270  40.300  1.00  0.00           O
ATOM    253  N   ASP A 599      43.780  24.420  40.210  1.00  0.00           N
ATOM    254  HN  ASP A 599      43.030  25.040  40.020  1.00  0.00           H
ATOM    255  CA  ASP A 599      45.180  24.880  40.040  1.00  0.00           C
ATOM    256  HA  ASP A 599      45.740  24.190  39.410  1.00  0.00           H
ATOM    257  CB  ASP A 599      45.130  26.350  39.500  1.00  0.00           C
ATOM    258  HB1 ASP A 599      46.160  26.760  39.630  1.00  0.00           H
ATOM    259  HB2 ASP A 599      44.440  26.910  40.180  1.00  0.00           H
ATOM    260  CG  ASP A 599      44.630  26.430  38.100  1.00  0.00           C
ATOM    261  OD1 ASP A 599      44.450  25.400  37.430  1.00  0.00           O
ATOM    262  OD2 ASP A 599      44.430  27.560  37.560  1.00  0.00           O
ATOM    263  C   ASP A 599      45.960  24.990  41.360  1.00  0.00           C
ATOM    264  O   ASP A 599      47.190  24.980  41.290  1.00  0.00           O
ATOM    265  N   PHE A 600      45.380  24.970  42.580  1.00  0.00           N
ATOM    266  HN  PHE A 600      44.400  25.150  42.600  1.00  0.00           H
ATOM    267  CA  PHE A 600      46.040  24.650  43.770  1.00  0.00           C
ATOM    268  HA  PHE A 600      46.900  25.300  43.740  1.00  0.00           H
ATOM    269  CB  PHE A 600      45.150  25.100  44.970  1.00  0.00           C
ATOM    270  HB1 PHE A 600      44.250  24.470  45.070  1.00  0.00           H
ATOM    271  HB2 PHE A 600      44.760  26.100  44.710  1.00  0.00           H
ATOM    272  CG  PHE A 600      45.890  25.200  46.290  1.00  0.00           C
ATOM    273  CD1 PHE A 600      46.360  26.490  46.640  1.00  0.00           C
ATOM    274  HD1 PHE A 600      46.220  27.370  46.030  1.00  0.00           H
ATOM    275  CE1 PHE A 600      46.830  26.590  47.980  1.00  0.00           C
ATOM    276  HE1 PHE A 600      47.260  27.530  48.310  1.00  0.00           H
ATOM    277  CZ  PHE A 600      46.960  25.430  48.790  1.00  0.00           C
ATOM    278  HZ  PHE A 600      47.390  25.540  49.780  1.00  0.00           H
ATOM    279  CD2 PHE A 600      45.810  24.080  47.180  1.00  0.00           C
ATOM    280  HD2 PHE A 600      45.460  23.130  46.810  1.00  0.00           H
ATOM    281  CE2 PHE A 600      46.540  24.200  48.360  1.00  0.00           C
ATOM    282  HE2 PHE A 600      46.640  23.260  48.900  1.00  0.00           H
ATOM    283  C   PHE A 600      46.720  23.260  43.880  1.00  0.00           C
ATOM    284  O   PHE A 600      47.920  23.280  44.140  1.00  0.00           O
ATOM    285  N   LYS A 601      46.050  22.140  43.580  1.00  0.00           N
ATOM    286  HN  LYS A 601      45.060  22.180  43.420  1.00  0.00           H
ATOM    287  CA  LYS A 601      46.630  20.840  43.270  1.00  0.00           C
ATOM    288  HA  LYS A 601      46.940  20.310  44.150  1.00  0.00           H
ATOM    289  CB  LYS A 601      45.600  19.870  42.660  1.00  0.00           C
ATOM    290  HB1 LYS A 601      46.130  18.900  42.530  1.00  0.00           H
ATOM    291  HB2 LYS A 601      45.280  20.270  41.670  1.00  0.00           H
ATOM    292  CG  LYS A 601      44.330  19.590  43.540  1.00  0.00           C
ATOM    293  HG1 LYS A 601      43.700  20.460  43.800  1.00  0.00           H
ATOM    294  HG2 LYS A 601      44.590  19.290  44.570  1.00  0.00           H
ATOM    295  CD  LYS A 601      43.470  18.470  42.860  1.00  0.00           C
ATOM    296  HD1 LYS A 601      42.620  18.310  43.570  1.00  0.00           H
ATOM    297  HD2 LYS A 601      44.090  17.550  42.880  1.00  0.00           H
ATOM    298  CE  LYS A 601      43.150  18.640  41.330  1.00  0.00           C
ATOM    299  HE1 LYS A 601      44.110  18.650  40.770  1.00  0.00           H
ATOM    300  HE2 LYS A 601      42.630  19.600  41.110  1.00  0.00           H
ATOM    301  NZ  LYS A 601      42.390  17.440  41.050  1.00  0.00           N
ATOM    302  HZ1 LYS A 601      41.650  17.610  40.340  1.00  0.00           H
ATOM    303  HZ2 LYS A 601      41.880  17.130  41.890  1.00  0.00           H
ATOM    304  HZ3 LYS A 601      43.100  16.720  40.830  1.00  0.00           H
ATOM    305  C   LYS A 601      47.880  20.870  42.380  1.00  0.00           C
ATOM    306  O   LYS A 601      48.880  20.270  42.770  1.00  0.00           O
ATOM    307  N   ASP A 602      47.830  21.540  41.180  1.00  0.00           N
ATOM    308  HN  ASP A 602      46.910  21.840  40.940  1.00  0.00           H
ATOM    309  CA  ASP A 602      48.900  21.730  40.200  1.00  0.00           C
ATOM    310  HA  ASP A 602      49.310  20.790  39.870  1.00  0.00           H
ATOM    311  CB  ASP A 602      48.320  22.430  38.880  1.00  0.00           C
ATOM    312  HB1 ASP A 602      49.080  22.700  38.130  1.00  0.00           H
ATOM    313  HB2 ASP A 602      47.840  23.370  39.230  1.00  0.00           H
ATOM    314  CG  ASP A 602      47.320  21.590  38.140  1.00  0.00           C
ATOM    315  OD1 ASP A 602      46.690  22.170  37.290  1.00  0.00           O
ATOM    316  OD2 ASP A 602      47.170  20.350  38.340  1.00  0.00           O
ATOM    317  C   ASP A 602      50.080  22.390  40.680  1.00  0.00           C
ATOM    318  O   ASP A 602      51.190  22.070  40.160  1.00  0.00           O
ATOM    319  N   ALA A 603      49.870  23.360  41.650  1.00  0.00           N
ATOM    320  HN  ALA A 603      48.920  23.510  41.960  1.00  0.00           H
ATOM    321  CA  ALA A 603      50.910  24.360  42.060  1.00  0.00           C
ATOM    322  HA  ALA A 603      51.660  24.450  41.300  1.00  0.00           H
ATOM    323  CB  ALA A 603      50.470  25.870  42.170  1.00  0.00           C
ATOM    324  HB1 ALA A 603      51.370  26.490  42.300  1.00  0.00           H
ATOM    325  HB2 ALA A 603      49.790  26.120  43.020  1.00  0.00           H
ATOM    326  HB3 ALA A 603      50.070  26.280  41.210  1.00  0.00           H
ATOM    327  C   ALA A 603      51.720  24.030  43.290  1.00  0.00           C
ATOM    328  O   ALA A 603      52.550  24.810  43.790  1.00  0.00           O
ATOM    329  N   LEU A 604      51.550  22.860  43.880  1.00  0.00           N
ATOM    330  HN  LEU A 604      50.750  22.310  43.640  1.00  0.00           H
ATOM    331  CA  LEU A 604      52.330  22.350  44.980  1.00  0.00           C
ATOM    332  HA  LEU A 604      52.280  23.010  45.830  1.00  0.00           H
ATOM    333  CB  LEU A 604      51.840  20.970  45.410  1.00  0.00           C
ATOM    334  HB1 LEU A 604      52.570  20.540  46.120  1.00  0.00           H
ATOM    335  HB2 LEU A 604      51.780  20.270  44.550  1.00  0.00           H
ATOM    336  CG  LEU A 604      50.480  20.840  46.180  1.00  0.00           C
ATOM    337  HG  LEU A 604      49.680  21.350  45.610  1.00  0.00           H
ATOM    338  CD1 LEU A 604      50.180  19.390  46.200  1.00  0.00           C
ATOM    339 HD11 LEU A 604      51.070  18.770  46.490  1.00  0.00           H
ATOM    340 HD12 LEU A 604      49.900  19.070  45.180  1.00  0.00           H
ATOM    341 HD13 LEU A 604      49.360  19.070  46.870  1.00  0.00           H
ATOM    342  CD2 LEU A 604      50.410  21.420  47.620  1.00  0.00           C
ATOM    343 HD21 LEU A 604      50.560  22.520  47.570  1.00  0.00           H
ATOM    344 HD22 LEU A 604      51.240  20.970  48.200  1.00  0.00           H
ATOM    345 HD23 LEU A 604      49.390  21.400  48.080  1.00  0.00           H
ATOM    346  C   LEU A 604      53.780  22.100  44.600  1.00  0.00           C
ATOM    347  O   LEU A 604      54.100  21.630  43.520  1.00  0.00           O
ATOM    348  N   SER A 605      54.780  22.460  45.460  1.00  0.00           N
ATOM    349  HN  SER A 605      54.590  22.820  46.370  1.00  0.00           H
ATOM    350  CA  SER A 605      56.150  22.470  45.070  1.00  0.00           C
ATOM    351  HA  SER A 605      56.300  21.610  44.450  1.00  0.00           H
ATOM    352  CB  SER A 605      56.660  23.780  44.290  1.00  0.00           C
ATOM    353  HB1 SER A 605      56.630  24.610  45.030  1.00  0.00           H
ATOM    354  HB2 SER A 605      56.080  23.930  43.350  1.00  0.00           H
ATOM    355  OG  SER A 605      58.030  23.770  43.810  1.00  0.00           O
ATOM    356  HG1 SER A 605      58.310  22.940  43.430  1.00  0.00           H
ATOM    357  C   SER A 605      57.220  22.410  46.120  1.00  0.00           C
ATOM    358  O   SER A 605      57.290  23.230  47.030  1.00  0.00           O
ATOM    359  N   LEU A 606      58.060  21.360  46.070  1.00  0.00           N
ATOM    360  HN  LEU A 606      57.820  20.690  45.370  1.00  0.00           H
ATOM    361  CA  LEU A 606      59.210  21.110  46.980  1.00  0.00           C
ATOM    362  HA  LEU A 606      59.020  21.410  48.000  1.00  0.00           H
ATOM    363  CB  LEU A 606      59.470  19.590  47.090  1.00  0.00           C
ATOM    364  HB1 LEU A 606      59.680  19.260  46.050  1.00  0.00           H
ATOM    365  HB2 LEU A 606      58.560  19.080  47.460  1.00  0.00           H
ATOM    366  CG  LEU A 606      60.600  19.050  47.980  1.00  0.00           C
ATOM    367  HG  LEU A 606      61.570  19.490  47.660  1.00  0.00           H
ATOM    368  CD1 LEU A 606      60.520  19.440  49.510  1.00  0.00           C
ATOM    369 HD11 LEU A 606      61.440  19.280  50.110  1.00  0.00           H
ATOM    370 HD12 LEU A 606      59.690  18.980  50.080  1.00  0.00           H
ATOM    371 HD13 LEU A 606      60.390  20.540  49.400  1.00  0.00           H
ATOM    372  CD2 LEU A 606      60.830  17.550  47.700  1.00  0.00           C
ATOM    373 HD21 LEU A 606      60.980  17.510  46.600  1.00  0.00           H
ATOM    374 HD22 LEU A 606      59.950  16.920  47.950  1.00  0.00           H
ATOM    375 HD23 LEU A 606      61.700  17.090  48.210  1.00  0.00           H
ATOM    376  C   LEU A 606      60.400  21.840  46.530  1.00  0.00           C
ATOM    377  O   LEU A 606      61.230  22.040  47.350  1.00  0.00           O
ATOM    378  N   GLN A 607      60.560  22.270  45.290  1.00  0.00           N
ATOM    379  HN  GLN A 607      59.880  22.010  44.600  1.00  0.00           H
ATOM    380  CA  GLN A 607      61.700  22.940  44.830  1.00  0.00           C
ATOM    381  HA  GLN A 607      62.510  22.430  45.330  1.00  0.00           H
ATOM    382  CB  GLN A 607      61.970  22.860  43.280  1.00  0.00           C
ATOM    383  HB1 GLN A 607      62.930  23.430  43.180  1.00  0.00           H
ATOM    384  HB2 GLN A 607      61.070  23.300  42.820  1.00  0.00           H
ATOM    385  CG  GLN A 607      62.140  21.430  42.630  1.00  0.00           C
ATOM    386  HG1 GLN A 607      62.640  21.650  41.660  1.00  0.00           H
ATOM    387  HG2 GLN A 607      61.200  20.850  42.540  1.00  0.00           H
ATOM    388  CD  GLN A 607      63.220  20.560  43.350  1.00  0.00           C
ATOM    389  OE1 GLN A 607      64.370  20.680  43.160  1.00  0.00           O
ATOM    390  NE2 GLN A 607      62.680  19.510  43.990  1.00  0.00           N
ATOM    391 HE21 GLN A 607      61.700  19.400  43.970  1.00  0.00           H
ATOM    392 HE22 GLN A 607      63.310  18.760  44.200  1.00  0.00           H
ATOM    393  C   GLN A 607      61.730  24.370  45.340  1.00  0.00           C
ATOM    394  O   GLN A 607      62.740  25.060  45.370  1.00  0.00           O
ATOM    395  N   CYS A 608      60.550  24.920  45.610  1.00  0.00           N
ATOM    396  HN  CYS A 608      59.730  24.430  45.310  1.00  0.00           H
ATOM    397  CA  CYS A 608      60.330  26.220  46.210  1.00  0.00           C
ATOM    398  HA  CYS A 608      61.140  26.880  45.950  1.00  0.00           H
ATOM    399  CB  CYS A 608      59.060  26.950  45.590  1.00  0.00           C
ATOM    400  HB1 CYS A 608      58.840  27.910  46.110  1.00  0.00           H
ATOM    401  HB2 CYS A 608      58.250  26.200  45.760  1.00  0.00           H
ATOM    402  SG  CYS A 608      59.310  27.230  43.820  1.00  0.00           S
ATOM    403  HG1 CYS A 608      60.400  27.970  43.930  1.00  0.00           H
ATOM    404  C   CYS A 608      60.230  26.280  47.750  1.00  0.00           C
ATOM    405  O   CYS A 608      59.860  27.310  48.320  1.00  0.00           O
ATOM    406  N   LEU A 609      60.710  25.160  48.460  1.00  0.00           N
ATOM    407  HN  LEU A 609      60.990  24.420  47.850  1.00  0.00           H
ATOM    408  CA  LEU A 609      60.660  25.040  49.910  1.00  0.00           C
ATOM    409  HA  LEU A 609      59.620  25.220  50.140  1.00  0.00           H
ATOM    410  CB  LEU A 609      60.930  23.530  50.310  1.00  0.00           C
ATOM    411  HB1 LEU A 609      62.000  23.280  50.160  1.00  0.00           H
ATOM    412  HB2 LEU A 609      60.390  22.930  49.560  1.00  0.00           H
ATOM    413  CG  LEU A 609      60.380  22.960  51.650  1.00  0.00           C
ATOM    414  HG  LEU A 609      60.900  21.990  51.800  1.00  0.00           H
ATOM    415  CD1 LEU A 609      60.660  23.790  52.940  1.00  0.00           C
ATOM    416 HD11 LEU A 609      60.240  24.780  52.670  1.00  0.00           H
ATOM    417 HD12 LEU A 609      61.750  23.920  53.130  1.00  0.00           H
ATOM    418 HD13 LEU A 609      60.110  23.280  53.760  1.00  0.00           H
ATOM    419  CD2 LEU A 609      58.850  22.780  51.670  1.00  0.00           C
ATOM    420 HD21 LEU A 609      58.430  22.330  52.590  1.00  0.00           H
ATOM    421 HD22 LEU A 609      58.540  22.140  50.820  1.00  0.00           H
ATOM    422 HD23 LEU A 609      58.420  23.800  51.580  1.00  0.00           H
ATOM    423  C   LEU A 609      61.580  26.090  50.540  1.00  0.00           C
ATOM    424  O   LEU A 609      61.210  26.760  51.520  1.00  0.00           O
ATOM    425  N   ALA A 610      62.840  26.360  50.090  1.00  0.00           N
ATOM    426  HN  ALA A 610      63.240  25.820  49.360  1.00  0.00           H
ATOM    427  CA  ALA A 610      63.680  27.410  50.690  1.00  0.00           C
ATOM    428  HA  ALA A 610      63.740  27.270  51.760  1.00  0.00           H
ATOM    429  CB  ALA A 610      65.060  27.370  50.070  1.00  0.00           C
ATOM    430  HB1 ALA A 610      65.750  28.150  50.450  1.00  0.00           H
ATOM    431  HB2 ALA A 610      65.010  27.430  48.960  1.00  0.00           H
ATOM    432  HB3 ALA A 610      65.600  26.420  50.280  1.00  0.00           H
ATOM    433  C   ALA A 610      63.100  28.750  50.420  1.00  0.00           C
ATOM    434  O   ALA A 610      63.030  29.660  51.270  1.00  0.00           O
ATOM    435  N   SER A 611      62.540  28.910  49.210  1.00  0.00           N
ATOM    436  HN  SER A 611      62.480  28.120  48.610  1.00  0.00           H
ATOM    437  CA  SER A 611      61.950  30.160  48.790  1.00  0.00           C
ATOM    438  HA  SER A 611      62.720  30.920  48.880  1.00  0.00           H
ATOM    439  CB  SER A 611      61.820  30.030  47.250  1.00  0.00           C
ATOM    440  HB1 SER A 611      60.900  30.620  47.020  1.00  0.00           H
ATOM    441  HB2 SER A 611      61.440  29.040  46.890  1.00  0.00           H
ATOM    442  OG  SER A 611      62.830  30.560  46.430  1.00  0.00           O
ATOM    443  HG1 SER A 611      63.500  29.880  46.480  1.00  0.00           H
ATOM    444  C   SER A 611      60.770  30.570  49.640  1.00  0.00           C
ATOM    445  O   SER A 611      60.540  31.770  49.870  1.00  0.00           O
ATOM    446  N   ILE A 612      59.890  29.670  50.090  1.00  0.00           N
ATOM    447  HN  ILE A 612      60.050  28.690  49.970  1.00  0.00           H
ATOM    448  CA  ILE A 612      58.740  29.960  50.860  1.00  0.00           C
ATOM    449  HA  ILE A 612      58.150  30.630  50.260  1.00  0.00           H
ATOM    450  CB  ILE A 612      58.070  28.580  51.130  1.00  0.00           C
ATOM    451  HB  ILE A 612      58.840  27.780  51.170  1.00  0.00           H
ATOM    452  CG2 ILE A 612      57.010  28.580  52.310  1.00  0.00           C
ATOM    453 HG21 ILE A 612      57.480  28.820  53.290  1.00  0.00           H
ATOM    454 HG22 ILE A 612      56.420  27.660  52.370  1.00  0.00           H
ATOM    455 HG23 ILE A 612      56.280  29.410  52.170  1.00  0.00           H
ATOM    456  CG1 ILE A 612      57.230  28.120  49.920  1.00  0.00           C
ATOM    457 HG11 ILE A 612      57.800  28.450  49.010  1.00  0.00           H
ATOM    458 HG12 ILE A 612      56.270  28.680  50.000  1.00  0.00           H
ATOM    459  CD  ILE A 612      56.850  26.620  49.840  1.00  0.00           C
ATOM    460  HD1 ILE A 612      56.090  26.270  50.570  1.00  0.00           H
ATOM    461  HD2 ILE A 612      57.710  25.960  50.060  1.00  0.00           H
ATOM    462  HD3 ILE A 612      56.480  26.420  48.800  1.00  0.00           H
ATOM    463  C   ILE A 612      59.180  30.620  52.190  1.00  0.00           C
ATOM    464  O   ILE A 612      58.690  31.660  52.590  1.00  0.00           O
ATOM    465  N   LEU A 613      60.160  30.000  52.850  1.00  0.00           N
ATOM    466  HN  LEU A 613      60.650  29.230  52.460  1.00  0.00           H
ATOM    467  CA  LEU A 613      60.770  30.500  54.030  1.00  0.00           C
ATOM    468  HA  LEU A 613      60.030  30.560  54.810  1.00  0.00           H
ATOM    469  CB  LEU A 613      61.830  29.430  54.540  1.00  0.00           C
ATOM    470  HB1 LEU A 613      62.350  29.690  55.500  1.00  0.00           H
ATOM    471  HB2 LEU A 613      62.420  29.180  53.640  1.00  0.00           H
ATOM    472  CG  LEU A 613      61.210  28.020  54.850  1.00  0.00           C
ATOM    473  HG  LEU A 613      60.700  27.580  53.970  1.00  0.00           H
ATOM    474  CD1 LEU A 613      62.330  27.060  55.340  1.00  0.00           C
ATOM    475 HD11 LEU A 613      62.870  26.620  54.480  1.00  0.00           H
ATOM    476 HD12 LEU A 613      61.890  26.210  55.910  1.00  0.00           H
ATOM    477 HD13 LEU A 613      63.110  27.440  56.050  1.00  0.00           H
ATOM    478  CD2 LEU A 613      60.200  28.160  56.000  1.00  0.00           C
ATOM    479 HD21 LEU A 613      59.230  28.460  55.540  1.00  0.00           H
ATOM    480 HD22 LEU A 613      60.590  29.040  56.560  1.00  0.00           H
ATOM    481 HD23 LEU A 613      60.250  27.320  56.720  1.00  0.00           H
ATOM    482  C   LEU A 613      61.400  31.910  53.860  1.00  0.00           C
ATOM    483  O   LEU A 613      61.100  32.740  54.680  1.00  0.00           O
ATOM    484  N   PHE A 614      62.220  32.190  52.840  1.00  0.00           N
ATOM    485  HN  PHE A 614      62.460  31.530  52.150  1.00  0.00           H
ATOM    486  CA  PHE A 614      62.750  33.550  52.490  1.00  0.00           C
ATOM    487  HA  PHE A 614      63.410  33.950  53.250  1.00  0.00           H
ATOM    488  CB  PHE A 614      63.470  33.400  51.180  1.00  0.00           C
ATOM    489  HB1 PHE A 614      63.800  34.380  50.800  1.00  0.00           H
ATOM    490  HB2 PHE A 614      62.780  33.050  50.390  1.00  0.00           H
ATOM    491  CG  PHE A 614      64.740  32.520  51.130  1.00  0.00           C
ATOM    492  CD1 PHE A 614      65.180  32.070  49.900  1.00  0.00           C
ATOM    493  HD1 PHE A 614      64.630  32.280  48.990  1.00  0.00           H
ATOM    494  CE1 PHE A 614      66.450  31.490  49.760  1.00  0.00           C
ATOM    495  HE1 PHE A 614      66.640  31.240  48.730  1.00  0.00           H
ATOM    496  CZ  PHE A 614      67.160  31.130  50.880  1.00  0.00           C
ATOM    497  HZ  PHE A 614      68.080  30.580  50.830  1.00  0.00           H
ATOM    498  CD2 PHE A 614      65.580  32.340  52.240  1.00  0.00           C
ATOM    499  HD2 PHE A 614      65.280  32.700  53.210  1.00  0.00           H
ATOM    500  CE2 PHE A 614      66.720  31.580  52.140  1.00  0.00           C
ATOM    501  HE2 PHE A 614      67.370  31.380  52.970  1.00  0.00           H
ATOM    502  C   PHE A 614      61.650  34.510  52.470  1.00  0.00           C
ATOM    503  O   PHE A 614      61.740  35.570  53.040  1.00  0.00           O
ATOM    504  N   LEU A 615      60.600  34.140  51.670  1.00  0.00           N
ATOM    505  HN  LEU A 615      60.570  33.240  51.260  1.00  0.00           H
ATOM    506  CA  LEU A 615      59.460  35.030  51.520  1.00  0.00           C
ATOM    507  HA  LEU A 615      59.890  35.980  51.210  1.00  0.00           H
ATOM    508  CB  LEU A 615      58.520  34.590  50.370  1.00  0.00           C
ATOM    509  HB1 LEU A 615      58.340  33.490  50.440  1.00  0.00           H
ATOM    510  HB2 LEU A 615      59.110  34.690  49.440  1.00  0.00           H
ATOM    511  CG  LEU A 615      57.160  35.280  50.140  1.00  0.00           C
ATOM    512  HG  LEU A 615      56.540  35.290  51.060  1.00  0.00           H
ATOM    513  CD1 LEU A 615      57.190  36.760  49.690  1.00  0.00           C
ATOM    514 HD11 LEU A 615      57.750  37.380  50.430  1.00  0.00           H
ATOM    515 HD12 LEU A 615      56.150  37.060  49.440  1.00  0.00           H
ATOM    516 HD13 LEU A 615      57.790  36.850  48.780  1.00  0.00           H
ATOM    517  CD2 LEU A 615      56.150  34.420  49.220  1.00  0.00           C
ATOM    518 HD21 LEU A 615      56.530  34.320  48.180  1.00  0.00           H
ATOM    519 HD22 LEU A 615      55.110  34.790  49.280  1.00  0.00           H
ATOM    520 HD23 LEU A 615      56.100  33.380  49.610  1.00  0.00           H
ATOM    521  C   LEU A 615      58.630  35.310  52.750  1.00  0.00           C
ATOM    522  O   LEU A 615      58.210  36.470  53.010  1.00  0.00           O
ATOM    523  N   TYR A 616      58.380  34.260  53.580  1.00  0.00           N
ATOM    524  HN  TYR A 616      58.630  33.320  53.370  1.00  0.00           H
ATOM    525  CA  TYR A 616      57.730  34.440  54.880  1.00  0.00           C
ATOM    526  HA  TYR A 616      56.830  34.990  54.640  1.00  0.00           H
ATOM    527  CB  TYR A 616      57.460  33.010  55.580  1.00  0.00           C
ATOM    528  HB1 TYR A 616      58.200  32.290  55.170  1.00  0.00           H
ATOM    529  HB2 TYR A 616      56.460  32.680  55.210  1.00  0.00           H
ATOM    530  CG  TYR A 616      57.600  32.890  57.120  1.00  0.00           C
ATOM    531  CD1 TYR A 616      56.560  33.310  58.000  1.00  0.00           C
ATOM    532  HD1 TYR A 616      55.710  33.850  57.610  1.00  0.00           H
ATOM    533  CE1 TYR A 616      56.610  32.970  59.340  1.00  0.00           C
ATOM    534  HE1 TYR A 616      55.820  33.250  60.030  1.00  0.00           H
ATOM    535  CZ  TYR A 616      57.720  32.290  59.830  1.00  0.00           C
ATOM    536  OH  TYR A 616      57.750  31.740  61.220  1.00  0.00           O
ATOM    537  HH  TYR A 616      56.960  32.100  61.620  1.00  0.00           H
ATOM    538  CD2 TYR A 616      58.730  32.240  57.650  1.00  0.00           C
ATOM    539  HD2 TYR A 616      59.490  31.870  56.970  1.00  0.00           H
ATOM    540  CE2 TYR A 616      58.750  32.000  58.990  1.00  0.00           C
ATOM    541  HE2 TYR A 616      59.630  31.630  59.490  1.00  0.00           H
ATOM    542  C   TYR A 616      58.530  35.390  55.690  1.00  0.00           C
ATOM    543  O   TYR A 616      57.980  36.330  56.280  1.00  0.00           O
ATOM    544  N   CYS A 617      59.850  35.170  55.800  1.00  0.00           N
ATOM    545  HN  CYS A 617      60.200  34.360  55.340  1.00  0.00           H
ATOM    546  CA  CYS A 617      60.650  36.000  56.600  1.00  0.00           C
ATOM    547  HA  CYS A 617      60.300  35.940  57.630  1.00  0.00           H
ATOM    548  CB  CYS A 617      62.090  35.420  56.650  1.00  0.00           C
ATOM    549  HB1 CYS A 617      62.830  36.180  56.970  1.00  0.00           H
ATOM    550  HB2 CYS A 617      62.380  35.130  55.620  1.00  0.00           H
ATOM    551  SG  CYS A 617      62.260  33.910  57.600  1.00  0.00           S
ATOM    552  HG1 CYS A 617      63.290  34.400  58.280  1.00  0.00           H
ATOM    553  C   CYS A 617      60.640  37.470  56.260  1.00  0.00           C
ATOM    554  O   CYS A 617      60.530  38.290  57.180  1.00  0.00           O
ATOM    555  N   ALA A 618      60.740  37.770  54.940  1.00  0.00           N
ATOM    556  HN  ALA A 618      60.930  37.070  54.250  1.00  0.00           H
ATOM    557  CA  ALA A 618      60.460  39.120  54.340  1.00  0.00           C
ATOM    558  HA  ALA A 618      61.230  39.780  54.750  1.00  0.00           H
ATOM    559  CB  ALA A 618      60.740  39.070  52.770  1.00  0.00           C
ATOM    560  HB1 ALA A 618      59.940  38.530  52.200  1.00  0.00           H
ATOM    561  HB2 ALA A 618      61.720  38.650  52.450  1.00  0.00           H
ATOM    562  HB3 ALA A 618      60.730  40.120  52.410  1.00  0.00           H
ATOM    563  C   ALA A 618      59.030  39.640  54.710  1.00  0.00           C
ATOM    564  O   ALA A 618      58.830  40.620  55.360  1.00  0.00           O
ATOM    565  N   CYS A 619      57.970  38.900  54.290  1.00  0.00           N
ATOM    566  HN  CYS A 619      58.150  38.130  53.680  1.00  0.00           H
ATOM    567  CA  CYS A 619      56.560  39.290  54.590  1.00  0.00           C
ATOM    568  HA  CYS A 619      56.310  40.210  54.080  1.00  0.00           H
ATOM    569  CB  CYS A 619      55.560  38.290  53.980  1.00  0.00           C
ATOM    570  HB1 CYS A 619      54.540  38.500  54.370  1.00  0.00           H
ATOM    571  HB2 CYS A 619      55.820  37.250  54.300  1.00  0.00           H
ATOM    572  SG  CYS A 619      55.510  38.320  52.190  1.00  0.00           S
ATOM    573  HG1 CYS A 619      56.630  37.620  52.240  1.00  0.00           H
ATOM    574  C   CYS A 619      56.180  39.470  56.060  1.00  0.00           C
ATOM    575  O   CYS A 619      55.430  40.410  56.270  1.00  0.00           O
ATOM    576  N   MET A 620      56.660  38.590  56.930  1.00  0.00           N
ATOM    577  HN  MET A 620      57.200  37.890  56.480  1.00  0.00           H
ATOM    578  CA  MET A 620      56.500  38.720  58.420  1.00  0.00           C
ATOM    579  HA  MET A 620      55.440  38.670  58.580  1.00  0.00           H
ATOM    580  CB  MET A 620      56.940  37.430  59.180  1.00  0.00           C
ATOM    581  HB1 MET A 620      57.860  37.010  58.740  1.00  0.00           H
ATOM    582  HB2 MET A 620      56.080  36.750  59.050  1.00  0.00           H
ATOM    583  CG  MET A 620      57.200  37.620  60.620  1.00  0.00           C
ATOM    584  HG1 MET A 620      56.320  38.040  61.140  1.00  0.00           H
ATOM    585  HG2 MET A 620      58.080  38.280  60.800  1.00  0.00           H
ATOM    586  SD  MET A 620      57.440  36.060  61.500  1.00  0.00           S
ATOM    587  CE  MET A 620      58.920  35.570  60.600  1.00  0.00           C
ATOM    588  HE1 MET A 620      59.640  36.420  60.670  1.00  0.00           H
ATOM    589  HE2 MET A 620      58.730  35.290  59.550  1.00  0.00           H
ATOM    590  HE3 MET A 620      59.510  34.720  61.000  1.00  0.00           H
ATOM    591  C   MET A 620      57.020  39.980  59.050  1.00  0.00           C
ATOM    592  O   MET A 620      56.340  40.570  59.900  1.00  0.00           O
ATOM    593  N   SER A 621      58.190  40.470  58.630  1.00  0.00           N
ATOM    594  HN  SER A 621      58.620  39.870  57.960  1.00  0.00           H
ATOM    595  CA  SER A 621      58.860  41.650  59.150  1.00  0.00           C
ATOM    596  HA  SER A 621      59.070  41.520  60.200  1.00  0.00           H
ATOM    597  CB  SER A 621      60.380  41.850  58.620  1.00  0.00           C
ATOM    598  HB1 SER A 621      60.400  41.760  57.510  1.00  0.00           H
ATOM    599  HB2 SER A 621      60.930  41.020  59.110  1.00  0.00           H
ATOM    600  OG  SER A 621      61.140  42.990  59.100  1.00  0.00           O
ATOM    601  HG1 SER A 621      60.790  43.860  58.900  1.00  0.00           H
ATOM    602  C   SER A 621      58.110  42.990  59.120  1.00  0.00           C
ATOM    603  O   SER A 621      58.040  43.650  60.160  1.00  0.00           O
ATOM    604  N   PRO A 622      57.390  43.420  58.060  1.00  0.00           N
ATOM    605  CD  PRO A 622      57.680  43.080  56.650  1.00  0.00           C
ATOM    606  HD1 PRO A 622      57.110  42.140  56.500  1.00  0.00           H
ATOM    607  HD2 PRO A 622      58.770  42.910  56.520  1.00  0.00           H
ATOM    608  CA  PRO A 622      56.420  44.500  58.150  1.00  0.00           C
ATOM    609  HA  PRO A 622      56.910  45.330  58.640  1.00  0.00           H
ATOM    610  CB  PRO A 622      55.990  44.780  56.700  1.00  0.00           C
ATOM    611  HB1 PRO A 622      55.750  45.850  56.540  1.00  0.00           H
ATOM    612  HB2 PRO A 622      55.260  44.000  56.380  1.00  0.00           H
ATOM    613  CG  PRO A 622      57.250  44.380  55.950  1.00  0.00           C
ATOM    614  HG1 PRO A 622      56.980  44.310  54.860  1.00  0.00           H
ATOM    615  HG2 PRO A 622      58.030  45.160  56.040  1.00  0.00           H
ATOM    616  C   PRO A 622      55.200  44.080  59.010  1.00  0.00           C
ATOM    617  O   PRO A 622      54.600  44.850  59.740  1.00  0.00           O
ATOM    618  N   VAL A 623      54.710  42.800  58.920  1.00  0.00           N
ATOM    619  HN  VAL A 623      55.200  42.080  58.430  1.00  0.00           H
ATOM    620  CA  VAL A 623      53.620  42.400  59.800  1.00  0.00           C
ATOM    621  HA  VAL A 623      52.900  43.170  59.550  1.00  0.00           H
ATOM    622  CB  VAL A 623      52.950  41.080  59.510  1.00  0.00           C
ATOM    623  HB  VAL A 623      53.730  40.290  59.430  1.00  0.00           H
ATOM    624  CG1 VAL A 623      51.960  40.540  60.560  1.00  0.00           C
ATOM    625 HG11 VAL A 623      51.610  39.550  60.200  1.00  0.00           H
ATOM    626 HG12 VAL A 623      51.110  41.170  60.870  1.00  0.00           H
ATOM    627 HG13 VAL A 623      52.520  40.330  61.490  1.00  0.00           H
ATOM    628  CG2 VAL A 623      52.320  41.170  58.150  1.00  0.00           C
ATOM    629 HG21 VAL A 623      52.980  41.400  57.280  1.00  0.00           H
ATOM    630 HG22 VAL A 623      51.530  41.950  58.170  1.00  0.00           H
ATOM    631 HG23 VAL A 623      51.730  40.280  57.850  1.00  0.00           H
ATOM    632  C   VAL A 623      53.920  42.700  61.340  1.00  0.00           C
ATOM    633  O   VAL A 623      53.050  43.270  61.990  1.00  0.00           O
ATOM    634  N   ILE A 624      55.080  42.310  61.860  1.00  0.00           N
ATOM    635  HN  ILE A 624      55.670  41.820  61.230  1.00  0.00           H
ATOM    636  CA  ILE A 624      55.440  42.390  63.300  1.00  0.00           C
ATOM    637  HA  ILE A 624      54.550  42.190  63.880  1.00  0.00           H
ATOM    638  CB  ILE A 624      56.570  41.430  63.760  1.00  0.00           C
ATOM    639  HB  ILE A 624      56.840  41.750  64.780  1.00  0.00           H
ATOM    640  CG2 ILE A 624      55.930  39.980  63.880  1.00  0.00           C
ATOM    641 HG21 ILE A 624      55.650  39.620  62.860  1.00  0.00           H
ATOM    642 HG22 ILE A 624      55.060  40.100  64.560  1.00  0.00           H
ATOM    643 HG23 ILE A 624      56.580  39.290  64.450  1.00  0.00           H
ATOM    644  CG1 ILE A 624      57.820  41.430  62.830  1.00  0.00           C
ATOM    645 HG11 ILE A 624      58.230  42.470  62.870  1.00  0.00           H
ATOM    646 HG12 ILE A 624      57.630  41.020  61.810  1.00  0.00           H
ATOM    647  CD  ILE A 624      58.880  40.530  63.410  1.00  0.00           C
ATOM    648  HD1 ILE A 624      58.600  39.460  63.440  1.00  0.00           H
ATOM    649  HD2 ILE A 624      59.200  40.790  64.450  1.00  0.00           H
ATOM    650  HD3 ILE A 624      59.770  40.490  62.740  1.00  0.00           H
ATOM    651  C   ILE A 624      55.980  43.870  63.560  1.00  0.00           C
ATOM    652  O   ILE A 624      56.010  44.330  64.700  1.00  0.00           O
ATOM    653  N   THR A 625      56.310  44.600  62.490  1.00  0.00           N
ATOM    654  HN  THR A 625      56.270  44.220  61.580  1.00  0.00           H
ATOM    655  CA  THR A 625      56.530  46.020  62.570  1.00  0.00           C
ATOM    656  HA  THR A 625      57.230  46.110  63.380  1.00  0.00           H
ATOM    657  CB  THR A 625      57.240  46.730  61.390  1.00  0.00           C
ATOM    658  HB  THR A 625      56.600  46.680  60.480  1.00  0.00           H
ATOM    659  OG1 THR A 625      58.510  46.180  61.190  1.00  0.00           O
ATOM    660  HG1 THR A 625      58.500  45.220  61.070  1.00  0.00           H
ATOM    661  CG2 THR A 625      57.430  48.280  61.620  1.00  0.00           C
ATOM    662 HG21 THR A 625      56.540  48.940  61.590  1.00  0.00           H
ATOM    663 HG22 THR A 625      58.090  48.560  60.780  1.00  0.00           H
ATOM    664 HG23 THR A 625      57.810  48.390  62.660  1.00  0.00           H
ATOM    665  C   THR A 625      55.330  46.820  62.820  1.00  0.00           C
ATOM    666  O   THR A 625      55.300  47.700  63.690  1.00  0.00           O
ATOM    667  N   PHE A 626      54.260  46.480  62.040  1.00  0.00           N
ATOM    668  HN  PHE A 626      54.300  45.710  61.410  1.00  0.00           H
ATOM    669  CA  PHE A 626      52.990  47.090  62.200  1.00  0.00           C
ATOM    670  HA  PHE A 626      53.150  48.160  62.200  1.00  0.00           H
ATOM    671  CB  PHE A 626      51.930  46.720  61.090  1.00  0.00           C
ATOM    672  HB1 PHE A 626      51.010  47.240  61.440  1.00  0.00           H
ATOM    673  HB2 PHE A 626      51.640  45.640  61.120  1.00  0.00           H
ATOM    674  CG  PHE A 626      52.270  47.140  59.710  1.00  0.00           C
ATOM    675  CD1 PHE A 626      52.050  46.260  58.630  1.00  0.00           C
ATOM    676  HD1 PHE A 626      51.700  45.250  58.760  1.00  0.00           H
ATOM    677  CE1 PHE A 626      52.140  46.700  57.280  1.00  0.00           C
ATOM    678  HE1 PHE A 626      52.050  46.090  56.390  1.00  0.00           H
ATOM    679  CZ  PHE A 626      52.370  48.090  56.990  1.00  0.00           C
ATOM    680  HZ  PHE A 626      52.420  48.510  56.000  1.00  0.00           H
ATOM    681  CD2 PHE A 626      52.440  48.520  59.370  1.00  0.00           C
ATOM    682  HD2 PHE A 626      52.420  49.200  60.220  1.00  0.00           H
ATOM    683  CE2 PHE A 626      52.400  48.930  58.040  1.00  0.00           C
ATOM    684  HE2 PHE A 626      52.420  50.020  57.930  1.00  0.00           H
ATOM    685  C   PHE A 626      52.420  46.800  63.550  1.00  0.00           C
ATOM    686  O   PHE A 626      51.970  47.740  64.160  1.00  0.00           O
ATOM    687  N   GLY A 627      52.450  45.560  64.000  1.00  0.00           N
ATOM    688  HN  GLY A 627      52.800  44.850  63.390  1.00  0.00           H
ATOM    689  CA  GLY A 627      51.890  45.280  65.370  1.00  0.00           C
ATOM    690  HA1 GLY A 627      51.700  44.220  65.460  1.00  0.00           H
ATOM    691  HA2 GLY A 627      50.920  45.740  65.410  1.00  0.00           H
ATOM    692  C   GLY A 627      52.670  45.720  66.560  1.00  0.00           C
ATOM    693  O   GLY A 627      52.120  46.070  67.600  1.00  0.00           O
ATOM    694  N   GLY A 628      54.010  45.880  66.380  1.00  0.00           N
ATOM    695  HN  GLY A 628      54.560  45.360  65.730  1.00  0.00           H
ATOM    696  CA  GLY A 628      54.790  46.700  67.270  1.00  0.00           C
ATOM    697  HA1 GLY A 628      55.830  46.670  66.970  1.00  0.00           H
ATOM    698  HA2 GLY A 628      54.680  46.260  68.240  1.00  0.00           H
ATOM    699  C   GLY A 628      54.490  48.130  67.420  1.00  0.00           C
ATOM    700  O   GLY A 628      54.480  48.760  68.510  1.00  0.00           O
ATOM    701  N   LEU A 629      54.330  48.790  66.290  1.00  0.00           N
ATOM    702  HN  LEU A 629      54.260  48.300  65.430  1.00  0.00           H
ATOM    703  CA  LEU A 629      53.960  50.220  66.180  1.00  0.00           C
ATOM    704  HA  LEU A 629      54.680  50.730  66.810  1.00  0.00           H
ATOM    705  CB  LEU A 629      54.000  50.890  64.760  1.00  0.00           C
ATOM    706  HB1 LEU A 629      53.580  51.920  64.680  1.00  0.00           H
ATOM    707  HB2 LEU A 629      53.410  50.310  64.010  1.00  0.00           H
ATOM    708  CG  LEU A 629      55.440  50.950  64.130  1.00  0.00           C
ATOM    709  HG  LEU A 629      55.900  49.940  64.270  1.00  0.00           H
ATOM    710  CD1 LEU A 629      55.280  50.990  62.600  1.00  0.00           C
ATOM    711 HD11 LEU A 629      56.210  51.250  62.070  1.00  0.00           H
ATOM    712 HD12 LEU A 629      54.520  51.800  62.480  1.00  0.00           H
ATOM    713 HD13 LEU A 629      54.960  50.010  62.180  1.00  0.00           H
ATOM    714  CD2 LEU A 629      56.260  52.050  64.580  1.00  0.00           C
ATOM    715 HD21 LEU A 629      55.650  52.950  64.810  1.00  0.00           H
ATOM    716 HD22 LEU A 629      57.180  52.260  64.000  1.00  0.00           H
ATOM    717 HD23 LEU A 629      56.630  51.890  65.620  1.00  0.00           H
ATOM    718  C   LEU A 629      52.520  50.370  66.780  1.00  0.00           C
ATOM    719  O   LEU A 629      52.170  51.290  67.490  1.00  0.00           O
ATOM    720  N   LEU A 630      51.690  49.400  66.510  1.00  0.00           N
ATOM    721  HN  LEU A 630      51.870  48.640  65.900  1.00  0.00           H
ATOM    722  CA  LEU A 630      50.360  49.420  67.150  1.00  0.00           C
ATOM    723  HA  LEU A 630      49.910  50.400  67.070  1.00  0.00           H
ATOM    724  CB  LEU A 630      49.360  48.460  66.370  1.00  0.00           C
ATOM    725  HB1 LEU A 630      48.520  48.110  66.990  1.00  0.00           H
ATOM    726  HB2 LEU A 630      49.940  47.560  66.040  1.00  0.00           H
ATOM    727  CG  LEU A 630      48.780  49.060  65.050  1.00  0.00           C
ATOM    728  HG  LEU A 630      49.640  49.460  64.450  1.00  0.00           H
ATOM    729  CD1 LEU A 630      48.130  47.970  64.090  1.00  0.00           C
ATOM    730 HD11 LEU A 630      48.690  47.020  64.180  1.00  0.00           H
ATOM    731 HD12 LEU A 630      48.230  48.150  62.990  1.00  0.00           H
ATOM    732 HD13 LEU A 630      47.050  47.950  64.380  1.00  0.00           H
ATOM    733  CD2 LEU A 630      47.830  50.240  65.350  1.00  0.00           C
ATOM    734 HD21 LEU A 630      47.490  50.730  64.410  1.00  0.00           H
ATOM    735 HD22 LEU A 630      48.490  50.950  65.880  1.00  0.00           H
ATOM    736 HD23 LEU A 630      47.060  50.010  66.130  1.00  0.00           H
ATOM    737  C   LEU A 630      50.380  49.170  68.670  1.00  0.00           C
ATOM    738  O   LEU A 630      49.760  49.910  69.440  1.00  0.00           O
ATOM    739  N   GLY A 631      51.170  48.270  69.150  1.00  0.00           N
ATOM    740  HN  GLY A 631      51.510  47.620  68.480  1.00  0.00           H
ATOM    741  CA  GLY A 631      51.540  48.010  70.550  1.00  0.00           C
ATOM    742  HA1 GLY A 631      52.300  47.260  70.530  1.00  0.00           H
ATOM    743  HA2 GLY A 631      50.690  47.580  71.070  1.00  0.00           H
ATOM    744  C   GLY A 631      52.100  49.190  71.290  1.00  0.00           C
ATOM    745  O   GLY A 631      51.750  49.440  72.440  1.00  0.00           O
ATOM    746  N   GLU A 632      52.910  49.970  70.650  1.00  0.00           N
ATOM    747  HN  GLU A 632      53.290  49.830  69.750  1.00  0.00           H
ATOM    748  CA  GLU A 632      53.360  51.270  71.200  1.00  0.00           C
ATOM    749  HA  GLU A 632      53.560  51.130  72.250  1.00  0.00           H
ATOM    750  CB  GLU A 632      54.510  51.870  70.340  1.00  0.00           C
ATOM    751  HB1 GLU A 632      54.740  52.940  70.440  1.00  0.00           H
ATOM    752  HB2 GLU A 632      54.340  51.700  69.240  1.00  0.00           H
ATOM    753  CG  GLU A 632      55.870  51.160  70.750  1.00  0.00           C
ATOM    754  HG1 GLU A 632      56.710  51.710  70.270  1.00  0.00           H
ATOM    755  HG2 GLU A 632      55.900  50.250  70.120  1.00  0.00           H
ATOM    756  CD  GLU A 632      56.030  50.790  72.170  1.00  0.00           C
ATOM    757  OE1 GLU A 632      56.110  49.580  72.470  1.00  0.00           O
ATOM    758  OE2 GLU A 632      56.120  51.700  73.050  1.00  0.00           O
ATOM    759  C   GLU A 632      52.230  52.380  71.340  1.00  0.00           C
ATOM    760  O   GLU A 632      52.150  52.940  72.410  1.00  0.00           O
ATOM    761  N   ALA A 633      51.340  52.570  70.310  1.00  0.00           N
ATOM    762  HN  ALA A 633      51.360  52.070  69.450  1.00  0.00           H
ATOM    763  CA  ALA A 633      50.250  53.530  70.330  1.00  0.00           C
ATOM    764  HA  ALA A 633      50.680  54.470  70.620  1.00  0.00           H
ATOM    765  CB  ALA A 633      49.550  53.570  68.920  1.00  0.00           C
ATOM    766  HB1 ALA A 633      48.510  53.940  68.920  1.00  0.00           H
ATOM    767  HB2 ALA A 633      49.480  52.490  68.650  1.00  0.00           H
ATOM    768  HB3 ALA A 633      50.090  54.030  68.070  1.00  0.00           H
ATOM    769  C   ALA A 633      49.010  53.300  71.240  1.00  0.00           C
ATOM    770  O   ALA A 633      48.260  54.190  71.640  1.00  0.00           O
ATOM    771  N   THR A 634      48.770  52.030  71.600  1.00  0.00           N
ATOM    772  HN  THR A 634      49.380  51.310  71.300  1.00  0.00           H
ATOM    773  CA  THR A 634      47.650  51.550  72.380  1.00  0.00           C
ATOM    774  HA  THR A 634      47.010  52.390  72.620  1.00  0.00           H
ATOM    775  CB  THR A 634      46.780  50.520  71.720  1.00  0.00           C
ATOM    776  HB  THR A 634      45.890  50.120  72.260  1.00  0.00           H
ATOM    777  OG1 THR A 634      47.560  49.360  71.450  1.00  0.00           O
ATOM    778  HG1 THR A 634      47.840  49.460  70.530  1.00  0.00           H
ATOM    779  CG2 THR A 634      46.370  51.020  70.280  1.00  0.00           C
ATOM    780 HG21 THR A 634      45.800  50.220  69.790  1.00  0.00           H
ATOM    781 HG22 THR A 634      47.250  51.280  69.650  1.00  0.00           H
ATOM    782 HG23 THR A 634      45.710  51.910  70.400  1.00  0.00           H
ATOM    783  C   THR A 634      48.250  51.120  73.710  1.00  0.00           C
ATOM    784  O   THR A 634      47.560  50.460  74.510  1.00  0.00           O
ATOM    785  N   GLU A 635      49.510  51.490  74.060  1.00  0.00           N
ATOM    786  HN  GLU A 635      50.040  52.070  73.450  1.00  0.00           H
ATOM    787  CA  GLU A 635      50.180  51.030  75.280  1.00  0.00           C
ATOM    788  HA  GLU A 635      51.220  51.220  75.090  1.00  0.00           H
ATOM    789  CB  GLU A 635      50.020  51.990  76.400  1.00  0.00           C
ATOM    790  HB1 GLU A 635      50.400  51.520  77.330  1.00  0.00           H
ATOM    791  HB2 GLU A 635      48.940  52.210  76.490  1.00  0.00           H
ATOM    792  CG  GLU A 635      50.660  53.370  76.210  1.00  0.00           C
ATOM    793  HG1 GLU A 635      50.460  53.760  75.200  1.00  0.00           H
ATOM    794  HG2 GLU A 635      51.740  53.120  76.240  1.00  0.00           H
ATOM    795  CD  GLU A 635      50.280  54.230  77.390  1.00  0.00           C
ATOM    796  OE1 GLU A 635      50.270  53.720  78.570  1.00  0.00           O
ATOM    797  OE2 GLU A 635      50.230  55.470  77.260  1.00  0.00           O
ATOM    798  C   GLU A 635      50.090  49.570  75.630  1.00  0.00           C
ATOM    799  O   GLU A 635      49.850  49.160  76.750  1.00  0.00           O
ATOM    800  N   GLY A 636      50.120  48.670  74.620  1.00  0.00           N
ATOM    801  HN  GLY A 636      50.450  48.950  73.720  1.00  0.00           H
ATOM    802  CA  GLY A 636      49.840  47.280  74.790  1.00  0.00           C
ATOM    803  HA1 GLY A 636      50.080  47.010  75.810  1.00  0.00           H
ATOM    804  HA2 GLY A 636      50.340  46.770  73.990  1.00  0.00           H
ATOM    805  C   GLY A 636      48.390  46.760  74.870  1.00  0.00           C
ATOM    806  O   GLY A 636      48.150  45.710  75.510  1.00  0.00           O
ATOM    807  N   ARG A 637      47.400  47.500  74.340  1.00  0.00           N
ATOM    808  HN  ARG A 637      47.470  48.420  73.960  1.00  0.00           H
ATOM    809  CA  ARG A 637      46.140  46.890  74.030  1.00  0.00           C
ATOM    810  HA  ARG A 637      45.930  46.340  74.930  1.00  0.00           H
ATOM    811  CB  ARG A 637      45.120  48.030  73.950  1.00  0.00           C
ATOM    812  HB1 ARG A 637      44.800  48.250  72.910  1.00  0.00           H
ATOM    813  HB2 ARG A 637      45.470  48.980  74.410  1.00  0.00           H
ATOM    814  CG  ARG A 637      43.800  47.730  74.810  1.00  0.00           C
ATOM    815  HG1 ARG A 637      43.120  48.620  74.810  1.00  0.00           H
ATOM    816  HG2 ARG A 637      44.080  47.560  75.870  1.00  0.00           H
ATOM    817  CD  ARG A 637      42.940  46.510  74.340  1.00  0.00           C
ATOM    818  HD1 ARG A 637      43.520  45.560  74.270  1.00  0.00           H
ATOM    819  HD2 ARG A 637      42.580  46.670  73.300  1.00  0.00           H
ATOM    820  NE  ARG A 637      41.770  46.410  75.290  1.00  0.00           N
ATOM    821  HE  ARG A 637      41.590  47.230  75.830  1.00  0.00           H
ATOM    822  CZ  ARG A 637      41.060  45.300  75.380  1.00  0.00           C
ATOM    823  NH1 ARG A 637      41.110  44.260  74.560  1.00  0.00           N
ATOM    824 HH11 ARG A 637      40.680  43.430  74.910  1.00  0.00           H
ATOM    825 HH12 ARG A 637      41.540  44.320  73.660  1.00  0.00           H
ATOM    826  NH2 ARG A 637      40.140  45.220  76.360  1.00  0.00           N
ATOM    827 HH21 ARG A 637      39.850  46.040  76.830  1.00  0.00           H
ATOM    828 HH22 ARG A 637      39.760  44.310  76.530  1.00  0.00           H
ATOM    829  C   ARG A 637      46.090  46.140  72.740  1.00  0.00           C
ATOM    830  O   ARG A 637      45.220  45.280  72.570  1.00  0.00           O
ATOM    831  N   LEU A 638      47.010  46.430  71.740  1.00  0.00           N
ATOM    832  HN  LEU A 638      47.640  47.180  71.970  1.00  0.00           H
ATOM    833  CA  LEU A 638      47.190  45.670  70.520  1.00  0.00           C
ATOM    834  HA  LEU A 638      46.520  44.830  70.390  1.00  0.00           H
ATOM    835  CB  LEU A 638      47.070  46.480  69.240  1.00  0.00           C
ATOM    836  HB1 LEU A 638      47.070  45.870  68.310  1.00  0.00           H
ATOM    837  HB2 LEU A 638      47.860  47.230  69.100  1.00  0.00           H
ATOM    838  CG  LEU A 638      45.700  47.240  68.980  1.00  0.00           C
ATOM    839  HG  LEU A 638      45.510  47.930  69.830  1.00  0.00           H
ATOM    840  CD1 LEU A 638      45.760  48.220  67.770  1.00  0.00           C
ATOM    841 HD11 LEU A 638      46.550  48.980  67.950  1.00  0.00           H
ATOM    842 HD12 LEU A 638      44.770  48.720  67.630  1.00  0.00           H
ATOM    843 HD13 LEU A 638      46.160  47.670  66.890  1.00  0.00           H
ATOM    844  CD2 LEU A 638      44.520  46.230  68.770  1.00  0.00           C
ATOM    845 HD21 LEU A 638      44.210  45.720  69.700  1.00  0.00           H
ATOM    846 HD22 LEU A 638      44.730  45.460  68.000  1.00  0.00           H
ATOM    847 HD23 LEU A 638      43.650  46.810  68.360  1.00  0.00           H
ATOM    848  C   LEU A 638      48.500  44.930  70.640  1.00  0.00           C
ATOM    849  O   LEU A 638      49.310  45.360  71.480  1.00  0.00           O
ATOM    850  N   SER A 639      48.800  43.940  69.860  1.00  0.00           N
ATOM    851  HN  SER A 639      48.110  43.830  69.140  1.00  0.00           H
ATOM    852  CA  SER A 639      50.000  43.210  69.900  1.00  0.00           C
ATOM    853  HA  SER A 639      50.810  43.800  70.280  1.00  0.00           H
ATOM    854  CB  SER A 639      49.860  41.920  70.910  1.00  0.00           C
ATOM    855  HB1 SER A 639      49.390  42.320  71.820  1.00  0.00           H
ATOM    856  HB2 SER A 639      50.860  41.470  71.080  1.00  0.00           H
ATOM    857  OG  SER A 639      49.020  40.820  70.430  1.00  0.00           O
ATOM    858  HG1 SER A 639      48.090  41.070  70.470  1.00  0.00           H
ATOM    859  C   SER A 639      50.390  42.690  68.560  1.00  0.00           C
ATOM    860  O   SER A 639      49.540  42.560  67.670  1.00  0.00           O
ATOM    861  N   ALA A 640      51.650  42.260  68.510  1.00  0.00           N
ATOM    862  HN  ALA A 640      52.240  42.570  69.250  1.00  0.00           H
ATOM    863  CA  ALA A 640      52.250  41.470  67.500  1.00  0.00           C
ATOM    864  HA  ALA A 640      52.230  41.980  66.550  1.00  0.00           H
ATOM    865  CB  ALA A 640      53.820  41.310  67.710  1.00  0.00           C
ATOM    866  HB1 ALA A 640      54.160  42.360  67.910  1.00  0.00           H
ATOM    867  HB2 ALA A 640      54.370  41.170  66.760  1.00  0.00           H
ATOM    868  HB3 ALA A 640      54.160  40.620  68.510  1.00  0.00           H
ATOM    869  C   ALA A 640      51.720  40.110  67.320  1.00  0.00           C
ATOM    870  O   ALA A 640      51.600  39.590  66.230  1.00  0.00           O
ATOM    871  N   ILE A 641      51.320  39.360  68.430  1.00  0.00           N
ATOM    872  HN  ILE A 641      51.430  39.760  69.340  1.00  0.00           H
ATOM    873  CA  ILE A 641      50.860  37.970  68.430  1.00  0.00           C
ATOM    874  HA  ILE A 641      51.590  37.370  67.910  1.00  0.00           H
ATOM    875  CB  ILE A 641      50.750  37.430  69.800  1.00  0.00           C
ATOM    876  HB  ILE A 641      50.030  38.070  70.340  1.00  0.00           H
ATOM    877  CG2 ILE A 641      50.100  36.030  69.800  1.00  0.00           C
ATOM    878 HG21 ILE A 641      49.060  36.060  69.400  1.00  0.00           H
ATOM    879 HG22 ILE A 641      50.170  35.560  70.810  1.00  0.00           H
ATOM    880 HG23 ILE A 641      50.680  35.260  69.240  1.00  0.00           H
ATOM    881  CG1 ILE A 641      52.050  37.660  70.610  1.00  0.00           C
ATOM    882 HG11 ILE A 641      51.820  37.370  71.650  1.00  0.00           H
ATOM    883 HG12 ILE A 641      52.390  38.700  70.710  1.00  0.00           H
ATOM    884  CD  ILE A 641      53.230  36.790  70.130  1.00  0.00           C
ATOM    885  HD1 ILE A 641      53.060  35.700  70.280  1.00  0.00           H
ATOM    886  HD2 ILE A 641      54.190  37.070  70.620  1.00  0.00           H
ATOM    887  HD3 ILE A 641      53.370  36.990  69.040  1.00  0.00           H
ATOM    888  C   ILE A 641      49.560  37.970  67.670  1.00  0.00           C
ATOM    889  O   ILE A 641      49.200  37.130  66.860  1.00  0.00           O
ATOM    890  N   GLU A 642      48.700  38.950  67.930  1.00  0.00           N
ATOM    891  HN  GLU A 642      48.790  39.680  68.600  1.00  0.00           H
ATOM    892  CA  GLU A 642      47.420  39.060  67.280  1.00  0.00           C
ATOM    893  HA  GLU A 642      46.900  38.110  67.240  1.00  0.00           H
ATOM    894  CB  GLU A 642      46.700  40.110  68.040  1.00  0.00           C
ATOM    895  HB1 GLU A 642      45.820  40.400  67.450  1.00  0.00           H
ATOM    896  HB2 GLU A 642      47.420  40.940  68.230  1.00  0.00           H
ATOM    897  CG  GLU A 642      46.150  39.630  69.450  1.00  0.00           C
ATOM    898  HG1 GLU A 642      46.900  39.210  70.130  1.00  0.00           H
ATOM    899  HG2 GLU A 642      45.250  38.990  69.280  1.00  0.00           H
ATOM    900  CD  GLU A 642      45.690  40.850  70.270  1.00  0.00           C
ATOM    901  OE1 GLU A 642      44.460  40.960  70.520  1.00  0.00           O
ATOM    902  OE2 GLU A 642      46.630  41.640  70.610  1.00  0.00           O
ATOM    903  C   GLU A 642      47.480  39.370  65.750  1.00  0.00           C
ATOM    904  O   GLU A 642      46.830  38.790  64.940  1.00  0.00           O
ATOM    905  N   SER A 643      48.490  40.140  65.420  1.00  0.00           N
ATOM    906  HN  SER A 643      49.040  40.470  66.160  1.00  0.00           H
ATOM    907  CA  SER A 643      48.860  40.610  64.080  1.00  0.00           C
ATOM    908  HA  SER A 643      47.910  40.890  63.650  1.00  0.00           H
ATOM    909  CB  SER A 643      49.940  41.740  64.120  1.00  0.00           C
ATOM    910  HB1 SER A 643      50.290  41.950  63.090  1.00  0.00           H
ATOM    911  HB2 SER A 643      50.820  41.370  64.710  1.00  0.00           H
ATOM    912  OG  SER A 643      49.480  42.960  64.750  1.00  0.00           O
ATOM    913  HG1 SER A 643      49.270  42.720  65.650  1.00  0.00           H
ATOM    914  C   SER A 643      49.410  39.550  63.140  1.00  0.00           C
ATOM    915  O   SER A 643      49.110  39.530  62.000  1.00  0.00           O
ATOM    916  N   LEU A 644      50.190  38.570  63.690  1.00  0.00           N
ATOM    917  HN  LEU A 644      50.590  38.630  64.610  1.00  0.00           H
ATOM    918  CA  LEU A 644      50.680  37.410  63.060  1.00  0.00           C
ATOM    919  HA  LEU A 644      51.120  37.770  62.150  1.00  0.00           H
ATOM    920  CB  LEU A 644      51.810  36.700  63.890  1.00  0.00           C
ATOM    921  HB1 LEU A 644      52.020  35.710  63.470  1.00  0.00           H
ATOM    922  HB2 LEU A 644      51.450  36.510  64.930  1.00  0.00           H
ATOM    923  CG  LEU A 644      53.140  37.500  63.910  1.00  0.00           C
ATOM    924  HG  LEU A 644      53.070  38.610  63.890  1.00  0.00           H
ATOM    925  CD1 LEU A 644      53.900  37.060  65.150  1.00  0.00           C
ATOM    926 HD11 LEU A 644      53.930  35.950  65.180  1.00  0.00           H
ATOM    927 HD12 LEU A 644      53.250  37.410  65.970  1.00  0.00           H
ATOM    928 HD13 LEU A 644      54.910  37.520  65.280  1.00  0.00           H
ATOM    929  CD2 LEU A 644      53.950  37.130  62.680  1.00  0.00           C
ATOM    930 HD21 LEU A 644      53.440  37.620  61.830  1.00  0.00           H
ATOM    931 HD22 LEU A 644      53.860  36.050  62.420  1.00  0.00           H
ATOM    932 HD23 LEU A 644      55.020  37.400  62.800  1.00  0.00           H
ATOM    933  C   LEU A 644      49.410  36.560  62.660  1.00  0.00           C
ATOM    934  O   LEU A 644      49.280  36.080  61.560  1.00  0.00           O
ATOM    935  N   PHE A 645      48.470  36.390  63.510  1.00  0.00           N
ATOM    936  HN  PHE A 645      48.620  36.630  64.470  1.00  0.00           H
ATOM    937  CA  PHE A 645      47.310  35.500  63.300  1.00  0.00           C
ATOM    938  HA  PHE A 645      47.670  34.650  62.740  1.00  0.00           H
ATOM    939  CB  PHE A 645      46.810  34.880  64.660  1.00  0.00           C
ATOM    940  HB1 PHE A 645      46.330  35.720  65.210  1.00  0.00           H
ATOM    941  HB2 PHE A 645      47.630  34.470  65.280  1.00  0.00           H
ATOM    942  CG  PHE A 645      45.810  33.720  64.600  1.00  0.00           C
ATOM    943  CD1 PHE A 645      44.640  33.720  65.280  1.00  0.00           C
ATOM    944  HD1 PHE A 645      44.410  34.480  66.010  1.00  0.00           H
ATOM    945  CE1 PHE A 645      43.810  32.570  65.330  1.00  0.00           C
ATOM    946  HE1 PHE A 645      43.010  32.370  66.030  1.00  0.00           H
ATOM    947  CZ  PHE A 645      44.140  31.510  64.460  1.00  0.00           C
ATOM    948  HZ  PHE A 645      43.560  30.590  64.560  1.00  0.00           H
ATOM    949  CD2 PHE A 645      46.070  32.690  63.680  1.00  0.00           C
ATOM    950  HD2 PHE A 645      46.980  32.730  63.100  1.00  0.00           H
ATOM    951  CE2 PHE A 645      45.260  31.540  63.590  1.00  0.00           C
ATOM    952  HE2 PHE A 645      45.440  30.710  62.930  1.00  0.00           H
ATOM    953  C   PHE A 645      46.200  36.210  62.520  1.00  0.00           C
ATOM    954  O   PHE A 645      45.570  35.540  61.730  1.00  0.00           O
ATOM    955  N   GLY A 646      46.160  37.600  62.500  1.00  0.00           N
ATOM    956  HN  GLY A 646      46.640  38.190  63.140  1.00  0.00           H
ATOM    957  CA  GLY A 646      45.200  38.330  61.680  1.00  0.00           C
ATOM    958  HA1 GLY A 646      44.980  39.330  62.030  1.00  0.00           H
ATOM    959  HA2 GLY A 646      44.270  37.790  61.820  1.00  0.00           H
ATOM    960  C   GLY A 646      45.670  38.340  60.240  1.00  0.00           C
ATOM    961  O   GLY A 646      44.830  38.210  59.340  1.00  0.00           O
ATOM    962  N   ALA A 647      46.960  38.440  59.950  1.00  0.00           N
ATOM    963  HN  ALA A 647      47.640  38.350  60.670  1.00  0.00           H
ATOM    964  CA  ALA A 647      47.460  38.290  58.620  1.00  0.00           C
ATOM    965  HA  ALA A 647      46.920  39.000  58.020  1.00  0.00           H
ATOM    966  CB  ALA A 647      48.940  38.700  58.660  1.00  0.00           C
ATOM    967  HB1 ALA A 647      49.510  37.900  59.150  1.00  0.00           H
ATOM    968  HB2 ALA A 647      49.180  39.620  59.230  1.00  0.00           H
ATOM    969  HB3 ALA A 647      49.310  38.830  57.630  1.00  0.00           H
ATOM    970  C   ALA A 647      47.270  36.840  58.090  1.00  0.00           C
ATOM    971  O   ALA A 647      46.860  36.660  56.950  1.00  0.00           O
ATOM    972  N   SER A 648      47.500  35.760  58.920  1.00  0.00           N
ATOM    973  HN  SER A 648      47.900  36.010  59.800  1.00  0.00           H
ATOM    974  CA  SER A 648      47.380  34.360  58.620  1.00  0.00           C
ATOM    975  HA  SER A 648      48.100  34.210  57.840  1.00  0.00           H
ATOM    976  CB  SER A 648      47.730  33.520  59.860  1.00  0.00           C
ATOM    977  HB1 SER A 648      46.940  33.700  60.630  1.00  0.00           H
ATOM    978  HB2 SER A 648      48.710  33.900  60.220  1.00  0.00           H
ATOM    979  OG  SER A 648      47.830  32.130  59.590  1.00  0.00           O
ATOM    980  HG1 SER A 648      48.610  32.030  59.050  1.00  0.00           H
ATOM    981  C   SER A 648      45.980  34.070  58.140  1.00  0.00           C
ATOM    982  O   SER A 648      45.820  33.550  57.050  1.00  0.00           O
ATOM    983  N   LEU A 649      45.010  34.480  58.950  1.00  0.00           N
ATOM    984  HN  LEU A 649      45.270  34.860  59.840  1.00  0.00           H
ATOM    985  CA  LEU A 649      43.640  34.220  58.760  1.00  0.00           C
ATOM    986  HA  LEU A 649      43.410  33.160  58.710  1.00  0.00           H
ATOM    987  CB  LEU A 649      42.930  34.770  60.040  1.00  0.00           C
ATOM    988  HB1 LEU A 649      43.370  35.780  60.180  1.00  0.00           H
ATOM    989  HB2 LEU A 649      43.350  34.110  60.820  1.00  0.00           H
ATOM    990  CG  LEU A 649      41.360  34.810  60.210  1.00  0.00           C
ATOM    991  HG  LEU A 649      40.920  35.350  59.330  1.00  0.00           H
ATOM    992  CD1 LEU A 649      40.670  33.490  60.250  1.00  0.00           C
ATOM    993 HD11 LEU A 649      41.000  32.780  59.460  1.00  0.00           H
ATOM    994 HD12 LEU A 649      39.630  33.610  59.890  1.00  0.00           H
ATOM    995 HD13 LEU A 649      40.850  33.130  61.290  1.00  0.00           H
ATOM    996  CD2 LEU A 649      40.960  35.560  61.550  1.00  0.00           C
ATOM    997 HD21 LEU A 649      41.560  35.130  62.380  1.00  0.00           H
ATOM    998 HD22 LEU A 649      39.870  35.540  61.760  1.00  0.00           H
ATOM    999 HD23 LEU A 649      41.270  36.620  61.580  1.00  0.00           H
ATOM   1000  C   LEU A 649      43.030  34.790  57.500  1.00  0.00           C
ATOM   1001  O   LEU A 649      42.350  34.100  56.800  1.00  0.00           O
ATOM   1002  N   THR A 650      43.330  36.060  57.270  1.00  0.00           N
ATOM   1003  HN  THR A 650      43.920  36.610  57.860  1.00  0.00           H
ATOM   1004  CA  THR A 650      42.960  36.710  56.070  1.00  0.00           C
ATOM   1005  HA  THR A 650      41.880  36.680  56.060  1.00  0.00           H
ATOM   1006  CB  THR A 650      43.350  38.230  56.060  1.00  0.00           C
ATOM   1007  HB  THR A 650      44.470  38.270  56.110  1.00  0.00           H
ATOM   1008  OG1 THR A 650      42.770  39.000  57.160  1.00  0.00           O
ATOM   1009  HG1 THR A 650      43.280  38.790  57.960  1.00  0.00           H
ATOM   1010  CG2 THR A 650      42.860  38.980  54.780  1.00  0.00           C
ATOM   1011 HG21 THR A 650      43.440  38.680  53.890  1.00  0.00           H
ATOM   1012 HG22 THR A 650      42.940  40.080  54.850  1.00  0.00           H
ATOM   1013 HG23 THR A 650      41.870  38.590  54.480  1.00  0.00           H
ATOM   1014  C   THR A 650      43.610  36.110  54.860  1.00  0.00           C
ATOM   1015  O   THR A 650      42.960  35.850  53.830  1.00  0.00           O
ATOM   1016  N   GLY A 651      44.890  35.810  54.920  1.00  0.00           N
ATOM   1017  HN  GLY A 651      45.410  35.870  55.770  1.00  0.00           H
ATOM   1018  CA  GLY A 651      45.740  35.350  53.840  1.00  0.00           C
ATOM   1019  HA1 GLY A 651      46.680  35.190  54.350  1.00  0.00           H
ATOM   1020  HA2 GLY A 651      45.640  36.000  52.990  1.00  0.00           H
ATOM   1021  C   GLY A 651      45.370  34.030  53.260  1.00  0.00           C
ATOM   1022  O   GLY A 651      45.380  33.840  52.030  1.00  0.00           O
ATOM   1023  N   ILE A 652      45.080  33.050  54.110  1.00  0.00           N
ATOM   1024  HN  ILE A 652      45.070  33.260  55.080  1.00  0.00           H
ATOM   1025  CA  ILE A 652      44.590  31.700  53.640  1.00  0.00           C
ATOM   1026  HA  ILE A 652      45.350  31.320  52.970  1.00  0.00           H
ATOM   1027  CB  ILE A 652      44.220  30.680  54.700  1.00  0.00           C
ATOM   1028  HB  ILE A 652      43.470  31.140  55.390  1.00  0.00           H
ATOM   1029  CG2 ILE A 652      43.660  29.370  54.080  1.00  0.00           C
ATOM   1030 HG21 ILE A 652      42.620  29.420  53.690  1.00  0.00           H
ATOM   1031 HG22 ILE A 652      43.570  28.560  54.860  1.00  0.00           H
ATOM   1032 HG23 ILE A 652      44.210  28.960  53.210  1.00  0.00           H
ATOM   1033  CG1 ILE A 652      45.490  30.360  55.650  1.00  0.00           C
ATOM   1034 HG11 ILE A 652      46.190  31.230  55.640  1.00  0.00           H
ATOM   1035 HG12 ILE A 652      46.030  29.560  55.110  1.00  0.00           H
ATOM   1036  CD  ILE A 652      45.010  29.850  57.010  1.00  0.00           C
ATOM   1037  HD1 ILE A 652      44.600  30.740  57.520  1.00  0.00           H
ATOM   1038  HD2 ILE A 652      45.750  29.320  57.640  1.00  0.00           H
ATOM   1039  HD3 ILE A 652      44.160  29.120  56.990  1.00  0.00           H
ATOM   1040  C   ILE A 652      43.380  31.790  52.720  1.00  0.00           C
ATOM   1041  O   ILE A 652      43.480  31.290  51.610  1.00  0.00           O
ATOM   1042  N   ALA A 653      42.230  32.410  53.130  1.00  0.00           N
ATOM   1043  HN  ALA A 653      42.170  32.570  54.110  1.00  0.00           H
ATOM   1044  CA  ALA A 653      41.160  32.710  52.220  1.00  0.00           C
ATOM   1045  HA  ALA A 653      40.880  31.720  51.890  1.00  0.00           H
ATOM   1046  CB  ALA A 653      39.930  33.210  52.990  1.00  0.00           C
ATOM   1047  HB1 ALA A 653      40.170  34.220  53.400  1.00  0.00           H
ATOM   1048  HB2 ALA A 653      39.650  32.570  53.840  1.00  0.00           H
ATOM   1049  HB3 ALA A 653      39.060  33.420  52.320  1.00  0.00           H
ATOM   1050  C   ALA A 653      41.510  33.560  50.920  1.00  0.00           C
ATOM   1051  O   ALA A 653      41.030  33.370  49.810  1.00  0.00           O
ATOM   1052  N   TYR A 654      42.380  34.600  51.130  1.00  0.00           N
ATOM   1053  HN  TYR A 654      42.650  34.830  52.070  1.00  0.00           H
ATOM   1054  CA  TYR A 654      42.740  35.530  50.080  1.00  0.00           C
ATOM   1055  HA  TYR A 654      41.920  35.990  49.560  1.00  0.00           H
ATOM   1056  CB  TYR A 654      43.570  36.790  50.750  1.00  0.00           C
ATOM   1057  HB1 TYR A 654      44.030  36.390  51.680  1.00  0.00           H
ATOM   1058  HB2 TYR A 654      42.810  37.510  51.120  1.00  0.00           H
ATOM   1059  CG  TYR A 654      44.570  37.500  49.850  1.00  0.00           C
ATOM   1060  CD1 TYR A 654      45.910  37.080  49.810  1.00  0.00           C
ATOM   1061  HD1 TYR A 654      46.270  36.270  50.440  1.00  0.00           H
ATOM   1062  CE1 TYR A 654      46.840  37.540  48.870  1.00  0.00           C
ATOM   1063  HE1 TYR A 654      47.840  37.150  48.900  1.00  0.00           H
ATOM   1064  CZ  TYR A 654      46.360  38.410  47.930  1.00  0.00           C
ATOM   1065  OH  TYR A 654      47.290  38.930  47.060  1.00  0.00           O
ATOM   1066  HH  TYR A 654      48.160  38.840  47.470  1.00  0.00           H
ATOM   1067  CD2 TYR A 654      44.200  38.590  49.010  1.00  0.00           C
ATOM   1068  HD2 TYR A 654      43.190  39.010  49.040  1.00  0.00           H
ATOM   1069  CE2 TYR A 654      45.090  39.060  48.050  1.00  0.00           C
ATOM   1070  HE2 TYR A 654      44.800  39.850  47.370  1.00  0.00           H
ATOM   1071  C   TYR A 654      43.420  34.810  48.890  1.00  0.00           C
ATOM   1072  O   TYR A 654      43.010  35.040  47.750  1.00  0.00           O
ATOM   1073  N   SER A 655      44.300  33.870  49.230  1.00  0.00           N
ATOM   1074  HN  SER A 655      44.400  33.700  50.220  1.00  0.00           H
ATOM   1075  CA  SER A 655      45.120  33.150  48.280  1.00  0.00           C
ATOM   1076  HA  SER A 655      45.390  33.970  47.620  1.00  0.00           H
ATOM   1077  CB  SER A 655      46.340  32.460  48.940  1.00  0.00           C
ATOM   1078  HB1 SER A 655      46.900  32.010  48.080  1.00  0.00           H
ATOM   1079  HB2 SER A 655      46.040  31.760  49.740  1.00  0.00           H
ATOM   1080  OG  SER A 655      47.200  33.460  49.590  1.00  0.00           O
ATOM   1081  HG1 SER A 655      46.910  33.690  50.470  1.00  0.00           H
ATOM   1082  C   SER A 655      44.300  32.160  47.540  1.00  0.00           C
ATOM   1083  O   SER A 655      44.440  32.090  46.310  1.00  0.00           O
ATOM   1084  N   LEU A 656      43.340  31.480  48.170  1.00  0.00           N
ATOM   1085  HN  LEU A 656      43.210  31.600  49.150  1.00  0.00           H
ATOM   1086  CA  LEU A 656      42.520  30.550  47.330  1.00  0.00           C
ATOM   1087  HA  LEU A 656      43.150  29.980  46.670  1.00  0.00           H
ATOM   1088  CB  LEU A 656      41.780  29.430  48.240  1.00  0.00           C
ATOM   1089  HB1 LEU A 656      41.200  28.800  47.540  1.00  0.00           H
ATOM   1090  HB2 LEU A 656      41.040  29.950  48.890  1.00  0.00           H
ATOM   1091  CG  LEU A 656      42.750  28.600  49.130  1.00  0.00           C
ATOM   1092  HG  LEU A 656      43.560  29.270  49.510  1.00  0.00           H
ATOM   1093  CD1 LEU A 656      42.140  28.100  50.420  1.00  0.00           C
ATOM   1094 HD11 LEU A 656      41.210  27.520  50.220  1.00  0.00           H
ATOM   1095 HD12 LEU A 656      41.840  28.910  51.110  1.00  0.00           H
ATOM   1096 HD13 LEU A 656      42.860  27.420  50.940  1.00  0.00           H
ATOM   1097  CD2 LEU A 656      43.420  27.480  48.360  1.00  0.00           C
ATOM   1098 HD21 LEU A 656      44.160  27.850  47.630  1.00  0.00           H
ATOM   1099 HD22 LEU A 656      42.650  26.850  47.850  1.00  0.00           H
ATOM   1100 HD23 LEU A 656      43.980  26.750  48.980  1.00  0.00           H
ATOM   1101  C   LEU A 656      41.520  31.240  46.500  1.00  0.00           C
ATOM   1102  O   LEU A 656      41.390  30.910  45.320  1.00  0.00           O
ATOM   1103  N   PHE A 657      40.870  32.250  46.960  1.00  0.00           N
ATOM   1104  HN  PHE A 657      41.070  32.440  47.920  1.00  0.00           H
ATOM   1105  CA  PHE A 657      39.660  32.810  46.360  1.00  0.00           C
ATOM   1106  HA  PHE A 657      39.250  32.170  45.590  1.00  0.00           H
ATOM   1107  CB  PHE A 657      38.500  32.670  47.360  1.00  0.00           C
ATOM   1108  HB1 PHE A 657      37.540  33.100  47.010  1.00  0.00           H
ATOM   1109  HB2 PHE A 657      38.730  33.230  48.290  1.00  0.00           H
ATOM   1110  CG  PHE A 657      38.300  31.170  47.700  1.00  0.00           C
ATOM   1111  CD1 PHE A 657      38.150  30.240  46.680  1.00  0.00           C
ATOM   1112  HD1 PHE A 657      38.170  30.410  45.620  1.00  0.00           H
ATOM   1113  CE1 PHE A 657      37.700  28.970  46.930  1.00  0.00           C
ATOM   1114  HE1 PHE A 657      37.500  28.320  46.100  1.00  0.00           H
ATOM   1115  CZ  PHE A 657      37.600  28.450  48.260  1.00  0.00           C
ATOM   1116  HZ  PHE A 657      37.340  27.420  48.460  1.00  0.00           H
ATOM   1117  CD2 PHE A 657      38.170  30.710  49.030  1.00  0.00           C
ATOM   1118  HD2 PHE A 657      38.310  31.460  49.800  1.00  0.00           H
ATOM   1119  CE2 PHE A 657      37.940  29.370  49.290  1.00  0.00           C
ATOM   1120  HE2 PHE A 657      38.140  29.050  50.300  1.00  0.00           H
ATOM   1121  C   PHE A 657      39.640  34.250  45.740  1.00  0.00           C
ATOM   1122  O   PHE A 657      38.620  34.710  45.230  1.00  0.00           O
ATOM   1123  N   ALA A 658      40.770  34.940  45.640  1.00  0.00           N
ATOM   1124  HN  ALA A 658      41.450  34.540  46.260  1.00  0.00           H
ATOM   1125  CA  ALA A 658      41.010  36.230  44.980  1.00  0.00           C
ATOM   1126  HA  ALA A 658      40.110  36.820  45.110  1.00  0.00           H
ATOM   1127  CB  ALA A 658      42.010  37.110  45.710  1.00  0.00           C
ATOM   1128  HB1 ALA A 658      41.740  37.490  46.720  1.00  0.00           H
ATOM   1129  HB2 ALA A 658      42.210  38.000  45.080  1.00  0.00           H
ATOM   1130  HB3 ALA A 658      42.970  36.580  45.890  1.00  0.00           H
ATOM   1131  C   ALA A 658      41.530  36.060  43.540  1.00  0.00           C
ATOM   1132  O   ALA A 658      42.140  35.000  43.260  1.00  0.00           O
ATOM   1133  N   GLY A 659      41.380  37.030  42.560  1.00  0.00           N
ATOM   1134  HN  GLY A 659      41.370  37.950  42.940  1.00  0.00           H
ATOM   1135  CA  GLY A 659      41.560  36.930  41.140  1.00  0.00           C
ATOM   1136  HA1 GLY A 659      41.290  37.930  40.850  1.00  0.00           H
ATOM   1137  HA2 GLY A 659      40.970  36.090  40.810  1.00  0.00           H
ATOM   1138  C   GLY A 659      43.010  36.770  40.710  1.00  0.00           C
ATOM   1139  O   GLY A 659      43.380  35.820  40.040  1.00  0.00           O
ATOM   1140  N   GLN A 660      43.820  37.690  41.180  1.00  0.00           N
ATOM   1141  HN  GLN A 660      43.490  38.510  41.630  1.00  0.00           H
ATOM   1142  CA  GLN A 660      45.280  37.560  41.060  1.00  0.00           C
ATOM   1143  HA  GLN A 660      45.540  36.580  40.700  1.00  0.00           H
ATOM   1144  CB  GLN A 660      45.880  38.630  40.000  1.00  0.00           C
ATOM   1145  HB1 GLN A 660      46.990  38.500  40.080  1.00  0.00           H
ATOM   1146  HB2 GLN A 660      45.700  39.650  40.390  1.00  0.00           H
ATOM   1147  CG  GLN A 660      45.520  38.440  38.490  1.00  0.00           C
ATOM   1148  HG1 GLN A 660      46.140  39.170  37.910  1.00  0.00           H
ATOM   1149  HG2 GLN A 660      44.460  38.750  38.310  1.00  0.00           H
ATOM   1150  CD  GLN A 660      45.940  37.060  38.140  1.00  0.00           C
ATOM   1151  OE1 GLN A 660      47.050  36.630  38.170  1.00  0.00           O
ATOM   1152  NE2 GLN A 660      44.880  36.270  37.820  1.00  0.00           N
ATOM   1153 HE21 GLN A 660      45.110  35.290  37.820  1.00  0.00           H
ATOM   1154 HE22 GLN A 660      43.950  36.460  38.140  1.00  0.00           H
ATOM   1155  C   GLN A 660      45.990  37.770  42.450  1.00  0.00           C
ATOM   1156  O   GLN A 660      46.030  38.900  42.940  1.00  0.00           O
ATOM   1157  N   PRO A 661      46.530  36.770  43.170  1.00  0.00           N
ATOM   1158  CD  PRO A 661      45.980  35.420  43.010  1.00  0.00           C
ATOM   1159  HD1 PRO A 661      46.810  34.870  42.510  1.00  0.00           H
ATOM   1160  HD2 PRO A 661      45.170  35.310  42.250  1.00  0.00           H
ATOM   1161  CA  PRO A 661      47.110  36.890  44.510  1.00  0.00           C
ATOM   1162  HA  PRO A 661      46.360  37.400  45.100  1.00  0.00           H
ATOM   1163  CB  PRO A 661      47.080  35.490  45.070  1.00  0.00           C
ATOM   1164  HB1 PRO A 661      47.040  35.450  46.180  1.00  0.00           H
ATOM   1165  HB2 PRO A 661      47.930  34.910  44.680  1.00  0.00           H
ATOM   1166  CG  PRO A 661      45.820  34.880  44.370  1.00  0.00           C
ATOM   1167  HG1 PRO A 661      45.820  33.770  44.350  1.00  0.00           H
ATOM   1168  HG2 PRO A 661      44.920  35.230  44.910  1.00  0.00           H
ATOM   1169  C   PRO A 661      48.510  37.470  44.470  1.00  0.00           C
ATOM   1170  O   PRO A 661      49.510  36.880  44.910  1.00  0.00           O
ATOM   1171  N   LEU A 662      48.610  38.740  44.000  1.00  0.00           N
ATOM   1172  HN  LEU A 662      47.810  39.190  43.610  1.00  0.00           H
ATOM   1173  CA  LEU A 662      49.950  39.300  43.730  1.00  0.00           C
ATOM   1174  HA  LEU A 662      50.690  38.510  43.750  1.00  0.00           H
ATOM   1175  CB  LEU A 662      49.950  40.010  42.390  1.00  0.00           C
ATOM   1176  HB1 LEU A 662      50.820  40.710  42.330  1.00  0.00           H
ATOM   1177  HB2 LEU A 662      49.060  40.670  42.490  1.00  0.00           H
ATOM   1178  CG  LEU A 662      49.710  39.140  41.070  1.00  0.00           C
ATOM   1179  HG  LEU A 662      48.850  38.450  41.170  1.00  0.00           H
ATOM   1180  CD1 LEU A 662      49.520  40.030  39.810  1.00  0.00           C
ATOM   1181 HD11 LEU A 662      49.110  39.390  39.020  1.00  0.00           H
ATOM   1182 HD12 LEU A 662      50.470  40.540  39.510  1.00  0.00           H
ATOM   1183 HD13 LEU A 662      48.810  40.860  39.990  1.00  0.00           H
ATOM   1184  CD2 LEU A 662      50.890  38.110  41.020  1.00  0.00           C
ATOM   1185 HD21 LEU A 662      51.830  38.700  41.020  1.00  0.00           H
ATOM   1186 HD22 LEU A 662      50.880  37.500  40.080  1.00  0.00           H
ATOM   1187 HD23 LEU A 662      50.870  37.390  41.860  1.00  0.00           H
ATOM   1188  C   LEU A 662      50.230  40.310  44.820  1.00  0.00           C
ATOM   1189  O   LEU A 662      51.340  40.910  44.740  1.00  0.00           O
ATOM   1190  N   THR A 663      49.320  40.620  45.760  1.00  0.00           N
ATOM   1191  HN  THR A 663      48.430  40.170  45.860  1.00  0.00           H
ATOM   1192  CA  THR A 663      49.610  41.650  46.840  1.00  0.00           C
ATOM   1193  HA  THR A 663      50.370  42.310  46.460  1.00  0.00           H
ATOM   1194  CB  THR A 663      48.320  42.440  47.190  1.00  0.00           C
ATOM   1195  HB  THR A 663      48.650  43.300  47.810  1.00  0.00           H
ATOM   1196  OG1 THR A 663      47.480  41.730  48.090  1.00  0.00           O
ATOM   1197  HG1 THR A 663      46.970  41.080  47.600  1.00  0.00           H
ATOM   1198  CG2 THR A 663      47.560  42.960  45.910  1.00  0.00           C
ATOM   1199 HG21 THR A 663      46.840  42.260  45.450  1.00  0.00           H
ATOM   1200 HG22 THR A 663      48.270  43.320  45.140  1.00  0.00           H
ATOM   1201 HG23 THR A 663      46.880  43.810  46.160  1.00  0.00           H
ATOM   1202  C   THR A 663      50.210  41.010  48.030  1.00  0.00           C
ATOM   1203  O   THR A 663      50.000  39.860  48.410  1.00  0.00           O
ATOM   1204  N   ILE A 664      51.040  41.860  48.650  1.00  0.00           N
ATOM   1205  HN  ILE A 664      51.330  42.710  48.220  1.00  0.00           H
ATOM   1206  CA  ILE A 664      51.470  41.600  50.050  1.00  0.00           C
ATOM   1207  HA  ILE A 664      51.390  40.530  50.210  1.00  0.00           H
ATOM   1208  CB  ILE A 664      52.920  42.040  50.180  1.00  0.00           C
ATOM   1209  HB  ILE A 664      52.910  43.090  49.830  1.00  0.00           H
ATOM   1210  CG2 ILE A 664      53.450  41.810  51.650  1.00  0.00           C
ATOM   1211 HG21 ILE A 664      53.580  40.710  51.750  1.00  0.00           H
ATOM   1212 HG22 ILE A 664      52.830  42.250  52.460  1.00  0.00           H
ATOM   1213 HG23 ILE A 664      54.480  42.190  51.650  1.00  0.00           H
ATOM   1214  CG1 ILE A 664      53.920  41.380  49.210  1.00  0.00           C
ATOM   1215 HG11 ILE A 664      54.930  41.610  49.600  1.00  0.00           H
ATOM   1216 HG12 ILE A 664      53.730  41.830  48.210  1.00  0.00           H
ATOM   1217  CD  ILE A 664      53.720  39.860  49.120  1.00  0.00           C
ATOM   1218  HD1 ILE A 664      52.650  39.680  48.850  1.00  0.00           H
ATOM   1219  HD2 ILE A 664      54.110  39.200  49.940  1.00  0.00           H
ATOM   1220  HD3 ILE A 664      54.360  39.440  48.310  1.00  0.00           H
ATOM   1221  C   ILE A 664      50.530  42.340  51.020  1.00  0.00           C
ATOM   1222  O   ILE A 664      50.270  43.520  50.770  1.00  0.00           O
ATOM   1223  N   LEU A 665      49.960  41.700  52.120  1.00  0.00           N
ATOM   1224  HN  LEU A 665      50.270  40.760  52.280  1.00  0.00           H
ATOM   1225  CA  LEU A 665      49.210  42.360  53.100  1.00  0.00           C
ATOM   1226  HA  LEU A 665      48.450  42.980  52.670  1.00  0.00           H
ATOM   1227  CB  LEU A 665      48.570  41.280  54.020  1.00  0.00           C
ATOM   1228  HB1 LEU A 665      48.210  41.690  54.990  1.00  0.00           H
ATOM   1229  HB2 LEU A 665      49.350  40.540  54.310  1.00  0.00           H
ATOM   1230  CG  LEU A 665      47.430  40.510  53.300  1.00  0.00           C
ATOM   1231  HG  LEU A 665      47.920  39.980  52.460  1.00  0.00           H
ATOM   1232  CD1 LEU A 665      46.810  39.510  54.190  1.00  0.00           C
ATOM   1233 HD11 LEU A 665      46.410  40.010  55.100  1.00  0.00           H
ATOM   1234 HD12 LEU A 665      47.680  38.870  54.400  1.00  0.00           H
ATOM   1235 HD13 LEU A 665      45.970  38.950  53.720  1.00  0.00           H
ATOM   1236  CD2 LEU A 665      46.310  41.390  52.750  1.00  0.00           C
ATOM   1237 HD21 LEU A 665      45.530  40.660  52.450  1.00  0.00           H
ATOM   1238 HD22 LEU A 665      46.720  41.960  51.900  1.00  0.00           H
ATOM   1239 HD23 LEU A 665      46.160  42.120  53.590  1.00  0.00           H
ATOM   1240  C   LEU A 665      50.010  43.370  53.990  1.00  0.00           C
ATOM   1241  O   LEU A 665      51.210  43.200  54.410  1.00  0.00           O
ATOM   1242  N   GLY A 666      49.300  44.460  54.320  1.00  0.00           N
ATOM   1243  HN  GLY A 666      48.400  44.440  53.870  1.00  0.00           H
ATOM   1244  CA  GLY A 666      49.660  45.550  55.290  1.00  0.00           C
ATOM   1245  HA1 GLY A 666      50.270  46.230  54.720  1.00  0.00           H
ATOM   1246  HA2 GLY A 666      50.040  45.100  56.200  1.00  0.00           H
ATOM   1247  C   GLY A 666      48.430  46.290  55.810  1.00  0.00           C
ATOM   1248  O   GLY A 666      47.270  45.840  55.890  1.00  0.00           O
ATOM   1249  N   SER A 667      48.740  47.550  56.170  1.00  0.00           N
ATOM   1250  HN  SER A 667      49.590  48.040  55.940  1.00  0.00           H
ATOM   1251  CA  SER A 667      47.810  48.400  56.920  1.00  0.00           C
ATOM   1252  HA  SER A 667      46.800  48.130  56.700  1.00  0.00           H
ATOM   1253  CB  SER A 667      47.920  48.320  58.480  1.00  0.00           C
ATOM   1254  HB1 SER A 667      47.220  49.040  58.960  1.00  0.00           H
ATOM   1255  HB2 SER A 667      48.890  48.670  58.870  1.00  0.00           H
ATOM   1256  OG  SER A 667      47.820  47.040  59.080  1.00  0.00           O
ATOM   1257  HG1 SER A 667      47.000  46.670  58.740  1.00  0.00           H
ATOM   1258  C   SER A 667      48.070  49.770  56.450  1.00  0.00           C
ATOM   1259  O   SER A 667      49.270  50.110  56.210  1.00  0.00           O
ATOM   1260  N   THR A 668      46.970  50.540  56.330  1.00  0.00           N
ATOM   1261  HN  THR A 668      46.110  50.120  56.610  1.00  0.00           H
ATOM   1262  CA  THR A 668      46.910  51.820  55.590  1.00  0.00           C
ATOM   1263  HA  THR A 668      47.530  51.610  54.740  1.00  0.00           H
ATOM   1264  CB  THR A 668      45.520  52.280  55.100  1.00  0.00           C
ATOM   1265  HB  THR A 668      44.680  52.170  55.830  1.00  0.00           H
ATOM   1266  OG1 THR A 668      45.160  51.480  54.070  1.00  0.00           O
ATOM   1267  HG1 THR A 668      45.750  51.690  53.350  1.00  0.00           H
ATOM   1268  CG2 THR A 668      45.480  53.780  54.690  1.00  0.00           C
ATOM   1269 HG21 THR A 668      44.480  53.980  54.260  1.00  0.00           H
ATOM   1270 HG22 THR A 668      46.260  54.010  53.930  1.00  0.00           H
ATOM   1271 HG23 THR A 668      45.590  54.410  55.590  1.00  0.00           H
ATOM   1272  C   THR A 668      47.560  52.890  56.420  1.00  0.00           C
ATOM   1273  O   THR A 668      47.120  53.040  57.570  1.00  0.00           O
ATOM   1274  N   GLY A 669      48.630  53.550  56.020  1.00  0.00           N
ATOM   1275  HN  GLY A 669      48.900  53.280  55.090  1.00  0.00           H
ATOM   1276  CA  GLY A 669      49.520  54.420  56.740  1.00  0.00           C
ATOM   1277  HA1 GLY A 669      50.020  55.090  56.070  1.00  0.00           H
ATOM   1278  HA2 GLY A 669      50.270  53.890  57.310  1.00  0.00           H
ATOM   1279  C   GLY A 669      48.780  55.470  57.610  1.00  0.00           C
ATOM   1280  O   GLY A 669      49.200  55.560  58.770  1.00  0.00           O
ATOM   1281  N   PRO A 670      47.790  56.280  57.200  1.00  0.00           N
ATOM   1282  CD  PRO A 670      47.650  56.640  55.770  1.00  0.00           C
ATOM   1283  HD1 PRO A 670      47.370  55.790  55.100  1.00  0.00           H
ATOM   1284  HD2 PRO A 670      48.650  57.040  55.460  1.00  0.00           H
ATOM   1285  CA  PRO A 670      47.200  57.220  58.130  1.00  0.00           C
ATOM   1286  HA  PRO A 670      47.980  57.780  58.610  1.00  0.00           H
ATOM   1287  CB  PRO A 670      46.410  58.180  57.160  1.00  0.00           C
ATOM   1288  HB1 PRO A 670      46.870  59.130  57.520  1.00  0.00           H
ATOM   1289  HB2 PRO A 670      45.330  58.210  57.430  1.00  0.00           H
ATOM   1290  CG  PRO A 670      46.770  57.850  55.730  1.00  0.00           C
ATOM   1291  HG1 PRO A 670      45.750  57.580  55.370  1.00  0.00           H
ATOM   1292  HG2 PRO A 670      47.060  58.690  55.070  1.00  0.00           H
ATOM   1293  C   PRO A 670      46.330  56.470  59.130  1.00  0.00           C
ATOM   1294  O   PRO A 670      46.180  56.940  60.250  1.00  0.00           O
ATOM   1295  N   VAL A 671      45.580  55.480  58.610  1.00  0.00           N
ATOM   1296  HN  VAL A 671      45.550  55.350  57.620  1.00  0.00           H
ATOM   1297  CA  VAL A 671      44.570  54.730  59.360  1.00  0.00           C
ATOM   1298  HA  VAL A 671      43.980  55.460  59.890  1.00  0.00           H
ATOM   1299  CB  VAL A 671      43.640  53.920  58.450  1.00  0.00           C
ATOM   1300  HB  VAL A 671      44.330  53.390  57.770  1.00  0.00           H
ATOM   1301  CG1 VAL A 671      42.820  52.850  59.230  1.00  0.00           C
ATOM   1302 HG11 VAL A 671      43.460  52.340  59.980  1.00  0.00           H
ATOM   1303 HG12 VAL A 671      42.340  52.150  58.520  1.00  0.00           H
ATOM   1304 HG13 VAL A 671      42.010  53.320  59.840  1.00  0.00           H
ATOM   1305  CG2 VAL A 671      42.800  54.800  57.550  1.00  0.00           C
ATOM   1306 HG21 VAL A 671      43.470  55.590  57.130  1.00  0.00           H
ATOM   1307 HG22 VAL A 671      42.020  55.420  58.040  1.00  0.00           H
ATOM   1308 HG23 VAL A 671      42.200  54.230  56.810  1.00  0.00           H
ATOM   1309  C   VAL A 671      45.160  54.060  60.510  1.00  0.00           C
ATOM   1310  O   VAL A 671      44.550  53.960  61.560  1.00  0.00           O
ATOM   1311  N   LEU A 672      46.340  53.570  60.240  1.00  0.00           N
ATOM   1312  HN  LEU A 672      46.680  53.560  59.310  1.00  0.00           H
ATOM   1313  CA  LEU A 672      47.130  52.890  61.280  1.00  0.00           C
ATOM   1314  HA  LEU A 672      46.630  51.970  61.510  1.00  0.00           H
ATOM   1315  CB  LEU A 672      48.480  52.600  60.580  1.00  0.00           C
ATOM   1316  HB1 LEU A 672      49.160  53.470  60.420  1.00  0.00           H
ATOM   1317  HB2 LEU A 672      48.270  52.160  59.580  1.00  0.00           H
ATOM   1318  CG  LEU A 672      49.480  51.710  61.460  1.00  0.00           C
ATOM   1319  HG  LEU A 672      49.460  52.060  62.510  1.00  0.00           H
ATOM   1320  CD1 LEU A 672      48.900  50.320  61.610  1.00  0.00           C
ATOM   1321 HD11 LEU A 672      48.610  49.750  60.700  1.00  0.00           H
ATOM   1322 HD12 LEU A 672      47.940  50.350  62.180  1.00  0.00           H
ATOM   1323 HD13 LEU A 672      49.630  49.650  62.130  1.00  0.00           H
ATOM   1324  CD2 LEU A 672      50.960  51.710  60.890  1.00  0.00           C
ATOM   1325 HD21 LEU A 672      50.960  51.310  59.850  1.00  0.00           H
ATOM   1326 HD22 LEU A 672      51.690  51.250  61.600  1.00  0.00           H
ATOM   1327 HD23 LEU A 672      51.350  52.750  60.790  1.00  0.00           H
ATOM   1328  C   LEU A 672      47.420  53.750  62.500  1.00  0.00           C
ATOM   1329  O   LEU A 672      47.340  53.330  63.640  1.00  0.00           O
ATOM   1330  N   VAL A 673      47.740  55.090  62.240  1.00  0.00           N
ATOM   1331  HN  VAL A 673      47.830  55.290  61.260  1.00  0.00           H
ATOM   1332  CA  VAL A 673      48.120  56.030  63.310  1.00  0.00           C
ATOM   1333  HA  VAL A 673      48.710  55.470  64.020  1.00  0.00           H
ATOM   1334  CB  VAL A 673      49.000  57.230  62.830  1.00  0.00           C
ATOM   1335  HB  VAL A 673      48.400  57.900  62.190  1.00  0.00           H
ATOM   1336  CG1 VAL A 673      49.370  57.990  64.110  1.00  0.00           C
ATOM   1337 HG11 VAL A 673      48.570  58.710  64.400  1.00  0.00           H
ATOM   1338 HG12 VAL A 673      50.220  58.670  63.890  1.00  0.00           H
ATOM   1339 HG13 VAL A 673      49.730  57.310  64.900  1.00  0.00           H
ATOM   1340  CG2 VAL A 673      50.170  56.750  61.900  1.00  0.00           C
ATOM   1341 HG21 VAL A 673      49.770  56.540  60.890  1.00  0.00           H
ATOM   1342 HG22 VAL A 673      50.520  55.720  62.150  1.00  0.00           H
ATOM   1343 HG23 VAL A 673      51.010  57.470  61.820  1.00  0.00           H
ATOM   1344  C   VAL A 673      46.820  56.610  63.920  1.00  0.00           C
ATOM   1345  O   VAL A 673      46.740  56.820  65.120  1.00  0.00           O
ATOM   1346  N   PHE A 674      45.730  56.660  63.180  1.00  0.00           N
ATOM   1347  HN  PHE A 674      45.720  56.450  62.210  1.00  0.00           H
ATOM   1348  CA  PHE A 674      44.380  56.910  63.650  1.00  0.00           C
ATOM   1349  HA  PHE A 674      44.510  57.820  64.220  1.00  0.00           H
ATOM   1350  CB  PHE A 674      43.360  57.140  62.540  1.00  0.00           C
ATOM   1351  HB1 PHE A 674      42.320  57.220  62.930  1.00  0.00           H
ATOM   1352  HB2 PHE A 674      43.490  56.320  61.810  1.00  0.00           H
ATOM   1353  CG  PHE A 674      43.640  58.400  61.820  1.00  0.00           C
ATOM   1354  CD1 PHE A 674      44.610  59.320  62.170  1.00  0.00           C
ATOM   1355  HD1 PHE A 674      45.190  59.150  63.070  1.00  0.00           H
ATOM   1356  CE1 PHE A 674      44.730  60.530  61.440  1.00  0.00           C
ATOM   1357  HE1 PHE A 674      45.460  61.280  61.680  1.00  0.00           H
ATOM   1358  CZ  PHE A 674      43.950  60.730  60.340  1.00  0.00           C
ATOM   1359  HZ  PHE A 674      43.980  61.700  59.870  1.00  0.00           H
ATOM   1360  CD2 PHE A 674      42.760  58.660  60.750  1.00  0.00           C
ATOM   1361  HD2 PHE A 674      42.110  57.850  60.460  1.00  0.00           H
ATOM   1362  CE2 PHE A 674      42.930  59.800  59.920  1.00  0.00           C
ATOM   1363  HE2 PHE A 674      42.380  60.030  59.030  1.00  0.00           H
ATOM   1364  C   PHE A 674      43.850  55.980  64.740  1.00  0.00           C
ATOM   1365  O   PHE A 674      42.830  56.250  65.380  1.00  0.00           O
ATOM   1366  N   GLU A 675      44.540  54.810  65.020  1.00  0.00           N
ATOM   1367  HN  GLU A 675      45.320  54.580  64.420  1.00  0.00           H
ATOM   1368  CA  GLU A 675      44.380  54.010  66.160  1.00  0.00           C
ATOM   1369  HA  GLU A 675      43.330  53.810  66.330  1.00  0.00           H
ATOM   1370  CB  GLU A 675      44.960  52.570  65.990  1.00  0.00           C
ATOM   1371  HB1 GLU A 675      45.100  51.950  66.900  1.00  0.00           H
ATOM   1372  HB2 GLU A 675      46.020  52.750  65.690  1.00  0.00           H
ATOM   1373  CG  GLU A 675      44.210  51.510  65.030  1.00  0.00           C
ATOM   1374  HG1 GLU A 675      44.620  50.470  65.100  1.00  0.00           H
ATOM   1375  HG2 GLU A 675      44.420  52.020  64.060  1.00  0.00           H
ATOM   1376  CD  GLU A 675      42.710  51.330  65.230  1.00  0.00           C
ATOM   1377  OE1 GLU A 675      42.320  50.820  66.310  1.00  0.00           O
ATOM   1378  OE2 GLU A 675      41.890  51.670  64.270  1.00  0.00           O
ATOM   1379  C   GLU A 675      44.920  54.560  67.480  1.00  0.00           C
ATOM   1380  O   GLU A 675      44.360  54.380  68.550  1.00  0.00           O
ATOM   1381  N   LYS A 676      45.990  55.390  67.520  1.00  0.00           N
ATOM   1382  HN  LYS A 676      46.390  55.630  66.630  1.00  0.00           H
ATOM   1383  CA  LYS A 676      46.410  56.270  68.690  1.00  0.00           C
ATOM   1384  HA  LYS A 676      46.580  55.700  69.600  1.00  0.00           H
ATOM   1385  CB  LYS A 676      47.690  56.980  68.370  1.00  0.00           C
ATOM   1386  HB1 LYS A 676      47.610  57.180  67.280  1.00  0.00           H
ATOM   1387  HB2 LYS A 676      48.500  56.230  68.460  1.00  0.00           H
ATOM   1388  CG  LYS A 676      47.830  58.340  69.140  1.00  0.00           C
ATOM   1389  HG1 LYS A 676      47.990  58.170  70.220  1.00  0.00           H
ATOM   1390  HG2 LYS A 676      46.960  59.050  69.160  1.00  0.00           H
ATOM   1391  CD  LYS A 676      48.940  59.220  68.580  1.00  0.00           C
ATOM   1392  HD1 LYS A 676      48.990  60.220  69.030  1.00  0.00           H
ATOM   1393  HD2 LYS A 676      48.690  59.480  67.530  1.00  0.00           H
ATOM   1394  CE  LYS A 676      50.410  58.590  68.410  1.00  0.00           C
ATOM   1395  HE1 LYS A 676      50.980  59.180  67.670  1.00  0.00           H
ATOM   1396  HE2 LYS A 676      50.300  57.540  68.070  1.00  0.00           H
ATOM   1397  NZ  LYS A 676      51.090  58.700  69.670  1.00  0.00           N
ATOM   1398  HZ1 LYS A 676      50.490  58.360  70.440  1.00  0.00           H
ATOM   1399  HZ2 LYS A 676      51.410  59.690  69.720  1.00  0.00           H
ATOM   1400  HZ3 LYS A 676      51.920  58.080  69.640  1.00  0.00           H
ATOM   1401  C   LYS A 676      45.300  57.280  69.050  1.00  0.00           C
ATOM   1402  O   LYS A 676      44.940  57.500  70.170  1.00  0.00           O
ATOM   1403  N   ILE A 677      44.770  57.900  68.060  1.00  0.00           N
ATOM   1404  HN  ILE A 677      45.040  57.680  67.120  1.00  0.00           H
ATOM   1405  CA  ILE A 677      43.690  58.890  68.120  1.00  0.00           C
ATOM   1406  HA  ILE A 677      43.980  59.660  68.810  1.00  0.00           H
ATOM   1407  CB  ILE A 677      43.480  59.520  66.740  1.00  0.00           C
ATOM   1408  HB  ILE A 677      43.870  58.850  65.960  1.00  0.00           H
ATOM   1409  CG2 ILE A 677      42.020  59.800  66.350  1.00  0.00           C
ATOM   1410 HG21 ILE A 677      41.390  58.890  66.360  1.00  0.00           H
ATOM   1411 HG22 ILE A 677      41.970  60.340  65.380  1.00  0.00           H
ATOM   1412 HG23 ILE A 677      41.670  60.580  67.060  1.00  0.00           H
ATOM   1413  CG1 ILE A 677      44.370  60.770  66.630  1.00  0.00           C
ATOM   1414 HG11 ILE A 677      44.420  61.350  67.570  1.00  0.00           H
ATOM   1415 HG12 ILE A 677      43.870  61.480  65.940  1.00  0.00           H
ATOM   1416  CD  ILE A 677      45.740  60.660  66.050  1.00  0.00           C
ATOM   1417  HD1 ILE A 677      45.550  60.190  65.070  1.00  0.00           H
ATOM   1418  HD2 ILE A 677      46.470  59.970  66.520  1.00  0.00           H
ATOM   1419  HD3 ILE A 677      46.240  61.640  65.930  1.00  0.00           H
ATOM   1420  C   ILE A 677      42.370  58.260  68.580  1.00  0.00           C
ATOM   1421  O   ILE A 677      41.620  58.870  69.330  1.00  0.00           O
ATOM   1422  N   LEU A 678      42.100  56.990  68.130  1.00  0.00           N
ATOM   1423  HN  LEU A 678      42.770  56.530  67.550  1.00  0.00           H
ATOM   1424  CA  LEU A 678      40.810  56.300  68.390  1.00  0.00           C
ATOM   1425  HA  LEU A 678      40.060  57.070  68.270  1.00  0.00           H
ATOM   1426  CB  LEU A 678      40.510  55.040  67.510  1.00  0.00           C
ATOM   1427  HB1 LEU A 678      41.340  54.310  67.460  1.00  0.00           H
ATOM   1428  HB2 LEU A 678      40.740  55.460  66.510  1.00  0.00           H
ATOM   1429  CG  LEU A 678      39.200  54.330  67.760  1.00  0.00           C
ATOM   1430  HG  LEU A 678      39.150  53.880  68.770  1.00  0.00           H
ATOM   1431  CD1 LEU A 678      38.050  55.330  67.690  1.00  0.00           C
ATOM   1432 HD11 LEU A 678      37.090  54.830  67.950  1.00  0.00           H
ATOM   1433 HD12 LEU A 678      37.890  55.800  66.710  1.00  0.00           H
ATOM   1434 HD13 LEU A 678      38.120  56.120  68.460  1.00  0.00           H
ATOM   1435  CD2 LEU A 678      38.970  53.140  66.720  1.00  0.00           C
ATOM   1436 HD21 LEU A 678      39.720  52.370  67.050  1.00  0.00           H
ATOM   1437 HD22 LEU A 678      39.200  53.410  65.670  1.00  0.00           H
ATOM   1438 HD23 LEU A 678      37.890  52.930  66.730  1.00  0.00           H
ATOM   1439  C   LEU A 678      40.810  55.760  69.880  1.00  0.00           C
ATOM   1440  O   LEU A 678      39.910  56.050  70.670  1.00  0.00           O
ATOM   1441  N   TYR A 679      41.890  55.160  70.300  1.00  0.00           N
ATOM   1442  HN  TYR A 679      42.660  54.920  69.700  1.00  0.00           H
ATOM   1443  CA  TYR A 679      42.310  54.890  71.670  1.00  0.00           C
ATOM   1444  HA  TYR A 679      41.650  54.150  72.120  1.00  0.00           H
ATOM   1445  CB  TYR A 679      43.750  54.290  71.480  1.00  0.00           C
ATOM   1446  HB1 TYR A 679      44.490  54.950  70.980  1.00  0.00           H
ATOM   1447  HB2 TYR A 679      43.750  53.340  70.880  1.00  0.00           H
ATOM   1448  CG  TYR A 679      44.500  53.830  72.780  1.00  0.00           C
ATOM   1449  CD1 TYR A 679      45.380  54.680  73.490  1.00  0.00           C
ATOM   1450  HD1 TYR A 679      45.530  55.680  73.110  1.00  0.00           H
ATOM   1451  CE1 TYR A 679      45.900  54.400  74.710  1.00  0.00           C
ATOM   1452  HE1 TYR A 679      46.640  55.040  75.140  1.00  0.00           H
ATOM   1453  CZ  TYR A 679      45.610  53.200  75.320  1.00  0.00           C
ATOM   1454  OH  TYR A 679      46.130  52.870  76.600  1.00  0.00           O
ATOM   1455  HH  TYR A 679      46.580  53.610  77.000  1.00  0.00           H
ATOM   1456  CD2 TYR A 679      44.250  52.610  73.440  1.00  0.00           C
ATOM   1457  HD2 TYR A 679      43.550  51.980  72.930  1.00  0.00           H
ATOM   1458  CE2 TYR A 679      44.760  52.300  74.660  1.00  0.00           C
ATOM   1459  HE2 TYR A 679      44.560  51.290  75.000  1.00  0.00           H
ATOM   1460  C   TYR A 679      42.390  56.020  72.680  1.00  0.00           C
ATOM   1461  O   TYR A 679      41.800  55.920  73.770  1.00  0.00           O
ATOM   1462  N   LYS A 680      42.930  57.210  72.280  1.00  0.00           N
ATOM   1463  HN  LYS A 680      43.450  57.350  71.440  1.00  0.00           H
ATOM   1464  CA  LYS A 680      42.860  58.340  73.210  1.00  0.00           C
ATOM   1465  HA  LYS A 680      43.230  58.040  74.180  1.00  0.00           H
ATOM   1466  CB  LYS A 680      43.890  59.490  72.760  1.00  0.00           C
ATOM   1467  HB1 LYS A 680      43.530  59.690  71.740  1.00  0.00           H
ATOM   1468  HB2 LYS A 680      44.910  59.050  72.590  1.00  0.00           H
ATOM   1469  CG  LYS A 680      43.830  60.740  73.470  1.00  0.00           C
ATOM   1470  HG1 LYS A 680      42.890  61.320  73.340  1.00  0.00           H
ATOM   1471  HG2 LYS A 680      44.680  61.300  73.030  1.00  0.00           H
ATOM   1472  CD  LYS A 680      44.020  60.520  74.980  1.00  0.00           C
ATOM   1473  HD1 LYS A 680      44.710  59.700  75.250  1.00  0.00           H
ATOM   1474  HD2 LYS A 680      43.010  60.270  75.380  1.00  0.00           H
ATOM   1475  CE  LYS A 680      44.450  61.780  75.670  1.00  0.00           C
ATOM   1476  HE1 LYS A 680      45.410  62.120  75.230  1.00  0.00           H
ATOM   1477  HE2 LYS A 680      44.520  61.640  76.770  1.00  0.00           H
ATOM   1478  NZ  LYS A 680      43.470  62.860  75.510  1.00  0.00           N
ATOM   1479  HZ1 LYS A 680      42.550  62.510  75.860  1.00  0.00           H
ATOM   1480  HZ2 LYS A 680      43.420  63.150  74.510  1.00  0.00           H
ATOM   1481  HZ3 LYS A 680      43.740  63.680  76.090  1.00  0.00           H
ATOM   1482  C   LYS A 680      41.490  58.930  73.330  1.00  0.00           C
ATOM   1483  O   LYS A 680      41.050  59.250  74.460  1.00  0.00           O
ATOM   1484  N   PHE A 681      40.710  59.010  72.220  1.00  0.00           N
ATOM   1485  HN  PHE A 681      41.110  58.920  71.310  1.00  0.00           H
ATOM   1486  CA  PHE A 681      39.400  59.450  72.310  1.00  0.00           C
ATOM   1487  HA  PHE A 681      39.490  60.370  72.890  1.00  0.00           H
ATOM   1488  CB  PHE A 681      38.960  59.800  70.840  1.00  0.00           C
ATOM   1489  HB1 PHE A 681      39.130  58.840  70.320  1.00  0.00           H
ATOM   1490  HB2 PHE A 681      39.610  60.550  70.350  1.00  0.00           H
ATOM   1491  CG  PHE A 681      37.540  60.300  70.870  1.00  0.00           C
ATOM   1492  CD1 PHE A 681      37.340  61.620  71.160  1.00  0.00           C
ATOM   1493  HD1 PHE A 681      38.180  62.230  71.440  1.00  0.00           H
ATOM   1494  CE1 PHE A 681      36.000  62.040  71.390  1.00  0.00           C
ATOM   1495  HE1 PHE A 681      35.890  63.040  71.770  1.00  0.00           H
ATOM   1496  CZ  PHE A 681      34.900  61.160  71.130  1.00  0.00           C
ATOM   1497  HZ  PHE A 681      33.890  61.520  71.210  1.00  0.00           H
ATOM   1498  CD2 PHE A 681      36.480  59.380  70.650  1.00  0.00           C
ATOM   1499  HD2 PHE A 681      36.740  58.340  70.470  1.00  0.00           H
ATOM   1500  CE2 PHE A 681      35.220  59.860  70.750  1.00  0.00           C
ATOM   1501  HE2 PHE A 681      34.430  59.130  70.670  1.00  0.00           H
ATOM   1502  C   PHE A 681      38.410  58.590  73.050  1.00  0.00           C
ATOM   1503  O   PHE A 681      37.580  59.000  73.860  1.00  0.00           O
ATOM   1504  N   CYS A 682      38.570  57.270  72.870  1.00  0.00           N
ATOM   1505  HN  CYS A 682      39.200  56.890  72.200  1.00  0.00           H
ATOM   1506  CA  CYS A 682      37.930  56.250  73.730  1.00  0.00           C
ATOM   1507  HA  CYS A 682      36.880  56.470  73.550  1.00  0.00           H
ATOM   1508  CB  CYS A 682      38.100  54.870  73.100  1.00  0.00           C
ATOM   1509  HB1 CYS A 682      37.940  54.070  73.860  1.00  0.00           H
ATOM   1510  HB2 CYS A 682      39.160  54.720  72.840  1.00  0.00           H
ATOM   1511  SG  CYS A 682      37.010  54.530  71.750  1.00  0.00           S
ATOM   1512  HG1 CYS A 682      37.440  55.490  70.940  1.00  0.00           H
ATOM   1513  C   CYS A 682      38.210  56.330  75.170  1.00  0.00           C
ATOM   1514  O   CYS A 682      37.320  56.400  76.010  1.00  0.00           O
ATOM   1515  N   ARG A 683      39.510  56.510  75.540  1.00  0.00           N
ATOM   1516  HN  ARG A 683      40.250  56.380  74.880  1.00  0.00           H
ATOM   1517  CA  ARG A 683      39.970  56.870  76.860  1.00  0.00           C
ATOM   1518  HA  ARG A 683      39.600  56.020  77.420  1.00  0.00           H
ATOM   1519  CB  ARG A 683      41.610  56.840  76.830  1.00  0.00           C
ATOM   1520  HB1 ARG A 683      41.970  57.680  77.460  1.00  0.00           H
ATOM   1521  HB2 ARG A 683      41.810  57.060  75.760  1.00  0.00           H
ATOM   1522  CG  ARG A 683      42.510  55.600  77.220  1.00  0.00           C
ATOM   1523  HG1 ARG A 683      42.430  55.540  78.330  1.00  0.00           H
ATOM   1524  HG2 ARG A 683      43.570  55.840  76.950  1.00  0.00           H
ATOM   1525  CD  ARG A 683      42.180  54.260  76.570  1.00  0.00           C
ATOM   1526  HD1 ARG A 683      42.510  54.200  75.520  1.00  0.00           H
ATOM   1527  HD2 ARG A 683      41.070  54.170  76.510  1.00  0.00           H
ATOM   1528  NE  ARG A 683      42.980  53.150  77.210  1.00  0.00           N
ATOM   1529  HE  ARG A 683      43.980  53.250  77.230  1.00  0.00           H
ATOM   1530  CZ  ARG A 683      42.590  51.900  77.240  1.00  0.00           C
ATOM   1531  NH1 ARG A 683      41.380  51.470  76.970  1.00  0.00           N
ATOM   1532 HH11 ARG A 683      40.670  51.990  76.490  1.00  0.00           H
ATOM   1533 HH12 ARG A 683      41.290  50.470  76.910  1.00  0.00           H
ATOM   1534  NH2 ARG A 683      43.350  50.990  77.840  1.00  0.00           N
ATOM   1535 HH21 ARG A 683      44.220  51.250  78.270  1.00  0.00           H
ATOM   1536 HH22 ARG A 683      42.930  50.120  78.080  1.00  0.00           H
ATOM   1537  C   ARG A 683      39.440  58.110  77.420  1.00  0.00           C
ATOM   1538  O   ARG A 683      38.940  58.040  78.540  1.00  0.00           O
ATOM   1539  N   ASP A 684      39.390  59.180  76.600  1.00  0.00           N
ATOM   1540  HN  ASP A 684      39.840  59.010  75.730  1.00  0.00           H
ATOM   1541  CA  ASP A 684      38.820  60.470  77.060  1.00  0.00           C
ATOM   1542  HA  ASP A 684      39.420  60.770  77.920  1.00  0.00           H
ATOM   1543  CB  ASP A 684      39.010  61.500  75.960  1.00  0.00           C
ATOM   1544  HB1 ASP A 684      38.460  62.410  76.280  1.00  0.00           H
ATOM   1545  HB2 ASP A 684      38.770  61.170  74.930  1.00  0.00           H
ATOM   1546  CG  ASP A 684      40.450  61.960  75.810  1.00  0.00           C
ATOM   1547  OD1 ASP A 684      40.750  62.460  74.660  1.00  0.00           O
ATOM   1548  OD2 ASP A 684      41.260  61.950  76.740  1.00  0.00           O
ATOM   1549  C   ASP A 684      37.410  60.470  77.640  1.00  0.00           C
ATOM   1550  O   ASP A 684      37.120  60.950  78.750  1.00  0.00           O
ATOM   1551  N   TYR A 685      36.490  59.900  76.830  1.00  0.00           N
ATOM   1552  HN  TYR A 685      36.780  59.470  75.980  1.00  0.00           H
ATOM   1553  CA  TYR A 685      35.040  59.910  77.050  1.00  0.00           C
ATOM   1554  HA  TYR A 685      34.780  60.670  77.770  1.00  0.00           H
ATOM   1555  CB  TYR A 685      34.250  60.270  75.810  1.00  0.00           C
ATOM   1556  HB1 TYR A 685      34.460  59.500  75.040  1.00  0.00           H
ATOM   1557  HB2 TYR A 685      34.600  61.250  75.400  1.00  0.00           H
ATOM   1558  CG  TYR A 685      32.820  60.340  76.110  1.00  0.00           C
ATOM   1559  CD1 TYR A 685      32.320  61.410  76.810  1.00  0.00           C
ATOM   1560  HD1 TYR A 685      33.050  62.060  77.250  1.00  0.00           H
ATOM   1561  CE1 TYR A 685      30.970  61.630  76.980  1.00  0.00           C
ATOM   1562  HE1 TYR A 685      30.600  62.400  77.640  1.00  0.00           H
ATOM   1563  CZ  TYR A 685      30.060  60.700  76.330  1.00  0.00           C
ATOM   1564  OH  TYR A 685      28.710  60.860  76.630  1.00  0.00           O
ATOM   1565  HH  TYR A 685      28.530  61.800  76.710  1.00  0.00           H
ATOM   1566  CD2 TYR A 685      31.840  59.460  75.480  1.00  0.00           C
ATOM   1567  HD2 TYR A 685      32.240  58.670  74.860  1.00  0.00           H
ATOM   1568  CE2 TYR A 685      30.490  59.560  75.710  1.00  0.00           C
ATOM   1569  HE2 TYR A 685      29.690  58.950  75.310  1.00  0.00           H
ATOM   1570  C   TYR A 685      34.600  58.540  77.720  1.00  0.00           C
ATOM   1571  O   TYR A 685      33.540  58.420  78.270  1.00  0.00           O
ATOM   1572  N   GLN A 686      35.470  57.500  77.800  1.00  0.00           N
ATOM   1573  HN  GLN A 686      36.380  57.500  77.410  1.00  0.00           H
ATOM   1574  CA  GLN A 686      35.290  56.200  78.530  1.00  0.00           C
ATOM   1575  HA  GLN A 686      36.170  55.620  78.310  1.00  0.00           H
ATOM   1576  CB  GLN A 686      35.230  56.290  80.080  1.00  0.00           C
ATOM   1577  HB1 GLN A 686      34.990  55.250  80.400  1.00  0.00           H
ATOM   1578  HB2 GLN A 686      34.390  56.920  80.420  1.00  0.00           H
ATOM   1579  CG  GLN A 686      36.540  56.720  80.620  1.00  0.00           C
ATOM   1580  HG1 GLN A 686      36.660  57.820  80.450  1.00  0.00           H
ATOM   1581  HG2 GLN A 686      37.430  56.250  80.150  1.00  0.00           H
ATOM   1582  CD  GLN A 686      36.700  56.520  82.100  1.00  0.00           C
ATOM   1583  OE1 GLN A 686      36.360  57.390  82.860  1.00  0.00           O
ATOM   1584  NE2 GLN A 686      37.270  55.390  82.500  1.00  0.00           N
ATOM   1585 HE21 GLN A 686      37.850  54.900  81.850  1.00  0.00           H
ATOM   1586 HE22 GLN A 686      37.340  55.310  83.500  1.00  0.00           H
ATOM   1587  C   GLN A 686      34.270  55.240  77.780  1.00  0.00           C
ATOM   1588  O   GLN A 686      33.150  54.960  78.150  1.00  0.00           O
ATOM   1589  N   LEU A 687      34.710  54.810  76.610  1.00  0.00           N
ATOM   1590  HN  LEU A 687      35.630  55.030  76.280  1.00  0.00           H
ATOM   1591  CA  LEU A 687      33.990  53.940  75.760  1.00  0.00           C
ATOM   1592  HA  LEU A 687      33.030  53.640  76.140  1.00  0.00           H
ATOM   1593  CB  LEU A 687      33.660  54.660  74.430  1.00  0.00           C
ATOM   1594  HB1 LEU A 687      33.130  53.950  73.760  1.00  0.00           H
ATOM   1595  HB2 LEU A 687      34.670  54.830  73.990  1.00  0.00           H
ATOM   1596  CG  LEU A 687      32.870  55.980  74.440  1.00  0.00           C
ATOM   1597  HG  LEU A 687      33.430  56.620  75.140  1.00  0.00           H
ATOM   1598  CD1 LEU A 687      32.770  56.670  73.100  1.00  0.00           C
ATOM   1599 HD11 LEU A 687      32.000  57.470  73.140  1.00  0.00           H
ATOM   1600 HD12 LEU A 687      32.490  55.930  72.320  1.00  0.00           H
ATOM   1601 HD13 LEU A 687      33.710  57.160  72.760  1.00  0.00           H
ATOM   1602  CD2 LEU A 687      31.450  55.830  75.050  1.00  0.00           C
ATOM   1603 HD21 LEU A 687      31.430  55.660  76.150  1.00  0.00           H
ATOM   1604 HD22 LEU A 687      30.950  55.010  74.490  1.00  0.00           H
ATOM   1605 HD23 LEU A 687      30.850  56.740  74.830  1.00  0.00           H
ATOM   1606  C   LEU A 687      34.950  52.710  75.650  1.00  0.00           C
ATOM   1607  O   LEU A 687      36.160  52.870  75.690  1.00  0.00           O
ATOM   1608  N   SER A 688      34.390  51.510  75.500  1.00  0.00           N
ATOM   1609  HN  SER A 688      33.420  51.280  75.560  1.00  0.00           H
ATOM   1610  CA  SER A 688      35.170  50.310  75.220  1.00  0.00           C
ATOM   1611  HA  SER A 688      35.940  50.230  75.980  1.00  0.00           H
ATOM   1612  CB  SER A 688      34.450  48.970  75.300  1.00  0.00           C
ATOM   1613  HB1 SER A 688      33.510  49.060  74.710  1.00  0.00           H
ATOM   1614  HB2 SER A 688      34.140  48.710  76.340  1.00  0.00           H
ATOM   1615  OG  SER A 688      35.180  47.850  74.780  1.00  0.00           O
ATOM   1616  HG1 SER A 688      35.560  47.400  75.530  1.00  0.00           H
ATOM   1617  C   SER A 688      35.820  50.490  73.810  1.00  0.00           C
ATOM   1618  O   SER A 688      35.090  50.560  72.830  1.00  0.00           O
ATOM   1619  N   TYR A 689      37.100  50.600  73.700  1.00  0.00           N
ATOM   1620  HN  TYR A 689      37.590  50.370  74.530  1.00  0.00           H
ATOM   1621  CA  TYR A 689      37.860  50.940  72.470  1.00  0.00           C
ATOM   1622  HA  TYR A 689      37.450  51.850  72.080  1.00  0.00           H
ATOM   1623  CB  TYR A 689      39.280  51.160  73.000  1.00  0.00           C
ATOM   1624  HB1 TYR A 689      39.440  50.310  73.710  1.00  0.00           H
ATOM   1625  HB2 TYR A 689      39.490  52.110  73.510  1.00  0.00           H
ATOM   1626  CG  TYR A 689      40.310  51.070  71.920  1.00  0.00           C
ATOM   1627  CD1 TYR A 689      40.440  52.010  70.860  1.00  0.00           C
ATOM   1628  HD1 TYR A 689      39.730  52.830  70.790  1.00  0.00           H
ATOM   1629  CE1 TYR A 689      41.360  51.800  69.810  1.00  0.00           C
ATOM   1630  HE1 TYR A 689      41.430  52.400  68.910  1.00  0.00           H
ATOM   1631  CZ  TYR A 689      42.240  50.750  69.850  1.00  0.00           C
ATOM   1632  OH  TYR A 689      43.220  50.590  68.840  1.00  0.00           O
ATOM   1633  HH  TYR A 689      42.870  51.000  68.040  1.00  0.00           H
ATOM   1634  CD2 TYR A 689      41.360  50.140  72.040  1.00  0.00           C
ATOM   1635  HD2 TYR A 689      41.420  49.460  72.880  1.00  0.00           H
ATOM   1636  CE2 TYR A 689      42.280  50.000  71.060  1.00  0.00           C
ATOM   1637  HE2 TYR A 689      43.110  49.310  71.080  1.00  0.00           H
ATOM   1638  C   TYR A 689      37.740  49.780  71.440  1.00  0.00           C
ATOM   1639  O   TYR A 689      37.420  49.910  70.240  1.00  0.00           O
ATOM   1640  N   LEU A 690      37.900  48.560  71.930  1.00  0.00           N
ATOM   1641  HN  LEU A 690      38.220  48.480  72.870  1.00  0.00           H
ATOM   1642  CA  LEU A 690      37.580  47.290  71.310  1.00  0.00           C
ATOM   1643  HA  LEU A 690      38.210  47.320  70.420  1.00  0.00           H
ATOM   1644  CB  LEU A 690      38.040  46.110  72.170  1.00  0.00           C
ATOM   1645  HB1 LEU A 690      37.470  46.060  73.120  1.00  0.00           H
ATOM   1646  HB2 LEU A 690      39.100  46.360  72.400  1.00  0.00           H
ATOM   1647  CG  LEU A 690      37.920  44.700  71.430  1.00  0.00           C
ATOM   1648  HG  LEU A 690      36.880  44.530  71.080  1.00  0.00           H
ATOM   1649  CD1 LEU A 690      38.750  44.700  70.170  1.00  0.00           C
ATOM   1650 HD11 LEU A 690      39.850  44.610  70.310  1.00  0.00           H
ATOM   1651 HD12 LEU A 690      38.450  45.550  69.530  1.00  0.00           H
ATOM   1652 HD13 LEU A 690      38.420  43.780  69.640  1.00  0.00           H
ATOM   1653  CD2 LEU A 690      38.390  43.560  72.330  1.00  0.00           C
ATOM   1654 HD21 LEU A 690      37.640  43.350  73.110  1.00  0.00           H
ATOM   1655 HD22 LEU A 690      39.410  43.840  72.670  1.00  0.00           H
ATOM   1656 HD23 LEU A 690      38.520  42.590  71.810  1.00  0.00           H
ATOM   1657  C   LEU A 690      36.190  47.220  70.830  1.00  0.00           C
ATOM   1658  O   LEU A 690      36.000  46.770  69.650  1.00  0.00           O
ATOM   1659  N   SER A 691      35.220  47.680  71.600  1.00  0.00           N
ATOM   1660  HN  SER A 691      35.510  47.990  72.500  1.00  0.00           H
ATOM   1661  CA  SER A 691      33.810  47.780  71.110  1.00  0.00           C
ATOM   1662  HA  SER A 691      33.590  46.850  70.590  1.00  0.00           H
ATOM   1663  CB  SER A 691      32.830  48.030  72.360  1.00  0.00           C
ATOM   1664  HB1 SER A 691      33.200  48.980  72.800  1.00  0.00           H
ATOM   1665  HB2 SER A 691      33.110  47.220  73.080  1.00  0.00           H
ATOM   1666  OG  SER A 691      31.470  47.960  72.030  1.00  0.00           O
ATOM   1667  HG1 SER A 691      31.120  47.080  71.830  1.00  0.00           H
ATOM   1668  C   SER A 691      33.630  48.720  69.950  1.00  0.00           C
ATOM   1669  O   SER A 691      33.280  48.250  68.870  1.00  0.00           O
ATOM   1670  N   LEU A 692      34.090  49.980  70.040  1.00  0.00           N
ATOM   1671  HN  LEU A 692      34.490  50.340  70.880  1.00  0.00           H
ATOM   1672  CA  LEU A 692      34.030  50.900  68.920  1.00  0.00           C
ATOM   1673  HA  LEU A 692      33.030  50.800  68.510  1.00  0.00           H
ATOM   1674  CB  LEU A 692      34.320  52.290  69.390  1.00  0.00           C
ATOM   1675  HB1 LEU A 692      35.340  52.420  69.810  1.00  0.00           H
ATOM   1676  HB2 LEU A 692      33.660  52.440  70.280  1.00  0.00           H
ATOM   1677  CG  LEU A 692      34.110  53.460  68.320  1.00  0.00           C
ATOM   1678  HG  LEU A 692      35.000  53.390  67.660  1.00  0.00           H
ATOM   1679  CD1 LEU A 692      32.780  53.260  67.560  1.00  0.00           C
ATOM   1680 HD11 LEU A 692      31.870  53.070  68.150  1.00  0.00           H
ATOM   1681 HD12 LEU A 692      32.980  52.520  66.750  1.00  0.00           H
ATOM   1682 HD13 LEU A 692      32.590  54.160  66.950  1.00  0.00           H
ATOM   1683  CD2 LEU A 692      34.200  54.830  69.070  1.00  0.00           C
ATOM   1684 HD21 LEU A 692      35.030  54.800  69.810  1.00  0.00           H
ATOM   1685 HD22 LEU A 692      33.240  55.150  69.530  1.00  0.00           H
ATOM   1686 HD23 LEU A 692      34.610  55.640  68.440  1.00  0.00           H
ATOM   1687  C   LEU A 692      34.870  50.460  67.760  1.00  0.00           C
ATOM   1688  O   LEU A 692      34.440  50.580  66.580  1.00  0.00           O
ATOM   1689  N   ARG A 693      36.090  49.970  67.930  1.00  0.00           N
ATOM   1690  HN  ARG A 693      36.480  50.060  68.840  1.00  0.00           H
ATOM   1691  CA  ARG A 693      36.980  49.530  66.850  1.00  0.00           C
ATOM   1692  HA  ARG A 693      37.150  50.340  66.150  1.00  0.00           H
ATOM   1693  CB  ARG A 693      38.400  49.200  67.470  1.00  0.00           C
ATOM   1694  HB1 ARG A 693      38.290  48.540  68.360  1.00  0.00           H
ATOM   1695  HB2 ARG A 693      38.930  50.130  67.780  1.00  0.00           H
ATOM   1696  CG  ARG A 693      39.350  48.320  66.640  1.00  0.00           C
ATOM   1697  HG1 ARG A 693      39.660  48.920  65.750  1.00  0.00           H
ATOM   1698  HG2 ARG A 693      38.740  47.420  66.370  1.00  0.00           H
ATOM   1699  CD  ARG A 693      40.580  47.780  67.380  1.00  0.00           C
ATOM   1700  HD1 ARG A 693      40.320  47.330  68.370  1.00  0.00           H
ATOM   1701  HD2 ARG A 693      41.270  48.600  67.640  1.00  0.00           H
ATOM   1702  NE  ARG A 693      41.230  46.830  66.440  1.00  0.00           N
ATOM   1703  HE  ARG A 693      41.030  45.870  66.620  1.00  0.00           H
ATOM   1704  CZ  ARG A 693      41.750  47.140  65.290  1.00  0.00           C
ATOM   1705  NH1 ARG A 693      42.150  48.350  64.840  1.00  0.00           N
ATOM   1706 HH11 ARG A 693      42.090  49.200  65.370  1.00  0.00           H
ATOM   1707 HH12 ARG A 693      42.560  48.460  63.940  1.00  0.00           H
ATOM   1708  NH2 ARG A 693      41.960  46.220  64.400  1.00  0.00           N
ATOM   1709 HH21 ARG A 693      41.650  45.300  64.670  1.00  0.00           H
ATOM   1710 HH22 ARG A 693      42.630  46.440  63.690  1.00  0.00           H
ATOM   1711  C   ARG A 693      36.370  48.350  66.120  1.00  0.00           C
ATOM   1712  O   ARG A 693      36.470  48.270  64.920  1.00  0.00           O
ATOM   1713  N   THR A 694      35.700  47.390  66.860  1.00  0.00           N
ATOM   1714  HN  THR A 694      35.440  47.650  67.790  1.00  0.00           H
ATOM   1715  CA  THR A 694      35.110  46.190  66.320  1.00  0.00           C
ATOM   1716  HA  THR A 694      35.730  45.690  65.600  1.00  0.00           H
ATOM   1717  CB  THR A 694      34.680  45.050  67.210  1.00  0.00           C
ATOM   1718  HB  THR A 694      33.950  45.460  67.940  1.00  0.00           H
ATOM   1719  OG1 THR A 694      35.850  44.590  67.960  1.00  0.00           O
ATOM   1720  HG1 THR A 694      35.990  45.250  68.640  1.00  0.00           H
ATOM   1721  CG2 THR A 694      34.080  43.830  66.400  1.00  0.00           C
ATOM   1722 HG21 THR A 694      33.090  44.100  65.980  1.00  0.00           H
ATOM   1723 HG22 THR A 694      33.990  42.940  67.050  1.00  0.00           H
ATOM   1724 HG23 THR A 694      34.650  43.550  65.500  1.00  0.00           H
ATOM   1725  C   THR A 694      33.860  46.560  65.430  1.00  0.00           C
ATOM   1726  O   THR A 694      33.820  46.200  64.240  1.00  0.00           O
ATOM   1727  N   SER A 695      32.960  47.420  65.930  1.00  0.00           N
ATOM   1728  HN  SER A 695      32.930  47.780  66.860  1.00  0.00           H
ATOM   1729  CA  SER A 695      31.850  48.020  65.170  1.00  0.00           C
ATOM   1730  HA  SER A 695      31.390  47.120  64.820  1.00  0.00           H
ATOM   1731  CB  SER A 695      30.990  48.820  66.180  1.00  0.00           C
ATOM   1732  HB1 SER A 695      30.140  49.190  65.560  1.00  0.00           H
ATOM   1733  HB2 SER A 695      31.610  49.590  66.690  1.00  0.00           H
ATOM   1734  OG  SER A 695      30.400  47.970  67.180  1.00  0.00           O
ATOM   1735  HG1 SER A 695      31.130  47.540  67.650  1.00  0.00           H
ATOM   1736  C   SER A 695      32.240  48.890  64.010  1.00  0.00           C
ATOM   1737  O   SER A 695      31.490  49.010  63.020  1.00  0.00           O
ATOM   1738  N   ILE A 696      33.380  49.670  64.130  1.00  0.00           N
ATOM   1739  HN  ILE A 696      33.890  49.780  64.990  1.00  0.00           H
ATOM   1740  CA  ILE A 696      33.960  50.390  63.020  1.00  0.00           C
ATOM   1741  HA  ILE A 696      33.140  51.010  62.660  1.00  0.00           H
ATOM   1742  CB  ILE A 696      35.210  51.240  63.440  1.00  0.00           C
ATOM   1743  HB  ILE A 696      35.820  50.680  64.190  1.00  0.00           H
ATOM   1744  CG2 ILE A 696      36.130  51.530  62.240  1.00  0.00           C
ATOM   1745 HG21 ILE A 696      36.630  50.620  61.870  1.00  0.00           H
ATOM   1746 HG22 ILE A 696      36.890  52.280  62.530  1.00  0.00           H
ATOM   1747 HG23 ILE A 696      35.590  52.040  61.410  1.00  0.00           H
ATOM   1748  CG1 ILE A 696      34.710  52.530  64.080  1.00  0.00           C
ATOM   1749 HG11 ILE A 696      34.020  52.390  64.940  1.00  0.00           H
ATOM   1750 HG12 ILE A 696      34.010  53.100  63.440  1.00  0.00           H
ATOM   1751  CD  ILE A 696      35.730  53.520  64.570  1.00  0.00           C
ATOM   1752  HD1 ILE A 696      35.230  54.440  64.960  1.00  0.00           H
ATOM   1753  HD2 ILE A 696      36.410  53.810  63.730  1.00  0.00           H
ATOM   1754  HD3 ILE A 696      36.450  53.300  65.390  1.00  0.00           H
ATOM   1755  C   ILE A 696      34.410  49.440  61.910  1.00  0.00           C
ATOM   1756  O   ILE A 696      34.140  49.630  60.730  1.00  0.00           O
ATOM   1757  N   GLY A 697      35.100  48.280  62.220  1.00  0.00           N
ATOM   1758  HN  GLY A 697      35.260  48.150  63.200  1.00  0.00           H
ATOM   1759  CA  GLY A 697      35.510  47.290  61.280  1.00  0.00           C
ATOM   1760  HA1 GLY A 697      36.080  46.470  61.710  1.00  0.00           H
ATOM   1761  HA2 GLY A 697      36.080  47.790  60.510  1.00  0.00           H
ATOM   1762  C   GLY A 697      34.360  46.550  60.590  1.00  0.00           C
ATOM   1763  O   GLY A 697      34.530  46.260  59.430  1.00  0.00           O
ATOM   1764  N   LEU A 698      33.310  46.240  61.300  1.00  0.00           N
ATOM   1765  HN  LEU A 698      33.360  46.390  62.290  1.00  0.00           H
ATOM   1766  CA  LEU A 698      32.130  45.530  60.820  1.00  0.00           C
ATOM   1767  HA  LEU A 698      32.440  44.620  60.350  1.00  0.00           H
ATOM   1768  CB  LEU A 698      31.130  45.150  61.960  1.00  0.00           C
ATOM   1769  HB1 LEU A 698      30.260  44.740  61.390  1.00  0.00           H
ATOM   1770  HB2 LEU A 698      30.900  46.090  62.500  1.00  0.00           H
ATOM   1771  CG  LEU A 698      31.440  44.010  62.840  1.00  0.00           C
ATOM   1772  HG  LEU A 698      32.420  44.110  63.340  1.00  0.00           H
ATOM   1773  CD1 LEU A 698      30.340  43.980  63.960  1.00  0.00           C
ATOM   1774 HD11 LEU A 698      29.330  43.740  63.590  1.00  0.00           H
ATOM   1775 HD12 LEU A 698      30.220  44.910  64.580  1.00  0.00           H
ATOM   1776 HD13 LEU A 698      30.720  43.310  64.770  1.00  0.00           H
ATOM   1777  CD2 LEU A 698      31.580  42.680  61.980  1.00  0.00           C
ATOM   1778 HD21 LEU A 698      31.490  41.790  62.620  1.00  0.00           H
ATOM   1779 HD22 LEU A 698      32.580  42.660  61.500  1.00  0.00           H
ATOM   1780 HD23 LEU A 698      30.790  42.570  61.210  1.00  0.00           H
ATOM   1781  C   LEU A 698      31.460  46.330  59.810  1.00  0.00           C
ATOM   1782  O   LEU A 698      31.150  45.850  58.750  1.00  0.00           O
ATOM   1783  N   TRP A 699      31.220  47.680  60.030  1.00  0.00           N
ATOM   1784  HN  TRP A 699      31.220  48.080  60.940  1.00  0.00           H
ATOM   1785  CA  TRP A 699      30.870  48.620  59.010  1.00  0.00           C
ATOM   1786  HA  TRP A 699      30.050  48.290  58.370  1.00  0.00           H
ATOM   1787  CB  TRP A 699      30.530  49.960  59.680  1.00  0.00           C
ATOM   1788  HB1 TRP A 699      30.260  50.670  58.870  1.00  0.00           H
ATOM   1789  HB2 TRP A 699      31.300  50.410  60.340  1.00  0.00           H
ATOM   1790  CG  TRP A 699      29.180  50.040  60.330  1.00  0.00           C
ATOM   1791  CD1 TRP A 699      29.000  50.240  61.660  1.00  0.00           C
ATOM   1792  HD1 TRP A 699      29.790  50.440  62.370  1.00  0.00           H
ATOM   1793  NE1 TRP A 699      27.650  50.350  61.980  1.00  0.00           N
ATOM   1794  HE1 TRP A 699      27.320  50.810  62.780  1.00  0.00           H
ATOM   1795  CE2 TRP A 699      26.880  50.110  60.960  1.00  0.00           C
ATOM   1796  CD2 TRP A 699      27.820  49.970  59.820  1.00  0.00           C
ATOM   1797  CE3 TRP A 699      27.280  49.760  58.540  1.00  0.00           C
ATOM   1798  HE3 TRP A 699      27.940  49.510  57.720  1.00  0.00           H
ATOM   1799  CZ3 TRP A 699      25.880  49.850  58.340  1.00  0.00           C
ATOM   1800  HZ3 TRP A 699      25.490  49.760  57.340  1.00  0.00           H
ATOM   1801  CZ2 TRP A 699      25.550  50.140  60.740  1.00  0.00           C
ATOM   1802  HZ2 TRP A 699      24.830  50.200  61.540  1.00  0.00           H
ATOM   1803  CH2 TRP A 699      25.050  50.060  59.450  1.00  0.00           C
ATOM   1804  HH2 TRP A 699      23.990  50.140  59.270  1.00  0.00           H
ATOM   1805  C   TRP A 699      31.950  48.730  57.930  1.00  0.00           C
ATOM   1806  O   TRP A 699      31.540  48.780  56.730  1.00  0.00           O
ATOM   1807  N   THR A 700      33.280  48.780  58.220  1.00  0.00           N
ATOM   1808  HN  THR A 700      33.540  48.660  59.170  1.00  0.00           H
ATOM   1809  CA  THR A 700      34.280  48.860  57.170  1.00  0.00           C
ATOM   1810  HA  THR A 700      33.940  49.710  56.600  1.00  0.00           H
ATOM   1811  CB  THR A 700      35.700  49.070  57.640  1.00  0.00           C
ATOM   1812  HB  THR A 700      36.010  48.180  58.230  1.00  0.00           H
ATOM   1813  OG1 THR A 700      35.610  50.180  58.460  1.00  0.00           O
ATOM   1814  HG1 THR A 700      35.130  50.060  59.280  1.00  0.00           H
ATOM   1815  CG2 THR A 700      36.600  49.420  56.340  1.00  0.00           C
ATOM   1816 HG21 THR A 700      36.240  50.200  55.630  1.00  0.00           H
ATOM   1817 HG22 THR A 700      36.690  48.500  55.720  1.00  0.00           H
ATOM   1818 HG23 THR A 700      37.640  49.720  56.570  1.00  0.00           H
ATOM   1819  C   THR A 700      34.160  47.730  56.210  1.00  0.00           C
ATOM   1820  O   THR A 700      34.000  47.950  55.040  1.00  0.00           O
ATOM   1821  N   SER A 701      34.070  46.510  56.770  1.00  0.00           N
ATOM   1822  HN  SER A 701      34.290  46.500  57.750  1.00  0.00           H
ATOM   1823  CA  SER A 701      33.850  45.240  55.990  1.00  0.00           C
ATOM   1824  HA  SER A 701      34.620  45.020  55.260  1.00  0.00           H
ATOM   1825  CB  SER A 701      33.790  44.140  57.040  1.00  0.00           C
ATOM   1826  HB1 SER A 701      32.870  44.140  57.670  1.00  0.00           H
ATOM   1827  HB2 SER A 701      34.650  44.150  57.740  1.00  0.00           H
ATOM   1828  OG  SER A 701      33.610  42.800  56.370  1.00  0.00           O
ATOM   1829  HG1 SER A 701      34.400  42.640  55.830  1.00  0.00           H
ATOM   1830  C   SER A 701      32.550  45.380  55.130  1.00  0.00           C
ATOM   1831  O   SER A 701      32.700  45.130  53.920  1.00  0.00           O
ATOM   1832  N   PHE A 702      31.360  45.810  55.670  1.00  0.00           N
ATOM   1833  HN  PHE A 702      31.300  45.980  56.650  1.00  0.00           H
ATOM   1834  CA  PHE A 702      30.090  46.040  55.010  1.00  0.00           C
ATOM   1835  HA  PHE A 702      29.890  45.050  54.620  1.00  0.00           H
ATOM   1836  CB  PHE A 702      29.020  46.430  56.020  1.00  0.00           C
ATOM   1837  HB1 PHE A 702      29.320  47.360  56.550  1.00  0.00           H
ATOM   1838  HB2 PHE A 702      28.960  45.640  56.810  1.00  0.00           H
ATOM   1839  CG  PHE A 702      27.550  46.560  55.570  1.00  0.00           C
ATOM   1840  CD1 PHE A 702      27.130  47.840  55.010  1.00  0.00           C
ATOM   1841  HD1 PHE A 702      27.730  48.730  54.780  1.00  0.00           H
ATOM   1842  CE1 PHE A 702      25.820  48.050  54.640  1.00  0.00           C
ATOM   1843  HE1 PHE A 702      25.490  49.000  54.210  1.00  0.00           H
ATOM   1844  CZ  PHE A 702      24.900  47.020  54.850  1.00  0.00           C
ATOM   1845  HZ  PHE A 702      23.840  47.100  54.650  1.00  0.00           H
ATOM   1846  CD2 PHE A 702      26.640  45.530  55.710  1.00  0.00           C
ATOM   1847  HD2 PHE A 702      26.890  44.550  56.100  1.00  0.00           H
ATOM   1848  CE2 PHE A 702      25.290  45.790  55.330  1.00  0.00           C
ATOM   1849  HE2 PHE A 702      24.550  45.060  55.600  1.00  0.00           H
ATOM   1850  C   PHE A 702      30.120  46.960  53.790  1.00  0.00           C
ATOM   1851  O   PHE A 702      29.480  46.630  52.750  1.00  0.00           O
ATOM   1852  N   LEU A 703      30.690  48.160  54.000  1.00  0.00           N
ATOM   1853  HN  LEU A 703      30.960  48.440  54.920  1.00  0.00           H
ATOM   1854  CA  LEU A 703      30.860  49.160  52.940  1.00  0.00           C
ATOM   1855  HA  LEU A 703      29.880  49.330  52.520  1.00  0.00           H
ATOM   1856  CB  LEU A 703      31.360  50.560  53.560  1.00  0.00           C
ATOM   1857  HB1 LEU A 703      31.250  51.180  52.650  1.00  0.00           H
ATOM   1858  HB2 LEU A 703      32.360  50.450  54.040  1.00  0.00           H
ATOM   1859  CG  LEU A 703      30.330  51.110  54.610  1.00  0.00           C
ATOM   1860  HG  LEU A 703      30.120  50.370  55.420  1.00  0.00           H
ATOM   1861  CD1 LEU A 703      30.840  52.430  55.160  1.00  0.00           C
ATOM   1862 HD11 LEU A 703      31.130  53.110  54.340  1.00  0.00           H
ATOM   1863 HD12 LEU A 703      31.770  52.210  55.730  1.00  0.00           H
ATOM   1864 HD13 LEU A 703      30.130  52.930  55.850  1.00  0.00           H
ATOM   1865  CD2 LEU A 703      28.920  51.320  53.870  1.00  0.00           C
ATOM   1866 HD21 LEU A 703      28.510  50.370  53.470  1.00  0.00           H
ATOM   1867 HD22 LEU A 703      28.950  51.970  52.980  1.00  0.00           H
ATOM   1868 HD23 LEU A 703      28.170  51.690  54.610  1.00  0.00           H
ATOM   1869  C   LEU A 703      31.780  48.640  51.880  1.00  0.00           C
ATOM   1870  O   LEU A 703      31.510  48.790  50.740  1.00  0.00           O
ATOM   1871  N   CYS A 704      32.810  47.850  52.210  1.00  0.00           N
ATOM   1872  HN  CYS A 704      33.030  47.650  53.160  1.00  0.00           H
ATOM   1873  CA  CYS A 704      33.610  47.210  51.110  1.00  0.00           C
ATOM   1874  HA  CYS A 704      33.890  47.930  50.360  1.00  0.00           H
ATOM   1875  CB  CYS A 704      34.950  46.490  51.670  1.00  0.00           C
ATOM   1876  HB1 CYS A 704      35.550  46.070  50.830  1.00  0.00           H
ATOM   1877  HB2 CYS A 704      34.630  45.630  52.300  1.00  0.00           H
ATOM   1878  SG  CYS A 704      35.950  47.680  52.590  1.00  0.00           S
ATOM   1879  HG1 CYS A 704      34.910  47.840  53.400  1.00  0.00           H
ATOM   1880  C   CYS A 704      32.830  46.280  50.230  1.00  0.00           C
ATOM   1881  O   CYS A 704      32.960  46.280  49.030  1.00  0.00           O
ATOM   1882  N   ILE A 705      31.880  45.460  50.820  1.00  0.00           N
ATOM   1883  HN  ILE A 705      31.780  45.390  51.820  1.00  0.00           H
ATOM   1884  CA  ILE A 705      30.980  44.570  50.070  1.00  0.00           C
ATOM   1885  HA  ILE A 705      31.680  43.960  49.530  1.00  0.00           H
ATOM   1886  CB  ILE A 705      30.190  43.740  51.020  1.00  0.00           C
ATOM   1887  HB  ILE A 705      29.310  44.350  51.310  1.00  0.00           H
ATOM   1888  CG2 ILE A 705      29.700  42.500  50.240  1.00  0.00           C
ATOM   1889 HG21 ILE A 705      30.500  41.770  50.010  1.00  0.00           H
ATOM   1890 HG22 ILE A 705      29.330  42.750  49.220  1.00  0.00           H
ATOM   1891 HG23 ILE A 705      28.890  41.900  50.690  1.00  0.00           H
ATOM   1892  CG1 ILE A 705      30.760  43.260  52.360  1.00  0.00           C
ATOM   1893 HG11 ILE A 705      29.930  42.640  52.770  1.00  0.00           H
ATOM   1894 HG12 ILE A 705      30.870  44.170  52.990  1.00  0.00           H
ATOM   1895  CD  ILE A 705      32.080  42.510  52.370  1.00  0.00           C
ATOM   1896  HD1 ILE A 705      32.930  43.050  51.910  1.00  0.00           H
ATOM   1897  HD2 ILE A 705      32.050  41.540  51.820  1.00  0.00           H
ATOM   1898  HD3 ILE A 705      32.400  42.180  53.380  1.00  0.00           H
ATOM   1899  C   ILE A 705      30.120  45.340  49.140  1.00  0.00           C
ATOM   1900  O   ILE A 705      29.990  44.970  47.930  1.00  0.00           O
ATOM   1901  N   VAL A 706      29.540  46.450  49.620  1.00  0.00           N
ATOM   1902  HN  VAL A 706      29.840  46.660  50.540  1.00  0.00           H
ATOM   1903  CA  VAL A 706      28.700  47.360  48.800  1.00  0.00           C
ATOM   1904  HA  VAL A 706      27.920  46.860  48.240  1.00  0.00           H
ATOM   1905  CB  VAL A 706      27.970  48.470  49.610  1.00  0.00           C
ATOM   1906  HB  VAL A 706      28.670  48.950  50.330  1.00  0.00           H
ATOM   1907  CG1 VAL A 706      27.380  49.540  48.660  1.00  0.00           C
ATOM   1908 HG11 VAL A 706      26.810  50.380  49.130  1.00  0.00           H
ATOM   1909 HG12 VAL A 706      26.620  49.130  47.950  1.00  0.00           H
ATOM   1910 HG13 VAL A 706      28.220  50.030  48.130  1.00  0.00           H
ATOM   1911  CG2 VAL A 706      26.890  47.690  50.460  1.00  0.00           C
ATOM   1912 HG21 VAL A 706      26.160  47.240  49.750  1.00  0.00           H
ATOM   1913 HG22 VAL A 706      26.350  48.360  51.170  1.00  0.00           H
ATOM   1914 HG23 VAL A 706      27.410  46.900  51.050  1.00  0.00           H
ATOM   1915  C   VAL A 706      29.540  48.050  47.660  1.00  0.00           C
ATOM   1916  O   VAL A 706      29.130  48.280  46.570  1.00  0.00           O
ATOM   1917  N   LEU A 707      30.790  48.410  47.930  1.00  0.00           N
ATOM   1918  HN  LEU A 707      31.110  48.460  48.870  1.00  0.00           H
ATOM   1919  CA  LEU A 707      31.730  49.000  46.950  1.00  0.00           C
ATOM   1920  HA  LEU A 707      31.200  49.850  46.520  1.00  0.00           H
ATOM   1921  CB  LEU A 707      33.050  49.390  47.670  1.00  0.00           C
ATOM   1922  HB1 LEU A 707      33.670  48.500  47.940  1.00  0.00           H
ATOM   1923  HB2 LEU A 707      32.790  49.860  48.630  1.00  0.00           H
ATOM   1924  CG  LEU A 707      33.920  50.450  47.010  1.00  0.00           C
ATOM   1925  HG  LEU A 707      33.330  51.370  46.790  1.00  0.00           H
ATOM   1926  CD1 LEU A 707      34.980  50.840  48.000  1.00  0.00           C
ATOM   1927 HD11 LEU A 707      35.580  49.940  48.280  1.00  0.00           H
ATOM   1928 HD12 LEU A 707      34.670  51.110  49.030  1.00  0.00           H
ATOM   1929 HD13 LEU A 707      35.590  51.690  47.630  1.00  0.00           H
ATOM   1930  CD2 LEU A 707      34.420  50.070  45.590  1.00  0.00           C
ATOM   1931 HD21 LEU A 707      34.670  48.990  45.520  1.00  0.00           H
ATOM   1932 HD22 LEU A 707      35.370  50.620  45.370  1.00  0.00           H
ATOM   1933 HD23 LEU A 707      33.640  50.300  44.830  1.00  0.00           H
ATOM   1934  C   LEU A 707      32.010  47.940  45.880  1.00  0.00           C
ATOM   1935  O   LEU A 707      31.820  48.240  44.750  1.00  0.00           O
ATOM   1936  N   VAL A 708      32.290  46.650  46.240  1.00  0.00           N
ATOM   1937  HN  VAL A 708      32.510  46.320  47.160  1.00  0.00           H
ATOM   1938  CA  VAL A 708      32.320  45.570  45.250  1.00  0.00           C
ATOM   1939  HA  VAL A 708      33.090  45.840  44.540  1.00  0.00           H
ATOM   1940  CB  VAL A 708      32.710  44.210  45.920  1.00  0.00           C
ATOM   1941  HB  VAL A 708      31.920  44.000  46.680  1.00  0.00           H
ATOM   1942  CG1 VAL A 708      32.700  43.060  44.910  1.00  0.00           C
ATOM   1943 HG11 VAL A 708      31.650  42.940  44.570  1.00  0.00           H
ATOM   1944 HG12 VAL A 708      33.140  42.120  45.310  1.00  0.00           H
ATOM   1945 HG13 VAL A 708      33.190  43.350  43.950  1.00  0.00           H
ATOM   1946  CG2 VAL A 708      34.060  44.320  46.600  1.00  0.00           C
ATOM   1947 HG21 VAL A 708      34.880  44.460  45.860  1.00  0.00           H
ATOM   1948 HG22 VAL A 708      34.380  43.400  47.140  1.00  0.00           H
ATOM   1949 HG23 VAL A 708      34.140  45.200  47.270  1.00  0.00           H
ATOM   1950  C   VAL A 708      31.000  45.380  44.460  1.00  0.00           C
ATOM   1951  O   VAL A 708      30.970  45.090  43.270  1.00  0.00           O
ATOM   1952  N   ALA A 709      29.810  45.570  45.150  1.00  0.00           N
ATOM   1953  HN  ALA A 709      29.760  45.640  46.150  1.00  0.00           H
ATOM   1954  CA  ALA A 709      28.540  45.650  44.500  1.00  0.00           C
ATOM   1955  HA  ALA A 709      28.450  44.770  43.870  1.00  0.00           H
ATOM   1956  CB  ALA A 709      27.440  45.770  45.580  1.00  0.00           C
ATOM   1957  HB1 ALA A 709      27.100  46.770  45.920  1.00  0.00           H
ATOM   1958  HB2 ALA A 709      27.840  45.230  46.460  1.00  0.00           H
ATOM   1959  HB3 ALA A 709      26.530  45.210  45.280  1.00  0.00           H
ATOM   1960  C   ALA A 709      28.320  46.810  43.460  1.00  0.00           C
ATOM   1961  O   ALA A 709      27.720  46.630  42.390  1.00  0.00           O
ATOM   1962  N   THR A 710      28.810  47.990  43.790  1.00  0.00           N
ATOM   1963  HN  THR A 710      29.410  48.000  44.570  1.00  0.00           H
ATOM   1964  CA  THR A 710      28.530  49.260  43.080  1.00  0.00           C
ATOM   1965  HA  THR A 710      27.670  49.150  42.430  1.00  0.00           H
ATOM   1966  CB  THR A 710      28.300  50.440  44.070  1.00  0.00           C
ATOM   1967  HB  THR A 710      29.180  50.820  44.630  1.00  0.00           H
ATOM   1968  OG1 THR A 710      27.540  50.000  45.240  1.00  0.00           O
ATOM   1969  HG1 THR A 710      28.140  49.340  45.590  1.00  0.00           H
ATOM   1970  CG2 THR A 710      27.630  51.600  43.350  1.00  0.00           C
ATOM   1971 HG21 THR A 710      26.740  51.160  42.870  1.00  0.00           H
ATOM   1972 HG22 THR A 710      28.330  52.150  42.690  1.00  0.00           H
ATOM   1973 HG23 THR A 710      27.300  52.350  44.110  1.00  0.00           H
ATOM   1974  C   THR A 710      29.720  49.680  42.210  1.00  0.00           C
ATOM   1975  O   THR A 710      30.900  49.450  42.490  1.00  0.00           O
ATOM   1976  N   ASP A 711      29.510  50.270  41.020  1.00  0.00           N
ATOM   1977  HN  ASP A 711      28.550  50.200  40.820  1.00  0.00           H
ATOM   1978  CA  ASP A 711      30.540  50.670  40.080  1.00  0.00           C
ATOM   1979  HA  ASP A 711      31.190  49.800  40.000  1.00  0.00           H
ATOM   1980  CB  ASP A 711      29.970  50.950  38.680  1.00  0.00           C
ATOM   1981  HB1 ASP A 711      29.250  51.790  38.620  1.00  0.00           H
ATOM   1982  HB2 ASP A 711      29.300  50.090  38.470  1.00  0.00           H
ATOM   1983  CG  ASP A 711      30.920  50.970  37.520  1.00  0.00           C
ATOM   1984  OD1 ASP A 711      32.120  51.190  37.700  1.00  0.00           O
ATOM   1985  OD2 ASP A 711      30.430  50.860  36.340  1.00  0.00           O
ATOM   1986  C   ASP A 711      31.390  51.870  40.580  1.00  0.00           C
ATOM   1987  O   ASP A 711      30.860  52.920  40.820  1.00  0.00           O
ATOM   1988  N   ALA A 712      32.770  51.610  40.780  1.00  0.00           N
ATOM   1989  HN  ALA A 712      33.100  50.690  40.570  1.00  0.00           H
ATOM   1990  CA  ALA A 712      33.600  52.700  41.120  1.00  0.00           C
ATOM   1991  HA  ALA A 712      32.980  53.570  41.290  1.00  0.00           H
ATOM   1992  CB  ALA A 712      34.380  52.260  42.410  1.00  0.00           C
ATOM   1993  HB1 ALA A 712      33.600  51.860  43.100  1.00  0.00           H
ATOM   1994  HB2 ALA A 712      34.810  53.170  42.890  1.00  0.00           H
ATOM   1995  HB3 ALA A 712      35.040  51.410  42.150  1.00  0.00           H
ATOM   1996  C   ALA A 712      34.570  53.090  40.050  1.00  0.00           C
ATOM   1997  O   ALA A 712      35.510  53.830  40.290  1.00  0.00           O
ATOM   1998  N   SER A 713      34.480  52.650  38.770  1.00  0.00           N
ATOM   1999  HN  SER A 713      33.700  52.070  38.520  1.00  0.00           H
ATOM   2000  CA  SER A 713      35.510  52.950  37.760  1.00  0.00           C
ATOM   2001  HA  SER A 713      36.500  52.910  38.220  1.00  0.00           H
ATOM   2002  CB  SER A 713      35.450  52.050  36.570  1.00  0.00           C
ATOM   2003  HB1 SER A 713      35.520  51.050  37.040  1.00  0.00           H
ATOM   2004  HB2 SER A 713      36.260  52.130  35.820  1.00  0.00           H
ATOM   2005  OG  SER A 713      34.080  52.050  36.010  1.00  0.00           O
ATOM   2006  HG1 SER A 713      33.590  51.570  36.690  1.00  0.00           H
ATOM   2007  C   SER A 713      35.600  54.410  37.320  1.00  0.00           C
ATOM   2008  O   SER A 713      36.690  54.920  37.310  1.00  0.00           O
ATOM   2009  N   SER A 714      34.450  55.030  37.000  1.00  0.00           N
ATOM   2010  HN  SER A 714      33.570  54.550  37.010  1.00  0.00           H
ATOM   2011  CA  SER A 714      34.340  56.480  36.710  1.00  0.00           C
ATOM   2012  HA  SER A 714      35.020  56.650  35.880  1.00  0.00           H
ATOM   2013  CB  SER A 714      32.920  56.870  36.260  1.00  0.00           C
ATOM   2014  HB1 SER A 714      32.770  56.550  35.210  1.00  0.00           H
ATOM   2015  HB2 SER A 714      32.820  57.960  36.360  1.00  0.00           H
ATOM   2016  OG  SER A 714      31.920  56.260  37.130  1.00  0.00           O
ATOM   2017  HG1 SER A 714      31.860  55.340  36.830  1.00  0.00           H
ATOM   2018  C   SER A 714      34.770  57.320  37.910  1.00  0.00           C
ATOM   2019  O   SER A 714      35.260  58.440  37.710  1.00  0.00           O
ATOM   2020  N   LEU A 715      34.540  56.960  39.210  1.00  0.00           N
ATOM   2021  HN  LEU A 715      34.020  56.110  39.230  1.00  0.00           H
ATOM   2022  CA  LEU A 715      34.970  57.660  40.410  1.00  0.00           C
ATOM   2023  HA  LEU A 715      34.680  58.700  40.420  1.00  0.00           H
ATOM   2024  CB  LEU A 715      34.410  57.010  41.720  1.00  0.00           C
ATOM   2025  HB1 LEU A 715      34.700  55.950  41.870  1.00  0.00           H
ATOM   2026  HB2 LEU A 715      33.310  56.950  41.560  1.00  0.00           H
ATOM   2027  CG  LEU A 715      34.650  57.770  43.110  1.00  0.00           C
ATOM   2028  HG  LEU A 715      35.740  57.670  43.280  1.00  0.00           H
ATOM   2029  CD1 LEU A 715      34.480  59.310  42.960  1.00  0.00           C
ATOM   2030 HD11 LEU A 715      33.380  59.520  42.920  1.00  0.00           H
ATOM   2031 HD12 LEU A 715      35.040  59.790  42.120  1.00  0.00           H
ATOM   2032 HD13 LEU A 715      34.880  59.810  43.870  1.00  0.00           H
ATOM   2033  CD2 LEU A 715      33.840  57.170  44.250  1.00  0.00           C
ATOM   2034 HD21 LEU A 715      34.050  56.090  44.420  1.00  0.00           H
ATOM   2035 HD22 LEU A 715      32.750  57.250  44.050  1.00  0.00           H
ATOM   2036 HD23 LEU A 715      34.130  57.730  45.150  1.00  0.00           H
ATOM   2037  C   LEU A 715      36.460  57.750  40.510  1.00  0.00           C
ATOM   2038  O   LEU A 715      37.050  58.840  40.800  1.00  0.00           O
ATOM   2039  N   VAL A 716      37.140  56.570  40.330  1.00  0.00           N
ATOM   2040  HN  VAL A 716      36.630  55.740  40.150  1.00  0.00           H
ATOM   2041  CA  VAL A 716      38.610  56.370  40.290  1.00  0.00           C
ATOM   2042  HA  VAL A 716      38.960  56.730  41.250  1.00  0.00           H
ATOM   2043  CB  VAL A 716      38.890  54.800  40.140  1.00  0.00           C
ATOM   2044  HB  VAL A 716      38.160  54.600  39.330  1.00  0.00           H
ATOM   2045  CG1 VAL A 716      40.320  54.470  39.690  1.00  0.00           C
ATOM   2046 HG11 VAL A 716      41.080  54.910  40.370  1.00  0.00           H
ATOM   2047 HG12 VAL A 716      40.510  54.770  38.630  1.00  0.00           H
ATOM   2048 HG13 VAL A 716      40.500  53.390  39.880  1.00  0.00           H
ATOM   2049  CG2 VAL A 716      38.490  54.090  41.490  1.00  0.00           C
ATOM   2050 HG21 VAL A 716      39.010  54.510  42.380  1.00  0.00           H
ATOM   2051 HG22 VAL A 716      38.450  52.990  41.320  1.00  0.00           H
ATOM   2052 HG23 VAL A 716      37.430  54.420  41.610  1.00  0.00           H
ATOM   2053  C   VAL A 716      39.190  57.150  39.160  1.00  0.00           C
ATOM   2054  O   VAL A 716      40.240  57.750  39.250  1.00  0.00           O
ATOM   2055  N   CYS A 717      38.480  57.170  37.940  1.00  0.00           N
ATOM   2056  HN  CYS A 717      37.670  56.630  37.780  1.00  0.00           H
ATOM   2057  CA  CYS A 717      38.700  58.200  36.990  1.00  0.00           C
ATOM   2058  HA  CYS A 717      39.710  58.100  36.630  1.00  0.00           H
ATOM   2059  CB  CYS A 717      38.000  58.120  35.620  1.00  0.00           C
ATOM   2060  HB1 CYS A 717      38.220  58.930  34.900  1.00  0.00           H
ATOM   2061  HB2 CYS A 717      36.890  58.190  35.750  1.00  0.00           H
ATOM   2062  SG  CYS A 717      38.320  56.530  34.800  1.00  0.00           S
ATOM   2063  HG1 CYS A 717      39.370  56.170  35.530  1.00  0.00           H
ATOM   2064  C   CYS A 717      38.550  59.640  37.460  1.00  0.00           C
ATOM   2065  O   CYS A 717      39.440  60.500  37.220  1.00  0.00           O
ATOM   2066  N   TYR A 718      37.430  59.950  38.170  1.00  0.00           N
ATOM   2067  HN  TYR A 718      36.740  59.240  38.250  1.00  0.00           H
ATOM   2068  CA  TYR A 718      37.200  61.330  38.650  1.00  0.00           C
ATOM   2069  HA  TYR A 718      37.250  61.920  37.750  1.00  0.00           H
ATOM   2070  CB  TYR A 718      35.690  61.370  39.070  1.00  0.00           C
ATOM   2071  HB1 TYR A 718      35.660  60.590  39.860  1.00  0.00           H
ATOM   2072  HB2 TYR A 718      34.960  61.040  38.300  1.00  0.00           H
ATOM   2073  CG  TYR A 718      35.390  62.720  39.610  1.00  0.00           C
ATOM   2074  CD1 TYR A 718      35.210  63.860  38.800  1.00  0.00           C
ATOM   2075  HD1 TYR A 718      35.180  63.720  37.730  1.00  0.00           H
ATOM   2076  CE1 TYR A 718      35.070  65.050  39.380  1.00  0.00           C
ATOM   2077  HE1 TYR A 718      34.970  65.900  38.710  1.00  0.00           H
ATOM   2078  CZ  TYR A 718      34.990  65.270  40.760  1.00  0.00           C
ATOM   2079  OH  TYR A 718      35.020  66.570  41.300  1.00  0.00           O
ATOM   2080  HH  TYR A 718      35.170  67.290  40.670  1.00  0.00           H
ATOM   2081  CD2 TYR A 718      35.390  62.860  41.020  1.00  0.00           C
ATOM   2082  HD2 TYR A 718      35.450  61.980  41.640  1.00  0.00           H
ATOM   2083  CE2 TYR A 718      35.130  64.140  41.580  1.00  0.00           C
ATOM   2084  HE2 TYR A 718      35.240  64.410  42.620  1.00  0.00           H
ATOM   2085  C   TYR A 718      38.250  61.880  39.690  1.00  0.00           C
ATOM   2086  O   TYR A 718      38.670  63.040  39.570  1.00  0.00           O
ATOM   2087  N   ILE A 719      38.670  61.150  40.710  1.00  0.00           N
ATOM   2088  HN  ILE A 719      38.400  60.190  40.770  1.00  0.00           H
ATOM   2089  CA  ILE A 719      39.680  61.630  41.680  1.00  0.00           C
ATOM   2090  HA  ILE A 719      39.370  62.580  42.070  1.00  0.00           H
ATOM   2091  CB  ILE A 719      39.640  60.840  43.070  1.00  0.00           C
ATOM   2092  HB  ILE A 719      40.340  61.310  43.790  1.00  0.00           H
ATOM   2093  CG2 ILE A 719      38.180  61.010  43.690  1.00  0.00           C
ATOM   2094 HG21 ILE A 719      37.320  60.490  43.200  1.00  0.00           H
ATOM   2095 HG22 ILE A 719      37.900  62.080  43.700  1.00  0.00           H
ATOM   2096 HG23 ILE A 719      38.200  60.760  44.780  1.00  0.00           H
ATOM   2097  CG1 ILE A 719      39.980  59.360  43.040  1.00  0.00           C
ATOM   2098 HG11 ILE A 719      39.570  58.910  42.110  1.00  0.00           H
ATOM   2099 HG12 ILE A 719      39.560  58.720  43.840  1.00  0.00           H
ATOM   2100  CD  ILE A 719      41.520  59.050  42.940  1.00  0.00           C
ATOM   2101  HD1 ILE A 719      41.790  58.200  43.610  1.00  0.00           H
ATOM   2102  HD2 ILE A 719      42.130  59.900  43.300  1.00  0.00           H
ATOM   2103  HD3 ILE A 719      41.740  58.900  41.870  1.00  0.00           H
ATOM   2104  C   ILE A 719      41.140  61.750  41.170  1.00  0.00           C
ATOM   2105  O   ILE A 719      41.890  62.490  41.830  1.00  0.00           O
ATOM   2106  N   THR A 720      41.540  61.160  40.080  1.00  0.00           N
ATOM   2107  HN  THR A 720      40.950  60.450  39.710  1.00  0.00           H
ATOM   2108  CA  THR A 720      42.800  61.480  39.340  1.00  0.00           C
ATOM   2109  HA  THR A 720      42.750  61.070  38.350  1.00  0.00           H
ATOM   2110  CB  THR A 720      43.040  62.910  38.970  1.00  0.00           C
ATOM   2111  HB  THR A 720      43.840  62.930  38.190  1.00  0.00           H
ATOM   2112  OG1 THR A 720      43.500  63.790  39.940  1.00  0.00           O
ATOM   2113  HG1 THR A 720      42.910  63.490  40.640  1.00  0.00           H
ATOM   2114  CG2 THR A 720      41.790  63.540  38.330  1.00  0.00           C
ATOM   2115 HG21 THR A 720      40.990  63.650  39.070  1.00  0.00           H
ATOM   2116 HG22 THR A 720      41.400  62.880  37.510  1.00  0.00           H
ATOM   2117 HG23 THR A 720      42.040  64.490  37.820  1.00  0.00           H
ATOM   2118  C   THR A 720      44.100  61.030  39.870  1.00  0.00           C
ATOM   2119  O   THR A 720      44.160  60.700  41.040  1.00  0.00           O
ATOM   2120  N   ARG A 721      45.220  61.030  39.070  1.00  0.00           N
ATOM   2121  HN  ARG A 721      45.150  61.310  38.110  1.00  0.00           H
ATOM   2122  CA  ARG A 721      46.570  60.580  39.430  1.00  0.00           C
ATOM   2123  HA  ARG A 721      46.490  59.640  39.950  1.00  0.00           H
ATOM   2124  CB  ARG A 721      47.380  60.350  38.110  1.00  0.00           C
ATOM   2125  HB1 ARG A 721      48.470  60.490  38.300  1.00  0.00           H
ATOM   2126  HB2 ARG A 721      47.040  61.160  37.430  1.00  0.00           H
ATOM   2127  CG  ARG A 721      47.180  58.950  37.480  1.00  0.00           C
ATOM   2128  HG1 ARG A 721      47.560  58.370  38.350  1.00  0.00           H
ATOM   2129  HG2 ARG A 721      47.810  58.890  36.570  1.00  0.00           H
ATOM   2130  CD  ARG A 721      45.730  58.550  37.130  1.00  0.00           C
ATOM   2131  HD1 ARG A 721      45.820  57.800  36.320  1.00  0.00           H
ATOM   2132  HD2 ARG A 721      45.210  59.420  36.660  1.00  0.00           H
ATOM   2133  NE  ARG A 721      45.030  58.090  38.300  1.00  0.00           N
ATOM   2134  HE  ARG A 721      45.660  57.800  39.030  1.00  0.00           H
ATOM   2135  CZ  ARG A 721      43.730  57.940  38.490  1.00  0.00           C
ATOM   2136  NH1 ARG A 721      42.880  58.250  37.560  1.00  0.00           N
ATOM   2137 HH11 ARG A 721      41.990  57.860  37.770  1.00  0.00           H
ATOM   2138 HH12 ARG A 721      43.190  58.630  36.680  1.00  0.00           H
ATOM   2139  NH2 ARG A 721      43.190  57.520  39.550  1.00  0.00           N
ATOM   2140 HH21 ARG A 721      43.690  57.100  40.320  1.00  0.00           H
ATOM   2141 HH22 ARG A 721      42.190  57.550  39.620  1.00  0.00           H
ATOM   2142  C   ARG A 721      47.250  61.560  40.440  1.00  0.00           C
ATOM   2143  O   ARG A 721      48.080  61.170  41.220  1.00  0.00           O
ATOM   2144  N   PHE A 722      46.720  62.810  40.480  1.00  0.00           N
ATOM   2145  HN  PHE A 722      46.020  63.070  39.820  1.00  0.00           H
ATOM   2146  CA  PHE A 722      47.260  63.900  41.330  1.00  0.00           C
ATOM   2147  HA  PHE A 722      48.330  63.940  41.160  1.00  0.00           H
ATOM   2148  CB  PHE A 722      46.530  65.230  41.030  1.00  0.00           C
ATOM   2149  HB1 PHE A 722      45.450  65.140  41.260  1.00  0.00           H
ATOM   2150  HB2 PHE A 722      46.610  65.370  39.940  1.00  0.00           H
ATOM   2151  CG  PHE A 722      47.210  66.470  41.670  1.00  0.00           C
ATOM   2152  CD1 PHE A 722      46.360  67.250  42.500  1.00  0.00           C
ATOM   2153  HD1 PHE A 722      45.330  66.940  42.630  1.00  0.00           H
ATOM   2154  CE1 PHE A 722      46.840  68.310  43.280  1.00  0.00           C
ATOM   2155  HE1 PHE A 722      46.170  68.960  43.830  1.00  0.00           H
ATOM   2156  CZ  PHE A 722      48.150  68.690  43.180  1.00  0.00           C
ATOM   2157  HZ  PHE A 722      48.540  69.560  43.700  1.00  0.00           H
ATOM   2158  CD2 PHE A 722      48.540  66.870  41.530  1.00  0.00           C
ATOM   2159  HD2 PHE A 722      49.230  66.320  40.910  1.00  0.00           H
ATOM   2160  CE2 PHE A 722      48.980  67.950  42.270  1.00  0.00           C
ATOM   2161  HE2 PHE A 722      50.040  68.160  42.360  1.00  0.00           H
ATOM   2162  C   PHE A 722      47.060  63.540  42.840  1.00  0.00           C
ATOM   2163  O   PHE A 722      47.780  63.830  43.780  1.00  0.00           O
ATOM   2164  N   THR A 723      45.850  62.950  43.030  1.00  0.00           N
ATOM   2165  HN  THR A 723      45.250  62.680  42.280  1.00  0.00           H
ATOM   2166  CA  THR A 723      45.400  62.470  44.380  1.00  0.00           C
ATOM   2167  HA  THR A 723      45.650  63.290  45.040  1.00  0.00           H
ATOM   2168  CB  THR A 723      43.920  62.080  44.410  1.00  0.00           C
ATOM   2169  HB  THR A 723      43.810  61.200  43.760  1.00  0.00           H
ATOM   2170  OG1 THR A 723      43.120  63.190  44.090  1.00  0.00           O
ATOM   2171  HG1 THR A 723      42.900  63.150  43.160  1.00  0.00           H
ATOM   2172  CG2 THR A 723      43.540  61.690  45.880  1.00  0.00           C
ATOM   2173 HG21 THR A 723      44.030  60.760  46.250  1.00  0.00           H
ATOM   2174 HG22 THR A 723      42.460  61.550  46.080  1.00  0.00           H
ATOM   2175 HG23 THR A 723      43.980  62.460  46.540  1.00  0.00           H
ATOM   2176  C   THR A 723      46.220  61.250  44.880  1.00  0.00           C
ATOM   2177  O   THR A 723      46.710  61.130  45.980  1.00  0.00           O
ATOM   2178  N   GLU A 724      46.270  60.240  43.960  1.00  0.00           N
ATOM   2179  HN  GLU A 724      45.650  60.220  43.180  1.00  0.00           H
ATOM   2180  CA  GLU A 724      47.100  59.050  44.160  1.00  0.00           C
ATOM   2181  HA  GLU A 724      46.790  58.500  45.040  1.00  0.00           H
ATOM   2182  CB  GLU A 724      46.890  58.130  42.950  1.00  0.00           C
ATOM   2183  HB1 GLU A 724      47.610  57.290  43.010  1.00  0.00           H
ATOM   2184  HB2 GLU A 724      47.270  58.730  42.090  1.00  0.00           H
ATOM   2185  CG  GLU A 724      45.480  57.450  42.920  1.00  0.00           C
ATOM   2186  HG1 GLU A 724      44.760  58.280  42.770  1.00  0.00           H
ATOM   2187  HG2 GLU A 724      45.320  56.760  43.770  1.00  0.00           H
ATOM   2188  CD  GLU A 724      45.420  56.660  41.580  1.00  0.00           C
ATOM   2189  OE1 GLU A 724      44.450  55.880  41.480  1.00  0.00           O
ATOM   2190  OE2 GLU A 724      46.230  56.990  40.670  1.00  0.00           O
ATOM   2191  C   GLU A 724      48.550  59.370  44.360  1.00  0.00           C
ATOM   2192  O   GLU A 724      49.140  58.870  45.290  1.00  0.00           O
ATOM   2193  N   GLU A 725      49.150  60.260  43.590  1.00  0.00           N
ATOM   2194  HN  GLU A 725      48.760  60.510  42.700  1.00  0.00           H
ATOM   2195  CA  GLU A 725      50.480  60.740  43.920  1.00  0.00           C
ATOM   2196  HA  GLU A 725      51.130  59.870  43.820  1.00  0.00           H
ATOM   2197  CB  GLU A 725      51.020  61.750  42.840  1.00  0.00           C
ATOM   2198  HB1 GLU A 725      51.940  62.200  43.280  1.00  0.00           H
ATOM   2199  HB2 GLU A 725      50.200  62.450  42.580  1.00  0.00           H
ATOM   2200  CG  GLU A 725      51.400  61.070  41.530  1.00  0.00           C
ATOM   2201  HG1 GLU A 725      50.500  60.660  41.010  1.00  0.00           H
ATOM   2202  HG2 GLU A 725      51.980  60.150  41.800  1.00  0.00           H
ATOM   2203  CD  GLU A 725      52.190  61.960  40.590  1.00  0.00           C
ATOM   2204  OE1 GLU A 725      51.710  62.220  39.480  1.00  0.00           O
ATOM   2205  OE2 GLU A 725      53.370  62.290  40.860  1.00  0.00           O
ATOM   2206  C   GLU A 725      50.680  61.460  45.280  1.00  0.00           C
ATOM   2207  O   GLU A 725      51.530  61.110  46.060  1.00  0.00           O
ATOM   2208  N   ALA A 726      49.840  62.450  45.620  1.00  0.00           N
ATOM   2209  HN  ALA A 726      49.140  62.680  44.940  1.00  0.00           H
ATOM   2210  CA  ALA A 726      49.890  63.080  46.880  1.00  0.00           C
ATOM   2211  HA  ALA A 726      50.830  63.580  46.990  1.00  0.00           H
ATOM   2212  CB  ALA A 726      48.810  64.190  46.980  1.00  0.00           C
ATOM   2213  HB1 ALA A 726      49.010  65.060  46.310  1.00  0.00           H
ATOM   2214  HB2 ALA A 726      48.870  64.530  48.030  1.00  0.00           H
ATOM   2215  HB3 ALA A 726      47.790  63.820  46.770  1.00  0.00           H
ATOM   2216  C   ALA A 726      49.770  62.160  48.100  1.00  0.00           C
ATOM   2217  O   ALA A 726      50.480  62.270  49.040  1.00  0.00           O
ATOM   2218  N   PHE A 727      48.830  61.160  48.110  1.00  0.00           N
ATOM   2219  HN  PHE A 727      48.140  61.100  47.380  1.00  0.00           H
ATOM   2220  CA  PHE A 727      48.750  60.100  49.110  1.00  0.00           C
ATOM   2221  HA  PHE A 727      48.730  60.620  50.050  1.00  0.00           H
ATOM   2222  CB  PHE A 727      47.340  59.470  48.920  1.00  0.00           C
ATOM   2223  HB1 PHE A 727      47.280  58.930  47.940  1.00  0.00           H
ATOM   2224  HB2 PHE A 727      46.610  60.300  48.880  1.00  0.00           H
ATOM   2225  CG  PHE A 727      46.790  58.590  50.010  1.00  0.00           C
ATOM   2226  CD1 PHE A 727      46.450  57.170  49.780  1.00  0.00           C
ATOM   2227  HD1 PHE A 727      46.740  56.640  48.880  1.00  0.00           H
ATOM   2228  CE1 PHE A 727      45.630  56.540  50.690  1.00  0.00           C
ATOM   2229  HE1 PHE A 727      45.440  55.490  50.600  1.00  0.00           H
ATOM   2230  CZ  PHE A 727      45.110  57.140  51.790  1.00  0.00           C
ATOM   2231  HZ  PHE A 727      44.430  56.610  52.450  1.00  0.00           H
ATOM   2232  CD2 PHE A 727      46.360  59.190  51.260  1.00  0.00           C
ATOM   2233  HD2 PHE A 727      46.620  60.230  51.410  1.00  0.00           H
ATOM   2234  CE2 PHE A 727      45.490  58.460  52.090  1.00  0.00           C
ATOM   2235  HE2 PHE A 727      45.160  58.770  53.070  1.00  0.00           H
ATOM   2236  C   PHE A 727      49.900  59.160  49.130  1.00  0.00           C
ATOM   2237  O   PHE A 727      50.430  58.730  50.090  1.00  0.00           O
ATOM   2238  N   ALA A 728      50.390  58.700  47.940  1.00  0.00           N
ATOM   2239  HN  ALA A 728      49.940  58.910  47.080  1.00  0.00           H
ATOM   2240  CA  ALA A 728      51.490  57.780  47.920  1.00  0.00           C
ATOM   2241  HA  ALA A 728      51.150  57.060  48.660  1.00  0.00           H
ATOM   2242  CB  ALA A 728      51.610  57.180  46.460  1.00  0.00           C
ATOM   2243  HB1 ALA A 728      50.710  56.560  46.290  1.00  0.00           H
ATOM   2244  HB2 ALA A 728      52.380  56.380  46.350  1.00  0.00           H
ATOM   2245  HB3 ALA A 728      51.730  58.000  45.740  1.00  0.00           H
ATOM   2246  C   ALA A 728      52.860  58.250  48.450  1.00  0.00           C
ATOM   2247  O   ALA A 728      53.570  57.580  49.230  1.00  0.00           O
ATOM   2248  N   ALA A 729      53.180  59.540  48.050  1.00  0.00           N
ATOM   2249  HN  ALA A 729      52.620  60.060  47.410  1.00  0.00           H
ATOM   2250  CA  ALA A 729      54.330  60.120  48.770  1.00  0.00           C
ATOM   2251  HA  ALA A 729      55.170  59.470  48.570  1.00  0.00           H
ATOM   2252  CB  ALA A 729      54.610  61.520  48.060  1.00  0.00           C
ATOM   2253  HB1 ALA A 729      54.730  61.330  46.970  1.00  0.00           H
ATOM   2254  HB2 ALA A 729      55.490  61.980  48.530  1.00  0.00           H
ATOM   2255  HB3 ALA A 729      53.730  62.190  48.000  1.00  0.00           H
ATOM   2256  C   ALA A 729      54.170  60.390  50.260  1.00  0.00           C
ATOM   2257  O   ALA A 729      55.100  60.170  50.950  1.00  0.00           O
ATOM   2258  N   LEU A 730      52.980  60.840  50.700  1.00  0.00           N
ATOM   2259  HN  LEU A 730      52.330  61.160  50.020  1.00  0.00           H
ATOM   2260  CA  LEU A 730      52.620  60.960  52.080  1.00  0.00           C
ATOM   2261  HA  LEU A 730      53.310  61.670  52.500  1.00  0.00           H
ATOM   2262  CB  LEU A 730      51.190  61.610  52.200  1.00  0.00           C
ATOM   2263  HB1 LEU A 730      50.470  60.980  51.620  1.00  0.00           H
ATOM   2264  HB2 LEU A 730      51.240  62.620  51.730  1.00  0.00           H
ATOM   2265  CG  LEU A 730      50.610  61.710  53.600  1.00  0.00           C
ATOM   2266  HG  LEU A 730      50.510  60.750  54.160  1.00  0.00           H
ATOM   2267  CD1 LEU A 730      51.420  62.720  54.400  1.00  0.00           C
ATOM   2268 HD11 LEU A 730      52.330  62.190  54.740  1.00  0.00           H
ATOM   2269 HD12 LEU A 730      50.820  63.040  55.290  1.00  0.00           H
ATOM   2270 HD13 LEU A 730      51.670  63.650  53.860  1.00  0.00           H
ATOM   2271  CD2 LEU A 730      49.190  62.280  53.400  1.00  0.00           C
ATOM   2272 HD21 LEU A 730      49.250  63.240  52.860  1.00  0.00           H
ATOM   2273 HD22 LEU A 730      48.750  62.490  54.400  1.00  0.00           H
ATOM   2274 HD23 LEU A 730      48.440  61.610  52.920  1.00  0.00           H
ATOM   2275  C   LEU A 730      52.700  59.680  52.900  1.00  0.00           C
ATOM   2276  O   LEU A 730      53.340  59.770  53.960  1.00  0.00           O
ATOM   2277  N   ILE A 731      52.220  58.530  52.370  1.00  0.00           N
ATOM   2278  HN  ILE A 731      51.740  58.410  51.510  1.00  0.00           H
ATOM   2279  CA  ILE A 731      52.370  57.250  53.100  1.00  0.00           C
ATOM   2280  HA  ILE A 731      51.970  57.290  54.110  1.00  0.00           H
ATOM   2281  CB  ILE A 731      51.480  56.160  52.540  1.00  0.00           C
ATOM   2282  HB  ILE A 731      51.510  56.270  51.430  1.00  0.00           H
ATOM   2283  CG2 ILE A 731      52.050  54.710  52.730  1.00  0.00           C
ATOM   2284 HG21 ILE A 731      51.980  54.450  53.800  1.00  0.00           H
ATOM   2285 HG22 ILE A 731      53.140  54.570  52.510  1.00  0.00           H
ATOM   2286 HG23 ILE A 731      51.440  53.900  52.270  1.00  0.00           H
ATOM   2287  CG1 ILE A 731      50.040  56.370  53.080  1.00  0.00           C
ATOM   2288 HG11 ILE A 731      49.750  57.380  53.410  1.00  0.00           H
ATOM   2289 HG12 ILE A 731      49.890  55.650  53.900  1.00  0.00           H
ATOM   2290  CD  ILE A 731      49.040  55.970  51.990  1.00  0.00           C
ATOM   2291  HD1 ILE A 731      49.440  55.180  51.320  1.00  0.00           H
ATOM   2292  HD2 ILE A 731      48.860  56.850  51.330  1.00  0.00           H
ATOM   2293  HD3 ILE A 731      48.140  55.550  52.460  1.00  0.00           H
ATOM   2294  C   ILE A 731      53.810  56.880  53.450  1.00  0.00           C
ATOM   2295  O   ILE A 731      54.110  56.180  54.440  1.00  0.00           O
ATOM   2296  N   CYS A 732      54.730  57.260  52.620  1.00  0.00           N
ATOM   2297  HN  CYS A 732      54.580  57.740  51.760  1.00  0.00           H
ATOM   2298  CA  CYS A 732      56.150  57.100  52.980  1.00  0.00           C
ATOM   2299  HA  CYS A 732      56.250  56.150  53.480  1.00  0.00           H
ATOM   2300  CB  CYS A 732      57.150  57.270  51.800  1.00  0.00           C
ATOM   2301  HB1 CYS A 732      58.200  57.160  52.150  1.00  0.00           H
ATOM   2302  HB2 CYS A 732      57.060  58.280  51.370  1.00  0.00           H
ATOM   2303  SG  CYS A 732      56.880  56.000  50.500  1.00  0.00           S
ATOM   2304  HG1 CYS A 732      55.580  55.780  50.360  1.00  0.00           H
ATOM   2305  C   CYS A 732      56.550  57.960  54.030  1.00  0.00           C
ATOM   2306  O   CYS A 732      57.250  57.490  54.910  1.00  0.00           O
ATOM   2307  N   ILE A 733      56.160  59.260  54.020  1.00  0.00           N
ATOM   2308  HN  ILE A 733      55.560  59.540  53.280  1.00  0.00           H
ATOM   2309  CA  ILE A 733      56.420  60.210  55.130  1.00  0.00           C
ATOM   2310  HA  ILE A 733      57.490  60.340  55.230  1.00  0.00           H
ATOM   2311  CB  ILE A 733      55.830  61.610  54.840  1.00  0.00           C
ATOM   2312  HB  ILE A 733      54.730  61.480  54.960  1.00  0.00           H
ATOM   2313  CG2 ILE A 733      56.240  62.680  55.940  1.00  0.00           C
ATOM   2314 HG21 ILE A 733      55.850  62.520  56.960  1.00  0.00           H
ATOM   2315 HG22 ILE A 733      55.800  63.630  55.560  1.00  0.00           H
ATOM   2316 HG23 ILE A 733      57.330  62.580  56.080  1.00  0.00           H
ATOM   2317  CG1 ILE A 733      56.190  62.070  53.430  1.00  0.00           C
ATOM   2318 HG11 ILE A 733      55.890  63.140  53.480  1.00  0.00           H
ATOM   2319 HG12 ILE A 733      55.540  61.470  52.760  1.00  0.00           H
ATOM   2320  CD  ILE A 733      57.680  62.000  53.070  1.00  0.00           C
ATOM   2321  HD1 ILE A 733      57.800  62.450  52.060  1.00  0.00           H
ATOM   2322  HD2 ILE A 733      58.070  60.970  53.000  1.00  0.00           H
ATOM   2323  HD3 ILE A 733      58.240  62.650  53.780  1.00  0.00           H
ATOM   2324  C   ILE A 733      55.930  59.770  56.380  1.00  0.00           C
ATOM   2325  O   ILE A 733      56.610  59.970  57.400  1.00  0.00           O
ATOM   2326  N   ILE A 734      54.650  59.190  56.370  1.00  0.00           N
ATOM   2327  HN  ILE A 734      53.990  59.280  55.630  1.00  0.00           H
ATOM   2328  CA  ILE A 734      54.090  58.560  57.510  1.00  0.00           C
ATOM   2329  HA  ILE A 734      54.240  59.240  58.330  1.00  0.00           H
ATOM   2330  CB  ILE A 734      52.560  58.330  57.310  1.00  0.00           C
ATOM   2331  HB  ILE A 734      52.410  57.630  56.460  1.00  0.00           H
ATOM   2332  CG2 ILE A 734      51.860  57.700  58.490  1.00  0.00           C
ATOM   2333 HG21 ILE A 734      52.310  56.720  58.730  1.00  0.00           H
ATOM   2334 HG22 ILE A 734      50.820  57.410  58.270  1.00  0.00           H
ATOM   2335 HG23 ILE A 734      51.760  58.360  59.380  1.00  0.00           H
ATOM   2336  CG1 ILE A 734      51.800  59.710  57.110  1.00  0.00           C
ATOM   2337 HG11 ILE A 734      52.280  60.340  56.330  1.00  0.00           H
ATOM   2338 HG12 ILE A 734      51.790  60.270  58.070  1.00  0.00           H
ATOM   2339  CD  ILE A 734      50.320  59.550  56.670  1.00  0.00           C
ATOM   2340  HD1 ILE A 734      50.370  58.910  55.770  1.00  0.00           H
ATOM   2341  HD2 ILE A 734      49.760  60.510  56.540  1.00  0.00           H
ATOM   2342  HD3 ILE A 734      49.660  58.980  57.350  1.00  0.00           H
ATOM   2343  C   ILE A 734      54.840  57.400  58.100  1.00  0.00           C
ATOM   2344  O   ILE A 734      55.000  57.340  59.330  1.00  0.00           O
ATOM   2345  N   PHE A 735      55.360  56.440  57.260  1.00  0.00           N
ATOM   2346  HN  PHE A 735      55.200  56.510  56.280  1.00  0.00           H
ATOM   2347  CA  PHE A 735      56.240  55.290  57.590  1.00  0.00           C
ATOM   2348  HA  PHE A 735      55.920  54.740  58.470  1.00  0.00           H
ATOM   2349  CB  PHE A 735      56.490  54.230  56.450  1.00  0.00           C
ATOM   2350  HB1 PHE A 735      57.120  53.400  56.850  1.00  0.00           H
ATOM   2351  HB2 PHE A 735      57.040  54.550  55.540  1.00  0.00           H
ATOM   2352  CG  PHE A 735      55.120  53.480  56.070  1.00  0.00           C
ATOM   2353  CD1 PHE A 735      55.090  52.890  54.820  1.00  0.00           C
ATOM   2354  HD1 PHE A 735      55.950  53.120  54.210  1.00  0.00           H
ATOM   2355  CE1 PHE A 735      53.970  52.210  54.380  1.00  0.00           C
ATOM   2356  HE1 PHE A 735      53.940  51.770  53.390  1.00  0.00           H
ATOM   2357  CZ  PHE A 735      52.860  52.060  55.150  1.00  0.00           C
ATOM   2358  HZ  PHE A 735      51.920  51.610  54.870  1.00  0.00           H
ATOM   2359  CD2 PHE A 735      54.010  53.270  56.870  1.00  0.00           C
ATOM   2360  HD2 PHE A 735      53.850  53.530  57.900  1.00  0.00           H
ATOM   2361  CE2 PHE A 735      52.840  52.590  56.420  1.00  0.00           C
ATOM   2362  HE2 PHE A 735      52.020  52.300  57.080  1.00  0.00           H
ATOM   2363  C   PHE A 735      57.570  55.670  58.140  1.00  0.00           C
ATOM   2364  O   PHE A 735      58.080  55.150  59.110  1.00  0.00           O
ATOM   2365  N   ILE A 736      58.210  56.720  57.560  1.00  0.00           N
ATOM   2366  HN  ILE A 736      57.870  56.980  56.650  1.00  0.00           H
ATOM   2367  CA  ILE A 736      59.440  57.370  57.990  1.00  0.00           C
ATOM   2368  HA  ILE A 736      60.220  56.630  58.030  1.00  0.00           H
ATOM   2369  CB  ILE A 736      59.810  58.430  56.870  1.00  0.00           C
ATOM   2370  HB  ILE A 736      58.920  59.010  56.560  1.00  0.00           H
ATOM   2371  CG2 ILE A 736      60.750  59.510  57.370  1.00  0.00           C
ATOM   2372 HG21 ILE A 736      60.280  60.080  58.210  1.00  0.00           H
ATOM   2373 HG22 ILE A 736      61.060  60.170  56.530  1.00  0.00           H
ATOM   2374 HG23 ILE A 736      61.690  59.010  57.660  1.00  0.00           H
ATOM   2375  CG1 ILE A 736      60.430  57.580  55.690  1.00  0.00           C
ATOM   2376 HG11 ILE A 736      59.820  56.660  55.560  1.00  0.00           H
ATOM   2377 HG12 ILE A 736      61.450  57.260  56.010  1.00  0.00           H
ATOM   2378  CD  ILE A 736      60.390  58.440  54.370  1.00  0.00           C
ATOM   2379  HD1 ILE A 736      60.840  57.730  53.630  1.00  0.00           H
ATOM   2380  HD2 ILE A 736      60.950  59.390  54.550  1.00  0.00           H
ATOM   2381  HD3 ILE A 736      59.310  58.670  54.240  1.00  0.00           H
ATOM   2382  C   ILE A 736      59.230  58.070  59.310  1.00  0.00           C
ATOM   2383  O   ILE A 736      60.090  57.820  60.150  1.00  0.00           O
ATOM   2384  N   TYR A 737      58.080  58.780  59.540  1.00  0.00           N
ATOM   2385  HN  TYR A 737      57.470  58.870  58.760  1.00  0.00           H
ATOM   2386  CA  TYR A 737      57.760  59.370  60.830  1.00  0.00           C
ATOM   2387  HA  TYR A 737      58.640  59.950  61.100  1.00  0.00           H
ATOM   2388  CB  TYR A 737      56.700  60.500  60.800  1.00  0.00           C
ATOM   2389  HB1 TYR A 737      55.760  60.050  60.420  1.00  0.00           H
ATOM   2390  HB2 TYR A 737      57.030  61.340  60.150  1.00  0.00           H
ATOM   2391  CG  TYR A 737      56.450  61.050  62.190  1.00  0.00           C
ATOM   2392  CD1 TYR A 737      56.870  62.290  62.500  1.00  0.00           C
ATOM   2393  HD1 TYR A 737      57.420  62.850  61.750  1.00  0.00           H
ATOM   2394  CE1 TYR A 737      56.750  62.800  63.800  1.00  0.00           C
ATOM   2395  HE1 TYR A 737      57.260  63.700  64.080  1.00  0.00           H
ATOM   2396  CZ  TYR A 737      56.140  62.000  64.770  1.00  0.00           C
ATOM   2397  OH  TYR A 737      56.230  62.440  66.120  1.00  0.00           O
ATOM   2398  HH  TYR A 737      55.710  61.810  66.640  1.00  0.00           H
ATOM   2399  CD2 TYR A 737      55.690  60.330  63.150  1.00  0.00           C
ATOM   2400  HD2 TYR A 737      55.300  59.340  62.930  1.00  0.00           H
ATOM   2401  CE2 TYR A 737      55.540  60.800  64.490  1.00  0.00           C
ATOM   2402  HE2 TYR A 737      55.200  60.110  65.260  1.00  0.00           H
ATOM   2403  C   TYR A 737      57.630  58.320  62.030  1.00  0.00           C
ATOM   2404  O   TYR A 737      58.310  58.340  63.030  1.00  0.00           O
ATOM   2405  N   GLU A 738      56.800  57.340  61.690  1.00  0.00           N
ATOM   2406  HN  GLU A 738      56.380  57.310  60.780  1.00  0.00           H
ATOM   2407  CA  GLU A 738      56.320  56.340  62.680  1.00  0.00           C
ATOM   2408  HA  GLU A 738      55.830  56.810  63.530  1.00  0.00           H
ATOM   2409  CB  GLU A 738      55.180  55.410  62.070  1.00  0.00           C
ATOM   2410  HB1 GLU A 738      55.290  54.430  62.580  1.00  0.00           H
ATOM   2411  HB2 GLU A 738      55.370  55.270  60.990  1.00  0.00           H
ATOM   2412  CG  GLU A 738      53.660  55.760  62.320  1.00  0.00           C
ATOM   2413  HG1 GLU A 738      53.110  54.800  62.300  1.00  0.00           H
ATOM   2414  HG2 GLU A 738      53.380  56.360  61.420  1.00  0.00           H
ATOM   2415  CD  GLU A 738      53.310  56.430  63.600  1.00  0.00           C
ATOM   2416  OE1 GLU A 738      53.230  57.690  63.530  1.00  0.00           O
ATOM   2417  OE2 GLU A 738      53.250  55.710  64.620  1.00  0.00           O
ATOM   2418  C   GLU A 738      57.460  55.550  63.160  1.00  0.00           C
ATOM   2419  O   GLU A 738      57.590  55.170  64.400  1.00  0.00           O
ATOM   2420  N   ALA A 739      58.430  55.130  62.280  1.00  0.00           N
ATOM   2421  HN  ALA A 739      58.470  55.450  61.330  1.00  0.00           H
ATOM   2422  CA  ALA A 739      59.650  54.400  62.720  1.00  0.00           C
ATOM   2423  HA  ALA A 739      59.410  53.510  63.270  1.00  0.00           H
ATOM   2424  CB  ALA A 739      60.320  53.820  61.450  1.00  0.00           C
ATOM   2425  HB1 ALA A 739      59.670  53.100  60.940  1.00  0.00           H
ATOM   2426  HB2 ALA A 739      61.250  53.350  61.820  1.00  0.00           H
ATOM   2427  HB3 ALA A 739      60.490  54.640  60.730  1.00  0.00           H
ATOM   2428  C   ALA A 739      60.600  55.220  63.630  1.00  0.00           C
ATOM   2429  O   ALA A 739      61.060  54.780  64.670  1.00  0.00           O
ATOM   2430  N   LEU A 740      60.820  56.560  63.330  1.00  0.00           N
ATOM   2431  HN  LEU A 740      60.270  56.810  62.550  1.00  0.00           H
ATOM   2432  CA  LEU A 740      61.700  57.530  63.990  1.00  0.00           C
ATOM   2433  HA  LEU A 740      62.700  57.170  64.220  1.00  0.00           H
ATOM   2434  CB  LEU A 740      62.060  58.800  63.160  1.00  0.00           C
ATOM   2435  HB1 LEU A 740      62.590  59.510  63.830  1.00  0.00           H
ATOM   2436  HB2 LEU A 740      61.100  59.250  62.830  1.00  0.00           H
ATOM   2437  CG  LEU A 740      62.950  58.520  61.950  1.00  0.00           C
ATOM   2438  HG  LEU A 740      62.560  57.580  61.520  1.00  0.00           H
ATOM   2439  CD1 LEU A 740      62.750  59.660  60.940  1.00  0.00           C
ATOM   2440 HD11 LEU A 740      63.350  59.430  60.040  1.00  0.00           H
ATOM   2441 HD12 LEU A 740      63.060  60.690  61.230  1.00  0.00           H
ATOM   2442 HD13 LEU A 740      61.700  59.760  60.580  1.00  0.00           H
ATOM   2443  CD2 LEU A 740      64.430  58.520  62.180  1.00  0.00           C
ATOM   2444 HD21 LEU A 740      65.020  58.270  61.280  1.00  0.00           H
ATOM   2445 HD22 LEU A 740      64.650  57.770  62.960  1.00  0.00           H
ATOM   2446 HD23 LEU A 740      64.830  59.460  62.620  1.00  0.00           H
ATOM   2447  C   LEU A 740      61.050  57.960  65.360  1.00  0.00           C
ATOM   2448  O   LEU A 740      61.700  58.100  66.380  1.00  0.00           O
ATOM   2449  N   GLU A 741      59.730  58.050  65.480  1.00  0.00           N
ATOM   2450  HN  GLU A 741      59.130  57.870  64.700  1.00  0.00           H
ATOM   2451  CA  GLU A 741      59.130  58.230  66.840  1.00  0.00           C
ATOM   2452  HA  GLU A 741      59.650  59.080  67.240  1.00  0.00           H
ATOM   2453  CB  GLU A 741      57.660  58.720  66.640  1.00  0.00           C
ATOM   2454  HB1 GLU A 741      57.200  57.850  66.110  1.00  0.00           H
ATOM   2455  HB2 GLU A 741      57.750  59.570  65.940  1.00  0.00           H
ATOM   2456  CG  GLU A 741      56.810  58.870  68.000  1.00  0.00           C
ATOM   2457  HG1 GLU A 741      57.220  59.710  68.610  1.00  0.00           H
ATOM   2458  HG2 GLU A 741      56.870  57.930  68.590  1.00  0.00           H
ATOM   2459  CD  GLU A 741      55.350  59.180  67.870  1.00  0.00           C
ATOM   2460  OE1 GLU A 741      54.460  58.290  67.770  1.00  0.00           O
ATOM   2461  OE2 GLU A 741      55.000  60.390  67.770  1.00  0.00           O
ATOM   2462  C   GLU A 741      59.290  57.200  67.930  1.00  0.00           C
ATOM   2463  O   GLU A 741      59.740  57.470  69.050  1.00  0.00           O
ATOM   2464  N   LYS A 742      59.050  55.940  67.570  1.00  0.00           N
ATOM   2465  HN  LYS A 742      58.510  55.800  66.740  1.00  0.00           H
ATOM   2466  CA  LYS A 742      59.240  54.790  68.400  1.00  0.00           C
ATOM   2467  HA  LYS A 742      58.900  55.070  69.380  1.00  0.00           H
ATOM   2468  CB  LYS A 742      58.300  53.690  67.860  1.00  0.00           C
ATOM   2469  HB1 LYS A 742      58.600  52.650  68.120  1.00  0.00           H
ATOM   2470  HB2 LYS A 742      58.410  53.590  66.760  1.00  0.00           H
ATOM   2471  CG  LYS A 742      56.770  53.820  68.140  1.00  0.00           C
ATOM   2472  HG1 LYS A 742      56.720  53.870  69.250  1.00  0.00           H
ATOM   2473  HG2 LYS A 742      56.310  52.880  67.800  1.00  0.00           H
ATOM   2474  CD  LYS A 742      55.960  54.920  67.530  1.00  0.00           C
ATOM   2475  HD1 LYS A 742      56.220  54.980  66.450  1.00  0.00           H
ATOM   2476  HD2 LYS A 742      56.270  55.940  67.830  1.00  0.00           H
ATOM   2477  CE  LYS A 742      54.460  54.650  67.640  1.00  0.00           C
ATOM   2478  HE1 LYS A 742      54.190  54.400  68.690  1.00  0.00           H
ATOM   2479  HE2 LYS A 742      54.210  53.750  67.040  1.00  0.00           H
ATOM   2480  NZ  LYS A 742      53.660  55.810  67.220  1.00  0.00           N
ATOM   2481  HZ1 LYS A 742      53.630  55.920  66.180  1.00  0.00           H
ATOM   2482  HZ2 LYS A 742      54.100  56.670  67.570  1.00  0.00           H
ATOM   2483  HZ3 LYS A 742      52.640  55.660  67.360  1.00  0.00           H
ATOM   2484  C   LYS A 742      60.760  54.390  68.630  1.00  0.00           C
ATOM   2485  O   LYS A 742      61.130  53.840  69.660  1.00  0.00           O
ATOM   2486  N   LEU A 743      61.610  54.810  67.640  1.00  0.00           N
ATOM   2487  HN  LEU A 743      61.140  55.140  66.810  1.00  0.00           H
ATOM   2488  CA  LEU A 743      63.050  54.790  67.660  1.00  0.00           C
ATOM   2489  HA  LEU A 743      63.350  53.800  67.970  1.00  0.00           H
ATOM   2490  CB  LEU A 743      63.650  54.990  66.250  1.00  0.00           C
ATOM   2491  HB1 LEU A 743      63.340  56.000  65.910  1.00  0.00           H
ATOM   2492  HB2 LEU A 743      63.300  54.230  65.520  1.00  0.00           H
ATOM   2493  CG  LEU A 743      65.210  54.950  66.160  1.00  0.00           C
ATOM   2494  HG  LEU A 743      65.720  55.180  67.110  1.00  0.00           H
ATOM   2495  CD1 LEU A 743      65.580  53.510  65.850  1.00  0.00           C
ATOM   2496 HD11 LEU A 743      66.650  53.210  65.820  1.00  0.00           H
ATOM   2497 HD12 LEU A 743      65.090  53.190  64.910  1.00  0.00           H
ATOM   2498 HD13 LEU A 743      65.150  52.890  66.660  1.00  0.00           H
ATOM   2499  CD2 LEU A 743      65.700  56.000  65.070  1.00  0.00           C
ATOM   2500 HD21 LEU A 743      66.760  55.920  64.750  1.00  0.00           H
ATOM   2501 HD22 LEU A 743      65.520  56.990  65.540  1.00  0.00           H
ATOM   2502 HD23 LEU A 743      65.140  55.850  64.130  1.00  0.00           H
ATOM   2503  C   LEU A 743      63.690  55.720  68.700  1.00  0.00           C
ATOM   2504  O   LEU A 743      64.510  55.250  69.450  1.00  0.00           O
ATOM   2505  N   PHE A 744      63.270  57.040  68.720  1.00  0.00           N
ATOM   2506  HN  PHE A 744      62.740  57.490  68.010  1.00  0.00           H
ATOM   2507  CA  PHE A 744      63.660  58.060  69.700  1.00  0.00           C
ATOM   2508  HA  PHE A 744      64.660  57.800  70.000  1.00  0.00           H
ATOM   2509  CB  PHE A 744      63.640  59.540  69.070  1.00  0.00           C
ATOM   2510  HB1 PHE A 744      63.900  60.300  69.850  1.00  0.00           H
ATOM   2511  HB2 PHE A 744      62.620  59.800  68.730  1.00  0.00           H
ATOM   2512  CG  PHE A 744      64.690  59.700  67.960  1.00  0.00           C
ATOM   2513  CD1 PHE A 744      64.200  59.970  66.710  1.00  0.00           C
ATOM   2514  HD1 PHE A 744      63.150  60.140  66.520  1.00  0.00           H
ATOM   2515  CE1 PHE A 744      65.100  60.000  65.620  1.00  0.00           C
ATOM   2516  HE1 PHE A 744      64.800  60.130  64.590  1.00  0.00           H
ATOM   2517  CZ  PHE A 744      66.500  59.710  65.900  1.00  0.00           C
ATOM   2518  HZ  PHE A 744      67.140  59.690  65.020  1.00  0.00           H
ATOM   2519  CD2 PHE A 744      66.060  59.460  68.210  1.00  0.00           C
ATOM   2520  HD2 PHE A 744      66.410  59.220  69.200  1.00  0.00           H
ATOM   2521  CE2 PHE A 744      66.990  59.580  67.170  1.00  0.00           C
ATOM   2522  HE2 PHE A 744      68.020  59.400  67.430  1.00  0.00           H
ATOM   2523  C   PHE A 744      62.980  58.020  71.030  1.00  0.00           C
ATOM   2524  O   PHE A 744      63.390  58.810  71.880  1.00  0.00           O
ATOM   2525  N   ASP A 745      61.980  57.140  71.220  1.00  0.00           N
ATOM   2526  HN  ASP A 745      61.670  56.590  70.450  1.00  0.00           H
ATOM   2527  CA  ASP A 745      61.180  57.070  72.390  1.00  0.00           C
ATOM   2528  HA  ASP A 745      60.730  58.050  72.470  1.00  0.00           H
ATOM   2529  CB  ASP A 745      60.150  55.910  72.220  1.00  0.00           C
ATOM   2530  HB1 ASP A 745      60.720  54.950  72.230  1.00  0.00           H
ATOM   2531  HB2 ASP A 745      59.570  55.970  71.260  1.00  0.00           H
ATOM   2532  CG  ASP A 745      59.080  56.010  73.150  1.00  0.00           C
ATOM   2533  OD1 ASP A 745      58.570  55.000  73.680  1.00  0.00           O
ATOM   2534  OD2 ASP A 745      58.650  57.160  73.360  1.00  0.00           O
ATOM   2535  C   ASP A 745      61.970  56.860  73.700  1.00  0.00           C
ATOM   2536  O   ASP A 745      61.640  57.440  74.740  1.00  0.00           O
ATOM   2537  N   LEU A 746      63.060  56.080  73.630  1.00  0.00           N
ATOM   2538  HN  LEU A 746      63.330  55.680  72.750  1.00  0.00           H
ATOM   2539  CA  LEU A 746      64.070  55.760  74.660  1.00  0.00           C
ATOM   2540  HA  LEU A 746      63.660  55.010  75.310  1.00  0.00           H
ATOM   2541  CB  LEU A 746      65.220  55.060  74.040  1.00  0.00           C
ATOM   2542  HB1 LEU A 746      66.120  54.840  74.630  1.00  0.00           H
ATOM   2543  HB2 LEU A 746      65.520  55.740  73.200  1.00  0.00           H
ATOM   2544  CG  LEU A 746      64.920  53.650  73.420  1.00  0.00           C
ATOM   2545  HG  LEU A 746      64.010  53.560  72.790  1.00  0.00           H
ATOM   2546  CD1 LEU A 746      66.020  53.340  72.510  1.00  0.00           C
ATOM   2547 HD11 LEU A 746      66.970  53.230  73.060  1.00  0.00           H
ATOM   2548 HD12 LEU A 746      66.120  54.150  71.760  1.00  0.00           H
ATOM   2549 HD13 LEU A 746      65.900  52.350  71.990  1.00  0.00           H
ATOM   2550  CD2 LEU A 746      64.870  52.670  74.650  1.00  0.00           C
ATOM   2551 HD21 LEU A 746      65.860  52.510  75.140  1.00  0.00           H
ATOM   2552 HD22 LEU A 746      64.550  51.640  74.420  1.00  0.00           H
ATOM   2553 HD23 LEU A 746      64.240  53.010  75.500  1.00  0.00           H
ATOM   2554  C   LEU A 746      64.520  56.950  75.500  1.00  0.00           C
ATOM   2555  O   LEU A 746      65.230  57.840  75.040  1.00  0.00           O
ATOM   2556  N   GLY A 747      64.090  56.990  76.800  1.00  0.00           N
ATOM   2557  HN  GLY A 747      63.470  56.290  77.110  1.00  0.00           H
ATOM   2558  CA  GLY A 747      64.270  58.080  77.800  1.00  0.00           C
ATOM   2559  HA1 GLY A 747      63.540  57.920  78.580  1.00  0.00           H
ATOM   2560  HA2 GLY A 747      64.080  59.000  77.270  1.00  0.00           H
ATOM   2561  C   GLY A 747      65.680  58.140  78.370  1.00  0.00           C
ATOM   2562  O   GLY A 747      66.670  57.510  77.930  1.00  0.00           O
ATOM   2563  N   GLU A 748      65.800  58.940  79.510  1.00  0.00           N
ATOM   2564  HN  GLU A 748      65.000  59.310  79.970  1.00  0.00           H
ATOM   2565  CA  GLU A 748      67.020  59.470  79.950  1.00  0.00           C
ATOM   2566  HA  GLU A 748      67.510  59.840  79.070  1.00  0.00           H
ATOM   2567  CB  GLU A 748      66.770  60.720  80.900  1.00  0.00           C
ATOM   2568  HB1 GLU A 748      67.700  60.890  81.490  1.00  0.00           H
ATOM   2569  HB2 GLU A 748      65.990  60.410  81.640  1.00  0.00           H
ATOM   2570  CG  GLU A 748      66.230  61.890  80.140  1.00  0.00           C
ATOM   2571  HG1 GLU A 748      65.220  61.660  79.780  1.00  0.00           H
ATOM   2572  HG2 GLU A 748      67.010  62.290  79.460  1.00  0.00           H
ATOM   2573  CD  GLU A 748      66.030  63.050  81.170  1.00  0.00           C
ATOM   2574  OE1 GLU A 748      65.260  62.820  82.160  1.00  0.00           O
ATOM   2575  OE2 GLU A 748      66.710  64.100  81.040  1.00  0.00           O
ATOM   2576  C   GLU A 748      68.040  58.520  80.580  1.00  0.00           C
ATOM   2577  O   GLU A 748      69.240  58.770  80.720  1.00  0.00           O
ATOM   2578  N   THR A 749      67.660  57.360  81.070  1.00  0.00           N
ATOM   2579  HN  THR A 749      66.710  57.100  80.950  1.00  0.00           H
ATOM   2580  CA  THR A 749      68.640  56.390  81.580  1.00  0.00           C
ATOM   2581  HA  THR A 749      69.500  56.880  82.010  1.00  0.00           H
ATOM   2582  CB  THR A 749      68.170  55.590  82.770  1.00  0.00           C
ATOM   2583  HB  THR A 749      68.990  55.010  83.250  1.00  0.00           H
ATOM   2584  OG1 THR A 749      67.000  54.850  82.640  1.00  0.00           O
ATOM   2585  HG1 THR A 749      66.340  55.490  82.360  1.00  0.00           H
ATOM   2586  CG2 THR A 749      67.820  56.660  83.830  1.00  0.00           C
ATOM   2587 HG21 THR A 749      67.600  56.130  84.780  1.00  0.00           H
ATOM   2588 HG22 THR A 749      66.880  57.190  83.570  1.00  0.00           H
ATOM   2589 HG23 THR A 749      68.550  57.480  83.970  1.00  0.00           H
ATOM   2590  C   THR A 749      69.020  55.400  80.510  1.00  0.00           C
ATOM   2591  O   THR A 749      69.760  54.420  80.760  1.00  0.00           O
ATOM   2592  N   TYR A 750      68.540  55.630  79.210  1.00  0.00           N
ATOM   2593  HN  TYR A 750      68.000  56.440  78.970  1.00  0.00           H
ATOM   2594  CA  TYR A 750      68.610  54.660  78.160  1.00  0.00           C
ATOM   2595  HA  TYR A 750      69.130  53.780  78.500  1.00  0.00           H
ATOM   2596  CB  TYR A 750      67.280  54.210  77.580  1.00  0.00           C
ATOM   2597  HB1 TYR A 750      67.410  53.530  76.720  1.00  0.00           H
ATOM   2598  HB2 TYR A 750      66.760  55.080  77.110  1.00  0.00           H
ATOM   2599  CG  TYR A 750      66.470  53.600  78.650  1.00  0.00           C
ATOM   2600  CD1 TYR A 750      65.350  54.140  79.260  1.00  0.00           C
ATOM   2601  HD1 TYR A 750      64.920  55.070  78.960  1.00  0.00           H
ATOM   2602  CE1 TYR A 750      64.620  53.460  80.180  1.00  0.00           C
ATOM   2603  HE1 TYR A 750      63.660  53.870  80.490  1.00  0.00           H
ATOM   2604  CZ  TYR A 750      65.030  52.190  80.620  1.00  0.00           C
ATOM   2605  OH  TYR A 750      64.280  51.410  81.480  1.00  0.00           O
ATOM   2606  HH  TYR A 750      63.520  51.920  81.780  1.00  0.00           H
ATOM   2607  CD2 TYR A 750      66.800  52.260  78.960  1.00  0.00           C
ATOM   2608  HD2 TYR A 750      67.580  51.690  78.480  1.00  0.00           H
ATOM   2609  CE2 TYR A 750      66.050  51.550  79.910  1.00  0.00           C
ATOM   2610  HE2 TYR A 750      66.370  50.530  80.030  1.00  0.00           H
ATOM   2611  C   TYR A 750      69.490  55.200  77.000  1.00  0.00           C
ATOM   2612  O   TYR A 750      69.450  54.830  75.830  1.00  0.00           O
ATOM   2613  N   ALA A 751      70.360  56.230  77.320  1.00  0.00           N
ATOM   2614  HN  ALA A 751      70.420  56.560  78.270  1.00  0.00           H
ATOM   2615  CA  ALA A 751      70.920  57.110  76.270  1.00  0.00           C
ATOM   2616  HA  ALA A 751      70.050  57.400  75.700  1.00  0.00           H
ATOM   2617  CB  ALA A 751      71.570  58.400  76.870  1.00  0.00           C
ATOM   2618  HB1 ALA A 751      72.130  58.980  76.100  1.00  0.00           H
ATOM   2619  HB2 ALA A 751      72.400  58.130  77.560  1.00  0.00           H
ATOM   2620  HB3 ALA A 751      70.880  59.100  77.390  1.00  0.00           H
ATOM   2621  C   ALA A 751      71.940  56.380  75.410  1.00  0.00           C
ATOM   2622  O   ALA A 751      71.990  56.600  74.200  1.00  0.00           O
ATOM   2623  N   ASP A 752      72.710  55.540  76.130  1.00  0.00           N
ATOM   2624  HN  ASP A 752      72.540  55.500  77.120  1.00  0.00           H
ATOM   2625  CA  ASP A 752      73.700  54.690  75.690  1.00  0.00           C
ATOM   2626  HA  ASP A 752      74.250  55.250  74.950  1.00  0.00           H
ATOM   2627  CB  ASP A 752      74.700  54.270  76.750  1.00  0.00           C
ATOM   2628  HB1 ASP A 752      75.280  55.120  77.160  1.00  0.00           H
ATOM   2629  HB2 ASP A 752      75.360  53.480  76.350  1.00  0.00           H
ATOM   2630  CG  ASP A 752      74.120  53.760  78.060  1.00  0.00           C
ATOM   2631  OD1 ASP A 752      73.100  54.250  78.590  1.00  0.00           O
ATOM   2632  OD2 ASP A 752      74.880  52.960  78.660  1.00  0.00           O
ATOM   2633  C   ASP A 752      73.070  53.520  74.890  1.00  0.00           C
ATOM   2634  O   ASP A 752      73.580  53.040  73.840  1.00  0.00           O
ATOM   2635  N   VAL A 753      71.870  53.060  75.410  1.00  0.00           N
ATOM   2636  HN  VAL A 753      71.460  53.450  76.220  1.00  0.00           H
ATOM   2637  CA  VAL A 753      71.130  52.080  74.580  1.00  0.00           C
ATOM   2638  HA  VAL A 753      71.760  51.240  74.310  1.00  0.00           H
ATOM   2639  CB  VAL A 753      70.040  51.530  75.390  1.00  0.00           C
ATOM   2640  HB  VAL A 753      69.460  52.390  75.750  1.00  0.00           H
ATOM   2641  CG1 VAL A 753      69.160  50.560  74.540  1.00  0.00           C
ATOM   2642 HG11 VAL A 753      68.280  50.170  75.100  1.00  0.00           H
ATOM   2643 HG12 VAL A 753      69.800  49.780  74.080  1.00  0.00           H
ATOM   2644 HG13 VAL A 753      68.870  51.020  73.570  1.00  0.00           H
ATOM   2645  CG2 VAL A 753      70.640  50.770  76.630  1.00  0.00           C
ATOM   2646 HG21 VAL A 753      71.230  51.520  77.200  1.00  0.00           H
ATOM   2647 HG22 VAL A 753      71.300  49.970  76.230  1.00  0.00           H
ATOM   2648 HG23 VAL A 753      69.780  50.360  77.190  1.00  0.00           H
ATOM   2649  C   VAL A 753      70.620  52.790  73.280  1.00  0.00           C
ATOM   2650  O   VAL A 753      70.720  52.190  72.190  1.00  0.00           O
ATOM   2651  N   LEU A 754      70.160  54.060  73.360  1.00  0.00           N
ATOM   2652  HN  LEU A 754      70.190  54.360  74.310  1.00  0.00           H
ATOM   2653  CA  LEU A 754      69.700  54.860  72.240  1.00  0.00           C
ATOM   2654  HA  LEU A 754      68.920  54.270  71.770  1.00  0.00           H
ATOM   2655  CB  LEU A 754      68.880  56.090  72.690  1.00  0.00           C
ATOM   2656  HB1 LEU A 754      69.450  56.710  73.420  1.00  0.00           H
ATOM   2657  HB2 LEU A 754      67.990  55.710  73.230  1.00  0.00           H
ATOM   2658  CG  LEU A 754      68.370  57.050  71.530  1.00  0.00           C
ATOM   2659  HG  LEU A 754      69.210  57.310  70.860  1.00  0.00           H
ATOM   2660  CD1 LEU A 754      67.320  56.380  70.580  1.00  0.00           C
ATOM   2661 HD11 LEU A 754      67.530  55.310  70.400  1.00  0.00           H
ATOM   2662 HD12 LEU A 754      67.310  56.850  69.570  1.00  0.00           H
ATOM   2663 HD13 LEU A 754      66.360  56.540  71.120  1.00  0.00           H
ATOM   2664  CD2 LEU A 754      67.820  58.350  72.100  1.00  0.00           C
ATOM   2665 HD21 LEU A 754      68.550  58.990  72.650  1.00  0.00           H
ATOM   2666 HD22 LEU A 754      66.960  58.160  72.770  1.00  0.00           H
ATOM   2667 HD23 LEU A 754      67.450  59.030  71.300  1.00  0.00           H
ATOM   2668  C   LEU A 754      70.680  55.190  71.140  1.00  0.00           C
ATOM   2669  O   LEU A 754      70.360  54.860  70.000  1.00  0.00           O
ATOM   2670  N   PHE A 755      71.920  55.620  71.490  1.00  0.00           N
ATOM   2671  HN  PHE A 755      71.920  56.160  72.340  1.00  0.00           H
ATOM   2672  CA  PHE A 755      73.160  55.600  70.780  1.00  0.00           C
ATOM   2673  HA  PHE A 755      73.070  56.370  70.040  1.00  0.00           H
ATOM   2674  CB  PHE A 755      74.260  55.840  71.770  1.00  0.00           C
ATOM   2675  HB1 PHE A 755      74.620  54.950  72.340  1.00  0.00           H
ATOM   2676  HB2 PHE A 755      73.880  56.550  72.530  1.00  0.00           H
ATOM   2677  CG  PHE A 755      75.490  56.450  71.130  1.00  0.00           C
ATOM   2678  CD1 PHE A 755      75.800  57.840  71.290  1.00  0.00           C
ATOM   2679  HD1 PHE A 755      75.160  58.470  71.900  1.00  0.00           H
ATOM   2680  CE1 PHE A 755      76.890  58.410  70.630  1.00  0.00           C
ATOM   2681  HE1 PHE A 755      77.160  59.450  70.570  1.00  0.00           H
ATOM   2682  CZ  PHE A 755      77.720  57.590  69.850  1.00  0.00           C
ATOM   2683  HZ  PHE A 755      78.530  58.040  69.300  1.00  0.00           H
ATOM   2684  CD2 PHE A 755      76.400  55.640  70.440  1.00  0.00           C
ATOM   2685  HD2 PHE A 755      76.200  54.580  70.380  1.00  0.00           H
ATOM   2686  CE2 PHE A 755      77.560  56.230  69.860  1.00  0.00           C
ATOM   2687  HE2 PHE A 755      78.300  55.650  69.340  1.00  0.00           H
ATOM   2688  C   PHE A 755      73.490  54.370  69.960  1.00  0.00           C
ATOM   2689  O   PHE A 755      73.680  54.490  68.760  1.00  0.00           O
ATOM   2690  N   TRP A 756      73.490  53.170  70.580  1.00  0.00           N
ATOM   2691  HN  TRP A 756      73.360  53.040  71.550  1.00  0.00           H
ATOM   2692  CA  TRP A 756      73.580  51.880  69.930  1.00  0.00           C
ATOM   2693  HA  TRP A 756      74.430  51.960  69.280  1.00  0.00           H
ATOM   2694  CB  TRP A 756      73.790  50.760  71.020  1.00  0.00           C
ATOM   2695  HB1 TRP A 756      73.120  50.910  71.890  1.00  0.00           H
ATOM   2696  HB2 TRP A 756      74.810  50.910  71.420  1.00  0.00           H
ATOM   2697  CG  TRP A 756      73.700  49.350  70.510  1.00  0.00           C
ATOM   2698  CD1 TRP A 756      72.830  48.370  70.850  1.00  0.00           C
ATOM   2699  HD1 TRP A 756      72.250  48.350  71.770  1.00  0.00           H
ATOM   2700  NE1 TRP A 756      72.870  47.380  69.940  1.00  0.00           N
ATOM   2701  HE1 TRP A 756      72.560  46.460  70.020  1.00  0.00           H
ATOM   2702  CE2 TRP A 756      73.760  47.720  68.920  1.00  0.00           C
ATOM   2703  CD2 TRP A 756      74.290  48.980  69.240  1.00  0.00           C
ATOM   2704  CE3 TRP A 756      75.150  49.620  68.350  1.00  0.00           C
ATOM   2705  HE3 TRP A 756      75.620  50.560  68.600  1.00  0.00           H
ATOM   2706  CZ3 TRP A 756      75.380  48.980  67.180  1.00  0.00           C
ATOM   2707  HZ3 TRP A 756      75.930  49.510  66.420  1.00  0.00           H
ATOM   2708  CZ2 TRP A 756      74.030  47.100  67.740  1.00  0.00           C
ATOM   2709  HZ2 TRP A 756      73.640  46.150  67.390  1.00  0.00           H
ATOM   2710  CH2 TRP A 756      74.950  47.690  66.870  1.00  0.00           C
ATOM   2711  HH2 TRP A 756      75.150  47.320  65.870  1.00  0.00           H
ATOM   2712  C   TRP A 756      72.390  51.650  68.940  1.00  0.00           C
ATOM   2713  O   TRP A 756      72.530  51.240  67.830  1.00  0.00           O
ATOM   2714  N   CYS A 757      71.140  51.900  69.370  1.00  0.00           N
ATOM   2715  HN  CYS A 757      71.040  52.220  70.310  1.00  0.00           H
ATOM   2716  CA  CYS A 757      69.990  51.780  68.540  1.00  0.00           C
ATOM   2717  HA  CYS A 757      69.890  50.720  68.340  1.00  0.00           H
ATOM   2718  CB  CYS A 757      68.630  52.000  69.230  1.00  0.00           C
ATOM   2719  HB1 CYS A 757      67.970  51.600  68.430  1.00  0.00           H
ATOM   2720  HB2 CYS A 757      68.580  53.090  69.400  1.00  0.00           H
ATOM   2721  SG  CYS A 757      68.410  50.990  70.740  1.00  0.00           S
ATOM   2722  HG1 CYS A 757      69.160  51.870  71.400  1.00  0.00           H
ATOM   2723  C   CYS A 757      70.000  52.510  67.110  1.00  0.00           C
ATOM   2724  O   CYS A 757      69.670  52.000  66.050  1.00  0.00           O
ATOM   2725  N   VAL A 758      70.480  53.780  67.110  1.00  0.00           N
ATOM   2726  HN  VAL A 758      70.640  54.100  68.040  1.00  0.00           H
ATOM   2727  CA  VAL A 758      70.810  54.590  66.000  1.00  0.00           C
ATOM   2728  HA  VAL A 758      70.020  54.580  65.260  1.00  0.00           H
ATOM   2729  CB  VAL A 758      71.070  56.000  66.460  1.00  0.00           C
ATOM   2730  HB  VAL A 758      71.700  55.950  67.370  1.00  0.00           H
ATOM   2731  CG1 VAL A 758      71.590  57.020  65.390  1.00  0.00           C
ATOM   2732 HG11 VAL A 758      71.660  58.060  65.790  1.00  0.00           H
ATOM   2733 HG12 VAL A 758      71.050  57.060  64.410  1.00  0.00           H
ATOM   2734 HG13 VAL A 758      72.660  56.760  65.360  1.00  0.00           H
ATOM   2735  CG2 VAL A 758      69.700  56.510  67.080  1.00  0.00           C
ATOM   2736 HG21 VAL A 758      69.230  55.910  67.890  1.00  0.00           H
ATOM   2737 HG22 VAL A 758      68.960  56.600  66.250  1.00  0.00           H
ATOM   2738 HG23 VAL A 758      69.750  57.590  67.320  1.00  0.00           H
ATOM   2739  C   VAL A 758      71.860  54.120  65.130  1.00  0.00           C
ATOM   2740  O   VAL A 758      71.690  54.180  63.900  1.00  0.00           O
ATOM   2741  N   ILE A 759      72.990  53.680  65.650  1.00  0.00           N
ATOM   2742  HN  ILE A 759      73.180  53.700  66.640  1.00  0.00           H
ATOM   2743  CA  ILE A 759      74.010  52.980  64.840  1.00  0.00           C
ATOM   2744  HA  ILE A 759      74.140  53.630  63.980  1.00  0.00           H
ATOM   2745  CB  ILE A 759      75.270  52.800  65.520  1.00  0.00           C
ATOM   2746  HB  ILE A 759      75.160  52.190  66.450  1.00  0.00           H
ATOM   2747  CG2 ILE A 759      76.330  52.140  64.600  1.00  0.00           C
ATOM   2748 HG21 ILE A 759      77.290  52.020  65.150  1.00  0.00           H
ATOM   2749 HG22 ILE A 759      76.690  52.680  63.700  1.00  0.00           H
ATOM   2750 HG23 ILE A 759      76.060  51.110  64.320  1.00  0.00           H
ATOM   2751  CG1 ILE A 759      75.730  54.160  65.990  1.00  0.00           C
ATOM   2752 HG11 ILE A 759      75.240  54.610  66.880  1.00  0.00           H
ATOM   2753 HG12 ILE A 759      75.720  54.940  65.190  1.00  0.00           H
ATOM   2754  CD  ILE A 759      77.170  54.180  66.470  1.00  0.00           C
ATOM   2755  HD1 ILE A 759      77.310  53.380  67.220  1.00  0.00           H
ATOM   2756  HD2 ILE A 759      77.320  55.110  67.060  1.00  0.00           H
ATOM   2757  HD3 ILE A 759      77.860  53.940  65.630  1.00  0.00           H
ATOM   2758  C   ILE A 759      73.330  51.700  64.300  1.00  0.00           C
ATOM   2759  O   ILE A 759      73.610  51.300  63.180  1.00  0.00           O
ATOM   2760  N   LEU A 760      72.510  50.940  65.070  1.00  0.00           N
ATOM   2761  HN  LEU A 760      72.480  51.180  66.040  1.00  0.00           H
ATOM   2762  CA  LEU A 760      71.820  49.780  64.650  1.00  0.00           C
ATOM   2763  HA  LEU A 760      72.590  49.130  64.260  1.00  0.00           H
ATOM   2764  CB  LEU A 760      71.310  48.990  65.880  1.00  0.00           C
ATOM   2765  HB1 LEU A 760      70.550  49.540  66.480  1.00  0.00           H
ATOM   2766  HB2 LEU A 760      72.240  48.800  66.450  1.00  0.00           H
ATOM   2767  CG  LEU A 760      70.680  47.530  65.700  1.00  0.00           C
ATOM   2768  HG  LEU A 760      69.760  47.750  65.110  1.00  0.00           H
ATOM   2769  CD1 LEU A 760      71.650  46.620  64.890  1.00  0.00           C
ATOM   2770 HD11 LEU A 760      71.780  47.060  63.880  1.00  0.00           H
ATOM   2771 HD12 LEU A 760      71.220  45.620  64.730  1.00  0.00           H
ATOM   2772 HD13 LEU A 760      72.650  46.510  65.380  1.00  0.00           H
ATOM   2773  CD2 LEU A 760      70.300  46.970  67.090  1.00  0.00           C
ATOM   2774 HD21 LEU A 760      71.140  46.930  67.810  1.00  0.00           H
ATOM   2775 HD22 LEU A 760      69.910  45.960  66.850  1.00  0.00           H
ATOM   2776 HD23 LEU A 760      69.450  47.580  67.500  1.00  0.00           H
ATOM   2777  C   LEU A 760      70.820  49.970  63.500  1.00  0.00           C
ATOM   2778  O   LEU A 760      70.990  49.390  62.430  1.00  0.00           O
ATOM   2779  N   PHE A 761      69.850  50.870  63.610  1.00  0.00           N
ATOM   2780  HN  PHE A 761      69.850  51.320  64.500  1.00  0.00           H
ATOM   2781  CA  PHE A 761      68.980  51.420  62.560  1.00  0.00           C
ATOM   2782  HA  PHE A 761      68.090  50.860  62.370  1.00  0.00           H
ATOM   2783  CB  PHE A 761      68.410  52.770  63.240  1.00  0.00           C
ATOM   2784  HB1 PHE A 761      69.240  53.290  63.760  1.00  0.00           H
ATOM   2785  HB2 PHE A 761      67.730  52.660  64.110  1.00  0.00           H
ATOM   2786  CG  PHE A 761      67.740  53.850  62.360  1.00  0.00           C
ATOM   2787  CD1 PHE A 761      68.310  55.080  62.140  1.00  0.00           C
ATOM   2788  HD1 PHE A 761      69.190  55.530  62.590  1.00  0.00           H
ATOM   2789  CE1 PHE A 761      67.670  55.970  61.270  1.00  0.00           C
ATOM   2790  HE1 PHE A 761      68.120  56.940  61.140  1.00  0.00           H
ATOM   2791  CZ  PHE A 761      66.410  55.640  60.720  1.00  0.00           C
ATOM   2792  HZ  PHE A 761      65.930  56.290  60.030  1.00  0.00           H
ATOM   2793  CD2 PHE A 761      66.550  53.540  61.810  1.00  0.00           C
ATOM   2794  HD2 PHE A 761      66.320  52.480  61.880  1.00  0.00           H
ATOM   2795  CE2 PHE A 761      65.880  54.350  60.960  1.00  0.00           C
ATOM   2796  HE2 PHE A 761      64.950  54.070  60.480  1.00  0.00           H
ATOM   2797  C   PHE A 761      69.620  51.900  61.270  1.00  0.00           C
ATOM   2798  O   PHE A 761      69.210  51.510  60.200  1.00  0.00           O
ATOM   2799  N   PHE A 762      70.690  52.700  61.370  1.00  0.00           N
ATOM   2800  HN  PHE A 762      71.170  53.060  62.160  1.00  0.00           H
ATOM   2801  CA  PHE A 762      71.310  53.150  60.130  1.00  0.00           C
ATOM   2802  HA  PHE A 762      70.590  53.470  59.390  1.00  0.00           H
ATOM   2803  CB  PHE A 762      72.390  54.210  60.470  1.00  0.00           C
ATOM   2804  HB1 PHE A 762      73.080  54.290  59.610  1.00  0.00           H
ATOM   2805  HB2 PHE A 762      72.930  53.830  61.360  1.00  0.00           H
ATOM   2806  CG  PHE A 762      71.940  55.600  60.730  1.00  0.00           C
ATOM   2807  CD1 PHE A 762      70.960  56.240  59.910  1.00  0.00           C
ATOM   2808  HD1 PHE A 762      70.660  55.820  58.960  1.00  0.00           H
ATOM   2809  CE1 PHE A 762      70.650  57.560  60.060  1.00  0.00           C
ATOM   2810  HE1 PHE A 762      69.980  58.100  59.400  1.00  0.00           H
ATOM   2811  CZ  PHE A 762      71.220  58.290  61.080  1.00  0.00           C
ATOM   2812  HZ  PHE A 762      71.150  59.360  61.210  1.00  0.00           H
ATOM   2813  CD2 PHE A 762      72.350  56.270  61.910  1.00  0.00           C
ATOM   2814  HD2 PHE A 762      72.990  55.860  62.660  1.00  0.00           H
ATOM   2815  CE2 PHE A 762      72.010  57.630  62.030  1.00  0.00           C
ATOM   2816  HE2 PHE A 762      72.360  58.220  62.870  1.00  0.00           H
ATOM   2817  C   PHE A 762      72.140  52.010  59.440  1.00  0.00           C
ATOM   2818  O   PHE A 762      72.150  51.960  58.230  1.00  0.00           O
ATOM   2819  N   THR A 763      72.740  51.060  60.220  1.00  0.00           N
ATOM   2820  HN  THR A 763      72.630  51.130  61.200  1.00  0.00           H
ATOM   2821  CA  THR A 763      73.570  50.010  59.680  1.00  0.00           C
ATOM   2822  HA  THR A 763      74.200  50.420  58.910  1.00  0.00           H
ATOM   2823  CB  THR A 763      74.450  49.260  60.740  1.00  0.00           C
ATOM   2824  HB  THR A 763      73.760  48.710  61.410  1.00  0.00           H
ATOM   2825  OG1 THR A 763      75.220  50.230  61.430  1.00  0.00           O
ATOM   2826  HG1 THR A 763      74.780  50.630  62.180  1.00  0.00           H
ATOM   2827  CG2 THR A 763      75.450  48.300  60.070  1.00  0.00           C
ATOM   2828 HG21 THR A 763      75.070  47.630  59.270  1.00  0.00           H
ATOM   2829 HG22 THR A 763      75.900  47.780  60.940  1.00  0.00           H
ATOM   2830 HG23 THR A 763      76.220  48.880  59.520  1.00  0.00           H
ATOM   2831  C   THR A 763      72.710  49.000  58.970  1.00  0.00           C
ATOM   2832  O   THR A 763      73.000  48.570  57.840  1.00  0.00           O
ATOM   2833  N   THR A 764      71.520  48.680  59.550  1.00  0.00           N
ATOM   2834  HN  THR A 764      71.340  49.140  60.410  1.00  0.00           H
ATOM   2835  CA  THR A 764      70.460  47.960  58.930  1.00  0.00           C
ATOM   2836  HA  THR A 764      70.870  46.970  58.830  1.00  0.00           H
ATOM   2837  CB  THR A 764      69.300  47.940  59.910  1.00  0.00           C
ATOM   2838  HB  THR A 764      69.000  48.990  60.110  1.00  0.00           H
ATOM   2839  OG1 THR A 764      69.690  47.370  61.190  1.00  0.00           O
ATOM   2840  HG1 THR A 764      70.450  47.850  61.530  1.00  0.00           H
ATOM   2841  CG2 THR A 764      68.120  47.070  59.500  1.00  0.00           C
ATOM   2842 HG21 THR A 764      67.370  46.960  60.320  1.00  0.00           H
ATOM   2843 HG22 THR A 764      68.550  46.050  59.400  1.00  0.00           H
ATOM   2844 HG23 THR A 764      67.650  47.450  58.560  1.00  0.00           H
ATOM   2845  C   THR A 764      69.940  48.530  57.700  1.00  0.00           C
ATOM   2846  O   THR A 764      69.840  47.860  56.670  1.00  0.00           O
ATOM   2847  N   PHE A 765      69.750  49.870  57.710  1.00  0.00           N
ATOM   2848  HN  PHE A 765      69.870  50.440  58.510  1.00  0.00           H
ATOM   2849  CA  PHE A 765      69.400  50.630  56.470  1.00  0.00           C
ATOM   2850  HA  PHE A 765      68.550  50.170  55.990  1.00  0.00           H
ATOM   2851  CB  PHE A 765      69.110  52.050  56.960  1.00  0.00           C
ATOM   2852  HB1 PHE A 765      70.050  52.490  57.370  1.00  0.00           H
ATOM   2853  HB2 PHE A 765      68.310  52.060  57.750  1.00  0.00           H
ATOM   2854  CG  PHE A 765      68.780  53.010  55.850  1.00  0.00           C
ATOM   2855  CD1 PHE A 765      69.760  53.720  55.200  1.00  0.00           C
ATOM   2856  HD1 PHE A 765      70.810  53.530  55.410  1.00  0.00           H
ATOM   2857  CE1 PHE A 765      69.410  54.550  54.110  1.00  0.00           C
ATOM   2858  HE1 PHE A 765      70.160  54.980  53.470  1.00  0.00           H
ATOM   2859  CZ  PHE A 765      68.090  54.770  53.780  1.00  0.00           C
ATOM   2860  HZ  PHE A 765      67.810  55.440  52.970  1.00  0.00           H
ATOM   2861  CD2 PHE A 765      67.480  53.240  55.530  1.00  0.00           C
ATOM   2862  HD2 PHE A 765      66.700  52.680  56.020  1.00  0.00           H
ATOM   2863  CE2 PHE A 765      67.100  54.100  54.500  1.00  0.00           C
ATOM   2864  HE2 PHE A 765      66.080  54.250  54.240  1.00  0.00           H
ATOM   2865  C   PHE A 765      70.400  50.430  55.340  1.00  0.00           C
ATOM   2866  O   PHE A 765      70.160  49.910  54.240  1.00  0.00           O
ATOM   2867  N   PHE A 766      71.680  50.790  55.590  1.00  0.00           N
ATOM   2868  HN  PHE A 766      71.920  51.200  56.460  1.00  0.00           H
ATOM   2869  CA  PHE A 766      72.670  50.810  54.580  1.00  0.00           C
ATOM   2870  HA  PHE A 766      72.290  51.160  53.640  1.00  0.00           H
ATOM   2871  CB  PHE A 766      73.960  51.650  55.000  1.00  0.00           C
ATOM   2872  HB1 PHE A 766      74.680  51.620  54.160  1.00  0.00           H
ATOM   2873  HB2 PHE A 766      74.430  51.160  55.880  1.00  0.00           H
ATOM   2874  CG  PHE A 766      73.730  53.160  55.100  1.00  0.00           C
ATOM   2875  CD1 PHE A 766      73.420  53.900  53.910  1.00  0.00           C
ATOM   2876  HD1 PHE A 766      73.350  53.330  52.990  1.00  0.00           H
ATOM   2877  CE1 PHE A 766      73.010  55.240  53.930  1.00  0.00           C
ATOM   2878  HE1 PHE A 766      72.740  55.620  52.960  1.00  0.00           H
ATOM   2879  CZ  PHE A 766      73.250  55.960  55.140  1.00  0.00           C
ATOM   2880  HZ  PHE A 766      73.200  57.040  55.150  1.00  0.00           H
ATOM   2881  CD2 PHE A 766      73.820  53.890  56.290  1.00  0.00           C
ATOM   2882  HD2 PHE A 766      74.100  53.310  57.140  1.00  0.00           H
ATOM   2883  CE2 PHE A 766      73.570  55.260  56.300  1.00  0.00           C
ATOM   2884  HE2 PHE A 766      73.710  55.880  57.190  1.00  0.00           H
ATOM   2885  C   PHE A 766      73.100  49.460  54.060  1.00  0.00           C
ATOM   2886  O   PHE A 766      73.530  49.260  52.900  1.00  0.00           O
ATOM   2887  N   LEU A 767      73.150  48.410  54.870  1.00  0.00           N
ATOM   2888  HN  LEU A 767      73.000  48.550  55.840  1.00  0.00           H
ATOM   2889  CA  LEU A 767      73.350  47.050  54.500  1.00  0.00           C
ATOM   2890  HA  LEU A 767      74.260  46.940  53.920  1.00  0.00           H
ATOM   2891  CB  LEU A 767      73.560  46.110  55.770  1.00  0.00           C
ATOM   2892  HB1 LEU A 767      72.720  46.320  56.450  1.00  0.00           H
ATOM   2893  HB2 LEU A 767      74.550  46.400  56.180  1.00  0.00           H
ATOM   2894  CG  LEU A 767      73.570  44.540  55.600  1.00  0.00           C
ATOM   2895  HG  LEU A 767      72.580  44.210  55.230  1.00  0.00           H
ATOM   2896  CD1 LEU A 767      74.720  44.090  54.700  1.00  0.00           C
ATOM   2897 HD11 LEU A 767      74.860  43.000  54.800  1.00  0.00           H
ATOM   2898 HD12 LEU A 767      75.690  44.580  54.970  1.00  0.00           H
ATOM   2899 HD13 LEU A 767      74.480  44.470  53.680  1.00  0.00           H
ATOM   2900  CD2 LEU A 767      73.780  43.810  56.910  1.00  0.00           C
ATOM   2901 HD21 LEU A 767      74.640  44.310  57.410  1.00  0.00           H
ATOM   2902 HD22 LEU A 767      73.900  42.730  56.690  1.00  0.00           H
ATOM   2903 HD23 LEU A 767      72.990  43.840  57.680  1.00  0.00           H
ATOM   2904  C   LEU A 767      72.270  46.530  53.600  1.00  0.00           C
ATOM   2905  O   LEU A 767      72.510  45.900  52.590  1.00  0.00           O
ATOM   2906  N   SER A 768      70.950  46.880  53.920  1.00  0.00           N
ATOM   2907  HN  SER A 768      70.720  47.300  54.790  1.00  0.00           H
ATOM   2908  CA  SER A 768      69.890  46.600  52.950  1.00  0.00           C
ATOM   2909  HA  SER A 768      69.900  45.550  52.730  1.00  0.00           H
ATOM   2910  CB  SER A 768      68.510  47.000  53.550  1.00  0.00           C
ATOM   2911  HB1 SER A 768      67.660  46.520  53.040  1.00  0.00           H
ATOM   2912  HB2 SER A 768      68.300  48.080  53.500  1.00  0.00           H
ATOM   2913  OG  SER A 768      68.300  46.580  54.920  1.00  0.00           O
ATOM   2914  HG1 SER A 768      69.100  46.800  55.390  1.00  0.00           H
ATOM   2915  C   SER A 768      70.050  47.240  51.640  1.00  0.00           C
ATOM   2916  O   SER A 768      69.790  46.640  50.600  1.00  0.00           O
ATOM   2917  N   SER A 769      70.460  48.530  51.610  1.00  0.00           N
ATOM   2918  HN  SER A 769      70.450  49.020  52.480  1.00  0.00           H
ATOM   2919  CA  SER A 769      70.870  49.260  50.390  1.00  0.00           C
ATOM   2920  HA  SER A 769      70.050  49.310  49.690  1.00  0.00           H
ATOM   2921  CB  SER A 769      71.280  50.660  50.820  1.00  0.00           C
ATOM   2922  HB1 SER A 769      72.050  50.600  51.600  1.00  0.00           H
ATOM   2923  HB2 SER A 769      70.380  51.150  51.240  1.00  0.00           H
ATOM   2924  OG  SER A 769      71.710  51.450  49.680  1.00  0.00           O
ATOM   2925  HG1 SER A 769      70.950  51.750  49.190  1.00  0.00           H
ATOM   2926  C   SER A 769      72.100  48.630  49.680  1.00  0.00           C
ATOM   2927  O   SER A 769      72.090  48.420  48.440  1.00  0.00           O
ATOM   2928  N   PHE A 770      73.060  48.130  50.430  1.00  0.00           N
ATOM   2929  HN  PHE A 770      73.180  48.480  51.350  1.00  0.00           H
ATOM   2930  CA  PHE A 770      74.190  47.490  49.810  1.00  0.00           C
ATOM   2931  HA  PHE A 770      74.660  48.210  49.150  1.00  0.00           H
ATOM   2932  CB  PHE A 770      75.310  47.170  50.890  1.00  0.00           C
ATOM   2933  HB1 PHE A 770      74.790  46.580  51.680  1.00  0.00           H
ATOM   2934  HB2 PHE A 770      75.720  48.040  51.450  1.00  0.00           H
ATOM   2935  CG  PHE A 770      76.490  46.510  50.350  1.00  0.00           C
ATOM   2936  CD1 PHE A 770      76.600  45.060  50.390  1.00  0.00           C
ATOM   2937  HD1 PHE A 770      75.810  44.450  50.800  1.00  0.00           H
ATOM   2938  CE1 PHE A 770      77.700  44.440  49.760  1.00  0.00           C
ATOM   2939  HE1 PHE A 770      77.710  43.370  49.690  1.00  0.00           H
ATOM   2940  CZ  PHE A 770      78.940  45.180  49.480  1.00  0.00           C
ATOM   2941  HZ  PHE A 770      79.760  44.560  49.100  1.00  0.00           H
ATOM   2942  CD2 PHE A 770      77.690  47.270  49.910  1.00  0.00           C
ATOM   2943  HD2 PHE A 770      77.630  48.340  49.990  1.00  0.00           H
ATOM   2944  CE2 PHE A 770      78.870  46.610  49.530  1.00  0.00           C
ATOM   2945  HE2 PHE A 770      79.810  47.080  49.270  1.00  0.00           H
ATOM   2946  C   PHE A 770      73.790  46.300  49.010  1.00  0.00           C
ATOM   2947  O   PHE A 770      74.110  46.110  47.860  1.00  0.00           O
ATOM   2948  N   LEU A 771      72.840  45.470  49.580  1.00  0.00           N
ATOM   2949  HN  LEU A 771      72.660  45.600  50.550  1.00  0.00           H
ATOM   2950  CA  LEU A 771      72.200  44.330  48.990  1.00  0.00           C
ATOM   2951  HA  LEU A 771      72.950  43.610  48.700  1.00  0.00           H
ATOM   2952  CB  LEU A 771      71.350  43.720  50.060  1.00  0.00           C
ATOM   2953  HB1 LEU A 771      70.650  43.020  49.550  1.00  0.00           H
ATOM   2954  HB2 LEU A 771      70.770  44.550  50.550  1.00  0.00           H
ATOM   2955  CG  LEU A 771      72.090  42.970  51.140  1.00  0.00           C
ATOM   2956  HG  LEU A 771      72.910  43.570  51.590  1.00  0.00           H
ATOM   2957  CD1 LEU A 771      71.170  42.750  52.410  1.00  0.00           C
ATOM   2958 HD11 LEU A 771      71.790  42.450  53.290  1.00  0.00           H
ATOM   2959 HD12 LEU A 771      70.340  42.040  52.170  1.00  0.00           H
ATOM   2960 HD13 LEU A 771      70.760  43.750  52.650  1.00  0.00           H
ATOM   2961  CD2 LEU A 771      72.620  41.550  50.710  1.00  0.00           C
ATOM   2962 HD21 LEU A 771      72.710  40.940  51.630  1.00  0.00           H
ATOM   2963 HD22 LEU A 771      73.580  41.610  50.160  1.00  0.00           H
ATOM   2964 HD23 LEU A 771      71.870  41.050  50.050  1.00  0.00           H
ATOM   2965  C   LEU A 771      71.370  44.670  47.710  1.00  0.00           C
ATOM   2966  O   LEU A 771      71.580  43.920  46.760  1.00  0.00           O
ATOM   2967  N   LYS A 772      70.610  45.810  47.700  1.00  0.00           N
ATOM   2968  HN  LYS A 772      70.550  46.430  48.480  1.00  0.00           H
ATOM   2969  CA  LYS A 772      69.950  46.400  46.540  1.00  0.00           C
ATOM   2970  HA  LYS A 772      69.180  45.760  46.130  1.00  0.00           H
ATOM   2971  CB  LYS A 772      69.150  47.630  47.000  1.00  0.00           C
ATOM   2972  HB1 LYS A 772      69.880  48.250  47.570  1.00  0.00           H
ATOM   2973  HB2 LYS A 772      68.450  47.170  47.720  1.00  0.00           H
ATOM   2974  CG  LYS A 772      68.640  48.590  45.900  1.00  0.00           C
ATOM   2975  HG1 LYS A 772      69.490  48.960  45.280  1.00  0.00           H
ATOM   2976  HG2 LYS A 772      68.220  49.470  46.440  1.00  0.00           H
ATOM   2977  CD  LYS A 772      67.530  48.050  44.940  1.00  0.00           C
ATOM   2978  HD1 LYS A 772      66.790  47.510  45.580  1.00  0.00           H
ATOM   2979  HD2 LYS A 772      67.970  47.280  44.260  1.00  0.00           H
ATOM   2980  CE  LYS A 772      66.850  49.200  44.160  1.00  0.00           C
ATOM   2981  HE1 LYS A 772      67.470  49.380  43.260  1.00  0.00           H
ATOM   2982  HE2 LYS A 772      66.680  50.150  44.720  1.00  0.00           H
ATOM   2983  NZ  LYS A 772      65.430  48.800  43.780  1.00  0.00           N
ATOM   2984  HZ1 LYS A 772      65.080  49.720  43.450  1.00  0.00           H
ATOM   2985  HZ2 LYS A 772      64.860  48.480  44.590  1.00  0.00           H
ATOM   2986  HZ3 LYS A 772      65.460  48.150  42.960  1.00  0.00           H
ATOM   2987  C   LYS A 772      70.830  46.770  45.440  1.00  0.00           C
ATOM   2988  O   LYS A 772      70.560  46.440  44.290  1.00  0.00           O
ATOM   2989  N   GLN A 773      71.990  47.400  45.730  1.00  0.00           N
ATOM   2990  HN  GLN A 773      72.150  47.500  46.710  1.00  0.00           H
ATOM   2991  CA  GLN A 773      73.100  47.700  44.810  1.00  0.00           C
ATOM   2992  HA  GLN A 773      72.840  48.240  43.920  1.00  0.00           H
ATOM   2993  CB  GLN A 773      74.210  48.560  45.520  1.00  0.00           C
ATOM   2994  HB1 GLN A 773      74.960  48.780  44.730  1.00  0.00           H
ATOM   2995  HB2 GLN A 773      74.680  47.950  46.320  1.00  0.00           H
ATOM   2996  CG  GLN A 773      73.910  49.940  46.140  1.00  0.00           C
ATOM   2997  HG1 GLN A 773      74.650  50.700  45.810  1.00  0.00           H
ATOM   2998  HG2 GLN A 773      73.950  49.880  47.250  1.00  0.00           H
ATOM   2999  CD  GLN A 773      72.560  50.460  45.630  1.00  0.00           C
ATOM   3000  OE1 GLN A 773      72.430  50.610  44.420  1.00  0.00           O
ATOM   3001  NE2 GLN A 773      71.550  50.760  46.520  1.00  0.00           N
ATOM   3002 HE21 GLN A 773      70.780  51.290  46.170  1.00  0.00           H
ATOM   3003 HE22 GLN A 773      71.700  50.640  47.500  1.00  0.00           H
ATOM   3004  C   GLN A 773      73.670  46.450  44.170  1.00  0.00           C
ATOM   3005  O   GLN A 773      73.850  46.270  42.970  1.00  0.00           O
ATOM   3006  N   PHE A 774      73.940  45.400  44.970  1.00  0.00           N
ATOM   3007  HN  PHE A 774      73.760  45.610  45.930  1.00  0.00           H
ATOM   3008  CA  PHE A 774      74.460  44.070  44.600  1.00  0.00           C
ATOM   3009  HA  PHE A 774      75.320  44.120  43.950  1.00  0.00           H
ATOM   3010  CB  PHE A 774      74.980  43.290  45.920  1.00  0.00           C
ATOM   3011  HB1 PHE A 774      74.230  43.530  46.690  1.00  0.00           H
ATOM   3012  HB2 PHE A 774      75.990  43.740  46.100  1.00  0.00           H
ATOM   3013  CG  PHE A 774      75.210  41.770  45.780  1.00  0.00           C
ATOM   3014  CD1 PHE A 774      76.490  41.250  45.680  1.00  0.00           C
ATOM   3015  HD1 PHE A 774      77.410  41.820  45.630  1.00  0.00           H
ATOM   3016  CE1 PHE A 774      76.640  39.890  45.880  1.00  0.00           C
ATOM   3017  HE1 PHE A 774      77.630  39.480  45.920  1.00  0.00           H
ATOM   3018  CZ  PHE A 774      75.570  39.060  45.920  1.00  0.00           C
ATOM   3019  HZ  PHE A 774      75.760  37.990  45.990  1.00  0.00           H
ATOM   3020  CD2 PHE A 774      74.080  41.020  45.900  1.00  0.00           C
ATOM   3021  HD2 PHE A 774      73.130  41.510  45.990  1.00  0.00           H
ATOM   3022  CE2 PHE A 774      74.230  39.590  45.940  1.00  0.00           C
ATOM   3023  HE2 PHE A 774      73.440  38.860  45.900  1.00  0.00           H
ATOM   3024  C   PHE A 774      73.490  43.270  43.740  1.00  0.00           C
ATOM   3025  O   PHE A 774      73.920  42.670  42.730  1.00  0.00           O
ATOM   3026  N   LYS A 775      72.180  43.330  44.030  1.00  0.00           N
ATOM   3027  HN  LYS A 775      71.880  43.640  44.930  1.00  0.00           H
ATOM   3028  CA  LYS A 775      71.240  42.660  43.220  1.00  0.00           C
ATOM   3029  HA  LYS A 775      71.700  41.730  42.930  1.00  0.00           H
ATOM   3030  CB  LYS A 775      69.890  42.320  43.980  1.00  0.00           C
ATOM   3031  HB1 LYS A 775      70.180  42.040  45.020  1.00  0.00           H
ATOM   3032  HB2 LYS A 775      69.390  41.430  43.530  1.00  0.00           H
ATOM   3033  CG  LYS A 775      68.930  43.490  44.160  1.00  0.00           C
ATOM   3034  HG1 LYS A 775      69.520  44.410  44.380  1.00  0.00           H
ATOM   3035  HG2 LYS A 775      68.290  43.350  45.050  1.00  0.00           H
ATOM   3036  CD  LYS A 775      68.060  43.860  42.940  1.00  0.00           C
ATOM   3037  HD1 LYS A 775      68.700  44.470  42.270  1.00  0.00           H
ATOM   3038  HD2 LYS A 775      67.250  44.480  43.380  1.00  0.00           H
ATOM   3039  CE  LYS A 775      67.490  42.630  42.320  1.00  0.00           C
ATOM   3040  HE1 LYS A 775      67.070  42.020  43.150  1.00  0.00           H
ATOM   3041  HE2 LYS A 775      68.200  42.000  41.740  1.00  0.00           H
ATOM   3042  NZ  LYS A 775      66.380  42.870  41.350  1.00  0.00           N
ATOM   3043  HZ1 LYS A 775      66.250  43.900  41.250  1.00  0.00           H
ATOM   3044  HZ2 LYS A 775      65.500  42.520  41.760  1.00  0.00           H
ATOM   3045  HZ3 LYS A 775      66.480  42.470  40.390  1.00  0.00           H
ATOM   3046  C   LYS A 775      70.950  43.420  41.940  1.00  0.00           C
ATOM   3047  O   LYS A 775      70.380  42.930  40.950  1.00  0.00           O
ATOM   3048  N   THR A 776      71.290  44.710  41.890  1.00  0.00           N
ATOM   3049  HN  THR A 776      71.720  45.220  42.640  1.00  0.00           H
ATOM   3050  CA  THR A 776      71.180  45.510  40.660  1.00  0.00           C
ATOM   3051  HA  THR A 776      70.220  45.330  40.200  1.00  0.00           H
ATOM   3052  CB  THR A 776      71.120  46.990  40.920  1.00  0.00           C
ATOM   3053  HB  THR A 776      71.870  47.380  41.640  1.00  0.00           H
ATOM   3054  OG1 THR A 776      69.860  47.420  41.490  1.00  0.00           O
ATOM   3055  HG1 THR A 776      69.900  47.140  42.410  1.00  0.00           H
ATOM   3056  CG2 THR A 776      71.250  47.770  39.620  1.00  0.00           C
ATOM   3057 HG21 THR A 776      70.490  47.540  38.840  1.00  0.00           H
ATOM   3058 HG22 THR A 776      72.260  47.650  39.190  1.00  0.00           H
ATOM   3059 HG23 THR A 776      71.220  48.850  39.850  1.00  0.00           H
ATOM   3060  C   THR A 776      72.240  45.080  39.610  1.00  0.00           C
ATOM   3061  O   THR A 776      71.890  44.840  38.450  1.00  0.00           O
ATOM   3062  N   LYS A 777      73.510  44.920  40.090  1.00  0.00           N
ATOM   3063  HN  LYS A 777      73.760  44.950  41.050  1.00  0.00           H
ATOM   3064  CA  LYS A 777      74.620  44.480  39.330  1.00  0.00           C
ATOM   3065  HA  LYS A 777      74.540  45.180  38.520  1.00  0.00           H
ATOM   3066  CB  LYS A 777      76.020  44.640  39.980  1.00  0.00           C
ATOM   3067  HB1 LYS A 777      76.890  44.350  39.370  1.00  0.00           H
ATOM   3068  HB2 LYS A 777      76.100  43.850  40.760  1.00  0.00           H
ATOM   3069  CG  LYS A 777      76.360  45.980  40.750  1.00  0.00           C
ATOM   3070  HG1 LYS A 777      77.430  45.910  41.030  1.00  0.00           H
ATOM   3071  HG2 LYS A 777      75.800  46.040  41.700  1.00  0.00           H
ATOM   3072  CD  LYS A 777      76.110  47.230  39.900  1.00  0.00           C
ATOM   3073  HD1 LYS A 777      75.040  47.340  39.590  1.00  0.00           H
ATOM   3074  HD2 LYS A 777      76.750  47.190  39.000  1.00  0.00           H
ATOM   3075  CE  LYS A 777      76.410  48.590  40.530  1.00  0.00           C
ATOM   3076  HE1 LYS A 777      77.490  48.610  40.830  1.00  0.00           H
ATOM   3077  HE2 LYS A 777      75.790  48.730  41.440  1.00  0.00           H
ATOM   3078  NZ  LYS A 777      76.110  49.730  39.620  1.00  0.00           N
ATOM   3079  HZ1 LYS A 777      75.080  49.670  39.400  1.00  0.00           H
ATOM   3080  HZ2 LYS A 777      76.540  49.470  38.700  1.00  0.00           H
ATOM   3081  HZ3 LYS A 777      76.410  50.650  39.960  1.00  0.00           H
ATOM   3082  C   LYS A 777      74.520  43.110  38.640  1.00  0.00           C
ATOM   3083  O   LYS A 777      73.910  42.160  39.150  1.00  0.00           O
ATOM   3084  N   ARG A 778      75.160  42.940  37.480  1.00  0.00           N
ATOM   3085  HN  ARG A 778      75.660  43.690  37.060  1.00  0.00           H
ATOM   3086  CA  ARG A 778      75.270  41.700  36.750  1.00  0.00           C
ATOM   3087  HA  ARG A 778      74.510  41.060  37.160  1.00  0.00           H
ATOM   3088  CB  ARG A 778      74.930  41.730  35.220  1.00  0.00           C
ATOM   3089  HB1 ARG A 778      75.340  40.850  34.680  1.00  0.00           H
ATOM   3090  HB2 ARG A 778      75.400  42.620  34.750  1.00  0.00           H
ATOM   3091  CG  ARG A 778      73.370  41.660  34.980  1.00  0.00           C
ATOM   3092  HG1 ARG A 778      73.080  40.640  35.340  1.00  0.00           H
ATOM   3093  HG2 ARG A 778      73.180  41.750  33.890  1.00  0.00           H
ATOM   3094  CD  ARG A 778      72.540  42.640  35.760  1.00  0.00           C
ATOM   3095  HD1 ARG A 778      72.650  43.620  35.250  1.00  0.00           H
ATOM   3096  HD2 ARG A 778      72.730  42.640  36.850  1.00  0.00           H
ATOM   3097  NE  ARG A 778      71.160  42.170  35.540  1.00  0.00           N
ATOM   3098  HE  ARG A 778      71.060  41.590  34.730  1.00  0.00           H
ATOM   3099  CZ  ARG A 778      70.110  42.450  36.180  1.00  0.00           C
ATOM   3100  NH1 ARG A 778      69.990  43.340  37.070  1.00  0.00           N
ATOM   3101 HH11 ARG A 778      70.870  43.660  37.440  1.00  0.00           H
ATOM   3102 HH12 ARG A 778      69.110  43.590  37.460  1.00  0.00           H
ATOM   3103  NH2 ARG A 778      69.000  41.820  35.660  1.00  0.00           N
ATOM   3104 HH21 ARG A 778      69.060  41.240  34.860  1.00  0.00           H
ATOM   3105 HH22 ARG A 778      68.100  42.060  36.040  1.00  0.00           H
ATOM   3106  C   ARG A 778      76.640  40.960  37.070  1.00  0.00           C
ATOM   3107  O   ARG A 778      76.870  39.910  36.430  1.00  0.00           O
ATOM   3108  N   TYR A 779      77.480  41.350  38.080  1.00  0.00           N
ATOM   3109  HN  TYR A 779      77.150  42.090  38.650  1.00  0.00           H
ATOM   3110  CA  TYR A 779      78.680  40.650  38.490  1.00  0.00           C
ATOM   3111  HA  TYR A 779      79.390  40.830  37.710  1.00  0.00           H
ATOM   3112  CB  TYR A 779      79.300  41.180  39.830  1.00  0.00           C
ATOM   3113  HB1 TYR A 779      80.070  40.490  40.240  1.00  0.00           H
ATOM   3114  HB2 TYR A 779      78.540  41.400  40.630  1.00  0.00           H
ATOM   3115  CG  TYR A 779      79.970  42.540  39.630  1.00  0.00           C
ATOM   3116  CD1 TYR A 779      81.080  42.600  38.800  1.00  0.00           C
ATOM   3117  HD1 TYR A 779      81.430  41.700  38.300  1.00  0.00           H
ATOM   3118  CE1 TYR A 779      81.550  43.880  38.480  1.00  0.00           C
ATOM   3119  HE1 TYR A 779      82.330  43.870  37.750  1.00  0.00           H
ATOM   3120  CZ  TYR A 779      81.090  45.060  39.100  1.00  0.00           C
ATOM   3121  OH  TYR A 779      81.490  46.370  38.810  1.00  0.00           O
ATOM   3122  HH  TYR A 779      80.950  47.000  39.280  1.00  0.00           H
ATOM   3123  CD2 TYR A 779      79.390  43.670  40.290  1.00  0.00           C
ATOM   3124  HD2 TYR A 779      78.670  43.490  41.080  1.00  0.00           H
ATOM   3125  CE2 TYR A 779      79.980  44.930  40.030  1.00  0.00           C
ATOM   3126  HE2 TYR A 779      79.650  45.890  40.400  1.00  0.00           H
ATOM   3127  C   TYR A 779      78.450  39.230  38.770  1.00  0.00           C
ATOM   3128  O   TYR A 779      79.200  38.390  38.260  1.00  0.00           O
ATOM   3129  N   PHE A 780      77.420  38.860  39.500  1.00  0.00           N
ATOM   3130  HN  PHE A 780      76.820  39.560  39.830  1.00  0.00           H
ATOM   3131  CA  PHE A 780      77.160  37.490  39.880  1.00  0.00           C
ATOM   3132  HA  PHE A 780      78.110  37.000  39.740  1.00  0.00           H
ATOM   3133  CB  PHE A 780      76.820  37.250  41.400  1.00  0.00           C
ATOM   3134  HB1 PHE A 780      76.580  36.180  41.620  1.00  0.00           H
ATOM   3135  HB2 PHE A 780      75.990  37.820  41.860  1.00  0.00           H
ATOM   3136  CG  PHE A 780      78.040  37.590  42.200  1.00  0.00           C
ATOM   3137  CD1 PHE A 780      78.000  38.790  42.950  1.00  0.00           C
ATOM   3138  HD1 PHE A 780      77.150  39.450  42.850  1.00  0.00           H
ATOM   3139  CE1 PHE A 780      79.150  39.310  43.540  1.00  0.00           C
ATOM   3140  HE1 PHE A 780      79.120  40.210  44.150  1.00  0.00           H
ATOM   3141  CZ  PHE A 780      80.340  38.600  43.500  1.00  0.00           C
ATOM   3142  HZ  PHE A 780      81.200  38.960  44.050  1.00  0.00           H
ATOM   3143  CD2 PHE A 780      79.220  36.900  42.180  1.00  0.00           C
ATOM   3144  HD2 PHE A 780      79.240  35.960  41.660  1.00  0.00           H
ATOM   3145  CE2 PHE A 780      80.400  37.400  42.840  1.00  0.00           C
ATOM   3146  HE2 PHE A 780      81.280  36.770  42.820  1.00  0.00           H
ATOM   3147  C   PHE A 780      76.100  36.900  39.000  1.00  0.00           C
ATOM   3148  O   PHE A 780      75.340  37.770  38.570  1.00  0.00           O
ATOM   3149  N   PRO A 781      76.050  35.640  38.620  1.00  0.00           N
ATOM   3150  CD  PRO A 781      77.150  34.720  38.920  1.00  0.00           C
ATOM   3151  HD1 PRO A 781      77.210  34.600  40.020  1.00  0.00           H
ATOM   3152  HD2 PRO A 781      78.150  35.100  38.590  1.00  0.00           H
ATOM   3153  CA  PRO A 781      74.940  35.030  37.860  1.00  0.00           C
ATOM   3154  HA  PRO A 781      74.990  35.570  36.920  1.00  0.00           H
ATOM   3155  CB  PRO A 781      75.230  33.510  37.960  1.00  0.00           C
ATOM   3156  HB1 PRO A 781      74.940  33.020  37.000  1.00  0.00           H
ATOM   3157  HB2 PRO A 781      74.770  32.970  38.810  1.00  0.00           H
ATOM   3158  CG  PRO A 781      76.780  33.410  38.190  1.00  0.00           C
ATOM   3159  HG1 PRO A 781      77.090  32.600  38.900  1.00  0.00           H
ATOM   3160  HG2 PRO A 781      77.330  33.210  37.240  1.00  0.00           H
ATOM   3161  C   PRO A 781      73.520  35.350  38.390  1.00  0.00           C
ATOM   3162  O   PRO A 781      73.290  35.570  39.530  1.00  0.00           O
ATOM   3163  N   THR A 782      72.500  35.370  37.500  1.00  0.00           N
ATOM   3164  HN  THR A 782      72.730  35.170  36.550  1.00  0.00           H
ATOM   3165  CA  THR A 782      71.100  35.720  37.780  1.00  0.00           C
ATOM   3166  HA  THR A 782      71.070  36.770  38.040  1.00  0.00           H
ATOM   3167  CB  THR A 782      70.290  35.600  36.500  1.00  0.00           C
ATOM   3168  HB  THR A 782      70.500  34.660  35.930  1.00  0.00           H
ATOM   3169  OG1 THR A 782      70.660  36.640  35.620  1.00  0.00           O
ATOM   3170  HG1 THR A 782      70.190  36.450  34.810  1.00  0.00           H
ATOM   3171  CG2 THR A 782      68.780  35.810  36.710  1.00  0.00           C
ATOM   3172 HG21 THR A 782      68.660  36.640  37.440  1.00  0.00           H
ATOM   3173 HG22 THR A 782      68.270  34.920  37.160  1.00  0.00           H
ATOM   3174 HG23 THR A 782      68.310  36.080  35.740  1.00  0.00           H
ATOM   3175  C   THR A 782      70.490  34.840  38.870  1.00  0.00           C
ATOM   3176  O   THR A 782      70.040  35.440  39.820  1.00  0.00           O
ATOM   3177  N   LYS A 783      70.470  33.540  38.850  1.00  0.00           N
ATOM   3178  HN  LYS A 783      70.960  33.060  38.130  1.00  0.00           H
ATOM   3179  CA  LYS A 783      69.920  32.700  39.860  1.00  0.00           C
ATOM   3180  HA  LYS A 783      68.900  33.030  39.980  1.00  0.00           H
ATOM   3181  CB  LYS A 783      70.120  31.280  39.460  1.00  0.00           C
ATOM   3182  HB1 LYS A 783      71.200  31.160  39.210  1.00  0.00           H
ATOM   3183  HB2 LYS A 783      69.600  31.220  38.470  1.00  0.00           H
ATOM   3184  CG  LYS A 783      69.690  30.150  40.380  1.00  0.00           C
ATOM   3185  HG1 LYS A 783      70.210  30.170  41.350  1.00  0.00           H
ATOM   3186  HG2 LYS A 783      69.950  29.190  39.880  1.00  0.00           H
ATOM   3187  CD  LYS A 783      68.270  30.210  40.850  1.00  0.00           C
ATOM   3188  HD1 LYS A 783      67.970  31.210  41.250  1.00  0.00           H
ATOM   3189  HD2 LYS A 783      68.210  29.410  41.610  1.00  0.00           H
ATOM   3190  CE  LYS A 783      67.150  30.000  39.700  1.00  0.00           C
ATOM   3191  HE1 LYS A 783      67.330  30.630  38.800  1.00  0.00           H
ATOM   3192  HE2 LYS A 783      66.170  30.090  40.200  1.00  0.00           H
ATOM   3193  NZ  LYS A 783      67.270  28.590  39.120  1.00  0.00           N
ATOM   3194  HZ1 LYS A 783      67.020  27.920  39.880  1.00  0.00           H
ATOM   3195  HZ2 LYS A 783      68.170  28.230  38.750  1.00  0.00           H
ATOM   3196  HZ3 LYS A 783      66.540  28.560  38.380  1.00  0.00           H
ATOM   3197  C   LYS A 783      70.600  32.830  41.220  1.00  0.00           C
ATOM   3198  O   LYS A 783      70.010  32.800  42.220  1.00  0.00           O
ATOM   3199  N   VAL A 784      71.930  32.900  41.200  1.00  0.00           N
ATOM   3200  HN  VAL A 784      72.280  32.860  40.270  1.00  0.00           H
ATOM   3201  CA  VAL A 784      72.840  33.100  42.260  1.00  0.00           C
ATOM   3202  HA  VAL A 784      72.690  32.300  42.980  1.00  0.00           H
ATOM   3203  CB  VAL A 784      74.280  33.000  41.800  1.00  0.00           C
ATOM   3204  HB  VAL A 784      74.350  33.610  40.870  1.00  0.00           H
ATOM   3205  CG1 VAL A 784      75.320  33.450  42.830  1.00  0.00           C
ATOM   3206 HG11 VAL A 784      75.210  34.440  43.320  1.00  0.00           H
ATOM   3207 HG12 VAL A 784      76.220  33.440  42.180  1.00  0.00           H
ATOM   3208 HG13 VAL A 784      75.420  32.690  43.630  1.00  0.00           H
ATOM   3209  CG2 VAL A 784      74.610  31.560  41.430  1.00  0.00           C
ATOM   3210 HG21 VAL A 784      74.440  30.910  42.320  1.00  0.00           H
ATOM   3211 HG22 VAL A 784      75.650  31.520  41.020  1.00  0.00           H
ATOM   3212 HG23 VAL A 784      73.970  31.200  40.600  1.00  0.00           H
ATOM   3213  C   VAL A 784      72.500  34.410  42.970  1.00  0.00           C
ATOM   3214  O   VAL A 784      72.210  34.580  44.140  1.00  0.00           O
ATOM   3215  N   ARG A 785      72.390  35.480  42.120  1.00  0.00           N
ATOM   3216  HN  ARG A 785      72.600  35.250  41.170  1.00  0.00           H
ATOM   3217  CA  ARG A 785      72.020  36.790  42.560  1.00  0.00           C
ATOM   3218  HA  ARG A 785      72.750  37.160  43.260  1.00  0.00           H
ATOM   3219  CB  ARG A 785      72.200  37.680  41.400  1.00  0.00           C
ATOM   3220  HB1 ARG A 785      71.670  37.230  40.530  1.00  0.00           H
ATOM   3221  HB2 ARG A 785      73.280  37.630  41.160  1.00  0.00           H
ATOM   3222  CG  ARG A 785      71.920  39.260  41.520  1.00  0.00           C
ATOM   3223  HG1 ARG A 785      72.510  39.530  42.420  1.00  0.00           H
ATOM   3224  HG2 ARG A 785      70.860  39.450  41.760  1.00  0.00           H
ATOM   3225  CD  ARG A 785      72.410  39.980  40.300  1.00  0.00           C
ATOM   3226  HD1 ARG A 785      73.500  39.850  40.110  1.00  0.00           H
ATOM   3227  HD2 ARG A 785      72.340  41.050  40.570  1.00  0.00           H
ATOM   3228  NE  ARG A 785      71.470  39.690  39.160  1.00  0.00           N
ATOM   3229  HE  ARG A 785      70.580  40.140  39.170  1.00  0.00           H
ATOM   3230  CZ  ARG A 785      71.780  39.220  38.000  1.00  0.00           C
ATOM   3231  NH1 ARG A 785      72.990  38.740  37.640  1.00  0.00           N
ATOM   3232 HH11 ARG A 785      73.120  38.550  36.670  1.00  0.00           H
ATOM   3233 HH12 ARG A 785      73.720  38.570  38.310  1.00  0.00           H
ATOM   3234  NH2 ARG A 785      70.850  39.110  37.050  1.00  0.00           N
ATOM   3235 HH21 ARG A 785      70.980  38.380  36.380  1.00  0.00           H
ATOM   3236 HH22 ARG A 785      70.000  39.450  37.430  1.00  0.00           H
ATOM   3237  C   ARG A 785      70.590  36.950  43.150  1.00  0.00           C
ATOM   3238  O   ARG A 785      70.400  37.490  44.230  1.00  0.00           O
ATOM   3239  N   SER A 786      69.500  36.410  42.480  1.00  0.00           N
ATOM   3240  HN  SER A 786      69.620  36.140  41.530  1.00  0.00           H
ATOM   3241  CA  SER A 786      68.090  36.330  42.950  1.00  0.00           C
ATOM   3242  HA  SER A 786      67.830  37.330  43.270  1.00  0.00           H
ATOM   3243  CB  SER A 786      67.070  35.720  41.940  1.00  0.00           C
ATOM   3244  HB1 SER A 786      66.950  36.560  41.230  1.00  0.00           H
ATOM   3245  HB2 SER A 786      66.050  35.570  42.350  1.00  0.00           H
ATOM   3246  OG  SER A 786      67.570  34.540  41.350  1.00  0.00           O
ATOM   3247  HG1 SER A 786      66.930  33.820  41.390  1.00  0.00           H
ATOM   3248  C   SER A 786      67.990  35.580  44.240  1.00  0.00           C
ATOM   3249  O   SER A 786      67.280  36.020  45.150  1.00  0.00           O
ATOM   3250  N   THR A 787      68.660  34.370  44.350  1.00  0.00           N
ATOM   3251  HN  THR A 787      69.170  34.070  43.540  1.00  0.00           H
ATOM   3252  CA  THR A 787      68.660  33.580  45.580  1.00  0.00           C
ATOM   3253  HA  THR A 787      67.630  33.360  45.820  1.00  0.00           H
ATOM   3254  CB  THR A 787      69.310  32.220  45.370  1.00  0.00           C
ATOM   3255  HB  THR A 787      70.350  32.470  45.070  1.00  0.00           H
ATOM   3256  OG1 THR A 787      68.790  31.520  44.250  1.00  0.00           O
ATOM   3257  HG1 THR A 787      69.290  31.840  43.490  1.00  0.00           H
ATOM   3258  CG2 THR A 787      69.200  31.170  46.570  1.00  0.00           C
ATOM   3259 HG21 THR A 787      68.230  30.650  46.660  1.00  0.00           H
ATOM   3260 HG22 THR A 787      69.500  31.700  47.500  1.00  0.00           H
ATOM   3261 HG23 THR A 787      69.930  30.380  46.290  1.00  0.00           H
ATOM   3262  C   THR A 787      69.270  34.230  46.800  1.00  0.00           C
ATOM   3263  O   THR A 787      68.890  34.070  47.910  1.00  0.00           O
ATOM   3264  N   ILE A 788      70.210  35.230  46.560  1.00  0.00           N
ATOM   3265  HN  ILE A 788      70.740  35.140  45.730  1.00  0.00           H
ATOM   3266  CA  ILE A 788      70.580  36.160  47.560  1.00  0.00           C
ATOM   3267  HA  ILE A 788      70.590  35.560  48.460  1.00  0.00           H
ATOM   3268  CB  ILE A 788      72.040  36.480  47.360  1.00  0.00           C
ATOM   3269  HB  ILE A 788      72.110  36.850  46.330  1.00  0.00           H
ATOM   3270  CG2 ILE A 788      72.670  37.450  48.450  1.00  0.00           C
ATOM   3271 HG21 ILE A 788      72.690  36.970  49.460  1.00  0.00           H
ATOM   3272 HG22 ILE A 788      72.060  38.370  48.460  1.00  0.00           H
ATOM   3273 HG23 ILE A 788      73.690  37.800  48.180  1.00  0.00           H
ATOM   3274  CG1 ILE A 788      72.840  35.110  47.330  1.00  0.00           C
ATOM   3275 HG11 ILE A 788      72.500  34.450  46.510  1.00  0.00           H
ATOM   3276 HG12 ILE A 788      72.650  34.590  48.290  1.00  0.00           H
ATOM   3277  CD  ILE A 788      74.340  35.280  46.950  1.00  0.00           C
ATOM   3278  HD1 ILE A 788      74.620  34.310  46.480  1.00  0.00           H
ATOM   3279  HD2 ILE A 788      75.050  35.610  47.740  1.00  0.00           H
ATOM   3280  HD3 ILE A 788      74.520  36.020  46.140  1.00  0.00           H
ATOM   3281  C   ILE A 788      69.640  37.340  47.810  1.00  0.00           C
ATOM   3282  O   ILE A 788      69.550  37.880  48.910  1.00  0.00           O
ATOM   3283  N   SER A 789      68.980  37.760  46.720  1.00  0.00           N
ATOM   3284  HN  SER A 789      68.930  37.330  45.830  1.00  0.00           H
ATOM   3285  CA  SER A 789      68.220  38.970  46.860  1.00  0.00           C
ATOM   3286  HA  SER A 789      68.800  39.660  47.450  1.00  0.00           H
ATOM   3287  CB  SER A 789      68.050  39.660  45.470  1.00  0.00           C
ATOM   3288  HB1 SER A 789      67.380  39.050  44.830  1.00  0.00           H
ATOM   3289  HB2 SER A 789      69.110  39.750  45.160  1.00  0.00           H
ATOM   3290  OG  SER A 789      67.400  40.920  45.590  1.00  0.00           O
ATOM   3291  HG1 SER A 789      66.480  40.750  45.790  1.00  0.00           H
ATOM   3292  C   SER A 789      66.850  38.740  47.550  1.00  0.00           C
ATOM   3293  O   SER A 789      66.380  39.420  48.440  1.00  0.00           O
ATOM   3294  N   ASP A 790      66.120  37.640  47.270  1.00  0.00           N
ATOM   3295  HN  ASP A 790      66.410  37.010  46.550  1.00  0.00           H
ATOM   3296  CA  ASP A 790      64.820  37.250  47.960  1.00  0.00           C
ATOM   3297  HA  ASP A 790      64.140  38.080  47.940  1.00  0.00           H
ATOM   3298  CB  ASP A 790      64.380  36.000  47.150  1.00  0.00           C
ATOM   3299  HB1 ASP A 790      63.510  35.520  47.640  1.00  0.00           H
ATOM   3300  HB2 ASP A 790      65.140  35.200  47.020  1.00  0.00           H
ATOM   3301  CG  ASP A 790      63.780  36.310  45.810  1.00  0.00           C
ATOM   3302  OD1 ASP A 790      63.620  37.530  45.430  1.00  0.00           O
ATOM   3303  OD2 ASP A 790      63.550  35.330  45.040  1.00  0.00           O
ATOM   3304  C   ASP A 790      65.010  36.950  49.490  1.00  0.00           C
ATOM   3305  O   ASP A 790      64.060  36.980  50.340  1.00  0.00           O
ATOM   3306  N   PHE A 791      66.310  36.730  49.870  1.00  0.00           N
ATOM   3307  HN  PHE A 791      66.980  36.770  49.120  1.00  0.00           H
ATOM   3308  CA  PHE A 791      66.880  36.370  51.080  1.00  0.00           C
ATOM   3309  HA  PHE A 791      66.100  35.920  51.680  1.00  0.00           H
ATOM   3310  CB  PHE A 791      67.930  35.380  50.800  1.00  0.00           C
ATOM   3311  HB1 PHE A 791      68.650  35.800  50.070  1.00  0.00           H
ATOM   3312  HB2 PHE A 791      67.430  34.470  50.420  1.00  0.00           H
ATOM   3313  CG  PHE A 791      68.720  34.720  51.990  1.00  0.00           C
ATOM   3314  CD1 PHE A 791      70.040  34.350  51.850  1.00  0.00           C
ATOM   3315  HD1 PHE A 791      70.530  34.420  50.880  1.00  0.00           H
ATOM   3316  CE1 PHE A 791      70.770  33.770  52.840  1.00  0.00           C
ATOM   3317  HE1 PHE A 791      71.760  33.510  52.530  1.00  0.00           H
ATOM   3318  CZ  PHE A 791      70.310  33.760  54.130  1.00  0.00           C
ATOM   3319  HZ  PHE A 791      70.950  33.450  54.940  1.00  0.00           H
ATOM   3320  CD2 PHE A 791      68.170  34.620  53.280  1.00  0.00           C
ATOM   3321  HD2 PHE A 791      67.150  34.870  53.530  1.00  0.00           H
ATOM   3322  CE2 PHE A 791      68.990  34.240  54.400  1.00  0.00           C
ATOM   3323  HE2 PHE A 791      68.640  34.380  55.420  1.00  0.00           H
ATOM   3324  C   PHE A 791      67.350  37.550  51.860  1.00  0.00           C
ATOM   3325  O   PHE A 791      67.540  37.380  53.090  1.00  0.00           O
ATOM   3326  N   ALA A 792      67.570  38.700  51.170  1.00  0.00           N
ATOM   3327  HN  ALA A 792      67.310  38.950  50.230  1.00  0.00           H
ATOM   3328  CA  ALA A 792      68.200  39.900  51.680  1.00  0.00           C
ATOM   3329  HA  ALA A 792      69.240  39.640  51.820  1.00  0.00           H
ATOM   3330  CB  ALA A 792      68.080  41.040  50.690  1.00  0.00           C
ATOM   3331  HB1 ALA A 792      68.570  42.000  50.950  1.00  0.00           H
ATOM   3332  HB2 ALA A 792      67.020  41.350  50.510  1.00  0.00           H
ATOM   3333  HB3 ALA A 792      68.440  40.680  49.700  1.00  0.00           H
ATOM   3334  C   ALA A 792      67.750  40.290  53.060  1.00  0.00           C
ATOM   3335  O   ALA A 792      68.500  40.530  53.980  1.00  0.00           O
ATOM   3336  N   VAL A 793      66.400  40.350  53.330  1.00  0.00           N
ATOM   3337  HN  VAL A 793      65.730  40.230  52.610  1.00  0.00           H
ATOM   3338  CA  VAL A 793      65.890  40.790  54.620  1.00  0.00           C
ATOM   3339  HA  VAL A 793      66.420  41.690  54.870  1.00  0.00           H
ATOM   3340  CB  VAL A 793      64.320  40.980  54.510  1.00  0.00           C
ATOM   3341  HB  VAL A 793      63.900  40.080  54.040  1.00  0.00           H
ATOM   3342  CG1 VAL A 793      63.800  41.190  55.930  1.00  0.00           C
ATOM   3343 HG11 VAL A 793      63.850  40.280  56.570  1.00  0.00           H
ATOM   3344 HG12 VAL A 793      62.730  41.450  55.830  1.00  0.00           H
ATOM   3345 HG13 VAL A 793      64.200  42.090  56.440  1.00  0.00           H
ATOM   3346  CG2 VAL A 793      64.040  42.230  53.670  1.00  0.00           C
ATOM   3347 HG21 VAL A 793      64.040  43.260  54.060  1.00  0.00           H
ATOM   3348 HG22 VAL A 793      63.000  42.130  53.280  1.00  0.00           H
ATOM   3349 HG23 VAL A 793      64.690  42.240  52.780  1.00  0.00           H
ATOM   3350  C   VAL A 793      66.150  39.810  55.740  1.00  0.00           C
ATOM   3351  O   VAL A 793      66.500  40.320  56.830  1.00  0.00           O
ATOM   3352  N   PHE A 794      65.970  38.500  55.570  1.00  0.00           N
ATOM   3353  HN  PHE A 794      65.540  38.180  54.730  1.00  0.00           H
ATOM   3354  CA  PHE A 794      66.410  37.530  56.570  1.00  0.00           C
ATOM   3355  HA  PHE A 794      65.780  37.670  57.440  1.00  0.00           H
ATOM   3356  CB  PHE A 794      66.060  36.070  55.960  1.00  0.00           C
ATOM   3357  HB1 PHE A 794      66.810  35.900  55.160  1.00  0.00           H
ATOM   3358  HB2 PHE A 794      64.990  36.210  55.690  1.00  0.00           H
ATOM   3359  CG  PHE A 794      66.210  34.830  56.900  1.00  0.00           C
ATOM   3360  CD1 PHE A 794      66.440  34.920  58.290  1.00  0.00           C
ATOM   3361  HD1 PHE A 794      66.720  35.870  58.720  1.00  0.00           H
ATOM   3362  CE1 PHE A 794      66.290  33.750  59.020  1.00  0.00           C
ATOM   3363  HE1 PHE A 794      66.360  33.800  60.100  1.00  0.00           H
ATOM   3364  CZ  PHE A 794      65.870  32.510  58.410  1.00  0.00           C
ATOM   3365  HZ  PHE A 794      65.520  31.660  58.970  1.00  0.00           H
ATOM   3366  CD2 PHE A 794      65.860  33.670  56.300  1.00  0.00           C
ATOM   3367  HD2 PHE A 794      65.750  33.560  55.230  1.00  0.00           H
ATOM   3368  CE2 PHE A 794      65.650  32.520  57.010  1.00  0.00           C
ATOM   3369  HE2 PHE A 794      65.420  31.600  56.520  1.00  0.00           H
ATOM   3370  C   PHE A 794      67.840  37.590  56.990  1.00  0.00           C
ATOM   3371  O   PHE A 794      68.130  37.640  58.170  1.00  0.00           O
ATOM   3372  N   LEU A 795      68.750  37.660  56.060  1.00  0.00           N
ATOM   3373  HN  LEU A 795      68.490  37.740  55.100  1.00  0.00           H
ATOM   3374  CA  LEU A 795      70.140  37.820  56.310  1.00  0.00           C
ATOM   3375  HA  LEU A 795      70.470  36.990  56.920  1.00  0.00           H
ATOM   3376  CB  LEU A 795      70.920  37.690  54.890  1.00  0.00           C
ATOM   3377  HB1 LEU A 795      70.490  38.380  54.140  1.00  0.00           H
ATOM   3378  HB2 LEU A 795      70.690  36.690  54.450  1.00  0.00           H
ATOM   3379  CG  LEU A 795      72.460  37.930  54.890  1.00  0.00           C
ATOM   3380  HG  LEU A 795      72.700  38.920  55.350  1.00  0.00           H
ATOM   3381  CD1 LEU A 795      73.340  36.930  55.580  1.00  0.00           C
ATOM   3382 HD11 LEU A 795      74.430  37.090  55.510  1.00  0.00           H
ATOM   3383 HD12 LEU A 795      73.190  35.950  55.090  1.00  0.00           H
ATOM   3384 HD13 LEU A 795      73.020  36.680  56.610  1.00  0.00           H
ATOM   3385  CD2 LEU A 795      72.970  38.100  53.480  1.00  0.00           C
ATOM   3386 HD21 LEU A 795      74.010  38.460  53.360  1.00  0.00           H
ATOM   3387 HD22 LEU A 795      72.390  38.830  52.880  1.00  0.00           H
ATOM   3388 HD23 LEU A 795      72.890  37.180  52.860  1.00  0.00           H
ATOM   3389  C   LEU A 795      70.530  39.050  57.040  1.00  0.00           C
ATOM   3390  O   LEU A 795      71.400  38.990  57.950  1.00  0.00           O
ATOM   3391  N   THR A 796      69.830  40.170  56.740  1.00  0.00           N
ATOM   3392  HN  THR A 796      69.080  40.140  56.090  1.00  0.00           H
ATOM   3393  CA  THR A 796      69.960  41.430  57.480  1.00  0.00           C
ATOM   3394  HA  THR A 796      71.030  41.570  57.500  1.00  0.00           H
ATOM   3395  CB  THR A 796      69.270  42.610  56.720  1.00  0.00           C
ATOM   3396  HB  THR A 796      68.160  42.570  56.770  1.00  0.00           H
ATOM   3397  OG1 THR A 796      69.630  42.580  55.350  1.00  0.00           O
ATOM   3398  HG1 THR A 796      69.480  41.800  54.810  1.00  0.00           H
ATOM   3399  CG2 THR A 796      69.620  44.050  57.360  1.00  0.00           C
ATOM   3400 HG21 THR A 796      69.330  44.030  58.420  1.00  0.00           H
ATOM   3401 HG22 THR A 796      69.060  44.900  56.910  1.00  0.00           H
ATOM   3402 HG23 THR A 796      70.710  44.200  57.230  1.00  0.00           H
ATOM   3403  C   THR A 796      69.510  41.320  58.950  1.00  0.00           C
ATOM   3404  O   THR A 796      70.190  41.690  59.910  1.00  0.00           O
ATOM   3405  N   ILE A 797      68.350  40.600  59.200  1.00  0.00           N
ATOM   3406  HN  ILE A 797      67.820  40.250  58.420  1.00  0.00           H
ATOM   3407  CA  ILE A 797      67.880  40.500  60.590  1.00  0.00           C
ATOM   3408  HA  ILE A 797      67.890  41.490  61.000  1.00  0.00           H
ATOM   3409  CB  ILE A 797      66.430  40.160  60.650  1.00  0.00           C
ATOM   3410  HB  ILE A 797      66.300  39.230  60.070  1.00  0.00           H
ATOM   3411  CG2 ILE A 797      66.020  39.760  62.140  1.00  0.00           C
ATOM   3412 HG21 ILE A 797      64.950  39.520  62.270  1.00  0.00           H
ATOM   3413 HG22 ILE A 797      66.360  40.500  62.890  1.00  0.00           H
ATOM   3414 HG23 ILE A 797      66.490  38.790  62.410  1.00  0.00           H
ATOM   3415  CG1 ILE A 797      65.560  41.390  60.160  1.00  0.00           C
ATOM   3416 HG11 ILE A 797      66.010  41.780  59.230  1.00  0.00           H
ATOM   3417 HG12 ILE A 797      65.620  42.180  60.940  1.00  0.00           H
ATOM   3418  CD  ILE A 797      64.040  41.100  59.740  1.00  0.00           C
ATOM   3419  HD1 ILE A 797      63.410  42.020  59.790  1.00  0.00           H
ATOM   3420  HD2 ILE A 797      63.560  40.500  60.540  1.00  0.00           H
ATOM   3421  HD3 ILE A 797      64.010  40.580  58.750  1.00  0.00           H
ATOM   3422  C   ILE A 797      68.860  39.480  61.470  1.00  0.00           C
ATOM   3423  O   ILE A 797      69.230  39.910  62.560  1.00  0.00           O
ATOM   3424  N   VAL A 798      69.380  38.340  60.930  1.00  0.00           N
ATOM   3425  HN  VAL A 798      69.260  38.190  59.960  1.00  0.00           H
ATOM   3426  CA  VAL A 798      70.220  37.460  61.780  1.00  0.00           C
ATOM   3427  HA  VAL A 798      69.840  37.550  62.790  1.00  0.00           H
ATOM   3428  CB  VAL A 798      70.200  36.100  61.330  1.00  0.00           C
ATOM   3429  HB  VAL A 798      69.140  35.810  61.400  1.00  0.00           H
ATOM   3430  CG1 VAL A 798      70.750  35.960  59.880  1.00  0.00           C
ATOM   3431 HG11 VAL A 798      71.750  36.440  59.840  1.00  0.00           H
ATOM   3432 HG12 VAL A 798      70.160  36.470  59.080  1.00  0.00           H
ATOM   3433 HG13 VAL A 798      70.920  34.920  59.550  1.00  0.00           H
ATOM   3434  CG2 VAL A 798      71.090  35.130  62.160  1.00  0.00           C
ATOM   3435 HG21 VAL A 798      71.040  34.070  61.860  1.00  0.00           H
ATOM   3436 HG22 VAL A 798      70.750  35.240  63.220  1.00  0.00           H
ATOM   3437 HG23 VAL A 798      72.160  35.430  62.210  1.00  0.00           H
ATOM   3438  C   VAL A 798      71.590  38.100  61.950  1.00  0.00           C
ATOM   3439  O   VAL A 798      72.040  38.170  63.090  1.00  0.00           O
ATOM   3440  N   ILE A 799      72.090  38.760  60.900  1.00  0.00           N
ATOM   3441  HN  ILE A 799      71.520  38.830  60.090  1.00  0.00           H
ATOM   3442  CA  ILE A 799      73.380  39.490  60.960  1.00  0.00           C
ATOM   3443  HA  ILE A 799      74.140  38.860  61.400  1.00  0.00           H
ATOM   3444  CB  ILE A 799      74.030  39.850  59.620  1.00  0.00           C
ATOM   3445  HB  ILE A 799      73.320  40.460  59.010  1.00  0.00           H
ATOM   3446  CG2 ILE A 799      75.180  40.840  59.820  1.00  0.00           C
ATOM   3447 HG21 ILE A 799      75.990  40.510  60.500  1.00  0.00           H
ATOM   3448 HG22 ILE A 799      74.820  41.850  60.110  1.00  0.00           H
ATOM   3449 HG23 ILE A 799      75.540  40.970  58.770  1.00  0.00           H
ATOM   3450  CG1 ILE A 799      74.380  38.610  58.780  1.00  0.00           C
ATOM   3451 HG11 ILE A 799      74.480  38.860  57.700  1.00  0.00           H
ATOM   3452 HG12 ILE A 799      73.390  38.110  58.790  1.00  0.00           H
ATOM   3453  CD  ILE A 799      75.550  37.810  59.270  1.00  0.00           C
ATOM   3454  HD1 ILE A 799      75.910  37.140  58.450  1.00  0.00           H
ATOM   3455  HD2 ILE A 799      75.310  37.310  60.230  1.00  0.00           H
ATOM   3456  HD3 ILE A 799      76.440  38.470  59.200  1.00  0.00           H
ATOM   3457  C   ILE A 799      73.400  40.690  61.880  1.00  0.00           C
ATOM   3458  O   ILE A 799      74.340  40.900  62.610  1.00  0.00           O
ATOM   3459  N   MET A 800      72.310  41.510  61.960  1.00  0.00           N
ATOM   3460  HN  MET A 800      71.500  41.430  61.390  1.00  0.00           H
ATOM   3461  CA  MET A 800      72.110  42.580  62.920  1.00  0.00           C
ATOM   3462  HA  MET A 800      73.020  43.150  62.970  1.00  0.00           H
ATOM   3463  CB  MET A 800      71.040  43.640  62.430  1.00  0.00           C
ATOM   3464  HB1 MET A 800      70.970  44.380  63.250  1.00  0.00           H
ATOM   3465  HB2 MET A 800      70.040  43.190  62.230  1.00  0.00           H
ATOM   3466  CG  MET A 800      71.390  44.480  61.150  1.00  0.00           C
ATOM   3467  HG1 MET A 800      70.400  44.920  60.890  1.00  0.00           H
ATOM   3468  HG2 MET A 800      71.690  43.800  60.320  1.00  0.00           H
ATOM   3469  SD  MET A 800      72.730  45.760  61.360  1.00  0.00           S
ATOM   3470  CE  MET A 800      74.040  44.640  60.740  1.00  0.00           C
ATOM   3471  HE1 MET A 800      75.020  45.160  60.810  1.00  0.00           H
ATOM   3472  HE2 MET A 800      73.970  44.370  59.670  1.00  0.00           H
ATOM   3473  HE3 MET A 800      74.040  43.850  61.520  1.00  0.00           H
ATOM   3474  C   MET A 800      71.890  42.090  64.320  1.00  0.00           C
ATOM   3475  O   MET A 800      72.550  42.620  65.200  1.00  0.00           O
ATOM   3476  N   VAL A 801      71.140  40.990  64.550  1.00  0.00           N
ATOM   3477  HN  VAL A 801      70.710  40.550  63.770  1.00  0.00           H
ATOM   3478  CA  VAL A 801      71.000  40.280  65.830  1.00  0.00           C
ATOM   3479  HA  VAL A 801      70.510  40.900  66.560  1.00  0.00           H
ATOM   3480  CB  VAL A 801      70.080  39.050  65.710  1.00  0.00           C
ATOM   3481  HB  VAL A 801      70.400  38.410  64.860  1.00  0.00           H
ATOM   3482  CG1 VAL A 801      70.120  38.110  66.970  1.00  0.00           C
ATOM   3483 HG11 VAL A 801      69.920  38.570  67.970  1.00  0.00           H
ATOM   3484 HG12 VAL A 801      71.080  37.570  67.110  1.00  0.00           H
ATOM   3485 HG13 VAL A 801      69.320  37.350  66.810  1.00  0.00           H
ATOM   3486  CG2 VAL A 801      68.560  39.470  65.580  1.00  0.00           C
ATOM   3487 HG21 VAL A 801      68.080  38.590  65.100  1.00  0.00           H
ATOM   3488 HG22 VAL A 801      68.190  40.340  64.990  1.00  0.00           H
ATOM   3489 HG23 VAL A 801      68.120  39.690  66.580  1.00  0.00           H
ATOM   3490  C   VAL A 801      72.370  39.800  66.320  1.00  0.00           C
ATOM   3491  O   VAL A 801      72.790  39.980  67.490  1.00  0.00           O
ATOM   3492  N   THR A 802      73.130  39.230  65.410  1.00  0.00           N
ATOM   3493  HN  THR A 802      72.670  39.140  64.540  1.00  0.00           H
ATOM   3494  CA  THR A 802      74.530  38.720  65.690  1.00  0.00           C
ATOM   3495  HA  THR A 802      74.450  38.020  66.510  1.00  0.00           H
ATOM   3496  CB  THR A 802      75.150  38.030  64.510  1.00  0.00           C
ATOM   3497  HB  THR A 802      75.070  38.720  63.630  1.00  0.00           H
ATOM   3498  OG1 THR A 802      74.340  36.930  64.000  1.00  0.00           O
ATOM   3499  HG1 THR A 802      73.540  37.370  63.710  1.00  0.00           H
ATOM   3500  CG2 THR A 802      76.660  37.430  64.640  1.00  0.00           C
ATOM   3501 HG21 THR A 802      76.900  36.810  63.750  1.00  0.00           H
ATOM   3502 HG22 THR A 802      76.650  36.790  65.540  1.00  0.00           H
ATOM   3503 HG23 THR A 802      77.320  38.310  64.810  1.00  0.00           H
ATOM   3504  C   THR A 802      75.480  39.900  66.070  1.00  0.00           C
ATOM   3505  O   THR A 802      76.120  39.770  67.050  1.00  0.00           O
ATOM   3506  N   ILE A 803      75.510  41.050  65.350  1.00  0.00           N
ATOM   3507  HN  ILE A 803      74.940  41.120  64.540  1.00  0.00           H
ATOM   3508  CA  ILE A 803      76.250  42.330  65.750  1.00  0.00           C
ATOM   3509  HA  ILE A 803      77.260  42.060  66.030  1.00  0.00           H
ATOM   3510  CB  ILE A 803      76.300  43.320  64.580  1.00  0.00           C
ATOM   3511  HB  ILE A 803      75.270  43.370  64.160  1.00  0.00           H
ATOM   3512  CG2 ILE A 803      76.720  44.660  65.000  1.00  0.00           C
ATOM   3513 HG21 ILE A 803      75.910  45.080  65.620  1.00  0.00           H
ATOM   3514 HG22 ILE A 803      76.890  45.330  64.120  1.00  0.00           H
ATOM   3515 HG23 ILE A 803      77.640  44.580  65.590  1.00  0.00           H
ATOM   3516  CG1 ILE A 803      77.220  42.620  63.560  1.00  0.00           C
ATOM   3517 HG11 ILE A 803      76.840  41.630  63.260  1.00  0.00           H
ATOM   3518 HG12 ILE A 803      78.300  42.680  63.820  1.00  0.00           H
ATOM   3519  CD  ILE A 803      77.060  43.380  62.190  1.00  0.00           C
ATOM   3520  HD1 ILE A 803      77.880  43.050  61.520  1.00  0.00           H
ATOM   3521  HD2 ILE A 803      77.330  44.460  62.180  1.00  0.00           H
ATOM   3522  HD3 ILE A 803      76.070  43.190  61.740  1.00  0.00           H
ATOM   3523  C   ILE A 803      75.720  42.850  67.120  1.00  0.00           C
ATOM   3524  O   ILE A 803      76.500  43.120  68.100  1.00  0.00           O
ATOM   3525  N   ASP A 804      74.400  42.970  67.290  1.00  0.00           N
ATOM   3526  HN  ASP A 804      73.810  42.840  66.490  1.00  0.00           H
ATOM   3527  CA  ASP A 804      73.640  43.430  68.490  1.00  0.00           C
ATOM   3528  HA  ASP A 804      73.930  44.450  68.690  1.00  0.00           H
ATOM   3529  CB  ASP A 804      72.140  43.370  68.100  1.00  0.00           C
ATOM   3530  HB1 ASP A 804      71.870  42.420  67.580  1.00  0.00           H
ATOM   3531  HB2 ASP A 804      71.920  44.120  67.310  1.00  0.00           H
ATOM   3532  CG  ASP A 804      71.280  43.760  69.220  1.00  0.00           C
ATOM   3533  OD1 ASP A 804      71.440  44.880  69.810  1.00  0.00           O
ATOM   3534  OD2 ASP A 804      70.410  42.920  69.610  1.00  0.00           O
ATOM   3535  C   ASP A 804      73.970  42.610  69.710  1.00  0.00           C
ATOM   3536  O   ASP A 804      74.280  43.050  70.820  1.00  0.00           O
ATOM   3537  N   TYR A 805      74.000  41.290  69.590  1.00  0.00           N
ATOM   3538  HN  TYR A 805      73.920  40.800  68.720  1.00  0.00           H
ATOM   3539  CA  TYR A 805      74.450  40.420  70.650  1.00  0.00           C
ATOM   3540  HA  TYR A 805      73.800  40.520  71.510  1.00  0.00           H
ATOM   3541  CB  TYR A 805      74.250  38.940  70.180  1.00  0.00           C
ATOM   3542  HB1 TYR A 805      74.840  38.720  69.270  1.00  0.00           H
ATOM   3543  HB2 TYR A 805      73.200  38.860  69.810  1.00  0.00           H
ATOM   3544  CG  TYR A 805      74.630  37.860  71.250  1.00  0.00           C
ATOM   3545  CD1 TYR A 805      75.770  37.010  71.060  1.00  0.00           C
ATOM   3546  HD1 TYR A 805      76.440  37.170  70.230  1.00  0.00           H
ATOM   3547  CE1 TYR A 805      76.040  35.900  71.890  1.00  0.00           C
ATOM   3548  HE1 TYR A 805      77.010  35.440  71.840  1.00  0.00           H
ATOM   3549  CZ  TYR A 805      75.230  35.650  72.990  1.00  0.00           C
ATOM   3550  OH  TYR A 805      75.570  34.620  73.870  1.00  0.00           O
ATOM   3551  HH  TYR A 805      75.130  34.810  74.690  1.00  0.00           H
ATOM   3552  CD2 TYR A 805      73.820  37.560  72.390  1.00  0.00           C
ATOM   3553  HD2 TYR A 805      73.040  38.250  72.660  1.00  0.00           H
ATOM   3554  CE2 TYR A 805      74.090  36.400  73.220  1.00  0.00           C
ATOM   3555  HE2 TYR A 805      73.500  36.300  74.130  1.00  0.00           H
ATOM   3556  C   TYR A 805      75.830  40.530  71.100  1.00  0.00           C
ATOM   3557  O   TYR A 805      76.170  40.600  72.270  1.00  0.00           O
ATOM   3558  N   LEU A 806      76.770  40.710  70.110  1.00  0.00           N
ATOM   3559  HN  LEU A 806      76.320  40.660  69.220  1.00  0.00           H
ATOM   3560  CA  LEU A 806      78.230  40.760  70.250  1.00  0.00           C
ATOM   3561  HA  LEU A 806      78.420  39.950  70.940  1.00  0.00           H
ATOM   3562  CB  LEU A 806      79.040  40.410  68.930  1.00  0.00           C
ATOM   3563  HB1 LEU A 806      80.020  40.920  69.010  1.00  0.00           H
ATOM   3564  HB2 LEU A 806      78.590  40.970  68.080  1.00  0.00           H
ATOM   3565  CG  LEU A 806      79.080  38.970  68.360  1.00  0.00           C
ATOM   3566  HG  LEU A 806      78.010  38.680  68.230  1.00  0.00           H
ATOM   3567  CD1 LEU A 806      79.670  39.040  66.990  1.00  0.00           C
ATOM   3568 HD11 LEU A 806      79.650  37.980  66.630  1.00  0.00           H
ATOM   3569 HD12 LEU A 806      80.700  39.470  67.010  1.00  0.00           H
ATOM   3570 HD13 LEU A 806      78.970  39.570  66.300  1.00  0.00           H
ATOM   3571  CD2 LEU A 806      79.700  38.050  69.320  1.00  0.00           C
ATOM   3572 HD21 LEU A 806      79.610  36.960  69.120  1.00  0.00           H
ATOM   3573 HD22 LEU A 806      79.190  38.180  70.310  1.00  0.00           H
ATOM   3574 HD23 LEU A 806      80.710  38.440  69.530  1.00  0.00           H
ATOM   3575  C   LEU A 806      78.680  42.070  70.890  1.00  0.00           C
ATOM   3576  O   LEU A 806      79.510  41.940  71.780  1.00  0.00           O
ATOM   3577  N   VAL A 807      78.200  43.240  70.570  1.00  0.00           N
ATOM   3578  HN  VAL A 807      77.520  43.280  69.840  1.00  0.00           H
ATOM   3579  CA  VAL A 807      78.530  44.430  71.350  1.00  0.00           C
ATOM   3580  HA  VAL A 807      79.590  44.340  71.550  1.00  0.00           H
ATOM   3581  CB  VAL A 807      78.140  45.660  70.640  1.00  0.00           C
ATOM   3582  HB  VAL A 807      78.490  45.550  69.590  1.00  0.00           H
ATOM   3583  CG1 VAL A 807      76.610  45.820  70.520  1.00  0.00           C
ATOM   3584 HG11 VAL A 807      76.240  45.980  71.560  1.00  0.00           H
ATOM   3585 HG12 VAL A 807      76.030  44.970  70.090  1.00  0.00           H
ATOM   3586 HG13 VAL A 807      76.400  46.730  69.920  1.00  0.00           H
ATOM   3587  CG2 VAL A 807      78.750  46.860  71.390  1.00  0.00           C
ATOM   3588 HG21 VAL A 807      78.620  47.850  70.920  1.00  0.00           H
ATOM   3589 HG22 VAL A 807      79.850  46.740  71.440  1.00  0.00           H
ATOM   3590 HG23 VAL A 807      78.330  46.990  72.410  1.00  0.00           H
ATOM   3591  C   VAL A 807      77.970  44.380  72.780  1.00  0.00           C
ATOM   3592  O   VAL A 807      78.630  44.710  73.720  1.00  0.00           O
ATOM   3593  N   GLY A 808      76.730  43.880  72.990  1.00  0.00           N
ATOM   3594  HN  GLY A 808      76.220  43.590  72.180  1.00  0.00           H
ATOM   3595  CA  GLY A 808      76.280  43.620  74.340  1.00  0.00           C
ATOM   3596  HA1 GLY A 808      77.100  43.440  75.000  1.00  0.00           H
ATOM   3597  HA2 GLY A 808      75.560  42.820  74.270  1.00  0.00           H
ATOM   3598  C   GLY A 808      75.410  44.710  74.930  1.00  0.00           C
ATOM   3599  O   GLY A 808      75.000  44.650  76.020  1.00  0.00           O
ATOM   3600  N   VAL A 809      75.010  45.670  74.120  1.00  0.00           N
ATOM   3601  HN  VAL A 809      75.210  45.860  73.160  1.00  0.00           H
ATOM   3602  CA  VAL A 809      74.180  46.760  74.700  1.00  0.00           C
ATOM   3603  HA  VAL A 809      74.410  46.930  75.750  1.00  0.00           H
ATOM   3604  CB  VAL A 809      74.650  48.150  74.200  1.00  0.00           C
ATOM   3605  HB  VAL A 809      74.620  48.180  73.090  1.00  0.00           H
ATOM   3606  CG1 VAL A 809      73.640  49.230  74.630  1.00  0.00           C
ATOM   3607 HG11 VAL A 809      72.640  49.040  74.180  1.00  0.00           H
ATOM   3608 HG12 VAL A 809      73.980  50.220  74.260  1.00  0.00           H
ATOM   3609 HG13 VAL A 809      73.540  49.230  75.740  1.00  0.00           H
ATOM   3610  CG2 VAL A 809      76.010  48.520  74.810  1.00  0.00           C
ATOM   3611 HG21 VAL A 809      76.620  47.580  74.810  1.00  0.00           H
ATOM   3612 HG22 VAL A 809      75.920  48.910  75.840  1.00  0.00           H
ATOM   3613 HG23 VAL A 809      76.540  49.200  74.120  1.00  0.00           H
ATOM   3614  C   VAL A 809      72.720  46.450  74.470  1.00  0.00           C
ATOM   3615  O   VAL A 809      72.400  46.130  73.350  1.00  0.00           O
ATOM   3616  N   PRO A 810      71.720  46.620  75.420  1.00  0.00           N
ATOM   3617  CD  PRO A 810      71.960  46.920  76.820  1.00  0.00           C
ATOM   3618  HD1 PRO A 810      72.330  47.970  76.920  1.00  0.00           H
ATOM   3619  HD2 PRO A 810      72.820  46.250  77.060  1.00  0.00           H
ATOM   3620  CA  PRO A 810      70.440  45.790  75.260  1.00  0.00           C
ATOM   3621  HA  PRO A 810      70.710  44.860  74.770  1.00  0.00           H
ATOM   3622  CB  PRO A 810      69.970  45.520  76.730  1.00  0.00           C
ATOM   3623  HB1 PRO A 810      70.380  44.530  77.030  1.00  0.00           H
ATOM   3624  HB2 PRO A 810      68.860  45.480  76.800  1.00  0.00           H
ATOM   3625  CG  PRO A 810      70.700  46.610  77.590  1.00  0.00           C
ATOM   3626  HG1 PRO A 810      70.060  47.500  77.510  1.00  0.00           H
ATOM   3627  HG2 PRO A 810      71.010  46.190  78.570  1.00  0.00           H
ATOM   3628  C   PRO A 810      69.470  46.640  74.490  1.00  0.00           C
ATOM   3629  O   PRO A 810      68.650  47.380  75.070  1.00  0.00           O
ATOM   3630  N   SER A 811      69.490  46.610  73.150  1.00  0.00           N
ATOM   3631  HN  SER A 811      70.220  46.070  72.730  1.00  0.00           H
ATOM   3632  CA  SER A 811      68.530  47.230  72.260  1.00  0.00           C
ATOM   3633  HA  SER A 811      68.520  48.290  72.480  1.00  0.00           H
ATOM   3634  CB  SER A 811      68.810  47.250  70.710  1.00  0.00           C
ATOM   3635  HB1 SER A 811      69.760  47.810  70.580  1.00  0.00           H
ATOM   3636  HB2 SER A 811      67.960  47.790  70.240  1.00  0.00           H
ATOM   3637  OG  SER A 811      68.910  45.860  70.290  1.00  0.00           O
ATOM   3638  HG1 SER A 811      69.860  45.820  70.190  1.00  0.00           H
ATOM   3639  C   SER A 811      67.090  46.720  72.570  1.00  0.00           C
ATOM   3640  O   SER A 811      66.960  45.510  72.870  1.00  0.00           O
ATOM   3641  N   PRO A 812      66.010  47.490  72.580  1.00  0.00           N
ATOM   3642  CD  PRO A 812      66.100  48.920  72.270  1.00  0.00           C
ATOM   3643  HD1 PRO A 812      66.250  49.170  71.190  1.00  0.00           H
ATOM   3644  HD2 PRO A 812      66.900  49.440  72.840  1.00  0.00           H
ATOM   3645  CA  PRO A 812      64.600  47.030  72.620  1.00  0.00           C
ATOM   3646  HA  PRO A 812      64.470  46.660  73.620  1.00  0.00           H
ATOM   3647  CB  PRO A 812      63.790  48.310  72.500  1.00  0.00           C
ATOM   3648  HB1 PRO A 812      62.980  48.290  73.250  1.00  0.00           H
ATOM   3649  HB2 PRO A 812      63.350  48.410  71.480  1.00  0.00           H
ATOM   3650  CG  PRO A 812      64.690  49.500  72.840  1.00  0.00           C
ATOM   3651  HG1 PRO A 812      64.510  50.540  72.510  1.00  0.00           H
ATOM   3652  HG2 PRO A 812      64.670  49.430  73.950  1.00  0.00           H
ATOM   3653  C   PRO A 812      64.240  45.910  71.610  1.00  0.00           C
ATOM   3654  O   PRO A 812      64.420  46.170  70.460  1.00  0.00           O
ATOM   3655  N   LYS A 813      63.640  44.840  72.150  1.00  0.00           N
ATOM   3656  HN  LYS A 813      63.330  44.880  73.100  1.00  0.00           H
ATOM   3657  CA  LYS A 813      63.310  43.710  71.430  1.00  0.00           C
ATOM   3658  HA  LYS A 813      63.620  43.760  70.400  1.00  0.00           H
ATOM   3659  CB  LYS A 813      63.890  42.470  72.140  1.00  0.00           C
ATOM   3660  HB1 LYS A 813      63.620  41.560  71.590  1.00  0.00           H
ATOM   3661  HB2 LYS A 813      63.560  42.410  73.200  1.00  0.00           H
ATOM   3662  CG  LYS A 813      65.400  42.530  72.210  1.00  0.00           C
ATOM   3663  HG1 LYS A 813      65.740  41.530  72.560  1.00  0.00           H
ATOM   3664  HG2 LYS A 813      65.720  43.250  72.980  1.00  0.00           H
ATOM   3665  CD  LYS A 813      66.170  42.880  70.990  1.00  0.00           C
ATOM   3666  HD1 LYS A 813      66.100  43.970  70.800  1.00  0.00           H
ATOM   3667  HD2 LYS A 813      65.720  42.250  70.210  1.00  0.00           H
ATOM   3668  CE  LYS A 813      67.610  42.430  71.030  1.00  0.00           C
ATOM   3669  HE1 LYS A 813      67.860  42.280  69.950  1.00  0.00           H
ATOM   3670  HE2 LYS A 813      67.730  41.440  71.530  1.00  0.00           H
ATOM   3671  NZ  LYS A 813      68.660  43.380  71.600  1.00  0.00           N
ATOM   3672  HZ1 LYS A 813      69.450  43.230  70.940  1.00  0.00           H
ATOM   3673  HZ2 LYS A 813      68.860  43.010  72.550  1.00  0.00           H
ATOM   3674  HZ3 LYS A 813      68.280  44.340  71.530  1.00  0.00           H
ATOM   3675  C   LYS A 813      61.770  43.630  71.360  1.00  0.00           C
ATOM   3676  O   LYS A 813      61.150  44.320  72.160  1.00  0.00           O
ATOM   3677  N   LEU A 814      61.170  42.980  70.340  1.00  0.00           N
ATOM   3678  HN  LEU A 814      61.720  42.480  69.670  1.00  0.00           H
ATOM   3679  CA  LEU A 814      59.790  42.750  70.220  1.00  0.00           C
ATOM   3680  HA  LEU A 814      59.310  43.700  69.950  1.00  0.00           H
ATOM   3681  CB  LEU A 814      59.350  41.860  69.040  1.00  0.00           C
ATOM   3682  HB1 LEU A 814      59.580  40.790  69.210  1.00  0.00           H
ATOM   3683  HB2 LEU A 814      59.880  42.120  68.110  1.00  0.00           H
ATOM   3684  CG  LEU A 814      57.870  41.880  68.650  1.00  0.00           C
ATOM   3685  HG  LEU A 814      57.220  41.740  69.530  1.00  0.00           H
ATOM   3686  CD1 LEU A 814      57.440  43.120  67.880  1.00  0.00           C
ATOM   3687 HD11 LEU A 814      57.430  44.050  68.510  1.00  0.00           H
ATOM   3688 HD12 LEU A 814      56.380  43.060  67.560  1.00  0.00           H
ATOM   3689 HD13 LEU A 814      58.110  43.320  67.020  1.00  0.00           H
ATOM   3690  CD2 LEU A 814      57.430  40.630  67.880  1.00  0.00           C
ATOM   3691 HD21 LEU A 814      57.740  39.800  68.540  1.00  0.00           H
ATOM   3692 HD22 LEU A 814      57.920  40.480  66.890  1.00  0.00           H
ATOM   3693 HD23 LEU A 814      56.320  40.660  67.720  1.00  0.00           H
ATOM   3694  C   LEU A 814      59.040  42.410  71.480  1.00  0.00           C
ATOM   3695  O   LEU A 814      59.410  41.370  72.050  1.00  0.00           O
ATOM   3696  N   HSD A 815      57.950  43.140  71.980  1.00  0.00           N
ATOM   3697  HN  HSD A 815      57.710  43.920  71.410  1.00  0.00           H
ATOM   3698  CA  HSD A 815      57.220  42.750  73.140  1.00  0.00           C
ATOM   3699  HA  HSD A 815      58.060  42.480  73.750  1.00  0.00           H
ATOM   3700  CB  HSD A 815      56.420  43.980  73.720  1.00  0.00           C
ATOM   3701  HB1 HSD A 815      55.700  44.320  72.940  1.00  0.00           H
ATOM   3702  HB2 HSD A 815      57.110  44.800  74.000  1.00  0.00           H
ATOM   3703  ND1 HSD A 815      56.390  43.730  76.200  1.00  0.00           N
ATOM   3704  HD1 HSD A 815      57.380  43.730  76.370  1.00  0.00           H
ATOM   3705  CG  HSD A 815      55.790  43.660  75.010  1.00  0.00           C
ATOM   3706  CE1 HSD A 815      55.430  43.600  77.140  1.00  0.00           C
ATOM   3707  HE1 HSD A 815      55.770  43.780  78.160  1.00  0.00           H
ATOM   3708  NE2 HSD A 815      54.250  43.380  76.650  1.00  0.00           N
ATOM   3709  CD2 HSD A 815      54.480  43.390  75.260  1.00  0.00           C
ATOM   3710  HD2 HSD A 815      53.670  43.270  74.560  1.00  0.00           H
ATOM   3711  C   HSD A 815      56.370  41.600  72.810  1.00  0.00           C
ATOM   3712  O   HSD A 815      55.350  41.690  72.120  1.00  0.00           O
ATOM   3713  N   VAL A 816      56.710  40.450  73.430  1.00  0.00           N
ATOM   3714  HN  VAL A 816      57.500  40.480  74.040  1.00  0.00           H
ATOM   3715  CA  VAL A 816      56.000  39.120  73.270  1.00  0.00           C
ATOM   3716  HA  VAL A 816      55.320  39.370  72.490  1.00  0.00           H
ATOM   3717  CB  VAL A 816      56.950  38.020  72.760  1.00  0.00           C
ATOM   3718  HB  VAL A 816      57.810  38.010  73.460  1.00  0.00           H
ATOM   3719  CG1 VAL A 816      56.370  36.590  72.860  1.00  0.00           C
ATOM   3720 HG11 VAL A 816      56.400  36.230  73.900  1.00  0.00           H
ATOM   3721 HG12 VAL A 816      56.870  35.850  72.200  1.00  0.00           H
ATOM   3722 HG13 VAL A 816      55.290  36.610  72.580  1.00  0.00           H
ATOM   3723  CG2 VAL A 816      57.110  38.400  71.290  1.00  0.00           C
ATOM   3724 HG21 VAL A 816      56.130  38.770  70.880  1.00  0.00           H
ATOM   3725 HG22 VAL A 816      57.600  37.570  70.730  1.00  0.00           H
ATOM   3726 HG23 VAL A 816      57.790  39.280  71.230  1.00  0.00           H
ATOM   3727  C   VAL A 816      55.110  38.700  74.510  1.00  0.00           C
ATOM   3728  O   VAL A 816      55.670  38.150  75.500  1.00  0.00           O
ATOM   3729  N   PRO A 817      53.760  38.790  74.450  1.00  0.00           N
ATOM   3730  CD  PRO A 817      53.050  39.850  73.690  1.00  0.00           C
ATOM   3731  HD1 PRO A 817      52.940  39.560  72.620  1.00  0.00           H
ATOM   3732  HD2 PRO A 817      53.670  40.760  73.900  1.00  0.00           H
ATOM   3733  CA  PRO A 817      52.960  37.970  75.360  1.00  0.00           C
ATOM   3734  HA  PRO A 817      53.280  38.280  76.340  1.00  0.00           H
ATOM   3735  CB  PRO A 817      51.550  38.300  74.830  1.00  0.00           C
ATOM   3736  HB1 PRO A 817      50.810  38.100  75.650  1.00  0.00           H
ATOM   3737  HB2 PRO A 817      51.270  37.750  73.910  1.00  0.00           H
ATOM   3738  CG  PRO A 817      51.610  39.770  74.270  1.00  0.00           C
ATOM   3739  HG1 PRO A 817      50.820  39.960  73.510  1.00  0.00           H
ATOM   3740  HG2 PRO A 817      51.420  40.520  75.070  1.00  0.00           H
ATOM   3741  C   PRO A 817      53.150  36.450  75.150  1.00  0.00           C
ATOM   3742  O   PRO A 817      53.340  36.000  74.000  1.00  0.00           O
ATOM   3743  N   GLU A 818      53.080  35.600  76.280  1.00  0.00           N
ATOM   3744  HN  GLU A 818      52.920  36.110  77.120  1.00  0.00           H
ATOM   3745  CA  GLU A 818      53.410  34.170  76.480  1.00  0.00           C
ATOM   3746  HA  GLU A 818      53.450  33.810  75.470  1.00  0.00           H
ATOM   3747  CB  GLU A 818      54.670  33.820  77.310  1.00  0.00           C
ATOM   3748  HB1 GLU A 818      54.610  32.770  77.670  1.00  0.00           H
ATOM   3749  HB2 GLU A 818      54.800  34.460  78.200  1.00  0.00           H
ATOM   3750  CG  GLU A 818      55.860  34.000  76.390  1.00  0.00           C
ATOM   3751  HG1 GLU A 818      56.060  35.040  76.060  1.00  0.00           H
ATOM   3752  HG2 GLU A 818      55.640  33.540  75.400  1.00  0.00           H
ATOM   3753  CD  GLU A 818      57.160  33.310  76.960  1.00  0.00           C
ATOM   3754  OE1 GLU A 818      58.220  33.720  76.420  1.00  0.00           O
ATOM   3755  OE2 GLU A 818      57.120  32.540  77.900  1.00  0.00           O
ATOM   3756  C   GLU A 818      52.270  33.590  77.210  1.00  0.00           C
ATOM   3757  O   GLU A 818      51.890  34.120  78.220  1.00  0.00           O
ATOM   3758  N   LYS A 819      51.690  32.470  76.660  1.00  0.00           N
ATOM   3759  HN  LYS A 819      51.850  32.130  75.740  1.00  0.00           H
ATOM   3760  CA  LYS A 819      50.520  31.660  77.220  1.00  0.00           C
ATOM   3761  HA  LYS A 819      50.520  30.850  76.490  1.00  0.00           H
ATOM   3762  CB  LYS A 819      50.910  30.980  78.490  1.00  0.00           C
ATOM   3763  HB1 LYS A 819      50.260  30.110  78.730  1.00  0.00           H
ATOM   3764  HB2 LYS A 819      50.900  31.720  79.310  1.00  0.00           H
ATOM   3765  CG  LYS A 819      52.420  30.540  78.530  1.00  0.00           C
ATOM   3766  HG1 LYS A 819      52.370  29.980  79.490  1.00  0.00           H
ATOM   3767  HG2 LYS A 819      53.070  31.430  78.620  1.00  0.00           H
ATOM   3768  CD  LYS A 819      52.840  29.530  77.410  1.00  0.00           C
ATOM   3769  HD1 LYS A 819      52.460  29.760  76.400  1.00  0.00           H
ATOM   3770  HD2 LYS A 819      52.340  28.570  77.640  1.00  0.00           H
ATOM   3771  CE  LYS A 819      54.380  29.380  77.280  1.00  0.00           C
ATOM   3772  HE1 LYS A 819      54.950  30.280  76.970  1.00  0.00           H
ATOM   3773  HE2 LYS A 819      54.610  28.540  76.600  1.00  0.00           H
ATOM   3774  NZ  LYS A 819      54.950  28.940  78.590  1.00  0.00           N
ATOM   3775  HZ1 LYS A 819      55.870  28.480  78.480  1.00  0.00           H
ATOM   3776  HZ2 LYS A 819      54.390  28.240  79.140  1.00  0.00           H
ATOM   3777  HZ3 LYS A 819      55.080  29.710  79.290  1.00  0.00           H
ATOM   3778  C   LYS A 819      49.140  32.260  77.340  1.00  0.00           C
ATOM   3779  O   LYS A 819      48.900  33.460  77.300  1.00  0.00           O
ATOM   3780  N   PHE A 820      48.160  31.320  77.270  1.00  0.00           N
ATOM   3781  HN  PHE A 820      48.540  30.410  77.150  1.00  0.00           H
ATOM   3782  CA  PHE A 820      46.740  31.580  77.340  1.00  0.00           C
ATOM   3783  HA  PHE A 820      46.600  32.510  76.820  1.00  0.00           H
ATOM   3784  CB  PHE A 820      46.080  30.390  76.700  1.00  0.00           C
ATOM   3785  HB1 PHE A 820      44.970  30.440  76.680  1.00  0.00           H
ATOM   3786  HB2 PHE A 820      46.240  29.480  77.310  1.00  0.00           H
ATOM   3787  CG  PHE A 820      46.540  30.040  75.280  1.00  0.00           C
ATOM   3788  CD1 PHE A 820      46.320  31.040  74.250  1.00  0.00           C
ATOM   3789  HD1 PHE A 820      45.910  31.990  74.510  1.00  0.00           H
ATOM   3790  CE1 PHE A 820      46.690  30.740  72.940  1.00  0.00           C
ATOM   3791  HE1 PHE A 820      46.490  31.490  72.170  1.00  0.00           H
ATOM   3792  CZ  PHE A 820      47.230  29.530  72.660  1.00  0.00           C
ATOM   3793  HZ  PHE A 820      47.630  29.530  71.660  1.00  0.00           H
ATOM   3794  CD2 PHE A 820      47.090  28.810  74.990  1.00  0.00           C
ATOM   3795  HD2 PHE A 820      47.080  28.040  75.740  1.00  0.00           H
ATOM   3796  CE2 PHE A 820      47.510  28.580  73.660  1.00  0.00           C
ATOM   3797  HE2 PHE A 820      47.980  27.670  73.330  1.00  0.00           H
ATOM   3798  C   PHE A 820      46.230  31.860  78.720  1.00  0.00           C
ATOM   3799  O   PHE A 820      46.900  31.400  79.660  1.00  0.00           O
ATOM   3800  N   GLU A 821      45.170  32.680  78.910  1.00  0.00           N
ATOM   3801  HN  GLU A 821      44.820  33.230  78.170  1.00  0.00           H
ATOM   3802  CA  GLU A 821      44.390  32.940  80.070  1.00  0.00           C
ATOM   3803  HA  GLU A 821      45.000  33.480  80.790  1.00  0.00           H
ATOM   3804  CB  GLU A 821      43.240  34.040  79.850  1.00  0.00           C
ATOM   3805  HB1 GLU A 821      42.540  34.090  80.710  1.00  0.00           H
ATOM   3806  HB2 GLU A 821      42.560  33.820  78.990  1.00  0.00           H
ATOM   3807  CG  GLU A 821      43.700  35.490  79.740  1.00  0.00           C
ATOM   3808  HG1 GLU A 821      42.860  36.170  79.490  1.00  0.00           H
ATOM   3809  HG2 GLU A 821      44.460  35.540  78.930  1.00  0.00           H
ATOM   3810  CD  GLU A 821      44.370  36.130  80.970  1.00  0.00           C
ATOM   3811  OE1 GLU A 821      44.140  35.610  82.110  1.00  0.00           O
ATOM   3812  OE2 GLU A 821      45.090  37.120  80.800  1.00  0.00           O
ATOM   3813  C   GLU A 821      43.930  31.640  80.750  1.00  0.00           C
ATOM   3814  O   GLU A 821      43.650  30.660  80.050  1.00  0.00           O
ATOM   3815  N   PRO A 822      43.760  31.500  82.020  1.00  0.00           N
ATOM   3816  CD  PRO A 822      44.340  32.330  83.060  1.00  0.00           C
ATOM   3817  HD1 PRO A 822      43.770  33.280  83.120  1.00  0.00           H
ATOM   3818  HD2 PRO A 822      45.350  32.680  82.730  1.00  0.00           H
ATOM   3819  CA  PRO A 822      43.000  30.370  82.680  1.00  0.00           C
ATOM   3820  HA  PRO A 822      43.620  29.480  82.650  1.00  0.00           H
ATOM   3821  CB  PRO A 822      43.050  30.720  84.220  1.00  0.00           C
ATOM   3822  HB1 PRO A 822      42.920  29.800  84.840  1.00  0.00           H
ATOM   3823  HB2 PRO A 822      42.160  31.350  84.450  1.00  0.00           H
ATOM   3824  CG  PRO A 822      44.360  31.480  84.360  1.00  0.00           C
ATOM   3825  HG1 PRO A 822      44.380  32.120  85.270  1.00  0.00           H
ATOM   3826  HG2 PRO A 822      45.200  30.770  84.310  1.00  0.00           H
ATOM   3827  C   PRO A 822      41.680  29.990  82.160  1.00  0.00           C
ATOM   3828  O   PRO A 822      40.960  30.840  81.660  1.00  0.00           O
ATOM   3829  N   THR A 823      41.280  28.700  82.180  1.00  0.00           N
ATOM   3830  HN  THR A 823      41.950  28.050  82.550  1.00  0.00           H
ATOM   3831  CA  THR A 823      39.930  28.230  81.790  1.00  0.00           C
ATOM   3832  HA  THR A 823      39.830  28.650  80.800  1.00  0.00           H
ATOM   3833  CB  THR A 823      39.930  26.700  81.690  1.00  0.00           C
ATOM   3834  HB  THR A 823      40.910  26.430  81.250  1.00  0.00           H
ATOM   3835  OG1 THR A 823      38.910  26.230  80.890  1.00  0.00           O
ATOM   3836  HG1 THR A 823      39.050  26.490  79.970  1.00  0.00           H
ATOM   3837  CG2 THR A 823      39.790  26.000  83.080  1.00  0.00           C
ATOM   3838 HG21 THR A 823      39.970  24.920  82.960  1.00  0.00           H
ATOM   3839 HG22 THR A 823      38.840  26.190  83.620  1.00  0.00           H
ATOM   3840 HG23 THR A 823      40.570  26.440  83.730  1.00  0.00           H
ATOM   3841  C   THR A 823      38.760  28.830  82.490  1.00  0.00           C
ATOM   3842  O   THR A 823      38.810  28.950  83.710  1.00  0.00           O
ATOM   3843  N   HSD A 824      37.730  29.220  81.700  1.00  0.00           N
ATOM   3844  HN  HSD A 824      37.820  29.040  80.720  1.00  0.00           H
ATOM   3845  CA  HSD A 824      36.540  29.830  82.270  1.00  0.00           C
ATOM   3846  HA  HSD A 824      36.730  30.230  83.250  1.00  0.00           H
ATOM   3847  CB  HSD A 824      36.290  30.990  81.290  1.00  0.00           C
ATOM   3848  HB1 HSD A 824      35.920  30.620  80.310  1.00  0.00           H
ATOM   3849  HB2 HSD A 824      37.250  31.530  81.160  1.00  0.00           H
ATOM   3850  ND1 HSD A 824      33.840  31.680  81.680  1.00  0.00           N
ATOM   3851  HD1 HSD A 824      33.370  30.800  81.680  1.00  0.00           H
ATOM   3852  CG  HSD A 824      35.230  31.960  81.780  1.00  0.00           C
ATOM   3853  CE1 HSD A 824      33.180  32.770  82.140  1.00  0.00           C
ATOM   3854  HE1 HSD A 824      32.110  32.950  82.060  1.00  0.00           H
ATOM   3855  NE2 HSD A 824      33.990  33.740  82.520  1.00  0.00           N
ATOM   3856  CD2 HSD A 824      35.270  33.240  82.300  1.00  0.00           C
ATOM   3857  HD2 HSD A 824      36.130  33.880  82.390  1.00  0.00           H
ATOM   3858  C   HSD A 824      35.420  28.800  82.180  1.00  0.00           C
ATOM   3859  O   HSD A 824      35.050  28.520  81.030  1.00  0.00           O
ATOM   3860  N   PRO A 825      34.830  28.230  83.210  1.00  0.00           N
ATOM   3861  CD  PRO A 825      35.210  28.470  84.620  1.00  0.00           C
ATOM   3862  HD1 PRO A 825      35.020  29.530  84.870  1.00  0.00           H
ATOM   3863  HD2 PRO A 825      36.260  28.140  84.800  1.00  0.00           H
ATOM   3864  CA  PRO A 825      33.690  27.330  83.100  1.00  0.00           C
ATOM   3865  HA  PRO A 825      34.130  26.420  82.730  1.00  0.00           H
ATOM   3866  CB  PRO A 825      33.050  27.290  84.540  1.00  0.00           C
ATOM   3867  HB1 PRO A 825      32.700  26.240  84.670  1.00  0.00           H
ATOM   3868  HB2 PRO A 825      32.140  27.930  84.560  1.00  0.00           H
ATOM   3869  CG  PRO A 825      34.230  27.630  85.500  1.00  0.00           C
ATOM   3870  HG1 PRO A 825      33.880  28.230  86.370  1.00  0.00           H
ATOM   3871  HG2 PRO A 825      34.830  26.750  85.830  1.00  0.00           H
ATOM   3872  C   PRO A 825      32.610  27.860  82.130  1.00  0.00           C
ATOM   3873  O   PRO A 825      32.180  29.060  82.140  1.00  0.00           O
ATOM   3874  N   GLU A 826      32.000  26.850  81.370  1.00  0.00           N
ATOM   3875  HN  GLU A 826      32.430  25.970  81.540  1.00  0.00           H
ATOM   3876  CA  GLU A 826      30.730  26.800  80.640  1.00  0.00           C
ATOM   3877  HA  GLU A 826      30.790  25.830  80.160  1.00  0.00           H
ATOM   3878  CB  GLU A 826      29.560  26.880  81.630  1.00  0.00           C
ATOM   3879  HB1 GLU A 826      28.580  26.740  81.120  1.00  0.00           H
ATOM   3880  HB2 GLU A 826      29.530  27.860  82.160  1.00  0.00           H
ATOM   3881  CG  GLU A 826      29.570  25.700  82.740  1.00  0.00           C
ATOM   3882  HG1 GLU A 826      30.630  25.490  82.980  1.00  0.00           H
ATOM   3883  HG2 GLU A 826      29.210  24.790  82.200  1.00  0.00           H
ATOM   3884  CD  GLU A 826      28.650  25.990  83.940  1.00  0.00           C
ATOM   3885  OE1 GLU A 826      28.200  27.160  84.060  1.00  0.00           O
ATOM   3886  OE2 GLU A 826      28.460  25.050  84.800  1.00  0.00           O
ATOM   3887  C   GLU A 826      30.590  27.840  79.500  1.00  0.00           C
ATOM   3888  O   GLU A 826      29.550  27.940  78.810  1.00  0.00           O
ATOM   3889  N   ARG A 827      31.670  28.520  79.200  1.00  0.00           N
ATOM   3890  HN  ARG A 827      32.520  28.300  79.690  1.00  0.00           H
ATOM   3891  CA  ARG A 827      31.690  29.530  78.170  1.00  0.00           C
ATOM   3892  HA  ARG A 827      30.800  30.120  78.250  1.00  0.00           H
ATOM   3893  CB  ARG A 827      32.960  30.400  78.290  1.00  0.00           C
ATOM   3894  HB1 ARG A 827      33.800  29.880  77.780  1.00  0.00           H
ATOM   3895  HB2 ARG A 827      33.060  30.570  79.380  1.00  0.00           H
ATOM   3896  CG  ARG A 827      32.810  31.690  77.450  1.00  0.00           C
ATOM   3897  HG1 ARG A 827      32.000  32.320  77.870  1.00  0.00           H
ATOM   3898  HG2 ARG A 827      32.500  31.480  76.410  1.00  0.00           H
ATOM   3899  CD  ARG A 827      34.170  32.390  77.320  1.00  0.00           C
ATOM   3900  HD1 ARG A 827      34.190  33.080  76.450  1.00  0.00           H
ATOM   3901  HD2 ARG A 827      34.960  31.620  77.250  1.00  0.00           H
ATOM   3902  NE  ARG A 827      34.270  33.250  78.590  1.00  0.00           N
ATOM   3903  HE  ARG A 827      33.460  33.780  78.830  1.00  0.00           H
ATOM   3904  CZ  ARG A 827      35.430  33.700  78.950  1.00  0.00           C
ATOM   3905  NH1 ARG A 827      36.560  33.490  78.390  1.00  0.00           N
ATOM   3906 HH11 ARG A 827      36.550  33.170  77.440  1.00  0.00           H
ATOM   3907 HH12 ARG A 827      37.260  34.190  78.430  1.00  0.00           H
ATOM   3908  NH2 ARG A 827      35.440  34.590  79.920  1.00  0.00           N
ATOM   3909 HH21 ARG A 827      34.760  34.440  80.630  1.00  0.00           H
ATOM   3910 HH22 ARG A 827      36.330  35.030  80.000  1.00  0.00           H
ATOM   3911  C   ARG A 827      31.670  28.870  76.820  1.00  0.00           C
ATOM   3912  O   ARG A 827      32.340  27.950  76.380  1.00  0.00           O
ATOM   3913  N   GLY A 828      30.850  29.520  75.910  1.00  0.00           N
ATOM   3914  HN  GLY A 828      30.320  30.300  76.260  1.00  0.00           H
ATOM   3915  CA  GLY A 828      30.730  29.170  74.470  1.00  0.00           C
ATOM   3916  HA1 GLY A 828      29.990  29.850  74.060  1.00  0.00           H
ATOM   3917  HA2 GLY A 828      30.460  28.140  74.360  1.00  0.00           H
ATOM   3918  C   GLY A 828      31.980  29.330  73.560  1.00  0.00           C
ATOM   3919  O   GLY A 828      33.020  29.760  73.970  1.00  0.00           O
ATOM   3920  N   TRP A 829      31.810  28.940  72.240  1.00  0.00           N
ATOM   3921  HN  TRP A 829      30.900  28.660  71.970  1.00  0.00           H
ATOM   3922  CA  TRP A 829      32.970  28.800  71.490  1.00  0.00           C
ATOM   3923  HA  TRP A 829      33.860  28.830  72.090  1.00  0.00           H
ATOM   3924  CB  TRP A 829      32.990  27.290  71.030  1.00  0.00           C
ATOM   3925  HB1 TRP A 829      32.830  26.700  71.950  1.00  0.00           H
ATOM   3926  HB2 TRP A 829      33.960  27.020  70.560  1.00  0.00           H
ATOM   3927  CG  TRP A 829      31.930  26.830  70.180  1.00  0.00           C
ATOM   3928  CD1 TRP A 829      30.810  26.110  70.560  1.00  0.00           C
ATOM   3929  HD1 TRP A 829      30.720  25.770  71.590  1.00  0.00           H
ATOM   3930  NE1 TRP A 829      30.010  25.920  69.530  1.00  0.00           N
ATOM   3931  HE1 TRP A 829      29.160  25.440  69.510  1.00  0.00           H
ATOM   3932  CE2 TRP A 829      30.610  26.440  68.420  1.00  0.00           C
ATOM   3933  CD2 TRP A 829      31.830  26.970  68.770  1.00  0.00           C
ATOM   3934  CE3 TRP A 829      32.640  27.560  67.770  1.00  0.00           C
ATOM   3935  HE3 TRP A 829      33.570  28.070  68.020  1.00  0.00           H
ATOM   3936  CZ3 TRP A 829      32.210  27.730  66.470  1.00  0.00           C
ATOM   3937  HZ3 TRP A 829      32.820  28.250  65.760  1.00  0.00           H
ATOM   3938  CZ2 TRP A 829      30.140  26.460  67.130  1.00  0.00           C
ATOM   3939  HZ2 TRP A 829      29.190  25.990  66.920  1.00  0.00           H
ATOM   3940  CH2 TRP A 829      30.910  27.220  66.220  1.00  0.00           C
ATOM   3941  HH2 TRP A 829      30.460  27.430  65.260  1.00  0.00           H
ATOM   3942  C   TRP A 829      32.950  29.800  70.280  1.00  0.00           C
ATOM   3943  O   TRP A 829      33.930  29.940  69.510  1.00  0.00           O
ATOM   3944  N   ILE A 830      31.820  30.540  70.060  1.00  0.00           N
ATOM   3945  HN  ILE A 830      30.990  30.240  70.530  1.00  0.00           H
ATOM   3946  CA  ILE A 830      31.760  31.390  68.910  1.00  0.00           C
ATOM   3947  HA  ILE A 830      32.740  31.530  68.500  1.00  0.00           H
ATOM   3948  CB  ILE A 830      31.060  30.900  67.720  1.00  0.00           C
ATOM   3949  HB  ILE A 830      31.680  30.140  67.200  1.00  0.00           H
ATOM   3950  CG2 ILE A 830      29.700  30.320  68.050  1.00  0.00           C
ATOM   3951 HG21 ILE A 830      29.720  29.520  68.820  1.00  0.00           H
ATOM   3952 HG22 ILE A 830      29.220  30.090  67.080  1.00  0.00           H
ATOM   3953 HG23 ILE A 830      28.960  31.110  68.250  1.00  0.00           H
ATOM   3954  CG1 ILE A 830      31.000  31.950  66.560  1.00  0.00           C
ATOM   3955 HG11 ILE A 830      31.990  32.460  66.590  1.00  0.00           H
ATOM   3956 HG12 ILE A 830      30.120  32.620  66.720  1.00  0.00           H
ATOM   3957  CD  ILE A 830      30.760  31.290  65.180  1.00  0.00           C
ATOM   3958  HD1 ILE A 830      29.720  30.960  65.000  1.00  0.00           H
ATOM   3959  HD2 ILE A 830      31.490  30.480  64.990  1.00  0.00           H
ATOM   3960  HD3 ILE A 830      30.890  32.100  64.420  1.00  0.00           H
ATOM   3961  C   ILE A 830      31.380  32.810  69.320  1.00  0.00           C
ATOM   3962  O   ILE A 830      30.320  33.000  69.860  1.00  0.00           O
ATOM   3963  N   ILE A 831      32.240  33.840  68.990  1.00  0.00           N
ATOM   3964  HN  ILE A 831      33.100  33.490  68.600  1.00  0.00           H
ATOM   3965  CA  ILE A 831      31.910  35.220  69.350  1.00  0.00           C
ATOM   3966  HA  ILE A 831      31.480  35.290  70.350  1.00  0.00           H
ATOM   3967  CB  ILE A 831      33.000  36.240  69.110  1.00  0.00           C
ATOM   3968  HB  ILE A 831      33.460  36.070  68.120  1.00  0.00           H
ATOM   3969  CG2 ILE A 831      32.390  37.610  69.180  1.00  0.00           C
ATOM   3970 HG21 ILE A 831      31.960  37.720  70.200  1.00  0.00           H
ATOM   3971 HG22 ILE A 831      31.680  37.850  68.360  1.00  0.00           H
ATOM   3972 HG23 ILE A 831      33.240  38.280  68.930  1.00  0.00           H
ATOM   3973  CG1 ILE A 831      34.080  36.090  70.190  1.00  0.00           C
ATOM   3974 HG11 ILE A 831      34.580  35.110  70.010  1.00  0.00           H
ATOM   3975 HG12 ILE A 831      33.540  36.070  71.170  1.00  0.00           H
ATOM   3976  CD  ILE A 831      35.180  37.050  70.040  1.00  0.00           C
ATOM   3977  HD1 ILE A 831      35.960  36.740  70.780  1.00  0.00           H
ATOM   3978  HD2 ILE A 831      34.880  38.090  70.280  1.00  0.00           H
ATOM   3979  HD3 ILE A 831      35.700  37.040  69.060  1.00  0.00           H
ATOM   3980  C   ILE A 831      30.700  35.550  68.490  1.00  0.00           C
ATOM   3981  O   ILE A 831      30.700  35.340  67.280  1.00  0.00           O
ATOM   3982  N   SER A 832      29.570  36.210  69.020  1.00  0.00           N
ATOM   3983  HN  SER A 832      29.600  36.500  69.970  1.00  0.00           H
ATOM   3984  CA  SER A 832      28.430  36.470  68.180  1.00  0.00           C
ATOM   3985  HA  SER A 832      28.310  35.670  67.460  1.00  0.00           H
ATOM   3986  CB  SER A 832      27.170  36.520  69.070  1.00  0.00           C
ATOM   3987  HB1 SER A 832      27.130  37.430  69.700  1.00  0.00           H
ATOM   3988  HB2 SER A 832      27.210  35.620  69.720  1.00  0.00           H
ATOM   3989  OG  SER A 832      25.960  36.370  68.410  1.00  0.00           O
ATOM   3990  HG1 SER A 832      25.990  35.580  67.860  1.00  0.00           H
ATOM   3991  C   SER A 832      28.570  37.770  67.510  1.00  0.00           C
ATOM   3992  O   SER A 832      28.810  38.670  68.310  1.00  0.00           O
ATOM   3993  N   PRO A 833      28.520  38.010  66.180  1.00  0.00           N
ATOM   3994  CD  PRO A 833      28.360  36.980  65.120  1.00  0.00           C
ATOM   3995  HD1 PRO A 833      27.320  36.600  65.150  1.00  0.00           H
ATOM   3996  HD2 PRO A 833      29.140  36.200  65.300  1.00  0.00           H
ATOM   3997  CA  PRO A 833      28.950  39.320  65.580  1.00  0.00           C
ATOM   3998  HA  PRO A 833      30.020  39.460  65.710  1.00  0.00           H
ATOM   3999  CB  PRO A 833      28.400  39.050  64.170  1.00  0.00           C
ATOM   4000  HB1 PRO A 833      29.020  39.630  63.450  1.00  0.00           H
ATOM   4001  HB2 PRO A 833      27.300  39.170  64.110  1.00  0.00           H
ATOM   4002  CG  PRO A 833      28.660  37.650  63.790  1.00  0.00           C
ATOM   4003  HG1 PRO A 833      28.070  37.310  62.930  1.00  0.00           H
ATOM   4004  HG2 PRO A 833      29.740  37.540  63.550  1.00  0.00           H
ATOM   4005  C   PRO A 833      28.450  40.570  66.250  1.00  0.00           C
ATOM   4006  O   PRO A 833      29.150  41.590  66.370  1.00  0.00           O
ATOM   4007  N   LEU A 834      27.140  40.570  66.740  1.00  0.00           N
ATOM   4008  HN  LEU A 834      26.490  39.830  66.590  1.00  0.00           H
ATOM   4009  CA  LEU A 834      26.450  41.800  67.250  1.00  0.00           C
ATOM   4010  HA  LEU A 834      27.040  42.640  66.940  1.00  0.00           H
ATOM   4011  CB  LEU A 834      25.020  41.980  66.710  1.00  0.00           C
ATOM   4012  HB1 LEU A 834      24.390  42.820  67.080  1.00  0.00           H
ATOM   4013  HB2 LEU A 834      24.500  41.030  66.960  1.00  0.00           H
ATOM   4014  CG  LEU A 834      25.020  42.210  65.150  1.00  0.00           C
ATOM   4015  HG  LEU A 834      25.950  41.660  64.870  1.00  0.00           H
ATOM   4016  CD1 LEU A 834      23.720  41.730  64.580  1.00  0.00           C
ATOM   4017 HD11 LEU A 834      23.010  42.390  65.120  1.00  0.00           H
ATOM   4018 HD12 LEU A 834      23.530  40.680  64.880  1.00  0.00           H
ATOM   4019 HD13 LEU A 834      23.800  41.760  63.480  1.00  0.00           H
ATOM   4020  CD2 LEU A 834      25.250  43.580  64.700  1.00  0.00           C
ATOM   4021 HD21 LEU A 834      24.990  43.720  63.630  1.00  0.00           H
ATOM   4022 HD22 LEU A 834      26.230  44.050  64.950  1.00  0.00           H
ATOM   4023 HD23 LEU A 834      24.430  44.190  65.130  1.00  0.00           H
ATOM   4024  C   LEU A 834      26.370  41.640  68.790  1.00  0.00           C
ATOM   4025  O   LEU A 834      25.690  42.450  69.420  1.00  0.00           O
ATOM   4026  N   GLY A 835      27.020  40.620  69.390  1.00  0.00           N
ATOM   4027  HN  GLY A 835      27.700  40.090  68.890  1.00  0.00           H
ATOM   4028  CA  GLY A 835      26.930  40.190  70.760  1.00  0.00           C
ATOM   4029  HA1 GLY A 835      27.440  39.260  70.880  1.00  0.00           H
ATOM   4030  HA2 GLY A 835      25.930  40.060  71.130  1.00  0.00           H
ATOM   4031  C   GLY A 835      27.480  41.130  71.730  1.00  0.00           C
ATOM   4032  O   GLY A 835      26.960  41.250  72.840  1.00  0.00           O
ATOM   4033  N   ASP A 836      28.630  41.800  71.400  1.00  0.00           N
ATOM   4034  HN  ASP A 836      29.080  41.640  70.520  1.00  0.00           H
ATOM   4035  CA  ASP A 836      29.420  42.520  72.310  1.00  0.00           C
ATOM   4036  HA  ASP A 836      28.960  42.520  73.290  1.00  0.00           H
ATOM   4037  CB  ASP A 836      30.740  41.800  72.640  1.00  0.00           C
ATOM   4038  HB1 ASP A 836      31.250  41.780  71.650  1.00  0.00           H
ATOM   4039  HB2 ASP A 836      30.520  40.800  73.060  1.00  0.00           H
ATOM   4040  CG  ASP A 836      31.550  42.570  73.680  1.00  0.00           C
ATOM   4041  OD1 ASP A 836      32.790  42.430  73.640  1.00  0.00           O
ATOM   4042  OD2 ASP A 836      31.040  43.080  74.690  1.00  0.00           O
ATOM   4043  C   ASP A 836      29.430  44.000  71.770  1.00  0.00           C
ATOM   4044  O   ASP A 836      30.380  44.760  71.910  1.00  0.00           O
ATOM   4045  N   ASN A 837      28.410  44.360  70.960  1.00  0.00           N
ATOM   4046  HN  ASN A 837      27.610  43.780  70.860  1.00  0.00           H
ATOM   4047  CA  ASN A 837      28.280  45.520  70.180  1.00  0.00           C
ATOM   4048  HA  ASN A 837      28.950  46.330  70.390  1.00  0.00           H
ATOM   4049  CB  ASN A 837      28.650  45.310  68.730  1.00  0.00           C
ATOM   4050  HB1 ASN A 837      28.450  46.240  68.150  1.00  0.00           H
ATOM   4051  HB2 ASN A 837      28.120  44.430  68.300  1.00  0.00           H
ATOM   4052  CG  ASN A 837      30.130  45.040  68.670  1.00  0.00           C
ATOM   4053  OD1 ASN A 837      30.910  45.860  69.220  1.00  0.00           O
ATOM   4054  ND2 ASN A 837      30.600  43.910  68.010  1.00  0.00           N
ATOM   4055 HD21 ASN A 837      29.980  43.390  67.410  1.00  0.00           H
ATOM   4056 HD22 ASN A 837      31.390  43.430  68.370  1.00  0.00           H
ATOM   4057  C   ASN A 837      26.870  46.090  70.350  1.00  0.00           C
ATOM   4058  O   ASN A 837      25.970  45.650  69.660  1.00  0.00           O
ATOM   4059  N   PRO A 838      26.650  47.020  71.300  1.00  0.00           N
ATOM   4060  CD  PRO A 838      27.570  47.240  72.390  1.00  0.00           C
ATOM   4061  HD1 PRO A 838      28.540  47.660  72.030  1.00  0.00           H
ATOM   4062  HD2 PRO A 838      27.730  46.260  72.870  1.00  0.00           H
ATOM   4063  CA  PRO A 838      25.430  47.740  71.440  1.00  0.00           C
ATOM   4064  HA  PRO A 838      24.740  47.020  71.860  1.00  0.00           H
ATOM   4065  CB  PRO A 838      25.880  48.840  72.480  1.00  0.00           C
ATOM   4066  HB1 PRO A 838      24.930  49.100  72.990  1.00  0.00           H
ATOM   4067  HB2 PRO A 838      26.270  49.760  72.000  1.00  0.00           H
ATOM   4068  CG  PRO A 838      26.950  48.240  73.350  1.00  0.00           C
ATOM   4069  HG1 PRO A 838      27.710  48.930  73.740  1.00  0.00           H
ATOM   4070  HG2 PRO A 838      26.600  47.600  74.200  1.00  0.00           H
ATOM   4071  C   PRO A 838      24.840  48.370  70.280  1.00  0.00           C
ATOM   4072  O   PRO A 838      25.580  48.730  69.360  1.00  0.00           O
ATOM   4073  N   TRP A 839      23.540  48.560  70.200  1.00  0.00           N
ATOM   4074  HN  TRP A 839      22.970  48.470  71.010  1.00  0.00           H
ATOM   4075  CA  TRP A 839      22.880  49.130  69.060  1.00  0.00           C
ATOM   4076  HA  TRP A 839      23.110  48.680  68.110  1.00  0.00           H
ATOM   4077  CB  TRP A 839      21.300  48.950  69.120  1.00  0.00           C
ATOM   4078  HB1 TRP A 839      20.900  49.120  68.100  1.00  0.00           H
ATOM   4079  HB2 TRP A 839      20.800  49.590  69.880  1.00  0.00           H
ATOM   4080  CG  TRP A 839      20.770  47.520  69.320  1.00  0.00           C
ATOM   4081  CD1 TRP A 839      19.910  47.170  70.330  1.00  0.00           C
ATOM   4082  HD1 TRP A 839      19.500  47.820  71.090  1.00  0.00           H
ATOM   4083  NE1 TRP A 839      19.550  45.880  70.220  1.00  0.00           N
ATOM   4084  HE1 TRP A 839      18.960  45.380  70.840  1.00  0.00           H
ATOM   4085  CE2 TRP A 839      20.230  45.310  69.210  1.00  0.00           C
ATOM   4086  CD2 TRP A 839      21.080  46.270  68.670  1.00  0.00           C
ATOM   4087  CE3 TRP A 839      21.880  45.930  67.580  1.00  0.00           C
ATOM   4088  HE3 TRP A 839      22.630  46.640  67.270  1.00  0.00           H
ATOM   4089  CZ3 TRP A 839      21.770  44.650  67.020  1.00  0.00           C
ATOM   4090  HZ3 TRP A 839      22.330  44.380  66.140  1.00  0.00           H
ATOM   4091  CZ2 TRP A 839      20.260  44.020  68.730  1.00  0.00           C
ATOM   4092  HZ2 TRP A 839      19.660  43.260  69.220  1.00  0.00           H
ATOM   4093  CH2 TRP A 839      20.980  43.690  67.650  1.00  0.00           C
ATOM   4094  HH2 TRP A 839      20.990  42.700  67.240  1.00  0.00           H
ATOM   4095  C   TRP A 839      23.230  50.620  68.930  1.00  0.00           C
ATOM   4096  O   TRP A 839      23.440  51.030  67.820  1.00  0.00           O
ATOM   4097  N   TRP A 840      23.470  51.300  70.100  1.00  0.00           N
ATOM   4098  HN  TRP A 840      23.290  50.880  70.990  1.00  0.00           H
ATOM   4099  CA  TRP A 840      24.040  52.560  70.070  1.00  0.00           C
ATOM   4100  HA  TRP A 840      23.480  53.100  69.320  1.00  0.00           H
ATOM   4101  CB  TRP A 840      23.870  53.290  71.370  1.00  0.00           C
ATOM   4102  HB1 TRP A 840      24.370  52.660  72.140  1.00  0.00           H
ATOM   4103  HB2 TRP A 840      22.810  53.180  71.690  1.00  0.00           H
ATOM   4104  CG  TRP A 840      24.380  54.710  71.550  1.00  0.00           C
ATOM   4105  CD1 TRP A 840      23.530  55.800  71.430  1.00  0.00           C
ATOM   4106  HD1 TRP A 840      22.530  55.760  71.020  1.00  0.00           H
ATOM   4107  NE1 TRP A 840      24.250  56.890  71.670  1.00  0.00           N
ATOM   4108  HE1 TRP A 840      23.850  57.770  71.810  1.00  0.00           H
ATOM   4109  CE2 TRP A 840      25.570  56.520  71.960  1.00  0.00           C
ATOM   4110  CD2 TRP A 840      25.720  55.100  71.850  1.00  0.00           C
ATOM   4111  CE3 TRP A 840      26.960  54.410  72.140  1.00  0.00           C
ATOM   4112  HE3 TRP A 840      27.090  53.340  72.150  1.00  0.00           H
ATOM   4113  CZ3 TRP A 840      28.010  55.260  72.390  1.00  0.00           C
ATOM   4114  HZ3 TRP A 840      28.980  54.790  72.580  1.00  0.00           H
ATOM   4115  CZ2 TRP A 840      26.690  57.260  72.250  1.00  0.00           C
ATOM   4116  HZ2 TRP A 840      26.570  58.290  72.540  1.00  0.00           H
ATOM   4117  CH2 TRP A 840      27.860  56.650  72.440  1.00  0.00           C
ATOM   4118  HH2 TRP A 840      28.770  57.170  72.670  1.00  0.00           H
ATOM   4119  C   TRP A 840      25.450  52.680  69.560  1.00  0.00           C
ATOM   4120  O   TRP A 840      25.790  53.540  68.770  1.00  0.00           O
ATOM   4121  N   THR A 841      26.330  51.740  69.920  1.00  0.00           N
ATOM   4122  HN  THR A 841      26.130  51.040  70.610  1.00  0.00           H
ATOM   4123  CA  THR A 841      27.780  51.660  69.410  1.00  0.00           C
ATOM   4124  HA  THR A 841      28.220  52.640  69.310  1.00  0.00           H
ATOM   4125  CB  THR A 841      28.680  50.710  70.230  1.00  0.00           C
ATOM   4126  HB  THR A 841      28.140  49.750  70.050  1.00  0.00           H
ATOM   4127  OG1 THR A 841      28.600  50.960  71.590  1.00  0.00           O
ATOM   4128  HG1 THR A 841      29.240  50.400  72.040  1.00  0.00           H
ATOM   4129  CG2 THR A 841      30.140  50.520  69.830  1.00  0.00           C
ATOM   4130 HG21 THR A 841      30.640  49.630  70.260  1.00  0.00           H
ATOM   4131 HG22 THR A 841      30.700  51.450  70.010  1.00  0.00           H
ATOM   4132 HG23 THR A 841      30.130  50.500  68.720  1.00  0.00           H
ATOM   4133  C   THR A 841      27.840  51.300  67.950  1.00  0.00           C
ATOM   4134  O   THR A 841      28.680  51.830  67.170  1.00  0.00           O
ATOM   4135  N   LEU A 842      26.890  50.420  67.530  1.00  0.00           N
ATOM   4136  HN  LEU A 842      26.270  49.940  68.170  1.00  0.00           H
ATOM   4137  CA  LEU A 842      26.630  50.130  66.090  1.00  0.00           C
ATOM   4138  HA  LEU A 842      27.570  49.810  65.660  1.00  0.00           H
ATOM   4139  CB  LEU A 842      25.600  48.920  66.050  1.00  0.00           C
ATOM   4140  HB1 LEU A 842      24.720  49.270  66.610  1.00  0.00           H
ATOM   4141  HB2 LEU A 842      26.120  48.150  66.680  1.00  0.00           H
ATOM   4142  CG  LEU A 842      25.460  48.240  64.700  1.00  0.00           C
ATOM   4143  HG  LEU A 842      25.370  48.920  63.830  1.00  0.00           H
ATOM   4144  CD1 LEU A 842      26.640  47.350  64.330  1.00  0.00           C
ATOM   4145 HD11 LEU A 842      26.400  46.870  63.350  1.00  0.00           H
ATOM   4146 HD12 LEU A 842      26.900  46.550  65.070  1.00  0.00           H
ATOM   4147 HD13 LEU A 842      27.480  48.070  64.240  1.00  0.00           H
ATOM   4148  CD2 LEU A 842      24.220  47.340  64.690  1.00  0.00           C
ATOM   4149 HD21 LEU A 842      24.340  46.550  65.470  1.00  0.00           H
ATOM   4150 HD22 LEU A 842      24.210  46.720  63.780  1.00  0.00           H
ATOM   4151 HD23 LEU A 842      23.320  47.970  64.860  1.00  0.00           H
ATOM   4152  C   LEU A 842      26.220  51.240  65.280  1.00  0.00           C
ATOM   4153  O   LEU A 842      26.790  51.520  64.240  1.00  0.00           O
ATOM   4154  N   LEU A 843      25.240  51.980  65.880  1.00  0.00           N
ATOM   4155  HN  LEU A 843      24.970  51.670  66.780  1.00  0.00           H
ATOM   4156  CA  LEU A 843      24.660  53.200  65.310  1.00  0.00           C
ATOM   4157  HA  LEU A 843      24.260  52.890  64.350  1.00  0.00           H
ATOM   4158  CB  LEU A 843      23.520  53.870  66.100  1.00  0.00           C
ATOM   4159  HB1 LEU A 843      24.040  54.150  67.040  1.00  0.00           H
ATOM   4160  HB2 LEU A 843      22.740  53.140  66.420  1.00  0.00           H
ATOM   4161  CG  LEU A 843      22.840  55.190  65.430  1.00  0.00           C
ATOM   4162  HG  LEU A 843      23.620  55.980  65.270  1.00  0.00           H
ATOM   4163  CD1 LEU A 843      22.470  54.930  64.000  1.00  0.00           C
ATOM   4164 HD11 LEU A 843      23.280  54.610  63.300  1.00  0.00           H
ATOM   4165 HD12 LEU A 843      22.100  55.840  63.500  1.00  0.00           H
ATOM   4166 HD13 LEU A 843      21.670  54.160  64.040  1.00  0.00           H
ATOM   4167  CD2 LEU A 843      21.650  55.700  66.230  1.00  0.00           C
ATOM   4168 HD21 LEU A 843      20.930  54.890  66.440  1.00  0.00           H
ATOM   4169 HD22 LEU A 843      21.120  56.600  65.860  1.00  0.00           H
ATOM   4170 HD23 LEU A 843      22.010  56.050  67.230  1.00  0.00           H
ATOM   4171  C   LEU A 843      25.660  54.330  65.000  1.00  0.00           C
ATOM   4172  O   LEU A 843      25.790  54.810  63.900  1.00  0.00           O
ATOM   4173  N   ILE A 844      26.530  54.560  66.050  1.00  0.00           N
ATOM   4174  HN  ILE A 844      26.410  54.060  66.900  1.00  0.00           H
ATOM   4175  CA  ILE A 844      27.540  55.630  65.950  1.00  0.00           C
ATOM   4176  HA  ILE A 844      27.030  56.450  65.450  1.00  0.00           H
ATOM   4177  CB  ILE A 844      27.960  56.010  67.350  1.00  0.00           C
ATOM   4178  HB  ILE A 844      27.760  55.140  68.020  1.00  0.00           H
ATOM   4179  CG2 ILE A 844      29.470  56.290  67.500  1.00  0.00           C
ATOM   4180 HG21 ILE A 844      29.740  56.610  68.520  1.00  0.00           H
ATOM   4181 HG22 ILE A 844      29.760  57.100  66.780  1.00  0.00           H
ATOM   4182 HG23 ILE A 844      30.140  55.480  67.140  1.00  0.00           H
ATOM   4183  CG1 ILE A 844      27.170  57.200  67.900  1.00  0.00           C
ATOM   4184 HG11 ILE A 844      27.360  58.150  67.370  1.00  0.00           H
ATOM   4185 HG12 ILE A 844      27.370  57.260  69.000  1.00  0.00           H
ATOM   4186  CD  ILE A 844      25.630  56.910  67.860  1.00  0.00           C
ATOM   4187  HD1 ILE A 844      25.200  57.250  66.890  1.00  0.00           H
ATOM   4188  HD2 ILE A 844      25.240  57.470  68.730  1.00  0.00           H
ATOM   4189  HD3 ILE A 844      25.400  55.860  68.150  1.00  0.00           H
ATOM   4190  C   ILE A 844      28.760  55.280  65.070  1.00  0.00           C
ATOM   4191  O   ILE A 844      29.280  56.220  64.460  1.00  0.00           O
ATOM   4192  N   ALA A 845      29.150  54.000  64.840  1.00  0.00           N
ATOM   4193  HN  ALA A 845      28.700  53.360  65.460  1.00  0.00           H
ATOM   4194  CA  ALA A 845      30.250  53.620  64.090  1.00  0.00           C
ATOM   4195  HA  ALA A 845      31.150  54.130  64.400  1.00  0.00           H
ATOM   4196  CB  ALA A 845      30.410  52.180  64.350  1.00  0.00           C
ATOM   4197  HB1 ALA A 845      31.360  51.790  63.910  1.00  0.00           H
ATOM   4198  HB2 ALA A 845      29.540  51.550  64.050  1.00  0.00           H
ATOM   4199  HB3 ALA A 845      30.500  52.090  65.450  1.00  0.00           H
ATOM   4200  C   ALA A 845      30.240  53.850  62.630  1.00  0.00           C
ATOM   4201  O   ALA A 845      31.320  53.950  62.030  1.00  0.00           O
ATOM   4202  N   ALA A 846      29.030  53.920  61.920  1.00  0.00           N
ATOM   4203  HN  ALA A 846      28.120  53.720  62.250  1.00  0.00           H
ATOM   4204  CA  ALA A 846      29.040  53.960  60.480  1.00  0.00           C
ATOM   4205  HA  ALA A 846      29.460  53.010  60.180  1.00  0.00           H
ATOM   4206  CB  ALA A 846      27.590  53.940  59.930  1.00  0.00           C
ATOM   4207  HB1 ALA A 846      27.240  52.890  60.050  1.00  0.00           H
ATOM   4208  HB2 ALA A 846      27.640  54.140  58.830  1.00  0.00           H
ATOM   4209  HB3 ALA A 846      26.990  54.640  60.540  1.00  0.00           H
ATOM   4210  C   ALA A 846      29.820  55.110  59.780  1.00  0.00           C
ATOM   4211  O   ALA A 846      30.640  54.970  58.890  1.00  0.00           O
ATOM   4212  N   ILE A 847      29.520  56.320  60.200  1.00  0.00           N
ATOM   4213  HN  ILE A 847      28.790  56.450  60.870  1.00  0.00           H
ATOM   4214  CA  ILE A 847      30.180  57.570  59.790  1.00  0.00           C
ATOM   4215  HA  ILE A 847      30.110  57.650  58.710  1.00  0.00           H
ATOM   4216  CB  ILE A 847      29.440  58.780  60.310  1.00  0.00           C
ATOM   4217  HB  ILE A 847      29.140  58.530  61.360  1.00  0.00           H
ATOM   4218  CG2 ILE A 847      30.260  60.080  60.210  1.00  0.00           C
ATOM   4219 HG21 ILE A 847      31.170  60.030  60.850  1.00  0.00           H
ATOM   4220 HG22 ILE A 847      29.650  60.950  60.540  1.00  0.00           H
ATOM   4221 HG23 ILE A 847      30.660  60.180  59.170  1.00  0.00           H
ATOM   4222  CG1 ILE A 847      28.030  58.970  59.640  1.00  0.00           C
ATOM   4223 HG11 ILE A 847      27.520  59.870  60.040  1.00  0.00           H
ATOM   4224 HG12 ILE A 847      27.380  58.080  59.800  1.00  0.00           H
ATOM   4225  CD  ILE A 847      28.230  59.240  58.130  1.00  0.00           C
ATOM   4226  HD1 ILE A 847      28.890  60.090  57.870  1.00  0.00           H
ATOM   4227  HD2 ILE A 847      27.300  59.440  57.550  1.00  0.00           H
ATOM   4228  HD3 ILE A 847      28.680  58.330  57.660  1.00  0.00           H
ATOM   4229  C   ILE A 847      31.650  57.590  60.130  1.00  0.00           C
ATOM   4230  O   ILE A 847      32.360  58.050  59.250  1.00  0.00           O
ATOM   4231  N   PRO A 848      32.290  57.070  61.230  1.00  0.00           N
ATOM   4232  CD  PRO A 848      31.730  57.160  62.560  1.00  0.00           C
ATOM   4233  HD1 PRO A 848      31.020  56.320  62.730  1.00  0.00           H
ATOM   4234  HD2 PRO A 848      31.230  58.130  62.770  1.00  0.00           H
ATOM   4235  CA  PRO A 848      33.700  56.610  61.320  1.00  0.00           C
ATOM   4236  HA  PRO A 848      34.270  57.520  61.190  1.00  0.00           H
ATOM   4237  CB  PRO A 848      33.910  56.100  62.800  1.00  0.00           C
ATOM   4238  HB1 PRO A 848      35.010  56.180  62.990  1.00  0.00           H
ATOM   4239  HB2 PRO A 848      33.520  55.070  63.040  1.00  0.00           H
ATOM   4240  CG  PRO A 848      32.940  57.050  63.530  1.00  0.00           C
ATOM   4241  HG1 PRO A 848      32.610  56.710  64.540  1.00  0.00           H
ATOM   4242  HG2 PRO A 848      33.460  58.020  63.620  1.00  0.00           H
ATOM   4243  C   PRO A 848      34.120  55.620  60.240  1.00  0.00           C
ATOM   4244  O   PRO A 848      35.190  55.810  59.690  1.00  0.00           O
ATOM   4245  N   ALA A 849      33.400  54.530  59.950  1.00  0.00           N
ATOM   4246  HN  ALA A 849      32.590  54.350  60.510  1.00  0.00           H
ATOM   4247  CA  ALA A 849      33.870  53.580  58.980  1.00  0.00           C
ATOM   4248  HA  ALA A 849      34.860  53.280  59.310  1.00  0.00           H
ATOM   4249  CB  ALA A 849      32.940  52.300  58.940  1.00  0.00           C
ATOM   4250  HB1 ALA A 849      31.870  52.580  58.920  1.00  0.00           H
ATOM   4251  HB2 ALA A 849      33.150  51.760  59.890  1.00  0.00           H
ATOM   4252  HB3 ALA A 849      33.160  51.600  58.110  1.00  0.00           H
ATOM   4253  C   ALA A 849      33.840  54.200  57.530  1.00  0.00           C
ATOM   4254  O   ALA A 849      34.640  53.780  56.700  1.00  0.00           O
ATOM   4255  N   LEU A 850      32.980  55.240  57.250  1.00  0.00           N
ATOM   4256  HN  LEU A 850      32.300  55.450  57.970  1.00  0.00           H
ATOM   4257  CA  LEU A 850      32.830  55.950  56.000  1.00  0.00           C
ATOM   4258  HA  LEU A 850      32.700  55.290  55.150  1.00  0.00           H
ATOM   4259  CB  LEU A 850      31.590  56.910  56.030  1.00  0.00           C
ATOM   4260  HB1 LEU A 850      31.720  57.620  56.880  1.00  0.00           H
ATOM   4261  HB2 LEU A 850      30.710  56.250  56.230  1.00  0.00           H
ATOM   4262  CG  LEU A 850      31.260  57.750  54.740  1.00  0.00           C
ATOM   4263  HG  LEU A 850      32.030  58.520  54.530  1.00  0.00           H
ATOM   4264  CD1 LEU A 850      30.810  56.870  53.580  1.00  0.00           C
ATOM   4265 HD11 LEU A 850      29.780  56.480  53.650  1.00  0.00           H
ATOM   4266 HD12 LEU A 850      31.470  55.970  53.540  1.00  0.00           H
ATOM   4267 HD13 LEU A 850      31.010  57.380  52.620  1.00  0.00           H
ATOM   4268  CD2 LEU A 850      30.090  58.620  55.260  1.00  0.00           C
ATOM   4269 HD21 LEU A 850      29.240  57.960  55.510  1.00  0.00           H
ATOM   4270 HD22 LEU A 850      29.790  59.340  54.470  1.00  0.00           H
ATOM   4271 HD23 LEU A 850      30.320  59.280  56.130  1.00  0.00           H
ATOM   4272  C   LEU A 850      34.060  56.740  55.720  1.00  0.00           C
ATOM   4273  O   LEU A 850      34.490  56.830  54.580  1.00  0.00           O
ATOM   4274  N   LEU A 851      34.680  57.430  56.770  1.00  0.00           N
ATOM   4275  HN  LEU A 851      34.200  57.500  57.640  1.00  0.00           H
ATOM   4276  CA  LEU A 851      35.990  58.000  56.680  1.00  0.00           C
ATOM   4277  HA  LEU A 851      36.100  58.730  55.880  1.00  0.00           H
ATOM   4278  CB  LEU A 851      36.400  58.660  58.050  1.00  0.00           C
ATOM   4279  HB1 LEU A 851      37.420  59.080  58.060  1.00  0.00           H
ATOM   4280  HB2 LEU A 851      36.380  57.820  58.780  1.00  0.00           H
ATOM   4281  CG  LEU A 851      35.390  59.640  58.670  1.00  0.00           C
ATOM   4282  HG  LEU A 851      34.380  59.220  58.650  1.00  0.00           H
ATOM   4283  CD1 LEU A 851      35.910  59.900  60.100  1.00  0.00           C
ATOM   4284 HD11 LEU A 851      36.000  58.910  60.580  1.00  0.00           H
ATOM   4285 HD12 LEU A 851      35.200  60.500  60.700  1.00  0.00           H
ATOM   4286 HD13 LEU A 851      36.890  60.390  60.260  1.00  0.00           H
ATOM   4287  CD2 LEU A 851      35.380  60.970  57.890  1.00  0.00           C
ATOM   4288 HD21 LEU A 851      36.360  61.480  57.930  1.00  0.00           H
ATOM   4289 HD22 LEU A 851      34.640  61.590  58.430  1.00  0.00           H
ATOM   4290 HD23 LEU A 851      35.010  60.860  56.840  1.00  0.00           H
ATOM   4291  C   LEU A 851      37.100  57.030  56.280  1.00  0.00           C
ATOM   4292  O   LEU A 851      37.950  57.180  55.410  1.00  0.00           O
ATOM   4293  N   CYS A 852      37.000  55.940  57.020  1.00  0.00           N
ATOM   4294  HN  CYS A 852      36.170  55.800  57.550  1.00  0.00           H
ATOM   4295  CA  CYS A 852      37.940  54.820  56.880  1.00  0.00           C
ATOM   4296  HA  CYS A 852      38.920  55.260  56.930  1.00  0.00           H
ATOM   4297  CB  CYS A 852      37.900  53.780  58.120  1.00  0.00           C
ATOM   4298  HB1 CYS A 852      36.840  53.530  58.340  1.00  0.00           H
ATOM   4299  HB2 CYS A 852      38.240  54.320  59.020  1.00  0.00           H
ATOM   4300  SG  CYS A 852      38.940  52.290  57.970  1.00  0.00           S
ATOM   4301  HG1 CYS A 852      38.200  51.790  56.990  1.00  0.00           H
ATOM   4302  C   CYS A 852      37.820  54.190  55.470  1.00  0.00           C
ATOM   4303  O   CYS A 852      38.870  54.020  54.910  1.00  0.00           O
ATOM   4304  N   THR A 853      36.610  54.030  54.890  1.00  0.00           N
ATOM   4305  HN  THR A 853      35.790  54.280  55.380  1.00  0.00           H
ATOM   4306  CA  THR A 853      36.360  53.460  53.570  1.00  0.00           C
ATOM   4307  HA  THR A 853      36.810  52.480  53.700  1.00  0.00           H
ATOM   4308  CB  THR A 853      34.890  53.230  53.320  1.00  0.00           C
ATOM   4309  HB  THR A 853      34.340  54.180  53.160  1.00  0.00           H
ATOM   4310  OG1 THR A 853      34.270  52.520  54.370  1.00  0.00           O
ATOM   4311  HG1 THR A 853      34.650  52.900  55.170  1.00  0.00           H
ATOM   4312  CG2 THR A 853      34.640  52.290  52.090  1.00  0.00           C
ATOM   4313 HG21 THR A 853      35.040  51.260  52.240  1.00  0.00           H
ATOM   4314 HG22 THR A 853      35.240  52.740  51.280  1.00  0.00           H
ATOM   4315 HG23 THR A 853      33.550  52.220  51.850  1.00  0.00           H
ATOM   4316  C   THR A 853      37.030  54.140  52.460  1.00  0.00           C
ATOM   4317  O   THR A 853      37.670  53.490  51.600  1.00  0.00           O
ATOM   4318  N   ILE A 854      37.040  55.480  52.430  1.00  0.00           N
ATOM   4319  HN  ILE A 854      36.490  56.010  53.080  1.00  0.00           H
ATOM   4320  CA  ILE A 854      37.650  56.350  51.370  1.00  0.00           C
ATOM   4321  HA  ILE A 854      37.420  55.990  50.370  1.00  0.00           H
ATOM   4322  CB  ILE A 854      37.270  57.810  51.530  1.00  0.00           C
ATOM   4323  HB  ILE A 854      37.530  58.200  52.530  1.00  0.00           H
ATOM   4324  CG2 ILE A 854      38.180  58.730  50.730  1.00  0.00           C
ATOM   4325 HG21 ILE A 854      38.240  58.160  49.780  1.00  0.00           H
ATOM   4326 HG22 ILE A 854      39.230  59.030  50.950  1.00  0.00           H
ATOM   4327 HG23 ILE A 854      37.690  59.700  50.520  1.00  0.00           H
ATOM   4328  CG1 ILE A 854      35.730  57.960  51.310  1.00  0.00           C
ATOM   4329 HG11 ILE A 854      35.520  59.050  51.430  1.00  0.00           H
ATOM   4330 HG12 ILE A 854      35.220  57.470  52.170  1.00  0.00           H
ATOM   4331  CD  ILE A 854      35.250  57.420  50.000  1.00  0.00           C
ATOM   4332  HD1 ILE A 854      34.310  57.880  49.650  1.00  0.00           H
ATOM   4333  HD2 ILE A 854      35.130  56.310  49.940  1.00  0.00           H
ATOM   4334  HD3 ILE A 854      35.910  57.640  49.150  1.00  0.00           H
ATOM   4335  C   ILE A 854      39.140  56.140  51.370  1.00  0.00           C
ATOM   4336  O   ILE A 854      39.710  55.840  50.350  1.00  0.00           O
ATOM   4337  N   LEU A 855      39.740  56.090  52.570  1.00  0.00           N
ATOM   4338  HN  LEU A 855      39.170  56.530  53.260  1.00  0.00           H
ATOM   4339  CA  LEU A 855      41.180  55.930  52.720  1.00  0.00           C
ATOM   4340  HA  LEU A 855      41.640  56.620  52.020  1.00  0.00           H
ATOM   4341  CB  LEU A 855      41.590  56.260  54.100  1.00  0.00           C
ATOM   4342  HB1 LEU A 855      42.640  55.990  54.310  1.00  0.00           H
ATOM   4343  HB2 LEU A 855      40.950  55.620  54.730  1.00  0.00           H
ATOM   4344  CG  LEU A 855      41.360  57.730  54.480  1.00  0.00           C
ATOM   4345  HG  LEU A 855      40.260  57.910  54.390  1.00  0.00           H
ATOM   4346  CD1 LEU A 855      41.790  57.960  55.960  1.00  0.00           C
ATOM   4347 HD11 LEU A 855      42.900  57.950  56.030  1.00  0.00           H
ATOM   4348 HD12 LEU A 855      41.490  57.090  56.580  1.00  0.00           H
ATOM   4349 HD13 LEU A 855      41.420  58.870  56.470  1.00  0.00           H
ATOM   4350  CD2 LEU A 855      41.950  58.890  53.520  1.00  0.00           C
ATOM   4351 HD21 LEU A 855      41.590  58.770  52.480  1.00  0.00           H
ATOM   4352 HD22 LEU A 855      43.050  58.950  53.580  1.00  0.00           H
ATOM   4353 HD23 LEU A 855      41.610  59.900  53.850  1.00  0.00           H
ATOM   4354  C   LEU A 855      41.650  54.520  52.360  1.00  0.00           C
ATOM   4355  O   LEU A 855      42.760  54.330  51.830  1.00  0.00           O
ATOM   4356  N   ILE A 856      40.870  53.420  52.680  1.00  0.00           N
ATOM   4357  HN  ILE A 856      40.050  53.530  53.220  1.00  0.00           H
ATOM   4358  CA  ILE A 856      41.140  52.050  52.210  1.00  0.00           C
ATOM   4359  HA  ILE A 856      42.150  51.720  52.410  1.00  0.00           H
ATOM   4360  CB  ILE A 856      40.210  50.990  52.850  1.00  0.00           C
ATOM   4361  HB  ILE A 856      39.150  51.340  52.840  1.00  0.00           H
ATOM   4362  CG2 ILE A 856      40.260  49.560  52.180  1.00  0.00           C
ATOM   4363 HG21 ILE A 856      41.300  49.160  52.180  1.00  0.00           H
ATOM   4364 HG22 ILE A 856      39.760  49.590  51.190  1.00  0.00           H
ATOM   4365 HG23 ILE A 856      39.640  48.910  52.830  1.00  0.00           H
ATOM   4366  CG1 ILE A 856      40.370  50.930  54.410  1.00  0.00           C
ATOM   4367 HG11 ILE A 856      39.930  49.990  54.810  1.00  0.00           H
ATOM   4368 HG12 ILE A 856      39.710  51.710  54.850  1.00  0.00           H
ATOM   4369  CD  ILE A 856      41.780  51.090  54.930  1.00  0.00           C
ATOM   4370  HD1 ILE A 856      42.130  52.100  54.650  1.00  0.00           H
ATOM   4371  HD2 ILE A 856      42.340  50.290  54.400  1.00  0.00           H
ATOM   4372  HD3 ILE A 856      41.810  50.910  56.030  1.00  0.00           H
ATOM   4373  C   ILE A 856      41.080  51.920  50.690  1.00  0.00           C
ATOM   4374  O   ILE A 856      41.990  51.290  50.090  1.00  0.00           O
ATOM   4375  N   PHE A 857      40.050  52.530  50.060  1.00  0.00           N
ATOM   4376  HN  PHE A 857      39.280  52.990  50.510  1.00  0.00           H
ATOM   4377  CA  PHE A 857      39.900  52.640  48.610  1.00  0.00           C
ATOM   4378  HA  PHE A 857      39.830  51.640  48.200  1.00  0.00           H
ATOM   4379  CB  PHE A 857      38.410  53.160  48.500  1.00  0.00           C
ATOM   4380  HB1 PHE A 857      38.260  53.930  49.280  1.00  0.00           H
ATOM   4381  HB2 PHE A 857      37.720  52.350  48.780  1.00  0.00           H
ATOM   4382  CG  PHE A 857      37.950  53.780  47.190  1.00  0.00           C
ATOM   4383  CD1 PHE A 857      37.470  52.910  46.190  1.00  0.00           C
ATOM   4384  HD1 PHE A 857      37.320  51.870  46.390  1.00  0.00           H
ATOM   4385  CE1 PHE A 857      37.040  53.430  44.980  1.00  0.00           C
ATOM   4386  HE1 PHE A 857      36.730  52.850  44.120  1.00  0.00           H
ATOM   4387  CZ  PHE A 857      37.030  54.800  44.730  1.00  0.00           C
ATOM   4388  HZ  PHE A 857      36.870  55.200  43.750  1.00  0.00           H
ATOM   4389  CD2 PHE A 857      37.950  55.220  46.910  1.00  0.00           C
ATOM   4390  HD2 PHE A 857      38.330  55.980  47.580  1.00  0.00           H
ATOM   4391  CE2 PHE A 857      37.430  55.670  45.700  1.00  0.00           C
ATOM   4392  HE2 PHE A 857      37.440  56.730  45.440  1.00  0.00           H
ATOM   4393  C   PHE A 857      41.020  53.350  47.880  1.00  0.00           C
ATOM   4394  O   PHE A 857      41.640  52.790  46.970  1.00  0.00           O
ATOM   4395  N   MET A 858      41.390  54.500  48.400  1.00  0.00           N
ATOM   4396  HN  MET A 858      40.810  54.850  49.130  1.00  0.00           H
ATOM   4397  CA  MET A 858      42.520  55.290  47.870  1.00  0.00           C
ATOM   4398  HA  MET A 858      42.350  55.400  46.810  1.00  0.00           H
ATOM   4399  CB  MET A 858      42.700  56.720  48.590  1.00  0.00           C
ATOM   4400  HB1 MET A 858      43.700  57.160  48.440  1.00  0.00           H
ATOM   4401  HB2 MET A 858      42.540  56.410  49.650  1.00  0.00           H
ATOM   4402  CG  MET A 858      41.630  57.870  48.360  1.00  0.00           C
ATOM   4403  HG1 MET A 858      42.120  58.800  48.730  1.00  0.00           H
ATOM   4404  HG2 MET A 858      40.670  57.540  48.810  1.00  0.00           H
ATOM   4405  SD  MET A 858      41.160  58.150  46.630  1.00  0.00           S
ATOM   4406  CE  MET A 858      39.730  59.310  46.940  1.00  0.00           C
ATOM   4407  HE1 MET A 858      39.340  59.790  46.010  1.00  0.00           H
ATOM   4408  HE2 MET A 858      40.030  60.130  47.610  1.00  0.00           H
ATOM   4409  HE3 MET A 858      38.890  58.760  47.430  1.00  0.00           H
ATOM   4410  C   MET A 858      43.950  54.590  47.910  1.00  0.00           C
ATOM   4411  O   MET A 858      44.850  54.710  47.050  1.00  0.00           O
ATOM   4412  N   ASP A 859      44.090  53.900  49.010  1.00  0.00           N
ATOM   4413  HN  ASP A 859      43.370  53.920  49.690  1.00  0.00           H
ATOM   4414  CA  ASP A 859      45.210  52.980  49.140  1.00  0.00           C
ATOM   4415  HA  ASP A 859      46.150  53.490  49.000  1.00  0.00           H
ATOM   4416  CB  ASP A 859      45.390  52.530  50.630  1.00  0.00           C
ATOM   4417  HB1 ASP A 859      44.490  51.930  50.910  1.00  0.00           H
ATOM   4418  HB2 ASP A 859      45.460  53.420  51.300  1.00  0.00           H
ATOM   4419  CG  ASP A 859      46.640  51.820  51.000  1.00  0.00           C
ATOM   4420  OD1 ASP A 859      47.020  51.790  52.210  1.00  0.00           O
ATOM   4421  OD2 ASP A 859      47.320  51.230  50.110  1.00  0.00           O
ATOM   4422  C   ASP A 859      45.170  51.800  48.080  1.00  0.00           C
ATOM   4423  O   ASP A 859      46.080  51.710  47.280  1.00  0.00           O
ATOM   4424  N   GLN A 860      44.030  51.110  47.920  1.00  0.00           N
ATOM   4425  HN  GLN A 860      43.300  51.300  48.570  1.00  0.00           H
ATOM   4426  CA  GLN A 860      43.780  50.000  46.940  1.00  0.00           C
ATOM   4427  HA  GLN A 860      44.520  49.280  47.250  1.00  0.00           H
ATOM   4428  CB  GLN A 860      42.300  49.430  47.160  1.00  0.00           C
ATOM   4429  HB1 GLN A 860      42.150  48.650  46.390  1.00  0.00           H
ATOM   4430  HB2 GLN A 860      41.500  50.180  47.000  1.00  0.00           H
ATOM   4431  CG  GLN A 860      41.970  48.630  48.480  1.00  0.00           C
ATOM   4432  HG1 GLN A 860      41.170  47.870  48.380  1.00  0.00           H
ATOM   4433  HG2 GLN A 860      41.430  49.240  49.230  1.00  0.00           H
ATOM   4434  CD  GLN A 860      43.100  48.010  49.170  1.00  0.00           C
ATOM   4435  OE1 GLN A 860      43.500  46.820  48.940  1.00  0.00           O
ATOM   4436  NE2 GLN A 860      43.750  48.760  50.070  1.00  0.00           N
ATOM   4437 HE21 GLN A 860      43.420  49.670  50.320  1.00  0.00           H
ATOM   4438 HE22 GLN A 860      44.520  48.290  50.510  1.00  0.00           H
ATOM   4439  C   GLN A 860      44.090  50.280  45.520  1.00  0.00           C
ATOM   4440  O   GLN A 860      44.800  49.610  44.790  1.00  0.00           O
ATOM   4441  N   GLN A 861      43.590  51.430  45.110  1.00  0.00           N
ATOM   4442  HN  GLN A 861      42.870  51.880  45.630  1.00  0.00           H
ATOM   4443  CA  GLN A 861      43.780  51.900  43.780  1.00  0.00           C
ATOM   4444  HA  GLN A 861      43.340  51.090  43.210  1.00  0.00           H
ATOM   4445  CB  GLN A 861      42.970  53.230  43.500  1.00  0.00           C
ATOM   4446  HB1 GLN A 861      43.400  53.740  42.600  1.00  0.00           H
ATOM   4447  HB2 GLN A 861      43.120  53.930  44.340  1.00  0.00           H
ATOM   4448  CG  GLN A 861      41.410  53.040  43.280  1.00  0.00           C
ATOM   4449  HG1 GLN A 861      41.150  53.900  42.640  1.00  0.00           H
ATOM   4450  HG2 GLN A 861      40.890  53.260  44.250  1.00  0.00           H
ATOM   4451  CD  GLN A 861      40.940  51.710  42.560  1.00  0.00           C
ATOM   4452  OE1 GLN A 861      40.030  51.000  43.030  1.00  0.00           O
ATOM   4453  NE2 GLN A 861      41.570  51.380  41.410  1.00  0.00           N
ATOM   4454 HE21 GLN A 861      42.260  51.950  40.930  1.00  0.00           H
ATOM   4455 HE22 GLN A 861      41.310  50.530  40.970  1.00  0.00           H
ATOM   4456  C   GLN A 861      45.250  52.070  43.280  1.00  0.00           C
ATOM   4457  O   GLN A 861      45.540  51.770  42.080  1.00  0.00           O
ATOM   4458  N   ILE A 862      46.130  52.450  44.070  1.00  0.00           N
ATOM   4459  HN  ILE A 862      45.820  52.650  45.010  1.00  0.00           H
ATOM   4460  CA  ILE A 862      47.530  52.530  43.790  1.00  0.00           C
ATOM   4461  HA  ILE A 862      47.730  53.130  42.910  1.00  0.00           H
ATOM   4462  CB  ILE A 862      48.170  53.230  44.940  1.00  0.00           C
ATOM   4463  HB  ILE A 862      48.130  52.680  45.910  1.00  0.00           H
ATOM   4464  CG2 ILE A 862      49.650  53.320  44.610  1.00  0.00           C
ATOM   4465 HG21 ILE A 862      50.160  53.930  45.390  1.00  0.00           H
ATOM   4466 HG22 ILE A 862      49.810  53.770  43.600  1.00  0.00           H
ATOM   4467 HG23 ILE A 862      49.960  52.250  44.650  1.00  0.00           H
ATOM   4468  CG1 ILE A 862      47.530  54.600  45.140  1.00  0.00           C
ATOM   4469 HG11 ILE A 862      46.430  54.620  45.220  1.00  0.00           H
ATOM   4470 HG12 ILE A 862      47.930  55.200  44.280  1.00  0.00           H
ATOM   4471  CD  ILE A 862      48.000  55.270  46.460  1.00  0.00           C
ATOM   4472  HD1 ILE A 862      47.480  55.020  47.420  1.00  0.00           H
ATOM   4473  HD2 ILE A 862      47.720  56.340  46.380  1.00  0.00           H
ATOM   4474  HD3 ILE A 862      49.080  55.060  46.630  1.00  0.00           H
ATOM   4475  C   ILE A 862      48.130  51.170  43.530  1.00  0.00           C
ATOM   4476  O   ILE A 862      48.780  50.930  42.490  1.00  0.00           O
ATOM   4477  N   THR A 863      47.970  50.280  44.450  1.00  0.00           N
ATOM   4478  HN  THR A 863      47.350  50.410  45.220  1.00  0.00           H
ATOM   4479  CA  THR A 863      48.410  48.910  44.290  1.00  0.00           C
ATOM   4480  HA  THR A 863      49.480  48.850  44.140  1.00  0.00           H
ATOM   4481  CB  THR A 863      48.160  48.140  45.580  1.00  0.00           C
ATOM   4482  HB  THR A 863      47.090  48.100  45.870  1.00  0.00           H
ATOM   4483  OG1 THR A 863      48.730  48.640  46.720  1.00  0.00           O
ATOM   4484  HG1 THR A 863      48.040  48.550  47.390  1.00  0.00           H
ATOM   4485  CG2 THR A 863      48.580  46.660  45.500  1.00  0.00           C
ATOM   4486 HG21 THR A 863      49.550  46.510  44.980  1.00  0.00           H
ATOM   4487 HG22 THR A 863      47.810  46.050  44.970  1.00  0.00           H
ATOM   4488 HG23 THR A 863      48.570  46.220  46.520  1.00  0.00           H
ATOM   4489  C   THR A 863      47.710  48.200  43.190  1.00  0.00           C
ATOM   4490  O   THR A 863      48.370  47.510  42.460  1.00  0.00           O
ATOM   4491  N   ALA A 864      46.400  48.420  42.980  1.00  0.00           N
ATOM   4492  HN  ALA A 864      45.990  49.010  43.660  1.00  0.00           H
ATOM   4493  CA  ALA A 864      45.660  47.800  41.890  1.00  0.00           C
ATOM   4494  HA  ALA A 864      45.780  46.730  41.980  1.00  0.00           H
ATOM   4495  CB  ALA A 864      44.130  48.170  42.010  1.00  0.00           C
ATOM   4496  HB1 ALA A 864      43.570  47.610  41.230  1.00  0.00           H
ATOM   4497  HB2 ALA A 864      44.090  49.250  41.820  1.00  0.00           H
ATOM   4498  HB3 ALA A 864      43.820  48.070  43.070  1.00  0.00           H
ATOM   4499  C   ALA A 864      46.200  48.100  40.510  1.00  0.00           C
ATOM   4500  O   ALA A 864      46.230  47.150  39.690  1.00  0.00           O
ATOM   4501  N   VAL A 865      46.780  49.230  40.190  1.00  0.00           N
ATOM   4502  HN  VAL A 865      46.890  50.020  40.780  1.00  0.00           H
ATOM   4503  CA  VAL A 865      47.420  49.500  38.910  1.00  0.00           C
ATOM   4504  HA  VAL A 865      46.870  48.970  38.140  1.00  0.00           H
ATOM   4505  CB  VAL A 865      47.330  51.000  38.530  1.00  0.00           C
ATOM   4506  HB  VAL A 865      47.920  51.180  37.600  1.00  0.00           H
ATOM   4507  CG1 VAL A 865      45.940  51.260  38.230  1.00  0.00           C
ATOM   4508 HG11 VAL A 865      45.270  50.870  39.020  1.00  0.00           H
ATOM   4509 HG12 VAL A 865      45.560  50.860  37.270  1.00  0.00           H
ATOM   4510 HG13 VAL A 865      45.800  52.360  38.200  1.00  0.00           H
ATOM   4511  CG2 VAL A 865      47.730  51.870  39.740  1.00  0.00           C
ATOM   4512 HG21 VAL A 865      48.770  51.860  40.140  1.00  0.00           H
ATOM   4513 HG22 VAL A 865      47.030  51.670  40.580  1.00  0.00           H
ATOM   4514 HG23 VAL A 865      47.660  52.950  39.530  1.00  0.00           H
ATOM   4515  C   VAL A 865      48.830  49.010  38.860  1.00  0.00           C
ATOM   4516  O   VAL A 865      49.310  48.580  37.820  1.00  0.00           O
ATOM   4517  N   ILE A 866      49.540  48.940  39.990  1.00  0.00           N
ATOM   4518  HN  ILE A 866      49.060  49.210  40.830  1.00  0.00           H
ATOM   4519  CA  ILE A 866      50.850  48.310  40.080  1.00  0.00           C
ATOM   4520  HA  ILE A 866      51.530  48.640  39.300  1.00  0.00           H
ATOM   4521  CB  ILE A 866      51.530  48.850  41.350  1.00  0.00           C
ATOM   4522  HB  ILE A 866      50.650  48.740  42.010  1.00  0.00           H
ATOM   4523  CG2 ILE A 866      52.760  48.010  41.910  1.00  0.00           C
ATOM   4524 HG21 ILE A 866      53.470  47.920  41.070  1.00  0.00           H
ATOM   4525 HG22 ILE A 866      52.440  46.970  42.150  1.00  0.00           H
ATOM   4526 HG23 ILE A 866      53.150  48.440  42.850  1.00  0.00           H
ATOM   4527  CG1 ILE A 866      51.950  50.390  41.140  1.00  0.00           C
ATOM   4528 HG11 ILE A 866      51.090  50.910  40.650  1.00  0.00           H
ATOM   4529 HG12 ILE A 866      52.830  50.350  40.450  1.00  0.00           H
ATOM   4530  CD  ILE A 866      52.240  51.130  42.400  1.00  0.00           C
ATOM   4531  HD1 ILE A 866      51.380  51.370  43.070  1.00  0.00           H
ATOM   4532  HD2 ILE A 866      52.640  52.130  42.100  1.00  0.00           H
ATOM   4533  HD3 ILE A 866      53.010  50.630  43.020  1.00  0.00           H
ATOM   4534  C   ILE A 866      50.880  46.800  39.970  1.00  0.00           C
ATOM   4535  O   ILE A 866      51.760  46.280  39.280  1.00  0.00           O
ATOM   4536  N   ILE A 867      49.980  46.010  40.530  1.00  0.00           N
ATOM   4537  HN  ILE A 867      49.210  46.310  41.090  1.00  0.00           H
ATOM   4538  CA  ILE A 867      50.020  44.520  40.330  1.00  0.00           C
ATOM   4539  HA  ILE A 867      51.040  44.170  40.380  1.00  0.00           H
ATOM   4540  CB  ILE A 867      49.340  43.860  41.490  1.00  0.00           C
ATOM   4541  HB  ILE A 867      49.440  42.780  41.220  1.00  0.00           H
ATOM   4542  CG2 ILE A 867      50.290  43.940  42.780  1.00  0.00           C
ATOM   4543 HG21 ILE A 867      49.950  43.100  43.410  1.00  0.00           H
ATOM   4544 HG22 ILE A 867      50.110  44.960  43.180  1.00  0.00           H
ATOM   4545 HG23 ILE A 867      51.390  43.940  42.570  1.00  0.00           H
ATOM   4546  CG1 ILE A 867      47.830  44.200  41.690  1.00  0.00           C
ATOM   4547 HG11 ILE A 867      47.460  44.560  40.700  1.00  0.00           H
ATOM   4548 HG12 ILE A 867      47.670  45.050  42.380  1.00  0.00           H
ATOM   4549  CD  ILE A 867      46.950  43.040  42.150  1.00  0.00           C
ATOM   4550  HD1 ILE A 867      45.860  43.270  42.040  1.00  0.00           H
ATOM   4551  HD2 ILE A 867      47.180  42.770  43.210  1.00  0.00           H
ATOM   4552  HD3 ILE A 867      46.920  42.150  41.500  1.00  0.00           H
ATOM   4553  C   ILE A 867      49.440  44.040  38.970  1.00  0.00           C
ATOM   4554  O   ILE A 867      49.730  42.930  38.510  1.00  0.00           O
ATOM   4555  N   ASN A 868      48.640  44.890  38.290  1.00  0.00           N
ATOM   4556  HN  ASN A 868      48.610  45.830  38.630  1.00  0.00           H
ATOM   4557  CA  ASN A 868      47.890  44.510  37.050  1.00  0.00           C
ATOM   4558  HA  ASN A 868      48.000  43.450  36.880  1.00  0.00           H
ATOM   4559  CB  ASN A 868      46.380  44.800  37.160  1.00  0.00           C
ATOM   4560  HB1 ASN A 868      45.860  44.380  36.260  1.00  0.00           H
ATOM   4561  HB2 ASN A 868      46.010  45.850  37.210  1.00  0.00           H
ATOM   4562  CG  ASN A 868      45.730  44.070  38.340  1.00  0.00           C
ATOM   4563  OD1 ASN A 868      46.110  42.980  38.610  1.00  0.00           O
ATOM   4564  ND2 ASN A 868      44.690  44.630  38.930  1.00  0.00           N
ATOM   4565 HD21 ASN A 868      44.330  44.270  39.800  1.00  0.00           H
ATOM   4566 HD22 ASN A 868      44.440  45.520  38.540  1.00  0.00           H
ATOM   4567  C   ASN A 868      48.330  45.120  35.720  1.00  0.00           C
ATOM   4568  O   ASN A 868      47.650  45.040  34.710  1.00  0.00           O
ATOM   4569  N   ARG A 869      49.510  45.770  35.770  1.00  0.00           N
ATOM   4570  HN  ARG A 869      49.870  45.930  36.680  1.00  0.00           H
ATOM   4571  CA  ARG A 869      50.250  46.490  34.750  1.00  0.00           C
ATOM   4572  HA  ARG A 869      49.450  47.130  34.410  1.00  0.00           H
ATOM   4573  CB  ARG A 869      51.340  47.550  35.270  1.00  0.00           C
ATOM   4574  HB1 ARG A 869      50.810  48.320  35.860  1.00  0.00           H
ATOM   4575  HB2 ARG A 869      51.630  48.090  34.330  1.00  0.00           H
ATOM   4576  CG  ARG A 869      52.530  46.900  36.070  1.00  0.00           C
ATOM   4577  HG1 ARG A 869      52.850  46.060  35.420  1.00  0.00           H
ATOM   4578  HG2 ARG A 869      52.180  46.360  36.960  1.00  0.00           H
ATOM   4579  CD  ARG A 869      53.740  47.760  36.430  1.00  0.00           C
ATOM   4580  HD1 ARG A 869      53.500  48.400  37.310  1.00  0.00           H
ATOM   4581  HD2 ARG A 869      54.180  48.430  35.660  1.00  0.00           H
ATOM   4582  NE  ARG A 869      54.690  46.660  36.890  1.00  0.00           N
ATOM   4583  HE  ARG A 869      54.370  45.720  36.920  1.00  0.00           H
ATOM   4584  CZ  ARG A 869      55.770  46.760  37.660  1.00  0.00           C
ATOM   4585  NH1 ARG A 869      56.320  47.870  38.050  1.00  0.00           N
ATOM   4586 HH11 ARG A 869      57.070  47.800  38.710  1.00  0.00           H
ATOM   4587 HH12 ARG A 869      56.110  48.750  37.630  1.00  0.00           H
ATOM   4588  NH2 ARG A 869      56.320  45.610  38.010  1.00  0.00           N
ATOM   4589 HH21 ARG A 869      55.970  44.770  37.580  1.00  0.00           H
ATOM   4590 HH22 ARG A 869      57.140  45.570  38.580  1.00  0.00           H
ATOM   4591  C   ARG A 869      50.660  45.610  33.550  1.00  0.00           C
ATOM   4592  O   ARG A 869      50.850  44.370  33.600  1.00  0.00           O
ATOM   4593  N   LYS A 870      50.680  46.330  32.400  1.00  0.00           N
ATOM   4594  HN  LYS A 870      50.740  47.320  32.430  1.00  0.00           H
ATOM   4595  CA  LYS A 870      50.520  45.750  31.040  1.00  0.00           C
ATOM   4596  HA  LYS A 870      49.590  45.210  31.140  1.00  0.00           H
ATOM   4597  CB  LYS A 870      50.410  46.810  29.940  1.00  0.00           C
ATOM   4598  HB1 LYS A 870      49.390  47.250  30.050  1.00  0.00           H
ATOM   4599  HB2 LYS A 870      50.350  46.310  28.950  1.00  0.00           H
ATOM   4600  CG  LYS A 870      51.470  47.810  29.930  1.00  0.00           C
ATOM   4601  HG1 LYS A 870      52.440  47.330  29.700  1.00  0.00           H
ATOM   4602  HG2 LYS A 870      51.680  48.370  30.860  1.00  0.00           H
ATOM   4603  CD  LYS A 870      51.400  48.780  28.780  1.00  0.00           C
ATOM   4604  HD1 LYS A 870      50.480  49.390  28.850  1.00  0.00           H
ATOM   4605  HD2 LYS A 870      51.410  48.120  27.880  1.00  0.00           H
ATOM   4606  CE  LYS A 870      52.710  49.600  28.690  1.00  0.00           C
ATOM   4607  HE1 LYS A 870      52.940  50.100  29.660  1.00  0.00           H
ATOM   4608  HE2 LYS A 870      52.530  50.440  27.990  1.00  0.00           H
ATOM   4609  NZ  LYS A 870      53.930  48.970  28.120  1.00  0.00           N
ATOM   4610  HZ1 LYS A 870      53.900  47.950  28.290  1.00  0.00           H
ATOM   4611  HZ2 LYS A 870      54.830  49.200  28.590  1.00  0.00           H
ATOM   4612  HZ3 LYS A 870      54.040  49.020  27.090  1.00  0.00           H
ATOM   4613  C   LYS A 870      51.650  44.780  30.830  1.00  0.00           C
ATOM   4614  O   LYS A 870      51.510  43.650  30.300  1.00  0.00           O
ATOM   4615  N   GLU A 871      52.870  45.090  31.380  1.00  0.00           N
ATOM   4616  HN  GLU A 871      52.980  46.000  31.790  1.00  0.00           H
ATOM   4617  CA  GLU A 871      53.970  44.220  31.290  1.00  0.00           C
ATOM   4618  HA  GLU A 871      54.000  43.900  30.260  1.00  0.00           H
ATOM   4619  CB  GLU A 871      55.350  44.990  31.270  1.00  0.00           C
ATOM   4620  HB1 GLU A 871      56.190  44.270  31.300  1.00  0.00           H
ATOM   4621  HB2 GLU A 871      55.330  45.480  32.260  1.00  0.00           H
ATOM   4622  CG  GLU A 871      55.670  45.950  30.110  1.00  0.00           C
ATOM   4623  HG1 GLU A 871      56.710  46.290  29.880  1.00  0.00           H
ATOM   4624  HG2 GLU A 871      55.050  46.790  30.470  1.00  0.00           H
ATOM   4625  CD  GLU A 871      55.100  45.590  28.800  1.00  0.00           C
ATOM   4626  OE1 GLU A 871      55.460  44.650  28.100  1.00  0.00           O
ATOM   4627  OE2 GLU A 871      54.150  46.300  28.330  1.00  0.00           O
ATOM   4628  C   GLU A 871      53.950  42.960  32.180  1.00  0.00           C
ATOM   4629  O   GLU A 871      54.920  42.200  32.050  1.00  0.00           O
ATOM   4630  N   HSD A 872      52.920  42.610  33.010  1.00  0.00           N
ATOM   4631  HN  HSD A 872      52.220  43.270  33.300  1.00  0.00           H
ATOM   4632  CA  HSD A 872      52.920  41.370  33.760  1.00  0.00           C
ATOM   4633  HA  HSD A 872      53.890  41.060  34.110  1.00  0.00           H
ATOM   4634  CB  HSD A 872      52.030  41.560  35.010  1.00  0.00           C
ATOM   4635  HB1 HSD A 872      51.680  40.600  35.440  1.00  0.00           H
ATOM   4636  HB2 HSD A 872      51.110  42.140  34.780  1.00  0.00           H
ATOM   4637  ND1 HSD A 872      52.120  42.980  37.130  1.00  0.00           N
ATOM   4638  HD1 HSD A 872      51.220  42.770  37.520  1.00  0.00           H
ATOM   4639  CG  HSD A 872      52.750  42.400  36.050  1.00  0.00           C
ATOM   4640  CE1 HSD A 872      52.990  43.870  37.700  1.00  0.00           C
ATOM   4641  HE1 HSD A 872      52.730  44.390  38.620  1.00  0.00           H
ATOM   4642  NE2 HSD A 872      54.130  43.840  37.040  1.00  0.00           N
ATOM   4643  CD2 HSD A 872      53.980  42.920  36.040  1.00  0.00           C
ATOM   4644  HD2 HSD A 872      54.670  42.710  35.220  1.00  0.00           H
ATOM   4645  C   HSD A 872      52.390  40.250  32.950  1.00  0.00           C
ATOM   4646  O   HSD A 872      52.700  39.120  33.180  1.00  0.00           O
ATOM   4647  N   LYS A 873      51.580  40.680  31.910  1.00  0.00           N
ATOM   4648  HN  LYS A 873      51.170  41.590  31.920  1.00  0.00           H
ATOM   4649  CA  LYS A 873      51.180  39.960  30.700  1.00  0.00           C
ATOM   4650  HA  LYS A 873      50.780  40.680  29.990  1.00  0.00           H
ATOM   4651  CB  LYS A 873      52.300  39.110  29.990  1.00  0.00           C
ATOM   4652  HB1 LYS A 873      51.860  38.580  29.110  1.00  0.00           H
ATOM   4653  HB2 LYS A 873      52.660  38.250  30.600  1.00  0.00           H
ATOM   4654  CG  LYS A 873      53.500  39.900  29.420  1.00  0.00           C
ATOM   4655  HG1 LYS A 873      54.140  39.140  28.930  1.00  0.00           H
ATOM   4656  HG2 LYS A 873      54.180  40.190  30.250  1.00  0.00           H
ATOM   4657  CD  LYS A 873      53.190  41.150  28.540  1.00  0.00           C
ATOM   4658  HD1 LYS A 873      52.880  42.020  29.160  1.00  0.00           H
ATOM   4659  HD2 LYS A 873      52.490  41.010  27.690  1.00  0.00           H
ATOM   4660  CE  LYS A 873      54.480  41.610  27.850  1.00  0.00           C
ATOM   4661  HE1 LYS A 873      54.840  40.740  27.260  1.00  0.00           H
ATOM   4662  HE2 LYS A 873      55.300  42.020  28.480  1.00  0.00           H
ATOM   4663  NZ  LYS A 873      54.210  42.680  26.890  1.00  0.00           N
ATOM   4664  HZ1 LYS A 873      54.430  43.630  27.280  1.00  0.00           H
ATOM   4665  HZ2 LYS A 873      53.200  42.680  26.690  1.00  0.00           H
ATOM   4666  HZ3 LYS A 873      54.770  42.470  26.040  1.00  0.00           H
ATOM   4667  C   LYS A 873      49.990  39.070  30.980  1.00  0.00           C
ATOM   4668  O   LYS A 873      49.770  38.040  30.370  1.00  0.00           O
ATOM   4669  N   LEU A 874      49.250  39.420  32.060  1.00  0.00           N
ATOM   4670  HN  LEU A 874      49.460  40.290  32.500  1.00  0.00           H
ATOM   4671  CA  LEU A 874      48.170  38.570  32.580  1.00  0.00           C
ATOM   4672  HA  LEU A 874      48.570  37.590  32.750  1.00  0.00           H
ATOM   4673  CB  LEU A 874      47.540  39.300  33.880  1.00  0.00           C
ATOM   4674  HB1 LEU A 874      46.680  38.710  34.220  1.00  0.00           H
ATOM   4675  HB2 LEU A 874      47.160  40.300  33.600  1.00  0.00           H
ATOM   4676  CG  LEU A 874      48.610  39.590  34.960  1.00  0.00           C
ATOM   4677  HG  LEU A 874      49.560  40.000  34.560  1.00  0.00           H
ATOM   4678  CD1 LEU A 874      48.000  40.670  35.830  1.00  0.00           C
ATOM   4679 HD11 LEU A 874      47.000  40.280  36.110  1.00  0.00           H
ATOM   4680 HD12 LEU A 874      47.950  41.660  35.340  1.00  0.00           H
ATOM   4681 HD13 LEU A 874      48.570  40.800  36.780  1.00  0.00           H
ATOM   4682  CD2 LEU A 874      48.990  38.330  35.780  1.00  0.00           C
ATOM   4683 HD21 LEU A 874      49.390  37.450  35.230  1.00  0.00           H
ATOM   4684 HD22 LEU A 874      48.020  37.920  36.150  1.00  0.00           H
ATOM   4685 HD23 LEU A 874      49.760  38.570  36.540  1.00  0.00           H
ATOM   4686  C   LEU A 874      47.020  38.330  31.640  1.00  0.00           C
ATOM   4687  O   LEU A 874      46.770  39.240  30.830  1.00  0.00           O
ATOM   4688  N   LYS A 875      46.320  37.200  31.780  1.00  0.00           N
ATOM   4689  HN  LYS A 875      46.570  36.550  32.510  1.00  0.00           H
ATOM   4690  CA  LYS A 875      45.030  36.980  31.180  1.00  0.00           C
ATOM   4691  HA  LYS A 875      45.020  37.330  30.160  1.00  0.00           H
ATOM   4692  CB  LYS A 875      44.410  35.600  31.200  1.00  0.00           C
ATOM   4693  HB1 LYS A 875      44.770  34.910  30.400  1.00  0.00           H
ATOM   4694  HB2 LYS A 875      43.360  35.630  30.850  1.00  0.00           H
ATOM   4695  CG  LYS A 875      44.610  34.780  32.470  1.00  0.00           C
ATOM   4696  HG1 LYS A 875      44.260  35.260  33.410  1.00  0.00           H
ATOM   4697  HG2 LYS A 875      45.680  34.620  32.660  1.00  0.00           H
ATOM   4698  CD  LYS A 875      43.980  33.400  32.330  1.00  0.00           C
ATOM   4699  HD1 LYS A 875      44.540  32.800  31.580  1.00  0.00           H
ATOM   4700  HD2 LYS A 875      42.930  33.490  31.990  1.00  0.00           H
ATOM   4701  CE  LYS A 875      43.950  32.620  33.640  1.00  0.00           C
ATOM   4702  HE1 LYS A 875      43.370  33.150  34.420  1.00  0.00           H
ATOM   4703  HE2 LYS A 875      44.940  32.570  34.150  1.00  0.00           H
ATOM   4704  NZ  LYS A 875      43.440  31.270  33.510  1.00  0.00           N
ATOM   4705  HZ1 LYS A 875      43.490  30.900  34.490  1.00  0.00           H
ATOM   4706  HZ2 LYS A 875      44.060  30.700  32.890  1.00  0.00           H
ATOM   4707  HZ3 LYS A 875      42.460  31.250  33.210  1.00  0.00           H
ATOM   4708  C   LYS A 875      43.920  37.870  31.840  1.00  0.00           C
ATOM   4709  O   LYS A 875      43.190  38.620  31.200  1.00  0.00           O
ATOM   4710  N   LYS A 876      43.870  37.950  33.190  1.00  0.00           N
ATOM   4711  HN  LYS A 876      44.550  37.450  33.720  1.00  0.00           H
ATOM   4712  CA  LYS A 876      43.140  38.910  34.000  1.00  0.00           C
ATOM   4713  HA  LYS A 876      42.090  38.880  33.760  1.00  0.00           H
ATOM   4714  CB  LYS A 876      43.200  38.530  35.450  1.00  0.00           C
ATOM   4715  HB1 LYS A 876      42.630  39.190  36.130  1.00  0.00           H
ATOM   4716  HB2 LYS A 876      44.250  38.480  35.810  1.00  0.00           H
ATOM   4717  CG  LYS A 876      42.530  37.070  35.720  1.00  0.00           C
ATOM   4718  HG1 LYS A 876      42.310  36.980  36.810  1.00  0.00           H
ATOM   4719  HG2 LYS A 876      43.270  36.290  35.450  1.00  0.00           H
ATOM   4720  CD  LYS A 876      41.140  36.870  34.970  1.00  0.00           C
ATOM   4721  HD1 LYS A 876      41.210  36.930  33.860  1.00  0.00           H
ATOM   4722  HD2 LYS A 876      40.400  37.650  35.240  1.00  0.00           H
ATOM   4723  CE  LYS A 876      40.510  35.520  35.200  1.00  0.00           C
ATOM   4724  HE1 LYS A 876      40.290  35.370  36.280  1.00  0.00           H
ATOM   4725  HE2 LYS A 876      41.230  34.680  35.060  1.00  0.00           H
ATOM   4726  NZ  LYS A 876      39.350  35.220  34.270  1.00  0.00           N
ATOM   4727  HZ1 LYS A 876      39.300  34.200  34.140  1.00  0.00           H
ATOM   4728  HZ2 LYS A 876      39.530  35.540  33.290  1.00  0.00           H
ATOM   4729  HZ3 LYS A 876      38.410  35.590  34.520  1.00  0.00           H
ATOM   4730  C   LYS A 876      43.470  40.380  33.930  1.00  0.00           C
ATOM   4731  O   LYS A 876      44.570  40.910  33.990  1.00  0.00           O
ATOM   4732  N   GLY A 877      42.340  41.130  33.730  1.00  0.00           N
ATOM   4733  HN  GLY A 877      41.410  40.770  33.650  1.00  0.00           H
ATOM   4734  CA  GLY A 877      42.340  42.540  33.420  1.00  0.00           C
ATOM   4735  HA1 GLY A 877      41.350  42.900  33.190  1.00  0.00           H
ATOM   4736  HA2 GLY A 877      42.920  42.770  32.540  1.00  0.00           H
ATOM   4737  C   GLY A 877      42.890  43.500  34.440  1.00  0.00           C
ATOM   4738  O   GLY A 877      43.640  43.170  35.380  1.00  0.00           O
ATOM   4739  N   ALA A 878      42.500  44.750  34.330  1.00  0.00           N
ATOM   4740  HN  ALA A 878      41.780  45.060  33.720  1.00  0.00           H
ATOM   4741  CA  ALA A 878      43.020  45.730  35.240  1.00  0.00           C
ATOM   4742  HA  ALA A 878      44.060  45.600  35.510  1.00  0.00           H
ATOM   4743  CB  ALA A 878      42.960  47.110  34.450  1.00  0.00           C
ATOM   4744  HB1 ALA A 878      43.340  47.850  35.200  1.00  0.00           H
ATOM   4745  HB2 ALA A 878      41.920  47.300  34.100  1.00  0.00           H
ATOM   4746  HB3 ALA A 878      43.590  47.050  33.540  1.00  0.00           H
ATOM   4747  C   ALA A 878      42.270  45.840  36.550  1.00  0.00           C
ATOM   4748  O   ALA A 878      42.790  46.230  37.590  1.00  0.00           O
ATOM   4749  N   GLY A 879      40.970  45.320  36.550  1.00  0.00           N
ATOM   4750  HN  GLY A 879      40.520  45.240  35.660  1.00  0.00           H
ATOM   4751  CA  GLY A 879      40.040  45.090  37.670  1.00  0.00           C
ATOM   4752  HA1 GLY A 879      39.260  44.530  37.190  1.00  0.00           H
ATOM   4753  HA2 GLY A 879      39.800  46.090  38.010  1.00  0.00           H
ATOM   4754  C   GLY A 879      40.560  44.340  38.890  1.00  0.00           C
ATOM   4755  O   GLY A 879      41.220  43.290  38.880  1.00  0.00           O
ATOM   4756  N   TYR A 880      40.210  44.940  40.050  1.00  0.00           N
ATOM   4757  HN  TYR A 880      39.570  45.710  40.040  1.00  0.00           H
ATOM   4758  CA  TYR A 880      40.640  44.520  41.330  1.00  0.00           C
ATOM   4759  HA  TYR A 880      41.400  43.770  41.170  1.00  0.00           H
ATOM   4760  CB  TYR A 880      41.260  45.760  42.050  1.00  0.00           C
ATOM   4761  HB1 TYR A 880      40.490  46.560  42.240  1.00  0.00           H
ATOM   4762  HB2 TYR A 880      41.920  46.320  41.350  1.00  0.00           H
ATOM   4763  CG  TYR A 880      42.030  45.490  43.250  1.00  0.00           C
ATOM   4764  CD1 TYR A 880      43.260  44.830  43.200  1.00  0.00           C
ATOM   4765  HD1 TYR A 880      43.760  44.430  42.320  1.00  0.00           H
ATOM   4766  CE1 TYR A 880      44.060  44.860  44.380  1.00  0.00           C
ATOM   4767  HE1 TYR A 880      45.050  44.430  44.360  1.00  0.00           H
ATOM   4768  CZ  TYR A 880      43.620  45.550  45.460  1.00  0.00           C
ATOM   4769  OH  TYR A 880      44.440  45.540  46.590  1.00  0.00           O
ATOM   4770  HH  TYR A 880      43.930  45.970  47.270  1.00  0.00           H
ATOM   4771  CD2 TYR A 880      41.550  46.040  44.480  1.00  0.00           C
ATOM   4772  HD2 TYR A 880      40.570  46.470  44.440  1.00  0.00           H
ATOM   4773  CE2 TYR A 880      42.370  46.040  45.570  1.00  0.00           C
ATOM   4774  HE2 TYR A 880      42.110  46.510  46.510  1.00  0.00           H
ATOM   4775  C   TYR A 880      39.450  43.940  42.210  1.00  0.00           C
ATOM   4776  O   TYR A 880      39.540  43.760  43.410  1.00  0.00           O
ATOM   4777  N   HSD A 881      38.300  43.670  41.530  1.00  0.00           N
ATOM   4778  HN  HSD A 881      38.150  43.720  40.540  1.00  0.00           H
ATOM   4779  CA  HSD A 881      37.050  43.320  42.280  1.00  0.00           C
ATOM   4780  HA  HSD A 881      36.780  44.220  42.810  1.00  0.00           H
ATOM   4781  CB  HSD A 881      35.860  43.140  41.310  1.00  0.00           C
ATOM   4782  HB1 HSD A 881      34.980  42.820  41.930  1.00  0.00           H
ATOM   4783  HB2 HSD A 881      36.160  42.360  40.590  1.00  0.00           H
ATOM   4784  ND1 HSD A 881      34.920  45.530  40.840  1.00  0.00           N
ATOM   4785  HD1 HSD A 881      34.350  45.730  41.630  1.00  0.00           H
ATOM   4786  CG  HSD A 881      35.670  44.400  40.450  1.00  0.00           C
ATOM   4787  CE1 HSD A 881      34.990  46.410  39.820  1.00  0.00           C
ATOM   4788  HE1 HSD A 881      34.640  47.440  39.920  1.00  0.00           H
ATOM   4789  NE2 HSD A 881      35.690  45.950  38.810  1.00  0.00           N
ATOM   4790  CD2 HSD A 881      36.130  44.680  39.170  1.00  0.00           C
ATOM   4791  HD2 HSD A 881      36.590  43.950  38.520  1.00  0.00           H
ATOM   4792  C   HSD A 881      37.180  42.080  43.250  1.00  0.00           C
ATOM   4793  O   HSD A 881      36.830  42.080  44.470  1.00  0.00           O
ATOM   4794  N   LEU A 882      37.770  40.970  42.760  1.00  0.00           N
ATOM   4795  HN  LEU A 882      38.020  40.940  41.800  1.00  0.00           H
ATOM   4796  CA  LEU A 882      37.950  39.820  43.590  1.00  0.00           C
ATOM   4797  HA  LEU A 882      37.010  39.660  44.090  1.00  0.00           H
ATOM   4798  CB  LEU A 882      38.290  38.490  42.870  1.00  0.00           C
ATOM   4799  HB1 LEU A 882      38.520  37.720  43.640  1.00  0.00           H
ATOM   4800  HB2 LEU A 882      39.190  38.560  42.230  1.00  0.00           H
ATOM   4801  CG  LEU A 882      37.120  37.830  42.040  1.00  0.00           C
ATOM   4802  HG  LEU A 882      36.850  38.510  41.210  1.00  0.00           H
ATOM   4803  CD1 LEU A 882      37.460  36.540  41.340  1.00  0.00           C
ATOM   4804 HD11 LEU A 882      38.240  36.790  40.590  1.00  0.00           H
ATOM   4805 HD12 LEU A 882      36.690  36.130  40.650  1.00  0.00           H
ATOM   4806 HD13 LEU A 882      37.780  35.760  42.050  1.00  0.00           H
ATOM   4807  CD2 LEU A 882      35.890  37.500  42.930  1.00  0.00           C
ATOM   4808 HD21 LEU A 882      36.190  37.080  43.920  1.00  0.00           H
ATOM   4809 HD22 LEU A 882      35.190  36.880  42.340  1.00  0.00           H
ATOM   4810 HD23 LEU A 882      35.460  38.500  43.130  1.00  0.00           H
ATOM   4811  C   LEU A 882      39.040  39.960  44.710  1.00  0.00           C
ATOM   4812  O   LEU A 882      38.840  39.350  45.730  1.00  0.00           O
ATOM   4813  N   ASP A 883      40.150  40.640  44.380  1.00  0.00           N
ATOM   4814  HN  ASP A 883      40.250  41.160  43.530  1.00  0.00           H
ATOM   4815  CA  ASP A 883      41.100  40.980  45.370  1.00  0.00           C
ATOM   4816  HA  ASP A 883      41.410  40.050  45.840  1.00  0.00           H
ATOM   4817  CB  ASP A 883      42.290  41.660  44.660  1.00  0.00           C
ATOM   4818  HB1 ASP A 883      42.950  42.250  45.330  1.00  0.00           H
ATOM   4819  HB2 ASP A 883      41.850  42.300  43.860  1.00  0.00           H
ATOM   4820  CG  ASP A 883      43.130  40.620  43.850  1.00  0.00           C
ATOM   4821  OD1 ASP A 883      42.790  39.570  43.310  1.00  0.00           O
ATOM   4822  OD2 ASP A 883      44.460  41.000  43.730  1.00  0.00           O
ATOM   4823  HD2 ASP A 883      44.970  40.260  43.390  1.00  0.00           H
ATOM   4824  C   ASP A 883      40.500  41.840  46.450  1.00  0.00           C
ATOM   4825  O   ASP A 883      40.750  41.600  47.620  1.00  0.00           O
ATOM   4826  N   LEU A 884      39.700  42.870  46.120  1.00  0.00           N
ATOM   4827  HN  LEU A 884      39.580  43.150  45.170  1.00  0.00           H
ATOM   4828  CA  LEU A 884      38.950  43.660  46.990  1.00  0.00           C
ATOM   4829  HA  LEU A 884      39.640  44.090  47.700  1.00  0.00           H
ATOM   4830  CB  LEU A 884      38.330  44.790  46.260  1.00  0.00           C
ATOM   4831  HB1 LEU A 884      37.610  44.340  45.560  1.00  0.00           H
ATOM   4832  HB2 LEU A 884      39.030  45.360  45.610  1.00  0.00           H
ATOM   4833  CG  LEU A 884      37.590  45.860  47.100  1.00  0.00           C
ATOM   4834  HG  LEU A 884      36.790  45.350  47.690  1.00  0.00           H
ATOM   4835  CD1 LEU A 884      38.590  46.550  48.090  1.00  0.00           C
ATOM   4836 HD11 LEU A 884      38.750  45.790  48.890  1.00  0.00           H
ATOM   4837 HD12 LEU A 884      38.110  47.450  48.540  1.00  0.00           H
ATOM   4838 HD13 LEU A 884      39.530  46.800  47.560  1.00  0.00           H
ATOM   4839  CD2 LEU A 884      36.840  46.910  46.270  1.00  0.00           C
ATOM   4840 HD21 LEU A 884      36.290  46.360  45.470  1.00  0.00           H
ATOM   4841 HD22 LEU A 884      37.560  47.620  45.810  1.00  0.00           H
ATOM   4842 HD23 LEU A 884      36.150  47.450  46.950  1.00  0.00           H
ATOM   4843  C   LEU A 884      37.910  42.960  47.830  1.00  0.00           C
ATOM   4844  O   LEU A 884      37.730  43.180  49.040  1.00  0.00           O
ATOM   4845  N   LEU A 885      37.140  42.050  47.230  1.00  0.00           N
ATOM   4846  HN  LEU A 885      37.290  41.890  46.250  1.00  0.00           H
ATOM   4847  CA  LEU A 885      36.170  41.210  47.980  1.00  0.00           C
ATOM   4848  HA  LEU A 885      35.510  41.890  48.500  1.00  0.00           H
ATOM   4849  CB  LEU A 885      35.490  40.340  46.870  1.00  0.00           C
ATOM   4850  HB1 LEU A 885      36.180  39.820  46.170  1.00  0.00           H
ATOM   4851  HB2 LEU A 885      35.010  41.030  46.150  1.00  0.00           H
ATOM   4852  CG  LEU A 885      34.290  39.410  47.320  1.00  0.00           C
ATOM   4853  HG  LEU A 885      34.690  38.560  47.890  1.00  0.00           H
ATOM   4854  CD1 LEU A 885      33.360  40.040  48.390  1.00  0.00           C
ATOM   4855 HD11 LEU A 885      33.940  40.360  49.280  1.00  0.00           H
ATOM   4856 HD12 LEU A 885      32.510  39.400  48.710  1.00  0.00           H
ATOM   4857 HD13 LEU A 885      32.890  40.920  47.910  1.00  0.00           H
ATOM   4858  CD2 LEU A 885      33.590  38.820  46.110  1.00  0.00           C
ATOM   4859 HD21 LEU A 885      32.910  37.940  46.180  1.00  0.00           H
ATOM   4860 HD22 LEU A 885      34.340  38.370  45.430  1.00  0.00           H
ATOM   4861 HD23 LEU A 885      33.050  39.600  45.540  1.00  0.00           H
ATOM   4862  C   LEU A 885      36.790  40.370  48.940  1.00  0.00           C
ATOM   4863  O   LEU A 885      36.350  40.210  50.050  1.00  0.00           O
ATOM   4864  N   MET A 886      37.970  39.830  48.740  1.00  0.00           N
ATOM   4865  HN  MET A 886      38.360  39.800  47.820  1.00  0.00           H
ATOM   4866  CA  MET A 886      38.650  39.030  49.750  1.00  0.00           C
ATOM   4867  HA  MET A 886      37.840  38.490  50.220  1.00  0.00           H
ATOM   4868  CB  MET A 886      39.730  38.070  49.150  1.00  0.00           C
ATOM   4869  HB1 MET A 886      40.480  37.690  49.880  1.00  0.00           H
ATOM   4870  HB2 MET A 886      40.290  38.750  48.450  1.00  0.00           H
ATOM   4871  CG  MET A 886      39.140  36.870  48.360  1.00  0.00           C
ATOM   4872  HG1 MET A 886      39.930  36.270  47.880  1.00  0.00           H
ATOM   4873  HG2 MET A 886      38.450  37.260  47.580  1.00  0.00           H
ATOM   4874  SD  MET A 886      38.220  35.710  49.430  1.00  0.00           S
ATOM   4875  CE  MET A 886      36.460  36.140  49.170  1.00  0.00           C
ATOM   4876  HE1 MET A 886      36.030  36.830  49.920  1.00  0.00           H
ATOM   4877  HE2 MET A 886      35.930  35.180  49.300  1.00  0.00           H
ATOM   4878  HE3 MET A 886      36.270  36.620  48.190  1.00  0.00           H
ATOM   4879  C   MET A 886      39.140  39.790  50.890  1.00  0.00           C
ATOM   4880  O   MET A 886      39.170  39.300  52.010  1.00  0.00           O
ATOM   4881  N   VAL A 887      39.640  41.070  50.600  1.00  0.00           N
ATOM   4882  HN  VAL A 887      39.580  41.450  49.680  1.00  0.00           H
ATOM   4883  CA  VAL A 887      40.060  42.040  51.580  1.00  0.00           C
ATOM   4884  HA  VAL A 887      40.780  41.640  52.280  1.00  0.00           H
ATOM   4885  CB  VAL A 887      40.800  43.240  51.000  1.00  0.00           C
ATOM   4886  HB  VAL A 887      40.290  43.510  50.040  1.00  0.00           H
ATOM   4887  CG1 VAL A 887      40.750  44.500  51.960  1.00  0.00           C
ATOM   4888 HG11 VAL A 887      41.520  45.180  51.530  1.00  0.00           H
ATOM   4889 HG12 VAL A 887      40.980  44.240  53.010  1.00  0.00           H
ATOM   4890 HG13 VAL A 887      39.760  45.010  51.960  1.00  0.00           H
ATOM   4891  CG2 VAL A 887      42.240  42.960  50.540  1.00  0.00           C
ATOM   4892 HG21 VAL A 887      42.750  43.900  50.220  1.00  0.00           H
ATOM   4893 HG22 VAL A 887      42.260  42.370  49.580  1.00  0.00           H
ATOM   4894 HG23 VAL A 887      42.700  42.610  51.480  1.00  0.00           H
ATOM   4895  C   VAL A 887      38.900  42.440  52.450  1.00  0.00           C
ATOM   4896  O   VAL A 887      38.880  42.300  53.700  1.00  0.00           O
ATOM   4897  N   GLY A 888      37.860  42.900  51.810  1.00  0.00           N
ATOM   4898  HN  GLY A 888      37.870  43.100  50.830  1.00  0.00           H
ATOM   4899  CA  GLY A 888      36.670  43.410  52.510  1.00  0.00           C
ATOM   4900  HA1 GLY A 888      35.980  43.640  51.710  1.00  0.00           H
ATOM   4901  HA2 GLY A 888      36.930  44.350  52.980  1.00  0.00           H
ATOM   4902  C   GLY A 888      35.910  42.370  53.410  1.00  0.00           C
ATOM   4903  O   GLY A 888      35.490  42.670  54.530  1.00  0.00           O
ATOM   4904  N   VAL A 889      35.700  41.090  53.010  1.00  0.00           N
ATOM   4905  HN  VAL A 889      36.000  40.900  52.080  1.00  0.00           H
ATOM   4906  CA  VAL A 889      35.220  40.090  53.850  1.00  0.00           C
ATOM   4907  HA  VAL A 889      34.280  40.380  54.310  1.00  0.00           H
ATOM   4908  CB  VAL A 889      35.000  38.860  52.940  1.00  0.00           C
ATOM   4909  HB  VAL A 889      35.930  38.640  52.370  1.00  0.00           H
ATOM   4910  CG1 VAL A 889      34.680  37.530  53.770  1.00  0.00           C
ATOM   4911 HG11 VAL A 889      33.710  37.620  54.280  1.00  0.00           H
ATOM   4912 HG12 VAL A 889      35.470  37.250  54.500  1.00  0.00           H
ATOM   4913 HG13 VAL A 889      34.380  36.690  53.120  1.00  0.00           H
ATOM   4914  CG2 VAL A 889      33.890  39.210  51.930  1.00  0.00           C
ATOM   4915 HG21 VAL A 889      34.200  40.090  51.330  1.00  0.00           H
ATOM   4916 HG22 VAL A 889      32.920  39.430  52.420  1.00  0.00           H
ATOM   4917 HG23 VAL A 889      33.800  38.360  51.230  1.00  0.00           H
ATOM   4918  C   VAL A 889      35.990  39.720  54.990  1.00  0.00           C
ATOM   4919  O   VAL A 889      35.470  39.740  56.070  1.00  0.00           O
ATOM   4920  N   MET A 890      37.280  39.310  54.720  1.00  0.00           N
ATOM   4921  HN  MET A 890      37.590  39.270  53.770  1.00  0.00           H
ATOM   4922  CA  MET A 890      38.130  38.970  55.840  1.00  0.00           C
ATOM   4923  HA  MET A 890      37.740  38.180  56.460  1.00  0.00           H
ATOM   4924  CB  MET A 890      39.370  38.300  55.160  1.00  0.00           C
ATOM   4925  HB1 MET A 890      40.100  38.000  55.950  1.00  0.00           H
ATOM   4926  HB2 MET A 890      39.900  39.040  54.530  1.00  0.00           H
ATOM   4927  CG  MET A 890      39.010  37.060  54.300  1.00  0.00           C
ATOM   4928  HG1 MET A 890      39.960  36.610  53.940  1.00  0.00           H
ATOM   4929  HG2 MET A 890      38.480  37.320  53.360  1.00  0.00           H
ATOM   4930  SD  MET A 890      38.180  35.650  55.180  1.00  0.00           S
ATOM   4931  CE  MET A 890      38.990  35.340  56.810  1.00  0.00           C
ATOM   4932  HE1 MET A 890      38.400  35.850  57.610  1.00  0.00           H
ATOM   4933  HE2 MET A 890      40.010  35.760  56.880  1.00  0.00           H
ATOM   4934  HE3 MET A 890      38.970  34.250  57.020  1.00  0.00           H
ATOM   4935  C   MET A 890      38.490  40.110  56.830  1.00  0.00           C
ATOM   4936  O   MET A 890      38.830  39.770  58.000  1.00  0.00           O
ATOM   4937  N   LEU A 891      38.270  41.350  56.520  1.00  0.00           N
ATOM   4938  HN  LEU A 891      38.110  41.550  55.560  1.00  0.00           H
ATOM   4939  CA  LEU A 891      38.340  42.420  57.540  1.00  0.00           C
ATOM   4940  HA  LEU A 891      39.320  42.480  58.010  1.00  0.00           H
ATOM   4941  CB  LEU A 891      38.120  43.700  56.620  1.00  0.00           C
ATOM   4942  HB1 LEU A 891      37.050  43.740  56.320  1.00  0.00           H
ATOM   4943  HB2 LEU A 891      38.630  43.470  55.660  1.00  0.00           H
ATOM   4944  CG  LEU A 891      38.530  45.040  57.150  1.00  0.00           C
ATOM   4945  HG  LEU A 891      39.560  44.970  57.550  1.00  0.00           H
ATOM   4946  CD1 LEU A 891      38.500  45.960  55.990  1.00  0.00           C
ATOM   4947 HD11 LEU A 891      37.490  46.060  55.530  1.00  0.00           H
ATOM   4948 HD12 LEU A 891      39.200  45.660  55.180  1.00  0.00           H
ATOM   4949 HD13 LEU A 891      38.870  46.990  56.160  1.00  0.00           H
ATOM   4950  CD2 LEU A 891      37.570  45.480  58.250  1.00  0.00           C
ATOM   4951 HD21 LEU A 891      37.820  46.540  58.460  1.00  0.00           H
ATOM   4952 HD22 LEU A 891      37.710  44.860  59.170  1.00  0.00           H
ATOM   4953 HD23 LEU A 891      36.560  45.330  57.830  1.00  0.00           H
ATOM   4954  C   LEU A 891      37.340  42.270  58.690  1.00  0.00           C
ATOM   4955  O   LEU A 891      37.650  42.380  59.900  1.00  0.00           O
ATOM   4956  N   GLY A 892      36.110  41.910  58.320  1.00  0.00           N
ATOM   4957  HN  GLY A 892      36.000  41.700  57.350  1.00  0.00           H
ATOM   4958  CA  GLY A 892      35.040  41.610  59.280  1.00  0.00           C
ATOM   4959  HA1 GLY A 892      34.200  41.250  58.700  1.00  0.00           H
ATOM   4960  HA2 GLY A 892      34.770  42.500  59.830  1.00  0.00           H
ATOM   4961  C   GLY A 892      35.390  40.500  60.190  1.00  0.00           C
ATOM   4962  O   GLY A 892      35.180  40.530  61.400  1.00  0.00           O
ATOM   4963  N   VAL A 893      35.900  39.460  59.640  1.00  0.00           N
ATOM   4964  HN  VAL A 893      36.110  39.540  58.670  1.00  0.00           H
ATOM   4965  CA  VAL A 893      36.200  38.190  60.270  1.00  0.00           C
ATOM   4966  HA  VAL A 893      35.230  37.860  60.640  1.00  0.00           H
ATOM   4967  CB  VAL A 893      36.740  37.100  59.330  1.00  0.00           C
ATOM   4968  HB  VAL A 893      37.710  37.410  58.880  1.00  0.00           H
ATOM   4969  CG1 VAL A 893      37.190  35.830  60.170  1.00  0.00           C
ATOM   4970 HG11 VAL A 893      37.070  34.910  59.560  1.00  0.00           H
ATOM   4971 HG12 VAL A 893      36.510  35.680  61.030  1.00  0.00           H
ATOM   4972 HG13 VAL A 893      38.200  35.960  60.610  1.00  0.00           H
ATOM   4973  CG2 VAL A 893      35.670  36.810  58.310  1.00  0.00           C
ATOM   4974 HG21 VAL A 893      35.400  37.780  57.840  1.00  0.00           H
ATOM   4975 HG22 VAL A 893      34.750  36.320  58.690  1.00  0.00           H
ATOM   4976 HG23 VAL A 893      36.000  36.110  57.500  1.00  0.00           H
ATOM   4977  C   VAL A 893      37.200  38.310  61.420  1.00  0.00           C
ATOM   4978  O   VAL A 893      37.020  37.950  62.580  1.00  0.00           O
ATOM   4979  N   CYS A 894      38.290  39.020  61.130  1.00  0.00           N
ATOM   4980  HN  CYS A 894      38.450  39.260  60.180  1.00  0.00           H
ATOM   4981  CA  CYS A 894      39.250  39.420  62.090  1.00  0.00           C
ATOM   4982  HA  CYS A 894      39.700  38.580  62.600  1.00  0.00           H
ATOM   4983  CB  CYS A 894      40.250  40.300  61.320  1.00  0.00           C
ATOM   4984  HB1 CYS A 894      40.990  40.710  62.040  1.00  0.00           H
ATOM   4985  HB2 CYS A 894      39.650  40.990  60.700  1.00  0.00           H
ATOM   4986  SG  CYS A 894      41.050  39.260  60.080  1.00  0.00           S
ATOM   4987  HG1 CYS A 894      40.180  39.470  59.100  1.00  0.00           H
ATOM   4988  C   CYS A 894      38.630  40.360  63.140  1.00  0.00           C
ATOM   4989  O   CYS A 894      38.850  40.270  64.330  1.00  0.00           O
ATOM   4990  N   SER A 895      37.720  41.280  62.640  1.00  0.00           N
ATOM   4991  HN  SER A 895      37.470  41.320  61.680  1.00  0.00           H
ATOM   4992  CA  SER A 895      37.110  42.130  63.560  1.00  0.00           C
ATOM   4993  HA  SER A 895      37.800  42.750  64.110  1.00  0.00           H
ATOM   4994  CB  SER A 895      36.200  43.170  62.870  1.00  0.00           C
ATOM   4995  HB1 SER A 895      35.880  43.920  63.610  1.00  0.00           H
ATOM   4996  HB2 SER A 895      35.480  42.800  62.110  1.00  0.00           H
ATOM   4997  OG  SER A 895      37.000  44.010  62.000  1.00  0.00           O
ATOM   4998  HG1 SER A 895      37.450  43.450  61.350  1.00  0.00           H
ATOM   4999  C   SER A 895      36.160  41.440  64.540  1.00  0.00           C
ATOM   5000  O   SER A 895      36.250  41.820  65.680  1.00  0.00           O
ATOM   5001  N   VAL A 896      35.330  40.460  64.300  1.00  0.00           N
ATOM   5002  HN  VAL A 896      35.210  40.040  63.410  1.00  0.00           H
ATOM   5003  CA  VAL A 896      34.500  39.710  65.220  1.00  0.00           C
ATOM   5004  HA  VAL A 896      33.850  40.380  65.760  1.00  0.00           H
ATOM   5005  CB  VAL A 896      33.690  38.610  64.520  1.00  0.00           C
ATOM   5006  HB  VAL A 896      34.320  38.040  63.800  1.00  0.00           H
ATOM   5007  CG1 VAL A 896      33.010  37.720  65.550  1.00  0.00           C
ATOM   5008 HG11 VAL A 896      32.410  38.310  66.280  1.00  0.00           H
ATOM   5009 HG12 VAL A 896      33.690  37.020  66.070  1.00  0.00           H
ATOM   5010 HG13 VAL A 896      32.240  37.140  64.990  1.00  0.00           H
ATOM   5011  CG2 VAL A 896      32.620  39.290  63.650  1.00  0.00           C
ATOM   5012 HG21 VAL A 896      32.010  38.580  63.050  1.00  0.00           H
ATOM   5013 HG22 VAL A 896      33.130  39.970  62.950  1.00  0.00           H
ATOM   5014 HG23 VAL A 896      31.930  39.910  64.260  1.00  0.00           H
ATOM   5015  C   VAL A 896      35.300  38.960  66.220  1.00  0.00           C
ATOM   5016  O   VAL A 896      35.040  38.980  67.390  1.00  0.00           O
ATOM   5017  N   MET A 897      36.430  38.300  65.860  1.00  0.00           N
ATOM   5018  HN  MET A 897      36.640  38.170  64.900  1.00  0.00           H
ATOM   5019  CA  MET A 897      37.330  37.780  66.830  1.00  0.00           C
ATOM   5020  HA  MET A 897      36.810  37.210  67.570  1.00  0.00           H
ATOM   5021  CB  MET A 897      38.310  36.930  66.160  1.00  0.00           C
ATOM   5022  HB1 MET A 897      39.180  36.690  66.820  1.00  0.00           H
ATOM   5023  HB2 MET A 897      38.790  37.350  65.250  1.00  0.00           H
ATOM   5024  CG  MET A 897      37.760  35.550  65.810  1.00  0.00           C
ATOM   5025  HG1 MET A 897      36.780  35.600  65.290  1.00  0.00           H
ATOM   5026  HG2 MET A 897      37.320  35.100  66.730  1.00  0.00           H
ATOM   5027  SD  MET A 897      38.850  34.530  64.820  1.00  0.00           S
ATOM   5028  CE  MET A 897      40.310  34.170  65.820  1.00  0.00           C
ATOM   5029  HE1 MET A 897      40.410  33.070  65.980  1.00  0.00           H
ATOM   5030  HE2 MET A 897      40.340  34.680  66.810  1.00  0.00           H
ATOM   5031  HE3 MET A 897      41.180  34.440  65.190  1.00  0.00           H
ATOM   5032  C   MET A 897      38.120  38.820  67.630  1.00  0.00           C
ATOM   5033  O   MET A 897      38.600  38.480  68.700  1.00  0.00           O
ATOM   5034  N   GLY A 898      38.150  40.070  67.070  1.00  0.00           N
ATOM   5035  HN  GLY A 898      37.780  40.230  66.170  1.00  0.00           H
ATOM   5036  CA  GLY A 898      38.840  41.150  67.720  1.00  0.00           C
ATOM   5037  HA1 GLY A 898      38.720  41.040  68.790  1.00  0.00           H
ATOM   5038  HA2 GLY A 898      38.420  42.080  67.370  1.00  0.00           H
ATOM   5039  C   GLY A 898      40.260  41.170  67.380  1.00  0.00           C
ATOM   5040  O   GLY A 898      41.140  41.580  68.130  1.00  0.00           O
ATOM   5041  N   LEU A 899      40.670  40.700  66.130  1.00  0.00           N
ATOM   5042  HN  LEU A 899      39.970  40.440  65.490  1.00  0.00           H
ATOM   5043  CA  LEU A 899      42.100  40.660  65.770  1.00  0.00           C
ATOM   5044  HA  LEU A 899      42.720  40.860  66.630  1.00  0.00           H
ATOM   5045  CB  LEU A 899      42.570  39.230  65.350  1.00  0.00           C
ATOM   5046  HB1 LEU A 899      43.630  39.210  65.010  1.00  0.00           H
ATOM   5047  HB2 LEU A 899      41.980  38.890  64.480  1.00  0.00           H
ATOM   5048  CG  LEU A 899      42.410  38.080  66.390  1.00  0.00           C
ATOM   5049  HG  LEU A 899      41.390  38.240  66.800  1.00  0.00           H
ATOM   5050  CD1 LEU A 899      42.640  36.730  65.750  1.00  0.00           C
ATOM   5051 HD11 LEU A 899      42.410  35.990  66.560  1.00  0.00           H
ATOM   5052 HD12 LEU A 899      43.700  36.760  65.420  1.00  0.00           H
ATOM   5053 HD13 LEU A 899      41.950  36.460  64.930  1.00  0.00           H
ATOM   5054  CD2 LEU A 899      43.360  38.200  67.560  1.00  0.00           C
ATOM   5055 HD21 LEU A 899      43.210  37.320  68.230  1.00  0.00           H
ATOM   5056 HD22 LEU A 899      42.980  39.020  68.220  1.00  0.00           H
ATOM   5057 HD23 LEU A 899      44.420  38.360  67.260  1.00  0.00           H
ATOM   5058  C   LEU A 899      42.420  41.700  64.640  1.00  0.00           C
ATOM   5059  O   LEU A 899      41.490  42.050  63.880  1.00  0.00           O
ATOM   5060  N   PRO A 900      43.630  42.200  64.460  1.00  0.00           N
[truncated: 7,490,634 more chars]
