# Supplementary material for: CryoEM and computational modeling structural insights into the pH regulator NBCn1
Source: Nat Commun. 2025 Nov 11;16:9932. doi: 10.1038/s41467-025-64868-z (PMC12606367; doi:10.1038/s41467-025-64868-z)
Supplement: Supplementary file 8 — Supplementary Data 6 [file 41467_2025_64868_MOESM8_ESM.zip › 1us_unrestr_MD_OF_IF_transition_apoNBCn1/transition_rep2_traj14_first.pdb]

REMARK    GENERATED BY TRJCONV
TITLE     Title t=   0.00000 step= 0
REMARK    THIS IS A SIMULATION BOX
CRYST1   96.462   96.462  104.083  90.00  90.00  90.00 P 1           1
MODEL        1
ATOM      1  N   LEU A 585      29.130  42.380  39.370  1.00  0.00           N
ATOM      2  HT1 LEU A 585      29.070  43.220  39.990  1.00  0.00           H
ATOM      3  HT2 LEU A 585      28.220  42.340  38.880  1.00  0.00           H
ATOM      4  HT3 LEU A 585      29.910  42.470  38.680  1.00  0.00           H
ATOM      5  CA  LEU A 585      29.460  41.130  40.140  1.00  0.00           C
ATOM      6  HA  LEU A 585      30.530  41.200  40.350  1.00  0.00           H
ATOM      7  CB  LEU A 585      28.730  41.000  41.560  1.00  0.00           C
ATOM      8  HB1 LEU A 585      27.650  40.820  41.350  1.00  0.00           H
ATOM      9  HB2 LEU A 585      28.800  42.020  42.000  1.00  0.00           H
ATOM     10  CG  LEU A 585      29.160  39.810  42.390  1.00  0.00           C
ATOM     11  HG  LEU A 585      29.250  38.790  41.970  1.00  0.00           H
ATOM     12  CD1 LEU A 585      30.580  40.060  42.940  1.00  0.00           C
ATOM     13 HD11 LEU A 585      30.910  39.210  43.580  1.00  0.00           H
ATOM     14 HD12 LEU A 585      30.590  40.880  43.700  1.00  0.00           H
ATOM     15 HD13 LEU A 585      31.350  40.330  42.200  1.00  0.00           H
ATOM     16  CD2 LEU A 585      28.130  39.690  43.560  1.00  0.00           C
ATOM     17 HD21 LEU A 585      27.190  39.370  43.070  1.00  0.00           H
ATOM     18 HD22 LEU A 585      27.940  40.630  44.110  1.00  0.00           H
ATOM     19 HD23 LEU A 585      28.610  38.890  44.170  1.00  0.00           H
ATOM     20  C   LEU A 585      29.280  39.820  39.300  1.00  0.00           C
ATOM     21  O   LEU A 585      30.330  39.160  38.990  1.00  0.00           O
ATOM     22  N   ILE A 586      28.030  39.370  38.990  1.00  0.00           N
ATOM     23  HN  ILE A 586      27.250  39.970  39.180  1.00  0.00           H
ATOM     24  CA  ILE A 586      27.760  38.020  38.540  1.00  0.00           C
ATOM     25  HA  ILE A 586      27.960  37.300  39.340  1.00  0.00           H
ATOM     26  CB  ILE A 586      26.270  37.760  38.230  1.00  0.00           C
ATOM     27  HB  ILE A 586      25.960  38.420  37.400  1.00  0.00           H
ATOM     28  CG2 ILE A 586      25.920  36.350  37.710  1.00  0.00           C
ATOM     29 HG21 ILE A 586      26.280  36.080  36.690  1.00  0.00           H
ATOM     30 HG22 ILE A 586      24.810  36.170  37.670  1.00  0.00           H
ATOM     31 HG23 ILE A 586      26.240  35.570  38.430  1.00  0.00           H
ATOM     32  CG1 ILE A 586      25.380  38.090  39.430  1.00  0.00           C
ATOM     33 HG11 ILE A 586      24.330  37.950  39.100  1.00  0.00           H
ATOM     34 HG12 ILE A 586      25.410  39.190  39.540  1.00  0.00           H
ATOM     35  CD  ILE A 586      25.690  37.430  40.720  1.00  0.00           C
ATOM     36  HD1 ILE A 586      25.790  36.340  40.480  1.00  0.00           H
ATOM     37  HD2 ILE A 586      24.970  37.620  41.540  1.00  0.00           H
ATOM     38  HD3 ILE A 586      26.670  37.790  41.090  1.00  0.00           H
ATOM     39  C   ILE A 586      28.510  37.640  37.210  1.00  0.00           C
ATOM     40  O   ILE A 586      29.080  36.560  37.170  1.00  0.00           O
ATOM     41  N   LEU A 587      28.600  38.510  36.190  1.00  0.00           N
ATOM     42  HN  LEU A 587      28.100  39.360  36.240  1.00  0.00           H
ATOM     43  CA  LEU A 587      29.400  38.220  34.980  1.00  0.00           C
ATOM     44  HA  LEU A 587      29.000  37.310  34.550  1.00  0.00           H
ATOM     45  CB  LEU A 587      29.230  39.280  33.980  1.00  0.00           C
ATOM     46  HB1 LEU A 587      29.930  39.070  33.140  1.00  0.00           H
ATOM     47  HB2 LEU A 587      29.550  40.260  34.380  1.00  0.00           H
ATOM     48  CG  LEU A 587      27.810  39.680  33.500  1.00  0.00           C
ATOM     49  HG  LEU A 587      27.090  39.810  34.330  1.00  0.00           H
ATOM     50  CD1 LEU A 587      27.950  41.030  32.800  1.00  0.00           C
ATOM     51 HD11 LEU A 587      28.450  41.770  33.450  1.00  0.00           H
ATOM     52 HD12 LEU A 587      26.950  41.440  32.510  1.00  0.00           H
ATOM     53 HD13 LEU A 587      28.440  40.980  31.810  1.00  0.00           H
ATOM     54  CD2 LEU A 587      27.150  38.690  32.550  1.00  0.00           C
ATOM     55 HD21 LEU A 587      27.240  37.660  32.950  1.00  0.00           H
ATOM     56 HD22 LEU A 587      27.660  38.600  31.570  1.00  0.00           H
ATOM     57 HD23 LEU A 587      26.090  38.970  32.480  1.00  0.00           H
ATOM     58  C   LEU A 587      30.860  38.020  35.220  1.00  0.00           C
ATOM     59  O   LEU A 587      31.490  37.090  34.720  1.00  0.00           O
ATOM     60  N   ASP A 588      31.500  38.920  36.100  1.00  0.00           N
ATOM     61  HN  ASP A 588      30.980  39.630  36.570  1.00  0.00           H
ATOM     62  CA  ASP A 588      32.840  38.720  36.580  1.00  0.00           C
ATOM     63  HA  ASP A 588      33.550  38.650  35.770  1.00  0.00           H
ATOM     64  CB  ASP A 588      33.150  39.790  37.780  1.00  0.00           C
ATOM     65  HB1 ASP A 588      34.190  39.570  38.130  1.00  0.00           H
ATOM     66  HB2 ASP A 588      32.490  39.640  38.650  1.00  0.00           H
ATOM     67  CG  ASP A 588      33.190  41.220  37.270  1.00  0.00           C
ATOM     68  OD1 ASP A 588      32.730  41.510  36.120  1.00  0.00           O
ATOM     69  OD2 ASP A 588      33.610  42.090  38.040  1.00  0.00           O
ATOM     70  C   ASP A 588      33.080  37.410  37.280  1.00  0.00           C
ATOM     71  O   ASP A 588      34.040  36.730  36.920  1.00  0.00           O
ATOM     72  N   ILE A 589      32.100  36.990  38.090  1.00  0.00           N
ATOM     73  HN  ILE A 589      31.320  37.580  38.270  1.00  0.00           H
ATOM     74  CA  ILE A 589      32.130  35.600  38.610  1.00  0.00           C
ATOM     75  HA  ILE A 589      33.120  35.540  39.030  1.00  0.00           H
ATOM     76  CB  ILE A 589      31.030  35.570  39.740  1.00  0.00           C
ATOM     77  HB  ILE A 589      30.160  36.220  39.510  1.00  0.00           H
ATOM     78  CG2 ILE A 589      30.560  34.100  39.880  1.00  0.00           C
ATOM     79 HG21 ILE A 589      31.350  33.320  39.980  1.00  0.00           H
ATOM     80 HG22 ILE A 589      29.910  33.870  39.010  1.00  0.00           H
ATOM     81 HG23 ILE A 589      29.860  33.980  40.730  1.00  0.00           H
ATOM     82  CG1 ILE A 589      31.590  36.180  41.070  1.00  0.00           C
ATOM     83 HG11 ILE A 589      31.970  37.210  40.910  1.00  0.00           H
ATOM     84 HG12 ILE A 589      32.370  35.530  41.550  1.00  0.00           H
ATOM     85  CD  ILE A 589      30.510  36.200  42.110  1.00  0.00           C
ATOM     86  HD1 ILE A 589      30.850  36.540  43.110  1.00  0.00           H
ATOM     87  HD2 ILE A 589      30.050  35.200  42.280  1.00  0.00           H
ATOM     88  HD3 ILE A 589      29.610  36.770  41.780  1.00  0.00           H
ATOM     89  C   ILE A 589      32.080  34.520  37.570  1.00  0.00           C
ATOM     90  O   ILE A 589      32.830  33.540  37.590  1.00  0.00           O
ATOM     91  N   LYS A 590      31.240  34.710  36.530  1.00  0.00           N
ATOM     92  HN  LYS A 590      30.610  35.490  36.520  1.00  0.00           H
ATOM     93  CA  LYS A 590      31.360  33.790  35.370  1.00  0.00           C
ATOM     94  HA  LYS A 590      31.240  32.790  35.730  1.00  0.00           H
ATOM     95  CB  LYS A 590      30.200  33.940  34.420  1.00  0.00           C
ATOM     96  HB1 LYS A 590      30.320  33.080  33.740  1.00  0.00           H
ATOM     97  HB2 LYS A 590      30.230  34.850  33.790  1.00  0.00           H
ATOM     98  CG  LYS A 590      28.770  33.990  35.080  1.00  0.00           C
ATOM     99  HG1 LYS A 590      28.710  34.860  35.760  1.00  0.00           H
ATOM    100  HG2 LYS A 590      28.550  33.080  35.680  1.00  0.00           H
ATOM    101  CD  LYS A 590      27.600  34.140  34.020  1.00  0.00           C
ATOM    102  HD1 LYS A 590      27.810  34.970  33.320  1.00  0.00           H
ATOM    103  HD2 LYS A 590      26.620  34.280  34.510  1.00  0.00           H
ATOM    104  CE  LYS A 590      27.500  32.940  33.020  1.00  0.00           C
ATOM    105  HE1 LYS A 590      27.220  32.040  33.600  1.00  0.00           H
ATOM    106  HE2 LYS A 590      28.460  32.860  32.490  1.00  0.00           H
ATOM    107  NZ  LYS A 590      26.360  33.080  32.030  1.00  0.00           N
ATOM    108  HZ1 LYS A 590      25.470  33.380  32.460  1.00  0.00           H
ATOM    109  HZ2 LYS A 590      26.220  32.300  31.350  1.00  0.00           H
ATOM    110  HZ3 LYS A 590      26.560  33.950  31.520  1.00  0.00           H
ATOM    111  C   LYS A 590      32.700  33.800  34.600  1.00  0.00           C
ATOM    112  O   LYS A 590      33.190  32.760  34.180  1.00  0.00           O
ATOM    113  N   ARG A 591      33.380  34.960  34.290  1.00  0.00           N
ATOM    114  HN  ARG A 591      32.960  35.860  34.360  1.00  0.00           H
ATOM    115  CA  ARG A 591      34.740  34.970  33.740  1.00  0.00           C
ATOM    116  HA  ARG A 591      34.840  34.340  32.870  1.00  0.00           H
ATOM    117  CB  ARG A 591      35.290  36.310  33.190  1.00  0.00           C
ATOM    118  HB1 ARG A 591      36.370  36.210  32.910  1.00  0.00           H
ATOM    119  HB2 ARG A 591      35.110  37.070  33.980  1.00  0.00           H
ATOM    120  CG  ARG A 591      34.590  36.750  31.840  1.00  0.00           C
ATOM    121  HG1 ARG A 591      33.510  36.640  32.070  1.00  0.00           H
ATOM    122  HG2 ARG A 591      34.830  35.980  31.080  1.00  0.00           H
ATOM    123  CD  ARG A 591      34.880  38.120  31.300  1.00  0.00           C
ATOM    124  HD1 ARG A 591      34.260  38.440  30.440  1.00  0.00           H
ATOM    125  HD2 ARG A 591      35.890  38.100  30.820  1.00  0.00           H
ATOM    126  NE  ARG A 591      34.860  39.210  32.350  1.00  0.00           N
ATOM    127  HE  ARG A 591      35.710  39.280  32.880  1.00  0.00           H
ATOM    128  CZ  ARG A 591      33.860  39.900  32.890  1.00  0.00           C
ATOM    129  NH1 ARG A 591      32.580  39.710  32.650  1.00  0.00           N
ATOM    130 HH11 ARG A 591      31.860  40.250  33.060  1.00  0.00           H
ATOM    131 HH12 ARG A 591      32.220  38.990  32.060  1.00  0.00           H
ATOM    132  NH2 ARG A 591      34.210  40.750  33.810  1.00  0.00           N
ATOM    133 HH21 ARG A 591      35.160  41.040  33.780  1.00  0.00           H
ATOM    134 HH22 ARG A 591      33.620  41.090  34.550  1.00  0.00           H
ATOM    135  C   ARG A 591      35.840  34.430  34.650  1.00  0.00           C
ATOM    136  O   ARG A 591      36.770  33.770  34.180  1.00  0.00           O
ATOM    137  N   LYS A 592      35.770  34.730  35.950  1.00  0.00           N
ATOM    138  HN  LYS A 592      35.220  35.490  36.310  1.00  0.00           H
ATOM    139  CA  LYS A 592      36.680  34.010  36.980  1.00  0.00           C
ATOM    140  HA  LYS A 592      37.690  34.050  36.620  1.00  0.00           H
ATOM    141  CB  LYS A 592      36.480  34.620  38.410  1.00  0.00           C
ATOM    142  HB1 LYS A 592      36.860  33.820  39.100  1.00  0.00           H
ATOM    143  HB2 LYS A 592      35.370  34.650  38.450  1.00  0.00           H
ATOM    144  CG  LYS A 592      37.240  35.930  38.610  1.00  0.00           C
ATOM    145  HG1 LYS A 592      37.060  36.280  39.650  1.00  0.00           H
ATOM    146  HG2 LYS A 592      36.680  36.530  37.860  1.00  0.00           H
ATOM    147  CD  LYS A 592      38.730  35.830  38.320  1.00  0.00           C
ATOM    148  HD1 LYS A 592      39.120  36.840  38.580  1.00  0.00           H
ATOM    149  HD2 LYS A 592      38.940  35.830  37.230  1.00  0.00           H
ATOM    150  CE  LYS A 592      39.660  34.670  38.840  1.00  0.00           C
ATOM    151  HE1 LYS A 592      39.260  33.650  38.670  1.00  0.00           H
ATOM    152  HE2 LYS A 592      39.740  34.680  39.950  1.00  0.00           H
ATOM    153  NZ  LYS A 592      40.930  34.660  38.260  1.00  0.00           N
ATOM    154  HZ1 LYS A 592      41.000  34.630  37.220  1.00  0.00           H
ATOM    155  HZ2 LYS A 592      41.340  33.770  38.610  1.00  0.00           H
ATOM    156  HZ3 LYS A 592      41.530  35.490  38.480  1.00  0.00           H
ATOM    157  C   LYS A 592      36.570  32.510  36.990  1.00  0.00           C
ATOM    158  O   LYS A 592      37.580  31.880  37.050  1.00  0.00           O
ATOM    159  N   ALA A 593      35.380  31.940  36.980  1.00  0.00           N
ATOM    160  HN  ALA A 593      34.540  32.460  36.820  1.00  0.00           H
ATOM    161  CA  ALA A 593      35.160  30.540  37.330  1.00  0.00           C
ATOM    162  HA  ALA A 593      35.480  30.660  38.350  1.00  0.00           H
ATOM    163  CB  ALA A 593      33.670  30.190  37.280  1.00  0.00           C
ATOM    164  HB1 ALA A 593      33.360  29.210  37.700  1.00  0.00           H
ATOM    165  HB2 ALA A 593      33.370  30.120  36.210  1.00  0.00           H
ATOM    166  HB3 ALA A 593      33.020  30.970  37.760  1.00  0.00           H
ATOM    167  C   ALA A 593      36.050  29.550  36.540  1.00  0.00           C
ATOM    168  O   ALA A 593      36.650  28.730  37.260  1.00  0.00           O
ATOM    169  N   PRO A 594      36.260  29.560  35.180  1.00  0.00           N
ATOM    170  CD  PRO A 594      35.690  30.490  34.250  1.00  0.00           C
ATOM    171  HD1 PRO A 594      36.410  31.300  34.030  1.00  0.00           H
ATOM    172  HD2 PRO A 594      34.720  30.860  34.660  1.00  0.00           H
ATOM    173  CA  PRO A 594      37.000  28.500  34.470  1.00  0.00           C
ATOM    174  HA  PRO A 594      36.510  27.590  34.780  1.00  0.00           H
ATOM    175  CB  PRO A 594      36.720  28.850  32.980  1.00  0.00           C
ATOM    176  HB1 PRO A 594      36.560  27.970  32.320  1.00  0.00           H
ATOM    177  HB2 PRO A 594      37.610  29.380  32.570  1.00  0.00           H
ATOM    178  CG  PRO A 594      35.470  29.640  33.060  1.00  0.00           C
ATOM    179  HG1 PRO A 594      35.210  30.360  32.250  1.00  0.00           H
ATOM    180  HG2 PRO A 594      34.550  29.040  33.220  1.00  0.00           H
ATOM    181  C   PRO A 594      38.510  28.520  34.710  1.00  0.00           C
ATOM    182  O   PRO A 594      39.330  27.790  34.150  1.00  0.00           O
ATOM    183  N   PHE A 595      38.930  29.320  35.640  1.00  0.00           N
ATOM    184  HN  PHE A 595      38.390  30.110  35.950  1.00  0.00           H
ATOM    185  CA  PHE A 595      40.340  29.440  35.900  1.00  0.00           C
ATOM    186  HA  PHE A 595      40.920  28.650  35.470  1.00  0.00           H
ATOM    187  CB  PHE A 595      40.990  30.830  35.500  1.00  0.00           C
ATOM    188  HB1 PHE A 595      42.000  30.970  35.930  1.00  0.00           H
ATOM    189  HB2 PHE A 595      40.340  31.620  35.930  1.00  0.00           H
ATOM    190  CG  PHE A 595      40.930  31.080  34.020  1.00  0.00           C
ATOM    191  CD1 PHE A 595      39.830  31.760  33.500  1.00  0.00           C
ATOM    192  HD1 PHE A 595      39.000  32.080  34.110  1.00  0.00           H
ATOM    193  CE1 PHE A 595      39.830  32.110  32.180  1.00  0.00           C
ATOM    194  HE1 PHE A 595      38.990  32.650  31.760  1.00  0.00           H
ATOM    195  CZ  PHE A 595      40.960  31.940  31.370  1.00  0.00           C
ATOM    196  HZ  PHE A 595      40.930  32.350  30.380  1.00  0.00           H
ATOM    197  CD2 PHE A 595      42.070  30.820  33.210  1.00  0.00           C
ATOM    198  HD2 PHE A 595      42.910  30.330  33.690  1.00  0.00           H
ATOM    199  CE2 PHE A 595      42.110  31.290  31.890  1.00  0.00           C
ATOM    200  HE2 PHE A 595      43.010  31.330  31.300  1.00  0.00           H
ATOM    201  C   PHE A 595      40.580  29.210  37.410  1.00  0.00           C
ATOM    202  O   PHE A 595      41.750  29.300  37.820  1.00  0.00           O
ATOM    203  N   PHE A 596      39.570  29.000  38.210  1.00  0.00           N
ATOM    204  HN  PHE A 596      38.640  29.090  37.860  1.00  0.00           H
ATOM    205  CA  PHE A 596      39.610  28.720  39.620  1.00  0.00           C
ATOM    206  HA  PHE A 596      40.140  29.470  40.190  1.00  0.00           H
ATOM    207  CB  PHE A 596      38.160  28.530  39.990  1.00  0.00           C
ATOM    208  HB1 PHE A 596      37.620  27.740  39.440  1.00  0.00           H
ATOM    209  HB2 PHE A 596      37.580  29.470  39.830  1.00  0.00           H
ATOM    210  CG  PHE A 596      38.140  28.350  41.500  1.00  0.00           C
ATOM    211  CD1 PHE A 596      38.480  29.370  42.330  1.00  0.00           C
ATOM    212  HD1 PHE A 596      38.810  30.320  41.960  1.00  0.00           H
ATOM    213  CE1 PHE A 596      38.490  29.090  43.750  1.00  0.00           C
ATOM    214  HE1 PHE A 596      38.850  29.870  44.420  1.00  0.00           H
ATOM    215  CZ  PHE A 596      38.150  27.770  44.240  1.00  0.00           C
ATOM    216  HZ  PHE A 596      38.360  27.640  45.300  1.00  0.00           H
ATOM    217  CD2 PHE A 596      37.700  27.040  42.000  1.00  0.00           C
ATOM    218  HD2 PHE A 596      37.510  26.180  41.390  1.00  0.00           H
ATOM    219  CE2 PHE A 596      37.750  26.740  43.400  1.00  0.00           C
ATOM    220  HE2 PHE A 596      37.610  25.730  43.770  1.00  0.00           H
ATOM    221  C   PHE A 596      40.370  27.480  39.890  1.00  0.00           C
ATOM    222  O   PHE A 596      41.080  27.350  40.880  1.00  0.00           O
ATOM    223  N   LEU A 597      40.140  26.470  38.990  1.00  0.00           N
ATOM    224  HN  LEU A 597      39.550  26.660  38.220  1.00  0.00           H
ATOM    225  CA  LEU A 597      40.990  25.280  39.130  1.00  0.00           C
ATOM    226  HA  LEU A 597      41.240  25.100  40.170  1.00  0.00           H
ATOM    227  CB  LEU A 597      40.370  23.970  38.720  1.00  0.00           C
ATOM    228  HB1 LEU A 597      41.070  23.140  38.880  1.00  0.00           H
ATOM    229  HB2 LEU A 597      40.070  23.950  37.650  1.00  0.00           H
ATOM    230  CG  LEU A 597      39.080  23.540  39.530  1.00  0.00           C
ATOM    231  HG  LEU A 597      38.200  24.180  39.250  1.00  0.00           H
ATOM    232  CD1 LEU A 597      38.910  22.010  39.280  1.00  0.00           C
ATOM    233 HD11 LEU A 597      38.650  21.800  38.220  1.00  0.00           H
ATOM    234 HD12 LEU A 597      38.140  21.460  39.850  1.00  0.00           H
ATOM    235 HD13 LEU A 597      39.870  21.460  39.390  1.00  0.00           H
ATOM    236  CD2 LEU A 597      39.300  23.650  41.050  1.00  0.00           C
ATOM    237 HD21 LEU A 597      40.190  23.050  41.290  1.00  0.00           H
ATOM    238 HD22 LEU A 597      38.400  23.280  41.580  1.00  0.00           H
ATOM    239 HD23 LEU A 597      39.400  24.720  41.340  1.00  0.00           H
ATOM    240  C   LEU A 597      42.320  25.390  38.400  1.00  0.00           C
ATOM    241  O   LEU A 597      43.250  24.690  38.760  1.00  0.00           O
ATOM    242  N   SER A 598      42.430  26.280  37.360  1.00  0.00           N
ATOM    243  HN  SER A 598      41.590  26.580  36.920  1.00  0.00           H
ATOM    244  CA  SER A 598      43.700  26.560  36.720  1.00  0.00           C
ATOM    245  HA  SER A 598      44.040  25.630  36.300  1.00  0.00           H
ATOM    246  CB  SER A 598      43.730  27.620  35.630  1.00  0.00           C
ATOM    247  HB1 SER A 598      44.740  27.560  35.160  1.00  0.00           H
ATOM    248  HB2 SER A 598      43.540  28.630  36.040  1.00  0.00           H
ATOM    249  OG  SER A 598      42.740  27.400  34.640  1.00  0.00           O
ATOM    250  HG1 SER A 598      42.840  26.470  34.400  1.00  0.00           H
ATOM    251  C   SER A 598      44.750  27.130  37.660  1.00  0.00           C
ATOM    252  O   SER A 598      45.960  26.800  37.520  1.00  0.00           O
ATOM    253  N   ASP A 599      44.450  27.980  38.660  1.00  0.00           N
ATOM    254  HN  ASP A 599      43.520  28.270  38.820  1.00  0.00           H
ATOM    255  CA  ASP A 599      45.400  28.430  39.630  1.00  0.00           C
ATOM    256  HA  ASP A 599      46.180  28.990  39.140  1.00  0.00           H
ATOM    257  CB  ASP A 599      44.630  29.320  40.730  1.00  0.00           C
ATOM    258  HB1 ASP A 599      45.370  29.620  41.500  1.00  0.00           H
ATOM    259  HB2 ASP A 599      43.800  28.700  41.100  1.00  0.00           H
ATOM    260  CG  ASP A 599      44.150  30.670  40.170  1.00  0.00           C
ATOM    261  OD1 ASP A 599      44.420  31.030  38.960  1.00  0.00           O
ATOM    262  OD2 ASP A 599      43.440  31.460  40.860  1.00  0.00           O
ATOM    263  C   ASP A 599      46.060  27.310  40.450  1.00  0.00           C
ATOM    264  O   ASP A 599      47.220  27.330  40.790  1.00  0.00           O
ATOM    265  N   PHE A 600      45.340  26.260  40.790  1.00  0.00           N
ATOM    266  HN  PHE A 600      44.410  26.280  40.440  1.00  0.00           H
ATOM    267  CA  PHE A 600      45.990  25.040  41.350  1.00  0.00           C
ATOM    268  HA  PHE A 600      46.680  25.260  42.140  1.00  0.00           H
ATOM    269  CB  PHE A 600      44.930  23.990  41.920  1.00  0.00           C
ATOM    270  HB1 PHE A 600      45.510  23.120  42.300  1.00  0.00           H
ATOM    271  HB2 PHE A 600      44.210  23.780  41.110  1.00  0.00           H
ATOM    272  CG  PHE A 600      44.210  24.550  43.090  1.00  0.00           C
ATOM    273  CD1 PHE A 600      42.920  25.080  42.990  1.00  0.00           C
ATOM    274  HD1 PHE A 600      42.360  25.080  42.060  1.00  0.00           H
ATOM    275  CE1 PHE A 600      42.240  25.770  43.990  1.00  0.00           C
ATOM    276  HE1 PHE A 600      41.310  26.170  43.610  1.00  0.00           H
ATOM    277  CZ  PHE A 600      42.830  25.830  45.360  1.00  0.00           C
ATOM    278  HZ  PHE A 600      42.340  26.220  46.250  1.00  0.00           H
ATOM    279  CD2 PHE A 600      44.750  24.680  44.440  1.00  0.00           C
ATOM    280  HD2 PHE A 600      45.710  24.220  44.600  1.00  0.00           H
ATOM    281  CE2 PHE A 600      44.080  25.290  45.480  1.00  0.00           C
ATOM    282  HE2 PHE A 600      44.570  25.400  46.440  1.00  0.00           H
ATOM    283  C   PHE A 600      46.710  24.220  40.300  1.00  0.00           C
ATOM    284  O   PHE A 600      47.760  23.630  40.630  1.00  0.00           O
ATOM    285  N   LYS A 601      46.310  24.230  39.030  1.00  0.00           N
ATOM    286  HN  LYS A 601      45.510  24.780  38.800  1.00  0.00           H
ATOM    287  CA  LYS A 601      47.210  23.670  37.980  1.00  0.00           C
ATOM    288  HA  LYS A 601      47.360  22.640  38.260  1.00  0.00           H
ATOM    289  CB  LYS A 601      46.410  23.710  36.630  1.00  0.00           C
ATOM    290  HB1 LYS A 601      47.010  23.250  35.820  1.00  0.00           H
ATOM    291  HB2 LYS A 601      46.300  24.790  36.380  1.00  0.00           H
ATOM    292  CG  LYS A 601      45.080  22.970  36.670  1.00  0.00           C
ATOM    293  HG1 LYS A 601      44.700  22.940  35.620  1.00  0.00           H
ATOM    294  HG2 LYS A 601      44.340  23.640  37.180  1.00  0.00           H
ATOM    295  CD  LYS A 601      45.210  21.610  37.320  1.00  0.00           C
ATOM    296  HD1 LYS A 601      45.540  21.690  38.380  1.00  0.00           H
ATOM    297  HD2 LYS A 601      46.000  21.110  36.730  1.00  0.00           H
ATOM    298  CE  LYS A 601      43.900  20.680  37.200  1.00  0.00           C
ATOM    299  HE1 LYS A 601      43.060  21.130  37.760  1.00  0.00           H
ATOM    300  HE2 LYS A 601      44.130  19.720  37.700  1.00  0.00           H
ATOM    301  NZ  LYS A 601      43.400  20.400  35.860  1.00  0.00           N
ATOM    302  HZ1 LYS A 601      44.230  20.200  35.260  1.00  0.00           H
ATOM    303  HZ2 LYS A 601      42.870  21.200  35.470  1.00  0.00           H
ATOM    304  HZ3 LYS A 601      42.730  19.600  35.860  1.00  0.00           H
ATOM    305  C   LYS A 601      48.600  24.310  37.830  1.00  0.00           C
ATOM    306  O   LYS A 601      49.650  23.690  37.600  1.00  0.00           O
ATOM    307  N   ASP A 602      48.550  25.610  38.020  1.00  0.00           N
ATOM    308  HN  ASP A 602      47.680  26.070  38.060  1.00  0.00           H
ATOM    309  CA  ASP A 602      49.650  26.530  38.040  1.00  0.00           C
ATOM    310  HA  ASP A 602      50.330  26.150  37.290  1.00  0.00           H
ATOM    311  CB  ASP A 602      49.090  27.940  37.830  1.00  0.00           C
ATOM    312  HB1 ASP A 602      49.840  28.740  37.970  1.00  0.00           H
ATOM    313  HB2 ASP A 602      48.220  28.240  38.480  1.00  0.00           H
ATOM    314  CG  ASP A 602      48.480  28.220  36.400  1.00  0.00           C
ATOM    315  OD1 ASP A 602      48.810  27.460  35.500  1.00  0.00           O
ATOM    316  OD2 ASP A 602      47.840  29.320  36.280  1.00  0.00           O
ATOM    317  C   ASP A 602      50.500  26.480  39.300  1.00  0.00           C
ATOM    318  O   ASP A 602      51.640  26.910  39.270  1.00  0.00           O
ATOM    319  N   ALA A 603      49.970  25.970  40.460  1.00  0.00           N
ATOM    320  HN  ALA A 603      49.000  25.750  40.530  1.00  0.00           H
ATOM    321  CA  ALA A 603      50.580  25.940  41.760  1.00  0.00           C
ATOM    322  HA  ALA A 603      51.000  26.900  42.030  1.00  0.00           H
ATOM    323  CB  ALA A 603      49.490  25.680  42.910  1.00  0.00           C
ATOM    324  HB1 ALA A 603      50.020  25.660  43.890  1.00  0.00           H
ATOM    325  HB2 ALA A 603      48.880  24.750  42.790  1.00  0.00           H
ATOM    326  HB3 ALA A 603      48.910  26.620  42.840  1.00  0.00           H
ATOM    327  C   ALA A 603      51.750  24.950  41.890  1.00  0.00           C
ATOM    328  O   ALA A 603      52.550  25.030  42.790  1.00  0.00           O
ATOM    329  N   LEU A 604      51.860  24.020  40.990  1.00  0.00           N
ATOM    330  HN  LEU A 604      51.220  23.890  40.240  1.00  0.00           H
ATOM    331  CA  LEU A 604      52.910  23.040  40.970  1.00  0.00           C
ATOM    332  HA  LEU A 604      53.310  22.830  41.950  1.00  0.00           H
ATOM    333  CB  LEU A 604      52.260  21.680  40.440  1.00  0.00           C
ATOM    334  HB1 LEU A 604      53.010  20.860  40.430  1.00  0.00           H
ATOM    335  HB2 LEU A 604      51.930  21.920  39.400  1.00  0.00           H
ATOM    336  CG  LEU A 604      51.060  21.210  41.300  1.00  0.00           C
ATOM    337  HG  LEU A 604      50.220  21.900  41.070  1.00  0.00           H
ATOM    338  CD1 LEU A 604      50.610  19.780  40.880  1.00  0.00           C
ATOM    339 HD11 LEU A 604      49.890  19.390  41.630  1.00  0.00           H
ATOM    340 HD12 LEU A 604      51.460  19.090  41.010  1.00  0.00           H
ATOM    341 HD13 LEU A 604      50.300  19.820  39.820  1.00  0.00           H
ATOM    342  CD2 LEU A 604      51.450  21.150  42.770  1.00  0.00           C
ATOM    343 HD21 LEU A 604      50.630  20.640  43.320  1.00  0.00           H
ATOM    344 HD22 LEU A 604      51.630  22.130  43.260  1.00  0.00           H
ATOM    345 HD23 LEU A 604      52.420  20.640  43.010  1.00  0.00           H
ATOM    346  C   LEU A 604      54.010  23.510  40.090  1.00  0.00           C
ATOM    347  O   LEU A 604      54.930  22.730  39.940  1.00  0.00           O
ATOM    348  N   SER A 605      53.870  24.690  39.460  1.00  0.00           N
ATOM    349  HN  SER A 605      53.000  25.110  39.690  1.00  0.00           H
ATOM    350  CA  SER A 605      54.930  25.390  38.700  1.00  0.00           C
ATOM    351  HA  SER A 605      55.210  24.730  37.890  1.00  0.00           H
ATOM    352  CB  SER A 605      54.380  26.730  38.030  1.00  0.00           C
ATOM    353  HB1 SER A 605      54.110  27.380  38.890  1.00  0.00           H
ATOM    354  HB2 SER A 605      53.510  26.610  37.370  1.00  0.00           H
ATOM    355  OG  SER A 605      55.390  27.310  37.230  1.00  0.00           O
ATOM    356  HG1 SER A 605      56.010  27.680  37.860  1.00  0.00           H
ATOM    357  C   SER A 605      56.110  25.630  39.530  1.00  0.00           C
ATOM    358  O   SER A 605      56.010  25.980  40.720  1.00  0.00           O
ATOM    359  N   LEU A 606      57.320  25.540  38.890  1.00  0.00           N
ATOM    360  HN  LEU A 606      57.310  25.180  37.960  1.00  0.00           H
ATOM    361  CA  LEU A 606      58.650  25.790  39.310  1.00  0.00           C
ATOM    362  HA  LEU A 606      58.990  25.140  40.090  1.00  0.00           H
ATOM    363  CB  LEU A 606      59.690  25.930  38.080  1.00  0.00           C
ATOM    364  HB1 LEU A 606      60.660  25.820  38.600  1.00  0.00           H
ATOM    365  HB2 LEU A 606      59.740  26.870  37.490  1.00  0.00           H
ATOM    366  CG  LEU A 606      59.750  24.690  37.090  1.00  0.00           C
ATOM    367  HG  LEU A 606      59.520  23.740  37.610  1.00  0.00           H
ATOM    368  CD1 LEU A 606      58.890  24.900  35.780  1.00  0.00           C
ATOM    369 HD11 LEU A 606      58.830  23.960  35.180  1.00  0.00           H
ATOM    370 HD12 LEU A 606      59.340  25.750  35.230  1.00  0.00           H
ATOM    371 HD13 LEU A 606      57.860  25.280  35.980  1.00  0.00           H
ATOM    372  CD2 LEU A 606      61.250  24.560  36.670  1.00  0.00           C
ATOM    373 HD21 LEU A 606      61.380  23.800  35.860  1.00  0.00           H
ATOM    374 HD22 LEU A 606      61.730  24.060  37.540  1.00  0.00           H
ATOM    375 HD23 LEU A 606      61.590  25.570  36.360  1.00  0.00           H
ATOM    376  C   LEU A 606      58.700  27.170  40.010  1.00  0.00           C
ATOM    377  O   LEU A 606      58.100  28.110  39.470  1.00  0.00           O
ATOM    378  N   GLN A 607      59.390  27.180  41.120  1.00  0.00           N
ATOM    379  HN  GLN A 607      59.790  26.350  41.500  1.00  0.00           H
ATOM    380  CA  GLN A 607      59.720  28.420  41.850  1.00  0.00           C
ATOM    381  HA  GLN A 607      60.710  28.210  42.220  1.00  0.00           H
ATOM    382  CB  GLN A 607      59.890  29.750  41.020  1.00  0.00           C
ATOM    383  HB1 GLN A 607      60.110  30.660  41.600  1.00  0.00           H
ATOM    384  HB2 GLN A 607      58.970  30.030  40.470  1.00  0.00           H
ATOM    385  CG  GLN A 607      61.050  29.750  39.990  1.00  0.00           C
ATOM    386  HG1 GLN A 607      61.210  30.830  39.800  1.00  0.00           H
ATOM    387  HG2 GLN A 607      60.650  29.370  39.040  1.00  0.00           H
ATOM    388  CD  GLN A 607      62.250  28.880  40.230  1.00  0.00           C
ATOM    389  OE1 GLN A 607      62.700  27.930  39.570  1.00  0.00           O
ATOM    390  NE2 GLN A 607      63.010  29.240  41.290  1.00  0.00           N
ATOM    391 HE21 GLN A 607      63.910  28.800  41.410  1.00  0.00           H
ATOM    392 HE22 GLN A 607      62.650  30.020  41.780  1.00  0.00           H
ATOM    393  C   GLN A 607      58.670  28.760  42.970  1.00  0.00           C
ATOM    394  O   GLN A 607      58.900  29.710  43.720  1.00  0.00           O
ATOM    395  N   CYS A 608      57.600  27.990  43.090  1.00  0.00           N
ATOM    396  HN  CYS A 608      57.490  27.190  42.510  1.00  0.00           H
ATOM    397  CA  CYS A 608      56.550  28.240  44.030  1.00  0.00           C
ATOM    398  HA  CYS A 608      56.250  29.260  43.830  1.00  0.00           H
ATOM    399  CB  CYS A 608      55.410  27.260  43.750  1.00  0.00           C
ATOM    400  HB1 CYS A 608      55.010  27.370  42.720  1.00  0.00           H
ATOM    401  HB2 CYS A 608      54.570  27.550  44.430  1.00  0.00           H
ATOM    402  SG  CYS A 608      55.850  25.480  44.070  1.00  0.00           S
ATOM    403  HG1 CYS A 608      56.520  25.410  42.930  1.00  0.00           H
ATOM    404  C   CYS A 608      56.910  28.200  45.500  1.00  0.00           C
ATOM    405  O   CYS A 608      56.650  29.070  46.300  1.00  0.00           O
ATOM    406  N   LEU A 609      57.760  27.250  45.920  1.00  0.00           N
ATOM    407  HN  LEU A 609      58.020  26.450  45.380  1.00  0.00           H
ATOM    408  CA  LEU A 609      58.460  27.170  47.230  1.00  0.00           C
ATOM    409  HA  LEU A 609      57.690  27.180  47.990  1.00  0.00           H
ATOM    410  CB  LEU A 609      59.210  25.820  47.360  1.00  0.00           C
ATOM    411  HB1 LEU A 609      59.430  25.780  48.450  1.00  0.00           H
ATOM    412  HB2 LEU A 609      60.110  25.850  46.720  1.00  0.00           H
ATOM    413  CG  LEU A 609      58.530  24.490  46.910  1.00  0.00           C
ATOM    414  HG  LEU A 609      57.420  24.610  46.900  1.00  0.00           H
ATOM    415  CD1 LEU A 609      58.910  24.110  45.490  1.00  0.00           C
ATOM    416 HD11 LEU A 609      58.920  24.960  44.780  1.00  0.00           H
ATOM    417 HD12 LEU A 609      58.330  23.250  45.080  1.00  0.00           H
ATOM    418 HD13 LEU A 609      59.990  23.930  45.540  1.00  0.00           H
ATOM    419  CD2 LEU A 609      58.980  23.400  47.820  1.00  0.00           C
ATOM    420 HD21 LEU A 609      60.040  23.060  47.830  1.00  0.00           H
ATOM    421 HD22 LEU A 609      58.320  22.520  47.690  1.00  0.00           H
ATOM    422 HD23 LEU A 609      58.860  23.700  48.880  1.00  0.00           H
ATOM    423  C   LEU A 609      59.350  28.340  47.420  1.00  0.00           C
ATOM    424  O   LEU A 609      59.360  28.970  48.460  1.00  0.00           O
ATOM    425  N   ALA A 610      60.120  28.770  46.400  1.00  0.00           N
ATOM    426  HN  ALA A 610      60.310  28.150  45.640  1.00  0.00           H
ATOM    427  CA  ALA A 610      60.810  29.980  46.400  1.00  0.00           C
ATOM    428  HA  ALA A 610      61.570  29.890  47.170  1.00  0.00           H
ATOM    429  CB  ALA A 610      61.660  30.280  45.110  1.00  0.00           C
ATOM    430  HB1 ALA A 610      61.110  30.050  44.160  1.00  0.00           H
ATOM    431  HB2 ALA A 610      62.600  29.690  45.070  1.00  0.00           H
ATOM    432  HB3 ALA A 610      61.980  31.340  45.130  1.00  0.00           H
ATOM    433  C   ALA A 610      59.990  31.240  46.720  1.00  0.00           C
ATOM    434  O   ALA A 610      60.320  32.040  47.580  1.00  0.00           O
ATOM    435  N   SER A 611      58.800  31.280  46.130  1.00  0.00           N
ATOM    436  HN  SER A 611      58.530  30.590  45.460  1.00  0.00           H
ATOM    437  CA  SER A 611      57.840  32.330  46.300  1.00  0.00           C
ATOM    438  HA  SER A 611      58.490  33.190  46.240  1.00  0.00           H
ATOM    439  CB  SER A 611      56.770  32.190  45.200  1.00  0.00           C
ATOM    440  HB1 SER A 611      56.250  31.210  45.230  1.00  0.00           H
ATOM    441  HB2 SER A 611      57.200  32.270  44.170  1.00  0.00           H
ATOM    442  OG  SER A 611      55.790  33.200  45.260  1.00  0.00           O
ATOM    443  HG1 SER A 611      56.300  34.000  45.110  1.00  0.00           H
ATOM    444  C   SER A 611      57.300  32.420  47.710  1.00  0.00           C
ATOM    445  O   SER A 611      57.420  33.450  48.400  1.00  0.00           O
ATOM    446  N   ILE A 612      56.860  31.260  48.180  1.00  0.00           N
ATOM    447  HN  ILE A 612      56.780  30.430  47.630  1.00  0.00           H
ATOM    448  CA  ILE A 612      56.390  31.150  49.620  1.00  0.00           C
ATOM    449  HA  ILE A 612      55.600  31.890  49.730  1.00  0.00           H
ATOM    450  CB  ILE A 612      55.830  29.670  49.900  1.00  0.00           C
ATOM    451  HB  ILE A 612      56.540  28.980  49.400  1.00  0.00           H
ATOM    452  CG2 ILE A 612      55.680  29.330  51.350  1.00  0.00           C
ATOM    453 HG21 ILE A 612      54.860  29.850  51.900  1.00  0.00           H
ATOM    454 HG22 ILE A 612      56.530  29.430  52.040  1.00  0.00           H
ATOM    455 HG23 ILE A 612      55.350  28.260  51.320  1.00  0.00           H
ATOM    456  CG1 ILE A 612      54.490  29.450  49.220  1.00  0.00           C
ATOM    457 HG11 ILE A 612      54.380  30.020  48.280  1.00  0.00           H
ATOM    458 HG12 ILE A 612      53.730  29.950  49.840  1.00  0.00           H
ATOM    459  CD  ILE A 612      54.180  28.010  48.890  1.00  0.00           C
ATOM    460  HD1 ILE A 612      53.820  27.420  49.770  1.00  0.00           H
ATOM    461  HD2 ILE A 612      55.090  27.490  48.520  1.00  0.00           H
ATOM    462  HD3 ILE A 612      53.370  27.990  48.150  1.00  0.00           H
ATOM    463  C   ILE A 612      57.390  31.600  50.630  1.00  0.00           C
ATOM    464  O   ILE A 612      57.110  32.520  51.430  1.00  0.00           O
ATOM    465  N   LEU A 613      58.610  31.070  50.620  1.00  0.00           N
ATOM    466  HN  LEU A 613      58.890  30.290  50.050  1.00  0.00           H
ATOM    467  CA  LEU A 613      59.700  31.320  51.570  1.00  0.00           C
ATOM    468  HA  LEU A 613      59.280  31.120  52.550  1.00  0.00           H
ATOM    469  CB  LEU A 613      61.010  30.540  51.190  1.00  0.00           C
ATOM    470  HB1 LEU A 613      61.950  30.980  51.590  1.00  0.00           H
ATOM    471  HB2 LEU A 613      61.170  30.560  50.090  1.00  0.00           H
ATOM    472  CG  LEU A 613      60.980  29.050  51.630  1.00  0.00           C
ATOM    473  HG  LEU A 613      59.950  28.660  51.480  1.00  0.00           H
ATOM    474  CD1 LEU A 613      61.850  28.250  50.690  1.00  0.00           C
ATOM    475 HD11 LEU A 613      61.810  27.190  51.000  1.00  0.00           H
ATOM    476 HD12 LEU A 613      62.930  28.500  50.880  1.00  0.00           H
ATOM    477 HD13 LEU A 613      61.620  28.460  49.620  1.00  0.00           H
ATOM    478  CD2 LEU A 613      61.390  28.890  53.170  1.00  0.00           C
ATOM    479 HD21 LEU A 613      61.560  27.830  53.450  1.00  0.00           H
ATOM    480 HD22 LEU A 613      60.680  29.490  53.770  1.00  0.00           H
ATOM    481 HD23 LEU A 613      62.380  29.390  53.270  1.00  0.00           H
ATOM    482  C   LEU A 613      60.020  32.870  51.720  1.00  0.00           C
ATOM    483  O   LEU A 613      60.110  33.370  52.860  1.00  0.00           O
ATOM    484  N   PHE A 614      60.180  33.520  50.540  1.00  0.00           N
ATOM    485  HN  PHE A 614      59.990  33.080  49.680  1.00  0.00           H
ATOM    486  CA  PHE A 614      60.430  34.950  50.530  1.00  0.00           C
ATOM    487  HA  PHE A 614      61.210  35.140  51.270  1.00  0.00           H
ATOM    488  CB  PHE A 614      61.060  35.400  49.220  1.00  0.00           C
ATOM    489  HB1 PHE A 614      60.420  34.890  48.470  1.00  0.00           H
ATOM    490  HB2 PHE A 614      62.100  35.060  49.060  1.00  0.00           H
ATOM    491  CG  PHE A 614      60.920  36.920  48.910  1.00  0.00           C
ATOM    492  CD1 PHE A 614      61.350  37.880  49.780  1.00  0.00           C
ATOM    493  HD1 PHE A 614      61.950  37.660  50.660  1.00  0.00           H
ATOM    494  CE1 PHE A 614      61.210  39.250  49.510  1.00  0.00           C
ATOM    495  HE1 PHE A 614      61.530  39.970  50.250  1.00  0.00           H
ATOM    496  CZ  PHE A 614      60.610  39.670  48.290  1.00  0.00           C
ATOM    497  HZ  PHE A 614      60.660  40.720  48.070  1.00  0.00           H
ATOM    498  CD2 PHE A 614      60.400  37.340  47.710  1.00  0.00           C
ATOM    499  HD2 PHE A 614      60.000  36.630  47.010  1.00  0.00           H
ATOM    500  CE2 PHE A 614      60.160  38.690  47.350  1.00  0.00           C
ATOM    501  HE2 PHE A 614      59.900  39.060  46.370  1.00  0.00           H
ATOM    502  C   PHE A 614      59.160  35.730  51.020  1.00  0.00           C
ATOM    503  O   PHE A 614      59.140  36.540  51.980  1.00  0.00           O
ATOM    504  N   LEU A 615      57.970  35.380  50.430  1.00  0.00           N
ATOM    505  HN  LEU A 615      57.920  34.650  49.730  1.00  0.00           H
ATOM    506  CA  LEU A 615      56.760  36.140  50.630  1.00  0.00           C
ATOM    507  HA  LEU A 615      57.000  37.200  50.660  1.00  0.00           H
ATOM    508  CB  LEU A 615      55.610  35.710  49.660  1.00  0.00           C
ATOM    509  HB1 LEU A 615      55.470  34.610  49.700  1.00  0.00           H
ATOM    510  HB2 LEU A 615      56.160  35.880  48.700  1.00  0.00           H
ATOM    511  CG  LEU A 615      54.290  36.560  49.660  1.00  0.00           C
ATOM    512  HG  LEU A 615      53.830  36.590  50.670  1.00  0.00           H
ATOM    513  CD1 LEU A 615      54.530  38.060  49.350  1.00  0.00           C
ATOM    514 HD11 LEU A 615      54.580  38.320  48.270  1.00  0.00           H
ATOM    515 HD12 LEU A 615      55.370  38.510  49.900  1.00  0.00           H
ATOM    516 HD13 LEU A 615      53.770  38.710  49.820  1.00  0.00           H
ATOM    517  CD2 LEU A 615      53.180  36.020  48.750  1.00  0.00           C
ATOM    518 HD21 LEU A 615      52.880  34.980  49.000  1.00  0.00           H
ATOM    519 HD22 LEU A 615      53.540  36.060  47.700  1.00  0.00           H
ATOM    520 HD23 LEU A 615      52.230  36.560  48.940  1.00  0.00           H
ATOM    521  C   LEU A 615      56.230  36.060  52.050  1.00  0.00           C
ATOM    522  O   LEU A 615      55.770  36.990  52.690  1.00  0.00           O
ATOM    523  N   TYR A 616      56.430  34.960  52.680  1.00  0.00           N
ATOM    524  HN  TYR A 616      56.630  34.160  52.130  1.00  0.00           H
ATOM    525  CA  TYR A 616      56.250  34.780  54.100  1.00  0.00           C
ATOM    526  HA  TYR A 616      55.240  35.110  54.330  1.00  0.00           H
ATOM    527  CB  TYR A 616      56.500  33.300  54.500  1.00  0.00           C
ATOM    528  HB1 TYR A 616      57.380  32.910  53.910  1.00  0.00           H
ATOM    529  HB2 TYR A 616      55.700  32.610  54.150  1.00  0.00           H
ATOM    530  CG  TYR A 616      56.760  32.920  56.010  1.00  0.00           C
ATOM    531  CD1 TYR A 616      55.830  33.330  56.990  1.00  0.00           C
ATOM    532  HD1 TYR A 616      54.960  33.880  56.640  1.00  0.00           H
ATOM    533  CE1 TYR A 616      55.940  32.990  58.340  1.00  0.00           C
ATOM    534  HE1 TYR A 616      55.140  33.270  59.020  1.00  0.00           H
ATOM    535  CZ  TYR A 616      57.110  32.480  58.800  1.00  0.00           C
ATOM    536  OH  TYR A 616      57.270  32.260  60.170  1.00  0.00           O
ATOM    537  HH  TYR A 616      56.420  32.280  60.600  1.00  0.00           H
ATOM    538  CD2 TYR A 616      57.960  32.340  56.490  1.00  0.00           C
ATOM    539  HD2 TYR A 616      58.690  32.030  55.750  1.00  0.00           H
ATOM    540  CE2 TYR A 616      58.130  32.160  57.880  1.00  0.00           C
ATOM    541  HE2 TYR A 616      58.990  31.620  58.240  1.00  0.00           H
ATOM    542  C   TYR A 616      57.150  35.710  54.950  1.00  0.00           C
ATOM    543  O   TYR A 616      56.690  36.510  55.730  1.00  0.00           O
ATOM    544  N   CYS A 617      58.520  35.750  54.660  1.00  0.00           N
ATOM    545  HN  CYS A 617      58.760  35.330  53.790  1.00  0.00           H
ATOM    546  CA  CYS A 617      59.540  36.780  55.200  1.00  0.00           C
ATOM    547  HA  CYS A 617      59.670  36.660  56.260  1.00  0.00           H
ATOM    548  CB  CYS A 617      60.970  36.470  54.650  1.00  0.00           C
ATOM    549  HB1 CYS A 617      61.660  37.250  55.050  1.00  0.00           H
ATOM    550  HB2 CYS A 617      61.070  36.540  53.540  1.00  0.00           H
ATOM    551  SG  CYS A 617      61.660  34.820  55.240  1.00  0.00           S
ATOM    552  HG1 CYS A 617      60.940  34.080  54.420  1.00  0.00           H
ATOM    553  C   CYS A 617      59.250  38.230  54.930  1.00  0.00           C
ATOM    554  O   CYS A 617      59.380  39.070  55.840  1.00  0.00           O
ATOM    555  N   ALA A 618      58.910  38.520  53.650  1.00  0.00           N
ATOM    556  HN  ALA A 618      58.850  37.870  52.900  1.00  0.00           H
ATOM    557  CA  ALA A 618      58.400  39.820  53.260  1.00  0.00           C
ATOM    558  HA  ALA A 618      59.150  40.580  53.460  1.00  0.00           H
ATOM    559  CB  ALA A 618      58.140  39.890  51.740  1.00  0.00           C
ATOM    560  HB1 ALA A 618      59.120  39.790  51.210  1.00  0.00           H
ATOM    561  HB2 ALA A 618      57.620  40.840  51.480  1.00  0.00           H
ATOM    562  HB3 ALA A 618      57.590  38.980  51.420  1.00  0.00           H
ATOM    563  C   ALA A 618      57.260  40.290  54.050  1.00  0.00           C
ATOM    564  O   ALA A 618      57.270  41.390  54.560  1.00  0.00           O
ATOM    565  N   CYS A 619      56.200  39.410  54.170  1.00  0.00           N
ATOM    566  HN  CYS A 619      56.210  38.500  53.780  1.00  0.00           H
ATOM    567  CA  CYS A 619      55.000  39.710  54.940  1.00  0.00           C
ATOM    568  HA  CYS A 619      54.780  40.740  54.710  1.00  0.00           H
ATOM    569  CB  CYS A 619      53.780  38.950  54.480  1.00  0.00           C
ATOM    570  HB1 CYS A 619      52.900  39.260  55.080  1.00  0.00           H
ATOM    571  HB2 CYS A 619      54.000  37.890  54.710  1.00  0.00           H
ATOM    572  SG  CYS A 619      53.400  39.040  52.700  1.00  0.00           S
ATOM    573  HG1 CYS A 619      54.490  38.490  52.180  1.00  0.00           H
ATOM    574  C   CYS A 619      55.050  39.700  56.430  1.00  0.00           C
ATOM    575  O   CYS A 619      54.250  40.390  57.070  1.00  0.00           O
ATOM    576  N   MET A 620      55.950  38.800  57.020  1.00  0.00           N
ATOM    577  HN  MET A 620      56.520  38.120  56.560  1.00  0.00           H
ATOM    578  CA  MET A 620      56.250  38.820  58.490  1.00  0.00           C
ATOM    579  HA  MET A 620      55.360  38.530  59.020  1.00  0.00           H
ATOM    580  CB  MET A 620      57.210  37.640  58.810  1.00  0.00           C
ATOM    581  HB1 MET A 620      57.740  37.670  59.780  1.00  0.00           H
ATOM    582  HB2 MET A 620      57.960  37.590  57.990  1.00  0.00           H
ATOM    583  CG  MET A 620      56.520  36.270  58.920  1.00  0.00           C
ATOM    584  HG1 MET A 620      57.320  35.520  58.890  1.00  0.00           H
ATOM    585  HG2 MET A 620      55.780  36.040  58.110  1.00  0.00           H
ATOM    586  SD  MET A 620      55.570  36.100  60.550  1.00  0.00           S
ATOM    587  CE  MET A 620      56.930  35.590  61.670  1.00  0.00           C
ATOM    588  HE1 MET A 620      57.650  36.430  61.670  1.00  0.00           H
ATOM    589  HE2 MET A 620      57.280  34.590  61.330  1.00  0.00           H
ATOM    590  HE3 MET A 620      56.670  35.540  62.750  1.00  0.00           H
ATOM    591  C   MET A 620      56.820  40.200  58.990  1.00  0.00           C
ATOM    592  O   MET A 620      56.360  40.820  59.980  1.00  0.00           O
ATOM    593  N   SER A 621      57.770  40.760  58.200  1.00  0.00           N
ATOM    594  HN  SER A 621      57.940  40.280  57.350  1.00  0.00           H
ATOM    595  CA  SER A 621      58.410  42.070  58.360  1.00  0.00           C
ATOM    596  HA  SER A 621      58.930  41.930  59.300  1.00  0.00           H
ATOM    597  CB  SER A 621      59.400  42.360  57.210  1.00  0.00           C
ATOM    598  HB1 SER A 621      59.790  43.400  57.270  1.00  0.00           H
ATOM    599  HB2 SER A 621      58.930  42.350  56.220  1.00  0.00           H
ATOM    600  OG  SER A 621      60.290  41.260  57.280  1.00  0.00           O
ATOM    601  HG1 SER A 621      59.950  40.540  56.730  1.00  0.00           H
ATOM    602  C   SER A 621      57.590  43.280  58.780  1.00  0.00           C
ATOM    603  O   SER A 621      57.830  43.850  59.840  1.00  0.00           O
ATOM    604  N   PRO A 622      56.580  43.830  57.990  1.00  0.00           N
ATOM    605  CD  PRO A 622      56.230  43.310  56.650  1.00  0.00           C
ATOM    606  HD1 PRO A 622      55.880  42.270  56.800  1.00  0.00           H
ATOM    607  HD2 PRO A 622      57.080  43.440  55.950  1.00  0.00           H
ATOM    608  CA  PRO A 622      55.560  44.800  58.420  1.00  0.00           C
ATOM    609  HA  PRO A 622      55.980  45.620  58.990  1.00  0.00           H
ATOM    610  CB  PRO A 622      54.900  45.330  57.100  1.00  0.00           C
ATOM    611  HB1 PRO A 622      55.530  46.120  56.650  1.00  0.00           H
ATOM    612  HB2 PRO A 622      53.920  45.760  57.390  1.00  0.00           H
ATOM    613  CG  PRO A 622      54.990  44.120  56.220  1.00  0.00           C
ATOM    614  HG1 PRO A 622      54.150  43.420  56.460  1.00  0.00           H
ATOM    615  HG2 PRO A 622      54.900  44.340  55.130  1.00  0.00           H
ATOM    616  C   PRO A 622      54.540  44.390  59.390  1.00  0.00           C
ATOM    617  O   PRO A 622      54.130  45.250  60.230  1.00  0.00           O
ATOM    618  N   VAL A 623      53.990  43.100  59.350  1.00  0.00           N
ATOM    619  HN  VAL A 623      54.080  42.520  58.550  1.00  0.00           H
ATOM    620  CA  VAL A 623      52.890  42.700  60.200  1.00  0.00           C
ATOM    621  HA  VAL A 623      52.140  43.470  60.130  1.00  0.00           H
ATOM    622  CB  VAL A 623      52.400  41.320  59.770  1.00  0.00           C
ATOM    623  HB  VAL A 623      53.300  40.690  59.610  1.00  0.00           H
ATOM    624  CG1 VAL A 623      51.440  40.680  60.900  1.00  0.00           C
ATOM    625 HG11 VAL A 623      50.720  41.490  61.170  1.00  0.00           H
ATOM    626 HG12 VAL A 623      52.040  40.340  61.770  1.00  0.00           H
ATOM    627 HG13 VAL A 623      51.070  39.740  60.440  1.00  0.00           H
ATOM    628  CG2 VAL A 623      51.770  41.500  58.340  1.00  0.00           C
ATOM    629 HG21 VAL A 623      51.480  40.510  57.930  1.00  0.00           H
ATOM    630 HG22 VAL A 623      52.460  42.030  57.650  1.00  0.00           H
ATOM    631 HG23 VAL A 623      50.870  42.140  58.470  1.00  0.00           H
ATOM    632  C   VAL A 623      53.260  42.700  61.710  1.00  0.00           C
ATOM    633  O   VAL A 623      52.510  43.140  62.560  1.00  0.00           O
ATOM    634  N   ILE A 624      54.460  42.210  62.110  1.00  0.00           N
ATOM    635  HN  ILE A 624      54.960  41.710  61.420  1.00  0.00           H
ATOM    636  CA  ILE A 624      54.930  42.220  63.440  1.00  0.00           C
ATOM    637  HA  ILE A 624      54.050  41.980  64.020  1.00  0.00           H
ATOM    638  CB  ILE A 624      56.140  41.190  63.690  1.00  0.00           C
ATOM    639  HB  ILE A 624      56.940  41.330  62.930  1.00  0.00           H
ATOM    640  CG2 ILE A 624      56.770  41.310  65.040  1.00  0.00           C
ATOM    641 HG21 ILE A 624      57.250  42.320  65.090  1.00  0.00           H
ATOM    642 HG22 ILE A 624      57.580  40.560  65.100  1.00  0.00           H
ATOM    643 HG23 ILE A 624      55.970  41.090  65.780  1.00  0.00           H
ATOM    644  CG1 ILE A 624      55.700  39.780  63.370  1.00  0.00           C
ATOM    645 HG11 ILE A 624      56.600  39.130  63.400  1.00  0.00           H
ATOM    646 HG12 ILE A 624      55.350  39.700  62.320  1.00  0.00           H
ATOM    647  CD  ILE A 624      54.650  39.260  64.280  1.00  0.00           C
ATOM    648  HD1 ILE A 624      53.710  39.860  64.260  1.00  0.00           H
ATOM    649  HD2 ILE A 624      55.080  39.200  65.300  1.00  0.00           H
ATOM    650  HD3 ILE A 624      54.560  38.200  63.950  1.00  0.00           H
ATOM    651  C   ILE A 624      55.270  43.690  63.920  1.00  0.00           C
ATOM    652  O   ILE A 624      54.900  44.120  65.060  1.00  0.00           O
ATOM    653  N   THR A 625      56.090  44.390  63.060  1.00  0.00           N
ATOM    654  HN  THR A 625      56.160  44.030  62.140  1.00  0.00           H
ATOM    655  CA  THR A 625      56.420  45.780  63.290  1.00  0.00           C
ATOM    656  HA  THR A 625      57.090  45.660  64.130  1.00  0.00           H
ATOM    657  CB  THR A 625      57.280  46.250  62.150  1.00  0.00           C
ATOM    658  HB  THR A 625      56.720  46.470  61.220  1.00  0.00           H
ATOM    659  OG1 THR A 625      58.430  45.350  61.950  1.00  0.00           O
ATOM    660  HG1 THR A 625      58.190  44.660  61.330  1.00  0.00           H
ATOM    661  CG2 THR A 625      57.960  47.560  62.470  1.00  0.00           C
ATOM    662 HG21 THR A 625      57.160  48.340  62.540  1.00  0.00           H
ATOM    663 HG22 THR A 625      58.690  47.760  61.670  1.00  0.00           H
ATOM    664 HG23 THR A 625      58.410  47.450  63.480  1.00  0.00           H
ATOM    665  C   THR A 625      55.310  46.770  63.510  1.00  0.00           C
ATOM    666  O   THR A 625      55.440  47.570  64.420  1.00  0.00           O
ATOM    667  N   PHE A 626      54.110  46.630  62.820  1.00  0.00           N
ATOM    668  HN  PHE A 626      54.140  46.030  62.020  1.00  0.00           H
ATOM    669  CA  PHE A 626      53.110  47.590  63.090  1.00  0.00           C
ATOM    670  HA  PHE A 626      53.530  48.570  63.310  1.00  0.00           H
ATOM    671  CB  PHE A 626      52.240  47.730  61.740  1.00  0.00           C
ATOM    672  HB1 PHE A 626      51.490  48.510  62.010  1.00  0.00           H
ATOM    673  HB2 PHE A 626      51.900  46.690  61.580  1.00  0.00           H
ATOM    674  CG  PHE A 626      53.000  48.260  60.510  1.00  0.00           C
ATOM    675  CD1 PHE A 626      52.260  48.280  59.290  1.00  0.00           C
ATOM    676  HD1 PHE A 626      51.270  47.860  59.370  1.00  0.00           H
ATOM    677  CE1 PHE A 626      52.940  48.560  58.100  1.00  0.00           C
ATOM    678  HE1 PHE A 626      52.370  48.570  57.180  1.00  0.00           H
ATOM    679  CZ  PHE A 626      54.360  48.900  58.100  1.00  0.00           C
ATOM    680  HZ  PHE A 626      54.880  49.150  57.190  1.00  0.00           H
ATOM    681  CD2 PHE A 626      54.360  48.630  60.520  1.00  0.00           C
ATOM    682  HD2 PHE A 626      54.950  48.650  61.430  1.00  0.00           H
ATOM    683  CE2 PHE A 626      54.990  48.840  59.380  1.00  0.00           C
ATOM    684  HE2 PHE A 626      56.050  49.030  59.330  1.00  0.00           H
ATOM    685  C   PHE A 626      52.260  47.120  64.230  1.00  0.00           C
ATOM    686  O   PHE A 626      51.620  47.840  64.970  1.00  0.00           O
ATOM    687  N   GLY A 627      52.110  45.810  64.360  1.00  0.00           N
ATOM    688  HN  GLY A 627      52.600  45.270  63.680  1.00  0.00           H
ATOM    689  CA  GLY A 627      51.530  45.100  65.570  1.00  0.00           C
ATOM    690  HA1 GLY A 627      51.620  44.040  65.390  1.00  0.00           H
ATOM    691  HA2 GLY A 627      50.460  45.230  65.660  1.00  0.00           H
ATOM    692  C   GLY A 627      52.190  45.600  66.890  1.00  0.00           C
ATOM    693  O   GLY A 627      51.500  45.900  67.840  1.00  0.00           O
ATOM    694  N   GLY A 628      53.510  45.710  66.970  1.00  0.00           N
ATOM    695  HN  GLY A 628      54.040  45.340  66.220  1.00  0.00           H
ATOM    696  CA  GLY A 628      54.260  46.350  68.030  1.00  0.00           C
ATOM    697  HA1 GLY A 628      55.290  46.070  67.820  1.00  0.00           H
ATOM    698  HA2 GLY A 628      54.000  45.850  68.960  1.00  0.00           H
ATOM    699  C   GLY A 628      54.060  47.800  68.300  1.00  0.00           C
ATOM    700  O   GLY A 628      53.910  48.170  69.490  1.00  0.00           O
ATOM    701  N   LEU A 629      54.040  48.640  67.250  1.00  0.00           N
ATOM    702  HN  LEU A 629      54.320  48.300  66.360  1.00  0.00           H
ATOM    703  CA  LEU A 629      53.630  50.070  67.220  1.00  0.00           C
ATOM    704  HA  LEU A 629      54.260  50.610  67.890  1.00  0.00           H
ATOM    705  CB  LEU A 629      53.910  50.670  65.770  1.00  0.00           C
ATOM    706  HB1 LEU A 629      53.580  51.730  65.900  1.00  0.00           H
ATOM    707  HB2 LEU A 629      53.400  50.100  64.970  1.00  0.00           H
ATOM    708  CG  LEU A 629      55.460  50.720  65.540  1.00  0.00           C
ATOM    709  HG  LEU A 629      55.760  49.670  65.730  1.00  0.00           H
ATOM    710  CD1 LEU A 629      55.680  51.110  64.140  1.00  0.00           C
ATOM    711 HD11 LEU A 629      56.720  50.900  63.780  1.00  0.00           H
ATOM    712 HD12 LEU A 629      55.260  52.100  63.890  1.00  0.00           H
ATOM    713 HD13 LEU A 629      55.020  50.500  63.490  1.00  0.00           H
ATOM    714  CD2 LEU A 629      56.180  51.750  66.450  1.00  0.00           C
ATOM    715 HD21 LEU A 629      57.280  51.680  66.340  1.00  0.00           H
ATOM    716 HD22 LEU A 629      56.090  51.520  67.540  1.00  0.00           H
ATOM    717 HD23 LEU A 629      55.850  52.770  66.180  1.00  0.00           H
ATOM    718  C   LEU A 629      52.160  50.330  67.720  1.00  0.00           C
ATOM    719  O   LEU A 629      52.110  51.130  68.660  1.00  0.00           O
ATOM    720  N   LEU A 630      51.150  49.550  67.220  1.00  0.00           N
ATOM    721  HN  LEU A 630      51.250  48.870  66.500  1.00  0.00           H
ATOM    722  CA  LEU A 630      49.730  49.630  67.690  1.00  0.00           C
ATOM    723  HA  LEU A 630      49.460  50.670  67.620  1.00  0.00           H
ATOM    724  CB  LEU A 630      48.890  48.700  66.760  1.00  0.00           C
ATOM    725  HB1 LEU A 630      49.330  47.680  66.760  1.00  0.00           H
ATOM    726  HB2 LEU A 630      48.900  49.120  65.730  1.00  0.00           H
ATOM    727  CG  LEU A 630      47.330  48.620  66.880  1.00  0.00           C
ATOM    728  HG  LEU A 630      47.140  48.720  67.970  1.00  0.00           H
ATOM    729  CD1 LEU A 630      46.670  49.710  66.050  1.00  0.00           C
ATOM    730 HD11 LEU A 630      45.570  49.710  66.190  1.00  0.00           H
ATOM    731 HD12 LEU A 630      46.670  49.530  64.960  1.00  0.00           H
ATOM    732 HD13 LEU A 630      47.100  50.720  66.200  1.00  0.00           H
ATOM    733  CD2 LEU A 630      46.800  47.320  66.290  1.00  0.00           C
ATOM    734 HD21 LEU A 630      45.700  47.330  66.110  1.00  0.00           H
ATOM    735 HD22 LEU A 630      47.200  46.540  66.980  1.00  0.00           H
ATOM    736 HD23 LEU A 630      47.250  47.230  65.270  1.00  0.00           H
ATOM    737  C   LEU A 630      49.630  49.220  69.130  1.00  0.00           C
ATOM    738  O   LEU A 630      49.050  49.830  70.000  1.00  0.00           O
ATOM    739  N   GLY A 631      50.300  48.150  69.410  1.00  0.00           N
ATOM    740  HN  GLY A 631      50.710  47.800  68.570  1.00  0.00           H
ATOM    741  CA  GLY A 631      50.630  47.620  70.760  1.00  0.00           C
ATOM    742  HA1 GLY A 631      51.430  46.900  70.610  1.00  0.00           H
ATOM    743  HA2 GLY A 631      49.750  47.160  71.180  1.00  0.00           H
ATOM    744  C   GLY A 631      51.090  48.540  71.880  1.00  0.00           C
ATOM    745  O   GLY A 631      50.560  48.490  73.020  1.00  0.00           O
ATOM    746  N   GLU A 632      52.010  49.420  71.610  1.00  0.00           N
ATOM    747  HN  GLU A 632      52.390  49.460  70.690  1.00  0.00           H
ATOM    748  CA  GLU A 632      52.300  50.470  72.610  1.00  0.00           C
ATOM    749  HA  GLU A 632      52.510  50.060  73.590  1.00  0.00           H
ATOM    750  CB  GLU A 632      53.630  51.220  72.180  1.00  0.00           C
ATOM    751  HB1 GLU A 632      53.480  51.420  71.090  1.00  0.00           H
ATOM    752  HB2 GLU A 632      54.440  50.470  72.270  1.00  0.00           H
ATOM    753  CG  GLU A 632      53.890  52.570  72.840  1.00  0.00           C
ATOM    754  HG1 GLU A 632      53.910  52.230  73.910  1.00  0.00           H
ATOM    755  HG2 GLU A 632      53.180  53.410  72.740  1.00  0.00           H
ATOM    756  CD  GLU A 632      55.280  53.190  72.530  1.00  0.00           C
ATOM    757  OE1 GLU A 632      56.300  52.550  72.810  1.00  0.00           O
ATOM    758  OE2 GLU A 632      55.320  54.330  72.000  1.00  0.00           O
ATOM    759  C   GLU A 632      51.270  51.540  72.770  1.00  0.00           C
ATOM    760  O   GLU A 632      51.010  51.930  73.910  1.00  0.00           O
ATOM    761  N   ALA A 633      50.720  52.020  71.620  1.00  0.00           N
ATOM    762  HN  ALA A 633      50.930  51.630  70.730  1.00  0.00           H
ATOM    763  CA  ALA A 633      49.920  53.170  71.560  1.00  0.00           C
ATOM    764  HA  ALA A 633      50.220  53.950  72.250  1.00  0.00           H
ATOM    765  CB  ALA A 633      49.830  53.740  70.160  1.00  0.00           C
ATOM    766  HB1 ALA A 633      49.160  54.630  70.190  1.00  0.00           H
ATOM    767  HB2 ALA A 633      49.400  53.050  69.410  1.00  0.00           H
ATOM    768  HB3 ALA A 633      50.790  53.990  69.670  1.00  0.00           H
ATOM    769  C   ALA A 633      48.470  52.880  72.000  1.00  0.00           C
ATOM    770  O   ALA A 633      47.840  53.750  72.690  1.00  0.00           O
ATOM    771  N   THR A 634      47.990  51.630  71.760  1.00  0.00           N
ATOM    772  HN  THR A 634      48.630  51.060  71.270  1.00  0.00           H
ATOM    773  CA  THR A 634      46.680  51.100  72.150  1.00  0.00           C
ATOM    774  HA  THR A 634      45.930  51.890  72.210  1.00  0.00           H
ATOM    775  CB  THR A 634      46.120  50.090  71.220  1.00  0.00           C
ATOM    776  HB  THR A 634      45.120  49.850  71.630  1.00  0.00           H
ATOM    777  OG1 THR A 634      46.930  48.890  71.160  1.00  0.00           O
ATOM    778  HG1 THR A 634      47.780  49.170  70.790  1.00  0.00           H
ATOM    779  CG2 THR A 634      45.850  50.640  69.810  1.00  0.00           C
ATOM    780 HG21 THR A 634      46.780  51.080  69.390  1.00  0.00           H
ATOM    781 HG22 THR A 634      45.040  51.380  69.880  1.00  0.00           H
ATOM    782 HG23 THR A 634      45.410  49.810  69.220  1.00  0.00           H
ATOM    783  C   THR A 634      46.770  50.410  73.500  1.00  0.00           C
ATOM    784  O   THR A 634      45.780  49.840  73.920  1.00  0.00           O
ATOM    785  N   GLU A 635      47.890  50.410  74.230  1.00  0.00           N
ATOM    786  HN  GLU A 635      48.760  50.810  73.930  1.00  0.00           H
ATOM    787  CA  GLU A 635      48.010  50.050  75.690  1.00  0.00           C
ATOM    788  HA  GLU A 635      49.050  50.270  75.860  1.00  0.00           H
ATOM    789  CB  GLU A 635      47.210  50.940  76.730  1.00  0.00           C
ATOM    790  HB1 GLU A 635      47.420  50.580  77.760  1.00  0.00           H
ATOM    791  HB2 GLU A 635      46.130  50.740  76.590  1.00  0.00           H
ATOM    792  CG  GLU A 635      47.520  52.450  76.770  1.00  0.00           C
ATOM    793  HG1 GLU A 635      47.460  52.870  75.740  1.00  0.00           H
ATOM    794  HG2 GLU A 635      48.580  52.620  77.080  1.00  0.00           H
ATOM    795  CD  GLU A 635      46.550  53.250  77.640  1.00  0.00           C
ATOM    796  OE1 GLU A 635      46.580  53.040  78.850  1.00  0.00           O
ATOM    797  OE2 GLU A 635      45.780  54.080  77.120  1.00  0.00           O
ATOM    798  C   GLU A 635      47.730  48.540  76.010  1.00  0.00           C
ATOM    799  O   GLU A 635      47.300  48.070  77.050  1.00  0.00           O
ATOM    800  N   GLY A 636      48.050  47.760  74.990  1.00  0.00           N
ATOM    801  HN  GLY A 636      48.390  48.190  74.140  1.00  0.00           H
ATOM    802  CA  GLY A 636      48.000  46.320  74.960  1.00  0.00           C
ATOM    803  HA1 GLY A 636      48.200  45.890  75.930  1.00  0.00           H
ATOM    804  HA2 GLY A 636      48.630  46.010  74.140  1.00  0.00           H
ATOM    805  C   GLY A 636      46.650  45.850  74.520  1.00  0.00           C
ATOM    806  O   GLY A 636      46.310  44.700  74.460  1.00  0.00           O
ATOM    807  N   ARG A 637      45.810  46.760  74.080  1.00  0.00           N
ATOM    808  HN  ARG A 637      46.060  47.720  74.000  1.00  0.00           H
ATOM    809  CA  ARG A 637      44.520  46.380  73.510  1.00  0.00           C
ATOM    810  HA  ARG A 637      44.150  45.620  74.180  1.00  0.00           H
ATOM    811  CB  ARG A 637      43.480  47.550  73.450  1.00  0.00           C
ATOM    812  HB1 ARG A 637      42.620  47.320  72.780  1.00  0.00           H
ATOM    813  HB2 ARG A 637      44.060  48.290  72.890  1.00  0.00           H
ATOM    814  CG  ARG A 637      42.990  48.020  74.820  1.00  0.00           C
ATOM    815  HG1 ARG A 637      42.150  47.340  75.110  1.00  0.00           H
ATOM    816  HG2 ARG A 637      42.510  49.000  74.690  1.00  0.00           H
ATOM    817  CD  ARG A 637      43.930  48.060  76.060  1.00  0.00           C
ATOM    818  HD1 ARG A 637      44.880  48.620  75.980  1.00  0.00           H
ATOM    819  HD2 ARG A 637      44.130  47.030  76.410  1.00  0.00           H
ATOM    820  NE  ARG A 637      43.190  48.850  77.090  1.00  0.00           N
ATOM    821  HE  ARG A 637      42.210  48.890  76.930  1.00  0.00           H
ATOM    822  CZ  ARG A 637      43.620  49.220  78.250  1.00  0.00           C
ATOM    823  NH1 ARG A 637      44.850  49.030  78.580  1.00  0.00           N
ATOM    824 HH11 ARG A 637      45.160  48.750  79.490  1.00  0.00           H
ATOM    825 HH12 ARG A 637      45.410  48.510  77.940  1.00  0.00           H
ATOM    826  NH2 ARG A 637      42.710  49.780  79.080  1.00  0.00           N
ATOM    827 HH21 ARG A 637      41.800  49.850  78.640  1.00  0.00           H
ATOM    828 HH22 ARG A 637      42.970  50.210  79.940  1.00  0.00           H
ATOM    829  C   ARG A 637      44.630  45.600  72.190  1.00  0.00           C
ATOM    830  O   ARG A 637      43.960  44.560  71.930  1.00  0.00           O
ATOM    831  N   LEU A 638      45.460  46.180  71.250  1.00  0.00           N
ATOM    832  HN  LEU A 638      45.870  47.080  71.260  1.00  0.00           H
ATOM    833  CA  LEU A 638      45.740  45.450  70.010  1.00  0.00           C
ATOM    834  HA  LEU A 638      45.390  44.430  70.000  1.00  0.00           H
ATOM    835  CB  LEU A 638      45.030  46.030  68.730  1.00  0.00           C
ATOM    836  HB1 LEU A 638      45.330  45.470  67.830  1.00  0.00           H
ATOM    837  HB2 LEU A 638      45.370  47.080  68.720  1.00  0.00           H
ATOM    838  CG  LEU A 638      43.510  46.200  68.830  1.00  0.00           C
ATOM    839  HG  LEU A 638      43.210  46.760  69.740  1.00  0.00           H
ATOM    840  CD1 LEU A 638      42.890  47.010  67.600  1.00  0.00           C
ATOM    841 HD11 LEU A 638      43.130  46.410  66.690  1.00  0.00           H
ATOM    842 HD12 LEU A 638      43.410  47.980  67.440  1.00  0.00           H
ATOM    843 HD13 LEU A 638      41.800  47.150  67.790  1.00  0.00           H
ATOM    844  CD2 LEU A 638      42.840  44.830  68.770  1.00  0.00           C
ATOM    845 HD21 LEU A 638      43.200  44.120  69.550  1.00  0.00           H
ATOM    846 HD22 LEU A 638      42.940  44.420  67.750  1.00  0.00           H
ATOM    847 HD23 LEU A 638      41.790  45.090  69.000  1.00  0.00           H
ATOM    848  C   LEU A 638      47.190  45.460  69.770  1.00  0.00           C
ATOM    849  O   LEU A 638      47.810  46.490  69.830  1.00  0.00           O
ATOM    850  N   SER A 639      47.840  44.280  69.560  1.00  0.00           N
ATOM    851  HN  SER A 639      47.350  43.410  69.620  1.00  0.00           H
ATOM    852  CA  SER A 639      49.280  44.310  69.400  1.00  0.00           C
ATOM    853  HA  SER A 639      49.650  45.280  69.110  1.00  0.00           H
ATOM    854  CB  SER A 639      49.860  44.020  70.760  1.00  0.00           C
ATOM    855  HB1 SER A 639      49.810  43.000  71.180  1.00  0.00           H
ATOM    856  HB2 SER A 639      49.350  44.720  71.460  1.00  0.00           H
ATOM    857  OG  SER A 639      51.270  44.360  70.840  1.00  0.00           O
ATOM    858  HG1 SER A 639      51.560  44.330  71.750  1.00  0.00           H
ATOM    859  C   SER A 639      49.670  43.340  68.270  1.00  0.00           C
ATOM    860  O   SER A 639      49.060  43.170  67.270  1.00  0.00           O
ATOM    861  N   ALA A 640      50.860  42.710  68.470  1.00  0.00           N
ATOM    862  HN  ALA A 640      51.290  43.100  69.280  1.00  0.00           H
ATOM    863  CA  ALA A 640      51.500  41.730  67.570  1.00  0.00           C
ATOM    864  HA  ALA A 640      51.520  42.150  66.570  1.00  0.00           H
ATOM    865  CB  ALA A 640      52.930  41.690  68.090  1.00  0.00           C
ATOM    866  HB1 ALA A 640      53.420  42.640  67.820  1.00  0.00           H
ATOM    867  HB2 ALA A 640      53.490  40.880  67.560  1.00  0.00           H
ATOM    868  HB3 ALA A 640      52.960  41.530  69.190  1.00  0.00           H
ATOM    869  C   ALA A 640      50.750  40.490  67.320  1.00  0.00           C
ATOM    870  O   ALA A 640      50.530  40.020  66.240  1.00  0.00           O
ATOM    871  N   ILE A 641      50.210  39.930  68.390  1.00  0.00           N
ATOM    872  HN  ILE A 641      50.440  40.350  69.270  1.00  0.00           H
ATOM    873  CA  ILE A 641      49.410  38.740  68.330  1.00  0.00           C
ATOM    874  HA  ILE A 641      49.880  37.980  67.730  1.00  0.00           H
ATOM    875  CB  ILE A 641      49.130  38.220  69.750  1.00  0.00           C
ATOM    876  HB  ILE A 641      48.710  39.060  70.350  1.00  0.00           H
ATOM    877  CG2 ILE A 641      48.220  36.960  69.670  1.00  0.00           C
ATOM    878 HG21 ILE A 641      48.520  36.280  68.840  1.00  0.00           H
ATOM    879 HG22 ILE A 641      47.140  37.130  69.470  1.00  0.00           H
ATOM    880 HG23 ILE A 641      48.380  36.310  70.560  1.00  0.00           H
ATOM    881  CG1 ILE A 641      50.480  37.720  70.520  1.00  0.00           C
ATOM    882 HG11 ILE A 641      51.380  38.250  70.130  1.00  0.00           H
ATOM    883 HG12 ILE A 641      50.580  36.670  70.150  1.00  0.00           H
ATOM    884  CD  ILE A 641      50.340  37.790  72.010  1.00  0.00           C
ATOM    885  HD1 ILE A 641      50.390  38.880  72.180  1.00  0.00           H
ATOM    886  HD2 ILE A 641      51.210  37.190  72.360  1.00  0.00           H
ATOM    887  HD3 ILE A 641      49.380  37.330  72.320  1.00  0.00           H
ATOM    888  C   ILE A 641      48.190  38.880  67.540  1.00  0.00           C
ATOM    889  O   ILE A 641      47.850  38.060  66.680  1.00  0.00           O
ATOM    890  N   GLU A 642      47.320  39.900  67.720  1.00  0.00           N
ATOM    891  HN  GLU A 642      47.440  40.480  68.530  1.00  0.00           H
ATOM    892  CA  GLU A 642      46.100  40.260  67.040  1.00  0.00           C
ATOM    893  HA  GLU A 642      45.390  39.460  67.220  1.00  0.00           H
ATOM    894  CB  GLU A 642      45.630  41.550  67.660  1.00  0.00           C
ATOM    895  HB1 GLU A 642      44.690  41.910  67.190  1.00  0.00           H
ATOM    896  HB2 GLU A 642      46.410  42.350  67.600  1.00  0.00           H
ATOM    897  CG  GLU A 642      45.110  41.450  69.120  1.00  0.00           C
ATOM    898  HG1 GLU A 642      44.450  40.570  69.290  1.00  0.00           H
ATOM    899  HG2 GLU A 642      44.440  42.330  69.240  1.00  0.00           H
ATOM    900  CD  GLU A 642      46.100  41.490  70.340  1.00  0.00           C
ATOM    901  OE1 GLU A 642      45.710  41.460  71.460  1.00  0.00           O
ATOM    902  OE2 GLU A 642      47.290  41.570  70.050  1.00  0.00           O
ATOM    903  C   GLU A 642      46.380  40.470  65.520  1.00  0.00           C
ATOM    904  O   GLU A 642      45.700  39.950  64.640  1.00  0.00           O
ATOM    905  N   SER A 643      47.380  41.360  65.270  1.00  0.00           N
ATOM    906  HN  SER A 643      47.850  41.650  66.100  1.00  0.00           H
ATOM    907  CA  SER A 643      47.830  41.570  63.860  1.00  0.00           C
ATOM    908  HA  SER A 643      47.050  41.990  63.230  1.00  0.00           H
ATOM    909  CB  SER A 643      48.990  42.730  63.790  1.00  0.00           C
ATOM    910  HB1 SER A 643      49.290  42.990  62.760  1.00  0.00           H
ATOM    911  HB2 SER A 643      49.880  42.360  64.350  1.00  0.00           H
ATOM    912  OG  SER A 643      48.500  43.920  64.470  1.00  0.00           O
ATOM    913  HG1 SER A 643      48.590  43.800  65.420  1.00  0.00           H
ATOM    914  C   SER A 643      48.350  40.330  63.150  1.00  0.00           C
ATOM    915  O   SER A 643      48.020  40.140  62.000  1.00  0.00           O
ATOM    916  N   LEU A 644      49.160  39.480  63.740  1.00  0.00           N
ATOM    917  HN  LEU A 644      49.590  39.710  64.620  1.00  0.00           H
ATOM    918  CA  LEU A 644      49.600  38.210  63.080  1.00  0.00           C
ATOM    919  HA  LEU A 644      50.080  38.440  62.130  1.00  0.00           H
ATOM    920  CB  LEU A 644      50.690  37.590  63.920  1.00  0.00           C
ATOM    921  HB1 LEU A 644      50.160  37.270  64.840  1.00  0.00           H
ATOM    922  HB2 LEU A 644      51.440  38.380  64.170  1.00  0.00           H
ATOM    923  CG  LEU A 644      51.500  36.370  63.400  1.00  0.00           C
ATOM    924  HG  LEU A 644      50.730  35.620  63.100  1.00  0.00           H
ATOM    925  CD1 LEU A 644      52.500  36.700  62.260  1.00  0.00           C
ATOM    926 HD11 LEU A 644      52.860  35.720  61.900  1.00  0.00           H
ATOM    927 HD12 LEU A 644      53.290  37.420  62.560  1.00  0.00           H
ATOM    928 HD13 LEU A 644      51.970  37.120  61.370  1.00  0.00           H
ATOM    929  CD2 LEU A 644      52.280  35.710  64.560  1.00  0.00           C
ATOM    930 HD21 LEU A 644      52.820  34.850  64.100  1.00  0.00           H
ATOM    931 HD22 LEU A 644      51.650  35.230  65.330  1.00  0.00           H
ATOM    932 HD23 LEU A 644      53.060  36.350  64.990  1.00  0.00           H
ATOM    933  C   LEU A 644      48.480  37.250  62.850  1.00  0.00           C
ATOM    934  O   LEU A 644      48.210  36.720  61.780  1.00  0.00           O
ATOM    935  N   PHE A 645      47.650  37.030  63.890  1.00  0.00           N
ATOM    936  HN  PHE A 645      47.780  37.340  64.820  1.00  0.00           H
ATOM    937  CA  PHE A 645      46.540  36.050  63.780  1.00  0.00           C
ATOM    938  HA  PHE A 645      46.950  35.110  63.460  1.00  0.00           H
ATOM    939  CB  PHE A 645      45.920  35.800  65.180  1.00  0.00           C
ATOM    940  HB1 PHE A 645      45.740  36.740  65.740  1.00  0.00           H
ATOM    941  HB2 PHE A 645      46.650  35.190  65.760  1.00  0.00           H
ATOM    942  CG  PHE A 645      44.690  35.060  65.070  1.00  0.00           C
ATOM    943  CD1 PHE A 645      44.620  33.820  64.400  1.00  0.00           C
ATOM    944  HD1 PHE A 645      45.470  33.370  63.910  1.00  0.00           H
ATOM    945  CE1 PHE A 645      43.320  33.170  64.360  1.00  0.00           C
ATOM    946  HE1 PHE A 645      43.220  32.170  63.980  1.00  0.00           H
ATOM    947  CZ  PHE A 645      42.160  33.830  64.850  1.00  0.00           C
ATOM    948  HZ  PHE A 645      41.170  33.430  64.730  1.00  0.00           H
ATOM    949  CD2 PHE A 645      43.540  35.620  65.660  1.00  0.00           C
ATOM    950  HD2 PHE A 645      43.540  36.610  66.100  1.00  0.00           H
ATOM    951  CE2 PHE A 645      42.330  35.000  65.490  1.00  0.00           C
ATOM    952  HE2 PHE A 645      41.510  35.560  65.930  1.00  0.00           H
ATOM    953  C   PHE A 645      45.520  36.550  62.730  1.00  0.00           C
ATOM    954  O   PHE A 645      45.030  35.890  61.850  1.00  0.00           O
ATOM    955  N   GLY A 646      45.080  37.810  62.720  1.00  0.00           N
ATOM    956  HN  GLY A 646      45.450  38.430  63.400  1.00  0.00           H
ATOM    957  CA  GLY A 646      44.070  38.350  61.830  1.00  0.00           C
ATOM    958  HA1 GLY A 646      43.620  39.250  62.190  1.00  0.00           H
ATOM    959  HA2 GLY A 646      43.310  37.570  61.810  1.00  0.00           H
ATOM    960  C   GLY A 646      44.580  38.520  60.470  1.00  0.00           C
ATOM    961  O   GLY A 646      43.740  38.530  59.570  1.00  0.00           O
ATOM    962  N   ALA A 647      45.850  38.870  60.280  1.00  0.00           N
ATOM    963  HN  ALA A 647      46.540  39.110  60.980  1.00  0.00           H
ATOM    964  CA  ALA A 647      46.460  38.860  58.900  1.00  0.00           C
ATOM    965  HA  ALA A 647      45.810  39.440  58.260  1.00  0.00           H
ATOM    966  CB  ALA A 647      47.980  39.240  58.900  1.00  0.00           C
ATOM    967  HB1 ALA A 647      48.360  39.520  57.900  1.00  0.00           H
ATOM    968  HB2 ALA A 647      48.610  38.410  59.250  1.00  0.00           H
ATOM    969  HB3 ALA A 647      48.070  40.200  59.470  1.00  0.00           H
ATOM    970  C   ALA A 647      46.270  37.500  58.280  1.00  0.00           C
ATOM    971  O   ALA A 647      45.750  37.430  57.150  1.00  0.00           O
ATOM    972  N   SER A 648      46.630  36.480  59.010  1.00  0.00           N
ATOM    973  HN  SER A 648      47.070  36.670  59.890  1.00  0.00           H
ATOM    974  CA  SER A 648      46.470  35.070  58.600  1.00  0.00           C
ATOM    975  HA  SER A 648      47.090  34.910  57.740  1.00  0.00           H
ATOM    976  CB  SER A 648      46.960  34.120  59.700  1.00  0.00           C
ATOM    977  HB1 SER A 648      46.480  34.270  60.690  1.00  0.00           H
ATOM    978  HB2 SER A 648      48.040  34.180  59.930  1.00  0.00           H
ATOM    979  OG  SER A 648      46.580  32.730  59.370  1.00  0.00           O
ATOM    980  HG1 SER A 648      47.160  32.520  58.640  1.00  0.00           H
ATOM    981  C   SER A 648      45.040  34.690  58.210  1.00  0.00           C
ATOM    982  O   SER A 648      44.790  34.110  57.120  1.00  0.00           O
ATOM    983  N   LEU A 649      44.040  35.000  59.140  1.00  0.00           N
ATOM    984  HN  LEU A 649      44.320  35.410  60.010  1.00  0.00           H
ATOM    985  CA  LEU A 649      42.670  34.570  59.030  1.00  0.00           C
ATOM    986  HA  LEU A 649      42.730  33.530  58.760  1.00  0.00           H
ATOM    987  CB  LEU A 649      42.050  34.840  60.420  1.00  0.00           C
ATOM    988  HB1 LEU A 649      42.220  35.880  60.770  1.00  0.00           H
ATOM    989  HB2 LEU A 649      42.570  34.300  61.240  1.00  0.00           H
ATOM    990  CG  LEU A 649      40.500  34.660  60.520  1.00  0.00           C
ATOM    991  HG  LEU A 649      39.910  35.460  60.030  1.00  0.00           H
ATOM    992  CD1 LEU A 649      39.890  33.360  59.870  1.00  0.00           C
ATOM    993 HD11 LEU A 649      40.350  33.230  58.870  1.00  0.00           H
ATOM    994 HD12 LEU A 649      38.790  33.280  59.790  1.00  0.00           H
ATOM    995 HD13 LEU A 649      40.200  32.470  60.490  1.00  0.00           H
ATOM    996  CD2 LEU A 649      40.000  34.800  61.980  1.00  0.00           C
ATOM    997 HD21 LEU A 649      40.410  35.760  62.330  1.00  0.00           H
ATOM    998 HD22 LEU A 649      40.310  33.920  62.590  1.00  0.00           H
ATOM    999 HD23 LEU A 649      38.910  34.980  62.050  1.00  0.00           H
ATOM   1000  C   LEU A 649      41.910  35.240  57.850  1.00  0.00           C
ATOM   1001  O   LEU A 649      41.270  34.590  57.010  1.00  0.00           O
ATOM   1002  N   THR A 650      42.000  36.590  57.700  1.00  0.00           N
ATOM   1003  HN  THR A 650      42.650  37.030  58.320  1.00  0.00           H
ATOM   1004  CA  THR A 650      41.500  37.370  56.530  1.00  0.00           C
ATOM   1005  HA  THR A 650      40.430  37.230  56.500  1.00  0.00           H
ATOM   1006  CB  THR A 650      41.820  38.870  56.700  1.00  0.00           C
ATOM   1007  HB  THR A 650      42.910  39.060  56.700  1.00  0.00           H
ATOM   1008  OG1 THR A 650      41.360  39.370  58.010  1.00  0.00           O
ATOM   1009  HG1 THR A 650      41.480  38.630  58.600  1.00  0.00           H
ATOM   1010  CG2 THR A 650      41.120  39.840  55.660  1.00  0.00           C
ATOM   1011 HG21 THR A 650      41.230  39.540  54.610  1.00  0.00           H
ATOM   1012 HG22 THR A 650      41.450  40.870  55.950  1.00  0.00           H
ATOM   1013 HG23 THR A 650      40.040  39.780  55.900  1.00  0.00           H
ATOM   1014  C   THR A 650      42.000  36.960  55.200  1.00  0.00           C
ATOM   1015  O   THR A 650      41.310  36.850  54.210  1.00  0.00           O
ATOM   1016  N   GLY A 651      43.300  36.600  55.220  1.00  0.00           N
ATOM   1017  HN  GLY A 651      43.720  36.660  56.130  1.00  0.00           H
ATOM   1018  CA  GLY A 651      44.000  36.170  54.010  1.00  0.00           C
ATOM   1019  HA1 GLY A 651      45.050  36.140  54.290  1.00  0.00           H
ATOM   1020  HA2 GLY A 651      43.750  36.960  53.320  1.00  0.00           H
ATOM   1021  C   GLY A 651      43.690  34.800  53.550  1.00  0.00           C
ATOM   1022  O   GLY A 651      43.640  34.550  52.330  1.00  0.00           O
ATOM   1023  N   ILE A 652      43.530  33.780  54.410  1.00  0.00           N
ATOM   1024  HN  ILE A 652      43.830  33.920  55.360  1.00  0.00           H
ATOM   1025  CA  ILE A 652      43.130  32.410  54.050  1.00  0.00           C
ATOM   1026  HA  ILE A 652      43.970  32.070  53.470  1.00  0.00           H
ATOM   1027  CB  ILE A 652      43.120  31.410  55.160  1.00  0.00           C
ATOM   1028  HB  ILE A 652      42.590  31.900  56.000  1.00  0.00           H
ATOM   1029  CG2 ILE A 652      42.460  30.100  55.020  1.00  0.00           C
ATOM   1030 HG21 ILE A 652      43.060  29.570  54.250  1.00  0.00           H
ATOM   1031 HG22 ILE A 652      41.420  30.090  54.650  1.00  0.00           H
ATOM   1032 HG23 ILE A 652      42.400  29.540  55.970  1.00  0.00           H
ATOM   1033  CG1 ILE A 652      44.590  31.150  55.600  1.00  0.00           C
ATOM   1034 HG11 ILE A 652      45.200  32.080  55.570  1.00  0.00           H
ATOM   1035 HG12 ILE A 652      45.050  30.370  54.950  1.00  0.00           H
ATOM   1036  CD  ILE A 652      44.740  30.750  57.040  1.00  0.00           C
ATOM   1037  HD1 ILE A 652      44.200  29.820  57.280  1.00  0.00           H
ATOM   1038  HD2 ILE A 652      44.560  31.600  57.750  1.00  0.00           H
ATOM   1039  HD3 ILE A 652      45.790  30.440  57.270  1.00  0.00           H
ATOM   1040  C   ILE A 652      41.810  32.290  53.390  1.00  0.00           C
ATOM   1041  O   ILE A 652      41.690  31.750  52.270  1.00  0.00           O
ATOM   1042  N   ALA A 653      40.850  32.910  54.020  1.00  0.00           N
ATOM   1043  HN  ALA A 653      41.060  33.360  54.890  1.00  0.00           H
ATOM   1044  CA  ALA A 653      39.490  33.100  53.630  1.00  0.00           C
ATOM   1045  HA  ALA A 653      39.180  32.100  53.360  1.00  0.00           H
ATOM   1046  CB  ALA A 653      38.770  33.780  54.800  1.00  0.00           C
ATOM   1047  HB1 ALA A 653      39.180  34.730  55.190  1.00  0.00           H
ATOM   1048  HB2 ALA A 653      38.700  33.130  55.690  1.00  0.00           H
ATOM   1049  HB3 ALA A 653      37.750  34.030  54.430  1.00  0.00           H
ATOM   1050  C   ALA A 653      39.340  33.890  52.270  1.00  0.00           C
ATOM   1051  O   ALA A 653      38.680  33.500  51.310  1.00  0.00           O
ATOM   1052  N   TYR A 654      40.130  35.020  52.180  1.00  0.00           N
ATOM   1053  HN  TYR A 654      40.630  35.330  52.990  1.00  0.00           H
ATOM   1054  CA  TYR A 654      40.130  35.860  50.970  1.00  0.00           C
ATOM   1055  HA  TYR A 654      39.130  36.180  50.720  1.00  0.00           H
ATOM   1056  CB  TYR A 654      40.900  37.160  51.190  1.00  0.00           C
ATOM   1057  HB1 TYR A 654      41.880  36.860  51.630  1.00  0.00           H
ATOM   1058  HB2 TYR A 654      40.510  37.860  51.960  1.00  0.00           H
ATOM   1059  CG  TYR A 654      41.190  38.060  49.980  1.00  0.00           C
ATOM   1060  CD1 TYR A 654      42.400  38.050  49.200  1.00  0.00           C
ATOM   1061  HD1 TYR A 654      43.260  37.450  49.470  1.00  0.00           H
ATOM   1062  CE1 TYR A 654      42.630  38.960  48.140  1.00  0.00           C
ATOM   1063  HE1 TYR A 654      43.610  38.940  47.690  1.00  0.00           H
ATOM   1064  CZ  TYR A 654      41.620  39.850  47.790  1.00  0.00           C
ATOM   1065  OH  TYR A 654      41.960  40.680  46.700  1.00  0.00           O
ATOM   1066  HH  TYR A 654      42.690  40.310  46.200  1.00  0.00           H
ATOM   1067  CD2 TYR A 654      40.190  39.010  49.610  1.00  0.00           C
ATOM   1068  HD2 TYR A 654      39.290  39.080  50.180  1.00  0.00           H
ATOM   1069  CE2 TYR A 654      40.430  39.880  48.500  1.00  0.00           C
ATOM   1070  HE2 TYR A 654      39.710  40.630  48.240  1.00  0.00           H
ATOM   1071  C   TYR A 654      40.730  35.130  49.760  1.00  0.00           C
ATOM   1072  O   TYR A 654      40.210  35.060  48.630  1.00  0.00           O
ATOM   1073  N   SER A 655      41.900  34.390  49.990  1.00  0.00           N
ATOM   1074  HN  SER A 655      42.190  34.500  50.940  1.00  0.00           H
ATOM   1075  CA  SER A 655      42.640  33.790  48.900  1.00  0.00           C
ATOM   1076  HA  SER A 655      42.860  34.550  48.180  1.00  0.00           H
ATOM   1077  CB  SER A 655      44.040  33.330  49.290  1.00  0.00           C
ATOM   1078  HB1 SER A 655      44.510  32.600  48.590  1.00  0.00           H
ATOM   1079  HB2 SER A 655      44.040  32.740  50.230  1.00  0.00           H
ATOM   1080  OG  SER A 655      44.930  34.460  49.490  1.00  0.00           O
ATOM   1081  HG1 SER A 655      44.650  34.900  50.300  1.00  0.00           H
ATOM   1082  C   SER A 655      41.880  32.730  48.210  1.00  0.00           C
ATOM   1083  O   SER A 655      41.990  32.540  46.980  1.00  0.00           O
ATOM   1084  N   LEU A 656      41.080  31.950  48.920  1.00  0.00           N
ATOM   1085  HN  LEU A 656      41.010  32.040  49.910  1.00  0.00           H
ATOM   1086  CA  LEU A 656      40.250  30.870  48.410  1.00  0.00           C
ATOM   1087  HA  LEU A 656      40.830  30.130  47.870  1.00  0.00           H
ATOM   1088  CB  LEU A 656      39.570  30.050  49.450  1.00  0.00           C
ATOM   1089  HB1 LEU A 656      38.940  29.200  49.100  1.00  0.00           H
ATOM   1090  HB2 LEU A 656      38.900  30.710  50.050  1.00  0.00           H
ATOM   1091  CG  LEU A 656      40.530  29.300  50.420  1.00  0.00           C
ATOM   1092  HG  LEU A 656      41.420  29.950  50.540  1.00  0.00           H
ATOM   1093  CD1 LEU A 656      39.840  28.970  51.710  1.00  0.00           C
ATOM   1094 HD11 LEU A 656      39.060  28.210  51.520  1.00  0.00           H
ATOM   1095 HD12 LEU A 656      39.550  29.830  52.350  1.00  0.00           H
ATOM   1096 HD13 LEU A 656      40.530  28.430  52.390  1.00  0.00           H
ATOM   1097  CD2 LEU A 656      41.040  28.000  49.860  1.00  0.00           C
ATOM   1098 HD21 LEU A 656      41.750  27.560  50.600  1.00  0.00           H
ATOM   1099 HD22 LEU A 656      41.530  28.050  48.860  1.00  0.00           H
ATOM   1100 HD23 LEU A 656      40.240  27.240  49.800  1.00  0.00           H
ATOM   1101  C   LEU A 656      39.170  31.300  47.430  1.00  0.00           C
ATOM   1102  O   LEU A 656      38.930  30.600  46.460  1.00  0.00           O
ATOM   1103  N   PHE A 657      38.440  32.430  47.720  1.00  0.00           N
ATOM   1104  HN  PHE A 657      38.690  32.890  48.550  1.00  0.00           H
ATOM   1105  CA  PHE A 657      37.280  32.810  46.900  1.00  0.00           C
ATOM   1106  HA  PHE A 657      37.010  31.970  46.280  1.00  0.00           H
ATOM   1107  CB  PHE A 657      36.100  33.140  47.810  1.00  0.00           C
ATOM   1108  HB1 PHE A 657      35.200  33.480  47.240  1.00  0.00           H
ATOM   1109  HB2 PHE A 657      36.430  33.930  48.510  1.00  0.00           H
ATOM   1110  CG  PHE A 657      35.690  31.900  48.610  1.00  0.00           C
ATOM   1111  CD1 PHE A 657      35.810  31.880  49.970  1.00  0.00           C
ATOM   1112  HD1 PHE A 657      36.190  32.730  50.540  1.00  0.00           H
ATOM   1113  CE1 PHE A 657      35.510  30.820  50.810  1.00  0.00           C
ATOM   1114  HE1 PHE A 657      35.590  30.830  51.890  1.00  0.00           H
ATOM   1115  CZ  PHE A 657      34.900  29.650  50.270  1.00  0.00           C
ATOM   1116  HZ  PHE A 657      34.640  28.820  50.900  1.00  0.00           H
ATOM   1117  CD2 PHE A 657      35.020  30.790  48.070  1.00  0.00           C
ATOM   1118  HD2 PHE A 657      34.990  30.910  47.000  1.00  0.00           H
ATOM   1119  CE2 PHE A 657      34.580  29.740  48.860  1.00  0.00           C
ATOM   1120  HE2 PHE A 657      33.990  29.010  48.330  1.00  0.00           H
ATOM   1121  C   PHE A 657      37.500  34.000  45.880  1.00  0.00           C
ATOM   1122  O   PHE A 657      36.830  34.170  44.840  1.00  0.00           O
ATOM   1123  N   ALA A 658      38.440  34.930  46.220  1.00  0.00           N
ATOM   1124  HN  ALA A 658      39.030  34.810  47.020  1.00  0.00           H
ATOM   1125  CA  ALA A 658      38.900  36.060  45.460  1.00  0.00           C
ATOM   1126  HA  ALA A 658      38.150  36.830  45.640  1.00  0.00           H
ATOM   1127  CB  ALA A 658      40.280  36.640  46.060  1.00  0.00           C
ATOM   1128  HB1 ALA A 658      40.720  37.540  45.590  1.00  0.00           H
ATOM   1129  HB2 ALA A 658      40.970  35.760  46.020  1.00  0.00           H
ATOM   1130  HB3 ALA A 658      40.070  36.840  47.130  1.00  0.00           H
ATOM   1131  C   ALA A 658      39.110  35.930  43.980  1.00  0.00           C
ATOM   1132  O   ALA A 658      39.710  35.020  43.420  1.00  0.00           O
ATOM   1133  N   GLY A 659      38.850  37.150  43.330  1.00  0.00           N
ATOM   1134  HN  GLY A 659      38.630  37.890  43.960  1.00  0.00           H
ATOM   1135  CA  GLY A 659      39.320  37.430  41.950  1.00  0.00           C
ATOM   1136  HA1 GLY A 659      39.000  38.430  41.710  1.00  0.00           H
ATOM   1137  HA2 GLY A 659      38.740  36.830  41.270  1.00  0.00           H
ATOM   1138  C   GLY A 659      40.750  37.370  41.680  1.00  0.00           C
ATOM   1139  O   GLY A 659      41.190  36.830  40.680  1.00  0.00           O
ATOM   1140  N   GLN A 660      41.500  38.000  42.570  1.00  0.00           N
ATOM   1141  HN  GLN A 660      40.910  38.440  43.240  1.00  0.00           H
ATOM   1142  CA  GLN A 660      42.930  38.090  42.480  1.00  0.00           C
ATOM   1143  HA  GLN A 660      43.360  37.330  41.850  1.00  0.00           H
ATOM   1144  CB  GLN A 660      43.340  39.500  41.900  1.00  0.00           C
ATOM   1145  HB1 GLN A 660      44.450  39.490  41.940  1.00  0.00           H
ATOM   1146  HB2 GLN A 660      42.930  40.290  42.570  1.00  0.00           H
ATOM   1147  CG  GLN A 660      42.940  39.750  40.430  1.00  0.00           C
ATOM   1148  HG1 GLN A 660      41.870  40.020  40.330  1.00  0.00           H
ATOM   1149  HG2 GLN A 660      42.990  38.810  39.860  1.00  0.00           H
ATOM   1150  CD  GLN A 660      43.720  40.940  39.820  1.00  0.00           C
ATOM   1151  OE1 GLN A 660      43.430  42.090  40.160  1.00  0.00           O
ATOM   1152  NE2 GLN A 660      44.620  40.640  38.860  1.00  0.00           N
ATOM   1153 HE21 GLN A 660      45.000  41.390  38.320  1.00  0.00           H
ATOM   1154 HE22 GLN A 660      44.480  39.770  38.390  1.00  0.00           H
ATOM   1155  C   GLN A 660      43.640  37.970  43.830  1.00  0.00           C
ATOM   1156  O   GLN A 660      43.630  38.850  44.730  1.00  0.00           O
ATOM   1157  N   PRO A 661      44.230  36.820  44.070  1.00  0.00           N
ATOM   1158  CD  PRO A 661      43.580  35.510  43.640  1.00  0.00           C
ATOM   1159  HD1 PRO A 661      44.050  35.150  42.700  1.00  0.00           H
ATOM   1160  HD2 PRO A 661      42.490  35.660  43.480  1.00  0.00           H
ATOM   1161  CA  PRO A 661      45.010  36.650  45.340  1.00  0.00           C
ATOM   1162  HA  PRO A 661      44.460  37.080  46.160  1.00  0.00           H
ATOM   1163  CB  PRO A 661      45.130  35.110  45.310  1.00  0.00           C
ATOM   1164  HB1 PRO A 661      45.290  34.710  46.340  1.00  0.00           H
ATOM   1165  HB2 PRO A 661      45.980  34.770  44.680  1.00  0.00           H
ATOM   1166  CG  PRO A 661      43.840  34.540  44.750  1.00  0.00           C
ATOM   1167  HG1 PRO A 661      43.980  33.500  44.400  1.00  0.00           H
ATOM   1168  HG2 PRO A 661      43.080  34.550  45.560  1.00  0.00           H
ATOM   1169  C   PRO A 661      46.430  37.380  45.330  1.00  0.00           C
ATOM   1170  O   PRO A 661      47.070  37.360  46.360  1.00  0.00           O
ATOM   1171  N   LEU A 662      46.790  38.110  44.200  1.00  0.00           N
ATOM   1172  HN  LEU A 662      46.240  38.110  43.370  1.00  0.00           H
ATOM   1173  CA  LEU A 662      47.950  38.980  44.110  1.00  0.00           C
ATOM   1174  HA  LEU A 662      48.800  38.370  44.390  1.00  0.00           H
ATOM   1175  CB  LEU A 662      48.130  39.510  42.620  1.00  0.00           C
ATOM   1176  HB1 LEU A 662      49.020  40.150  42.460  1.00  0.00           H
ATOM   1177  HB2 LEU A 662      47.210  40.080  42.390  1.00  0.00           H
ATOM   1178  CG  LEU A 662      48.240  38.410  41.560  1.00  0.00           C
ATOM   1179  HG  LEU A 662      47.390  37.720  41.730  1.00  0.00           H
ATOM   1180  CD1 LEU A 662      48.180  38.910  40.060  1.00  0.00           C
ATOM   1181 HD11 LEU A 662      48.320  37.950  39.510  1.00  0.00           H
ATOM   1182 HD12 LEU A 662      48.980  39.640  39.820  1.00  0.00           H
ATOM   1183 HD13 LEU A 662      47.160  39.270  39.790  1.00  0.00           H
ATOM   1184  CD2 LEU A 662      49.520  37.630  41.890  1.00  0.00           C
ATOM   1185 HD21 LEU A 662      49.630  36.760  41.200  1.00  0.00           H
ATOM   1186 HD22 LEU A 662      49.520  37.180  42.910  1.00  0.00           H
ATOM   1187 HD23 LEU A 662      50.380  38.290  41.720  1.00  0.00           H
ATOM   1188  C   LEU A 662      48.070  40.100  45.110  1.00  0.00           C
ATOM   1189  O   LEU A 662      49.160  40.370  45.670  1.00  0.00           O
ATOM   1190  N   THR A 663      46.960  40.720  45.290  1.00  0.00           N
ATOM   1191  HN  THR A 663      46.110  40.470  44.840  1.00  0.00           H
ATOM   1192  CA  THR A 663      46.930  41.750  46.340  1.00  0.00           C
ATOM   1193  HA  THR A 663      47.570  42.590  46.090  1.00  0.00           H
ATOM   1194  CB  THR A 663      45.620  42.590  46.220  1.00  0.00           C
ATOM   1195  HB  THR A 663      45.470  43.270  47.080  1.00  0.00           H
ATOM   1196  OG1 THR A 663      44.460  41.740  46.050  1.00  0.00           O
ATOM   1197  HG1 THR A 663      44.390  41.400  46.960  1.00  0.00           H
ATOM   1198  CG2 THR A 663      45.690  43.420  44.930  1.00  0.00           C
ATOM   1199 HG21 THR A 663      45.790  42.890  43.960  1.00  0.00           H
ATOM   1200 HG22 THR A 663      46.440  44.220  45.090  1.00  0.00           H
ATOM   1201 HG23 THR A 663      44.780  44.020  44.670  1.00  0.00           H
ATOM   1202  C   THR A 663      46.950  41.150  47.720  1.00  0.00           C
ATOM   1203  O   THR A 663      45.910  40.620  48.170  1.00  0.00           O
ATOM   1204  N   ILE A 664      48.100  41.240  48.490  1.00  0.00           N
ATOM   1205  HN  ILE A 664      48.810  41.750  48.010  1.00  0.00           H
ATOM   1206  CA  ILE A 664      48.260  40.820  49.830  1.00  0.00           C
ATOM   1207  HA  ILE A 664      47.740  39.880  49.910  1.00  0.00           H
ATOM   1208  CB  ILE A 664      49.730  40.450  50.150  1.00  0.00           C
ATOM   1209  HB  ILE A 664      50.330  41.350  49.900  1.00  0.00           H
ATOM   1210  CG2 ILE A 664      49.830  40.010  51.630  1.00  0.00           C
ATOM   1211 HG21 ILE A 664      49.830  40.970  52.210  1.00  0.00           H
ATOM   1212 HG22 ILE A 664      50.780  39.440  51.700  1.00  0.00           H
ATOM   1213 HG23 ILE A 664      48.880  39.540  51.950  1.00  0.00           H
ATOM   1214  CG1 ILE A 664      50.190  39.310  49.220  1.00  0.00           C
ATOM   1215 HG11 ILE A 664      51.290  39.170  49.250  1.00  0.00           H
ATOM   1216 HG12 ILE A 664      49.910  39.650  48.200  1.00  0.00           H
ATOM   1217  CD  ILE A 664      49.490  37.920  49.390  1.00  0.00           C
ATOM   1218  HD1 ILE A 664      49.880  37.140  48.700  1.00  0.00           H
ATOM   1219  HD2 ILE A 664      48.390  37.910  49.290  1.00  0.00           H
ATOM   1220  HD3 ILE A 664      49.670  37.480  50.390  1.00  0.00           H
ATOM   1221  C   ILE A 664      47.720  41.850  50.810  1.00  0.00           C
ATOM   1222  O   ILE A 664      47.910  43.070  50.730  1.00  0.00           O
ATOM   1223  N   LEU A 665      46.930  41.510  51.770  1.00  0.00           N
ATOM   1224  HN  LEU A 665      46.900  40.570  52.100  1.00  0.00           H
ATOM   1225  CA  LEU A 665      46.340  42.510  52.670  1.00  0.00           C
ATOM   1226  HA  LEU A 665      46.220  43.440  52.150  1.00  0.00           H
ATOM   1227  CB  LEU A 665      44.950  41.980  53.100  1.00  0.00           C
ATOM   1228  HB1 LEU A 665      44.470  42.810  53.660  1.00  0.00           H
ATOM   1229  HB2 LEU A 665      45.040  41.220  53.910  1.00  0.00           H
ATOM   1230  CG  LEU A 665      44.050  41.480  52.000  1.00  0.00           C
ATOM   1231  HG  LEU A 665      44.530  40.700  51.360  1.00  0.00           H
ATOM   1232  CD1 LEU A 665      42.760  40.900  52.600  1.00  0.00           C
ATOM   1233 HD11 LEU A 665      41.990  40.540  51.890  1.00  0.00           H
ATOM   1234 HD12 LEU A 665      42.310  41.570  53.360  1.00  0.00           H
ATOM   1235 HD13 LEU A 665      43.060  39.990  53.150  1.00  0.00           H
ATOM   1236  CD2 LEU A 665      43.700  42.720  51.060  1.00  0.00           C
ATOM   1237 HD21 LEU A 665      43.180  43.590  51.520  1.00  0.00           H
ATOM   1238 HD22 LEU A 665      43.160  42.460  50.120  1.00  0.00           H
ATOM   1239 HD23 LEU A 665      44.670  42.980  50.600  1.00  0.00           H
ATOM   1240  C   LEU A 665      47.210  42.710  53.870  1.00  0.00           C
ATOM   1241  O   LEU A 665      47.590  41.750  54.570  1.00  0.00           O
ATOM   1242  N   GLY A 666      47.370  43.920  54.310  1.00  0.00           N
ATOM   1243  HN  GLY A 666      46.900  44.670  53.870  1.00  0.00           H
ATOM   1244  CA  GLY A 666      48.060  44.180  55.580  1.00  0.00           C
ATOM   1245  HA1 GLY A 666      49.080  44.510  55.390  1.00  0.00           H
ATOM   1246  HA2 GLY A 666      48.080  43.380  56.280  1.00  0.00           H
ATOM   1247  C   GLY A 666      47.360  45.240  56.300  1.00  0.00           C
ATOM   1248  O   GLY A 666      46.200  45.540  55.940  1.00  0.00           O
ATOM   1249  N   SER A 667      47.880  45.780  57.370  1.00  0.00           N
ATOM   1250  HN  SER A 667      48.730  45.480  57.800  1.00  0.00           H
ATOM   1251  CA  SER A 667      47.350  47.090  57.900  1.00  0.00           C
ATOM   1252  HA  SER A 667      46.410  47.290  57.410  1.00  0.00           H
ATOM   1253  CB  SER A 667      47.120  47.100  59.410  1.00  0.00           C
ATOM   1254  HB1 SER A 667      46.670  48.080  59.710  1.00  0.00           H
ATOM   1255  HB2 SER A 667      48.080  47.050  59.950  1.00  0.00           H
ATOM   1256  OG  SER A 667      46.140  46.130  59.690  1.00  0.00           O
ATOM   1257  HG1 SER A 667      45.360  46.510  59.280  1.00  0.00           H
ATOM   1258  C   SER A 667      48.270  48.210  57.450  1.00  0.00           C
ATOM   1259  O   SER A 667      49.390  48.350  58.000  1.00  0.00           O
ATOM   1260  N   THR A 668      47.850  49.040  56.560  1.00  0.00           N
ATOM   1261  HN  THR A 668      46.960  48.900  56.130  1.00  0.00           H
ATOM   1262  CA  THR A 668      48.720  50.070  55.830  1.00  0.00           C
ATOM   1263  HA  THR A 668      49.690  49.620  55.670  1.00  0.00           H
ATOM   1264  CB  THR A 668      48.150  50.450  54.430  1.00  0.00           C
ATOM   1265  HB  THR A 668      48.870  51.100  53.880  1.00  0.00           H
ATOM   1266  OG1 THR A 668      46.850  51.120  54.600  1.00  0.00           O
ATOM   1267  HG1 THR A 668      46.580  51.380  53.710  1.00  0.00           H
ATOM   1268  CG2 THR A 668      47.830  49.090  53.720  1.00  0.00           C
ATOM   1269 HG21 THR A 668      48.720  48.440  53.680  1.00  0.00           H
ATOM   1270 HG22 THR A 668      47.470  49.170  52.670  1.00  0.00           H
ATOM   1271 HG23 THR A 668      47.110  48.460  54.300  1.00  0.00           H
ATOM   1272  C   THR A 668      48.880  51.320  56.680  1.00  0.00           C
ATOM   1273  O   THR A 668      48.360  51.450  57.790  1.00  0.00           O
ATOM   1274  N   GLY A 669      49.760  52.230  56.270  1.00  0.00           N
ATOM   1275  HN  GLY A 669      50.270  52.030  55.440  1.00  0.00           H
ATOM   1276  CA  GLY A 669      50.040  53.510  56.900  1.00  0.00           C
ATOM   1277  HA1 GLY A 669      50.660  54.070  56.210  1.00  0.00           H
ATOM   1278  HA2 GLY A 669      50.490  53.380  57.870  1.00  0.00           H
ATOM   1279  C   GLY A 669      48.840  54.380  57.210  1.00  0.00           C
ATOM   1280  O   GLY A 669      48.770  54.820  58.350  1.00  0.00           O
ATOM   1281  N   PRO A 670      47.880  54.860  56.300  1.00  0.00           N
ATOM   1282  CD  PRO A 670      47.930  54.660  54.840  1.00  0.00           C
ATOM   1283  HD1 PRO A 670      47.720  53.610  54.530  1.00  0.00           H
ATOM   1284  HD2 PRO A 670      48.900  54.970  54.400  1.00  0.00           H
ATOM   1285  CA  PRO A 670      46.530  55.270  56.730  1.00  0.00           C
ATOM   1286  HA  PRO A 670      46.740  56.260  57.080  1.00  0.00           H
ATOM   1287  CB  PRO A 670      45.720  55.310  55.420  1.00  0.00           C
ATOM   1288  HB1 PRO A 670      45.130  56.240  55.520  1.00  0.00           H
ATOM   1289  HB2 PRO A 670      45.020  54.450  55.430  1.00  0.00           H
ATOM   1290  CG  PRO A 670      46.770  55.410  54.290  1.00  0.00           C
ATOM   1291  HG1 PRO A 670      46.400  54.980  53.330  1.00  0.00           H
ATOM   1292  HG2 PRO A 670      47.100  56.470  54.130  1.00  0.00           H
ATOM   1293  C   PRO A 670      45.860  54.520  57.870  1.00  0.00           C
ATOM   1294  O   PRO A 670      45.490  55.080  58.890  1.00  0.00           O
ATOM   1295  N   VAL A 671      45.660  53.130  57.850  1.00  0.00           N
ATOM   1296  HN  VAL A 671      46.060  52.580  57.130  1.00  0.00           H
ATOM   1297  CA  VAL A 671      45.040  52.340  58.940  1.00  0.00           C
ATOM   1298  HA  VAL A 671      44.050  52.770  59.030  1.00  0.00           H
ATOM   1299  CB  VAL A 671      44.850  50.870  58.560  1.00  0.00           C
ATOM   1300  HB  VAL A 671      45.790  50.470  58.120  1.00  0.00           H
ATOM   1301  CG1 VAL A 671      44.420  49.980  59.720  1.00  0.00           C
ATOM   1302 HG11 VAL A 671      45.280  49.840  60.420  1.00  0.00           H
ATOM   1303 HG12 VAL A 671      44.140  48.970  59.370  1.00  0.00           H
ATOM   1304 HG13 VAL A 671      43.550  50.480  60.220  1.00  0.00           H
ATOM   1305  CG2 VAL A 671      43.860  50.680  57.390  1.00  0.00           C
ATOM   1306 HG21 VAL A 671      42.820  50.990  57.670  1.00  0.00           H
ATOM   1307 HG22 VAL A 671      43.720  49.620  57.090  1.00  0.00           H
ATOM   1308 HG23 VAL A 671      44.100  51.330  56.530  1.00  0.00           H
ATOM   1309  C   VAL A 671      45.760  52.510  60.280  1.00  0.00           C
ATOM   1310  O   VAL A 671      45.140  52.840  61.300  1.00  0.00           O
ATOM   1311  N   LEU A 672      47.130  52.400  60.270  1.00  0.00           N
ATOM   1312  HN  LEU A 672      47.570  52.100  59.430  1.00  0.00           H
ATOM   1313  CA  LEU A 672      48.000  52.590  61.430  1.00  0.00           C
ATOM   1314  HA  LEU A 672      47.550  51.920  62.140  1.00  0.00           H
ATOM   1315  CB  LEU A 672      49.490  52.330  61.020  1.00  0.00           C
ATOM   1316  HB1 LEU A 672      49.830  53.190  60.410  1.00  0.00           H
ATOM   1317  HB2 LEU A 672      49.600  51.470  60.310  1.00  0.00           H
ATOM   1318  CG  LEU A 672      50.410  52.060  62.240  1.00  0.00           C
ATOM   1319  HG  LEU A 672      50.430  53.010  62.800  1.00  0.00           H
ATOM   1320  CD1 LEU A 672      49.950  50.870  63.000  1.00  0.00           C
ATOM   1321 HD11 LEU A 672      48.920  51.010  63.370  1.00  0.00           H
ATOM   1322 HD12 LEU A 672      50.570  50.560  63.860  1.00  0.00           H
ATOM   1323 HD13 LEU A 672      49.990  49.930  62.400  1.00  0.00           H
ATOM   1324  CD2 LEU A 672      51.860  51.810  61.740  1.00  0.00           C
ATOM   1325 HD21 LEU A 672      52.140  52.450  60.870  1.00  0.00           H
ATOM   1326 HD22 LEU A 672      51.850  50.830  61.210  1.00  0.00           H
ATOM   1327 HD23 LEU A 672      52.630  51.790  62.540  1.00  0.00           H
ATOM   1328  C   LEU A 672      47.880  54.010  62.040  1.00  0.00           C
ATOM   1329  O   LEU A 672      47.700  54.220  63.310  1.00  0.00           O
ATOM   1330  N   VAL A 673      47.870  55.100  61.200  1.00  0.00           N
ATOM   1331  HN  VAL A 673      48.210  54.930  60.280  1.00  0.00           H
ATOM   1332  CA  VAL A 673      47.450  56.500  61.590  1.00  0.00           C
ATOM   1333  HA  VAL A 673      48.040  56.830  62.420  1.00  0.00           H
ATOM   1334  CB  VAL A 673      47.770  57.470  60.430  1.00  0.00           C
ATOM   1335  HB  VAL A 673      47.340  57.080  59.480  1.00  0.00           H
ATOM   1336  CG1 VAL A 673      47.240  58.930  60.660  1.00  0.00           C
ATOM   1337 HG11 VAL A 673      47.480  59.190  61.720  1.00  0.00           H
ATOM   1338 HG12 VAL A 673      46.140  59.040  60.550  1.00  0.00           H
ATOM   1339 HG13 VAL A 673      47.550  59.700  59.930  1.00  0.00           H
ATOM   1340  CG2 VAL A 673      49.340  57.520  60.170  1.00  0.00           C
ATOM   1341 HG21 VAL A 673      49.520  58.030  59.190  1.00  0.00           H
ATOM   1342 HG22 VAL A 673      49.800  56.550  59.890  1.00  0.00           H
ATOM   1343 HG23 VAL A 673      49.860  57.940  61.050  1.00  0.00           H
ATOM   1344  C   VAL A 673      45.980  56.730  62.050  1.00  0.00           C
ATOM   1345  O   VAL A 673      45.700  57.470  62.970  1.00  0.00           O
ATOM   1346  N   PHE A 674      45.060  55.970  61.410  1.00  0.00           N
ATOM   1347  HN  PHE A 674      45.390  55.350  60.690  1.00  0.00           H
ATOM   1348  CA  PHE A 674      43.620  55.830  61.790  1.00  0.00           C
ATOM   1349  HA  PHE A 674      43.120  56.790  61.840  1.00  0.00           H
ATOM   1350  CB  PHE A 674      42.890  55.070  60.640  1.00  0.00           C
ATOM   1351  HB1 PHE A 674      43.540  54.310  60.140  1.00  0.00           H
ATOM   1352  HB2 PHE A 674      42.590  55.910  59.980  1.00  0.00           H
ATOM   1353  CG  PHE A 674      41.560  54.390  60.980  1.00  0.00           C
ATOM   1354  CD1 PHE A 674      40.380  55.080  61.170  1.00  0.00           C
ATOM   1355  HD1 PHE A 674      40.410  56.150  61.020  1.00  0.00           H
ATOM   1356  CE1 PHE A 674      39.200  54.420  61.600  1.00  0.00           C
ATOM   1357  HE1 PHE A 674      38.330  55.000  61.870  1.00  0.00           H
ATOM   1358  CZ  PHE A 674      39.170  52.990  61.780  1.00  0.00           C
ATOM   1359  HZ  PHE A 674      38.260  52.500  62.090  1.00  0.00           H
ATOM   1360  CD2 PHE A 674      41.540  52.980  61.160  1.00  0.00           C
ATOM   1361  HD2 PHE A 674      42.410  52.380  60.980  1.00  0.00           H
ATOM   1362  CE2 PHE A 674      40.360  52.320  61.530  1.00  0.00           C
ATOM   1363  HE2 PHE A 674      40.390  51.240  61.510  1.00  0.00           H
ATOM   1364  C   PHE A 674      43.380  55.220  63.150  1.00  0.00           C
ATOM   1365  O   PHE A 674      42.640  55.800  63.890  1.00  0.00           O
ATOM   1366  N   GLU A 675      44.040  54.150  63.510  1.00  0.00           N
ATOM   1367  HN  GLU A 675      44.670  53.700  62.880  1.00  0.00           H
ATOM   1368  CA  GLU A 675      43.830  53.540  64.790  1.00  0.00           C
ATOM   1369  HA  GLU A 675      42.780  53.450  65.030  1.00  0.00           H
ATOM   1370  CB  GLU A 675      44.450  52.150  64.890  1.00  0.00           C
ATOM   1371  HB1 GLU A 675      44.210  51.710  65.880  1.00  0.00           H
ATOM   1372  HB2 GLU A 675      45.550  52.250  64.800  1.00  0.00           H
ATOM   1373  CG  GLU A 675      43.720  51.220  63.910  1.00  0.00           C
ATOM   1374  HG1 GLU A 675      44.350  50.340  63.690  1.00  0.00           H
ATOM   1375  HG2 GLU A 675      43.560  51.730  62.930  1.00  0.00           H
ATOM   1376  CD  GLU A 675      42.360  50.830  64.320  1.00  0.00           C
ATOM   1377  OE1 GLU A 675      41.930  51.130  65.490  1.00  0.00           O
ATOM   1378  OE2 GLU A 675      41.830  50.000  63.590  1.00  0.00           O
ATOM   1379  C   GLU A 675      44.260  54.340  65.950  1.00  0.00           C
ATOM   1380  O   GLU A 675      43.520  54.590  66.950  1.00  0.00           O
ATOM   1381  N   LYS A 676      45.480  54.900  65.810  1.00  0.00           N
ATOM   1382  HN  LYS A 676      45.900  54.850  64.900  1.00  0.00           H
ATOM   1383  CA  LYS A 676      46.060  55.780  66.800  1.00  0.00           C
ATOM   1384  HA  LYS A 676      46.240  55.360  67.790  1.00  0.00           H
ATOM   1385  CB  LYS A 676      47.550  56.130  66.510  1.00  0.00           C
ATOM   1386  HB1 LYS A 676      48.030  56.890  67.160  1.00  0.00           H
ATOM   1387  HB2 LYS A 676      47.830  56.320  65.450  1.00  0.00           H
ATOM   1388  CG  LYS A 676      48.440  54.910  66.860  1.00  0.00           C
ATOM   1389  HG1 LYS A 676      48.220  54.080  66.170  1.00  0.00           H
ATOM   1390  HG2 LYS A 676      48.150  54.470  67.830  1.00  0.00           H
ATOM   1391  CD  LYS A 676      50.040  55.140  66.910  1.00  0.00           C
ATOM   1392  HD1 LYS A 676      50.540  54.250  67.340  1.00  0.00           H
ATOM   1393  HD2 LYS A 676      50.210  55.880  67.720  1.00  0.00           H
ATOM   1394  CE  LYS A 676      50.720  55.530  65.610  1.00  0.00           C
ATOM   1395  HE1 LYS A 676      50.260  56.480  65.260  1.00  0.00           H
ATOM   1396  HE2 LYS A 676      50.660  54.700  64.880  1.00  0.00           H
ATOM   1397  NZ  LYS A 676      52.180  55.970  65.970  1.00  0.00           N
ATOM   1398  HZ1 LYS A 676      52.600  55.380  66.710  1.00  0.00           H
ATOM   1399  HZ2 LYS A 676      52.170  56.960  66.300  1.00  0.00           H
ATOM   1400  HZ3 LYS A 676      52.830  55.860  65.170  1.00  0.00           H
ATOM   1401  C   LYS A 676      45.280  57.040  67.210  1.00  0.00           C
ATOM   1402  O   LYS A 676      45.140  57.310  68.370  1.00  0.00           O
ATOM   1403  N   ILE A 677      44.770  57.820  66.190  1.00  0.00           N
ATOM   1404  HN  ILE A 677      44.950  57.580  65.240  1.00  0.00           H
ATOM   1405  CA  ILE A 677      43.990  59.080  66.500  1.00  0.00           C
ATOM   1406  HA  ILE A 677      44.710  59.580  67.130  1.00  0.00           H
ATOM   1407  CB  ILE A 677      43.880  59.950  65.180  1.00  0.00           C
ATOM   1408  HB  ILE A 677      44.890  60.090  64.760  1.00  0.00           H
ATOM   1409  CG2 ILE A 677      43.010  59.220  64.220  1.00  0.00           C
ATOM   1410 HG21 ILE A 677      43.380  58.180  64.100  1.00  0.00           H
ATOM   1411 HG22 ILE A 677      43.000  59.670  63.210  1.00  0.00           H
ATOM   1412 HG23 ILE A 677      41.940  59.200  64.540  1.00  0.00           H
ATOM   1413  CG1 ILE A 677      43.280  61.340  65.510  1.00  0.00           C
ATOM   1414 HG11 ILE A 677      42.320  61.220  66.060  1.00  0.00           H
ATOM   1415 HG12 ILE A 677      42.960  61.890  64.610  1.00  0.00           H
ATOM   1416  CD  ILE A 677      44.140  62.230  66.330  1.00  0.00           C
ATOM   1417  HD1 ILE A 677      43.960  63.320  66.210  1.00  0.00           H
ATOM   1418  HD2 ILE A 677      45.210  62.180  66.030  1.00  0.00           H
ATOM   1419  HD3 ILE A 677      44.170  61.900  67.390  1.00  0.00           H
ATOM   1420  C   ILE A 677      42.680  58.670  67.190  1.00  0.00           C
ATOM   1421  O   ILE A 677      42.300  59.330  68.160  1.00  0.00           O
ATOM   1422  N   LEU A 678      41.990  57.640  66.710  1.00  0.00           N
ATOM   1423  HN  LEU A 678      42.390  57.180  65.940  1.00  0.00           H
ATOM   1424  CA  LEU A 678      40.720  57.130  67.180  1.00  0.00           C
ATOM   1425  HA  LEU A 678      40.030  57.950  67.090  1.00  0.00           H
ATOM   1426  CB  LEU A 678      40.320  55.880  66.240  1.00  0.00           C
ATOM   1427  HB1 LEU A 678      41.160  55.170  66.140  1.00  0.00           H
ATOM   1428  HB2 LEU A 678      40.060  56.310  65.250  1.00  0.00           H
ATOM   1429  CG  LEU A 678      39.060  55.120  66.740  1.00  0.00           C
ATOM   1430  HG  LEU A 678      39.260  54.670  67.730  1.00  0.00           H
ATOM   1431  CD1 LEU A 678      37.810  55.920  67.070  1.00  0.00           C
ATOM   1432 HD11 LEU A 678      37.390  56.270  66.110  1.00  0.00           H
ATOM   1433 HD12 LEU A 678      38.000  56.720  67.830  1.00  0.00           H
ATOM   1434 HD13 LEU A 678      36.990  55.250  67.430  1.00  0.00           H
ATOM   1435  CD2 LEU A 678      38.790  53.950  65.800  1.00  0.00           C
ATOM   1436 HD21 LEU A 678      39.610  53.180  65.780  1.00  0.00           H
ATOM   1437 HD22 LEU A 678      38.660  54.410  64.800  1.00  0.00           H
ATOM   1438 HD23 LEU A 678      37.830  53.480  66.080  1.00  0.00           H
ATOM   1439  C   LEU A 678      40.800  56.610  68.630  1.00  0.00           C
ATOM   1440  O   LEU A 678      39.980  57.050  69.440  1.00  0.00           O
ATOM   1441  N   TYR A 679      41.900  55.880  69.000  1.00  0.00           N
ATOM   1442  HN  TYR A 679      42.660  55.650  68.390  1.00  0.00           H
ATOM   1443  CA  TYR A 679      42.160  55.470  70.370  1.00  0.00           C
ATOM   1444  HA  TYR A 679      41.230  55.060  70.740  1.00  0.00           H
ATOM   1445  CB  TYR A 679      43.320  54.530  70.620  1.00  0.00           C
ATOM   1446  HB1 TYR A 679      44.250  54.910  70.130  1.00  0.00           H
ATOM   1447  HB2 TYR A 679      43.100  53.570  70.130  1.00  0.00           H
ATOM   1448  CG  TYR A 679      43.570  54.070  72.060  1.00  0.00           C
ATOM   1449  CD1 TYR A 679      44.680  54.540  72.890  1.00  0.00           C
ATOM   1450  HD1 TYR A 679      45.390  55.300  72.610  1.00  0.00           H
ATOM   1451  CE1 TYR A 679      44.900  53.880  74.090  1.00  0.00           C
ATOM   1452  HE1 TYR A 679      45.720  54.200  74.710  1.00  0.00           H
ATOM   1453  CZ  TYR A 679      44.010  52.850  74.500  1.00  0.00           C
ATOM   1454  OH  TYR A 679      44.180  52.420  75.830  1.00  0.00           O
ATOM   1455  HH  TYR A 679      44.840  52.930  76.280  1.00  0.00           H
ATOM   1456  CD2 TYR A 679      42.770  52.960  72.490  1.00  0.00           C
ATOM   1457  HD2 TYR A 679      41.980  52.550  71.900  1.00  0.00           H
ATOM   1458  CE2 TYR A 679      42.920  52.400  73.730  1.00  0.00           C
ATOM   1459  HE2 TYR A 679      42.400  51.510  74.050  1.00  0.00           H
ATOM   1460  C   TYR A 679      42.410  56.730  71.220  1.00  0.00           C
ATOM   1461  O   TYR A 679      41.790  56.890  72.280  1.00  0.00           O
ATOM   1462  N   LYS A 680      43.250  57.690  70.780  1.00  0.00           N
ATOM   1463  HN  LYS A 680      43.470  57.640  69.810  1.00  0.00           H
ATOM   1464  CA  LYS A 680      43.540  58.930  71.520  1.00  0.00           C
ATOM   1465  HA  LYS A 680      43.850  58.540  72.480  1.00  0.00           H
ATOM   1466  CB  LYS A 680      44.650  59.660  70.700  1.00  0.00           C
ATOM   1467  HB1 LYS A 680      44.330  59.640  69.640  1.00  0.00           H
ATOM   1468  HB2 LYS A 680      45.590  59.080  70.650  1.00  0.00           H
ATOM   1469  CG  LYS A 680      45.070  61.140  71.160  1.00  0.00           C
ATOM   1470  HG1 LYS A 680      46.080  61.290  70.710  1.00  0.00           H
ATOM   1471  HG2 LYS A 680      45.210  61.030  72.260  1.00  0.00           H
ATOM   1472  CD  LYS A 680      44.230  62.200  70.590  1.00  0.00           C
ATOM   1473  HD1 LYS A 680      43.190  62.240  70.980  1.00  0.00           H
ATOM   1474  HD2 LYS A 680      44.240  62.050  69.480  1.00  0.00           H
ATOM   1475  CE  LYS A 680      44.760  63.560  70.800  1.00  0.00           C
ATOM   1476  HE1 LYS A 680      44.100  64.290  70.290  1.00  0.00           H
ATOM   1477  HE2 LYS A 680      45.800  63.700  70.440  1.00  0.00           H
ATOM   1478  NZ  LYS A 680      44.730  63.990  72.180  1.00  0.00           N
ATOM   1479  HZ1 LYS A 680      45.500  63.630  72.770  1.00  0.00           H
ATOM   1480  HZ2 LYS A 680      43.810  63.630  72.500  1.00  0.00           H
ATOM   1481  HZ3 LYS A 680      44.730  65.030  72.240  1.00  0.00           H
ATOM   1482  C   LYS A 680      42.330  59.800  71.800  1.00  0.00           C
ATOM   1483  O   LYS A 680      41.960  60.070  72.940  1.00  0.00           O
ATOM   1484  N   PHE A 681      41.480  60.080  70.780  1.00  0.00           N
ATOM   1485  HN  PHE A 681      41.620  59.900  69.810  1.00  0.00           H
ATOM   1486  CA  PHE A 681      40.140  60.630  70.930  1.00  0.00           C
ATOM   1487  HA  PHE A 681      40.360  61.590  71.370  1.00  0.00           H
ATOM   1488  CB  PHE A 681      39.510  60.960  69.490  1.00  0.00           C
ATOM   1489  HB1 PHE A 681      39.660  60.080  68.830  1.00  0.00           H
ATOM   1490  HB2 PHE A 681      40.030  61.830  69.060  1.00  0.00           H
ATOM   1491  CG  PHE A 681      38.040  61.270  69.660  1.00  0.00           C
ATOM   1492  CD1 PHE A 681      37.020  60.320  69.680  1.00  0.00           C
ATOM   1493  HD1 PHE A 681      37.220  59.280  69.510  1.00  0.00           H
ATOM   1494  CE1 PHE A 681      35.720  60.810  69.660  1.00  0.00           C
ATOM   1495  HE1 PHE A 681      34.970  60.050  69.560  1.00  0.00           H
ATOM   1496  CZ  PHE A 681      35.390  62.130  69.740  1.00  0.00           C
ATOM   1497  HZ  PHE A 681      34.350  62.420  69.680  1.00  0.00           H
ATOM   1498  CD2 PHE A 681      37.750  62.670  69.650  1.00  0.00           C
ATOM   1499  HD2 PHE A 681      38.540  63.420  69.620  1.00  0.00           H
ATOM   1500  CE2 PHE A 681      36.420  63.090  69.690  1.00  0.00           C
ATOM   1501  HE2 PHE A 681      36.190  64.130  69.540  1.00  0.00           H
ATOM   1502  C   PHE A 681      39.220  59.830  71.920  1.00  0.00           C
ATOM   1503  O   PHE A 681      38.540  60.380  72.800  1.00  0.00           O
ATOM   1504  N   CYS A 682      39.140  58.480  71.810  1.00  0.00           N
ATOM   1505  HN  CYS A 682      39.610  58.090  71.010  1.00  0.00           H
ATOM   1506  CA  CYS A 682      38.500  57.720  72.770  1.00  0.00           C
ATOM   1507  HA  CYS A 682      37.530  58.200  72.790  1.00  0.00           H
ATOM   1508  CB  CYS A 682      38.340  56.220  72.410  1.00  0.00           C
ATOM   1509  HB1 CYS A 682      38.100  55.570  73.290  1.00  0.00           H
ATOM   1510  HB2 CYS A 682      39.410  56.010  72.180  1.00  0.00           H
ATOM   1511  SG  CYS A 682      37.240  55.890  71.020  1.00  0.00           S
ATOM   1512  HG1 CYS A 682      36.470  56.960  71.220  1.00  0.00           H
ATOM   1513  C   CYS A 682      38.900  57.780  74.280  1.00  0.00           C
ATOM   1514  O   CYS A 682      38.120  57.880  75.240  1.00  0.00           O
ATOM   1515  N   ARG A 683      40.180  57.800  74.480  1.00  0.00           N
ATOM   1516  HN  ARG A 683      40.760  57.630  73.700  1.00  0.00           H
ATOM   1517  CA  ARG A 683      40.840  58.280  75.700  1.00  0.00           C
ATOM   1518  HA  ARG A 683      40.340  57.770  76.510  1.00  0.00           H
ATOM   1519  CB  ARG A 683      42.370  57.950  75.840  1.00  0.00           C
ATOM   1520  HB1 ARG A 683      42.870  58.590  76.600  1.00  0.00           H
ATOM   1521  HB2 ARG A 683      42.860  58.250  74.890  1.00  0.00           H
ATOM   1522  CG  ARG A 683      42.660  56.440  76.210  1.00  0.00           C
ATOM   1523  HG1 ARG A 683      43.740  56.480  75.960  1.00  0.00           H
ATOM   1524  HG2 ARG A 683      42.250  55.630  75.570  1.00  0.00           H
ATOM   1525  CD  ARG A 683      42.420  56.160  77.680  1.00  0.00           C
ATOM   1526  HD1 ARG A 683      41.360  55.930  77.920  1.00  0.00           H
ATOM   1527  HD2 ARG A 683      42.770  57.000  78.310  1.00  0.00           H
ATOM   1528  NE  ARG A 683      43.290  54.970  78.160  1.00  0.00           N
ATOM   1529  HE  ARG A 683      44.130  54.790  77.650  1.00  0.00           H
ATOM   1530  CZ  ARG A 683      43.050  54.150  79.180  1.00  0.00           C
ATOM   1531  NH1 ARG A 683      42.060  54.120  80.060  1.00  0.00           N
ATOM   1532 HH11 ARG A 683      41.450  54.880  80.240  1.00  0.00           H
ATOM   1533 HH12 ARG A 683      42.080  53.450  80.820  1.00  0.00           H
ATOM   1534  NH2 ARG A 683      43.780  53.050  79.450  1.00  0.00           N
ATOM   1535 HH21 ARG A 683      44.690  53.030  79.010  1.00  0.00           H
ATOM   1536 HH22 ARG A 683      43.600  52.370  80.150  1.00  0.00           H
ATOM   1537  C   ARG A 683      40.440  59.710  76.190  1.00  0.00           C
ATOM   1538  O   ARG A 683      40.080  59.920  77.340  1.00  0.00           O
ATOM   1539  N   ASP A 684      40.390  60.650  75.250  1.00  0.00           N
ATOM   1540  HN  ASP A 684      40.570  60.350  74.320  1.00  0.00           H
ATOM   1541  CA  ASP A 684      39.960  62.010  75.590  1.00  0.00           C
ATOM   1542  HA  ASP A 684      40.470  62.370  76.480  1.00  0.00           H
ATOM   1543  CB  ASP A 684      40.380  62.840  74.320  1.00  0.00           C
ATOM   1544  HB1 ASP A 684      39.880  63.840  74.280  1.00  0.00           H
ATOM   1545  HB2 ASP A 684      40.130  62.350  73.350  1.00  0.00           H
ATOM   1546  CG  ASP A 684      41.880  63.000  74.260  1.00  0.00           C
ATOM   1547  OD1 ASP A 684      42.470  63.230  73.160  1.00  0.00           O
ATOM   1548  OD2 ASP A 684      42.560  62.990  75.320  1.00  0.00           O
ATOM   1549  C   ASP A 684      38.440  62.250  75.860  1.00  0.00           C
ATOM   1550  O   ASP A 684      37.980  62.990  76.770  1.00  0.00           O
ATOM   1551  N   TYR A 685      37.610  61.530  75.140  1.00  0.00           N
ATOM   1552  HN  TYR A 685      38.020  60.990  74.410  1.00  0.00           H
ATOM   1553  CA  TYR A 685      36.120  61.540  75.230  1.00  0.00           C
ATOM   1554  HA  TYR A 685      35.950  62.410  75.850  1.00  0.00           H
ATOM   1555  CB  TYR A 685      35.500  61.810  73.800  1.00  0.00           C
ATOM   1556  HB1 TYR A 685      34.410  61.750  74.010  1.00  0.00           H
ATOM   1557  HB2 TYR A 685      35.860  61.170  72.970  1.00  0.00           H
ATOM   1558  CG  TYR A 685      35.820  63.210  73.360  1.00  0.00           C
ATOM   1559  CD1 TYR A 685      35.040  64.330  73.640  1.00  0.00           C
ATOM   1560  HD1 TYR A 685      34.170  64.190  74.250  1.00  0.00           H
ATOM   1561  CE1 TYR A 685      35.450  65.650  73.490  1.00  0.00           C
ATOM   1562  HE1 TYR A 685      34.740  66.440  73.710  1.00  0.00           H
ATOM   1563  CZ  TYR A 685      36.630  65.920  72.780  1.00  0.00           C
ATOM   1564  OH  TYR A 685      36.950  67.230  72.440  1.00  0.00           O
ATOM   1565  HH  TYR A 685      37.570  67.200  71.710  1.00  0.00           H
ATOM   1566  CD2 TYR A 685      37.020  63.490  72.620  1.00  0.00           C
ATOM   1567  HD2 TYR A 685      37.620  62.620  72.380  1.00  0.00           H
ATOM   1568  CE2 TYR A 685      37.420  64.850  72.310  1.00  0.00           C
ATOM   1569  HE2 TYR A 685      38.340  64.970  71.760  1.00  0.00           H
ATOM   1570  C   TYR A 685      35.510  60.440  76.080  1.00  0.00           C
ATOM   1571  O   TYR A 685      34.320  60.500  76.430  1.00  0.00           O
ATOM   1572  N   GLN A 686      36.240  59.420  76.630  1.00  0.00           N
ATOM   1573  HN  GLN A 686      37.210  59.420  76.420  1.00  0.00           H
ATOM   1574  CA  GLN A 686      35.750  58.370  77.540  1.00  0.00           C
ATOM   1575  HA  GLN A 686      36.600  57.720  77.650  1.00  0.00           H
ATOM   1576  CB  GLN A 686      35.450  58.970  78.920  1.00  0.00           C
ATOM   1577  HB1 GLN A 686      34.980  58.170  79.540  1.00  0.00           H
ATOM   1578  HB2 GLN A 686      34.660  59.740  78.920  1.00  0.00           H
ATOM   1579  CG  GLN A 686      36.630  59.470  79.730  1.00  0.00           C
ATOM   1580  HG1 GLN A 686      36.280  59.840  80.710  1.00  0.00           H
ATOM   1581  HG2 GLN A 686      37.240  60.330  79.350  1.00  0.00           H
ATOM   1582  CD  GLN A 686      37.610  58.330  80.040  1.00  0.00           C
ATOM   1583  OE1 GLN A 686      37.360  57.240  80.560  1.00  0.00           O
ATOM   1584  NE2 GLN A 686      38.860  58.670  79.640  1.00  0.00           N
ATOM   1585 HE21 GLN A 686      39.570  58.140  80.110  1.00  0.00           H
ATOM   1586 HE22 GLN A 686      39.000  59.470  79.070  1.00  0.00           H
ATOM   1587  C   GLN A 686      34.620  57.470  76.910  1.00  0.00           C
ATOM   1588  O   GLN A 686      33.620  57.150  77.520  1.00  0.00           O
ATOM   1589  N   LEU A 687      34.940  57.150  75.650  1.00  0.00           N
ATOM   1590  HN  LEU A 687      35.760  57.570  75.290  1.00  0.00           H
ATOM   1591  CA  LEU A 687      34.150  56.310  74.810  1.00  0.00           C
ATOM   1592  HA  LEU A 687      33.180  56.080  75.240  1.00  0.00           H
ATOM   1593  CB  LEU A 687      34.010  56.980  73.440  1.00  0.00           C
ATOM   1594  HB1 LEU A 687      33.370  56.300  72.840  1.00  0.00           H
ATOM   1595  HB2 LEU A 687      34.950  57.130  72.890  1.00  0.00           H
ATOM   1596  CG  LEU A 687      33.160  58.310  73.540  1.00  0.00           C
ATOM   1597  HG  LEU A 687      33.850  59.060  73.990  1.00  0.00           H
ATOM   1598  CD1 LEU A 687      32.800  58.990  72.220  1.00  0.00           C
ATOM   1599 HD11 LEU A 687      33.720  59.250  71.670  1.00  0.00           H
ATOM   1600 HD12 LEU A 687      32.420  60.020  72.400  1.00  0.00           H
ATOM   1601 HD13 LEU A 687      32.160  58.450  71.490  1.00  0.00           H
ATOM   1602  CD2 LEU A 687      31.840  58.150  74.440  1.00  0.00           C
ATOM   1603 HD21 LEU A 687      31.960  57.800  75.490  1.00  0.00           H
ATOM   1604 HD22 LEU A 687      31.230  57.350  73.980  1.00  0.00           H
ATOM   1605 HD23 LEU A 687      31.250  59.100  74.420  1.00  0.00           H
ATOM   1606  C   LEU A 687      34.910  55.030  74.620  1.00  0.00           C
ATOM   1607  O   LEU A 687      36.140  55.050  74.600  1.00  0.00           O
ATOM   1608  N   SER A 688      34.270  53.920  74.340  1.00  0.00           N
ATOM   1609  HN  SER A 688      33.300  53.770  74.490  1.00  0.00           H
ATOM   1610  CA  SER A 688      34.840  52.640  74.170  1.00  0.00           C
ATOM   1611  HA  SER A 688      35.730  52.560  74.770  1.00  0.00           H
ATOM   1612  CB  SER A 688      33.890  51.520  74.580  1.00  0.00           C
ATOM   1613  HB1 SER A 688      32.940  51.560  74.000  1.00  0.00           H
ATOM   1614  HB2 SER A 688      33.730  51.600  75.680  1.00  0.00           H
ATOM   1615  OG  SER A 688      34.450  50.240  74.370  1.00  0.00           O
ATOM   1616  HG1 SER A 688      34.180  49.690  75.110  1.00  0.00           H
ATOM   1617  C   SER A 688      35.350  52.400  72.760  1.00  0.00           C
ATOM   1618  O   SER A 688      34.590  52.450  71.810  1.00  0.00           O
ATOM   1619  N   TYR A 689      36.680  52.200  72.690  1.00  0.00           N
ATOM   1620  HN  TYR A 689      37.210  52.330  73.530  1.00  0.00           H
ATOM   1621  CA  TYR A 689      37.430  52.040  71.500  1.00  0.00           C
ATOM   1622  HA  TYR A 689      37.400  53.010  71.050  1.00  0.00           H
ATOM   1623  CB  TYR A 689      38.930  51.790  71.880  1.00  0.00           C
ATOM   1624  HB1 TYR A 689      39.110  50.970  72.620  1.00  0.00           H
ATOM   1625  HB2 TYR A 689      39.390  52.610  72.470  1.00  0.00           H
ATOM   1626  CG  TYR A 689      39.760  51.420  70.620  1.00  0.00           C
ATOM   1627  CD1 TYR A 689      40.030  52.440  69.620  1.00  0.00           C
ATOM   1628  HD1 TYR A 689      39.500  53.370  69.580  1.00  0.00           H
ATOM   1629  CE1 TYR A 689      40.970  52.200  68.680  1.00  0.00           C
ATOM   1630  HE1 TYR A 689      41.070  52.860  67.820  1.00  0.00           H
ATOM   1631  CZ  TYR A 689      41.780  51.120  68.810  1.00  0.00           C
ATOM   1632  OH  TYR A 689      42.800  50.910  67.890  1.00  0.00           O
ATOM   1633  HH  TYR A 689      42.420  51.120  67.030  1.00  0.00           H
ATOM   1634  CD2 TYR A 689      40.520  50.260  70.690  1.00  0.00           C
ATOM   1635  HD2 TYR A 689      40.580  49.590  71.550  1.00  0.00           H
ATOM   1636  CE2 TYR A 689      41.670  50.160  69.850  1.00  0.00           C
ATOM   1637  HE2 TYR A 689      42.370  49.340  69.840  1.00  0.00           H
ATOM   1638  C   TYR A 689      36.910  50.960  70.550  1.00  0.00           C
ATOM   1639  O   TYR A 689      36.540  51.180  69.410  1.00  0.00           O
ATOM   1640  N   LEU A 690      36.900  49.730  71.040  1.00  0.00           N
ATOM   1641  HN  LEU A 690      37.280  49.620  71.960  1.00  0.00           H
ATOM   1642  CA  LEU A 690      36.490  48.500  70.370  1.00  0.00           C
ATOM   1643  HA  LEU A 690      36.830  48.640  69.360  1.00  0.00           H
ATOM   1644  CB  LEU A 690      37.020  47.200  70.960  1.00  0.00           C
ATOM   1645  HB1 LEU A 690      36.590  46.250  70.580  1.00  0.00           H
ATOM   1646  HB2 LEU A 690      36.660  47.200  72.020  1.00  0.00           H
ATOM   1647  CG  LEU A 690      38.570  47.110  70.980  1.00  0.00           C
ATOM   1648  HG  LEU A 690      38.870  48.050  71.490  1.00  0.00           H
ATOM   1649  CD1 LEU A 690      38.960  45.910  71.910  1.00  0.00           C
ATOM   1650 HD11 LEU A 690      38.470  46.010  72.900  1.00  0.00           H
ATOM   1651 HD12 LEU A 690      40.040  46.060  72.110  1.00  0.00           H
ATOM   1652 HD13 LEU A 690      38.790  44.920  71.440  1.00  0.00           H
ATOM   1653  CD2 LEU A 690      39.130  46.970  69.580  1.00  0.00           C
ATOM   1654 HD21 LEU A 690      40.190  47.280  69.520  1.00  0.00           H
ATOM   1655 HD22 LEU A 690      38.570  47.620  68.870  1.00  0.00           H
ATOM   1656 HD23 LEU A 690      39.070  45.930  69.230  1.00  0.00           H
ATOM   1657  C   LEU A 690      35.030  48.590  70.040  1.00  0.00           C
ATOM   1658  O   LEU A 690      34.630  48.140  68.960  1.00  0.00           O
ATOM   1659  N   SER A 691      34.160  49.170  70.980  1.00  0.00           N
ATOM   1660  HN  SER A 691      34.470  49.270  71.920  1.00  0.00           H
ATOM   1661  CA  SER A 691      32.740  49.270  70.690  1.00  0.00           C
ATOM   1662  HA  SER A 691      32.240  48.330  70.510  1.00  0.00           H
ATOM   1663  CB  SER A 691      31.980  49.920  71.880  1.00  0.00           C
ATOM   1664  HB1 SER A 691      32.160  51.010  72.010  1.00  0.00           H
ATOM   1665  HB2 SER A 691      32.350  49.480  72.830  1.00  0.00           H
ATOM   1666  OG  SER A 691      30.580  49.580  71.850  1.00  0.00           O
ATOM   1667  HG1 SER A 691      30.460  48.740  72.300  1.00  0.00           H
ATOM   1668  C   SER A 691      32.560  50.200  69.530  1.00  0.00           C
ATOM   1669  O   SER A 691      31.760  50.100  68.630  1.00  0.00           O
ATOM   1670  N   LEU A 692      33.420  51.320  69.430  1.00  0.00           N
ATOM   1671  HN  LEU A 692      34.080  51.510  70.150  1.00  0.00           H
ATOM   1672  CA  LEU A 692      33.340  52.220  68.300  1.00  0.00           C
ATOM   1673  HA  LEU A 692      32.300  52.510  68.200  1.00  0.00           H
ATOM   1674  CB  LEU A 692      33.980  53.500  68.760  1.00  0.00           C
ATOM   1675  HB1 LEU A 692      35.070  53.350  68.890  1.00  0.00           H
ATOM   1676  HB2 LEU A 692      33.600  53.810  69.760  1.00  0.00           H
ATOM   1677  CG  LEU A 692      33.810  54.720  67.830  1.00  0.00           C
ATOM   1678  HG  LEU A 692      34.460  54.680  66.940  1.00  0.00           H
ATOM   1679  CD1 LEU A 692      32.400  54.880  67.340  1.00  0.00           C
ATOM   1680 HD11 LEU A 692      32.150  54.210  66.490  1.00  0.00           H
ATOM   1681 HD12 LEU A 692      32.200  55.950  67.110  1.00  0.00           H
ATOM   1682 HD13 LEU A 692      31.680  54.660  68.150  1.00  0.00           H
ATOM   1683  CD2 LEU A 692      34.260  55.980  68.620  1.00  0.00           C
ATOM   1684 HD21 LEU A 692      35.190  55.730  69.180  1.00  0.00           H
ATOM   1685 HD22 LEU A 692      33.500  56.370  69.340  1.00  0.00           H
ATOM   1686 HD23 LEU A 692      34.500  56.850  67.990  1.00  0.00           H
ATOM   1687  C   LEU A 692      33.690  51.710  66.960  1.00  0.00           C
ATOM   1688  O   LEU A 692      32.960  51.730  65.970  1.00  0.00           O
ATOM   1689  N   ARG A 693      34.850  51.030  66.960  1.00  0.00           N
ATOM   1690  HN  ARG A 693      35.550  51.010  67.670  1.00  0.00           H
ATOM   1691  CA  ARG A 693      35.240  50.270  65.810  1.00  0.00           C
ATOM   1692  HA  ARG A 693      35.400  50.960  65.010  1.00  0.00           H
ATOM   1693  CB  ARG A 693      36.610  49.460  66.040  1.00  0.00           C
ATOM   1694  HB1 ARG A 693      36.870  48.700  65.260  1.00  0.00           H
ATOM   1695  HB2 ARG A 693      36.440  48.850  66.950  1.00  0.00           H
ATOM   1696  CG  ARG A 693      37.790  50.430  66.300  1.00  0.00           C
ATOM   1697  HG1 ARG A 693      37.550  51.080  67.180  1.00  0.00           H
ATOM   1698  HG2 ARG A 693      37.840  51.220  65.510  1.00  0.00           H
ATOM   1699  CD  ARG A 693      39.150  49.750  66.550  1.00  0.00           C
ATOM   1700  HD1 ARG A 693      39.120  48.860  67.210  1.00  0.00           H
ATOM   1701  HD2 ARG A 693      39.870  50.520  66.900  1.00  0.00           H
ATOM   1702  NE  ARG A 693      39.570  49.150  65.190  1.00  0.00           N
ATOM   1703  HE  ARG A 693      40.140  49.770  64.650  1.00  0.00           H
ATOM   1704  CZ  ARG A 693      39.690  47.890  64.960  1.00  0.00           C
ATOM   1705  NH1 ARG A 693      40.460  47.560  63.950  1.00  0.00           N
ATOM   1706 HH11 ARG A 693      40.720  48.310  63.350  1.00  0.00           H
ATOM   1707 HH12 ARG A 693      40.830  46.630  64.020  1.00  0.00           H
ATOM   1708  NH2 ARG A 693      39.190  46.900  65.640  1.00  0.00           N
ATOM   1709 HH21 ARG A 693      38.410  47.060  66.250  1.00  0.00           H
ATOM   1710 HH22 ARG A 693      39.420  45.960  65.350  1.00  0.00           H
ATOM   1711  C   ARG A 693      34.270  49.200  65.260  1.00  0.00           C
ATOM   1712  O   ARG A 693      34.300  49.010  64.070  1.00  0.00           O
ATOM   1713  N   THR A 694      33.490  48.520  66.130  1.00  0.00           N
ATOM   1714  HN  THR A 694      33.610  48.750  67.080  1.00  0.00           H
ATOM   1715  CA  THR A 694      32.500  47.520  65.760  1.00  0.00           C
ATOM   1716  HA  THR A 694      32.880  46.780  65.070  1.00  0.00           H
ATOM   1717  CB  THR A 694      31.870  46.780  66.980  1.00  0.00           C
ATOM   1718  HB  THR A 694      31.230  47.510  67.520  1.00  0.00           H
ATOM   1719  OG1 THR A 694      32.860  46.160  67.770  1.00  0.00           O
ATOM   1720  HG1 THR A 694      33.410  46.880  68.090  1.00  0.00           H
ATOM   1721  CG2 THR A 694      30.870  45.620  66.570  1.00  0.00           C
ATOM   1722 HG21 THR A 694      31.390  44.950  65.850  1.00  0.00           H
ATOM   1723 HG22 THR A 694      29.970  45.970  66.040  1.00  0.00           H
ATOM   1724 HG23 THR A 694      30.600  45.040  67.470  1.00  0.00           H
ATOM   1725  C   THR A 694      31.380  48.220  65.030  1.00  0.00           C
ATOM   1726  O   THR A 694      30.890  47.820  63.980  1.00  0.00           O
ATOM   1727  N   SER A 695      30.900  49.340  65.600  1.00  0.00           N
ATOM   1728  HN  SER A 695      31.320  49.670  66.440  1.00  0.00           H
ATOM   1729  CA  SER A 695      29.850  50.210  65.000  1.00  0.00           C
ATOM   1730  HA  SER A 695      28.950  49.640  64.770  1.00  0.00           H
ATOM   1731  CB  SER A 695      29.210  51.230  66.010  1.00  0.00           C
ATOM   1732  HB1 SER A 695      28.640  52.010  65.460  1.00  0.00           H
ATOM   1733  HB2 SER A 695      30.030  51.820  66.480  1.00  0.00           H
ATOM   1734  OG  SER A 695      28.270  50.790  66.970  1.00  0.00           O
ATOM   1735  HG1 SER A 695      28.680  50.410  67.760  1.00  0.00           H
ATOM   1736  C   SER A 695      30.230  50.820  63.680  1.00  0.00           C
ATOM   1737  O   SER A 695      29.520  50.660  62.640  1.00  0.00           O
ATOM   1738  N   ILE A 696      31.410  51.460  63.660  1.00  0.00           N
ATOM   1739  HN  ILE A 696      31.980  51.530  64.480  1.00  0.00           H
ATOM   1740  CA  ILE A 696      32.030  51.980  62.480  1.00  0.00           C
ATOM   1741  HA  ILE A 696      31.350  52.710  62.090  1.00  0.00           H
ATOM   1742  CB  ILE A 696      33.290  52.820  62.780  1.00  0.00           C
ATOM   1743  HB  ILE A 696      33.790  52.210  63.570  1.00  0.00           H
ATOM   1744  CG2 ILE A 696      34.260  52.820  61.560  1.00  0.00           C
ATOM   1745 HG21 ILE A 696      35.140  53.490  61.590  1.00  0.00           H
ATOM   1746 HG22 ILE A 696      33.710  52.960  60.620  1.00  0.00           H
ATOM   1747 HG23 ILE A 696      34.780  51.850  61.420  1.00  0.00           H
ATOM   1748  CG1 ILE A 696      32.930  54.290  63.320  1.00  0.00           C
ATOM   1749 HG11 ILE A 696      32.310  54.170  64.240  1.00  0.00           H
ATOM   1750 HG12 ILE A 696      32.280  54.800  62.580  1.00  0.00           H
ATOM   1751  CD  ILE A 696      34.210  55.200  63.530  1.00  0.00           C
ATOM   1752  HD1 ILE A 696      33.970  56.230  63.850  1.00  0.00           H
ATOM   1753  HD2 ILE A 696      34.610  55.330  62.500  1.00  0.00           H
ATOM   1754  HD3 ILE A 696      34.980  54.720  64.170  1.00  0.00           H
ATOM   1755  C   ILE A 696      32.300  50.880  61.440  1.00  0.00           C
ATOM   1756  O   ILE A 696      32.180  51.080  60.250  1.00  0.00           O
ATOM   1757  N   GLY A 697      32.760  49.720  61.800  1.00  0.00           N
ATOM   1758  HN  GLY A 697      32.860  49.490  62.760  1.00  0.00           H
ATOM   1759  CA  GLY A 697      33.180  48.580  60.970  1.00  0.00           C
ATOM   1760  HA1 GLY A 697      33.540  47.810  61.630  1.00  0.00           H
ATOM   1761  HA2 GLY A 697      33.890  48.840  60.210  1.00  0.00           H
ATOM   1762  C   GLY A 697      32.010  47.910  60.320  1.00  0.00           C
ATOM   1763  O   GLY A 697      32.060  47.550  59.130  1.00  0.00           O
ATOM   1764  N   LEU A 698      30.850  47.750  61.030  1.00  0.00           N
ATOM   1765  HN  LEU A 698      30.910  48.000  61.990  1.00  0.00           H
ATOM   1766  CA  LEU A 698      29.580  47.300  60.440  1.00  0.00           C
ATOM   1767  HA  LEU A 698      29.780  46.330  60.020  1.00  0.00           H
ATOM   1768  CB  LEU A 698      28.550  46.920  61.640  1.00  0.00           C
ATOM   1769  HB1 LEU A 698      27.610  46.690  61.080  1.00  0.00           H
ATOM   1770  HB2 LEU A 698      28.350  47.770  62.310  1.00  0.00           H
ATOM   1771  CG  LEU A 698      28.980  45.740  62.490  1.00  0.00           C
ATOM   1772  HG  LEU A 698      30.050  45.980  62.720  1.00  0.00           H
ATOM   1773  CD1 LEU A 698      28.140  45.670  63.800  1.00  0.00           C
ATOM   1774 HD11 LEU A 698      27.160  45.170  63.730  1.00  0.00           H
ATOM   1775 HD12 LEU A 698      27.990  46.720  64.160  1.00  0.00           H
ATOM   1776 HD13 LEU A 698      28.640  45.080  64.590  1.00  0.00           H
ATOM   1777  CD2 LEU A 698      28.910  44.360  61.880  1.00  0.00           C
ATOM   1778 HD21 LEU A 698      29.150  43.590  62.650  1.00  0.00           H
ATOM   1779 HD22 LEU A 698      29.620  44.340  61.020  1.00  0.00           H
ATOM   1780 HD23 LEU A 698      27.860  44.270  61.530  1.00  0.00           H
ATOM   1781  C   LEU A 698      29.010  48.320  59.380  1.00  0.00           C
ATOM   1782  O   LEU A 698      28.390  47.940  58.390  1.00  0.00           O
ATOM   1783  N   TRP A 699      29.210  49.620  59.600  1.00  0.00           N
ATOM   1784  HN  TRP A 699      29.470  50.000  60.490  1.00  0.00           H
ATOM   1785  CA  TRP A 699      28.810  50.540  58.550  1.00  0.00           C
ATOM   1786  HA  TRP A 699      27.860  50.320  58.080  1.00  0.00           H
ATOM   1787  CB  TRP A 699      28.560  51.910  59.180  1.00  0.00           C
ATOM   1788  HB1 TRP A 699      29.510  52.400  59.470  1.00  0.00           H
ATOM   1789  HB2 TRP A 699      27.990  51.880  60.140  1.00  0.00           H
ATOM   1790  CG  TRP A 699      27.750  52.860  58.340  1.00  0.00           C
ATOM   1791  CD1 TRP A 699      28.100  53.840  57.500  1.00  0.00           C
ATOM   1792  HD1 TRP A 699      29.100  54.210  57.300  1.00  0.00           H
ATOM   1793  NE1 TRP A 699      27.050  54.340  56.880  1.00  0.00           N
ATOM   1794  HE1 TRP A 699      27.090  54.970  56.130  1.00  0.00           H
ATOM   1795  CE2 TRP A 699      25.930  53.700  57.260  1.00  0.00           C
ATOM   1796  CD2 TRP A 699      26.360  52.720  58.160  1.00  0.00           C
ATOM   1797  CE3 TRP A 699      25.450  51.810  58.670  1.00  0.00           C
ATOM   1798  HE3 TRP A 699      25.790  51.040  59.360  1.00  0.00           H
ATOM   1799  CZ3 TRP A 699      24.130  51.960  58.310  1.00  0.00           C
ATOM   1800  HZ3 TRP A 699      23.260  51.430  58.660  1.00  0.00           H
ATOM   1801  CZ2 TRP A 699      24.650  53.690  56.750  1.00  0.00           C
ATOM   1802  HZ2 TRP A 699      24.300  54.350  55.970  1.00  0.00           H
ATOM   1803  CH2 TRP A 699      23.710  52.830  57.360  1.00  0.00           C
ATOM   1804  HH2 TRP A 699      22.650  52.850  57.160  1.00  0.00           H
ATOM   1805  C   TRP A 699      29.770  50.580  57.420  1.00  0.00           C
ATOM   1806  O   TRP A 699      29.450  50.710  56.190  1.00  0.00           O
ATOM   1807  N   THR A 700      31.060  50.390  57.710  1.00  0.00           N
ATOM   1808  HN  THR A 700      31.320  50.370  58.670  1.00  0.00           H
ATOM   1809  CA  THR A 700      32.040  50.190  56.640  1.00  0.00           C
ATOM   1810  HA  THR A 700      32.000  51.080  56.030  1.00  0.00           H
ATOM   1811  CB  THR A 700      33.490  50.260  57.180  1.00  0.00           C
ATOM   1812  HB  THR A 700      33.710  49.440  57.890  1.00  0.00           H
ATOM   1813  OG1 THR A 700      33.600  51.470  57.930  1.00  0.00           O
ATOM   1814  HG1 THR A 700      33.050  51.440  58.710  1.00  0.00           H
ATOM   1815  CG2 THR A 700      34.530  50.330  56.010  1.00  0.00           C
ATOM   1816 HG21 THR A 700      35.540  50.460  56.430  1.00  0.00           H
ATOM   1817 HG22 THR A 700      34.200  51.270  55.500  1.00  0.00           H
ATOM   1818 HG23 THR A 700      34.460  49.460  55.320  1.00  0.00           H
ATOM   1819  C   THR A 700      31.830  49.030  55.780  1.00  0.00           C
ATOM   1820  O   THR A 700      32.020  49.110  54.590  1.00  0.00           O
ATOM   1821  N   SER A 701      31.390  47.850  56.410  1.00  0.00           N
ATOM   1822  HN  SER A 701      31.460  47.740  57.400  1.00  0.00           H
ATOM   1823  CA  SER A 701      30.950  46.640  55.660  1.00  0.00           C
ATOM   1824  HA  SER A 701      31.760  46.340  55.000  1.00  0.00           H
ATOM   1825  CB  SER A 701      30.600  45.540  56.720  1.00  0.00           C
ATOM   1826  HB1 SER A 701      29.740  45.830  57.350  1.00  0.00           H
ATOM   1827  HB2 SER A 701      31.380  45.410  57.500  1.00  0.00           H
ATOM   1828  OG  SER A 701      30.380  44.310  56.100  1.00  0.00           O
ATOM   1829  HG1 SER A 701      31.250  44.020  55.840  1.00  0.00           H
ATOM   1830  C   SER A 701      29.670  46.800  54.820  1.00  0.00           C
ATOM   1831  O   SER A 701      29.620  46.470  53.620  1.00  0.00           O
ATOM   1832  N   PHE A 702      28.590  47.430  55.350  1.00  0.00           N
ATOM   1833  HN  PHE A 702      28.640  47.770  56.290  1.00  0.00           H
ATOM   1834  CA  PHE A 702      27.420  47.780  54.590  1.00  0.00           C
ATOM   1835  HA  PHE A 702      26.930  46.870  54.280  1.00  0.00           H
ATOM   1836  CB  PHE A 702      26.580  48.500  55.700  1.00  0.00           C
ATOM   1837  HB1 PHE A 702      27.150  49.390  56.060  1.00  0.00           H
ATOM   1838  HB2 PHE A 702      26.510  47.820  56.570  1.00  0.00           H
ATOM   1839  CG  PHE A 702      25.220  48.840  55.230  1.00  0.00           C
ATOM   1840  CD1 PHE A 702      24.970  50.050  54.640  1.00  0.00           C
ATOM   1841  HD1 PHE A 702      25.760  50.770  54.520  1.00  0.00           H
ATOM   1842  CE1 PHE A 702      23.710  50.340  54.080  1.00  0.00           C
ATOM   1843  HE1 PHE A 702      23.490  51.290  53.610  1.00  0.00           H
ATOM   1844  CZ  PHE A 702      22.730  49.370  54.040  1.00  0.00           C
ATOM   1845  HZ  PHE A 702      21.690  49.500  53.780  1.00  0.00           H
ATOM   1846  CD2 PHE A 702      24.270  47.840  55.130  1.00  0.00           C
ATOM   1847  HD2 PHE A 702      24.440  46.860  55.560  1.00  0.00           H
ATOM   1848  CE2 PHE A 702      23.020  48.080  54.610  1.00  0.00           C
ATOM   1849  HE2 PHE A 702      22.280  47.300  54.580  1.00  0.00           H
ATOM   1850  C   PHE A 702      27.670  48.720  53.390  1.00  0.00           C
ATOM   1851  O   PHE A 702      27.070  48.620  52.280  1.00  0.00           O
ATOM   1852  N   LEU A 703      28.610  49.760  53.530  1.00  0.00           N
ATOM   1853  HN  LEU A 703      28.890  50.010  54.450  1.00  0.00           H
ATOM   1854  CA  LEU A 703      29.010  50.650  52.470  1.00  0.00           C
ATOM   1855  HA  LEU A 703      28.050  50.950  52.070  1.00  0.00           H
ATOM   1856  CB  LEU A 703      29.680  51.900  52.960  1.00  0.00           C
ATOM   1857  HB1 LEU A 703      29.960  52.580  52.120  1.00  0.00           H
ATOM   1858  HB2 LEU A 703      30.480  51.740  53.720  1.00  0.00           H
ATOM   1859  CG  LEU A 703      28.760  52.880  53.740  1.00  0.00           C
ATOM   1860  HG  LEU A 703      28.380  52.360  54.660  1.00  0.00           H
ATOM   1861  CD1 LEU A 703      29.560  54.010  54.370  1.00  0.00           C
ATOM   1862 HD11 LEU A 703      30.230  53.720  55.210  1.00  0.00           H
ATOM   1863 HD12 LEU A 703      28.830  54.750  54.790  1.00  0.00           H
ATOM   1864 HD13 LEU A 703      30.160  54.580  53.630  1.00  0.00           H
ATOM   1865  CD2 LEU A 703      27.500  53.430  52.930  1.00  0.00           C
ATOM   1866 HD21 LEU A 703      27.000  54.180  53.580  1.00  0.00           H
ATOM   1867 HD22 LEU A 703      26.800  52.600  52.710  1.00  0.00           H
ATOM   1868 HD23 LEU A 703      27.730  53.940  51.960  1.00  0.00           H
ATOM   1869  C   LEU A 703      29.840  49.980  51.450  1.00  0.00           C
ATOM   1870  O   LEU A 703      29.690  50.300  50.270  1.00  0.00           O
ATOM   1871  N   CYS A 704      30.780  49.050  51.810  1.00  0.00           N
ATOM   1872  HN  CYS A 704      31.140  49.000  52.740  1.00  0.00           H
ATOM   1873  CA  CYS A 704      31.370  48.130  50.850  1.00  0.00           C
ATOM   1874  HA  CYS A 704      32.090  48.660  50.240  1.00  0.00           H
ATOM   1875  CB  CYS A 704      32.300  47.130  51.650  1.00  0.00           C
ATOM   1876  HB1 CYS A 704      32.730  46.430  50.900  1.00  0.00           H
ATOM   1877  HB2 CYS A 704      31.690  46.580  52.400  1.00  0.00           H
ATOM   1878  SG  CYS A 704      33.820  47.930  52.260  1.00  0.00           S
ATOM   1879  HG1 CYS A 704      33.420  48.090  53.510  1.00  0.00           H
ATOM   1880  C   CYS A 704      30.430  47.260  49.900  1.00  0.00           C
ATOM   1881  O   CYS A 704      30.610  47.160  48.690  1.00  0.00           O
ATOM   1882  N   ILE A 705      29.410  46.580  50.500  1.00  0.00           N
ATOM   1883  HN  ILE A 705      29.340  46.640  51.490  1.00  0.00           H
ATOM   1884  CA  ILE A 705      28.350  45.920  49.790  1.00  0.00           C
ATOM   1885  HA  ILE A 705      28.850  45.250  49.120  1.00  0.00           H
ATOM   1886  CB  ILE A 705      27.400  45.310  50.710  1.00  0.00           C
ATOM   1887  HB  ILE A 705      27.010  46.040  51.450  1.00  0.00           H
ATOM   1888  CG2 ILE A 705      26.180  44.790  49.910  1.00  0.00           C
ATOM   1889 HG21 ILE A 705      25.550  44.380  50.740  1.00  0.00           H
ATOM   1890 HG22 ILE A 705      26.470  44.000  49.190  1.00  0.00           H
ATOM   1891 HG23 ILE A 705      25.520  45.580  49.480  1.00  0.00           H
ATOM   1892  CG1 ILE A 705      28.160  44.280  51.650  1.00  0.00           C
ATOM   1893 HG11 ILE A 705      29.130  44.710  51.980  1.00  0.00           H
ATOM   1894 HG12 ILE A 705      28.280  43.350  51.050  1.00  0.00           H
ATOM   1895  CD  ILE A 705      27.300  43.790  52.850  1.00  0.00           C
ATOM   1896  HD1 ILE A 705      27.720  42.870  53.310  1.00  0.00           H
ATOM   1897  HD2 ILE A 705      26.240  43.730  52.530  1.00  0.00           H
ATOM   1898  HD3 ILE A 705      27.300  44.540  53.670  1.00  0.00           H
ATOM   1899  C   ILE A 705      27.570  46.940  48.900  1.00  0.00           C
ATOM   1900  O   ILE A 705      27.300  46.600  47.730  1.00  0.00           O
ATOM   1901  N   VAL A 706      27.300  48.140  49.280  1.00  0.00           N
ATOM   1902  HN  VAL A 706      27.530  48.330  50.240  1.00  0.00           H
ATOM   1903  CA  VAL A 706      26.690  49.220  48.510  1.00  0.00           C
ATOM   1904  HA  VAL A 706      25.710  48.950  48.140  1.00  0.00           H
ATOM   1905  CB  VAL A 706      26.340  50.470  49.400  1.00  0.00           C
ATOM   1906  HB  VAL A 706      27.320  50.690  49.890  1.00  0.00           H
ATOM   1907  CG1 VAL A 706      26.020  51.760  48.540  1.00  0.00           C
ATOM   1908 HG11 VAL A 706      26.810  52.150  47.860  1.00  0.00           H
ATOM   1909 HG12 VAL A 706      25.790  52.560  49.270  1.00  0.00           H
ATOM   1910 HG13 VAL A 706      25.100  51.460  47.990  1.00  0.00           H
ATOM   1911  CG2 VAL A 706      25.160  50.190  50.360  1.00  0.00           C
ATOM   1912 HG21 VAL A 706      25.010  51.000  51.130  1.00  0.00           H
ATOM   1913 HG22 VAL A 706      25.270  49.250  50.950  1.00  0.00           H
ATOM   1914 HG23 VAL A 706      24.190  50.180  49.810  1.00  0.00           H
ATOM   1915  C   VAL A 706      27.440  49.680  47.300  1.00  0.00           C
ATOM   1916  O   VAL A 706      26.980  49.770  46.120  1.00  0.00           O
ATOM   1917  N   LEU A 707      28.740  49.900  47.450  1.00  0.00           N
ATOM   1918  HN  LEU A 707      29.200  49.900  48.340  1.00  0.00           H
ATOM   1919  CA  LEU A 707      29.690  50.080  46.370  1.00  0.00           C
ATOM   1920  HA  LEU A 707      29.450  50.970  45.800  1.00  0.00           H
ATOM   1921  CB  LEU A 707      31.050  50.310  47.080  1.00  0.00           C
ATOM   1922  HB1 LEU A 707      31.920  50.200  46.400  1.00  0.00           H
ATOM   1923  HB2 LEU A 707      31.250  49.480  47.790  1.00  0.00           H
ATOM   1924  CG  LEU A 707      31.260  51.690  47.640  1.00  0.00           C
ATOM   1925  HG  LEU A 707      30.330  52.050  48.120  1.00  0.00           H
ATOM   1926  CD1 LEU A 707      32.450  51.760  48.640  1.00  0.00           C
ATOM   1927 HD11 LEU A 707      32.950  52.730  48.500  1.00  0.00           H
ATOM   1928 HD12 LEU A 707      33.290  51.040  48.510  1.00  0.00           H
ATOM   1929 HD13 LEU A 707      32.190  51.560  49.700  1.00  0.00           H
ATOM   1930  CD2 LEU A 707      31.480  52.710  46.510  1.00  0.00           C
ATOM   1931 HD21 LEU A 707      31.730  53.740  46.830  1.00  0.00           H
ATOM   1932 HD22 LEU A 707      30.670  52.750  45.740  1.00  0.00           H
ATOM   1933 HD23 LEU A 707      32.400  52.410  45.950  1.00  0.00           H
ATOM   1934  C   LEU A 707      29.830  48.970  45.320  1.00  0.00           C
ATOM   1935  O   LEU A 707      29.800  49.210  44.130  1.00  0.00           O
ATOM   1936  N   VAL A 708      29.920  47.680  45.780  1.00  0.00           N
ATOM   1937  HN  VAL A 708      29.900  47.570  46.770  1.00  0.00           H
ATOM   1938  CA  VAL A 708      29.830  46.470  44.950  1.00  0.00           C
ATOM   1939  HA  VAL A 708      30.570  46.600  44.160  1.00  0.00           H
ATOM   1940  CB  VAL A 708      30.110  45.290  45.930  1.00  0.00           C
ATOM   1941  HB  VAL A 708      29.550  45.490  46.880  1.00  0.00           H
ATOM   1942  CG1 VAL A 708      29.580  43.960  45.450  1.00  0.00           C
ATOM   1943 HG11 VAL A 708      30.100  43.710  44.490  1.00  0.00           H
ATOM   1944 HG12 VAL A 708      28.500  43.950  45.200  1.00  0.00           H
ATOM   1945 HG13 VAL A 708      29.660  43.170  46.230  1.00  0.00           H
ATOM   1946  CG2 VAL A 708      31.570  45.270  46.240  1.00  0.00           C
ATOM   1947 HG21 VAL A 708      31.870  46.220  46.730  1.00  0.00           H
ATOM   1948 HG22 VAL A 708      32.220  45.040  45.360  1.00  0.00           H
ATOM   1949 HG23 VAL A 708      31.810  44.560  47.060  1.00  0.00           H
ATOM   1950  C   VAL A 708      28.490  46.470  44.170  1.00  0.00           C
ATOM   1951  O   VAL A 708      28.510  46.330  42.930  1.00  0.00           O
ATOM   1952  N   ALA A 709      27.290  46.830  44.790  1.00  0.00           N
ATOM   1953  HN  ALA A 709      27.260  46.860  45.780  1.00  0.00           H
ATOM   1954  CA  ALA A 709      26.080  46.730  44.120  1.00  0.00           C
ATOM   1955  HA  ALA A 709      26.150  45.820  43.540  1.00  0.00           H
ATOM   1956  CB  ALA A 709      24.960  46.480  45.190  1.00  0.00           C
ATOM   1957  HB1 ALA A 709      25.240  45.530  45.700  1.00  0.00           H
ATOM   1958  HB2 ALA A 709      24.040  46.250  44.610  1.00  0.00           H
ATOM   1959  HB3 ALA A 709      24.840  47.330  45.890  1.00  0.00           H
ATOM   1960  C   ALA A 709      25.710  47.940  43.200  1.00  0.00           C
ATOM   1961  O   ALA A 709      24.820  47.880  42.380  1.00  0.00           O
ATOM   1962  N   THR A 710      26.530  49.050  43.170  1.00  0.00           N
ATOM   1963  HN  THR A 710      27.220  49.000  43.890  1.00  0.00           H
ATOM   1964  CA  THR A 710      26.180  50.300  42.470  1.00  0.00           C
ATOM   1965  HA  THR A 710      25.250  50.350  41.930  1.00  0.00           H
ATOM   1966  CB  THR A 710      26.220  51.570  43.330  1.00  0.00           C
ATOM   1967  HB  THR A 710      26.130  52.390  42.590  1.00  0.00           H
ATOM   1968  OG1 THR A 710      27.480  51.600  44.110  1.00  0.00           O
ATOM   1969  HG1 THR A 710      27.440  50.970  44.830  1.00  0.00           H
ATOM   1970  CG2 THR A 710      25.110  51.580  44.390  1.00  0.00           C
ATOM   1971 HG21 THR A 710      24.900  50.550  44.740  1.00  0.00           H
ATOM   1972 HG22 THR A 710      24.140  51.830  43.920  1.00  0.00           H
ATOM   1973 HG23 THR A 710      25.390  52.100  45.340  1.00  0.00           H
ATOM   1974  C   THR A 710      27.220  50.550  41.470  1.00  0.00           C
ATOM   1975  O   THR A 710      27.140  51.500  40.730  1.00  0.00           O
ATOM   1976  N   ASP A 711      28.230  49.690  41.360  1.00  0.00           N
ATOM   1977  HN  ASP A 711      28.200  48.840  41.880  1.00  0.00           H
ATOM   1978  CA  ASP A 711      29.090  49.540  40.210  1.00  0.00           C
ATOM   1979  HA  ASP A 711      29.550  48.580  40.370  1.00  0.00           H
ATOM   1980  CB  ASP A 711      28.380  49.540  38.840  1.00  0.00           C
ATOM   1981  HB1 ASP A 711      28.950  49.370  37.900  1.00  0.00           H
ATOM   1982  HB2 ASP A 711      27.830  50.480  38.580  1.00  0.00           H
ATOM   1983  CG  ASP A 711      27.400  48.390  38.750  1.00  0.00           C
ATOM   1984  OD1 ASP A 711      26.310  48.530  38.100  1.00  0.00           O
ATOM   1985  OD2 ASP A 711      27.790  47.270  39.110  1.00  0.00           O
ATOM   1986  C   ASP A 711      30.290  50.500  40.260  1.00  0.00           C
ATOM   1987  O   ASP A 711      30.630  51.130  39.290  1.00  0.00           O
ATOM   1988  N   ALA A 712      30.840  50.600  41.510  1.00  0.00           N
ATOM   1989  HN  ALA A 712      30.430  50.020  42.200  1.00  0.00           H
ATOM   1990  CA  ALA A 712      31.740  51.640  41.880  1.00  0.00           C
ATOM   1991  HA  ALA A 712      31.310  52.600  41.630  1.00  0.00           H
ATOM   1992  CB  ALA A 712      31.760  51.560  43.410  1.00  0.00           C
ATOM   1993  HB1 ALA A 712      32.330  52.410  43.830  1.00  0.00           H
ATOM   1994  HB2 ALA A 712      32.170  50.600  43.770  1.00  0.00           H
ATOM   1995  HB3 ALA A 712      30.730  51.630  43.830  1.00  0.00           H
ATOM   1996  C   ALA A 712      33.170  51.460  41.320  1.00  0.00           C
ATOM   1997  O   ALA A 712      33.940  52.350  41.400  1.00  0.00           O
ATOM   1998  N   SER A 713      33.500  50.310  40.730  1.00  0.00           N
ATOM   1999  HN  SER A 713      33.010  49.450  40.700  1.00  0.00           H
ATOM   2000  CA  SER A 713      34.860  50.210  40.110  1.00  0.00           C
ATOM   2001  HA  SER A 713      35.560  50.690  40.780  1.00  0.00           H
ATOM   2002  CB  SER A 713      35.320  48.700  39.810  1.00  0.00           C
ATOM   2003  HB1 SER A 713      36.240  48.780  39.210  1.00  0.00           H
ATOM   2004  HB2 SER A 713      34.600  48.180  39.140  1.00  0.00           H
ATOM   2005  OG  SER A 713      35.560  48.030  41.070  1.00  0.00           O
ATOM   2006  HG1 SER A 713      34.650  47.960  41.380  1.00  0.00           H
ATOM   2007  C   SER A 713      34.930  50.980  38.850  1.00  0.00           C
ATOM   2008  O   SER A 713      36.010  51.450  38.500  1.00  0.00           O
ATOM   2009  N   SER A 714      33.810  51.320  38.230  1.00  0.00           N
ATOM   2010  HN  SER A 714      33.010  50.740  38.440  1.00  0.00           H
ATOM   2011  CA  SER A 714      33.780  52.370  37.260  1.00  0.00           C
ATOM   2012  HA  SER A 714      34.370  52.110  36.400  1.00  0.00           H
ATOM   2013  CB  SER A 714      32.390  52.670  36.510  1.00  0.00           C
ATOM   2014  HB1 SER A 714      31.960  51.940  35.800  1.00  0.00           H
ATOM   2015  HB2 SER A 714      32.600  53.590  35.920  1.00  0.00           H
ATOM   2016  OG  SER A 714      31.260  52.930  37.370  1.00  0.00           O
ATOM   2017  HG1 SER A 714      31.160  52.210  38.000  1.00  0.00           H
ATOM   2018  C   SER A 714      34.320  53.750  37.760  1.00  0.00           C
ATOM   2019  O   SER A 714      34.890  54.460  36.980  1.00  0.00           O
ATOM   2020  N   LEU A 715      34.180  54.190  39.080  1.00  0.00           N
ATOM   2021  HN  LEU A 715      33.830  53.550  39.760  1.00  0.00           H
ATOM   2022  CA  LEU A 715      34.580  55.540  39.580  1.00  0.00           C
ATOM   2023  HA  LEU A 715      34.200  56.180  38.810  1.00  0.00           H
ATOM   2024  CB  LEU A 715      33.910  55.910  40.930  1.00  0.00           C
ATOM   2025  HB1 LEU A 715      34.150  56.980  41.090  1.00  0.00           H
ATOM   2026  HB2 LEU A 715      34.320  55.380  41.810  1.00  0.00           H
ATOM   2027  CG  LEU A 715      32.380  55.770  40.980  1.00  0.00           C
ATOM   2028  HG  LEU A 715      32.080  54.710  40.860  1.00  0.00           H
ATOM   2029  CD1 LEU A 715      31.800  56.170  42.400  1.00  0.00           C
ATOM   2030 HD11 LEU A 715      32.060  57.220  42.640  1.00  0.00           H
ATOM   2031 HD12 LEU A 715      32.210  55.500  43.180  1.00  0.00           H
ATOM   2032 HD13 LEU A 715      30.690  56.110  42.420  1.00  0.00           H
ATOM   2033  CD2 LEU A 715      31.580  56.610  39.950  1.00  0.00           C
ATOM   2034 HD21 LEU A 715      32.000  56.380  38.940  1.00  0.00           H
ATOM   2035 HD22 LEU A 715      31.750  57.700  40.100  1.00  0.00           H
ATOM   2036 HD23 LEU A 715      30.520  56.270  39.980  1.00  0.00           H
ATOM   2037  C   LEU A 715      36.070  55.710  39.670  1.00  0.00           C
ATOM   2038  O   LEU A 715      36.540  56.820  39.920  1.00  0.00           O
ATOM   2039  N   VAL A 716      36.850  54.630  39.580  1.00  0.00           N
ATOM   2040  HN  VAL A 716      36.520  53.720  39.320  1.00  0.00           H
ATOM   2041  CA  VAL A 716      38.240  54.550  40.130  1.00  0.00           C
ATOM   2042  HA  VAL A 716      38.250  55.100  41.060  1.00  0.00           H
ATOM   2043  CB  VAL A 716      38.560  53.060  40.550  1.00  0.00           C
ATOM   2044  HB  VAL A 716      38.270  52.430  39.670  1.00  0.00           H
ATOM   2045  CG1 VAL A 716      39.960  52.870  40.980  1.00  0.00           C
ATOM   2046 HG11 VAL A 716      40.130  53.370  41.950  1.00  0.00           H
ATOM   2047 HG12 VAL A 716      40.700  53.400  40.340  1.00  0.00           H
ATOM   2048 HG13 VAL A 716      40.150  51.780  40.920  1.00  0.00           H
ATOM   2049  CG2 VAL A 716      37.550  52.710  41.620  1.00  0.00           C
ATOM   2050 HG21 VAL A 716      37.890  51.780  42.110  1.00  0.00           H
ATOM   2051 HG22 VAL A 716      36.510  52.460  41.330  1.00  0.00           H
ATOM   2052 HG23 VAL A 716      37.530  53.490  42.400  1.00  0.00           H
ATOM   2053  C   VAL A 716      39.280  55.100  39.280  1.00  0.00           C
ATOM   2054  O   VAL A 716      40.340  55.530  39.740  1.00  0.00           O
ATOM   2055  N   CYS A 717      38.990  55.190  37.950  1.00  0.00           N
ATOM   2056  HN  CYS A 717      38.110  54.780  37.730  1.00  0.00           H
ATOM   2057  CA  CYS A 717      39.710  56.060  37.060  1.00  0.00           C
ATOM   2058  HA  CYS A 717      40.730  55.740  37.130  1.00  0.00           H
ATOM   2059  CB  CYS A 717      39.140  55.820  35.590  1.00  0.00           C
ATOM   2060  HB1 CYS A 717      38.040  55.880  35.630  1.00  0.00           H
ATOM   2061  HB2 CYS A 717      39.320  54.740  35.360  1.00  0.00           H
ATOM   2062  SG  CYS A 717      39.740  56.870  34.160  1.00  0.00           S
ATOM   2063  HG1 CYS A 717      40.520  55.990  33.550  1.00  0.00           H
ATOM   2064  C   CYS A 717      39.760  57.490  37.470  1.00  0.00           C
ATOM   2065  O   CYS A 717      40.810  58.160  37.290  1.00  0.00           O
ATOM   2066  N   TYR A 718      38.670  58.040  37.960  1.00  0.00           N
ATOM   2067  HN  TYR A 718      37.840  57.530  38.160  1.00  0.00           H
ATOM   2068  CA  TYR A 718      38.620  59.540  38.130  1.00  0.00           C
ATOM   2069  HA  TYR A 718      38.950  59.980  37.200  1.00  0.00           H
ATOM   2070  CB  TYR A 718      37.180  60.010  38.170  1.00  0.00           C
ATOM   2071  HB1 TYR A 718      37.240  61.110  38.320  1.00  0.00           H
ATOM   2072  HB2 TYR A 718      36.830  59.520  39.110  1.00  0.00           H
ATOM   2073  CG  TYR A 718      36.340  59.630  36.980  1.00  0.00           C
ATOM   2074  CD1 TYR A 718      36.920  59.890  35.690  1.00  0.00           C
ATOM   2075  HD1 TYR A 718      37.870  60.370  35.500  1.00  0.00           H
ATOM   2076  CE1 TYR A 718      36.210  59.390  34.560  1.00  0.00           C
ATOM   2077  HE1 TYR A 718      36.520  59.470  33.530  1.00  0.00           H
ATOM   2078  CZ  TYR A 718      35.060  58.670  34.740  1.00  0.00           C
ATOM   2079  OH  TYR A 718      34.390  58.220  33.660  1.00  0.00           O
ATOM   2080  HH  TYR A 718      34.360  58.960  33.040  1.00  0.00           H
ATOM   2081  CD2 TYR A 718      35.160  58.980  37.140  1.00  0.00           C
ATOM   2082  HD2 TYR A 718      34.920  58.610  38.130  1.00  0.00           H
ATOM   2083  CE2 TYR A 718      34.470  58.440  35.970  1.00  0.00           C
ATOM   2084  HE2 TYR A 718      33.590  57.830  36.080  1.00  0.00           H
ATOM   2085  C   TYR A 718      39.580  60.010  39.210  1.00  0.00           C
ATOM   2086  O   TYR A 718      39.790  61.220  39.420  1.00  0.00           O
ATOM   2087  N   ILE A 719      40.210  59.080  40.030  1.00  0.00           N
ATOM   2088  HN  ILE A 719      40.060  58.090  39.960  1.00  0.00           H
ATOM   2089  CA  ILE A 719      41.280  59.300  41.020  1.00  0.00           C
ATOM   2090  HA  ILE A 719      41.000  59.950  41.830  1.00  0.00           H
ATOM   2091  CB  ILE A 719      41.620  57.940  41.630  1.00  0.00           C
ATOM   2092  HB  ILE A 719      41.840  57.130  40.900  1.00  0.00           H
ATOM   2093  CG2 ILE A 719      42.820  57.900  42.580  1.00  0.00           C
ATOM   2094 HG21 ILE A 719      43.370  56.930  42.500  1.00  0.00           H
ATOM   2095 HG22 ILE A 719      42.580  58.090  43.650  1.00  0.00           H
ATOM   2096 HG23 ILE A 719      43.630  58.630  42.410  1.00  0.00           H
ATOM   2097  CG1 ILE A 719      40.450  57.380  42.430  1.00  0.00           C
ATOM   2098 HG11 ILE A 719      39.720  57.200  41.610  1.00  0.00           H
ATOM   2099 HG12 ILE A 719      40.070  58.090  43.200  1.00  0.00           H
ATOM   2100  CD  ILE A 719      40.670  56.050  43.070  1.00  0.00           C
ATOM   2101  HD1 ILE A 719      41.460  56.030  43.840  1.00  0.00           H
ATOM   2102  HD2 ILE A 719      41.020  55.280  42.340  1.00  0.00           H
ATOM   2103  HD3 ILE A 719      39.750  55.790  43.630  1.00  0.00           H
ATOM   2104  C   ILE A 719      42.530  60.060  40.550  1.00  0.00           C
ATOM   2105  O   ILE A 719      43.010  61.020  41.200  1.00  0.00           O
ATOM   2106  N   THR A 720      43.140  59.760  39.440  1.00  0.00           N
ATOM   2107  HN  THR A 720      42.820  59.030  38.820  1.00  0.00           H
ATOM   2108  CA  THR A 720      44.470  60.290  38.880  1.00  0.00           C
ATOM   2109  HA  THR A 720      44.690  59.720  37.990  1.00  0.00           H
ATOM   2110  CB  THR A 720      44.480  61.730  38.430  1.00  0.00           C
ATOM   2111  HB  THR A 720      45.420  62.030  37.920  1.00  0.00           H
ATOM   2112  OG1 THR A 720      44.280  62.650  39.520  1.00  0.00           O
ATOM   2113  HG1 THR A 720      43.650  62.160  40.070  1.00  0.00           H
ATOM   2114  CG2 THR A 720      43.460  61.930  37.240  1.00  0.00           C
ATOM   2115 HG21 THR A 720      42.510  61.390  37.460  1.00  0.00           H
ATOM   2116 HG22 THR A 720      43.890  61.500  36.310  1.00  0.00           H
ATOM   2117 HG23 THR A 720      43.220  63.000  37.050  1.00  0.00           H
ATOM   2118  C   THR A 720      45.730  59.980  39.550  1.00  0.00           C
ATOM   2119  O   THR A 720      45.730  59.810  40.750  1.00  0.00           O
ATOM   2120  N   ARG A 721      46.870  59.870  38.770  1.00  0.00           N
ATOM   2121  HN  ARG A 721      46.650  59.950  37.800  1.00  0.00           H
ATOM   2122  CA  ARG A 721      48.200  59.820  39.360  1.00  0.00           C
ATOM   2123  HA  ARG A 721      48.230  58.930  39.990  1.00  0.00           H
ATOM   2124  CB  ARG A 721      49.290  59.650  38.250  1.00  0.00           C
ATOM   2125  HB1 ARG A 721      50.250  60.050  38.610  1.00  0.00           H
ATOM   2126  HB2 ARG A 721      49.010  60.380  37.470  1.00  0.00           H
ATOM   2127  CG  ARG A 721      49.390  58.250  37.590  1.00  0.00           C
ATOM   2128  HG1 ARG A 721      50.240  58.320  36.890  1.00  0.00           H
ATOM   2129  HG2 ARG A 721      48.390  58.030  37.170  1.00  0.00           H
ATOM   2130  CD  ARG A 721      49.640  57.190  38.720  1.00  0.00           C
ATOM   2131  HD1 ARG A 721      49.920  56.270  38.150  1.00  0.00           H
ATOM   2132  HD2 ARG A 721      48.710  56.960  39.270  1.00  0.00           H
ATOM   2133  NE  ARG A 721      50.800  57.620  39.560  1.00  0.00           N
ATOM   2134  HE  ARG A 721      51.270  58.430  39.210  1.00  0.00           H
ATOM   2135  CZ  ARG A 721      51.240  56.970  40.620  1.00  0.00           C
ATOM   2136  NH1 ARG A 721      50.460  56.100  41.260  1.00  0.00           N
ATOM   2137 HH11 ARG A 721      50.930  55.590  41.980  1.00  0.00           H
ATOM   2138 HH12 ARG A 721      49.480  55.950  41.090  1.00  0.00           H
ATOM   2139  NH2 ARG A 721      52.500  57.090  41.010  1.00  0.00           N
ATOM   2140 HH21 ARG A 721      53.160  57.710  40.570  1.00  0.00           H
ATOM   2141 HH22 ARG A 721      52.750  56.600  41.840  1.00  0.00           H
ATOM   2142  C   ARG A 721      48.590  60.940  40.300  1.00  0.00           C
ATOM   2143  O   ARG A 721      49.440  60.800  41.200  1.00  0.00           O
ATOM   2144  N   PHE A 722      48.010  62.170  40.060  1.00  0.00           N
ATOM   2145  HN  PHE A 722      47.290  62.360  39.400  1.00  0.00           H
ATOM   2146  CA  PHE A 722      48.180  63.290  40.950  1.00  0.00           C
ATOM   2147  HA  PHE A 722      49.210  63.610  40.890  1.00  0.00           H
ATOM   2148  CB  PHE A 722      47.510  64.540  40.330  1.00  0.00           C
ATOM   2149  HB1 PHE A 722      46.470  64.210  40.100  1.00  0.00           H
ATOM   2150  HB2 PHE A 722      48.000  64.880  39.400  1.00  0.00           H
ATOM   2151  CG  PHE A 722      47.440  65.790  41.190  1.00  0.00           C
ATOM   2152  CD1 PHE A 722      48.470  66.830  41.090  1.00  0.00           C
ATOM   2153  HD1 PHE A 722      49.320  66.600  40.450  1.00  0.00           H
ATOM   2154  CE1 PHE A 722      48.400  68.040  41.770  1.00  0.00           C
ATOM   2155  HE1 PHE A 722      49.120  68.840  41.620  1.00  0.00           H
ATOM   2156  CZ  PHE A 722      47.240  68.260  42.580  1.00  0.00           C
ATOM   2157  HZ  PHE A 722      47.070  69.140  43.170  1.00  0.00           H
ATOM   2158  CD2 PHE A 722      46.260  66.110  41.860  1.00  0.00           C
ATOM   2159  HD2 PHE A 722      45.420  65.440  41.920  1.00  0.00           H
ATOM   2160  CE2 PHE A 722      46.210  67.320  42.600  1.00  0.00           C
ATOM   2161  HE2 PHE A 722      45.300  67.560  43.140  1.00  0.00           H
ATOM   2162  C   PHE A 722      47.820  63.000  42.440  1.00  0.00           C
ATOM   2163  O   PHE A 722      48.610  63.130  43.380  1.00  0.00           O
ATOM   2164  N   THR A 723      46.610  62.480  42.720  1.00  0.00           N
ATOM   2165  HN  THR A 723      46.030  62.350  41.930  1.00  0.00           H
ATOM   2166  CA  THR A 723      46.170  62.060  44.040  1.00  0.00           C
ATOM   2167  HA  THR A 723      46.390  62.820  44.790  1.00  0.00           H
ATOM   2168  CB  THR A 723      44.710  61.630  44.040  1.00  0.00           C
ATOM   2169  HB  THR A 723      44.600  60.730  43.400  1.00  0.00           H
ATOM   2170  OG1 THR A 723      43.930  62.750  43.660  1.00  0.00           O
ATOM   2171  HG1 THR A 723      43.440  62.390  42.910  1.00  0.00           H
ATOM   2172  CG2 THR A 723      44.170  61.170  45.370  1.00  0.00           C
ATOM   2173 HG21 THR A 723      43.100  60.920  45.170  1.00  0.00           H
ATOM   2174 HG22 THR A 723      44.200  62.040  46.060  1.00  0.00           H
ATOM   2175 HG23 THR A 723      44.680  60.230  45.690  1.00  0.00           H
ATOM   2176  C   THR A 723      46.950  60.940  44.530  1.00  0.00           C
ATOM   2177  O   THR A 723      47.330  60.830  45.710  1.00  0.00           O
ATOM   2178  N   GLU A 724      47.310  59.910  43.720  1.00  0.00           N
ATOM   2179  HN  GLU A 724      47.050  60.000  42.770  1.00  0.00           H
ATOM   2180  CA  GLU A 724      48.090  58.760  44.140  1.00  0.00           C
ATOM   2181  HA  GLU A 724      47.470  58.280  44.870  1.00  0.00           H
ATOM   2182  CB  GLU A 724      48.140  57.880  42.900  1.00  0.00           C
ATOM   2183  HB1 GLU A 724      48.860  57.050  43.040  1.00  0.00           H
ATOM   2184  HB2 GLU A 724      48.580  58.340  41.990  1.00  0.00           H
ATOM   2185  CG  GLU A 724      46.800  57.230  42.450  1.00  0.00           C
ATOM   2186  HG1 GLU A 724      46.020  57.990  42.270  1.00  0.00           H
ATOM   2187  HG2 GLU A 724      46.440  56.610  43.300  1.00  0.00           H
ATOM   2188  CD  GLU A 724      46.920  56.380  41.220  1.00  0.00           C
ATOM   2189  OE1 GLU A 724      46.030  56.540  40.360  1.00  0.00           O
ATOM   2190  OE2 GLU A 724      47.790  55.510  41.050  1.00  0.00           O
ATOM   2191  C   GLU A 724      49.560  59.010  44.640  1.00  0.00           C
ATOM   2192  O   GLU A 724      49.960  58.550  45.720  1.00  0.00           O
ATOM   2193  N   GLU A 725      50.300  59.860  43.850  1.00  0.00           N
ATOM   2194  HN  GLU A 725      50.110  60.360  43.010  1.00  0.00           H
ATOM   2195  CA  GLU A 725      51.540  60.340  44.340  1.00  0.00           C
ATOM   2196  HA  GLU A 725      52.160  59.480  44.570  1.00  0.00           H
ATOM   2197  CB  GLU A 725      52.230  61.120  43.190  1.00  0.00           C
ATOM   2198  HB1 GLU A 725      53.120  61.560  43.690  1.00  0.00           H
ATOM   2199  HB2 GLU A 725      51.510  61.920  42.930  1.00  0.00           H
ATOM   2200  CG  GLU A 725      52.620  60.430  41.880  1.00  0.00           C
ATOM   2201  HG1 GLU A 725      51.680  60.160  41.370  1.00  0.00           H
ATOM   2202  HG2 GLU A 725      53.280  59.550  42.040  1.00  0.00           H
ATOM   2203  CD  GLU A 725      53.480  61.450  41.090  1.00  0.00           C
ATOM   2204  OE1 GLU A 725      54.570  61.160  40.450  1.00  0.00           O
ATOM   2205  OE2 GLU A 725      53.120  62.680  41.100  1.00  0.00           O
ATOM   2206  C   GLU A 725      51.460  61.200  45.630  1.00  0.00           C
ATOM   2207  O   GLU A 725      52.200  61.000  46.590  1.00  0.00           O
ATOM   2208  N   ALA A 726      50.460  62.080  45.710  1.00  0.00           N
ATOM   2209  HN  ALA A 726      49.850  62.150  44.940  1.00  0.00           H
ATOM   2210  CA  ALA A 726      50.160  62.940  46.850  1.00  0.00           C
ATOM   2211  HA  ALA A 726      51.020  63.550  47.090  1.00  0.00           H
ATOM   2212  CB  ALA A 726      48.910  63.760  46.610  1.00  0.00           C
ATOM   2213  HB1 ALA A 726      47.990  63.150  46.620  1.00  0.00           H
ATOM   2214  HB2 ALA A 726      49.040  64.440  45.750  1.00  0.00           H
ATOM   2215  HB3 ALA A 726      48.960  64.400  47.520  1.00  0.00           H
ATOM   2216  C   ALA A 726      49.840  62.050  48.120  1.00  0.00           C
ATOM   2217  O   ALA A 726      50.290  62.240  49.250  1.00  0.00           O
ATOM   2218  N   PHE A 727      49.030  61.050  47.940  1.00  0.00           N
ATOM   2219  HN  PHE A 727      48.660  60.890  47.020  1.00  0.00           H
ATOM   2220  CA  PHE A 727      48.580  60.160  49.030  1.00  0.00           C
ATOM   2221  HA  PHE A 727      48.090  60.810  49.730  1.00  0.00           H
ATOM   2222  CB  PHE A 727      47.550  59.230  48.390  1.00  0.00           C
ATOM   2223  HB1 PHE A 727      48.060  58.660  47.590  1.00  0.00           H
ATOM   2224  HB2 PHE A 727      46.780  59.840  47.860  1.00  0.00           H
ATOM   2225  CG  PHE A 727      46.850  58.260  49.260  1.00  0.00           C
ATOM   2226  CD1 PHE A 727      46.100  57.210  48.680  1.00  0.00           C
ATOM   2227  HD1 PHE A 727      45.940  57.180  47.610  1.00  0.00           H
ATOM   2228  CE1 PHE A 727      45.300  56.330  49.450  1.00  0.00           C
ATOM   2229  HE1 PHE A 727      44.640  55.620  48.970  1.00  0.00           H
ATOM   2230  CZ  PHE A 727      45.250  56.460  50.830  1.00  0.00           C
ATOM   2231  HZ  PHE A 727      44.680  55.800  51.460  1.00  0.00           H
ATOM   2232  CD2 PHE A 727      46.830  58.400  50.700  1.00  0.00           C
ATOM   2233  HD2 PHE A 727      47.470  59.160  51.130  1.00  0.00           H
ATOM   2234  CE2 PHE A 727      46.050  57.500  51.520  1.00  0.00           C
ATOM   2235  HE2 PHE A 727      45.940  57.570  52.590  1.00  0.00           H
ATOM   2236  C   PHE A 727      49.720  59.400  49.670  1.00  0.00           C
ATOM   2237  O   PHE A 727      50.050  59.570  50.840  1.00  0.00           O
ATOM   2238  N   ALA A 728      50.480  58.700  48.860  1.00  0.00           N
ATOM   2239  HN  ALA A 728      50.300  58.760  47.870  1.00  0.00           H
ATOM   2240  CA  ALA A 728      51.740  57.980  49.200  1.00  0.00           C
ATOM   2241  HA  ALA A 728      51.560  57.300  50.030  1.00  0.00           H
ATOM   2242  CB  ALA A 728      52.270  57.230  47.910  1.00  0.00           C
ATOM   2243  HB1 ALA A 728      53.010  56.440  48.140  1.00  0.00           H
ATOM   2244  HB2 ALA A 728      52.540  57.980  47.150  1.00  0.00           H
ATOM   2245  HB3 ALA A 728      51.400  56.710  47.460  1.00  0.00           H
ATOM   2246  C   ALA A 728      52.880  58.870  49.700  1.00  0.00           C
ATOM   2247  O   ALA A 728      53.470  58.470  50.700  1.00  0.00           O
ATOM   2248  N   ALA A 729      53.100  60.080  49.110  1.00  0.00           N
ATOM   2249  HN  ALA A 729      52.570  60.280  48.290  1.00  0.00           H
ATOM   2250  CA  ALA A 729      54.140  60.960  49.560  1.00  0.00           C
ATOM   2251  HA  ALA A 729      55.150  60.590  49.470  1.00  0.00           H
ATOM   2252  CB  ALA A 729      54.120  62.220  48.550  1.00  0.00           C
ATOM   2253  HB1 ALA A 729      53.080  62.570  48.400  1.00  0.00           H
ATOM   2254  HB2 ALA A 729      54.640  61.930  47.610  1.00  0.00           H
ATOM   2255  HB3 ALA A 729      54.740  63.040  48.960  1.00  0.00           H
ATOM   2256  C   ALA A 729      54.060  61.400  51.000  1.00  0.00           C
ATOM   2257  O   ALA A 729      55.020  61.530  51.760  1.00  0.00           O
ATOM   2258  N   LEU A 730      52.860  61.690  51.440  1.00  0.00           N
ATOM   2259  HN  LEU A 730      52.100  61.460  50.840  1.00  0.00           H
ATOM   2260  CA  LEU A 730      52.590  61.970  52.850  1.00  0.00           C
ATOM   2261  HA  LEU A 730      53.310  62.680  53.220  1.00  0.00           H
ATOM   2262  CB  LEU A 730      51.110  62.460  52.900  1.00  0.00           C
ATOM   2263  HB1 LEU A 730      50.360  61.740  52.520  1.00  0.00           H
ATOM   2264  HB2 LEU A 730      51.100  63.450  52.380  1.00  0.00           H
ATOM   2265  CG  LEU A 730      50.610  62.690  54.310  1.00  0.00           C
ATOM   2266  HG  LEU A 730      50.910  61.820  54.940  1.00  0.00           H
ATOM   2267  CD1 LEU A 730      51.280  63.970  54.810  1.00  0.00           C
ATOM   2268 HD11 LEU A 730      51.070  64.880  54.200  1.00  0.00           H
ATOM   2269 HD12 LEU A 730      52.360  63.770  54.920  1.00  0.00           H
ATOM   2270 HD13 LEU A 730      50.900  64.290  55.800  1.00  0.00           H
ATOM   2271  CD2 LEU A 730      49.060  62.790  54.450  1.00  0.00           C
ATOM   2272 HD21 LEU A 730      48.790  63.060  55.490  1.00  0.00           H
ATOM   2273 HD22 LEU A 730      48.610  61.810  54.160  1.00  0.00           H
ATOM   2274 HD23 LEU A 730      48.660  63.550  53.730  1.00  0.00           H
ATOM   2275  C   LEU A 730      52.830  60.800  53.810  1.00  0.00           C
ATOM   2276  O   LEU A 730      53.410  60.860  54.960  1.00  0.00           O
ATOM   2277  N   ILE A 731      52.380  59.600  53.450  1.00  0.00           N
ATOM   2278  HN  ILE A 731      51.730  59.520  52.690  1.00  0.00           H
ATOM   2279  CA  ILE A 731      52.560  58.310  54.080  1.00  0.00           C
ATOM   2280  HA  ILE A 731      52.370  58.480  55.140  1.00  0.00           H
ATOM   2281  CB  ILE A 731      51.660  57.120  53.630  1.00  0.00           C
ATOM   2282  HB  ILE A 731      51.810  56.880  52.550  1.00  0.00           H
ATOM   2283  CG2 ILE A 731      52.050  55.910  54.390  1.00  0.00           C
ATOM   2284 HG21 ILE A 731      51.320  55.090  54.180  1.00  0.00           H
ATOM   2285 HG22 ILE A 731      52.230  56.000  55.480  1.00  0.00           H
ATOM   2286 HG23 ILE A 731      52.970  55.510  53.930  1.00  0.00           H
ATOM   2287  CG1 ILE A 731      50.200  57.510  53.790  1.00  0.00           C
ATOM   2288 HG11 ILE A 731      49.570  56.720  53.320  1.00  0.00           H
ATOM   2289 HG12 ILE A 731      49.890  58.360  53.160  1.00  0.00           H
ATOM   2290  CD  ILE A 731      49.750  57.660  55.190  1.00  0.00           C
ATOM   2291  HD1 ILE A 731      50.050  56.880  55.930  1.00  0.00           H
ATOM   2292  HD2 ILE A 731      48.640  57.640  55.190  1.00  0.00           H
ATOM   2293  HD3 ILE A 731      50.050  58.670  55.520  1.00  0.00           H
ATOM   2294  C   ILE A 731      54.070  57.890  54.110  1.00  0.00           C
ATOM   2295  O   ILE A 731      54.590  57.560  55.160  1.00  0.00           O
ATOM   2296  N   CYS A 732      54.820  57.990  52.990  1.00  0.00           N
ATOM   2297  HN  CYS A 732      54.430  58.220  52.100  1.00  0.00           H
ATOM   2298  CA  CYS A 732      56.210  57.770  53.060  1.00  0.00           C
ATOM   2299  HA  CYS A 732      56.470  56.740  53.230  1.00  0.00           H
ATOM   2300  CB  CYS A 732      56.820  58.090  51.710  1.00  0.00           C
ATOM   2301  HB1 CYS A 732      57.920  58.120  51.820  1.00  0.00           H
ATOM   2302  HB2 CYS A 732      56.620  59.070  51.260  1.00  0.00           H
ATOM   2303  SG  CYS A 732      56.620  56.740  50.580  1.00  0.00           S
ATOM   2304  HG1 CYS A 732      55.490  57.200  50.060  1.00  0.00           H
ATOM   2305  C   CYS A 732      56.970  58.650  54.140  1.00  0.00           C
ATOM   2306  O   CYS A 732      57.710  58.200  54.960  1.00  0.00           O
ATOM   2307  N   ILE A 733      56.610  59.920  54.180  1.00  0.00           N
ATOM   2308  HN  ILE A 733      55.960  60.230  53.500  1.00  0.00           H
ATOM   2309  CA  ILE A 733      57.210  60.840  55.190  1.00  0.00           C
ATOM   2310  HA  ILE A 733      58.290  60.740  55.210  1.00  0.00           H
ATOM   2311  CB  ILE A 733      56.950  62.330  54.930  1.00  0.00           C
ATOM   2312  HB  ILE A 733      55.920  62.430  54.540  1.00  0.00           H
ATOM   2313  CG2 ILE A 733      57.060  63.320  56.140  1.00  0.00           C
ATOM   2314 HG21 ILE A 733      56.780  64.360  55.880  1.00  0.00           H
ATOM   2315 HG22 ILE A 733      58.150  63.360  56.350  1.00  0.00           H
ATOM   2316 HG23 ILE A 733      56.500  62.950  57.010  1.00  0.00           H
ATOM   2317  CG1 ILE A 733      57.890  62.790  53.830  1.00  0.00           C
ATOM   2318 HG11 ILE A 733      57.560  63.830  53.630  1.00  0.00           H
ATOM   2319 HG12 ILE A 733      57.650  62.240  52.890  1.00  0.00           H
ATOM   2320  CD  ILE A 733      59.420  62.850  54.080  1.00  0.00           C
ATOM   2321  HD1 ILE A 733      59.670  63.360  55.040  1.00  0.00           H
ATOM   2322  HD2 ILE A 733      59.830  63.460  53.250  1.00  0.00           H
ATOM   2323  HD3 ILE A 733      59.960  61.900  53.970  1.00  0.00           H
ATOM   2324  C   ILE A 733      56.830  60.460  56.610  1.00  0.00           C
ATOM   2325  O   ILE A 733      57.680  60.670  57.510  1.00  0.00           O
ATOM   2326  N   ILE A 734      55.640  59.920  56.910  1.00  0.00           N
ATOM   2327  HN  ILE A 734      55.000  59.760  56.170  1.00  0.00           H
ATOM   2328  CA  ILE A 734      55.260  59.460  58.180  1.00  0.00           C
ATOM   2329  HA  ILE A 734      55.400  60.300  58.840  1.00  0.00           H
ATOM   2330  CB  ILE A 734      53.700  59.090  58.240  1.00  0.00           C
ATOM   2331  HB  ILE A 734      53.510  58.420  57.370  1.00  0.00           H
ATOM   2332  CG2 ILE A 734      53.410  58.160  59.490  1.00  0.00           C
ATOM   2333 HG21 ILE A 734      53.850  58.660  60.390  1.00  0.00           H
ATOM   2334 HG22 ILE A 734      53.690  57.090  59.420  1.00  0.00           H
ATOM   2335 HG23 ILE A 734      52.310  58.070  59.590  1.00  0.00           H
ATOM   2336  CG1 ILE A 734      52.820  60.360  58.280  1.00  0.00           C
ATOM   2337 HG11 ILE A 734      53.130  61.050  57.460  1.00  0.00           H
ATOM   2338 HG12 ILE A 734      53.130  60.720  59.280  1.00  0.00           H
ATOM   2339  CD  ILE A 734      51.270  60.230  58.300  1.00  0.00           C
ATOM   2340  HD1 ILE A 734      51.020  59.790  57.300  1.00  0.00           H
ATOM   2341  HD2 ILE A 734      50.760  61.200  58.420  1.00  0.00           H
ATOM   2342  HD3 ILE A 734      50.920  59.450  59.030  1.00  0.00           H
ATOM   2343  C   ILE A 734      56.110  58.410  58.650  1.00  0.00           C
ATOM   2344  O   ILE A 734      56.670  58.480  59.720  1.00  0.00           O
ATOM   2345  N   PHE A 735      56.410  57.420  57.730  1.00  0.00           N
ATOM   2346  HN  PHE A 735      55.980  57.330  56.830  1.00  0.00           H
ATOM   2347  CA  PHE A 735      57.120  56.220  58.120  1.00  0.00           C
ATOM   2348  HA  PHE A 735      56.640  55.770  58.970  1.00  0.00           H
ATOM   2349  CB  PHE A 735      57.230  55.140  57.030  1.00  0.00           C
ATOM   2350  HB1 PHE A 735      57.780  54.230  57.370  1.00  0.00           H
ATOM   2351  HB2 PHE A 735      57.730  55.530  56.110  1.00  0.00           H
ATOM   2352  CG  PHE A 735      55.980  54.610  56.540  1.00  0.00           C
ATOM   2353  CD1 PHE A 735      54.840  54.630  57.380  1.00  0.00           C
ATOM   2354  HD1 PHE A 735      54.790  55.200  58.290  1.00  0.00           H
ATOM   2355  CE1 PHE A 735      53.760  53.890  56.990  1.00  0.00           C
ATOM   2356  HE1 PHE A 735      52.940  53.930  57.690  1.00  0.00           H
ATOM   2357  CZ  PHE A 735      53.780  53.080  55.810  1.00  0.00           C
ATOM   2358  HZ  PHE A 735      52.880  52.630  55.440  1.00  0.00           H
ATOM   2359  CD2 PHE A 735      56.030  53.810  55.330  1.00  0.00           C
ATOM   2360  HD2 PHE A 735      56.860  53.690  54.660  1.00  0.00           H
ATOM   2361  CE2 PHE A 735      54.880  53.130  54.950  1.00  0.00           C
ATOM   2362  HE2 PHE A 735      54.820  52.670  53.980  1.00  0.00           H
ATOM   2363  C   PHE A 735      58.510  56.510  58.560  1.00  0.00           C
ATOM   2364  O   PHE A 735      59.080  55.950  59.540  1.00  0.00           O
ATOM   2365  N   ILE A 736      59.090  57.540  57.890  1.00  0.00           N
ATOM   2366  HN  ILE A 736      58.480  58.030  57.270  1.00  0.00           H
ATOM   2367  CA  ILE A 736      60.390  58.100  58.250  1.00  0.00           C
ATOM   2368  HA  ILE A 736      61.090  57.290  58.320  1.00  0.00           H
ATOM   2369  CB  ILE A 736      61.090  58.930  57.150  1.00  0.00           C
ATOM   2370  HB  ILE A 736      60.500  59.860  57.020  1.00  0.00           H
ATOM   2371  CG2 ILE A 736      62.450  59.430  57.700  1.00  0.00           C
ATOM   2372 HG21 ILE A 736      62.530  59.990  58.660  1.00  0.00           H
ATOM   2373 HG22 ILE A 736      62.890  60.120  56.940  1.00  0.00           H
ATOM   2374 HG23 ILE A 736      63.140  58.570  57.830  1.00  0.00           H
ATOM   2375  CG1 ILE A 736      61.100  58.190  55.820  1.00  0.00           C
ATOM   2376 HG11 ILE A 736      60.090  57.940  55.430  1.00  0.00           H
ATOM   2377 HG12 ILE A 736      61.520  57.170  55.930  1.00  0.00           H
ATOM   2378  CD  ILE A 736      61.830  58.970  54.760  1.00  0.00           C
ATOM   2379  HD1 ILE A 736      61.490  60.020  54.810  1.00  0.00           H
ATOM   2380  HD2 ILE A 736      61.480  58.550  53.790  1.00  0.00           H
ATOM   2381  HD3 ILE A 736      62.930  58.840  54.840  1.00  0.00           H
ATOM   2382  C   ILE A 736      60.410  58.890  59.560  1.00  0.00           C
ATOM   2383  O   ILE A 736      61.200  58.650  60.460  1.00  0.00           O
ATOM   2384  N   TYR A 737      59.370  59.730  59.750  1.00  0.00           N
ATOM   2385  HN  TYR A 737      58.740  59.740  58.970  1.00  0.00           H
ATOM   2386  CA  TYR A 737      59.050  60.560  60.900  1.00  0.00           C
ATOM   2387  HA  TYR A 737      59.760  61.310  61.190  1.00  0.00           H
ATOM   2388  CB  TYR A 737      57.730  61.350  60.620  1.00  0.00           C
ATOM   2389  HB1 TYR A 737      56.870  60.650  60.570  1.00  0.00           H
ATOM   2390  HB2 TYR A 737      57.650  61.900  59.660  1.00  0.00           H
ATOM   2391  CG  TYR A 737      57.480  62.310  61.760  1.00  0.00           C
ATOM   2392  CD1 TYR A 737      58.030  63.570  61.670  1.00  0.00           C
ATOM   2393  HD1 TYR A 737      58.530  63.890  60.780  1.00  0.00           H
ATOM   2394  CE1 TYR A 737      57.960  64.470  62.750  1.00  0.00           C
ATOM   2395  HE1 TYR A 737      58.270  65.490  62.620  1.00  0.00           H
ATOM   2396  CZ  TYR A 737      57.340  64.100  63.950  1.00  0.00           C
ATOM   2397  OH  TYR A 737      57.440  65.010  65.040  1.00  0.00           O
ATOM   2398  HH  TYR A 737      57.800  65.850  64.770  1.00  0.00           H
ATOM   2399  CD2 TYR A 737      56.760  62.010  62.950  1.00  0.00           C
ATOM   2400  HD2 TYR A 737      56.430  60.990  63.090  1.00  0.00           H
ATOM   2401  CE2 TYR A 737      56.730  62.890  64.050  1.00  0.00           C
ATOM   2402  HE2 TYR A 737      56.140  62.650  64.920  1.00  0.00           H
ATOM   2403  C   TYR A 737      58.980  59.670  62.150  1.00  0.00           C
ATOM   2404  O   TYR A 737      59.610  59.910  63.180  1.00  0.00           O
ATOM   2405  N   GLU A 738      58.160  58.600  62.090  1.00  0.00           N
ATOM   2406  HN  GLU A 738      57.710  58.420  61.230  1.00  0.00           H
ATOM   2407  CA  GLU A 738      57.760  57.690  63.130  1.00  0.00           C
ATOM   2408  HA  GLU A 738      57.360  58.360  63.880  1.00  0.00           H
ATOM   2409  CB  GLU A 738      56.700  56.650  62.600  1.00  0.00           C
ATOM   2410  HB1 GLU A 738      57.140  56.220  61.680  1.00  0.00           H
ATOM   2411  HB2 GLU A 738      55.820  57.250  62.260  1.00  0.00           H
ATOM   2412  CG  GLU A 738      56.170  55.660  63.680  1.00  0.00           C
ATOM   2413  HG1 GLU A 738      56.940  55.450  64.450  1.00  0.00           H
ATOM   2414  HG2 GLU A 738      55.970  54.690  63.170  1.00  0.00           H
ATOM   2415  CD  GLU A 738      54.880  56.080  64.390  1.00  0.00           C
ATOM   2416  OE1 GLU A 738      53.760  55.630  63.920  1.00  0.00           O
ATOM   2417  OE2 GLU A 738      55.010  56.900  65.310  1.00  0.00           O
ATOM   2418  C   GLU A 738      58.940  56.950  63.690  1.00  0.00           C
ATOM   2419  O   GLU A 738      59.160  56.920  64.910  1.00  0.00           O
ATOM   2420  N   ALA A 739      59.880  56.410  62.800  1.00  0.00           N
ATOM   2421  HN  ALA A 739      59.790  56.420  61.810  1.00  0.00           H
ATOM   2422  CA  ALA A 739      61.100  55.750  63.210  1.00  0.00           C
ATOM   2423  HA  ALA A 739      60.830  54.960  63.910  1.00  0.00           H
ATOM   2424  CB  ALA A 739      61.950  55.260  61.950  1.00  0.00           C
ATOM   2425  HB1 ALA A 739      62.330  56.150  61.380  1.00  0.00           H
ATOM   2426  HB2 ALA A 739      61.370  54.670  61.210  1.00  0.00           H
ATOM   2427  HB3 ALA A 739      62.840  54.700  62.310  1.00  0.00           H
ATOM   2428  C   ALA A 739      61.950  56.740  64.000  1.00  0.00           C
ATOM   2429  O   ALA A 739      62.490  56.360  65.060  1.00  0.00           O
ATOM   2430  N   LEU A 740      62.140  58.030  63.490  1.00  0.00           N
ATOM   2431  HN  LEU A 740      61.660  58.120  62.620  1.00  0.00           H
ATOM   2432  CA  LEU A 740      62.950  59.080  64.140  1.00  0.00           C
ATOM   2433  HA  LEU A 740      63.910  58.690  64.440  1.00  0.00           H
ATOM   2434  CB  LEU A 740      63.270  60.270  63.190  1.00  0.00           C
ATOM   2435  HB1 LEU A 740      63.310  61.250  63.730  1.00  0.00           H
ATOM   2436  HB2 LEU A 740      62.390  60.330  62.510  1.00  0.00           H
ATOM   2437  CG  LEU A 740      64.600  60.180  62.410  1.00  0.00           C
ATOM   2438  HG  LEU A 740      65.320  59.940  63.220  1.00  0.00           H
ATOM   2439  CD1 LEU A 740      64.500  59.040  61.400  1.00  0.00           C
ATOM   2440 HD11 LEU A 740      64.360  58.100  61.970  1.00  0.00           H
ATOM   2441 HD12 LEU A 740      65.450  58.920  60.840  1.00  0.00           H
ATOM   2442 HD13 LEU A 740      63.670  59.290  60.710  1.00  0.00           H
ATOM   2443  CD2 LEU A 740      65.030  61.450  61.780  1.00  0.00           C
ATOM   2444 HD21 LEU A 740      66.030  61.310  61.320  1.00  0.00           H
ATOM   2445 HD22 LEU A 740      65.080  62.220  62.590  1.00  0.00           H
ATOM   2446 HD23 LEU A 740      64.340  61.800  60.990  1.00  0.00           H
ATOM   2447  C   LEU A 740      62.370  59.430  65.450  1.00  0.00           C
ATOM   2448  O   LEU A 740      62.980  59.350  66.510  1.00  0.00           O
ATOM   2449  N   GLU A 741      61.010  59.700  65.560  1.00  0.00           N
ATOM   2450  HN  GLU A 741      60.520  59.700  64.690  1.00  0.00           H
ATOM   2451  CA  GLU A 741      60.340  60.100  66.730  1.00  0.00           C
ATOM   2452  HA  GLU A 741      60.880  60.930  67.150  1.00  0.00           H
ATOM   2453  CB  GLU A 741      58.770  60.350  66.540  1.00  0.00           C
ATOM   2454  HB1 GLU A 741      58.330  59.390  66.180  1.00  0.00           H
ATOM   2455  HB2 GLU A 741      58.770  61.030  65.660  1.00  0.00           H
ATOM   2456  CG  GLU A 741      58.040  60.770  67.790  1.00  0.00           C
ATOM   2457  HG1 GLU A 741      57.960  61.860  67.930  1.00  0.00           H
ATOM   2458  HG2 GLU A 741      58.480  60.350  68.730  1.00  0.00           H
ATOM   2459  CD  GLU A 741      56.530  60.410  67.690  1.00  0.00           C
ATOM   2460  OE1 GLU A 741      56.030  59.790  68.670  1.00  0.00           O
ATOM   2461  OE2 GLU A 741      55.830  60.810  66.710  1.00  0.00           O
ATOM   2462  C   GLU A 741      60.450  59.040  67.840  1.00  0.00           C
ATOM   2463  O   GLU A 741      60.630  59.370  68.990  1.00  0.00           O
ATOM   2464  N   LYS A 742      60.240  57.710  67.470  1.00  0.00           N
ATOM   2465  HN  LYS A 742      59.950  57.420  66.560  1.00  0.00           H
ATOM   2466  CA  LYS A 742      60.320  56.600  68.370  1.00  0.00           C
ATOM   2467  HA  LYS A 742      59.690  56.930  69.190  1.00  0.00           H
ATOM   2468  CB  LYS A 742      59.640  55.300  67.890  1.00  0.00           C
ATOM   2469  HB1 LYS A 742      60.200  54.360  68.150  1.00  0.00           H
ATOM   2470  HB2 LYS A 742      59.660  55.360  66.780  1.00  0.00           H
ATOM   2471  CG  LYS A 742      58.200  55.240  68.310  1.00  0.00           C
ATOM   2472  HG1 LYS A 742      58.290  55.010  69.390  1.00  0.00           H
ATOM   2473  HG2 LYS A 742      57.790  54.340  67.810  1.00  0.00           H
ATOM   2474  CD  LYS A 742      57.260  56.470  68.030  1.00  0.00           C
ATOM   2475  HD1 LYS A 742      57.320  56.610  66.930  1.00  0.00           H
ATOM   2476  HD2 LYS A 742      57.720  57.430  68.330  1.00  0.00           H
ATOM   2477  CE  LYS A 742      55.820  56.320  68.500  1.00  0.00           C
ATOM   2478  HE1 LYS A 742      56.040  56.330  69.590  1.00  0.00           H
ATOM   2479  HE2 LYS A 742      55.400  55.310  68.260  1.00  0.00           H
ATOM   2480  NZ  LYS A 742      54.980  57.350  68.080  1.00  0.00           N
ATOM   2481  HZ1 LYS A 742      54.020  57.380  68.470  1.00  0.00           H
ATOM   2482  HZ2 LYS A 742      54.850  57.400  67.050  1.00  0.00           H
ATOM   2483  HZ3 LYS A 742      55.360  58.260  68.400  1.00  0.00           H
ATOM   2484  C   LYS A 742      61.680  56.360  68.900  1.00  0.00           C
ATOM   2485  O   LYS A 742      61.860  56.120  70.110  1.00  0.00           O
ATOM   2486  N   LEU A 743      62.670  56.460  68.020  1.00  0.00           N
ATOM   2487  HN  LEU A 743      62.540  56.620  67.050  1.00  0.00           H
ATOM   2488  CA  LEU A 743      64.100  56.410  68.370  1.00  0.00           C
ATOM   2489  HA  LEU A 743      64.260  55.420  68.790  1.00  0.00           H
ATOM   2490  CB  LEU A 743      65.020  56.280  67.120  1.00  0.00           C
ATOM   2491  HB1 LEU A 743      65.150  57.300  66.690  1.00  0.00           H
ATOM   2492  HB2 LEU A 743      64.630  55.600  66.330  1.00  0.00           H
ATOM   2493  CG  LEU A 743      66.480  55.860  67.350  1.00  0.00           C
ATOM   2494  HG  LEU A 743      66.950  56.510  68.110  1.00  0.00           H
ATOM   2495  CD1 LEU A 743      66.550  54.470  68.070  1.00  0.00           C
ATOM   2496 HD11 LEU A 743      67.600  54.100  68.070  1.00  0.00           H
ATOM   2497 HD12 LEU A 743      65.850  53.690  67.690  1.00  0.00           H
ATOM   2498 HD13 LEU A 743      66.210  54.550  69.130  1.00  0.00           H
ATOM   2499  CD2 LEU A 743      67.360  55.920  66.090  1.00  0.00           C
ATOM   2500 HD21 LEU A 743      66.830  55.230  65.380  1.00  0.00           H
ATOM   2501 HD22 LEU A 743      68.410  55.660  66.340  1.00  0.00           H
ATOM   2502 HD23 LEU A 743      67.220  56.930  65.660  1.00  0.00           H
ATOM   2503  C   LEU A 743      64.530  57.500  69.310  1.00  0.00           C
ATOM   2504  O   LEU A 743      65.190  57.260  70.270  1.00  0.00           O
ATOM   2505  N   PHE A 744      64.060  58.730  69.090  1.00  0.00           N
ATOM   2506  HN  PHE A 744      63.520  58.910  68.270  1.00  0.00           H
ATOM   2507  CA  PHE A 744      64.290  59.880  70.010  1.00  0.00           C
ATOM   2508  HA  PHE A 744      65.340  59.810  70.210  1.00  0.00           H
ATOM   2509  CB  PHE A 744      63.940  61.250  69.370  1.00  0.00           C
ATOM   2510  HB1 PHE A 744      64.170  62.030  70.130  1.00  0.00           H
ATOM   2511  HB2 PHE A 744      62.890  61.240  69.040  1.00  0.00           H
ATOM   2512  CG  PHE A 744      64.750  61.490  68.130  1.00  0.00           C
ATOM   2513  CD1 PHE A 744      65.990  60.800  67.820  1.00  0.00           C
ATOM   2514  HD1 PHE A 744      66.400  60.080  68.530  1.00  0.00           H
ATOM   2515  CE1 PHE A 744      66.650  60.960  66.620  1.00  0.00           C
ATOM   2516  HE1 PHE A 744      67.550  60.410  66.390  1.00  0.00           H
ATOM   2517  CZ  PHE A 744      66.140  61.850  65.640  1.00  0.00           C
ATOM   2518  HZ  PHE A 744      66.660  62.120  64.730  1.00  0.00           H
ATOM   2519  CD2 PHE A 744      64.290  62.380  67.180  1.00  0.00           C
ATOM   2520  HD2 PHE A 744      63.290  62.790  67.310  1.00  0.00           H
ATOM   2521  CE2 PHE A 744      65.000  62.620  65.940  1.00  0.00           C
ATOM   2522  HE2 PHE A 744      64.650  63.420  65.290  1.00  0.00           H
ATOM   2523  C   PHE A 744      63.530  59.740  71.330  1.00  0.00           C
ATOM   2524  O   PHE A 744      64.050  60.030  72.460  1.00  0.00           O
ATOM   2525  N   ASP A 745      62.280  59.210  71.370  1.00  0.00           N
ATOM   2526  HN  ASP A 745      61.900  59.060  70.480  1.00  0.00           H
ATOM   2527  CA  ASP A 745      61.560  58.820  72.580  1.00  0.00           C
ATOM   2528  HA  ASP A 745      61.550  59.660  73.280  1.00  0.00           H
ATOM   2529  CB  ASP A 745      60.180  58.220  72.350  1.00  0.00           C
ATOM   2530  HB1 ASP A 745      59.880  57.650  73.260  1.00  0.00           H
ATOM   2531  HB2 ASP A 745      60.210  57.490  71.520  1.00  0.00           H
ATOM   2532  CG  ASP A 745      59.080  59.270  72.080  1.00  0.00           C
ATOM   2533  OD1 ASP A 745      59.300  60.510  72.300  1.00  0.00           O
ATOM   2534  OD2 ASP A 745      57.890  58.830  71.760  1.00  0.00           O
ATOM   2535  C   ASP A 745      62.340  57.810  73.360  1.00  0.00           C
ATOM   2536  O   ASP A 745      62.550  57.930  74.590  1.00  0.00           O
ATOM   2537  N   LEU A 746      62.910  56.800  72.610  1.00  0.00           N
ATOM   2538  HN  LEU A 746      62.760  56.810  71.630  1.00  0.00           H
ATOM   2539  CA  LEU A 746      63.720  55.740  73.250  1.00  0.00           C
ATOM   2540  HA  LEU A 746      63.160  55.390  74.100  1.00  0.00           H
ATOM   2541  CB  LEU A 746      63.980  54.650  72.170  1.00  0.00           C
ATOM   2542  HB1 LEU A 746      64.400  55.180  71.300  1.00  0.00           H
ATOM   2543  HB2 LEU A 746      63.000  54.200  71.940  1.00  0.00           H
ATOM   2544  CG  LEU A 746      64.950  53.490  72.470  1.00  0.00           C
ATOM   2545  HG  LEU A 746      64.640  53.010  73.420  1.00  0.00           H
ATOM   2546  CD1 LEU A 746      64.730  52.500  71.230  1.00  0.00           C
ATOM   2547 HD11 LEU A 746      65.050  51.510  71.620  1.00  0.00           H
ATOM   2548 HD12 LEU A 746      65.320  52.730  70.320  1.00  0.00           H
ATOM   2549 HD13 LEU A 746      63.690  52.590  70.860  1.00  0.00           H
ATOM   2550  CD2 LEU A 746      66.460  53.770  72.500  1.00  0.00           C
ATOM   2551 HD21 LEU A 746      66.990  52.850  72.810  1.00  0.00           H
ATOM   2552 HD22 LEU A 746      66.770  54.450  73.330  1.00  0.00           H
ATOM   2553 HD23 LEU A 746      66.860  54.210  71.560  1.00  0.00           H
ATOM   2554  C   LEU A 746      65.030  56.330  73.830  1.00  0.00           C
ATOM   2555  O   LEU A 746      65.410  55.960  74.870  1.00  0.00           O
ATOM   2556  N   GLY A 747      65.660  57.310  73.130  1.00  0.00           N
ATOM   2557  HN  GLY A 747      65.180  57.460  72.260  1.00  0.00           H
ATOM   2558  CA  GLY A 747      67.010  57.840  73.340  1.00  0.00           C
ATOM   2559  HA1 GLY A 747      67.160  58.510  72.500  1.00  0.00           H
ATOM   2560  HA2 GLY A 747      67.640  56.960  73.410  1.00  0.00           H
ATOM   2561  C   GLY A 747      67.180  58.740  74.550  1.00  0.00           C
ATOM   2562  O   GLY A 747      68.210  58.720  75.160  1.00  0.00           O
ATOM   2563  N   GLU A 748      66.110  59.550  74.800  1.00  0.00           N
ATOM   2564  HN  GLU A 748      65.410  59.580  74.100  1.00  0.00           H
ATOM   2565  CA  GLU A 748      65.880  60.390  75.990  1.00  0.00           C
ATOM   2566  HA  GLU A 748      66.720  61.060  76.120  1.00  0.00           H
ATOM   2567  CB  GLU A 748      64.650  61.300  75.790  1.00  0.00           C
ATOM   2568  HB1 GLU A 748      63.710  60.720  75.680  1.00  0.00           H
ATOM   2569  HB2 GLU A 748      64.840  61.810  74.820  1.00  0.00           H
ATOM   2570  CG  GLU A 748      64.590  62.320  77.000  1.00  0.00           C
ATOM   2571  HG1 GLU A 748      65.570  62.850  77.040  1.00  0.00           H
ATOM   2572  HG2 GLU A 748      64.370  61.810  77.970  1.00  0.00           H
ATOM   2573  CD  GLU A 748      63.480  63.310  76.740  1.00  0.00           C
ATOM   2574  OE1 GLU A 748      63.530  64.410  77.330  1.00  0.00           O
ATOM   2575  OE2 GLU A 748      62.550  63.030  75.960  1.00  0.00           O
ATOM   2576  C   GLU A 748      65.820  59.550  77.220  1.00  0.00           C
ATOM   2577  O   GLU A 748      66.520  59.760  78.170  1.00  0.00           O
ATOM   2578  N   THR A 749      65.060  58.440  76.980  1.00  0.00           N
ATOM   2579  HN  THR A 749      64.570  58.280  76.130  1.00  0.00           H
ATOM   2580  CA  THR A 749      64.760  57.490  78.100  1.00  0.00           C
ATOM   2581  HA  THR A 749      64.380  58.010  78.970  1.00  0.00           H
ATOM   2582  CB  THR A 749      63.550  56.500  77.840  1.00  0.00           C
ATOM   2583  HB  THR A 749      63.910  55.670  77.210  1.00  0.00           H
ATOM   2584  OG1 THR A 749      62.460  57.260  77.260  1.00  0.00           O
ATOM   2585  HG1 THR A 749      62.800  57.500  76.390  1.00  0.00           H
ATOM   2586  CG2 THR A 749      63.020  56.000  79.130  1.00  0.00           C
ATOM   2587 HG21 THR A 749      62.090  55.430  79.000  1.00  0.00           H
ATOM   2588 HG22 THR A 749      62.780  56.860  79.800  1.00  0.00           H
ATOM   2589 HG23 THR A 749      63.830  55.380  79.570  1.00  0.00           H
ATOM   2590  C   THR A 749      65.990  56.740  78.510  1.00  0.00           C
ATOM   2591  O   THR A 749      66.170  56.510  79.700  1.00  0.00           O
ATOM   2592  N   TYR A 750      66.740  56.240  77.550  1.00  0.00           N
ATOM   2593  HN  TYR A 750      66.370  56.350  76.630  1.00  0.00           H
ATOM   2594  CA  TYR A 750      67.870  55.340  77.790  1.00  0.00           C
ATOM   2595  HA  TYR A 750      67.930  55.130  78.850  1.00  0.00           H
ATOM   2596  CB  TYR A 750      67.610  53.930  77.250  1.00  0.00           C
ATOM   2597  HB1 TYR A 750      68.260  53.150  77.690  1.00  0.00           H
ATOM   2598  HB2 TYR A 750      67.630  53.900  76.140  1.00  0.00           H
ATOM   2599  CG  TYR A 750      66.270  53.290  77.590  1.00  0.00           C
ATOM   2600  CD1 TYR A 750      65.980  53.140  78.940  1.00  0.00           C
ATOM   2601  HD1 TYR A 750      66.730  53.520  79.610  1.00  0.00           H
ATOM   2602  CE1 TYR A 750      64.810  52.540  79.390  1.00  0.00           C
ATOM   2603  HE1 TYR A 750      64.620  52.450  80.450  1.00  0.00           H
ATOM   2604  CZ  TYR A 750      63.980  52.050  78.360  1.00  0.00           C
ATOM   2605  OH  TYR A 750      62.770  51.440  78.680  1.00  0.00           O
ATOM   2606  HH  TYR A 750      62.320  51.160  77.870  1.00  0.00           H
ATOM   2607  CD2 TYR A 750      65.510  52.720  76.630  1.00  0.00           C
ATOM   2608  HD2 TYR A 750      65.730  52.830  75.570  1.00  0.00           H
ATOM   2609  CE2 TYR A 750      64.410  52.010  77.030  1.00  0.00           C
ATOM   2610  HE2 TYR A 750      63.750  51.600  76.270  1.00  0.00           H
ATOM   2611  C   TYR A 750      69.170  55.850  77.300  1.00  0.00           C
ATOM   2612  O   TYR A 750      69.470  55.760  76.130  1.00  0.00           O
ATOM   2613  N   ALA A 751      70.020  56.310  78.180  1.00  0.00           N
ATOM   2614  HN  ALA A 751      69.760  56.410  79.130  1.00  0.00           H
ATOM   2615  CA  ALA A 751      71.410  56.810  77.820  1.00  0.00           C
ATOM   2616  HA  ALA A 751      71.340  57.410  76.920  1.00  0.00           H
ATOM   2617  CB  ALA A 751      71.790  57.740  79.000  1.00  0.00           C
ATOM   2618  HB1 ALA A 751      72.740  58.260  78.720  1.00  0.00           H
ATOM   2619  HB2 ALA A 751      72.180  57.230  79.910  1.00  0.00           H
ATOM   2620  HB3 ALA A 751      71.080  58.550  79.270  1.00  0.00           H
ATOM   2621  C   ALA A 751      72.430  55.650  77.630  1.00  0.00           C
ATOM   2622  O   ALA A 751      73.310  55.800  76.780  1.00  0.00           O
ATOM   2623  N   ASP A 752      72.270  54.500  78.370  1.00  0.00           N
ATOM   2624  HN  ASP A 752      71.660  54.570  79.160  1.00  0.00           H
ATOM   2625  CA  ASP A 752      73.110  53.310  78.230  1.00  0.00           C
ATOM   2626  HA  ASP A 752      74.090  53.680  78.440  1.00  0.00           H
ATOM   2627  CB  ASP A 752      72.620  52.170  79.220  1.00  0.00           C
ATOM   2628  HB1 ASP A 752      73.260  51.270  79.040  1.00  0.00           H
ATOM   2629  HB2 ASP A 752      71.590  51.830  78.950  1.00  0.00           H
ATOM   2630  CG  ASP A 752      72.650  52.580  80.630  1.00  0.00           C
ATOM   2631  OD1 ASP A 752      73.270  53.560  81.080  1.00  0.00           O
ATOM   2632  OD2 ASP A 752      72.160  51.750  81.460  1.00  0.00           O
ATOM   2633  C   ASP A 752      73.020  52.720  76.820  1.00  0.00           C
ATOM   2634  O   ASP A 752      74.030  52.330  76.280  1.00  0.00           O
ATOM   2635  N   VAL A 753      71.790  52.430  76.300  1.00  0.00           N
ATOM   2636  HN  VAL A 753      70.920  52.530  76.790  1.00  0.00           H
ATOM   2637  CA  VAL A 753      71.620  51.680  75.040  1.00  0.00           C
ATOM   2638  HA  VAL A 753      72.540  51.170  74.800  1.00  0.00           H
ATOM   2639  CB  VAL A 753      70.590  50.560  75.090  1.00  0.00           C
ATOM   2640  HB  VAL A 753      70.520  49.930  74.180  1.00  0.00           H
ATOM   2641  CG1 VAL A 753      70.940  49.680  76.250  1.00  0.00           C
ATOM   2642 HG11 VAL A 753      70.800  50.250  77.200  1.00  0.00           H
ATOM   2643 HG12 VAL A 753      71.930  49.170  76.240  1.00  0.00           H
ATOM   2644 HG13 VAL A 753      70.200  48.860  76.290  1.00  0.00           H
ATOM   2645  CG2 VAL A 753      69.260  51.230  75.300  1.00  0.00           C
ATOM   2646 HG21 VAL A 753      69.310  51.930  76.160  1.00  0.00           H
ATOM   2647 HG22 VAL A 753      68.480  50.480  75.610  1.00  0.00           H
ATOM   2648 HG23 VAL A 753      68.940  51.740  74.370  1.00  0.00           H
ATOM   2649  C   VAL A 753      71.390  52.620  73.840  1.00  0.00           C
ATOM   2650  O   VAL A 753      71.310  52.220  72.660  1.00  0.00           O
ATOM   2651  N   LEU A 754      71.500  53.970  74.100  1.00  0.00           N
ATOM   2652  HN  LEU A 754      71.700  54.270  75.040  1.00  0.00           H
ATOM   2653  CA  LEU A 754      71.530  55.070  73.100  1.00  0.00           C
ATOM   2654  HA  LEU A 754      70.550  55.200  72.670  1.00  0.00           H
ATOM   2655  CB  LEU A 754      71.840  56.460  73.750  1.00  0.00           C
ATOM   2656  HB1 LEU A 754      72.790  56.360  74.320  1.00  0.00           H
ATOM   2657  HB2 LEU A 754      70.970  56.600  74.420  1.00  0.00           H
ATOM   2658  CG  LEU A 754      71.950  57.670  72.870  1.00  0.00           C
ATOM   2659  HG  LEU A 754      72.960  57.700  72.390  1.00  0.00           H
ATOM   2660  CD1 LEU A 754      70.850  57.630  71.810  1.00  0.00           C
ATOM   2661 HD11 LEU A 754      70.910  56.670  71.250  1.00  0.00           H
ATOM   2662 HD12 LEU A 754      71.030  58.460  71.100  1.00  0.00           H
ATOM   2663 HD13 LEU A 754      69.870  57.750  72.300  1.00  0.00           H
ATOM   2664  CD2 LEU A 754      71.890  59.080  73.640  1.00  0.00           C
ATOM   2665 HD21 LEU A 754      70.880  58.980  74.100  1.00  0.00           H
ATOM   2666 HD22 LEU A 754      72.060  59.930  72.940  1.00  0.00           H
ATOM   2667 HD23 LEU A 754      72.660  59.110  74.440  1.00  0.00           H
ATOM   2668  C   LEU A 754      72.410  54.840  71.820  1.00  0.00           C
ATOM   2669  O   LEU A 754      71.980  54.530  70.730  1.00  0.00           O
ATOM   2670  N   PHE A 755      73.770  54.940  72.020  1.00  0.00           N
ATOM   2671  HN  PHE A 755      74.230  55.150  72.880  1.00  0.00           H
ATOM   2672  CA  PHE A 755      74.820  54.800  70.950  1.00  0.00           C
ATOM   2673  HA  PHE A 755      74.570  55.520  70.190  1.00  0.00           H
ATOM   2674  CB  PHE A 755      76.300  55.020  71.450  1.00  0.00           C
ATOM   2675  HB1 PHE A 755      76.900  54.880  70.530  1.00  0.00           H
ATOM   2676  HB2 PHE A 755      76.600  54.250  72.200  1.00  0.00           H
ATOM   2677  CG  PHE A 755      76.510  56.340  71.860  1.00  0.00           C
ATOM   2678  CD1 PHE A 755      76.350  57.410  70.980  1.00  0.00           C
ATOM   2679  HD1 PHE A 755      76.280  57.260  69.910  1.00  0.00           H
ATOM   2680  CE1 PHE A 755      76.300  58.750  71.480  1.00  0.00           C
ATOM   2681  HE1 PHE A 755      76.080  59.560  70.800  1.00  0.00           H
ATOM   2682  CZ  PHE A 755      76.460  59.050  72.820  1.00  0.00           C
ATOM   2683  HZ  PHE A 755      76.510  60.040  73.250  1.00  0.00           H
ATOM   2684  CD2 PHE A 755      76.710  56.620  73.210  1.00  0.00           C
ATOM   2685  HD2 PHE A 755      77.040  55.830  73.870  1.00  0.00           H
ATOM   2686  CE2 PHE A 755      76.690  57.950  73.650  1.00  0.00           C
ATOM   2687  HE2 PHE A 755      77.000  58.190  74.650  1.00  0.00           H
ATOM   2688  C   PHE A 755      74.610  53.540  70.140  1.00  0.00           C
ATOM   2689  O   PHE A 755      74.520  53.570  68.870  1.00  0.00           O
ATOM   2690  N   TRP A 756      74.570  52.350  70.760  1.00  0.00           N
ATOM   2691  HN  TRP A 756      74.590  52.270  71.760  1.00  0.00           H
ATOM   2692  CA  TRP A 756      74.450  51.100  70.100  1.00  0.00           C
ATOM   2693  HA  TRP A 756      75.210  51.060  69.340  1.00  0.00           H
ATOM   2694  CB  TRP A 756      74.670  49.940  71.090  1.00  0.00           C
ATOM   2695  HB1 TRP A 756      73.980  50.070  71.950  1.00  0.00           H
ATOM   2696  HB2 TRP A 756      75.670  50.110  71.570  1.00  0.00           H
ATOM   2697  CG  TRP A 756      74.590  48.520  70.570  1.00  0.00           C
ATOM   2698  CD1 TRP A 756      73.530  47.710  70.870  1.00  0.00           C
ATOM   2699  HD1 TRP A 756      72.920  47.930  71.730  1.00  0.00           H
ATOM   2700  NE1 TRP A 756      73.780  46.450  70.340  1.00  0.00           N
ATOM   2701  HE1 TRP A 756      73.400  45.630  70.690  1.00  0.00           H
ATOM   2702  CE2 TRP A 756      74.940  46.470  69.580  1.00  0.00           C
ATOM   2703  CD2 TRP A 756      75.490  47.820  69.580  1.00  0.00           C
ATOM   2704  CE3 TRP A 756      76.640  48.120  68.870  1.00  0.00           C
ATOM   2705  HE3 TRP A 756      76.940  49.160  68.790  1.00  0.00           H
ATOM   2706  CZ3 TRP A 756      77.320  47.150  68.180  1.00  0.00           C
ATOM   2707  HZ3 TRP A 756      78.140  47.500  67.570  1.00  0.00           H
ATOM   2708  CZ2 TRP A 756      75.650  45.490  68.850  1.00  0.00           C
ATOM   2709  HZ2 TRP A 756      75.150  44.540  68.740  1.00  0.00           H
ATOM   2710  CH2 TRP A 756      76.800  45.840  68.130  1.00  0.00           C
ATOM   2711  HH2 TRP A 756      77.410  45.130  67.610  1.00  0.00           H
ATOM   2712  C   TRP A 756      73.120  50.850  69.340  1.00  0.00           C
ATOM   2713  O   TRP A 756      73.080  50.340  68.220  1.00  0.00           O
ATOM   2714  N   CYS A 757      72.040  51.360  69.890  1.00  0.00           N
ATOM   2715  HN  CYS A 757      71.950  51.540  70.870  1.00  0.00           H
ATOM   2716  CA  CYS A 757      70.760  51.490  69.150  1.00  0.00           C
ATOM   2717  HA  CYS A 757      70.370  50.490  69.080  1.00  0.00           H
ATOM   2718  CB  CYS A 757      69.630  52.130  70.030  1.00  0.00           C
ATOM   2719  HB1 CYS A 757      68.840  52.450  69.320  1.00  0.00           H
ATOM   2720  HB2 CYS A 757      70.000  52.970  70.640  1.00  0.00           H
ATOM   2721  SG  CYS A 757      68.990  50.830  71.260  1.00  0.00           S
ATOM   2722  HG1 CYS A 757      70.170  50.720  71.850  1.00  0.00           H
ATOM   2723  C   CYS A 757      70.910  52.180  67.780  1.00  0.00           C
ATOM   2724  O   CYS A 757      70.310  51.730  66.800  1.00  0.00           O
ATOM   2725  N   VAL A 758      71.640  53.310  67.740  1.00  0.00           N
ATOM   2726  HN  VAL A 758      71.950  53.690  68.610  1.00  0.00           H
ATOM   2727  CA  VAL A 758      71.950  54.050  66.500  1.00  0.00           C
ATOM   2728  HA  VAL A 758      71.050  54.290  65.960  1.00  0.00           H
ATOM   2729  CB  VAL A 758      72.640  55.480  66.710  1.00  0.00           C
ATOM   2730  HB  VAL A 758      73.510  55.400  67.390  1.00  0.00           H
ATOM   2731  CG1 VAL A 758      73.060  56.070  65.360  1.00  0.00           C
ATOM   2732 HG11 VAL A 758      73.250  57.160  65.510  1.00  0.00           H
ATOM   2733 HG12 VAL A 758      72.260  55.980  64.610  1.00  0.00           H
ATOM   2734 HG13 VAL A 758      73.990  55.570  65.000  1.00  0.00           H
ATOM   2735  CG2 VAL A 758      71.750  56.530  67.350  1.00  0.00           C
ATOM   2736 HG21 VAL A 758      70.910  56.760  66.660  1.00  0.00           H
ATOM   2737 HG22 VAL A 758      72.420  57.390  67.580  1.00  0.00           H
ATOM   2738 HG23 VAL A 758      71.280  56.300  68.320  1.00  0.00           H
ATOM   2739  C   VAL A 758      72.650  53.230  65.480  1.00  0.00           C
ATOM   2740  O   VAL A 758      72.290  53.220  64.300  1.00  0.00           O
ATOM   2741  N   ILE A 759      73.690  52.560  65.960  1.00  0.00           N
ATOM   2742  HN  ILE A 759      73.880  52.610  66.940  1.00  0.00           H
ATOM   2743  CA  ILE A 759      74.610  51.730  65.200  1.00  0.00           C
ATOM   2744  HA  ILE A 759      74.820  52.270  64.280  1.00  0.00           H
ATOM   2745  CB  ILE A 759      75.920  51.620  65.910  1.00  0.00           C
ATOM   2746  HB  ILE A 759      75.840  51.380  67.000  1.00  0.00           H
ATOM   2747  CG2 ILE A 759      76.760  50.450  65.310  1.00  0.00           C
ATOM   2748 HG21 ILE A 759      76.280  49.470  65.490  1.00  0.00           H
ATOM   2749 HG22 ILE A 759      77.780  50.390  65.760  1.00  0.00           H
ATOM   2750 HG23 ILE A 759      76.970  50.570  64.220  1.00  0.00           H
ATOM   2751  CG1 ILE A 759      76.680  52.940  66.020  1.00  0.00           C
ATOM   2752 HG11 ILE A 759      77.520  52.700  66.710  1.00  0.00           H
ATOM   2753 HG12 ILE A 759      75.990  53.600  66.600  1.00  0.00           H
ATOM   2754  CD  ILE A 759      77.100  53.570  64.720  1.00  0.00           C
ATOM   2755  HD1 ILE A 759      77.990  54.220  64.940  1.00  0.00           H
ATOM   2756  HD2 ILE A 759      76.310  54.120  64.160  1.00  0.00           H
ATOM   2757  HD3 ILE A 759      77.450  52.750  64.070  1.00  0.00           H
ATOM   2758  C   ILE A 759      73.890  50.480  64.770  1.00  0.00           C
ATOM   2759  O   ILE A 759      74.040  50.180  63.590  1.00  0.00           O
ATOM   2760  N   LEU A 760      73.020  49.750  65.560  1.00  0.00           N
ATOM   2761  HN  LEU A 760      72.720  49.920  66.500  1.00  0.00           H
ATOM   2762  CA  LEU A 760      72.130  48.690  65.050  1.00  0.00           C
ATOM   2763  HA  LEU A 760      72.770  47.900  64.670  1.00  0.00           H
ATOM   2764  CB  LEU A 760      71.150  48.170  66.170  1.00  0.00           C
ATOM   2765  HB1 LEU A 760      70.220  47.680  65.810  1.00  0.00           H
ATOM   2766  HB2 LEU A 760      70.910  49.100  66.720  1.00  0.00           H
ATOM   2767  CG  LEU A 760      71.850  47.120  67.130  1.00  0.00           C
ATOM   2768  HG  LEU A 760      72.530  47.740  67.760  1.00  0.00           H
ATOM   2769  CD1 LEU A 760      70.800  46.560  68.140  1.00  0.00           C
ATOM   2770 HD11 LEU A 760      71.330  46.330  69.090  1.00  0.00           H
ATOM   2771 HD12 LEU A 760      70.210  45.720  67.700  1.00  0.00           H
ATOM   2772 HD13 LEU A 760      70.140  47.420  68.400  1.00  0.00           H
ATOM   2773  CD2 LEU A 760      72.560  45.920  66.560  1.00  0.00           C
ATOM   2774 HD21 LEU A 760      71.780  45.310  66.050  1.00  0.00           H
ATOM   2775 HD22 LEU A 760      72.930  45.250  67.360  1.00  0.00           H
ATOM   2776 HD23 LEU A 760      73.360  46.160  65.820  1.00  0.00           H
ATOM   2777  C   LEU A 760      71.260  49.080  63.870  1.00  0.00           C
ATOM   2778  O   LEU A 760      71.320  48.450  62.800  1.00  0.00           O
ATOM   2779  N   PHE A 761      70.480  50.170  64.110  1.00  0.00           N
ATOM   2780  HN  PHE A 761      70.440  50.490  65.050  1.00  0.00           H
ATOM   2781  CA  PHE A 761      69.530  50.820  63.160  1.00  0.00           C
ATOM   2782  HA  PHE A 761      68.820  50.020  62.990  1.00  0.00           H
ATOM   2783  CB  PHE A 761      68.910  51.990  63.930  1.00  0.00           C
ATOM   2784  HB1 PHE A 761      69.790  52.480  64.380  1.00  0.00           H
ATOM   2785  HB2 PHE A 761      68.160  51.520  64.610  1.00  0.00           H
ATOM   2786  CG  PHE A 761      68.170  53.030  63.020  1.00  0.00           C
ATOM   2787  CD1 PHE A 761      68.920  54.210  62.710  1.00  0.00           C
ATOM   2788  HD1 PHE A 761      69.970  54.240  62.940  1.00  0.00           H
ATOM   2789  CE1 PHE A 761      68.330  55.240  62.010  1.00  0.00           C
ATOM   2790  HE1 PHE A 761      68.870  56.160  61.850  1.00  0.00           H
ATOM   2791  CZ  PHE A 761      67.020  55.130  61.550  1.00  0.00           C
ATOM   2792  HZ  PHE A 761      66.590  55.940  60.970  1.00  0.00           H
ATOM   2793  CD2 PHE A 761      66.790  52.990  62.650  1.00  0.00           C
ATOM   2794  HD2 PHE A 761      66.210  52.190  63.080  1.00  0.00           H
ATOM   2795  CE2 PHE A 761      66.240  53.980  61.810  1.00  0.00           C
ATOM   2796  HE2 PHE A 761      65.200  54.010  61.540  1.00  0.00           H
ATOM   2797  C   PHE A 761      70.190  51.210  61.810  1.00  0.00           C
ATOM   2798  O   PHE A 761      69.840  50.940  60.660  1.00  0.00           O
ATOM   2799  N   PHE A 762      71.290  52.000  61.950  1.00  0.00           N
ATOM   2800  HN  PHE A 762      71.600  52.430  62.780  1.00  0.00           H
ATOM   2801  CA  PHE A 762      72.010  52.450  60.800  1.00  0.00           C
ATOM   2802  HA  PHE A 762      71.270  52.810  60.110  1.00  0.00           H
ATOM   2803  CB  PHE A 762      72.670  53.860  61.200  1.00  0.00           C
ATOM   2804  HB1 PHE A 762      73.140  53.750  62.210  1.00  0.00           H
ATOM   2805  HB2 PHE A 762      71.920  54.680  61.300  1.00  0.00           H
ATOM   2806  CG  PHE A 762      73.770  54.300  60.200  1.00  0.00           C
ATOM   2807  CD1 PHE A 762      73.400  54.480  58.860  1.00  0.00           C
ATOM   2808  HD1 PHE A 762      72.400  54.250  58.520  1.00  0.00           H
ATOM   2809  CE1 PHE A 762      74.290  54.780  57.850  1.00  0.00           C
ATOM   2810  HE1 PHE A 762      74.030  54.850  56.800  1.00  0.00           H
ATOM   2811  CZ  PHE A 762      75.620  54.920  58.180  1.00  0.00           C
ATOM   2812  HZ  PHE A 762      76.360  55.020  57.410  1.00  0.00           H
ATOM   2813  CD2 PHE A 762      75.180  54.510  60.510  1.00  0.00           C
ATOM   2814  HD2 PHE A 762      75.520  54.310  61.510  1.00  0.00           H
ATOM   2815  CE2 PHE A 762      76.040  54.830  59.510  1.00  0.00           C
ATOM   2816  HE2 PHE A 762      77.070  55.090  59.700  1.00  0.00           H
ATOM   2817  C   PHE A 762      72.700  51.340  60.020  1.00  0.00           C
ATOM   2818  O   PHE A 762      72.580  51.300  58.780  1.00  0.00           O
ATOM   2819  N   THR A 763      73.370  50.330  60.700  1.00  0.00           N
ATOM   2820  HN  THR A 763      73.570  50.420  61.660  1.00  0.00           H
ATOM   2821  CA  THR A 763      73.960  49.130  60.100  1.00  0.00           C
ATOM   2822  HA  THR A 763      74.680  49.480  59.370  1.00  0.00           H
ATOM   2823  CB  THR A 763      74.530  48.190  61.150  1.00  0.00           C
ATOM   2824  HB  THR A 763      73.740  47.950  61.900  1.00  0.00           H
ATOM   2825  OG1 THR A 763      75.580  48.750  61.850  1.00  0.00           O
ATOM   2826  HG1 THR A 763      75.160  49.260  62.540  1.00  0.00           H
ATOM   2827  CG2 THR A 763      75.060  46.860  60.590  1.00  0.00           C
ATOM   2828 HG21 THR A 763      74.280  46.240  60.110  1.00  0.00           H
ATOM   2829 HG22 THR A 763      75.580  46.200  61.320  1.00  0.00           H
ATOM   2830 HG23 THR A 763      75.830  47.000  59.800  1.00  0.00           H
ATOM   2831  C   THR A 763      72.930  48.400  59.250  1.00  0.00           C
ATOM   2832  O   THR A 763      73.130  48.060  58.100  1.00  0.00           O
ATOM   2833  N   THR A 764      71.760  48.000  59.860  1.00  0.00           N
ATOM   2834  HN  THR A 764      71.580  48.330  60.780  1.00  0.00           H
ATOM   2835  CA  THR A 764      70.640  47.320  59.260  1.00  0.00           C
ATOM   2836  HA  THR A 764      70.800  46.250  59.150  1.00  0.00           H
ATOM   2837  CB  THR A 764      69.470  47.370  60.260  1.00  0.00           C
ATOM   2838  HB  THR A 764      69.210  48.430  60.460  1.00  0.00           H
ATOM   2839  OG1 THR A 764      69.750  46.720  61.480  1.00  0.00           O
ATOM   2840  HG1 THR A 764      70.370  47.270  61.940  1.00  0.00           H
ATOM   2841  CG2 THR A 764      68.300  46.560  59.650  1.00  0.00           C
ATOM   2842 HG21 THR A 764      67.570  46.220  60.410  1.00  0.00           H
ATOM   2843 HG22 THR A 764      68.610  45.680  59.050  1.00  0.00           H
ATOM   2844 HG23 THR A 764      67.610  47.280  59.150  1.00  0.00           H
ATOM   2845  C   THR A 764      70.110  47.890  57.980  1.00  0.00           C
ATOM   2846  O   THR A 764      69.840  47.130  57.030  1.00  0.00           O
ATOM   2847  N   PHE A 765      70.050  49.250  57.870  1.00  0.00           N
ATOM   2848  HN  PHE A 765      70.210  49.860  58.650  1.00  0.00           H
ATOM   2849  CA  PHE A 765      69.690  49.980  56.590  1.00  0.00           C
ATOM   2850  HA  PHE A 765      68.910  49.400  56.100  1.00  0.00           H
ATOM   2851  CB  PHE A 765      69.130  51.470  56.890  1.00  0.00           C
ATOM   2852  HB1 PHE A 765      69.560  51.850  57.850  1.00  0.00           H
ATOM   2853  HB2 PHE A 765      68.050  51.280  57.070  1.00  0.00           H
ATOM   2854  CG  PHE A 765      69.330  52.370  55.720  1.00  0.00           C
ATOM   2855  CD1 PHE A 765      70.370  53.340  55.700  1.00  0.00           C
ATOM   2856  HD1 PHE A 765      70.990  53.270  56.580  1.00  0.00           H
ATOM   2857  CE1 PHE A 765      70.550  54.270  54.730  1.00  0.00           C
ATOM   2858  HE1 PHE A 765      71.320  55.030  54.760  1.00  0.00           H
ATOM   2859  CZ  PHE A 765      69.500  54.370  53.720  1.00  0.00           C
ATOM   2860  HZ  PHE A 765      69.510  55.130  52.970  1.00  0.00           H
ATOM   2861  CD2 PHE A 765      68.400  52.420  54.680  1.00  0.00           C
ATOM   2862  HD2 PHE A 765      67.520  51.790  54.760  1.00  0.00           H
ATOM   2863  CE2 PHE A 765      68.490  53.370  53.630  1.00  0.00           C
ATOM   2864  HE2 PHE A 765      67.790  53.340  52.810  1.00  0.00           H
ATOM   2865  C   PHE A 765      70.780  49.850  55.500  1.00  0.00           C
ATOM   2866  O   PHE A 765      70.550  49.640  54.340  1.00  0.00           O
ATOM   2867  N   PHE A 766      72.060  50.090  55.930  1.00  0.00           N
ATOM   2868  HN  PHE A 766      72.150  50.330  56.890  1.00  0.00           H
ATOM   2869  CA  PHE A 766      73.230  49.950  55.120  1.00  0.00           C
ATOM   2870  HA  PHE A 766      73.020  50.750  54.420  1.00  0.00           H
ATOM   2871  CB  PHE A 766      74.550  50.410  55.840  1.00  0.00           C
ATOM   2872  HB1 PHE A 766      74.550  50.020  56.880  1.00  0.00           H
ATOM   2873  HB2 PHE A 766      74.500  51.510  55.960  1.00  0.00           H
ATOM   2874  CG  PHE A 766      75.780  49.820  55.170  1.00  0.00           C
ATOM   2875  CD1 PHE A 766      76.580  48.830  55.820  1.00  0.00           C
ATOM   2876  HD1 PHE A 766      76.080  48.350  56.650  1.00  0.00           H
ATOM   2877  CE1 PHE A 766      77.720  48.330  55.220  1.00  0.00           C
ATOM   2878  HE1 PHE A 766      78.200  47.460  55.650  1.00  0.00           H
ATOM   2879  CZ  PHE A 766      78.210  48.910  54.070  1.00  0.00           C
ATOM   2880  HZ  PHE A 766      79.040  48.470  53.550  1.00  0.00           H
ATOM   2881  CD2 PHE A 766      76.240  50.330  53.960  1.00  0.00           C
ATOM   2882  HD2 PHE A 766      75.750  51.120  53.420  1.00  0.00           H
ATOM   2883  CE2 PHE A 766      77.400  49.870  53.370  1.00  0.00           C
ATOM   2884  HE2 PHE A 766      77.700  50.190  52.380  1.00  0.00           H
ATOM   2885  C   PHE A 766      73.400  48.650  54.370  1.00  0.00           C
ATOM   2886  O   PHE A 766      73.560  48.650  53.120  1.00  0.00           O
ATOM   2887  N   LEU A 767      73.300  47.490  55.040  1.00  0.00           N
ATOM   2888  HN  LEU A 767      73.120  47.540  56.020  1.00  0.00           H
ATOM   2889  CA  LEU A 767      73.310  46.200  54.410  1.00  0.00           C
ATOM   2890  HA  LEU A 767      74.210  46.210  53.810  1.00  0.00           H
ATOM   2891  CB  LEU A 767      73.230  45.220  55.610  1.00  0.00           C
ATOM   2892  HB1 LEU A 767      72.750  44.290  55.260  1.00  0.00           H
ATOM   2893  HB2 LEU A 767      72.440  45.660  56.250  1.00  0.00           H
ATOM   2894  CG  LEU A 767      74.620  44.840  56.260  1.00  0.00           C
ATOM   2895  HG  LEU A 767      75.030  45.780  56.700  1.00  0.00           H
ATOM   2896  CD1 LEU A 767      74.410  43.810  57.350  1.00  0.00           C
ATOM   2897 HD11 LEU A 767      75.360  43.500  57.840  1.00  0.00           H
ATOM   2898 HD12 LEU A 767      74.010  42.900  56.860  1.00  0.00           H
ATOM   2899 HD13 LEU A 767      73.650  44.210  58.060  1.00  0.00           H
ATOM   2900  CD2 LEU A 767      75.740  44.310  55.310  1.00  0.00           C
ATOM   2901 HD21 LEU A 767      76.050  45.060  54.530  1.00  0.00           H
ATOM   2902 HD22 LEU A 767      75.320  43.380  54.910  1.00  0.00           H
ATOM   2903 HD23 LEU A 767      76.630  44.130  55.950  1.00  0.00           H
ATOM   2904  C   LEU A 767      72.240  45.950  53.450  1.00  0.00           C
ATOM   2905  O   LEU A 767      72.320  45.500  52.350  1.00  0.00           O
ATOM   2906  N   SER A 768      71.040  46.350  53.910  1.00  0.00           N
ATOM   2907  HN  SER A 768      70.940  46.560  54.880  1.00  0.00           H
ATOM   2908  CA  SER A 768      69.780  46.150  53.050  1.00  0.00           C
ATOM   2909  HA  SER A 768      69.670  45.090  52.900  1.00  0.00           H
ATOM   2910  CB  SER A 768      68.420  46.520  53.840  1.00  0.00           C
ATOM   2911  HB1 SER A 768      67.550  46.510  53.150  1.00  0.00           H
ATOM   2912  HB2 SER A 768      68.570  47.600  54.080  1.00  0.00           H
ATOM   2913  OG  SER A 768      68.170  45.760  55.030  1.00  0.00           O
ATOM   2914  HG1 SER A 768      68.870  45.990  55.660  1.00  0.00           H
ATOM   2915  C   SER A 768      69.820  46.880  51.740  1.00  0.00           C
ATOM   2916  O   SER A 768      69.530  46.340  50.610  1.00  0.00           O
ATOM   2917  N   SER A 769      70.260  48.130  51.750  1.00  0.00           N
ATOM   2918  HN  SER A 769      70.520  48.560  52.610  1.00  0.00           H
ATOM   2919  CA  SER A 769      70.490  49.010  50.710  1.00  0.00           C
ATOM   2920  HA  SER A 769      69.620  49.050  50.070  1.00  0.00           H
ATOM   2921  CB  SER A 769      70.980  50.370  51.160  1.00  0.00           C
ATOM   2922  HB1 SER A 769      71.120  51.010  50.260  1.00  0.00           H
ATOM   2923  HB2 SER A 769      71.970  50.210  51.640  1.00  0.00           H
ATOM   2924  OG  SER A 769      70.040  51.060  51.960  1.00  0.00           O
ATOM   2925  HG1 SER A 769      70.100  50.730  52.860  1.00  0.00           H
ATOM   2926  C   SER A 769      71.540  48.460  49.750  1.00  0.00           C
ATOM   2927  O   SER A 769      71.480  48.680  48.570  1.00  0.00           O
ATOM   2928  N   PHE A 770      72.660  47.870  50.390  1.00  0.00           N
ATOM   2929  HN  PHE A 770      72.660  47.720  51.380  1.00  0.00           H
ATOM   2930  CA  PHE A 770      73.810  47.530  49.670  1.00  0.00           C
ATOM   2931  HA  PHE A 770      74.110  48.420  49.120  1.00  0.00           H
ATOM   2932  CB  PHE A 770      75.060  47.360  50.660  1.00  0.00           C
ATOM   2933  HB1 PHE A 770      74.690  46.930  51.620  1.00  0.00           H
ATOM   2934  HB2 PHE A 770      75.330  48.430  50.820  1.00  0.00           H
ATOM   2935  CG  PHE A 770      76.260  46.660  50.180  1.00  0.00           C
ATOM   2936  CD1 PHE A 770      77.100  47.260  49.180  1.00  0.00           C
ATOM   2937  HD1 PHE A 770      76.600  48.130  48.780  1.00  0.00           H
ATOM   2938  CE1 PHE A 770      78.280  46.650  48.800  1.00  0.00           C
ATOM   2939  HE1 PHE A 770      78.840  47.120  48.010  1.00  0.00           H
ATOM   2940  CZ  PHE A 770      78.670  45.420  49.320  1.00  0.00           C
ATOM   2941  HZ  PHE A 770      79.670  45.110  49.060  1.00  0.00           H
ATOM   2942  CD2 PHE A 770      76.590  45.310  50.600  1.00  0.00           C
ATOM   2943  HD2 PHE A 770      75.960  44.710  51.240  1.00  0.00           H
ATOM   2944  CE2 PHE A 770      77.810  44.680  50.190  1.00  0.00           C
ATOM   2945  HE2 PHE A 770      78.070  43.740  50.660  1.00  0.00           H
ATOM   2946  C   PHE A 770      73.540  46.350  48.670  1.00  0.00           C
ATOM   2947  O   PHE A 770      73.960  46.390  47.550  1.00  0.00           O
ATOM   2948  N   LEU A 771      72.900  45.290  49.060  1.00  0.00           N
ATOM   2949  HN  LEU A 771      72.660  45.280  50.030  1.00  0.00           H
ATOM   2950  CA  LEU A 771      72.590  44.050  48.390  1.00  0.00           C
ATOM   2951  HA  LEU A 771      73.470  43.560  48.010  1.00  0.00           H
ATOM   2952  CB  LEU A 771      72.040  43.080  49.480  1.00  0.00           C
ATOM   2953  HB1 LEU A 771      71.610  42.130  49.090  1.00  0.00           H
ATOM   2954  HB2 LEU A 771      71.140  43.440  50.020  1.00  0.00           H
ATOM   2955  CG  LEU A 771      73.230  42.650  50.460  1.00  0.00           C
ATOM   2956  HG  LEU A 771      73.870  43.540  50.580  1.00  0.00           H
ATOM   2957  CD1 LEU A 771      72.770  42.190  51.890  1.00  0.00           C
ATOM   2958 HD11 LEU A 771      72.270  42.950  52.520  1.00  0.00           H
ATOM   2959 HD12 LEU A 771      73.640  41.780  52.450  1.00  0.00           H
ATOM   2960 HD13 LEU A 771      72.130  41.290  51.790  1.00  0.00           H
ATOM   2961  CD2 LEU A 771      74.170  41.550  49.910  1.00  0.00           C
ATOM   2962 HD21 LEU A 771      74.330  41.630  48.810  1.00  0.00           H
ATOM   2963 HD22 LEU A 771      73.870  40.490  50.060  1.00  0.00           H
ATOM   2964 HD23 LEU A 771      75.210  41.710  50.280  1.00  0.00           H
ATOM   2965  C   LEU A 771      71.650  44.200  47.200  1.00  0.00           C
ATOM   2966  O   LEU A 771      71.660  43.340  46.370  1.00  0.00           O
ATOM   2967  N   LYS A 772      70.680  45.160  47.260  1.00  0.00           N
ATOM   2968  HN  LYS A 772      70.600  45.760  48.050  1.00  0.00           H
ATOM   2969  CA  LYS A 772      69.650  45.270  46.230  1.00  0.00           C
ATOM   2970  HA  LYS A 772      69.110  44.340  46.080  1.00  0.00           H
ATOM   2971  CB  LYS A 772      68.600  46.340  46.720  1.00  0.00           C
ATOM   2972  HB1 LYS A 772      69.060  47.330  46.950  1.00  0.00           H
ATOM   2973  HB2 LYS A 772      68.250  45.940  47.690  1.00  0.00           H
ATOM   2974  CG  LYS A 772      67.480  46.550  45.770  1.00  0.00           C
ATOM   2975  HG1 LYS A 772      67.850  46.970  44.820  1.00  0.00           H
ATOM   2976  HG2 LYS A 772      66.780  47.360  46.100  1.00  0.00           H
ATOM   2977  CD  LYS A 772      66.580  45.400  45.410  1.00  0.00           C
ATOM   2978  HD1 LYS A 772      67.220  44.590  45.000  1.00  0.00           H
ATOM   2979  HD2 LYS A 772      66.030  45.720  44.500  1.00  0.00           H
ATOM   2980  CE  LYS A 772      65.680  44.790  46.540  1.00  0.00           C
ATOM   2981  HE1 LYS A 772      64.870  45.500  46.860  1.00  0.00           H
ATOM   2982  HE2 LYS A 772      66.310  44.570  47.430  1.00  0.00           H
ATOM   2983  NZ  LYS A 772      65.070  43.520  46.090  1.00  0.00           N
ATOM   2984  HZ1 LYS A 772      65.780  42.830  45.830  1.00  0.00           H
ATOM   2985  HZ2 LYS A 772      64.420  43.600  45.280  1.00  0.00           H
ATOM   2986  HZ3 LYS A 772      64.530  43.140  46.890  1.00  0.00           H
ATOM   2987  C   LYS A 772      70.230  45.670  44.840  1.00  0.00           C
ATOM   2988  O   LYS A 772      69.810  45.300  43.750  1.00  0.00           O
ATOM   2989  N   GLN A 773      71.340  46.480  44.920  1.00  0.00           N
ATOM   2990  HN  GLN A 773      71.670  46.840  45.790  1.00  0.00           H
ATOM   2991  CA  GLN A 773      72.100  46.980  43.790  1.00  0.00           C
ATOM   2992  HA  GLN A 773      71.430  47.470  43.090  1.00  0.00           H
ATOM   2993  CB  GLN A 773      73.270  47.940  44.230  1.00  0.00           C
ATOM   2994  HB1 GLN A 773      73.890  48.320  43.390  1.00  0.00           H
ATOM   2995  HB2 GLN A 773      73.910  47.220  44.780  1.00  0.00           H
ATOM   2996  CG  GLN A 773      72.830  49.110  45.130  1.00  0.00           C
ATOM   2997  HG1 GLN A 773      73.800  49.570  45.440  1.00  0.00           H
ATOM   2998  HG2 GLN A 773      72.410  48.860  46.120  1.00  0.00           H
ATOM   2999  CD  GLN A 773      71.950  50.040  44.400  1.00  0.00           C
ATOM   3000  OE1 GLN A 773      72.310  50.590  43.380  1.00  0.00           O
ATOM   3001  NE2 GLN A 773      70.680  50.260  44.810  1.00  0.00           N
ATOM   3002 HE21 GLN A 773      70.180  51.010  44.380  1.00  0.00           H
ATOM   3003 HE22 GLN A 773      70.310  49.840  45.650  1.00  0.00           H
ATOM   3004  C   GLN A 773      72.750  45.940  42.870  1.00  0.00           C
ATOM   3005  O   GLN A 773      72.790  46.130  41.610  1.00  0.00           O
ATOM   3006  N   PHE A 774      73.100  44.760  43.400  1.00  0.00           N
ATOM   3007  HN  PHE A 774      73.170  44.530  44.370  1.00  0.00           H
ATOM   3008  CA  PHE A 774      73.610  43.730  42.480  1.00  0.00           C
ATOM   3009  HA  PHE A 774      74.250  44.280  41.820  1.00  0.00           H
ATOM   3010  CB  PHE A 774      74.430  42.580  43.210  1.00  0.00           C
ATOM   3011  HB1 PHE A 774      75.040  42.120  42.400  1.00  0.00           H
ATOM   3012  HB2 PHE A 774      73.670  41.910  43.670  1.00  0.00           H
ATOM   3013  CG  PHE A 774      75.320  43.210  44.230  1.00  0.00           C
ATOM   3014  CD1 PHE A 774      75.160  42.970  45.540  1.00  0.00           C
ATOM   3015  HD1 PHE A 774      74.410  42.230  45.770  1.00  0.00           H
ATOM   3016  CE1 PHE A 774      76.150  43.460  46.410  1.00  0.00           C
ATOM   3017  HE1 PHE A 774      76.130  43.340  47.480  1.00  0.00           H
ATOM   3018  CZ  PHE A 774      77.210  44.300  45.990  1.00  0.00           C
ATOM   3019  HZ  PHE A 774      77.930  44.700  46.700  1.00  0.00           H
ATOM   3020  CD2 PHE A 774      76.450  43.990  43.720  1.00  0.00           C
ATOM   3021  HD2 PHE A 774      76.500  44.150  42.660  1.00  0.00           H
ATOM   3022  CE2 PHE A 774      77.310  44.560  44.640  1.00  0.00           C
ATOM   3023  HE2 PHE A 774      78.030  45.240  44.220  1.00  0.00           H
ATOM   3024  C   PHE A 774      72.540  43.130  41.600  1.00  0.00           C
ATOM   3025  O   PHE A 774      72.820  42.470  40.610  1.00  0.00           O
ATOM   3026  N   LYS A 775      71.230  43.360  41.950  1.00  0.00           N
ATOM   3027  HN  LYS A 775      70.990  43.990  42.700  1.00  0.00           H
ATOM   3028  CA  LYS A 775      70.070  42.830  41.240  1.00  0.00           C
ATOM   3029  HA  LYS A 775      70.350  41.880  40.800  1.00  0.00           H
ATOM   3030  CB  LYS A 775      68.950  42.500  42.190  1.00  0.00           C
ATOM   3031  HB1 LYS A 775      68.800  43.360  42.870  1.00  0.00           H
ATOM   3032  HB2 LYS A 775      69.270  41.640  42.820  1.00  0.00           H
ATOM   3033  CG  LYS A 775      67.540  42.190  41.560  1.00  0.00           C
ATOM   3034  HG1 LYS A 775      67.280  43.050  40.900  1.00  0.00           H
ATOM   3035  HG2 LYS A 775      66.750  42.140  42.320  1.00  0.00           H
ATOM   3036  CD  LYS A 775      67.540  40.880  40.800  1.00  0.00           C
ATOM   3037  HD1 LYS A 775      67.790  40.040  41.480  1.00  0.00           H
ATOM   3038  HD2 LYS A 775      68.350  41.080  40.070  1.00  0.00           H
ATOM   3039  CE  LYS A 775      66.230  40.710  40.080  1.00  0.00           C
ATOM   3040  HE1 LYS A 775      66.350  39.860  39.370  1.00  0.00           H
ATOM   3041  HE2 LYS A 775      65.980  41.630  39.530  1.00  0.00           H
ATOM   3042  NZ  LYS A 775      65.070  40.450  40.900  1.00  0.00           N
ATOM   3043  HZ1 LYS A 775      64.640  41.340  41.230  1.00  0.00           H
ATOM   3044  HZ2 LYS A 775      65.470  39.960  41.720  1.00  0.00           H
ATOM   3045  HZ3 LYS A 775      64.380  39.860  40.400  1.00  0.00           H
ATOM   3046  C   LYS A 775      69.670  43.740  40.040  1.00  0.00           C
ATOM   3047  O   LYS A 775      69.270  43.260  38.980  1.00  0.00           O
ATOM   3048  N   THR A 776      69.830  45.060  40.150  1.00  0.00           N
ATOM   3049  HN  THR A 776      70.150  45.310  41.060  1.00  0.00           H
ATOM   3050  CA  THR A 776      69.380  46.100  39.240  1.00  0.00           C
ATOM   3051  HA  THR A 776      68.520  45.680  38.720  1.00  0.00           H
ATOM   3052  CB  THR A 776      68.940  47.430  39.980  1.00  0.00           C
ATOM   3053  HB  THR A 776      68.550  48.100  39.200  1.00  0.00           H
ATOM   3054  OG1 THR A 776      69.950  48.070  40.720  1.00  0.00           O
ATOM   3055  HG1 THR A 776      69.630  48.960  40.880  1.00  0.00           H
ATOM   3056  CG2 THR A 776      67.770  47.130  40.990  1.00  0.00           C
ATOM   3057 HG21 THR A 776      66.990  46.430  40.660  1.00  0.00           H
ATOM   3058 HG22 THR A 776      67.290  48.080  41.290  1.00  0.00           H
ATOM   3059 HG23 THR A 776      68.200  46.710  41.940  1.00  0.00           H
ATOM   3060  C   THR A 776      70.400  46.360  38.210  1.00  0.00           C
ATOM   3061  O   THR A 776      70.110  47.020  37.200  1.00  0.00           O
ATOM   3062  N   LYS A 777      71.670  45.880  38.330  1.00  0.00           N
ATOM   3063  HN  LYS A 777      71.920  45.510  39.220  1.00  0.00           H
ATOM   3064  CA  LYS A 777      72.610  45.770  37.200  1.00  0.00           C
ATOM   3065  HA  LYS A 777      72.100  46.260  36.380  1.00  0.00           H
ATOM   3066  CB  LYS A 777      73.980  46.550  37.500  1.00  0.00           C
ATOM   3067  HB1 LYS A 777      74.590  46.660  36.590  1.00  0.00           H
ATOM   3068  HB2 LYS A 777      74.490  45.990  38.320  1.00  0.00           H
ATOM   3069  CG  LYS A 777      73.690  47.960  37.970  1.00  0.00           C
ATOM   3070  HG1 LYS A 777      74.620  48.420  38.380  1.00  0.00           H
ATOM   3071  HG2 LYS A 777      73.060  48.100  38.870  1.00  0.00           H
ATOM   3072  CD  LYS A 777      73.140  48.850  36.750  1.00  0.00           C
ATOM   3073  HD1 LYS A 777      72.190  48.440  36.350  1.00  0.00           H
ATOM   3074  HD2 LYS A 777      73.810  48.700  35.880  1.00  0.00           H
ATOM   3075  CE  LYS A 777      72.750  50.270  37.120  1.00  0.00           C
ATOM   3076  HE1 LYS A 777      71.940  50.130  37.860  1.00  0.00           H
ATOM   3077  HE2 LYS A 777      72.190  50.790  36.320  1.00  0.00           H
ATOM   3078  NZ  LYS A 777      73.910  50.990  37.730  1.00  0.00           N
ATOM   3079  HZ1 LYS A 777      73.670  52.000  37.680  1.00  0.00           H
ATOM   3080  HZ2 LYS A 777      74.740  50.710  37.160  1.00  0.00           H
ATOM   3081  HZ3 LYS A 777      74.070  50.790  38.740  1.00  0.00           H
ATOM   3082  C   LYS A 777      72.700  44.340  36.830  1.00  0.00           C
ATOM   3083  O   LYS A 777      72.370  43.390  37.550  1.00  0.00           O
ATOM   3084  N   ARG A 778      73.190  44.120  35.620  1.00  0.00           N
ATOM   3085  HN  ARG A 778      73.510  44.870  35.070  1.00  0.00           H
ATOM   3086  CA  ARG A 778      73.250  42.830  35.040  1.00  0.00           C
ATOM   3087  HA  ARG A 778      72.500  42.200  35.520  1.00  0.00           H
ATOM   3088  CB  ARG A 778      72.920  42.870  33.560  1.00  0.00           C
ATOM   3089  HB1 ARG A 778      72.790  41.830  33.190  1.00  0.00           H
ATOM   3090  HB2 ARG A 778      73.850  43.130  33.020  1.00  0.00           H
ATOM   3091  CG  ARG A 778      71.760  43.630  33.000  1.00  0.00           C
ATOM   3092  HG1 ARG A 778      71.680  43.450  31.900  1.00  0.00           H
ATOM   3093  HG2 ARG A 778      72.010  44.710  33.070  1.00  0.00           H
ATOM   3094  CD  ARG A 778      70.410  43.400  33.690  1.00  0.00           C
ATOM   3095  HD1 ARG A 778      69.780  44.210  33.270  1.00  0.00           H
ATOM   3096  HD2 ARG A 778      70.610  43.460  34.780  1.00  0.00           H
ATOM   3097  NE  ARG A 778      69.960  42.070  33.260  1.00  0.00           N
ATOM   3098  HE  ARG A 778      70.590  41.420  32.830  1.00  0.00           H
ATOM   3099  CZ  ARG A 778      68.730  41.620  33.440  1.00  0.00           C
ATOM   3100  NH1 ARG A 778      67.710  42.290  33.910  1.00  0.00           N
ATOM   3101 HH11 ARG A 778      67.840  43.270  34.070  1.00  0.00           H
ATOM   3102 HH12 ARG A 778      66.810  41.860  33.970  1.00  0.00           H
ATOM   3103  NH2 ARG A 778      68.470  40.420  32.990  1.00  0.00           N
ATOM   3104 HH21 ARG A 778      69.230  39.790  32.820  1.00  0.00           H
ATOM   3105 HH22 ARG A 778      67.690  39.990  33.460  1.00  0.00           H
ATOM   3106  C   ARG A 778      74.560  42.050  35.250  1.00  0.00           C
ATOM   3107  O   ARG A 778      74.780  40.940  34.720  1.00  0.00           O
ATOM   3108  N   TYR A 779      75.510  42.590  36.010  1.00  0.00           N
ATOM   3109  HN  TYR A 779      75.280  43.440  36.480  1.00  0.00           H
ATOM   3110  CA  TYR A 779      76.840  41.930  36.090  1.00  0.00           C
ATOM   3111  HA  TYR A 779      77.310  41.990  35.110  1.00  0.00           H
ATOM   3112  CB  TYR A 779      77.740  42.850  36.920  1.00  0.00           C
ATOM   3113  HB1 TYR A 779      77.310  42.930  37.940  1.00  0.00           H
ATOM   3114  HB2 TYR A 779      77.810  43.890  36.550  1.00  0.00           H
ATOM   3115  CG  TYR A 779      79.180  42.340  37.050  1.00  0.00           C
ATOM   3116  CD1 TYR A 779      80.140  42.520  36.030  1.00  0.00           C
ATOM   3117  HD1 TYR A 779      80.040  43.090  35.110  1.00  0.00           H
ATOM   3118  CE1 TYR A 779      81.380  41.850  36.100  1.00  0.00           C
ATOM   3119  HE1 TYR A 779      82.070  41.940  35.280  1.00  0.00           H
ATOM   3120  CZ  TYR A 779      81.680  41.100  37.230  1.00  0.00           C
ATOM   3121  OH  TYR A 779      82.950  40.440  37.380  1.00  0.00           O
ATOM   3122  HH  TYR A 779      83.320  40.390  36.500  1.00  0.00           H
ATOM   3123  CD2 TYR A 779      79.590  41.610  38.170  1.00  0.00           C
ATOM   3124  HD2 TYR A 779      78.830  41.420  38.920  1.00  0.00           H
ATOM   3125  CE2 TYR A 779      80.860  41.030  38.320  1.00  0.00           C
ATOM   3126  HE2 TYR A 779      81.090  40.410  39.170  1.00  0.00           H
ATOM   3127  C   TYR A 779      76.960  40.480  36.570  1.00  0.00           C
ATOM   3128  O   TYR A 779      77.510  39.640  35.890  1.00  0.00           O
ATOM   3129  N   PHE A 780      76.410  40.170  37.760  1.00  0.00           N
ATOM   3130  HN  PHE A 780      76.030  40.910  38.330  1.00  0.00           H
ATOM   3131  CA  PHE A 780      76.510  38.860  38.380  1.00  0.00           C
ATOM   3132  HA  PHE A 780      77.550  38.550  38.340  1.00  0.00           H
ATOM   3133  CB  PHE A 780      76.210  38.860  39.930  1.00  0.00           C
ATOM   3134  HB1 PHE A 780      76.110  37.840  40.360  1.00  0.00           H
ATOM   3135  HB2 PHE A 780      75.250  39.420  39.950  1.00  0.00           H
ATOM   3136  CG  PHE A 780      77.290  39.590  40.740  1.00  0.00           C
ATOM   3137  CD1 PHE A 780      77.260  40.910  41.050  1.00  0.00           C
ATOM   3138  HD1 PHE A 780      76.360  41.450  40.790  1.00  0.00           H
ATOM   3139  CE1 PHE A 780      78.230  41.360  42.050  1.00  0.00           C
ATOM   3140  HE1 PHE A 780      78.220  42.420  42.300  1.00  0.00           H
ATOM   3141  CZ  PHE A 780      79.390  40.580  42.290  1.00  0.00           C
ATOM   3142  HZ  PHE A 780      80.160  40.940  42.960  1.00  0.00           H
ATOM   3143  CD2 PHE A 780      78.400  38.770  41.040  1.00  0.00           C
ATOM   3144  HD2 PHE A 780      78.310  37.740  40.740  1.00  0.00           H
ATOM   3145  CE2 PHE A 780      79.440  39.310  41.810  1.00  0.00           C
ATOM   3146  HE2 PHE A 780      80.270  38.630  41.960  1.00  0.00           H
ATOM   3147  C   PHE A 780      75.670  37.840  37.770  1.00  0.00           C
ATOM   3148  O   PHE A 780      74.600  38.270  37.350  1.00  0.00           O
ATOM   3149  N   PRO A 781      75.970  36.550  37.750  1.00  0.00           N
ATOM   3150  CD  PRO A 781      77.280  35.940  37.970  1.00  0.00           C
ATOM   3151  HD1 PRO A 781      77.470  36.030  39.060  1.00  0.00           H
ATOM   3152  HD2 PRO A 781      78.110  36.410  37.400  1.00  0.00           H
ATOM   3153  CA  PRO A 781      74.920  35.510  37.480  1.00  0.00           C
ATOM   3154  HA  PRO A 781      74.720  35.620  36.430  1.00  0.00           H
ATOM   3155  CB  PRO A 781      75.670  34.230  37.810  1.00  0.00           C
ATOM   3156  HB1 PRO A 781      75.340  33.360  37.200  1.00  0.00           H
ATOM   3157  HB2 PRO A 781      75.450  33.950  38.860  1.00  0.00           H
ATOM   3158  CG  PRO A 781      77.120  34.470  37.630  1.00  0.00           C
ATOM   3159  HG1 PRO A 781      77.780  33.820  38.230  1.00  0.00           H
ATOM   3160  HG2 PRO A 781      77.410  34.370  36.560  1.00  0.00           H
ATOM   3161  C   PRO A 781      73.490  35.680  38.170  1.00  0.00           C
ATOM   3162  O   PRO A 781      73.280  36.030  39.330  1.00  0.00           O
ATOM   3163  N   THR A 782      72.420  35.490  37.340  1.00  0.00           N
ATOM   3164  HN  THR A 782      72.530  35.030  36.460  1.00  0.00           H
ATOM   3165  CA  THR A 782      71.010  35.790  37.610  1.00  0.00           C
ATOM   3166  HA  THR A 782      70.920  36.860  37.750  1.00  0.00           H
ATOM   3167  CB  THR A 782      70.220  35.310  36.380  1.00  0.00           C
ATOM   3168  HB  THR A 782      70.160  34.190  36.260  1.00  0.00           H
ATOM   3169  OG1 THR A 782      70.770  35.960  35.210  1.00  0.00           O
ATOM   3170  HG1 THR A 782      70.230  35.610  34.490  1.00  0.00           H
ATOM   3171  CG2 THR A 782      68.750  35.850  36.520  1.00  0.00           C
ATOM   3172 HG21 THR A 782      68.260  35.700  37.500  1.00  0.00           H
ATOM   3173 HG22 THR A 782      68.180  35.450  35.660  1.00  0.00           H
ATOM   3174 HG23 THR A 782      68.720  36.950  36.350  1.00  0.00           H
ATOM   3175  C   THR A 782      70.460  35.120  38.850  1.00  0.00           C
ATOM   3176  O   THR A 782      69.760  35.780  39.590  1.00  0.00           O
ATOM   3177  N   LYS A 783      70.650  33.860  39.020  1.00  0.00           N
ATOM   3178  HN  LYS A 783      71.170  33.280  38.400  1.00  0.00           H
ATOM   3179  CA  LYS A 783      70.160  33.080  40.130  1.00  0.00           C
ATOM   3180  HA  LYS A 783      69.100  33.290  40.130  1.00  0.00           H
ATOM   3181  CB  LYS A 783      70.200  31.540  39.940  1.00  0.00           C
ATOM   3182  HB1 LYS A 783      69.740  30.990  40.790  1.00  0.00           H
ATOM   3183  HB2 LYS A 783      71.270  31.240  39.880  1.00  0.00           H
ATOM   3184  CG  LYS A 783      69.400  30.960  38.820  1.00  0.00           C
ATOM   3185  HG1 LYS A 783      69.900  31.470  37.960  1.00  0.00           H
ATOM   3186  HG2 LYS A 783      68.340  31.250  38.630  1.00  0.00           H
ATOM   3187  CD  LYS A 783      69.610  29.410  38.760  1.00  0.00           C
ATOM   3188  HD1 LYS A 783      69.140  29.110  39.720  1.00  0.00           H
ATOM   3189  HD2 LYS A 783      70.670  29.120  38.630  1.00  0.00           H
ATOM   3190  CE  LYS A 783      68.830  28.850  37.560  1.00  0.00           C
ATOM   3191  HE1 LYS A 783      67.770  29.120  37.660  1.00  0.00           H
ATOM   3192  HE2 LYS A 783      68.990  27.750  37.610  1.00  0.00           H
ATOM   3193  NZ  LYS A 783      69.330  29.290  36.260  1.00  0.00           N
ATOM   3194  HZ1 LYS A 783      69.150  28.630  35.470  1.00  0.00           H
ATOM   3195  HZ2 LYS A 783      70.360  29.370  36.370  1.00  0.00           H
ATOM   3196  HZ3 LYS A 783      69.030  30.240  35.970  1.00  0.00           H
ATOM   3197  C   LYS A 783      70.850  33.490  41.500  1.00  0.00           C
ATOM   3198  O   LYS A 783      70.120  33.760  42.410  1.00  0.00           O
ATOM   3199  N   VAL A 784      72.150  33.610  41.630  1.00  0.00           N
ATOM   3200  HN  VAL A 784      72.800  33.330  40.920  1.00  0.00           H
ATOM   3201  CA  VAL A 784      72.770  34.310  42.650  1.00  0.00           C
ATOM   3202  HA  VAL A 784      72.620  33.690  43.520  1.00  0.00           H
ATOM   3203  CB  VAL A 784      74.320  34.260  42.320  1.00  0.00           C
ATOM   3204  HB  VAL A 784      74.490  34.590  41.270  1.00  0.00           H
ATOM   3205  CG1 VAL A 784      75.170  35.270  43.200  1.00  0.00           C
ATOM   3206 HG11 VAL A 784      74.800  35.120  44.230  1.00  0.00           H
ATOM   3207 HG12 VAL A 784      74.870  36.300  42.920  1.00  0.00           H
ATOM   3208 HG13 VAL A 784      76.270  35.150  43.020  1.00  0.00           H
ATOM   3209  CG2 VAL A 784      74.790  32.820  42.430  1.00  0.00           C
ATOM   3210 HG21 VAL A 784      75.830  32.700  42.030  1.00  0.00           H
ATOM   3211 HG22 VAL A 784      74.090  32.150  41.880  1.00  0.00           H
ATOM   3212 HG23 VAL A 784      74.680  32.660  43.520  1.00  0.00           H
ATOM   3213  C   VAL A 784      72.320  35.690  43.040  1.00  0.00           C
ATOM   3214  O   VAL A 784      72.090  36.020  44.210  1.00  0.00           O
ATOM   3215  N   ARG A 785      72.260  36.680  42.060  1.00  0.00           N
ATOM   3216  HN  ARG A 785      72.520  36.450  41.120  1.00  0.00           H
ATOM   3217  CA  ARG A 785      72.050  38.110  42.310  1.00  0.00           C
ATOM   3218  HA  ARG A 785      72.650  38.350  43.160  1.00  0.00           H
ATOM   3219  CB  ARG A 785      72.340  39.060  41.060  1.00  0.00           C
ATOM   3220  HB1 ARG A 785      73.290  38.650  40.670  1.00  0.00           H
ATOM   3221  HB2 ARG A 785      72.580  40.020  41.550  1.00  0.00           H
ATOM   3222  CG  ARG A 785      71.270  39.170  39.970  1.00  0.00           C
ATOM   3223  HG1 ARG A 785      70.560  39.920  40.380  1.00  0.00           H
ATOM   3224  HG2 ARG A 785      70.800  38.160  39.870  1.00  0.00           H
ATOM   3225  CD  ARG A 785      71.960  39.510  38.610  1.00  0.00           C
ATOM   3226  HD1 ARG A 785      72.590  38.630  38.360  1.00  0.00           H
ATOM   3227  HD2 ARG A 785      72.570  40.430  38.670  1.00  0.00           H
ATOM   3228  NE  ARG A 785      70.870  39.730  37.510  1.00  0.00           N
ATOM   3229  HE  ARG A 785      70.030  40.160  37.820  1.00  0.00           H
ATOM   3230  CZ  ARG A 785      70.980  39.170  36.320  1.00  0.00           C
ATOM   3231  NH1 ARG A 785      72.150  38.770  35.820  1.00  0.00           N
ATOM   3232 HH11 ARG A 785      72.170  38.350  34.920  1.00  0.00           H
ATOM   3233 HH12 ARG A 785      72.950  38.840  36.440  1.00  0.00           H
ATOM   3234  NH2 ARG A 785      69.910  39.040  35.540  1.00  0.00           N
ATOM   3235 HH21 ARG A 785      69.870  38.530  34.690  1.00  0.00           H
ATOM   3236 HH22 ARG A 785      69.070  39.180  36.060  1.00  0.00           H
ATOM   3237  C   ARG A 785      70.550  38.250  42.850  1.00  0.00           C
ATOM   3238  O   ARG A 785      70.350  38.930  43.860  1.00  0.00           O
ATOM   3239  N   SER A 786      69.590  37.530  42.230  1.00  0.00           N
ATOM   3240  HN  SER A 786      69.920  36.960  41.480  1.00  0.00           H
ATOM   3241  CA  SER A 786      68.230  37.310  42.780  1.00  0.00           C
ATOM   3242  HA  SER A 786      67.790  38.260  43.040  1.00  0.00           H
ATOM   3243  CB  SER A 786      67.330  36.730  41.730  1.00  0.00           C
ATOM   3244  HB1 SER A 786      67.260  37.480  40.930  1.00  0.00           H
ATOM   3245  HB2 SER A 786      66.270  36.620  42.050  1.00  0.00           H
ATOM   3246  OG  SER A 786      67.790  35.480  41.140  1.00  0.00           O
ATOM   3247  HG1 SER A 786      68.620  35.630  40.680  1.00  0.00           H
ATOM   3248  C   SER A 786      68.090  36.640  44.150  1.00  0.00           C
ATOM   3249  O   SER A 786      67.370  37.090  44.980  1.00  0.00           O
ATOM   3250  N   THR A 787      68.860  35.510  44.350  1.00  0.00           N
ATOM   3251  HN  THR A 787      69.500  35.150  43.690  1.00  0.00           H
ATOM   3252  CA  THR A 787      68.870  34.940  45.740  1.00  0.00           C
ATOM   3253  HA  THR A 787      67.890  34.570  45.990  1.00  0.00           H
ATOM   3254  CB  THR A 787      69.840  33.820  45.860  1.00  0.00           C
ATOM   3255  HB  THR A 787      70.850  34.240  45.650  1.00  0.00           H
ATOM   3256  OG1 THR A 787      69.540  32.820  44.850  1.00  0.00           O
ATOM   3257  HG1 THR A 787      69.620  33.310  44.010  1.00  0.00           H
ATOM   3258  CG2 THR A 787      69.820  33.100  47.240  1.00  0.00           C
ATOM   3259 HG21 THR A 787      70.020  33.840  48.050  1.00  0.00           H
ATOM   3260 HG22 THR A 787      70.610  32.320  47.300  1.00  0.00           H
ATOM   3261 HG23 THR A 787      68.840  32.610  47.450  1.00  0.00           H
ATOM   3262  C   THR A 787      69.260  35.960  46.860  1.00  0.00           C
ATOM   3263  O   THR A 787      68.520  36.190  47.850  1.00  0.00           O
ATOM   3264  N   ILE A 788      70.380  36.660  46.530  1.00  0.00           N
ATOM   3265  HN  ILE A 788      70.910  36.440  45.720  1.00  0.00           H
ATOM   3266  CA  ILE A 788      70.880  37.760  47.300  1.00  0.00           C
ATOM   3267  HA  ILE A 788      71.060  37.410  48.300  1.00  0.00           H
ATOM   3268  CB  ILE A 788      72.260  38.220  46.820  1.00  0.00           C
ATOM   3269  HB  ILE A 788      72.270  38.050  45.720  1.00  0.00           H
ATOM   3270  CG2 ILE A 788      72.620  39.650  47.160  1.00  0.00           C
ATOM   3271 HG21 ILE A 788      71.830  40.320  46.750  1.00  0.00           H
ATOM   3272 HG22 ILE A 788      73.570  40.060  46.750  1.00  0.00           H
ATOM   3273 HG23 ILE A 788      72.580  39.750  48.270  1.00  0.00           H
ATOM   3274  CG1 ILE A 788      73.330  37.290  47.440  1.00  0.00           C
ATOM   3275 HG11 ILE A 788      73.070  36.230  47.260  1.00  0.00           H
ATOM   3276 HG12 ILE A 788      73.240  37.430  48.540  1.00  0.00           H
ATOM   3277  CD  ILE A 788      74.780  37.590  47.000  1.00  0.00           C
ATOM   3278  HD1 ILE A 788      75.180  38.510  47.480  1.00  0.00           H
ATOM   3279  HD2 ILE A 788      74.740  37.610  45.890  1.00  0.00           H
ATOM   3280  HD3 ILE A 788      75.460  36.840  47.440  1.00  0.00           H
ATOM   3281  C   ILE A 788      69.940  38.930  47.500  1.00  0.00           C
ATOM   3282  O   ILE A 788      69.830  39.490  48.580  1.00  0.00           O
ATOM   3283  N   SER A 789      69.210  39.370  46.500  1.00  0.00           N
ATOM   3284  HN  SER A 789      69.280  38.880  45.630  1.00  0.00           H
ATOM   3285  CA  SER A 789      68.180  40.340  46.590  1.00  0.00           C
ATOM   3286  HA  SER A 789      68.660  41.130  47.150  1.00  0.00           H
ATOM   3287  CB  SER A 789      67.930  40.930  45.160  1.00  0.00           C
ATOM   3288  HB1 SER A 789      67.680  40.080  44.480  1.00  0.00           H
ATOM   3289  HB2 SER A 789      68.910  41.350  44.870  1.00  0.00           H
ATOM   3290  OG  SER A 789      66.970  41.950  45.010  1.00  0.00           O
ATOM   3291  HG1 SER A 789      66.330  41.680  44.340  1.00  0.00           H
ATOM   3292  C   SER A 789      66.900  39.970  47.370  1.00  0.00           C
ATOM   3293  O   SER A 789      66.420  40.780  48.170  1.00  0.00           O
ATOM   3294  N   ASP A 790      66.310  38.760  47.180  1.00  0.00           N
ATOM   3295  HN  ASP A 790      66.730  38.150  46.520  1.00  0.00           H
ATOM   3296  CA  ASP A 790      65.130  38.240  47.820  1.00  0.00           C
ATOM   3297  HA  ASP A 790      64.410  39.050  47.890  1.00  0.00           H
ATOM   3298  CB  ASP A 790      64.610  36.950  47.180  1.00  0.00           C
ATOM   3299  HB1 ASP A 790      63.930  36.470  47.920  1.00  0.00           H
ATOM   3300  HB2 ASP A 790      65.450  36.250  46.990  1.00  0.00           H
ATOM   3301  CG  ASP A 790      63.970  37.190  45.860  1.00  0.00           C
ATOM   3302  OD1 ASP A 790      63.710  38.410  45.510  1.00  0.00           O
ATOM   3303  OD2 ASP A 790      63.670  36.200  45.150  1.00  0.00           O
ATOM   3304  C   ASP A 790      65.340  37.990  49.290  1.00  0.00           C
ATOM   3305  O   ASP A 790      64.550  38.330  50.170  1.00  0.00           O
ATOM   3306  N   PHE A 791      66.510  37.460  49.690  1.00  0.00           N
ATOM   3307  HN  PHE A 791      67.120  37.080  49.000  1.00  0.00           H
ATOM   3308  CA  PHE A 791      66.750  37.150  51.090  1.00  0.00           C
ATOM   3309  HA  PHE A 791      65.820  37.240  51.630  1.00  0.00           H
ATOM   3310  CB  PHE A 791      67.240  35.630  51.250  1.00  0.00           C
ATOM   3311  HB1 PHE A 791      67.510  35.560  52.330  1.00  0.00           H
ATOM   3312  HB2 PHE A 791      68.180  35.520  50.670  1.00  0.00           H
ATOM   3313  CG  PHE A 791      66.270  34.540  50.790  1.00  0.00           C
ATOM   3314  CD1 PHE A 791      66.400  33.770  49.550  1.00  0.00           C
ATOM   3315  HD1 PHE A 791      67.210  34.110  48.910  1.00  0.00           H
ATOM   3316  CE1 PHE A 791      65.320  32.960  49.200  1.00  0.00           C
ATOM   3317  HE1 PHE A 791      65.290  32.490  48.230  1.00  0.00           H
ATOM   3318  CZ  PHE A 791      64.150  32.880  50.000  1.00  0.00           C
ATOM   3319  HZ  PHE A 791      63.260  32.360  49.690  1.00  0.00           H
ATOM   3320  CD2 PHE A 791      65.240  34.350  51.630  1.00  0.00           C
ATOM   3321  HD2 PHE A 791      65.050  34.690  52.630  1.00  0.00           H
ATOM   3322  CE2 PHE A 791      64.160  33.520  51.230  1.00  0.00           C
ATOM   3323  HE2 PHE A 791      63.350  33.170  51.830  1.00  0.00           H
ATOM   3324  C   PHE A 791      67.660  38.160  51.790  1.00  0.00           C
ATOM   3325  O   PHE A 791      68.140  37.870  52.850  1.00  0.00           O
ATOM   3326  N   ALA A 792      67.940  39.380  51.190  1.00  0.00           N
ATOM   3327  HN  ALA A 792      67.520  39.570  50.320  1.00  0.00           H
ATOM   3328  CA  ALA A 792      68.760  40.440  51.830  1.00  0.00           C
ATOM   3329  HA  ALA A 792      69.720  39.970  51.910  1.00  0.00           H
ATOM   3330  CB  ALA A 792      69.120  41.720  51.050  1.00  0.00           C
ATOM   3331  HB1 ALA A 792      68.130  42.160  50.780  1.00  0.00           H
ATOM   3332  HB2 ALA A 792      69.610  41.480  50.090  1.00  0.00           H
ATOM   3333  HB3 ALA A 792      69.730  42.420  51.650  1.00  0.00           H
ATOM   3334  C   ALA A 792      68.310  40.950  53.220  1.00  0.00           C
ATOM   3335  O   ALA A 792      69.200  41.040  54.130  1.00  0.00           O
ATOM   3336  N   VAL A 793      67.020  41.250  53.460  1.00  0.00           N
ATOM   3337  HN  VAL A 793      66.380  41.360  52.700  1.00  0.00           H
ATOM   3338  CA  VAL A 793      66.450  41.730  54.700  1.00  0.00           C
ATOM   3339  HA  VAL A 793      67.030  42.540  55.100  1.00  0.00           H
ATOM   3340  CB  VAL A 793      65.000  42.150  54.460  1.00  0.00           C
ATOM   3341  HB  VAL A 793      64.630  42.470  55.460  1.00  0.00           H
ATOM   3342  CG1 VAL A 793      65.080  43.320  53.470  1.00  0.00           C
ATOM   3343 HG11 VAL A 793      64.060  43.640  53.170  1.00  0.00           H
ATOM   3344 HG12 VAL A 793      65.760  43.150  52.610  1.00  0.00           H
ATOM   3345 HG13 VAL A 793      65.580  44.140  54.030  1.00  0.00           H
ATOM   3346  CG2 VAL A 793      64.000  41.070  54.030  1.00  0.00           C
ATOM   3347 HG21 VAL A 793      63.820  40.280  54.780  1.00  0.00           H
ATOM   3348 HG22 VAL A 793      64.500  40.450  53.240  1.00  0.00           H
ATOM   3349 HG23 VAL A 793      63.070  41.490  53.590  1.00  0.00           H
ATOM   3350  C   VAL A 793      66.540  40.640  55.710  1.00  0.00           C
ATOM   3351  O   VAL A 793      66.970  40.930  56.820  1.00  0.00           O
ATOM   3352  N   PHE A 794      66.270  39.340  55.300  1.00  0.00           N
ATOM   3353  HN  PHE A 794      65.800  39.180  54.440  1.00  0.00           H
ATOM   3354  CA  PHE A 794      66.390  38.150  56.120  1.00  0.00           C
ATOM   3355  HA  PHE A 794      65.770  38.240  57.000  1.00  0.00           H
ATOM   3356  CB  PHE A 794      65.940  36.940  55.210  1.00  0.00           C
ATOM   3357  HB1 PHE A 794      66.670  36.830  54.370  1.00  0.00           H
ATOM   3358  HB2 PHE A 794      64.920  37.150  54.820  1.00  0.00           H
ATOM   3359  CG  PHE A 794      65.800  35.610  55.850  1.00  0.00           C
ATOM   3360  CD1 PHE A 794      66.200  34.470  55.180  1.00  0.00           C
ATOM   3361  HD1 PHE A 794      66.720  34.540  54.240  1.00  0.00           H
ATOM   3362  CE1 PHE A 794      66.130  33.200  55.710  1.00  0.00           C
ATOM   3363  HE1 PHE A 794      66.530  32.390  55.140  1.00  0.00           H
ATOM   3364  CZ  PHE A 794      65.610  33.040  57.010  1.00  0.00           C
ATOM   3365  HZ  PHE A 794      65.470  32.010  57.280  1.00  0.00           H
ATOM   3366  CD2 PHE A 794      65.400  35.480  57.200  1.00  0.00           C
ATOM   3367  HD2 PHE A 794      65.000  36.350  57.680  1.00  0.00           H
ATOM   3368  CE2 PHE A 794      65.280  34.170  57.720  1.00  0.00           C
ATOM   3369  HE2 PHE A 794      64.770  34.020  58.670  1.00  0.00           H
ATOM   3370  C   PHE A 794      67.790  37.930  56.720  1.00  0.00           C
ATOM   3371  O   PHE A 794      67.930  37.810  57.960  1.00  0.00           O
ATOM   3372  N   LEU A 795      68.810  38.000  55.860  1.00  0.00           N
ATOM   3373  HN  LEU A 795      68.570  38.050  54.890  1.00  0.00           H
ATOM   3374  CA  LEU A 795      70.180  38.000  56.180  1.00  0.00           C
ATOM   3375  HA  LEU A 795      70.310  37.060  56.710  1.00  0.00           H
ATOM   3376  CB  LEU A 795      71.050  38.020  54.950  1.00  0.00           C
ATOM   3377  HB1 LEU A 795      71.130  38.980  54.400  1.00  0.00           H
ATOM   3378  HB2 LEU A 795      70.690  37.280  54.180  1.00  0.00           H
ATOM   3379  CG  LEU A 795      72.580  37.750  55.210  1.00  0.00           C
ATOM   3380  HG  LEU A 795      73.080  38.660  55.610  1.00  0.00           H
ATOM   3381  CD1 LEU A 795      72.790  36.470  56.020  1.00  0.00           C
ATOM   3382 HD11 LEU A 795      73.860  36.150  56.050  1.00  0.00           H
ATOM   3383 HD12 LEU A 795      72.310  35.770  55.320  1.00  0.00           H
ATOM   3384 HD13 LEU A 795      72.220  36.490  56.970  1.00  0.00           H
ATOM   3385  CD2 LEU A 795      73.290  37.660  53.850  1.00  0.00           C
ATOM   3386 HD21 LEU A 795      73.130  38.490  53.130  1.00  0.00           H
ATOM   3387 HD22 LEU A 795      72.860  36.790  53.320  1.00  0.00           H
ATOM   3388 HD23 LEU A 795      74.370  37.440  53.990  1.00  0.00           H
ATOM   3389  C   LEU A 795      70.530  39.100  57.180  1.00  0.00           C
ATOM   3390  O   LEU A 795      71.160  38.990  58.220  1.00  0.00           O
ATOM   3391  N   THR A 796      70.060  40.300  56.830  1.00  0.00           N
ATOM   3392  HN  THR A 796      69.520  40.340  55.990  1.00  0.00           H
ATOM   3393  CA  THR A 796      70.310  41.430  57.660  1.00  0.00           C
ATOM   3394  HA  THR A 796      71.380  41.450  57.760  1.00  0.00           H
ATOM   3395  CB  THR A 796      69.860  42.790  57.080  1.00  0.00           C
ATOM   3396  HB  THR A 796      68.800  43.090  57.160  1.00  0.00           H
ATOM   3397  OG1 THR A 796      70.310  42.990  55.730  1.00  0.00           O
ATOM   3398  HG1 THR A 796      69.850  42.280  55.280  1.00  0.00           H
ATOM   3399  CG2 THR A 796      70.580  43.910  57.880  1.00  0.00           C
ATOM   3400 HG21 THR A 796      71.680  43.920  57.930  1.00  0.00           H
ATOM   3401 HG22 THR A 796      70.270  44.040  58.940  1.00  0.00           H
ATOM   3402 HG23 THR A 796      70.240  44.850  57.380  1.00  0.00           H
ATOM   3403  C   THR A 796      69.660  41.290  59.030  1.00  0.00           C
ATOM   3404  O   THR A 796      70.250  41.630  60.060  1.00  0.00           O
ATOM   3405  N   ILE A 797      68.420  40.670  59.150  1.00  0.00           N
ATOM   3406  HN  ILE A 797      67.870  40.410  58.360  1.00  0.00           H
ATOM   3407  CA  ILE A 797      67.740  40.380  60.410  1.00  0.00           C
ATOM   3408  HA  ILE A 797      67.940  41.220  61.060  1.00  0.00           H
ATOM   3409  CB  ILE A 797      66.170  40.210  60.200  1.00  0.00           C
ATOM   3410  HB  ILE A 797      66.040  39.470  59.390  1.00  0.00           H
ATOM   3411  CG2 ILE A 797      65.580  39.620  61.380  1.00  0.00           C
ATOM   3412 HG21 ILE A 797      66.100  38.700  61.710  1.00  0.00           H
ATOM   3413 HG22 ILE A 797      64.490  39.390  61.270  1.00  0.00           H
ATOM   3414 HG23 ILE A 797      65.690  40.360  62.210  1.00  0.00           H
ATOM   3415  CG1 ILE A 797      65.580  41.540  59.670  1.00  0.00           C
ATOM   3416 HG11 ILE A 797      66.260  42.040  58.960  1.00  0.00           H
ATOM   3417 HG12 ILE A 797      65.580  42.250  60.530  1.00  0.00           H
ATOM   3418  CD  ILE A 797      64.140  41.370  59.260  1.00  0.00           C
ATOM   3419  HD1 ILE A 797      64.160  40.760  58.340  1.00  0.00           H
ATOM   3420  HD2 ILE A 797      63.540  42.290  59.090  1.00  0.00           H
ATOM   3421  HD3 ILE A 797      63.470  40.820  59.960  1.00  0.00           H
ATOM   3422  C   ILE A 797      68.430  39.330  61.150  1.00  0.00           C
ATOM   3423  O   ILE A 797      68.680  39.460  62.330  1.00  0.00           O
ATOM   3424  N   VAL A 798      68.820  38.280  60.510  1.00  0.00           N
ATOM   3425  HN  VAL A 798      68.710  38.210  59.520  1.00  0.00           H
ATOM   3426  CA  VAL A 798      69.530  37.090  61.080  1.00  0.00           C
ATOM   3427  HA  VAL A 798      68.890  36.770  61.900  1.00  0.00           H
ATOM   3428  CB  VAL A 798      69.590  35.890  60.190  1.00  0.00           C
ATOM   3429  HB  VAL A 798      69.860  36.200  59.150  1.00  0.00           H
ATOM   3430  CG1 VAL A 798      70.790  34.950  60.510  1.00  0.00           C
ATOM   3431 HG11 VAL A 798      71.770  35.450  60.430  1.00  0.00           H
ATOM   3432 HG12 VAL A 798      70.910  34.010  59.930  1.00  0.00           H
ATOM   3433 HG13 VAL A 798      70.710  34.610  61.560  1.00  0.00           H
ATOM   3434  CG2 VAL A 798      68.300  35.090  60.180  1.00  0.00           C
ATOM   3435 HG21 VAL A 798      67.520  35.780  59.790  1.00  0.00           H
ATOM   3436 HG22 VAL A 798      67.900  34.590  61.090  1.00  0.00           H
ATOM   3437 HG23 VAL A 798      68.370  34.310  59.390  1.00  0.00           H
ATOM   3438  C   VAL A 798      70.810  37.570  61.710  1.00  0.00           C
ATOM   3439  O   VAL A 798      71.160  37.300  62.860  1.00  0.00           O
ATOM   3440  N   ILE A 799      71.580  38.460  60.970  1.00  0.00           N
ATOM   3441  HN  ILE A 799      71.250  38.790  60.090  1.00  0.00           H
ATOM   3442  CA  ILE A 799      72.820  39.090  61.450  1.00  0.00           C
ATOM   3443  HA  ILE A 799      73.460  38.270  61.720  1.00  0.00           H
ATOM   3444  CB  ILE A 799      73.500  39.930  60.380  1.00  0.00           C
ATOM   3445  HB  ILE A 799      72.840  40.520  59.700  1.00  0.00           H
ATOM   3446  CG2 ILE A 799      74.480  40.990  61.040  1.00  0.00           C
ATOM   3447 HG21 ILE A 799      75.160  40.530  61.790  1.00  0.00           H
ATOM   3448 HG22 ILE A 799      73.840  41.810  61.430  1.00  0.00           H
ATOM   3449 HG23 ILE A 799      75.160  41.330  60.220  1.00  0.00           H
ATOM   3450  CG1 ILE A 799      74.350  39.060  59.430  1.00  0.00           C
ATOM   3451 HG11 ILE A 799      73.760  38.170  59.120  1.00  0.00           H
ATOM   3452 HG12 ILE A 799      75.290  38.860  59.990  1.00  0.00           H
ATOM   3453  CD  ILE A 799      74.740  39.770  58.150  1.00  0.00           C
ATOM   3454  HD1 ILE A 799      75.110  39.070  57.380  1.00  0.00           H
ATOM   3455  HD2 ILE A 799      75.620  40.360  58.490  1.00  0.00           H
ATOM   3456  HD3 ILE A 799      73.970  40.460  57.740  1.00  0.00           H
ATOM   3457  C   ILE A 799      72.590  39.890  62.690  1.00  0.00           C
ATOM   3458  O   ILE A 799      73.220  39.690  63.730  1.00  0.00           O
ATOM   3459  N   MET A 800      71.600  40.830  62.690  1.00  0.00           N
ATOM   3460  HN  MET A 800      71.010  40.970  61.910  1.00  0.00           H
ATOM   3461  CA  MET A 800      71.550  41.900  63.710  1.00  0.00           C
ATOM   3462  HA  MET A 800      72.550  42.280  63.830  1.00  0.00           H
ATOM   3463  CB  MET A 800      70.790  43.140  63.200  1.00  0.00           C
ATOM   3464  HB1 MET A 800      70.520  43.850  64.010  1.00  0.00           H
ATOM   3465  HB2 MET A 800      69.860  42.710  62.770  1.00  0.00           H
ATOM   3466  CG  MET A 800      71.550  44.010  62.190  1.00  0.00           C
ATOM   3467  HG1 MET A 800      70.870  44.480  61.450  1.00  0.00           H
ATOM   3468  HG2 MET A 800      72.290  43.430  61.590  1.00  0.00           H
ATOM   3469  SD  MET A 800      72.460  45.380  62.910  1.00  0.00           S
ATOM   3470  CE  MET A 800      73.990  44.670  63.550  1.00  0.00           C
ATOM   3471  HE1 MET A 800      73.690  43.960  64.350  1.00  0.00           H
ATOM   3472  HE2 MET A 800      74.770  45.400  63.870  1.00  0.00           H
ATOM   3473  HE3 MET A 800      74.460  44.030  62.770  1.00  0.00           H
ATOM   3474  C   MET A 800      71.050  41.430  65.080  1.00  0.00           C
ATOM   3475  O   MET A 800      71.460  41.880  66.150  1.00  0.00           O
ATOM   3476  N   VAL A 801      70.200  40.400  65.090  1.00  0.00           N
ATOM   3477  HN  VAL A 801      69.950  40.000  64.210  1.00  0.00           H
ATOM   3478  CA  VAL A 801      69.930  39.540  66.250  1.00  0.00           C
ATOM   3479  HA  VAL A 801      69.720  40.190  67.100  1.00  0.00           H
ATOM   3480  CB  VAL A 801      68.750  38.670  65.980  1.00  0.00           C
ATOM   3481  HB  VAL A 801      69.110  37.910  65.260  1.00  0.00           H
ATOM   3482  CG1 VAL A 801      68.460  37.830  67.270  1.00  0.00           C
ATOM   3483 HG11 VAL A 801      68.380  38.470  68.170  1.00  0.00           H
ATOM   3484 HG12 VAL A 801      69.220  37.090  67.580  1.00  0.00           H
ATOM   3485 HG13 VAL A 801      67.550  37.200  67.170  1.00  0.00           H
ATOM   3486  CG2 VAL A 801      67.540  39.490  65.560  1.00  0.00           C
ATOM   3487 HG21 VAL A 801      67.490  40.300  66.310  1.00  0.00           H
ATOM   3488 HG22 VAL A 801      66.730  38.770  65.850  1.00  0.00           H
ATOM   3489 HG23 VAL A 801      67.440  39.790  64.500  1.00  0.00           H
ATOM   3490  C   VAL A 801      71.160  38.730  66.670  1.00  0.00           C
ATOM   3491  O   VAL A 801      71.430  38.620  67.880  1.00  0.00           O
ATOM   3492  N   THR A 802      71.920  38.110  65.720  1.00  0.00           N
ATOM   3493  HN  THR A 802      71.650  38.150  64.750  1.00  0.00           H
ATOM   3494  CA  THR A 802      73.090  37.270  66.120  1.00  0.00           C
ATOM   3495  HA  THR A 802      72.780  36.590  66.890  1.00  0.00           H
ATOM   3496  CB  THR A 802      73.570  36.540  64.910  1.00  0.00           C
ATOM   3497  HB  THR A 802      73.790  37.220  64.060  1.00  0.00           H
ATOM   3498  OG1 THR A 802      72.590  35.620  64.450  1.00  0.00           O
ATOM   3499  HG1 THR A 802      71.900  36.140  64.050  1.00  0.00           H
ATOM   3500  CG2 THR A 802      74.880  35.760  65.160  1.00  0.00           C
ATOM   3501 HG21 THR A 802      75.110  35.170  64.240  1.00  0.00           H
ATOM   3502 HG22 THR A 802      74.850  35.070  66.020  1.00  0.00           H
ATOM   3503 HG23 THR A 802      75.680  36.490  65.390  1.00  0.00           H
ATOM   3504  C   THR A 802      74.140  38.130  66.800  1.00  0.00           C
ATOM   3505  O   THR A 802      74.670  37.720  67.810  1.00  0.00           O
ATOM   3506  N   ILE A 803      74.400  39.410  66.260  1.00  0.00           N
ATOM   3507  HN  ILE A 803      74.020  39.700  65.380  1.00  0.00           H
ATOM   3508  CA  ILE A 803      75.210  40.400  66.950  1.00  0.00           C
ATOM   3509  HA  ILE A 803      76.190  39.980  67.120  1.00  0.00           H
ATOM   3510  CB  ILE A 803      75.360  41.730  66.090  1.00  0.00           C
ATOM   3511  HB  ILE A 803      74.380  42.270  66.090  1.00  0.00           H
ATOM   3512  CG2 ILE A 803      76.390  42.660  66.670  1.00  0.00           C
ATOM   3513 HG21 ILE A 803      76.320  42.820  67.770  1.00  0.00           H
ATOM   3514 HG22 ILE A 803      76.220  43.660  66.190  1.00  0.00           H
ATOM   3515 HG23 ILE A 803      77.430  42.330  66.500  1.00  0.00           H
ATOM   3516  CG1 ILE A 803      75.800  41.480  64.670  1.00  0.00           C
ATOM   3517 HG11 ILE A 803      76.180  42.460  64.290  1.00  0.00           H
ATOM   3518 HG12 ILE A 803      74.940  41.150  64.040  1.00  0.00           H
ATOM   3519  CD  ILE A 803      76.840  40.400  64.410  1.00  0.00           C
ATOM   3520  HD1 ILE A 803      76.500  39.370  64.630  1.00  0.00           H
ATOM   3521  HD2 ILE A 803      77.730  40.590  65.040  1.00  0.00           H
ATOM   3522  HD3 ILE A 803      77.010  40.450  63.320  1.00  0.00           H
ATOM   3523  C   ILE A 803      74.720  40.730  68.420  1.00  0.00           C
ATOM   3524  O   ILE A 803      75.560  40.630  69.300  1.00  0.00           O
ATOM   3525  N   ASP A 804      73.440  41.120  68.610  1.00  0.00           N
ATOM   3526  HN  ASP A 804      72.850  41.160  67.820  1.00  0.00           H
ATOM   3527  CA  ASP A 804      72.720  41.340  69.900  1.00  0.00           C
ATOM   3528  HA  ASP A 804      73.230  42.060  70.510  1.00  0.00           H
ATOM   3529  CB  ASP A 804      71.290  41.770  69.600  1.00  0.00           C
ATOM   3530  HB1 ASP A 804      70.750  41.110  68.880  1.00  0.00           H
ATOM   3531  HB2 ASP A 804      71.330  42.710  69.010  1.00  0.00           H
ATOM   3532  CG  ASP A 804      70.410  41.900  70.830  1.00  0.00           C
ATOM   3533  OD1 ASP A 804      70.220  43.030  71.240  1.00  0.00           O
ATOM   3534  OD2 ASP A 804      69.830  40.920  71.410  1.00  0.00           O
ATOM   3535  C   ASP A 804      72.900  40.150  70.940  1.00  0.00           C
ATOM   3536  O   ASP A 804      73.360  40.420  72.050  1.00  0.00           O
ATOM   3537  N   TYR A 805      72.640  38.870  70.590  1.00  0.00           N
ATOM   3538  HN  TYR A 805      72.240  38.600  69.730  1.00  0.00           H
ATOM   3539  CA  TYR A 805      72.940  37.720  71.390  1.00  0.00           C
ATOM   3540  HA  TYR A 805      72.420  37.770  72.330  1.00  0.00           H
ATOM   3541  CB  TYR A 805      72.400  36.330  70.600  1.00  0.00           C
ATOM   3542  HB1 TYR A 805      72.830  36.470  69.580  1.00  0.00           H
ATOM   3543  HB2 TYR A 805      71.310  36.460  70.590  1.00  0.00           H
ATOM   3544  CG  TYR A 805      72.780  35.010  71.240  1.00  0.00           C
ATOM   3545  CD1 TYR A 805      72.350  34.850  72.510  1.00  0.00           C
ATOM   3546  HD1 TYR A 805      71.640  35.500  73.000  1.00  0.00           H
ATOM   3547  CE1 TYR A 805      72.750  33.670  73.190  1.00  0.00           C
ATOM   3548  HE1 TYR A 805      72.280  33.470  74.150  1.00  0.00           H
ATOM   3549  CZ  TYR A 805      73.540  32.720  72.520  1.00  0.00           C
ATOM   3550  OH  TYR A 805      73.910  31.500  73.160  1.00  0.00           O
ATOM   3551  HH  TYR A 805      74.800  31.360  72.850  1.00  0.00           H
ATOM   3552  CD2 TYR A 805      73.650  34.110  70.560  1.00  0.00           C
ATOM   3553  HD2 TYR A 805      73.910  34.290  69.530  1.00  0.00           H
ATOM   3554  CE2 TYR A 805      74.020  32.950  71.200  1.00  0.00           C
ATOM   3555  HE2 TYR A 805      74.600  32.180  70.680  1.00  0.00           H
ATOM   3556  C   TYR A 805      74.420  37.580  71.820  1.00  0.00           C
ATOM   3557  O   TYR A 805      74.680  37.320  73.000  1.00  0.00           O
ATOM   3558  N   LEU A 806      75.430  37.790  70.910  1.00  0.00           N
ATOM   3559  HN  LEU A 806      75.270  38.120  69.980  1.00  0.00           H
ATOM   3560  CA  LEU A 806      76.860  37.640  71.350  1.00  0.00           C
ATOM   3561  HA  LEU A 806      76.890  36.880  72.130  1.00  0.00           H
ATOM   3562  CB  LEU A 806      77.670  37.150  70.140  1.00  0.00           C
ATOM   3563  HB1 LEU A 806      78.570  36.680  70.590  1.00  0.00           H
ATOM   3564  HB2 LEU A 806      77.980  38.030  69.540  1.00  0.00           H
ATOM   3565  CG  LEU A 806      77.160  35.940  69.320  1.00  0.00           C
ATOM   3566  HG  LEU A 806      76.170  36.060  68.820  1.00  0.00           H
ATOM   3567  CD1 LEU A 806      78.010  35.530  68.100  1.00  0.00           C
ATOM   3568 HD11 LEU A 806      78.110  36.340  67.350  1.00  0.00           H
ATOM   3569 HD12 LEU A 806      77.650  34.770  67.390  1.00  0.00           H
ATOM   3570 HD13 LEU A 806      79.040  35.210  68.360  1.00  0.00           H
ATOM   3571  CD2 LEU A 806      76.940  34.770  70.280  1.00  0.00           C
ATOM   3572 HD21 LEU A 806      76.210  35.010  71.080  1.00  0.00           H
ATOM   3573 HD22 LEU A 806      77.890  34.400  70.730  1.00  0.00           H
ATOM   3574 HD23 LEU A 806      76.550  33.890  69.730  1.00  0.00           H
ATOM   3575  C   LEU A 806      77.510  38.800  72.100  1.00  0.00           C
ATOM   3576  O   LEU A 806      78.200  38.660  73.110  1.00  0.00           O
ATOM   3577  N   VAL A 807      77.100  40.060  71.760  1.00  0.00           N
ATOM   3578  HN  VAL A 807      76.430  40.130  71.020  1.00  0.00           H
ATOM   3579  CA  VAL A 807      77.510  41.350  72.360  1.00  0.00           C
ATOM   3580  HA  VAL A 807      78.590  41.310  72.420  1.00  0.00           H
ATOM   3581  CB  VAL A 807      77.080  42.540  71.440  1.00  0.00           C
ATOM   3582  HB  VAL A 807      76.050  42.330  71.100  1.00  0.00           H
ATOM   3583  CG1 VAL A 807      77.280  43.850  72.160  1.00  0.00           C
ATOM   3584 HG11 VAL A 807      77.420  44.690  71.470  1.00  0.00           H
ATOM   3585 HG12 VAL A 807      78.200  43.780  72.770  1.00  0.00           H
ATOM   3586 HG13 VAL A 807      76.430  44.100  72.840  1.00  0.00           H
ATOM   3587  CG2 VAL A 807      78.070  42.680  70.260  1.00  0.00           C
ATOM   3588 HG21 VAL A 807      79.100  42.960  70.570  1.00  0.00           H
ATOM   3589 HG22 VAL A 807      77.810  43.550  69.600  1.00  0.00           H
ATOM   3590 HG23 VAL A 807      78.070  41.780  69.610  1.00  0.00           H
ATOM   3591  C   VAL A 807      77.070  41.390  73.750  1.00  0.00           C
ATOM   3592  O   VAL A 807      77.860  41.730  74.590  1.00  0.00           O
ATOM   3593  N   GLY A 808      75.790  40.950  74.060  1.00  0.00           N
ATOM   3594  HN  GLY A 808      75.220  40.560  73.350  1.00  0.00           H
ATOM   3595  CA  GLY A 808      75.390  40.720  75.400  1.00  0.00           C
ATOM   3596  HA1 GLY A 808      76.210  40.430  76.030  1.00  0.00           H
ATOM   3597  HA2 GLY A 808      74.500  40.110  75.380  1.00  0.00           H
ATOM   3598  C   GLY A 808      74.990  42.070  75.970  1.00  0.00           C
ATOM   3599  O   GLY A 808      74.920  42.210  77.220  1.00  0.00           O
ATOM   3600  N   VAL A 809      74.530  42.960  75.080  1.00  0.00           N
ATOM   3601  HN  VAL A 809      74.590  42.890  74.090  1.00  0.00           H
ATOM   3602  CA  VAL A 809      73.890  44.170  75.500  1.00  0.00           C
ATOM   3603  HA  VAL A 809      74.260  44.400  76.490  1.00  0.00           H
ATOM   3604  CB  VAL A 809      74.310  45.430  74.560  1.00  0.00           C
ATOM   3605  HB  VAL A 809      74.370  45.060  73.510  1.00  0.00           H
ATOM   3606  CG1 VAL A 809      73.360  46.620  74.570  1.00  0.00           C
ATOM   3607 HG11 VAL A 809      73.820  47.420  73.960  1.00  0.00           H
ATOM   3608 HG12 VAL A 809      73.200  47.020  75.600  1.00  0.00           H
ATOM   3609 HG13 VAL A 809      72.370  46.280  74.230  1.00  0.00           H
ATOM   3610  CG2 VAL A 809      75.730  45.800  75.010  1.00  0.00           C
ATOM   3611 HG21 VAL A 809      76.410  46.180  74.210  1.00  0.00           H
ATOM   3612 HG22 VAL A 809      76.280  45.040  75.600  1.00  0.00           H
ATOM   3613 HG23 VAL A 809      75.690  46.620  75.750  1.00  0.00           H
ATOM   3614  C   VAL A 809      72.430  43.940  75.470  1.00  0.00           C
ATOM   3615  O   VAL A 809      71.880  43.500  74.490  1.00  0.00           O
ATOM   3616  N   PRO A 810      71.570  44.230  76.350  1.00  0.00           N
ATOM   3617  CD  PRO A 810      71.930  44.530  77.680  1.00  0.00           C
ATOM   3618  HD1 PRO A 810      72.550  45.440  77.540  1.00  0.00           H
ATOM   3619  HD2 PRO A 810      72.570  43.720  78.100  1.00  0.00           H
ATOM   3620  CA  PRO A 810      70.100  44.010  76.180  1.00  0.00           C
ATOM   3621  HA  PRO A 810      69.770  43.090  75.730  1.00  0.00           H
ATOM   3622  CB  PRO A 810      69.620  43.870  77.630  1.00  0.00           C
ATOM   3623  HB1 PRO A 810      69.900  42.850  77.950  1.00  0.00           H
ATOM   3624  HB2 PRO A 810      68.520  44.010  77.770  1.00  0.00           H
ATOM   3625  CG  PRO A 810      70.630  44.810  78.400  1.00  0.00           C
ATOM   3626  HG1 PRO A 810      70.200  45.830  78.370  1.00  0.00           H
ATOM   3627  HG2 PRO A 810      70.610  44.390  79.430  1.00  0.00           H
ATOM   3628  C   PRO A 810      69.480  45.280  75.430  1.00  0.00           C
ATOM   3629  O   PRO A 810      68.870  46.160  76.020  1.00  0.00           O
ATOM   3630  N   SER A 811      69.510  45.260  74.120  1.00  0.00           N
ATOM   3631  HN  SER A 811      70.070  44.580  73.660  1.00  0.00           H
ATOM   3632  CA  SER A 811      68.860  46.250  73.250  1.00  0.00           C
ATOM   3633  HA  SER A 811      69.270  47.150  73.680  1.00  0.00           H
ATOM   3634  CB  SER A 811      69.230  46.130  71.780  1.00  0.00           C
ATOM   3635  HB1 SER A 811      68.770  47.030  71.310  1.00  0.00           H
ATOM   3636  HB2 SER A 811      68.860  45.230  71.240  1.00  0.00           H
ATOM   3637  OG  SER A 811      70.630  46.250  71.620  1.00  0.00           O
ATOM   3638  HG1 SER A 811      70.990  45.400  71.880  1.00  0.00           H
ATOM   3639  C   SER A 811      67.340  46.080  73.300  1.00  0.00           C
ATOM   3640  O   SER A 811      66.870  44.970  73.430  1.00  0.00           O
ATOM   3641  N   PRO A 812      66.500  47.150  73.350  1.00  0.00           N
ATOM   3642  CD  PRO A 812      66.970  48.500  73.800  1.00  0.00           C
ATOM   3643  HD1 PRO A 812      67.630  49.000  73.070  1.00  0.00           H
ATOM   3644  HD2 PRO A 812      67.580  48.320  74.710  1.00  0.00           H
ATOM   3645  CA  PRO A 812      65.030  47.040  73.440  1.00  0.00           C
ATOM   3646  HA  PRO A 812      64.840  46.760  74.480  1.00  0.00           H
ATOM   3647  CB  PRO A 812      64.560  48.490  73.130  1.00  0.00           C
ATOM   3648  HB1 PRO A 812      63.570  48.770  73.520  1.00  0.00           H
ATOM   3649  HB2 PRO A 812      64.790  48.660  72.050  1.00  0.00           H
ATOM   3650  CG  PRO A 812      65.690  49.280  73.900  1.00  0.00           C
ATOM   3651  HG1 PRO A 812      65.820  50.370  73.710  1.00  0.00           H
ATOM   3652  HG2 PRO A 812      65.540  49.070  74.980  1.00  0.00           H
ATOM   3653  C   PRO A 812      64.330  46.050  72.570  1.00  0.00           C
ATOM   3654  O   PRO A 812      64.420  46.170  71.360  1.00  0.00           O
ATOM   3655  N   LYS A 813      63.650  45.020  73.220  1.00  0.00           N
ATOM   3656  HN  LYS A 813      63.570  45.010  74.220  1.00  0.00           H
ATOM   3657  CA  LYS A 813      63.030  43.890  72.580  1.00  0.00           C
ATOM   3658  HA  LYS A 813      63.460  43.700  71.600  1.00  0.00           H
ATOM   3659  CB  LYS A 813      63.370  42.550  73.370  1.00  0.00           C
ATOM   3660  HB1 LYS A 813      62.770  41.740  72.940  1.00  0.00           H
ATOM   3661  HB2 LYS A 813      62.880  42.730  74.340  1.00  0.00           H
ATOM   3662  CG  LYS A 813      64.860  42.140  73.530  1.00  0.00           C
ATOM   3663  HG1 LYS A 813      64.740  41.250  74.190  1.00  0.00           H
ATOM   3664  HG2 LYS A 813      65.420  42.940  74.060  1.00  0.00           H
ATOM   3665  CD  LYS A 813      65.420  41.750  72.120  1.00  0.00           C
ATOM   3666  HD1 LYS A 813      65.330  42.550  71.350  1.00  0.00           H
ATOM   3667  HD2 LYS A 813      64.850  40.950  71.600  1.00  0.00           H
ATOM   3668  CE  LYS A 813      66.890  41.260  72.300  1.00  0.00           C
ATOM   3669  HE1 LYS A 813      67.290  40.930  71.320  1.00  0.00           H
ATOM   3670  HE2 LYS A 813      66.930  40.400  72.990  1.00  0.00           H
ATOM   3671  NZ  LYS A 813      67.760  42.270  72.870  1.00  0.00           N
ATOM   3672  HZ1 LYS A 813      67.320  43.200  72.700  1.00  0.00           H
ATOM   3673  HZ2 LYS A 813      68.680  42.110  72.410  1.00  0.00           H
ATOM   3674  HZ3 LYS A 813      67.860  42.110  73.890  1.00  0.00           H
ATOM   3675  C   LYS A 813      61.550  44.040  72.340  1.00  0.00           C
ATOM   3676  O   LYS A 813      60.890  44.960  72.770  1.00  0.00           O
ATOM   3677  N   LEU A 814      61.040  43.080  71.560  1.00  0.00           N
ATOM   3678  HN  LEU A 814      61.640  42.370  71.200  1.00  0.00           H
ATOM   3679  CA  LEU A 814      59.630  42.890  71.290  1.00  0.00           C
ATOM   3680  HA  LEU A 814      59.160  43.850  71.160  1.00  0.00           H
ATOM   3681  CB  LEU A 814      59.420  41.940  70.050  1.00  0.00           C
ATOM   3682  HB1 LEU A 814      58.490  41.350  70.100  1.00  0.00           H
ATOM   3683  HB2 LEU A 814      60.250  41.200  70.090  1.00  0.00           H
ATOM   3684  CG  LEU A 814      59.510  42.580  68.610  1.00  0.00           C
ATOM   3685  HG  LEU A 814      60.490  43.090  68.750  1.00  0.00           H
ATOM   3686  CD1 LEU A 814      59.350  41.520  67.520  1.00  0.00           C
ATOM   3687 HD11 LEU A 814      59.350  42.040  66.540  1.00  0.00           H
ATOM   3688 HD12 LEU A 814      58.500  40.830  67.710  1.00  0.00           H
ATOM   3689 HD13 LEU A 814      60.260  40.880  67.450  1.00  0.00           H
ATOM   3690  CD2 LEU A 814      58.380  43.580  68.500  1.00  0.00           C
ATOM   3691 HD21 LEU A 814      58.360  44.050  67.500  1.00  0.00           H
ATOM   3692 HD22 LEU A 814      58.500  44.480  69.150  1.00  0.00           H
ATOM   3693 HD23 LEU A 814      57.360  43.190  68.710  1.00  0.00           H
ATOM   3694  C   LEU A 814      58.910  42.230  72.500  1.00  0.00           C
ATOM   3695  O   LEU A 814      59.320  41.170  72.990  1.00  0.00           O
ATOM   3696  N   HSD A 815      57.870  42.790  72.990  1.00  0.00           N
ATOM   3697  HN  HSD A 815      57.470  43.590  72.560  1.00  0.00           H
ATOM   3698  CA  HSD A 815      57.230  42.290  74.250  1.00  0.00           C
ATOM   3699  HA  HSD A 815      57.860  41.600  74.780  1.00  0.00           H
ATOM   3700  CB  HSD A 815      57.050  43.460  75.240  1.00  0.00           C
ATOM   3701  HB1 HSD A 815      56.500  43.120  76.150  1.00  0.00           H
ATOM   3702  HB2 HSD A 815      56.430  44.270  74.820  1.00  0.00           H
ATOM   3703  ND1 HSD A 815      58.290  44.520  77.130  1.00  0.00           N
ATOM   3704  HD1 HSD A 815      57.550  44.590  77.800  1.00  0.00           H
ATOM   3705  CG  HSD A 815      58.330  44.010  75.830  1.00  0.00           C
ATOM   3706  CE1 HSD A 815      59.570  44.710  77.420  1.00  0.00           C
ATOM   3707  HE1 HSD A 815      59.910  45.200  78.330  1.00  0.00           H
ATOM   3708  NE2 HSD A 815      60.370  44.380  76.430  1.00  0.00           N
ATOM   3709  CD2 HSD A 815      59.610  43.880  75.460  1.00  0.00           C
ATOM   3710  HD2 HSD A 815      60.110  43.350  74.670  1.00  0.00           H
ATOM   3711  C   HSD A 815      55.970  41.490  74.050  1.00  0.00           C
ATOM   3712  O   HSD A 815      54.810  42.000  74.290  1.00  0.00           O
ATOM   3713  N   VAL A 816      56.230  40.300  73.530  1.00  0.00           N
ATOM   3714  HN  VAL A 816      57.130  40.120  73.120  1.00  0.00           H
ATOM   3715  CA  VAL A 816      55.180  39.360  73.200  1.00  0.00           C
ATOM   3716  HA  VAL A 816      54.240  39.890  73.050  1.00  0.00           H
ATOM   3717  CB  VAL A 816      55.520  38.670  71.870  1.00  0.00           C
ATOM   3718  HB  VAL A 816      56.490  38.160  71.970  1.00  0.00           H
ATOM   3719  CG1 VAL A 816      54.290  37.800  71.450  1.00  0.00           C
ATOM   3720 HG11 VAL A 816      53.270  38.250  71.490  1.00  0.00           H
ATOM   3721 HG12 VAL A 816      54.320  36.870  72.070  1.00  0.00           H
ATOM   3722 HG13 VAL A 816      54.440  37.510  70.380  1.00  0.00           H
ATOM   3723  CG2 VAL A 816      55.600  39.880  70.910  1.00  0.00           C
ATOM   3724 HG21 VAL A 816      56.550  40.410  71.150  1.00  0.00           H
ATOM   3725 HG22 VAL A 816      54.730  40.550  71.080  1.00  0.00           H
ATOM   3726 HG23 VAL A 816      55.570  39.540  69.850  1.00  0.00           H
ATOM   3727  C   VAL A 816      54.960  38.310  74.250  1.00  0.00           C
ATOM   3728  O   VAL A 816      55.760  37.430  74.510  1.00  0.00           O
ATOM   3729  N   PRO A 817      53.770  38.310  74.910  1.00  0.00           N
ATOM   3730  CD  PRO A 817      52.760  39.430  75.070  1.00  0.00           C
ATOM   3731  HD1 PRO A 817      52.360  39.660  74.060  1.00  0.00           H
ATOM   3732  HD2 PRO A 817      53.360  40.260  75.510  1.00  0.00           H
ATOM   3733  CA  PRO A 817      53.290  37.170  75.670  1.00  0.00           C
ATOM   3734  HA  PRO A 817      53.940  37.160  76.530  1.00  0.00           H
ATOM   3735  CB  PRO A 817      51.820  37.420  75.990  1.00  0.00           C
ATOM   3736  HB1 PRO A 817      51.720  36.870  76.950  1.00  0.00           H
ATOM   3737  HB2 PRO A 817      51.170  37.060  75.180  1.00  0.00           H
ATOM   3738  CG  PRO A 817      51.730  38.920  76.110  1.00  0.00           C
ATOM   3739  HG1 PRO A 817      50.720  39.320  75.910  1.00  0.00           H
ATOM   3740  HG2 PRO A 817      51.920  39.260  77.150  1.00  0.00           H
ATOM   3741  C   PRO A 817      53.510  35.720  75.110  1.00  0.00           C
ATOM   3742  O   PRO A 817      53.360  35.510  73.910  1.00  0.00           O
ATOM   3743  N   GLU A 818      53.730  34.770  76.040  1.00  0.00           N
ATOM   3744  HN  GLU A 818      53.880  35.070  76.970  1.00  0.00           H
ATOM   3745  CA  GLU A 818      53.940  33.410  75.680  1.00  0.00           C
ATOM   3746  HA  GLU A 818      54.730  33.300  74.970  1.00  0.00           H
ATOM   3747  CB  GLU A 818      54.350  32.570  76.990  1.00  0.00           C
ATOM   3748  HB1 GLU A 818      54.260  31.490  76.730  1.00  0.00           H
ATOM   3749  HB2 GLU A 818      53.610  32.800  77.780  1.00  0.00           H
ATOM   3750  CG  GLU A 818      55.750  32.890  77.540  1.00  0.00           C
ATOM   3751  HG1 GLU A 818      55.650  33.930  77.930  1.00  0.00           H
ATOM   3752  HG2 GLU A 818      56.520  32.830  76.740  1.00  0.00           H
ATOM   3753  CD  GLU A 818      56.200  32.060  78.680  1.00  0.00           C
ATOM   3754  OE1 GLU A 818      56.990  31.100  78.510  1.00  0.00           O
ATOM   3755  OE2 GLU A 818      55.880  32.280  79.890  1.00  0.00           O
ATOM   3756  C   GLU A 818      52.700  32.710  74.970  1.00  0.00           C
ATOM   3757  O   GLU A 818      52.880  32.050  73.930  1.00  0.00           O
ATOM   3758  N   LYS A 819      51.520  32.950  75.480  1.00  0.00           N
ATOM   3759  HN  LYS A 819      51.620  33.440  76.350  1.00  0.00           H
ATOM   3760  CA  LYS A 819      50.290  32.360  75.060  1.00  0.00           C
ATOM   3761  HA  LYS A 819      50.540  31.440  74.550  1.00  0.00           H
ATOM   3762  CB  LYS A 819      49.310  31.970  76.180  1.00  0.00           C
ATOM   3763  HB1 LYS A 819      49.950  31.300  76.790  1.00  0.00           H
ATOM   3764  HB2 LYS A 819      48.410  31.450  75.800  1.00  0.00           H
ATOM   3765  CG  LYS A 819      48.950  33.250  77.130  1.00  0.00           C
ATOM   3766  HG1 LYS A 819      48.580  34.140  76.590  1.00  0.00           H
ATOM   3767  HG2 LYS A 819      49.870  33.530  77.680  1.00  0.00           H
ATOM   3768  CD  LYS A 819      47.910  32.810  78.200  1.00  0.00           C
ATOM   3769  HD1 LYS A 819      48.370  31.920  78.670  1.00  0.00           H
ATOM   3770  HD2 LYS A 819      46.980  32.570  77.660  1.00  0.00           H
ATOM   3771  CE  LYS A 819      47.770  33.850  79.310  1.00  0.00           C
ATOM   3772  HE1 LYS A 819      48.730  34.080  79.800  1.00  0.00           H
ATOM   3773  HE2 LYS A 819      47.030  33.410  80.010  1.00  0.00           H
ATOM   3774  NZ  LYS A 819      47.300  35.190  78.800  1.00  0.00           N
ATOM   3775  HZ1 LYS A 819      47.300  35.880  79.590  1.00  0.00           H
ATOM   3776  HZ2 LYS A 819      46.330  35.110  78.460  1.00  0.00           H
ATOM   3777  HZ3 LYS A 819      47.940  35.560  78.050  1.00  0.00           H
ATOM   3778  C   LYS A 819      49.530  33.050  73.920  1.00  0.00           C
ATOM   3779  O   LYS A 819      49.740  34.180  73.520  1.00  0.00           O
ATOM   3780  N   PHE A 820      48.560  32.310  73.330  1.00  0.00           N
ATOM   3781  HN  PHE A 820      48.290  31.390  73.570  1.00  0.00           H
ATOM   3782  CA  PHE A 820      47.800  32.700  72.160  1.00  0.00           C
ATOM   3783  HA  PHE A 820      48.300  33.450  71.570  1.00  0.00           H
ATOM   3784  CB  PHE A 820      47.600  31.390  71.280  1.00  0.00           C
ATOM   3785  HB1 PHE A 820      48.530  30.900  70.910  1.00  0.00           H
ATOM   3786  HB2 PHE A 820      47.130  31.720  70.320  1.00  0.00           H
ATOM   3787  CG  PHE A 820      46.660  30.370  71.860  1.00  0.00           C
ATOM   3788  CD1 PHE A 820      47.220  29.270  72.500  1.00  0.00           C
ATOM   3789  HD1 PHE A 820      48.290  29.160  72.470  1.00  0.00           H
ATOM   3790  CE1 PHE A 820      46.430  28.240  73.030  1.00  0.00           C
ATOM   3791  HE1 PHE A 820      46.900  27.340  73.410  1.00  0.00           H
ATOM   3792  CZ  PHE A 820      45.060  28.360  73.110  1.00  0.00           C
ATOM   3793  HZ  PHE A 820      44.490  27.610  73.630  1.00  0.00           H
ATOM   3794  CD2 PHE A 820      45.250  30.510  71.940  1.00  0.00           C
ATOM   3795  HD2 PHE A 820      44.680  31.340  71.550  1.00  0.00           H
ATOM   3796  CE2 PHE A 820      44.460  29.500  72.530  1.00  0.00           C
ATOM   3797  HE2 PHE A 820      43.400  29.700  72.580  1.00  0.00           H
ATOM   3798  C   PHE A 820      46.550  33.490  72.480  1.00  0.00           C
ATOM   3799  O   PHE A 820      45.810  33.840  71.600  1.00  0.00           O
ATOM   3800  N   GLU A 821      46.240  33.760  73.770  1.00  0.00           N
ATOM   3801  HN  GLU A 821      46.740  33.320  74.510  1.00  0.00           H
ATOM   3802  CA  GLU A 821      45.180  34.680  74.140  1.00  0.00           C
ATOM   3803  HA  GLU A 821      44.350  34.220  73.640  1.00  0.00           H
ATOM   3804  CB  GLU A 821      45.000  34.670  75.640  1.00  0.00           C
ATOM   3805  HB1 GLU A 821      44.230  35.420  75.850  1.00  0.00           H
ATOM   3806  HB2 GLU A 821      45.960  34.930  76.140  1.00  0.00           H
ATOM   3807  CG  GLU A 821      44.500  33.230  76.140  1.00  0.00           C
ATOM   3808  HG1 GLU A 821      45.320  32.490  76.030  1.00  0.00           H
ATOM   3809  HG2 GLU A 821      43.580  32.920  75.600  1.00  0.00           H
ATOM   3810  CD  GLU A 821      44.180  33.420  77.650  1.00  0.00           C
ATOM   3811  OE1 GLU A 821      44.980  33.980  78.400  1.00  0.00           O
ATOM   3812  OE2 GLU A 821      42.990  33.080  78.000  1.00  0.00           O
ATOM   3813  C   GLU A 821      45.380  36.080  73.720  1.00  0.00           C
ATOM   3814  O   GLU A 821      46.550  36.440  73.670  1.00  0.00           O
ATOM   3815  N   PRO A 822      44.300  36.900  73.430  1.00  0.00           N
ATOM   3816  CD  PRO A 822      42.880  36.460  73.440  1.00  0.00           C
ATOM   3817  HD1 PRO A 822      42.540  36.360  74.480  1.00  0.00           H
ATOM   3818  HD2 PRO A 822      42.720  35.550  72.820  1.00  0.00           H
ATOM   3819  CA  PRO A 822      44.430  38.330  73.210  1.00  0.00           C
ATOM   3820  HA  PRO A 822      44.930  38.550  72.270  1.00  0.00           H
ATOM   3821  CB  PRO A 822      43.000  38.820  73.310  1.00  0.00           C
ATOM   3822  HB1 PRO A 822      42.680  39.760  72.820  1.00  0.00           H
ATOM   3823  HB2 PRO A 822      42.800  38.960  74.400  1.00  0.00           H
ATOM   3824  CG  PRO A 822      42.100  37.690  72.760  1.00  0.00           C
ATOM   3825  HG1 PRO A 822      41.040  37.740  73.100  1.00  0.00           H
ATOM   3826  HG2 PRO A 822      42.190  37.580  71.660  1.00  0.00           H
ATOM   3827  C   PRO A 822      45.390  39.070  74.040  1.00  0.00           C
ATOM   3828  O   PRO A 822      45.410  38.820  75.200  1.00  0.00           O
ATOM   3829  N   THR A 823      46.240  40.080  73.610  1.00  0.00           N
ATOM   3830  HN  THR A 823      46.050  40.440  72.700  1.00  0.00           H
ATOM   3831  CA  THR A 823      47.370  40.670  74.330  1.00  0.00           C
ATOM   3832  HA  THR A 823      48.090  39.920  74.610  1.00  0.00           H
ATOM   3833  CB  THR A 823      48.180  41.610  73.440  1.00  0.00           C
ATOM   3834  HB  THR A 823      47.540  42.460  73.120  1.00  0.00           H
ATOM   3835  OG1 THR A 823      48.650  40.880  72.310  1.00  0.00           O
ATOM   3836  HG1 THR A 823      48.160  41.300  71.600  1.00  0.00           H
ATOM   3837  CG2 THR A 823      49.380  42.140  74.130  1.00  0.00           C
ATOM   3838 HG21 THR A 823      49.890  42.980  73.620  1.00  0.00           H
ATOM   3839 HG22 THR A 823      50.110  41.290  74.210  1.00  0.00           H
ATOM   3840 HG23 THR A 823      49.130  42.530  75.140  1.00  0.00           H
ATOM   3841  C   THR A 823      46.950  41.300  75.650  1.00  0.00           C
ATOM   3842  O   THR A 823      47.700  41.260  76.690  1.00  0.00           O
ATOM   3843  N   HSD A 824      45.780  41.930  75.810  1.00  0.00           N
ATOM   3844  HN  HSD A 824      45.280  42.030  74.950  1.00  0.00           H
ATOM   3845  CA  HSD A 824      45.300  42.510  77.030  1.00  0.00           C
ATOM   3846  HA  HSD A 824      46.130  42.750  77.680  1.00  0.00           H
ATOM   3847  CB  HSD A 824      44.570  43.910  76.840  1.00  0.00           C
ATOM   3848  HB1 HSD A 824      43.640  43.800  76.230  1.00  0.00           H
ATOM   3849  HB2 HSD A 824      45.150  44.640  76.240  1.00  0.00           H
ATOM   3850  ND1 HSD A 824      42.860  45.100  78.430  1.00  0.00           N
ATOM   3851  HD1 HSD A 824      41.950  45.040  78.030  1.00  0.00           H
ATOM   3852  CG  HSD A 824      44.170  44.730  78.060  1.00  0.00           C
ATOM   3853  CE1 HSD A 824      42.950  45.880  79.540  1.00  0.00           C
ATOM   3854  HE1 HSD A 824      42.040  46.270  79.990  1.00  0.00           H
ATOM   3855  NE2 HSD A 824      44.160  46.110  79.860  1.00  0.00           N
ATOM   3856  CD2 HSD A 824      44.940  45.420  78.900  1.00  0.00           C
ATOM   3857  HD2 HSD A 824      46.010  45.560  79.010  1.00  0.00           H
ATOM   3858  C   HSD A 824      44.370  41.590  77.740  1.00  0.00           C
ATOM   3859  O   HSD A 824      43.440  41.210  77.100  1.00  0.00           O
ATOM   3860  N   PRO A 825      44.520  41.120  79.000  1.00  0.00           N
ATOM   3861  CD  PRO A 825      45.640  41.510  79.850  1.00  0.00           C
ATOM   3862  HD1 PRO A 825      45.620  42.600  80.060  1.00  0.00           H
ATOM   3863  HD2 PRO A 825      46.580  41.190  79.360  1.00  0.00           H
ATOM   3864  CA  PRO A 825      43.740  40.010  79.520  1.00  0.00           C
ATOM   3865  HA  PRO A 825      43.600  39.300  78.720  1.00  0.00           H
ATOM   3866  CB  PRO A 825      44.570  39.510  80.690  1.00  0.00           C
ATOM   3867  HB1 PRO A 825      45.120  38.620  80.300  1.00  0.00           H
ATOM   3868  HB2 PRO A 825      43.960  39.130  81.520  1.00  0.00           H
ATOM   3869  CG  PRO A 825      45.470  40.670  81.150  1.00  0.00           C
ATOM   3870  HG1 PRO A 825      44.890  41.100  81.990  1.00  0.00           H
ATOM   3871  HG2 PRO A 825      46.410  40.240  81.550  1.00  0.00           H
ATOM   3872  C   PRO A 825      42.370  40.370  79.920  1.00  0.00           C
ATOM   3873  O   PRO A 825      41.580  39.490  80.280  1.00  0.00           O
ATOM   3874  N   GLU A 826      41.980  41.610  79.850  1.00  0.00           N
ATOM   3875  HN  GLU A 826      42.640  42.350  79.850  1.00  0.00           H
ATOM   3876  CA  GLU A 826      40.670  42.040  80.150  1.00  0.00           C
ATOM   3877  HA  GLU A 826      40.110  41.380  80.800  1.00  0.00           H
ATOM   3878  CB  GLU A 826      40.740  43.560  80.610  1.00  0.00           C
ATOM   3879  HB1 GLU A 826      39.730  43.810  80.970  1.00  0.00           H
ATOM   3880  HB2 GLU A 826      41.100  44.170  79.770  1.00  0.00           H
ATOM   3881  CG  GLU A 826      41.710  43.770  81.850  1.00  0.00           C
ATOM   3882  HG1 GLU A 826      41.730  44.810  82.240  1.00  0.00           H
ATOM   3883  HG2 GLU A 826      42.750  43.480  81.570  1.00  0.00           H
ATOM   3884  CD  GLU A 826      41.320  42.880  83.030  1.00  0.00           C
ATOM   3885  OE1 GLU A 826      42.210  42.040  83.400  1.00  0.00           O
ATOM   3886  OE2 GLU A 826      40.220  42.920  83.530  1.00  0.00           O
ATOM   3887  C   GLU A 826      39.920  42.020  78.870  1.00  0.00           C
ATOM   3888  O   GLU A 826      38.770  42.430  78.900  1.00  0.00           O
ATOM   3889  N   ARG A 827      40.500  41.570  77.710  1.00  0.00           N
ATOM   3890  HN  ARG A 827      41.490  41.450  77.680  1.00  0.00           H
ATOM   3891  CA  ARG A 827      39.960  41.560  76.350  1.00  0.00           C
ATOM   3892  HA  ARG A 827      39.030  42.090  76.380  1.00  0.00           H
ATOM   3893  CB  ARG A 827      40.970  42.330  75.400  1.00  0.00           C
ATOM   3894  HB1 ARG A 827      41.730  41.620  75.020  1.00  0.00           H
ATOM   3895  HB2 ARG A 827      41.420  43.140  76.030  1.00  0.00           H
ATOM   3896  CG  ARG A 827      40.300  43.150  74.230  1.00  0.00           C
ATOM   3897  HG1 ARG A 827      41.040  43.760  73.680  1.00  0.00           H
ATOM   3898  HG2 ARG A 827      39.550  43.810  74.720  1.00  0.00           H
ATOM   3899  CD  ARG A 827      39.460  42.460  73.180  1.00  0.00           C
ATOM   3900  HD1 ARG A 827      38.820  43.190  72.620  1.00  0.00           H
ATOM   3901  HD2 ARG A 827      38.710  41.770  73.630  1.00  0.00           H
ATOM   3902  NE  ARG A 827      40.410  41.760  72.310  1.00  0.00           N
ATOM   3903  HE  ARG A 827      41.390  41.930  72.360  1.00  0.00           H
ATOM   3904  CZ  ARG A 827      40.190  41.120  71.170  1.00  0.00           C
ATOM   3905  NH1 ARG A 827      39.040  40.570  70.950  1.00  0.00           N
ATOM   3906 HH11 ARG A 827      38.230  40.650  71.550  1.00  0.00           H
ATOM   3907 HH12 ARG A 827      38.970  40.160  70.050  1.00  0.00           H
ATOM   3908  NH2 ARG A 827      41.200  40.820  70.350  1.00  0.00           N
ATOM   3909 HH21 ARG A 827      42.000  41.430  70.390  1.00  0.00           H
ATOM   3910 HH22 ARG A 827      40.960  40.230  69.580  1.00  0.00           H
ATOM   3911  C   ARG A 827      39.750  40.090  75.900  1.00  0.00           C
ATOM   3912  O   ARG A 827      40.700  39.270  76.110  1.00  0.00           O
ATOM   3913  N   GLY A 828      38.630  39.690  75.300  1.00  0.00           N
ATOM   3914  HN  GLY A 828      37.940  40.380  75.100  1.00  0.00           H
ATOM   3915  CA  GLY A 828      38.360  38.360  74.820  1.00  0.00           C
ATOM   3916  HA1 GLY A 828      37.640  37.880  75.460  1.00  0.00           H
ATOM   3917  HA2 GLY A 828      39.240  37.790  74.540  1.00  0.00           H
ATOM   3918  C   GLY A 828      37.660  38.530  73.470  1.00  0.00           C
ATOM   3919  O   GLY A 828      37.150  39.570  73.080  1.00  0.00           O
ATOM   3920  N   TRP A 829      37.610  37.400  72.690  1.00  0.00           N
ATOM   3921  HN  TRP A 829      37.760  36.500  73.110  1.00  0.00           H
ATOM   3922  CA  TRP A 829      37.250  37.520  71.280  1.00  0.00           C
ATOM   3923  HA  TRP A 829      37.850  38.340  70.920  1.00  0.00           H
ATOM   3924  CB  TRP A 829      37.570  36.190  70.460  1.00  0.00           C
ATOM   3925  HB1 TRP A 829      37.350  36.240  69.370  1.00  0.00           H
ATOM   3926  HB2 TRP A 829      36.870  35.530  71.000  1.00  0.00           H
ATOM   3927  CG  TRP A 829      38.960  35.680  70.510  1.00  0.00           C
ATOM   3928  CD1 TRP A 829      39.370  34.650  71.280  1.00  0.00           C
ATOM   3929  HD1 TRP A 829      38.750  34.000  71.900  1.00  0.00           H
ATOM   3930  NE1 TRP A 829      40.700  34.500  71.250  1.00  0.00           N
ATOM   3931  HE1 TRP A 829      41.220  33.780  71.640  1.00  0.00           H
ATOM   3932  CE2 TRP A 829      41.220  35.450  70.420  1.00  0.00           C
ATOM   3933  CD2 TRP A 829      40.130  36.170  69.820  1.00  0.00           C
ATOM   3934  CE3 TRP A 829      40.430  37.150  68.860  1.00  0.00           C
ATOM   3935  HE3 TRP A 829      39.670  37.800  68.440  1.00  0.00           H
ATOM   3936  CZ3 TRP A 829      41.730  37.380  68.530  1.00  0.00           C
ATOM   3937  HZ3 TRP A 829      41.840  38.120  67.750  1.00  0.00           H
ATOM   3938  CZ2 TRP A 829      42.550  35.610  70.030  1.00  0.00           C
ATOM   3939  HZ2 TRP A 829      43.350  34.950  70.280  1.00  0.00           H
ATOM   3940  CH2 TRP A 829      42.790  36.660  69.120  1.00  0.00           C
ATOM   3941  HH2 TRP A 829      43.800  36.770  68.760  1.00  0.00           H
ATOM   3942  C   TRP A 829      35.790  37.900  70.860  1.00  0.00           C
ATOM   3943  O   TRP A 829      35.690  38.580  69.860  1.00  0.00           O
ATOM   3944  N   ILE A 830      34.730  37.470  71.550  1.00  0.00           N
ATOM   3945  HN  ILE A 830      34.880  36.830  72.290  1.00  0.00           H
ATOM   3946  CA  ILE A 830      33.350  37.970  71.280  1.00  0.00           C
ATOM   3947  HA  ILE A 830      33.410  38.700  70.480  1.00  0.00           H
ATOM   3948  CB  ILE A 830      32.470  36.770  70.940  1.00  0.00           C
ATOM   3949  HB  ILE A 830      33.100  36.230  70.200  1.00  0.00           H
ATOM   3950  CG2 ILE A 830      32.240  35.860  72.160  1.00  0.00           C
ATOM   3951 HG21 ILE A 830      31.950  34.860  71.800  1.00  0.00           H
ATOM   3952 HG22 ILE A 830      31.570  36.350  72.900  1.00  0.00           H
ATOM   3953 HG23 ILE A 830      33.160  35.770  72.790  1.00  0.00           H
ATOM   3954  CG1 ILE A 830      31.060  37.000  70.320  1.00  0.00           C
ATOM   3955 HG11 ILE A 830      30.350  37.400  71.090  1.00  0.00           H
ATOM   3956 HG12 ILE A 830      30.570  36.010  70.130  1.00  0.00           H
ATOM   3957  CD  ILE A 830      31.170  37.960  69.130  1.00  0.00           C
ATOM   3958  HD1 ILE A 830      30.200  38.140  68.620  1.00  0.00           H
ATOM   3959  HD2 ILE A 830      31.900  37.590  68.370  1.00  0.00           H
ATOM   3960  HD3 ILE A 830      31.420  38.950  69.570  1.00  0.00           H
ATOM   3961  C   ILE A 830      32.750  38.890  72.440  1.00  0.00           C
ATOM   3962  O   ILE A 830      31.540  39.160  72.440  1.00  0.00           O
ATOM   3963  N   ILE A 831      33.550  39.230  73.420  1.00  0.00           N
ATOM   3964  HN  ILE A 831      34.530  39.020  73.420  1.00  0.00           H
ATOM   3965  CA  ILE A 831      33.160  40.120  74.510  1.00  0.00           C
ATOM   3966  HA  ILE A 831      32.110  40.000  74.710  1.00  0.00           H
ATOM   3967  CB  ILE A 831      33.800  39.920  75.870  1.00  0.00           C
ATOM   3968  HB  ILE A 831      34.890  40.070  75.730  1.00  0.00           H
ATOM   3969  CG2 ILE A 831      33.260  40.950  76.830  1.00  0.00           C
ATOM   3970 HG21 ILE A 831      33.790  41.920  76.750  1.00  0.00           H
ATOM   3971 HG22 ILE A 831      33.440  40.760  77.910  1.00  0.00           H
ATOM   3972 HG23 ILE A 831      32.160  41.020  76.730  1.00  0.00           H
ATOM   3973  CG1 ILE A 831      33.610  38.420  76.370  1.00  0.00           C
ATOM   3974 HG11 ILE A 831      34.030  38.450  77.400  1.00  0.00           H
ATOM   3975 HG12 ILE A 831      34.120  37.660  75.740  1.00  0.00           H
ATOM   3976  CD  ILE A 831      32.100  37.990  76.320  1.00  0.00           C
ATOM   3977  HD1 ILE A 831      31.640  38.050  75.310  1.00  0.00           H
ATOM   3978  HD2 ILE A 831      31.510  38.560  77.060  1.00  0.00           H
ATOM   3979  HD3 ILE A 831      32.010  36.930  76.630  1.00  0.00           H
ATOM   3980  C   ILE A 831      33.290  41.540  74.000  1.00  0.00           C
ATOM   3981  O   ILE A 831      34.360  42.130  73.800  1.00  0.00           O
ATOM   3982  N   SER A 832      32.180  42.320  73.820  1.00  0.00           N
ATOM   3983  HN  SER A 832      31.280  41.910  73.740  1.00  0.00           H
ATOM   3984  CA  SER A 832      32.300  43.690  73.270  1.00  0.00           C
ATOM   3985  HA  SER A 832      33.030  44.260  73.840  1.00  0.00           H
ATOM   3986  CB  SER A 832      32.710  43.780  71.750  1.00  0.00           C
ATOM   3987  HB1 SER A 832      31.950  43.310  71.100  1.00  0.00           H
ATOM   3988  HB2 SER A 832      33.720  43.310  71.700  1.00  0.00           H
ATOM   3989  OG  SER A 832      33.020  45.120  71.320  1.00  0.00           O
ATOM   3990  HG1 SER A 832      32.200  45.610  71.230  1.00  0.00           H
ATOM   3991  C   SER A 832      30.950  44.380  73.380  1.00  0.00           C
ATOM   3992  O   SER A 832      30.160  44.290  72.440  1.00  0.00           O
ATOM   3993  N   PRO A 833      30.670  45.040  74.520  1.00  0.00           N
ATOM   3994  CD  PRO A 833      31.550  45.100  75.710  1.00  0.00           C
ATOM   3995  HD1 PRO A 833      32.400  45.800  75.500  1.00  0.00           H
ATOM   3996  HD2 PRO A 833      31.950  44.130  76.050  1.00  0.00           H
ATOM   3997  CA  PRO A 833      29.480  45.890  74.820  1.00  0.00           C
ATOM   3998  HA  PRO A 833      28.740  45.130  74.990  1.00  0.00           H
ATOM   3999  CB  PRO A 833      29.850  46.750  75.990  1.00  0.00           C
ATOM   4000  HB1 PRO A 833      28.970  47.260  76.450  1.00  0.00           H
ATOM   4001  HB2 PRO A 833      30.530  47.540  75.630  1.00  0.00           H
ATOM   4002  CG  PRO A 833      30.700  45.750  76.800  1.00  0.00           C
ATOM   4003  HG1 PRO A 833      31.360  46.350  77.460  1.00  0.00           H
ATOM   4004  HG2 PRO A 833      30.150  44.930  77.310  1.00  0.00           H
ATOM   4005  C   PRO A 833      29.000  46.730  73.620  1.00  0.00           C
ATOM   4006  O   PRO A 833      29.820  47.260  72.950  1.00  0.00           O
ATOM   4007  N   LEU A 834      27.700  46.690  73.310  1.00  0.00           N
ATOM   4008  HN  LEU A 834      27.000  46.190  73.830  1.00  0.00           H
ATOM   4009  CA  LEU A 834      27.180  47.510  72.210  1.00  0.00           C
ATOM   4010  HA  LEU A 834      28.000  47.950  71.670  1.00  0.00           H
ATOM   4011  CB  LEU A 834      26.300  46.650  71.260  1.00  0.00           C
ATOM   4012  HB1 LEU A 834      25.710  47.360  70.630  1.00  0.00           H
ATOM   4013  HB2 LEU A 834      25.600  46.030  71.860  1.00  0.00           H
ATOM   4014  CG  LEU A 834      27.130  45.710  70.370  1.00  0.00           C
ATOM   4015  HG  LEU A 834      27.560  44.880  70.980  1.00  0.00           H
ATOM   4016  CD1 LEU A 834      26.230  45.060  69.370  1.00  0.00           C
ATOM   4017 HD11 LEU A 834      26.830  44.380  68.720  1.00  0.00           H
ATOM   4018 HD12 LEU A 834      25.610  45.840  68.880  1.00  0.00           H
ATOM   4019 HD13 LEU A 834      25.500  44.350  69.800  1.00  0.00           H
ATOM   4020  CD2 LEU A 834      28.350  46.340  69.730  1.00  0.00           C
ATOM   4021 HD21 LEU A 834      28.100  47.330  69.280  1.00  0.00           H
ATOM   4022 HD22 LEU A 834      28.860  45.800  68.910  1.00  0.00           H
ATOM   4023 HD23 LEU A 834      29.180  46.480  70.450  1.00  0.00           H
ATOM   4024  C   LEU A 834      26.450  48.750  72.630  1.00  0.00           C
ATOM   4025  O   LEU A 834      26.380  49.680  71.790  1.00  0.00           O
ATOM   4026  N   GLY A 835      26.130  48.830  73.970  1.00  0.00           N
ATOM   4027  HN  GLY A 835      26.230  48.000  74.520  1.00  0.00           H
ATOM   4028  CA  GLY A 835      25.360  49.840  74.660  1.00  0.00           C
ATOM   4029  HA1 GLY A 835      24.550  49.430  75.230  1.00  0.00           H
ATOM   4030  HA2 GLY A 835      25.050  50.650  74.010  1.00  0.00           H
ATOM   4031  C   GLY A 835      26.160  50.620  75.710  1.00  0.00           C
ATOM   4032  O   GLY A 835      25.510  51.150  76.650  1.00  0.00           O
ATOM   4033  N   ASP A 836      27.510  50.620  75.600  1.00  0.00           N
ATOM   4034  HN  ASP A 836      27.930  50.330  74.750  1.00  0.00           H
ATOM   4035  CA  ASP A 836      28.360  51.300  76.570  1.00  0.00           C
ATOM   4036  HA  ASP A 836      28.000  51.200  77.580  1.00  0.00           H
ATOM   4037  CB  ASP A 836      29.660  50.470  76.530  1.00  0.00           C
ATOM   4038  HB1 ASP A 836      30.240  50.700  75.600  1.00  0.00           H
ATOM   4039  HB2 ASP A 836      29.360  49.400  76.530  1.00  0.00           H
ATOM   4040  CG  ASP A 836      30.490  50.680  77.780  1.00  0.00           C
ATOM   4041  OD1 ASP A 836      30.070  51.200  78.850  1.00  0.00           O
ATOM   4042  OD2 ASP A 836      31.600  50.090  77.790  1.00  0.00           O
ATOM   4043  C   ASP A 836      28.590  52.780  76.300  1.00  0.00           C
ATOM   4044  O   ASP A 836      28.780  53.580  77.250  1.00  0.00           O
ATOM   4045  N   ASN A 837      28.490  53.170  75.020  1.00  0.00           N
ATOM   4046  HN  ASN A 837      28.640  52.490  74.310  1.00  0.00           H
ATOM   4047  CA  ASN A 837      28.490  54.530  74.660  1.00  0.00           C
ATOM   4048  HA  ASN A 837      29.110  55.110  75.330  1.00  0.00           H
ATOM   4049  CB  ASN A 837      29.200  54.710  73.310  1.00  0.00           C
ATOM   4050  HB1 ASN A 837      29.120  55.770  73.030  1.00  0.00           H
ATOM   4051  HB2 ASN A 837      28.650  54.180  72.500  1.00  0.00           H
ATOM   4052  CG  ASN A 837      30.650  54.280  73.330  1.00  0.00           C
ATOM   4053  OD1 ASN A 837      31.380  53.870  74.210  1.00  0.00           O
ATOM   4054  ND2 ASN A 837      31.220  54.300  72.060  1.00  0.00           N
ATOM   4055 HD21 ASN A 837      32.030  53.730  72.030  1.00  0.00           H
ATOM   4056 HD22 ASN A 837      30.790  54.730  71.260  1.00  0.00           H
ATOM   4057  C   ASN A 837      27.080  55.130  74.600  1.00  0.00           C
ATOM   4058  O   ASN A 837      26.170  54.350  74.440  1.00  0.00           O
ATOM   4059  N   PRO A 838      26.850  56.370  74.720  1.00  0.00           N
ATOM   4060  CD  PRO A 838      27.790  57.440  75.110  1.00  0.00           C
ATOM   4061  HD1 PRO A 838      28.400  57.910  74.310  1.00  0.00           H
ATOM   4062  HD2 PRO A 838      28.450  57.060  75.920  1.00  0.00           H
ATOM   4063  CA  PRO A 838      25.520  56.900  74.520  1.00  0.00           C
ATOM   4064  HA  PRO A 838      24.860  56.450  75.260  1.00  0.00           H
ATOM   4065  CB  PRO A 838      25.620  58.400  74.760  1.00  0.00           C
ATOM   4066  HB1 PRO A 838      24.730  58.750  75.300  1.00  0.00           H
ATOM   4067  HB2 PRO A 838      25.740  58.950  73.800  1.00  0.00           H
ATOM   4068  CG  PRO A 838      26.860  58.510  75.640  1.00  0.00           C
ATOM   4069  HG1 PRO A 838      27.400  59.480  75.740  1.00  0.00           H
ATOM   4070  HG2 PRO A 838      26.450  58.190  76.630  1.00  0.00           H
ATOM   4071  C   PRO A 838      25.030  56.750  73.080  1.00  0.00           C
ATOM   4072  O   PRO A 838      25.910  56.830  72.200  1.00  0.00           O
ATOM   4073  N   TRP A 839      23.730  56.600  72.810  1.00  0.00           N
ATOM   4074  HN  TRP A 839      23.050  56.500  73.540  1.00  0.00           H
ATOM   4075  CA  TRP A 839      23.340  56.280  71.460  1.00  0.00           C
ATOM   4076  HA  TRP A 839      23.900  55.390  71.230  1.00  0.00           H
ATOM   4077  CB  TRP A 839      21.840  55.880  71.600  1.00  0.00           C
ATOM   4078  HB1 TRP A 839      21.790  55.050  72.340  1.00  0.00           H
ATOM   4079  HB2 TRP A 839      21.500  55.450  70.630  1.00  0.00           H
ATOM   4080  CG  TRP A 839      21.030  57.050  72.110  1.00  0.00           C
ATOM   4081  CD1 TRP A 839      20.760  57.340  73.370  1.00  0.00           C
ATOM   4082  HD1 TRP A 839      21.100  56.830  74.260  1.00  0.00           H
ATOM   4083  NE1 TRP A 839      19.970  58.490  73.450  1.00  0.00           N
ATOM   4084  HE1 TRP A 839      19.470  58.750  74.250  1.00  0.00           H
ATOM   4085  CE2 TRP A 839      19.800  58.970  72.110  1.00  0.00           C
ATOM   4086  CD2 TRP A 839      20.420  58.030  71.250  1.00  0.00           C
ATOM   4087  CE3 TRP A 839      20.420  58.280  69.890  1.00  0.00           C
ATOM   4088  HE3 TRP A 839      20.820  57.520  69.230  1.00  0.00           H
ATOM   4089  CZ3 TRP A 839      19.750  59.460  69.390  1.00  0.00           C
ATOM   4090  HZ3 TRP A 839      20.000  59.820  68.390  1.00  0.00           H
ATOM   4091  CZ2 TRP A 839      19.070  60.050  71.630  1.00  0.00           C
ATOM   4092  HZ2 TRP A 839      18.510  60.670  72.300  1.00  0.00           H
ATOM   4093  CH2 TRP A 839      19.240  60.290  70.300  1.00  0.00           C
ATOM   4094  HH2 TRP A 839      18.890  61.300  70.100  1.00  0.00           H
ATOM   4095  C   TRP A 839      23.590  57.280  70.350  1.00  0.00           C
ATOM   4096  O   TRP A 839      23.740  56.930  69.170  1.00  0.00           O
ATOM   4097  N   TRP A 840      23.620  58.550  70.700  1.00  0.00           N
ATOM   4098  HN  TRP A 840      23.250  58.680  71.610  1.00  0.00           H
ATOM   4099  CA  TRP A 840      23.670  59.680  69.800  1.00  0.00           C
ATOM   4100  HA  TRP A 840      23.110  59.530  68.900  1.00  0.00           H
ATOM   4101  CB  TRP A 840      23.180  61.020  70.470  1.00  0.00           C
ATOM   4102  HB1 TRP A 840      22.080  60.940  70.440  1.00  0.00           H
ATOM   4103  HB2 TRP A 840      23.330  61.980  69.920  1.00  0.00           H
ATOM   4104  CG  TRP A 840      23.630  61.160  71.890  1.00  0.00           C
ATOM   4105  CD1 TRP A 840      22.960  60.770  73.060  1.00  0.00           C
ATOM   4106  HD1 TRP A 840      21.920  60.470  73.120  1.00  0.00           H
ATOM   4107  NE1 TRP A 840      23.720  61.060  74.130  1.00  0.00           N
ATOM   4108  HE1 TRP A 840      23.530  60.750  75.040  1.00  0.00           H
ATOM   4109  CE2 TRP A 840      24.780  61.770  73.770  1.00  0.00           C
ATOM   4110  CD2 TRP A 840      24.800  61.880  72.340  1.00  0.00           C
ATOM   4111  CE3 TRP A 840      25.800  62.590  71.760  1.00  0.00           C
ATOM   4112  HE3 TRP A 840      25.910  62.720  70.700  1.00  0.00           H
ATOM   4113  CZ3 TRP A 840      26.730  63.270  72.610  1.00  0.00           C
ATOM   4114  HZ3 TRP A 840      27.680  63.630  72.220  1.00  0.00           H
ATOM   4115  CZ2 TRP A 840      25.800  62.410  74.600  1.00  0.00           C
ATOM   4116  HZ2 TRP A 840      25.860  62.180  75.650  1.00  0.00           H
ATOM   4117  CH2 TRP A 840      26.700  63.230  73.970  1.00  0.00           C
ATOM   4118  HH2 TRP A 840      27.460  63.710  74.580  1.00  0.00           H
ATOM   4119  C   TRP A 840      25.070  59.880  69.290  1.00  0.00           C
ATOM   4120  O   TRP A 840      25.320  60.300  68.160  1.00  0.00           O
ATOM   4121  N   THR A 841      26.070  59.440  70.090  1.00  0.00           N
ATOM   4122  HN  THR A 841      25.850  59.120  71.000  1.00  0.00           H
ATOM   4123  CA  THR A 841      27.470  59.340  69.650  1.00  0.00           C
ATOM   4124  HA  THR A 841      27.840  60.310  69.330  1.00  0.00           H
ATOM   4125  CB  THR A 841      28.420  59.030  70.830  1.00  0.00           C
ATOM   4126  HB  THR A 841      29.490  59.070  70.510  1.00  0.00           H
ATOM   4127  OG1 THR A 841      28.320  57.730  71.420  1.00  0.00           O
ATOM   4128  HG1 THR A 841      27.470  57.660  71.860  1.00  0.00           H
ATOM   4129  CG2 THR A 841      28.210  60.010  71.960  1.00  0.00           C
ATOM   4130 HG21 THR A 841      27.310  59.850  72.620  1.00  0.00           H
ATOM   4131 HG22 THR A 841      28.220  61.050  71.570  1.00  0.00           H
ATOM   4132 HG23 THR A 841      29.070  60.030  72.660  1.00  0.00           H
ATOM   4133  C   THR A 841      27.670  58.400  68.520  1.00  0.00           C
ATOM   4134  O   THR A 841      28.230  58.720  67.460  1.00  0.00           O
ATOM   4135  N   LEU A 842      27.020  57.210  68.680  1.00  0.00           N
ATOM   4136  HN  LEU A 842      26.480  57.020  69.500  1.00  0.00           H
ATOM   4137  CA  LEU A 842      27.050  56.170  67.770  1.00  0.00           C
ATOM   4138  HA  LEU A 842      28.090  55.990  67.570  1.00  0.00           H
ATOM   4139  CB  LEU A 842      26.510  54.850  68.310  1.00  0.00           C
ATOM   4140  HB1 LEU A 842      26.580  54.100  67.500  1.00  0.00           H
ATOM   4141  HB2 LEU A 842      25.440  54.810  68.590  1.00  0.00           H
ATOM   4142  CG  LEU A 842      27.360  54.300  69.460  1.00  0.00           C
ATOM   4143  HG  LEU A 842      27.640  55.130  70.160  1.00  0.00           H
ATOM   4144  CD1 LEU A 842      26.520  53.530  70.420  1.00  0.00           C
ATOM   4145 HD11 LEU A 842      25.660  54.200  70.610  1.00  0.00           H
ATOM   4146 HD12 LEU A 842      27.130  53.150  71.280  1.00  0.00           H
ATOM   4147 HD13 LEU A 842      26.060  52.640  69.940  1.00  0.00           H
ATOM   4148  CD2 LEU A 842      28.600  53.410  69.100  1.00  0.00           C
ATOM   4149 HD21 LEU A 842      28.780  52.860  70.050  1.00  0.00           H
ATOM   4150 HD22 LEU A 842      29.560  53.880  68.780  1.00  0.00           H
ATOM   4151 HD23 LEU A 842      28.200  52.710  68.340  1.00  0.00           H
ATOM   4152  C   LEU A 842      26.330  56.490  66.460  1.00  0.00           C
ATOM   4153  O   LEU A 842      26.850  56.190  65.400  1.00  0.00           O
ATOM   4154  N   LEU A 843      25.230  57.220  66.550  1.00  0.00           N
ATOM   4155  HN  LEU A 843      24.760  57.410  67.410  1.00  0.00           H
ATOM   4156  CA  LEU A 843      24.540  57.730  65.360  1.00  0.00           C
ATOM   4157  HA  LEU A 843      24.130  56.960  64.730  1.00  0.00           H
ATOM   4158  CB  LEU A 843      23.310  58.390  65.940  1.00  0.00           C
ATOM   4159  HB1 LEU A 843      23.430  59.390  66.410  1.00  0.00           H
ATOM   4160  HB2 LEU A 843      22.920  57.810  66.810  1.00  0.00           H
ATOM   4161  CG  LEU A 843      22.200  58.640  64.920  1.00  0.00           C
ATOM   4162  HG  LEU A 843      22.710  59.310  64.190  1.00  0.00           H
ATOM   4163  CD1 LEU A 843      21.740  57.350  64.230  1.00  0.00           C
ATOM   4164 HD11 LEU A 843      20.800  57.490  63.640  1.00  0.00           H
ATOM   4165 HD12 LEU A 843      21.610  56.570  65.000  1.00  0.00           H
ATOM   4166 HD13 LEU A 843      22.490  56.980  63.510  1.00  0.00           H
ATOM   4167  CD2 LEU A 843      20.970  59.400  65.460  1.00  0.00           C
ATOM   4168 HD21 LEU A 843      20.180  59.600  64.700  1.00  0.00           H
ATOM   4169 HD22 LEU A 843      21.220  60.370  65.960  1.00  0.00           H
ATOM   4170 HD23 LEU A 843      20.680  58.780  66.330  1.00  0.00           H
ATOM   4171  C   LEU A 843      25.330  58.790  64.530  1.00  0.00           C
ATOM   4172  O   LEU A 843      25.510  58.780  63.320  1.00  0.00           O
ATOM   4173  N   ILE A 844      26.000  59.690  65.250  1.00  0.00           N
ATOM   4174  HN  ILE A 844      25.880  59.750  66.240  1.00  0.00           H
ATOM   4175  CA  ILE A 844      26.960  60.610  64.590  1.00  0.00           C
ATOM   4176  HA  ILE A 844      26.440  61.060  63.760  1.00  0.00           H
ATOM   4177  CB  ILE A 844      27.520  61.650  65.470  1.00  0.00           C
ATOM   4178  HB  ILE A 844      28.020  61.170  66.340  1.00  0.00           H
ATOM   4179  CG2 ILE A 844      28.480  62.590  64.740  1.00  0.00           C
ATOM   4180 HG21 ILE A 844      28.830  63.400  65.400  1.00  0.00           H
ATOM   4181 HG22 ILE A 844      27.830  62.970  63.910  1.00  0.00           H
ATOM   4182 HG23 ILE A 844      29.360  62.110  64.250  1.00  0.00           H
ATOM   4183  CG1 ILE A 844      26.330  62.440  66.160  1.00  0.00           C
ATOM   4184 HG11 ILE A 844      25.400  61.850  66.280  1.00  0.00           H
ATOM   4185 HG12 ILE A 844      26.070  63.140  65.340  1.00  0.00           H
ATOM   4186  CD  ILE A 844      26.600  63.210  67.420  1.00  0.00           C
ATOM   4187  HD1 ILE A 844      27.350  64.020  67.320  1.00  0.00           H
ATOM   4188  HD2 ILE A 844      27.010  62.530  68.210  1.00  0.00           H
ATOM   4189  HD3 ILE A 844      25.670  63.710  67.740  1.00  0.00           H
ATOM   4190  C   ILE A 844      28.090  59.850  63.900  1.00  0.00           C
ATOM   4191  O   ILE A 844      28.580  60.260  62.800  1.00  0.00           O
ATOM   4192  N   ALA A 845      28.580  58.790  64.570  1.00  0.00           N
ATOM   4193  HN  ALA A 845      28.140  58.380  65.360  1.00  0.00           H
ATOM   4194  CA  ALA A 845      29.820  58.040  64.170  1.00  0.00           C
ATOM   4195  HA  ALA A 845      30.610  58.780  64.180  1.00  0.00           H
ATOM   4196  CB  ALA A 845      30.220  56.960  65.150  1.00  0.00           C
ATOM   4197  HB1 ALA A 845      29.330  56.290  65.240  1.00  0.00           H
ATOM   4198  HB2 ALA A 845      30.290  57.280  66.220  1.00  0.00           H
ATOM   4199  HB3 ALA A 845      31.150  56.400  64.940  1.00  0.00           H
ATOM   4200  C   ALA A 845      29.830  57.440  62.740  1.00  0.00           C
ATOM   4201  O   ALA A 845      30.880  57.000  62.250  1.00  0.00           O
ATOM   4202  N   ALA A 846      28.640  57.410  62.050  1.00  0.00           N
ATOM   4203  HN  ALA A 846      27.870  57.710  62.590  1.00  0.00           H
ATOM   4204  CA  ALA A 846      28.430  57.010  60.660  1.00  0.00           C
ATOM   4205  HA  ALA A 846      28.980  56.080  60.570  1.00  0.00           H
ATOM   4206  CB  ALA A 846      26.940  56.850  60.450  1.00  0.00           C
ATOM   4207  HB1 ALA A 846      26.520  57.790  60.880  1.00  0.00           H
ATOM   4208  HB2 ALA A 846      26.350  56.000  60.860  1.00  0.00           H
ATOM   4209  HB3 ALA A 846      26.800  56.840  59.350  1.00  0.00           H
ATOM   4210  C   ALA A 846      28.990  58.020  59.630  1.00  0.00           C
ATOM   4211  O   ALA A 846      29.450  57.640  58.530  1.00  0.00           O
ATOM   4212  N   ILE A 847      29.200  59.320  59.960  1.00  0.00           N
ATOM   4213  HN  ILE A 847      28.880  59.610  60.860  1.00  0.00           H
ATOM   4214  CA  ILE A 847      29.680  60.310  59.020  1.00  0.00           C
ATOM   4215  HA  ILE A 847      29.360  60.020  58.030  1.00  0.00           H
ATOM   4216  CB  ILE A 847      29.290  61.770  59.330  1.00  0.00           C
ATOM   4217  HB  ILE A 847      29.540  61.910  60.390  1.00  0.00           H
ATOM   4218  CG2 ILE A 847      30.050  62.660  58.350  1.00  0.00           C
ATOM   4219 HG21 ILE A 847      29.770  63.690  58.650  1.00  0.00           H
ATOM   4220 HG22 ILE A 847      29.640  62.540  57.320  1.00  0.00           H
ATOM   4221 HG23 ILE A 847      31.160  62.620  58.450  1.00  0.00           H
ATOM   4222  CG1 ILE A 847      27.760  62.000  59.140  1.00  0.00           C
ATOM   4223 HG11 ILE A 847      27.320  61.440  58.290  1.00  0.00           H
ATOM   4224 HG12 ILE A 847      27.520  63.040  58.830  1.00  0.00           H
ATOM   4225  CD  ILE A 847      26.970  61.850  60.430  1.00  0.00           C
ATOM   4226  HD1 ILE A 847      27.040  60.820  60.860  1.00  0.00           H
ATOM   4227  HD2 ILE A 847      25.950  62.280  60.320  1.00  0.00           H
ATOM   4228  HD3 ILE A 847      27.400  62.510  61.210  1.00  0.00           H
ATOM   4229  C   ILE A 847      31.230  60.110  59.000  1.00  0.00           C
ATOM   4230  O   ILE A 847      31.750  60.010  57.900  1.00  0.00           O
ATOM   4231  N   PRO A 848      32.020  59.940  60.100  1.00  0.00           N
ATOM   4232  CD  PRO A 848      31.740  60.570  61.430  1.00  0.00           C
ATOM   4233  HD1 PRO A 848      30.960  59.940  61.920  1.00  0.00           H
ATOM   4234  HD2 PRO A 848      31.400  61.630  61.320  1.00  0.00           H
ATOM   4235  CA  PRO A 848      33.330  59.350  60.160  1.00  0.00           C
ATOM   4236  HA  PRO A 848      33.940  60.090  59.650  1.00  0.00           H
ATOM   4237  CB  PRO A 848      33.670  59.350  61.620  1.00  0.00           C
ATOM   4238  HB1 PRO A 848      34.790  59.300  61.720  1.00  0.00           H
ATOM   4239  HB2 PRO A 848      33.320  58.400  62.070  1.00  0.00           H
ATOM   4240  CG  PRO A 848      33.050  60.580  62.180  1.00  0.00           C
ATOM   4241  HG1 PRO A 848      32.900  60.540  63.280  1.00  0.00           H
ATOM   4242  HG2 PRO A 848      33.640  61.500  61.960  1.00  0.00           H
ATOM   4243  C   PRO A 848      33.420  58.000  59.390  1.00  0.00           C
ATOM   4244  O   PRO A 848      34.400  57.790  58.690  1.00  0.00           O
ATOM   4245  N   ALA A 849      32.460  57.090  59.560  1.00  0.00           N
ATOM   4246  HN  ALA A 849      31.840  57.190  60.330  1.00  0.00           H
ATOM   4247  CA  ALA A 849      32.420  55.780  58.920  1.00  0.00           C
ATOM   4248  HA  ALA A 849      33.270  55.220  59.270  1.00  0.00           H
ATOM   4249  CB  ALA A 849      31.190  54.960  59.360  1.00  0.00           C
ATOM   4250  HB1 ALA A 849      31.190  55.060  60.460  1.00  0.00           H
ATOM   4251  HB2 ALA A 849      31.340  53.910  59.040  1.00  0.00           H
ATOM   4252  HB3 ALA A 849      30.390  55.440  58.750  1.00  0.00           H
ATOM   4253  C   ALA A 849      32.410  55.850  57.400  1.00  0.00           C
ATOM   4254  O   ALA A 849      33.030  55.070  56.690  1.00  0.00           O
ATOM   4255  N   LEU A 850      31.620  56.760  56.740  1.00  0.00           N
ATOM   4256  HN  LEU A 850      30.920  57.230  57.270  1.00  0.00           H
ATOM   4257  CA  LEU A 850      31.700  56.950  55.350  1.00  0.00           C
ATOM   4258  HA  LEU A 850      31.470  56.000  54.890  1.00  0.00           H
ATOM   4259  CB  LEU A 850      30.590  57.990  54.900  1.00  0.00           C
ATOM   4260  HB1 LEU A 850      30.750  58.860  55.570  1.00  0.00           H
ATOM   4261  HB2 LEU A 850      29.610  57.540  55.150  1.00  0.00           H
ATOM   4262  CG  LEU A 850      30.640  58.460  53.450  1.00  0.00           C
ATOM   4263  HG  LEU A 850      31.570  59.060  53.310  1.00  0.00           H
ATOM   4264  CD1 LEU A 850      30.300  57.370  52.450  1.00  0.00           C
ATOM   4265 HD11 LEU A 850      31.030  56.540  52.380  1.00  0.00           H
ATOM   4266 HD12 LEU A 850      30.190  57.800  51.430  1.00  0.00           H
ATOM   4267 HD13 LEU A 850      29.290  56.970  52.700  1.00  0.00           H
ATOM   4268  CD2 LEU A 850      29.610  59.520  53.390  1.00  0.00           C
ATOM   4269 HD21 LEU A 850      29.840  60.210  54.220  1.00  0.00           H
ATOM   4270 HD22 LEU A 850      28.600  59.240  53.740  1.00  0.00           H
ATOM   4271 HD23 LEU A 850      29.500  60.050  52.420  1.00  0.00           H
ATOM   4272  C   LEU A 850      33.030  57.420  54.740  1.00  0.00           C
ATOM   4273  O   LEU A 850      33.510  56.880  53.710  1.00  0.00           O
ATOM   4274  N   LEU A 851      33.680  58.360  55.460  1.00  0.00           N
ATOM   4275  HN  LEU A 851      33.220  58.720  56.270  1.00  0.00           H
ATOM   4276  CA  LEU A 851      35.030  58.790  55.300  1.00  0.00           C
ATOM   4277  HA  LEU A 851      35.050  59.140  54.280  1.00  0.00           H
ATOM   4278  CB  LEU A 851      35.290  59.990  56.280  1.00  0.00           C
ATOM   4279  HB1 LEU A 851      36.320  60.370  56.130  1.00  0.00           H
ATOM   4280  HB2 LEU A 851      35.300  59.600  57.330  1.00  0.00           H
ATOM   4281  CG  LEU A 851      34.360  61.130  56.010  1.00  0.00           C
ATOM   4282  HG  LEU A 851      33.270  60.900  55.930  1.00  0.00           H
ATOM   4283  CD1 LEU A 851      34.590  62.170  57.080  1.00  0.00           C
ATOM   4284 HD11 LEU A 851      35.660  62.450  57.160  1.00  0.00           H
ATOM   4285 HD12 LEU A 851      34.390  61.760  58.100  1.00  0.00           H
ATOM   4286 HD13 LEU A 851      34.020  63.110  56.940  1.00  0.00           H
ATOM   4287  CD2 LEU A 851      34.930  61.940  54.780  1.00  0.00           C
ATOM   4288 HD21 LEU A 851      34.920  61.240  53.910  1.00  0.00           H
ATOM   4289 HD22 LEU A 851      35.960  62.270  55.030  1.00  0.00           H
ATOM   4290 HD23 LEU A 851      34.290  62.840  54.710  1.00  0.00           H
ATOM   4291  C   LEU A 851      36.040  57.740  55.500  1.00  0.00           C
ATOM   4292  O   LEU A 851      36.990  57.560  54.730  1.00  0.00           O
ATOM   4293  N   CYS A 852      35.920  56.860  56.520  1.00  0.00           N
ATOM   4294  HN  CYS A 852      35.100  56.890  57.080  1.00  0.00           H
ATOM   4295  CA  CYS A 852      36.770  55.730  56.700  1.00  0.00           C
ATOM   4296  HA  CYS A 852      37.780  56.050  56.480  1.00  0.00           H
ATOM   4297  CB  CYS A 852      36.700  55.020  58.010  1.00  0.00           C
ATOM   4298  HB1 CYS A 852      37.460  54.200  58.140  1.00  0.00           H
ATOM   4299  HB2 CYS A 852      35.740  54.500  58.220  1.00  0.00           H
ATOM   4300  SG  CYS A 852      37.070  56.190  59.360  1.00  0.00           S
ATOM   4301  HG1 CYS A 852      36.010  56.920  59.040  1.00  0.00           H
ATOM   4302  C   CYS A 852      36.610  54.750  55.590  1.00  0.00           C
ATOM   4303  O   CYS A 852      37.570  54.130  55.070  1.00  0.00           O
ATOM   4304  N   THR A 853      35.340  54.590  55.100  1.00  0.00           N
ATOM   4305  HN  THR A 853      34.550  55.030  55.510  1.00  0.00           H
ATOM   4306  CA  THR A 853      35.070  53.730  53.900  1.00  0.00           C
ATOM   4307  HA  THR A 853      35.500  52.780  54.200  1.00  0.00           H
ATOM   4308  CB  THR A 853      33.570  53.620  53.530  1.00  0.00           C
ATOM   4309  HB  THR A 853      33.320  54.570  53.020  1.00  0.00           H
ATOM   4310  OG1 THR A 853      32.680  53.400  54.600  1.00  0.00           O
ATOM   4311  HG1 THR A 853      32.920  54.100  55.210  1.00  0.00           H
ATOM   4312  CG2 THR A 853      33.340  52.410  52.580  1.00  0.00           C
ATOM   4313 HG21 THR A 853      32.260  52.270  52.340  1.00  0.00           H
ATOM   4314 HG22 THR A 853      33.780  51.560  53.150  1.00  0.00           H
ATOM   4315 HG23 THR A 853      33.860  52.510  51.610  1.00  0.00           H
ATOM   4316  C   THR A 853      35.720  54.220  52.620  1.00  0.00           C
ATOM   4317  O   THR A 853      36.340  53.370  51.980  1.00  0.00           O
ATOM   4318  N   ILE A 854      35.650  55.590  52.380  1.00  0.00           N
ATOM   4319  HN  ILE A 854      34.890  56.170  52.690  1.00  0.00           H
ATOM   4320  CA  ILE A 854      36.420  56.240  51.290  1.00  0.00           C
ATOM   4321  HA  ILE A 854      36.170  55.860  50.300  1.00  0.00           H
ATOM   4322  CB  ILE A 854      36.270  57.770  51.290  1.00  0.00           C
ATOM   4323  HB  ILE A 854      36.320  58.100  52.350  1.00  0.00           H
ATOM   4324  CG2 ILE A 854      37.370  58.420  50.410  1.00  0.00           C
ATOM   4325 HG21 ILE A 854      37.260  59.530  50.360  1.00  0.00           H
ATOM   4326 HG22 ILE A 854      37.340  58.180  49.330  1.00  0.00           H
ATOM   4327 HG23 ILE A 854      38.400  58.180  50.780  1.00  0.00           H
ATOM   4328  CG1 ILE A 854      34.910  58.140  50.650  1.00  0.00           C
ATOM   4329 HG11 ILE A 854      34.220  57.340  50.980  1.00  0.00           H
ATOM   4330 HG12 ILE A 854      35.010  58.100  49.540  1.00  0.00           H
ATOM   4331  CD  ILE A 854      34.400  59.540  50.980  1.00  0.00           C
ATOM   4332  HD1 ILE A 854      33.860  59.540  51.960  1.00  0.00           H
ATOM   4333  HD2 ILE A 854      33.660  59.930  50.240  1.00  0.00           H
ATOM   4334  HD3 ILE A 854      35.290  60.190  51.030  1.00  0.00           H
ATOM   4335  C   ILE A 854      37.910  55.900  51.470  1.00  0.00           C
ATOM   4336  O   ILE A 854      38.510  55.500  50.510  1.00  0.00           O
ATOM   4337  N   LEU A 855      38.550  56.080  52.670  1.00  0.00           N
ATOM   4338  HN  LEU A 855      38.060  56.580  53.380  1.00  0.00           H
ATOM   4339  CA  LEU A 855      39.930  55.690  52.940  1.00  0.00           C
ATOM   4340  HA  LEU A 855      40.510  56.300  52.280  1.00  0.00           H
ATOM   4341  CB  LEU A 855      40.190  56.090  54.400  1.00  0.00           C
ATOM   4342  HB1 LEU A 855      39.630  55.380  55.040  1.00  0.00           H
ATOM   4343  HB2 LEU A 855      39.810  57.110  54.600  1.00  0.00           H
ATOM   4344  CG  LEU A 855      41.670  55.990  54.730  1.00  0.00           C
ATOM   4345  HG  LEU A 855      42.180  55.120  54.290  1.00  0.00           H
ATOM   4346  CD1 LEU A 855      42.510  57.250  54.310  1.00  0.00           C
ATOM   4347 HD11 LEU A 855      43.550  56.920  54.110  1.00  0.00           H
ATOM   4348 HD12 LEU A 855      42.410  58.080  55.040  1.00  0.00           H
ATOM   4349 HD13 LEU A 855      42.030  57.610  53.370  1.00  0.00           H
ATOM   4350  CD2 LEU A 855      41.840  55.760  56.290  1.00  0.00           C
ATOM   4351 HD21 LEU A 855      41.450  56.580  56.930  1.00  0.00           H
ATOM   4352 HD22 LEU A 855      42.920  55.690  56.530  1.00  0.00           H
ATOM   4353 HD23 LEU A 855      41.390  54.800  56.610  1.00  0.00           H
ATOM   4354  C   LEU A 855      40.310  54.210  52.740  1.00  0.00           C
ATOM   4355  O   LEU A 855      41.300  53.910  52.160  1.00  0.00           O
ATOM   4356  N   ILE A 856      39.490  53.280  53.220  1.00  0.00           N
ATOM   4357  HN  ILE A 856      38.650  53.400  53.730  1.00  0.00           H
ATOM   4358  CA  ILE A 856      39.690  51.830  52.860  1.00  0.00           C
ATOM   4359  HA  ILE A 856      40.730  51.550  52.940  1.00  0.00           H
ATOM   4360  CB  ILE A 856      38.790  50.970  53.740  1.00  0.00           C
ATOM   4361  HB  ILE A 856      37.860  51.520  53.980  1.00  0.00           H
ATOM   4362  CG2 ILE A 856      38.460  49.540  53.170  1.00  0.00           C
ATOM   4363 HG21 ILE A 856      37.980  48.940  53.980  1.00  0.00           H
ATOM   4364 HG22 ILE A 856      39.430  49.130  52.880  1.00  0.00           H
ATOM   4365 HG23 ILE A 856      37.700  49.590  52.350  1.00  0.00           H
ATOM   4366  CG1 ILE A 856      39.430  50.740  55.130  1.00  0.00           C
ATOM   4367 HG11 ILE A 856      38.690  50.370  55.870  1.00  0.00           H
ATOM   4368 HG12 ILE A 856      39.730  51.750  55.470  1.00  0.00           H
ATOM   4369  CD  ILE A 856      40.630  49.870  55.130  1.00  0.00           C
ATOM   4370  HD1 ILE A 856      41.180  49.720  54.170  1.00  0.00           H
ATOM   4371  HD2 ILE A 856      40.230  48.880  55.400  1.00  0.00           H
ATOM   4372  HD3 ILE A 856      41.380  50.170  55.890  1.00  0.00           H
ATOM   4373  C   ILE A 856      39.610  51.610  51.320  1.00  0.00           C
ATOM   4374  O   ILE A 856      40.480  50.990  50.630  1.00  0.00           O
ATOM   4375  N   PHE A 857      38.500  52.060  50.760  1.00  0.00           N
ATOM   4376  HN  PHE A 857      37.860  52.610  51.290  1.00  0.00           H
ATOM   4377  CA  PHE A 857      38.210  51.960  49.360  1.00  0.00           C
ATOM   4378  HA  PHE A 857      38.180  50.900  49.140  1.00  0.00           H
ATOM   4379  CB  PHE A 857      36.770  52.660  49.030  1.00  0.00           C
ATOM   4380  HB1 PHE A 857      36.800  53.670  49.480  1.00  0.00           H
ATOM   4381  HB2 PHE A 857      36.050  52.100  49.660  1.00  0.00           H
ATOM   4382  CG  PHE A 857      36.210  52.640  47.600  1.00  0.00           C
ATOM   4383  CD1 PHE A 857      35.730  51.500  46.920  1.00  0.00           C
ATOM   4384  HD1 PHE A 857      35.750  50.620  47.540  1.00  0.00           H
ATOM   4385  CE1 PHE A 857      35.160  51.600  45.620  1.00  0.00           C
ATOM   4386  HE1 PHE A 857      34.640  50.740  45.230  1.00  0.00           H
ATOM   4387  CZ  PHE A 857      35.140  52.770  44.940  1.00  0.00           C
ATOM   4388  HZ  PHE A 857      34.590  52.870  44.010  1.00  0.00           H
ATOM   4389  CD2 PHE A 857      36.220  53.790  46.810  1.00  0.00           C
ATOM   4390  HD2 PHE A 857      36.640  54.630  47.350  1.00  0.00           H
ATOM   4391  CE2 PHE A 857      35.650  53.900  45.580  1.00  0.00           C
ATOM   4392  HE2 PHE A 857      35.520  54.860  45.110  1.00  0.00           H
ATOM   4393  C   PHE A 857      39.330  52.540  48.450  1.00  0.00           C
ATOM   4394  O   PHE A 857      39.740  51.950  47.480  1.00  0.00           O
ATOM   4395  N   MET A 858      39.860  53.720  48.840  1.00  0.00           N
ATOM   4396  HN  MET A 858      39.390  54.270  49.510  1.00  0.00           H
ATOM   4397  CA  MET A 858      41.020  54.240  48.170  1.00  0.00           C
ATOM   4398  HA  MET A 858      40.700  54.450  47.150  1.00  0.00           H
ATOM   4399  CB  MET A 858      41.270  55.540  48.930  1.00  0.00           C
ATOM   4400  HB1 MET A 858      42.310  55.890  49.100  1.00  0.00           H
ATOM   4401  HB2 MET A 858      40.900  55.410  49.970  1.00  0.00           H
ATOM   4402  CG  MET A 858      40.500  56.690  48.300  1.00  0.00           C
ATOM   4403  HG1 MET A 858      40.470  57.640  48.870  1.00  0.00           H
ATOM   4404  HG2 MET A 858      39.450  56.350  48.180  1.00  0.00           H
ATOM   4405  SD  MET A 858      40.880  57.110  46.600  1.00  0.00           S
ATOM   4406  CE  MET A 858      39.080  57.280  46.080  1.00  0.00           C
ATOM   4407  HE1 MET A 858      38.750  56.220  46.160  1.00  0.00           H
ATOM   4408  HE2 MET A 858      38.940  57.760  45.090  1.00  0.00           H
ATOM   4409  HE3 MET A 858      38.590  57.960  46.810  1.00  0.00           H
ATOM   4410  C   MET A 858      42.310  53.400  48.140  1.00  0.00           C
ATOM   4411  O   MET A 858      42.870  53.270  47.080  1.00  0.00           O
ATOM   4412  N   ASP A 859      42.790  52.820  49.320  1.00  0.00           N
ATOM   4413  HN  ASP A 859      42.240  52.810  50.160  1.00  0.00           H
ATOM   4414  CA  ASP A 859      44.050  52.050  49.370  1.00  0.00           C
ATOM   4415  HA  ASP A 859      44.760  52.670  48.830  1.00  0.00           H
ATOM   4416  CB  ASP A 859      44.420  51.910  50.850  1.00  0.00           C
ATOM   4417  HB1 ASP A 859      44.210  50.950  51.370  1.00  0.00           H
ATOM   4418  HB2 ASP A 859      43.770  52.700  51.300  1.00  0.00           H
ATOM   4419  CG  ASP A 859      45.890  52.260  51.140  1.00  0.00           C
ATOM   4420  OD1 ASP A 859      46.550  52.900  50.300  1.00  0.00           O
ATOM   4421  OD2 ASP A 859      46.390  52.010  52.240  1.00  0.00           O
ATOM   4422  C   ASP A 859      43.830  50.660  48.740  1.00  0.00           C
ATOM   4423  O   ASP A 859      44.700  50.050  48.200  1.00  0.00           O
ATOM   4424  N   GLN A 860      42.570  50.130  48.720  1.00  0.00           N
ATOM   4425  HN  GLN A 860      41.830  50.600  49.220  1.00  0.00           H
ATOM   4426  CA  GLN A 860      42.210  48.900  48.100  1.00  0.00           C
ATOM   4427  HA  GLN A 860      42.970  48.140  48.280  1.00  0.00           H
ATOM   4428  CB  GLN A 860      40.840  48.490  48.610  1.00  0.00           C
ATOM   4429  HB1 GLN A 860      40.100  49.260  48.330  1.00  0.00           H
ATOM   4430  HB2 GLN A 860      40.930  48.460  49.720  1.00  0.00           H
ATOM   4431  CG  GLN A 860      40.370  47.120  48.120  1.00  0.00           C
ATOM   4432  HG1 GLN A 860      39.920  47.200  47.120  1.00  0.00           H
ATOM   4433  HG2 GLN A 860      39.630  46.640  48.800  1.00  0.00           H
ATOM   4434  CD  GLN A 860      41.450  46.020  48.100  1.00  0.00           C
ATOM   4435  OE1 GLN A 860      42.220  45.870  49.080  1.00  0.00           O
ATOM   4436  NE2 GLN A 860      41.420  45.140  47.090  1.00  0.00           N
ATOM   4437 HE21 GLN A 860      42.110  44.420  47.060  1.00  0.00           H
ATOM   4438 HE22 GLN A 860      40.690  45.300  46.410  1.00  0.00           H
ATOM   4439  C   GLN A 860      42.250  49.110  46.630  1.00  0.00           C
ATOM   4440  O   GLN A 860      43.000  48.410  45.980  1.00  0.00           O
ATOM   4441  N   GLN A 861      41.420  50.100  46.130  1.00  0.00           N
ATOM   4442  HN  GLN A 861      40.800  50.620  46.710  1.00  0.00           H
ATOM   4443  CA  GLN A 861      41.260  50.390  44.730  1.00  0.00           C
ATOM   4444  HA  GLN A 861      40.960  49.450  44.290  1.00  0.00           H
ATOM   4445  CB  GLN A 861      40.090  51.300  44.460  1.00  0.00           C
ATOM   4446  HB1 GLN A 861      40.090  51.530  43.370  1.00  0.00           H
ATOM   4447  HB2 GLN A 861      40.230  52.290  44.930  1.00  0.00           H
ATOM   4448  CG  GLN A 861      38.660  50.680  44.850  1.00  0.00           C
ATOM   4449  HG1 GLN A 861      37.940  51.440  44.490  1.00  0.00           H
ATOM   4450  HG2 GLN A 861      38.770  50.590  45.950  1.00  0.00           H
ATOM   4451  CD  GLN A 861      38.200  49.330  44.280  1.00  0.00           C
ATOM   4452  OE1 GLN A 861      38.350  48.280  44.890  1.00  0.00           O
ATOM   4453  NE2 GLN A 861      37.560  49.360  43.110  1.00  0.00           N
ATOM   4454 HE21 GLN A 861      37.010  48.590  42.780  1.00  0.00           H
ATOM   4455 HE22 GLN A 861      37.450  50.260  42.680  1.00  0.00           H
ATOM   4456  C   GLN A 861      42.540  50.840  44.040  1.00  0.00           C
ATOM   4457  O   GLN A 861      42.870  50.300  43.010  1.00  0.00           O
ATOM   4458  N   ILE A 862      43.310  51.770  44.610  1.00  0.00           N
ATOM   4459  HN  ILE A 862      42.960  52.280  45.390  1.00  0.00           H
ATOM   4460  CA  ILE A 862      44.610  52.240  44.050  1.00  0.00           C
ATOM   4461  HA  ILE A 862      44.360  52.740  43.120  1.00  0.00           H
ATOM   4462  CB  ILE A 862      45.190  53.400  44.900  1.00  0.00           C
ATOM   4463  HB  ILE A 862      45.150  53.030  45.950  1.00  0.00           H
ATOM   4464  CG2 ILE A 862      46.590  53.580  44.470  1.00  0.00           C
ATOM   4465 HG21 ILE A 862      47.010  54.390  45.090  1.00  0.00           H
ATOM   4466 HG22 ILE A 862      46.570  53.930  43.420  1.00  0.00           H
ATOM   4467 HG23 ILE A 862      47.330  52.750  44.490  1.00  0.00           H
ATOM   4468  CG1 ILE A 862      44.280  54.650  44.730  1.00  0.00           C
ATOM   4469 HG11 ILE A 862      43.180  54.440  44.720  1.00  0.00           H
ATOM   4470 HG12 ILE A 862      44.380  55.060  43.710  1.00  0.00           H
ATOM   4471  CD  ILE A 862      44.500  55.730  45.860  1.00  0.00           C
ATOM   4472  HD1 ILE A 862      45.590  55.950  45.810  1.00  0.00           H
ATOM   4473  HD2 ILE A 862      44.240  55.270  46.840  1.00  0.00           H
ATOM   4474  HD3 ILE A 862      43.870  56.610  45.640  1.00  0.00           H
ATOM   4475  C   ILE A 862      45.640  51.140  43.880  1.00  0.00           C
ATOM   4476  O   ILE A 862      46.240  50.950  42.800  1.00  0.00           O
ATOM   4477  N   THR A 863      45.820  50.320  44.910  1.00  0.00           N
ATOM   4478  HN  THR A 863      45.230  50.620  45.660  1.00  0.00           H
ATOM   4479  CA  THR A 863      46.670  49.130  45.040  1.00  0.00           C
ATOM   4480  HA  THR A 863      47.710  49.310  44.790  1.00  0.00           H
ATOM   4481  CB  THR A 863      46.760  48.480  46.420  1.00  0.00           C
ATOM   4482  HB  THR A 863      45.740  48.130  46.680  1.00  0.00           H
ATOM   4483  OG1 THR A 863      47.150  49.540  47.250  1.00  0.00           O
ATOM   4484  HG1 THR A 863      46.300  49.800  47.570  1.00  0.00           H
ATOM   4485  CG2 THR A 863      47.750  47.390  46.710  1.00  0.00           C
ATOM   4486 HG21 THR A 863      48.790  47.670  46.430  1.00  0.00           H
ATOM   4487 HG22 THR A 863      47.480  46.470  46.150  1.00  0.00           H
ATOM   4488 HG23 THR A 863      47.710  47.080  47.780  1.00  0.00           H
ATOM   4489  C   THR A 863      46.210  47.970  44.100  1.00  0.00           C
ATOM   4490  O   THR A 863      47.020  47.280  43.490  1.00  0.00           O
ATOM   4491  N   ALA A 864      44.880  47.880  43.880  1.00  0.00           N
ATOM   4492  HN  ALA A 864      44.250  48.360  44.480  1.00  0.00           H
ATOM   4493  CA  ALA A 864      44.330  47.020  42.930  1.00  0.00           C
ATOM   4494  HA  ALA A 864      44.640  46.010  43.180  1.00  0.00           H
ATOM   4495  CB  ALA A 864      42.810  47.050  43.110  1.00  0.00           C
ATOM   4496  HB1 ALA A 864      42.450  48.060  42.850  1.00  0.00           H
ATOM   4497  HB2 ALA A 864      42.690  46.890  44.200  1.00  0.00           H
ATOM   4498  HB3 ALA A 864      42.260  46.260  42.530  1.00  0.00           H
ATOM   4499  C   ALA A 864      44.650  47.260  41.440  1.00  0.00           C
ATOM   4500  O   ALA A 864      45.050  46.410  40.690  1.00  0.00           O
ATOM   4501  N   VAL A 865      44.600  48.480  40.980  1.00  0.00           N
ATOM   4502  HN  VAL A 865      44.180  49.130  41.610  1.00  0.00           H
ATOM   4503  CA  VAL A 865      45.050  49.060  39.680  1.00  0.00           C
ATOM   4504  HA  VAL A 865      44.590  48.460  38.910  1.00  0.00           H
ATOM   4505  CB  VAL A 865      44.580  50.580  39.580  1.00  0.00           C
ATOM   4506  HB  VAL A 865      44.920  51.210  40.420  1.00  0.00           H
ATOM   4507  CG1 VAL A 865      45.100  51.200  38.280  1.00  0.00           C
ATOM   4508 HG11 VAL A 865      44.880  52.300  38.340  1.00  0.00           H
ATOM   4509 HG12 VAL A 865      44.580  50.810  37.390  1.00  0.00           H
ATOM   4510 HG13 VAL A 865      46.180  51.180  38.080  1.00  0.00           H
ATOM   4511  CG2 VAL A 865      43.040  50.520  39.600  1.00  0.00           C
ATOM   4512 HG21 VAL A 865      42.720  51.580  39.470  1.00  0.00           H
ATOM   4513 HG22 VAL A 865      42.680  50.260  40.620  1.00  0.00           H
ATOM   4514 HG23 VAL A 865      42.630  49.980  38.710  1.00  0.00           H
ATOM   4515  C   VAL A 865      46.540  48.950  39.430  1.00  0.00           C
ATOM   4516  O   VAL A 865      46.940  48.550  38.350  1.00  0.00           O
ATOM   4517  N   ILE A 866      47.460  49.170  40.430  1.00  0.00           N
ATOM   4518  HN  ILE A 866      47.180  49.330  41.370  1.00  0.00           H
ATOM   4519  CA  ILE A 866      48.930  48.990  40.200  1.00  0.00           C
ATOM   4520  HA  ILE A 866      49.080  49.450  39.240  1.00  0.00           H
ATOM   4521  CB  ILE A 866      49.760  49.830  41.110  1.00  0.00           C
ATOM   4522  HB  ILE A 866      49.240  50.810  41.180  1.00  0.00           H
ATOM   4523  CG2 ILE A 866      49.720  49.290  42.460  1.00  0.00           C
ATOM   4524 HG21 ILE A 866      50.220  48.310  42.590  1.00  0.00           H
ATOM   4525 HG22 ILE A 866      48.670  49.190  42.830  1.00  0.00           H
ATOM   4526 HG23 ILE A 866      50.240  49.950  43.180  1.00  0.00           H
ATOM   4527  CG1 ILE A 866      51.200  50.180  40.630  1.00  0.00           C
ATOM   4528 HG11 ILE A 866      51.170  50.400  39.540  1.00  0.00           H
ATOM   4529 HG12 ILE A 866      51.860  49.320  40.890  1.00  0.00           H
ATOM   4530  CD  ILE A 866      51.850  51.410  41.370  1.00  0.00           C
ATOM   4531  HD1 ILE A 866      52.000  51.160  42.440  1.00  0.00           H
ATOM   4532  HD2 ILE A 866      51.120  52.230  41.300  1.00  0.00           H
ATOM   4533  HD3 ILE A 866      52.830  51.720  40.930  1.00  0.00           H
ATOM   4534  C   ILE A 866      49.310  47.520  40.130  1.00  0.00           C
ATOM   4535  O   ILE A 866      50.330  47.200  39.560  1.00  0.00           O
ATOM   4536  N   ILE A 867      48.580  46.610  40.780  1.00  0.00           N
ATOM   4537  HN  ILE A 867      47.920  46.790  41.510  1.00  0.00           H
ATOM   4538  CA  ILE A 867      48.860  45.190  40.660  1.00  0.00           C
ATOM   4539  HA  ILE A 867      49.910  45.100  40.460  1.00  0.00           H
ATOM   4540  CB  ILE A 867      48.700  44.610  42.030  1.00  0.00           C
ATOM   4541  HB  ILE A 867      47.650  44.780  42.370  1.00  0.00           H
ATOM   4542  CG2 ILE A 867      49.040  43.120  42.080  1.00  0.00           C
ATOM   4543 HG21 ILE A 867      50.020  42.930  41.590  1.00  0.00           H
ATOM   4544 HG22 ILE A 867      48.250  42.610  41.480  1.00  0.00           H
ATOM   4545 HG23 ILE A 867      48.960  42.700  43.100  1.00  0.00           H
ATOM   4546  CG1 ILE A 867      49.530  45.440  43.130  1.00  0.00           C
ATOM   4547 HG11 ILE A 867      49.320  45.090  44.170  1.00  0.00           H
ATOM   4548 HG12 ILE A 867      49.210  46.510  43.100  1.00  0.00           H
ATOM   4549  CD  ILE A 867      51.020  45.430  42.900  1.00  0.00           C
ATOM   4550  HD1 ILE A 867      51.260  45.560  41.820  1.00  0.00           H
ATOM   4551  HD2 ILE A 867      51.460  44.460  43.240  1.00  0.00           H
ATOM   4552  HD3 ILE A 867      51.490  46.230  43.520  1.00  0.00           H
ATOM   4553  C   ILE A 867      48.100  44.450  39.530  1.00  0.00           C
ATOM   4554  O   ILE A 867      48.480  43.390  39.120  1.00  0.00           O
ATOM   4555  N   ASN A 868      47.150  45.120  38.850  1.00  0.00           N
ATOM   4556  HN  ASN A 868      47.040  46.100  39.060  1.00  0.00           H
ATOM   4557  CA  ASN A 868      46.500  44.630  37.660  1.00  0.00           C
ATOM   4558  HA  ASN A 868      46.750  43.580  37.570  1.00  0.00           H
ATOM   4559  CB  ASN A 868      44.970  44.860  37.730  1.00  0.00           C
ATOM   4560  HB1 ASN A 868      44.730  45.910  37.490  1.00  0.00           H
ATOM   4561  HB2 ASN A 868      44.700  44.900  38.810  1.00  0.00           H
ATOM   4562  CG  ASN A 868      44.150  43.870  36.960  1.00  0.00           C
ATOM   4563  OD1 ASN A 868      44.550  42.790  36.560  1.00  0.00           O
ATOM   4564  ND2 ASN A 868      42.840  44.250  36.870  1.00  0.00           N
ATOM   4565 HD21 ASN A 868      42.610  45.180  37.160  1.00  0.00           H
ATOM   4566 HD22 ASN A 868      42.210  43.710  36.310  1.00  0.00           H
ATOM   4567  C   ASN A 868      47.000  45.300  36.450  1.00  0.00           C
ATOM   4568  O   ASN A 868      46.430  45.320  35.360  1.00  0.00           O
ATOM   4569  N   ARG A 869      48.180  46.000  36.570  1.00  0.00           N
ATOM   4570  HN  ARG A 869      48.730  46.100  37.380  1.00  0.00           H
ATOM   4571  CA  ARG A 869      48.710  46.800  35.490  1.00  0.00           C
ATOM   4572  HA  ARG A 869      47.850  47.280  35.040  1.00  0.00           H
ATOM   4573  CB  ARG A 869      49.810  47.770  35.980  1.00  0.00           C
ATOM   4574  HB1 ARG A 869      49.250  48.310  36.770  1.00  0.00           H
ATOM   4575  HB2 ARG A 869      50.030  48.500  35.160  1.00  0.00           H
ATOM   4576  CG  ARG A 869      51.220  47.320  36.420  1.00  0.00           C
ATOM   4577  HG1 ARG A 869      51.680  46.810  35.540  1.00  0.00           H
ATOM   4578  HG2 ARG A 869      51.190  46.520  37.200  1.00  0.00           H
ATOM   4579  CD  ARG A 869      52.210  48.430  36.940  1.00  0.00           C
ATOM   4580  HD1 ARG A 869      51.720  49.140  37.630  1.00  0.00           H
ATOM   4581  HD2 ARG A 869      52.760  48.930  36.110  1.00  0.00           H
ATOM   4582  NE  ARG A 869      53.260  47.690  37.770  1.00  0.00           N
ATOM   4583  HE  ARG A 869      53.240  46.700  37.860  1.00  0.00           H
ATOM   4584  CZ  ARG A 869      54.150  48.370  38.520  1.00  0.00           C
ATOM   4585  NH1 ARG A 869      54.060  49.650  38.770  1.00  0.00           N
ATOM   4586 HH11 ARG A 869      54.940  50.080  38.970  1.00  0.00           H
ATOM   4587 HH12 ARG A 869      53.380  50.260  38.340  1.00  0.00           H
ATOM   4588  NH2 ARG A 869      55.140  47.650  39.090  1.00  0.00           N
ATOM   4589 HH21 ARG A 869      55.110  46.650  39.120  1.00  0.00           H
ATOM   4590 HH22 ARG A 869      55.800  48.170  39.630  1.00  0.00           H
ATOM   4591  C   ARG A 869      49.200  45.940  34.290  1.00  0.00           C
ATOM   4592  O   ARG A 869      49.420  44.690  34.450  1.00  0.00           O
ATOM   4593  N   LYS A 870      49.450  46.540  33.180  1.00  0.00           N
ATOM   4594  HN  LYS A 870      49.370  47.530  33.140  1.00  0.00           H
ATOM   4595  CA  LYS A 870      49.970  45.960  31.960  1.00  0.00           C
ATOM   4596  HA  LYS A 870      49.220  45.230  31.670  1.00  0.00           H
ATOM   4597  CB  LYS A 870      49.950  47.020  30.870  1.00  0.00           C
ATOM   4598  HB1 LYS A 870      50.640  46.720  30.050  1.00  0.00           H
ATOM   4599  HB2 LYS A 870      50.310  48.010  31.220  1.00  0.00           H
ATOM   4600  CG  LYS A 870      48.530  47.390  30.350  1.00  0.00           C
ATOM   4601  HG1 LYS A 870      47.920  47.830  31.170  1.00  0.00           H
ATOM   4602  HG2 LYS A 870      47.900  46.540  30.020  1.00  0.00           H
ATOM   4603  CD  LYS A 870      48.670  48.220  29.120  1.00  0.00           C
ATOM   4604  HD1 LYS A 870      47.750  48.210  28.490  1.00  0.00           H
ATOM   4605  HD2 LYS A 870      49.290  47.660  28.380  1.00  0.00           H
ATOM   4606  CE  LYS A 870      49.030  49.680  29.420  1.00  0.00           C
ATOM   4607  HE1 LYS A 870      50.120  49.750  29.650  1.00  0.00           H
ATOM   4608  HE2 LYS A 870      48.420  50.050  30.270  1.00  0.00           H
ATOM   4609  NZ  LYS A 870      48.790  50.580  28.270  1.00  0.00           N
ATOM   4610  HZ1 LYS A 870      49.020  51.570  28.470  1.00  0.00           H
ATOM   4611  HZ2 LYS A 870      47.780  50.640  28.050  1.00  0.00           H
ATOM   4612  HZ3 LYS A 870      49.290  50.200  27.440  1.00  0.00           H
ATOM   4613  C   LYS A 870      51.360  45.270  32.100  1.00  0.00           C
ATOM   4614  O   LYS A 870      51.480  44.220  31.510  1.00  0.00           O
ATOM   4615  N   GLU A 871      52.350  45.770  32.900  1.00  0.00           N
ATOM   4616  HN  GLU A 871      52.410  46.700  33.270  1.00  0.00           H
ATOM   4617  CA  GLU A 871      53.620  45.070  32.860  1.00  0.00           C
ATOM   4618  HA  GLU A 871      53.930  44.810  31.860  1.00  0.00           H
ATOM   4619  CB  GLU A 871      54.820  45.950  33.400  1.00  0.00           C
ATOM   4620  HB1 GLU A 871      55.790  45.400  33.500  1.00  0.00           H
ATOM   4621  HB2 GLU A 871      54.410  46.340  34.360  1.00  0.00           H
ATOM   4622  CG  GLU A 871      55.170  47.120  32.360  1.00  0.00           C
ATOM   4623  HG1 GLU A 871      55.940  47.860  32.660  1.00  0.00           H
ATOM   4624  HG2 GLU A 871      54.190  47.500  32.000  1.00  0.00           H
ATOM   4625  CD  GLU A 871      56.040  46.520  31.210  1.00  0.00           C
ATOM   4626  OE1 GLU A 871      55.470  46.490  30.100  1.00  0.00           O
ATOM   4627  OE2 GLU A 871      57.250  46.230  31.300  1.00  0.00           O
ATOM   4628  C   GLU A 871      53.640  43.670  33.560  1.00  0.00           C
ATOM   4629  O   GLU A 871      54.640  42.960  33.630  1.00  0.00           O
ATOM   4630  N   HSD A 872      52.540  43.220  34.180  1.00  0.00           N
ATOM   4631  HN  HSD A 872      51.720  43.750  34.340  1.00  0.00           H
ATOM   4632  CA  HSD A 872      52.540  41.890  34.850  1.00  0.00           C
ATOM   4633  HA  HSD A 872      53.550  41.540  35.030  1.00  0.00           H
ATOM   4634  CB  HSD A 872      51.780  41.800  36.210  1.00  0.00           C
ATOM   4635  HB1 HSD A 872      52.060  40.860  36.710  1.00  0.00           H
ATOM   4636  HB2 HSD A 872      50.680  41.790  36.060  1.00  0.00           H
ATOM   4637  ND1 HSD A 872      51.210  43.560  37.990  1.00  0.00           N
ATOM   4638  HD1 HSD A 872      50.220  43.490  37.850  1.00  0.00           H
ATOM   4639  CG  HSD A 872      52.090  43.020  37.120  1.00  0.00           C
ATOM   4640  CE1 HSD A 872      51.850  44.500  38.700  1.00  0.00           C
ATOM   4641  HE1 HSD A 872      51.220  45.110  39.330  1.00  0.00           H
ATOM   4642  NE2 HSD A 872      53.100  44.640  38.330  1.00  0.00           N
ATOM   4643  CD2 HSD A 872      53.250  43.630  37.360  1.00  0.00           C
ATOM   4644  HD2 HSD A 872      54.180  43.470  36.840  1.00  0.00           H
ATOM   4645  C   HSD A 872      52.060  40.850  33.890  1.00  0.00           C
ATOM   4646  O   HSD A 872      51.980  39.680  34.160  1.00  0.00           O
ATOM   4647  N   LYS A 873      51.710  41.250  32.650  1.00  0.00           N
ATOM   4648  HN  LYS A 873      51.850  42.210  32.410  1.00  0.00           H
ATOM   4649  CA  LYS A 873      51.120  40.510  31.540  1.00  0.00           C
ATOM   4650  HA  LYS A 873      50.410  41.190  31.100  1.00  0.00           H
ATOM   4651  CB  LYS A 873      52.290  40.330  30.530  1.00  0.00           C
ATOM   4652  HB1 LYS A 873      51.990  39.650  29.700  1.00  0.00           H
ATOM   4653  HB2 LYS A 873      53.070  39.820  31.130  1.00  0.00           H
ATOM   4654  CG  LYS A 873      52.930  41.590  30.010  1.00  0.00           C
ATOM   4655  HG1 LYS A 873      53.900  41.210  29.590  1.00  0.00           H
ATOM   4656  HG2 LYS A 873      53.220  42.370  30.740  1.00  0.00           H
ATOM   4657  CD  LYS A 873      52.010  42.370  29.080  1.00  0.00           C
ATOM   4658  HD1 LYS A 873      51.140  42.710  29.670  1.00  0.00           H
ATOM   4659  HD2 LYS A 873      51.720  41.690  28.230  1.00  0.00           H
ATOM   4660  CE  LYS A 873      52.710  43.600  28.370  1.00  0.00           C
ATOM   4661  HE1 LYS A 873      53.710  43.320  27.990  1.00  0.00           H
ATOM   4662  HE2 LYS A 873      52.980  44.420  29.080  1.00  0.00           H
ATOM   4663  NZ  LYS A 873      51.920  44.160  27.330  1.00  0.00           N
ATOM   4664  HZ1 LYS A 873      51.560  45.080  27.650  1.00  0.00           H
ATOM   4665  HZ2 LYS A 873      51.090  43.570  27.130  1.00  0.00           H
ATOM   4666  HZ3 LYS A 873      52.520  44.230  26.480  1.00  0.00           H
ATOM   4667  C   LYS A 873      50.290  39.260  31.910  1.00  0.00           C
ATOM   4668  O   LYS A 873      50.600  38.080  31.610  1.00  0.00           O
ATOM   4669  N   LEU A 874      49.160  39.520  32.600  1.00  0.00           N
ATOM   4670  HN  LEU A 874      48.980  40.440  32.930  1.00  0.00           H
ATOM   4671  CA  LEU A 874      48.290  38.490  33.060  1.00  0.00           C
ATOM   4672  HA  LEU A 874      48.880  37.760  33.580  1.00  0.00           H
ATOM   4673  CB  LEU A 874      47.200  38.970  34.070  1.00  0.00           C
ATOM   4674  HB1 LEU A 874      46.650  38.030  34.300  1.00  0.00           H
ATOM   4675  HB2 LEU A 874      46.500  39.700  33.600  1.00  0.00           H
ATOM   4676  CG  LEU A 874      47.700  39.660  35.350  1.00  0.00           C
ATOM   4677  HG  LEU A 874      48.330  40.520  35.060  1.00  0.00           H
ATOM   4678  CD1 LEU A 874      46.620  40.150  36.330  1.00  0.00           C
ATOM   4679 HD11 LEU A 874      46.180  39.240  36.780  1.00  0.00           H
ATOM   4680 HD12 LEU A 874      45.870  40.720  35.740  1.00  0.00           H
ATOM   4681 HD13 LEU A 874      46.990  40.840  37.110  1.00  0.00           H
ATOM   4682  CD2 LEU A 874      48.710  38.740  36.090  1.00  0.00           C
ATOM   4683 HD21 LEU A 874      48.160  37.890  36.540  1.00  0.00           H
ATOM   4684 HD22 LEU A 874      49.190  39.380  36.860  1.00  0.00           H
ATOM   4685 HD23 LEU A 874      49.560  38.400  35.440  1.00  0.00           H
ATOM   4686  C   LEU A 874      47.640  37.630  32.010  1.00  0.00           C
ATOM   4687  O   LEU A 874      47.200  38.170  30.990  1.00  0.00           O
ATOM   4688  N   LYS A 875      47.540  36.300  32.290  1.00  0.00           N
ATOM   4689  HN  LYS A 875      47.880  35.940  33.150  1.00  0.00           H
ATOM   4690  CA  LYS A 875      46.840  35.390  31.320  1.00  0.00           C
ATOM   4691  HA  LYS A 875      46.630  35.920  30.410  1.00  0.00           H
ATOM   4692  CB  LYS A 875      47.680  34.110  31.000  1.00  0.00           C
ATOM   4693  HB1 LYS A 875      47.150  33.420  30.320  1.00  0.00           H
ATOM   4694  HB2 LYS A 875      47.840  33.570  31.960  1.00  0.00           H
ATOM   4695  CG  LYS A 875      48.970  34.500  30.330  1.00  0.00           C
ATOM   4696  HG1 LYS A 875      49.620  34.900  31.140  1.00  0.00           H
ATOM   4697  HG2 LYS A 875      48.820  35.350  29.640  1.00  0.00           H
ATOM   4698  CD  LYS A 875      49.620  33.330  29.670  1.00  0.00           C
ATOM   4699  HD1 LYS A 875      49.050  32.740  28.910  1.00  0.00           H
ATOM   4700  HD2 LYS A 875      49.790  32.540  30.430  1.00  0.00           H
ATOM   4701  CE  LYS A 875      51.080  33.800  29.240  1.00  0.00           C
ATOM   4702  HE1 LYS A 875      51.720  32.970  28.870  1.00  0.00           H
ATOM   4703  HE2 LYS A 875      51.630  34.210  30.120  1.00  0.00           H
ATOM   4704  NZ  LYS A 875      51.010  34.850  28.280  1.00  0.00           N
ATOM   4705  HZ1 LYS A 875      50.150  34.740  27.700  1.00  0.00           H
ATOM   4706  HZ2 LYS A 875      51.890  34.870  27.720  1.00  0.00           H
ATOM   4707  HZ3 LYS A 875      50.790  35.760  28.720  1.00  0.00           H
ATOM   4708  C   LYS A 875      45.500  35.000  31.760  1.00  0.00           C
ATOM   4709  O   LYS A 875      44.890  34.090  31.210  1.00  0.00           O
ATOM   4710  N   LYS A 876      44.960  35.570  32.880  1.00  0.00           N
ATOM   4711  HN  LYS A 876      45.570  36.230  33.310  1.00  0.00           H
ATOM   4712  CA  LYS A 876      43.800  35.100  33.690  1.00  0.00           C
ATOM   4713  HA  LYS A 876      43.060  34.750  32.980  1.00  0.00           H
ATOM   4714  CB  LYS A 876      44.080  33.960  34.700  1.00  0.00           C
ATOM   4715  HB1 LYS A 876      43.100  33.580  35.070  1.00  0.00           H
ATOM   4716  HB2 LYS A 876      44.600  34.330  35.620  1.00  0.00           H
ATOM   4717  CG  LYS A 876      44.830  32.750  34.150  1.00  0.00           C
ATOM   4718  HG1 LYS A 876      45.810  33.170  33.860  1.00  0.00           H
ATOM   4719  HG2 LYS A 876      44.320  32.360  33.240  1.00  0.00           H
ATOM   4720  CD  LYS A 876      45.220  31.680  35.240  1.00  0.00           C
ATOM   4721  HD1 LYS A 876      45.520  30.710  34.810  1.00  0.00           H
ATOM   4722  HD2 LYS A 876      44.310  31.570  35.870  1.00  0.00           H
ATOM   4723  CE  LYS A 876      46.330  32.130  36.260  1.00  0.00           C
ATOM   4724  HE1 LYS A 876      46.200  33.190  36.590  1.00  0.00           H
ATOM   4725  HE2 LYS A 876      47.310  32.170  35.740  1.00  0.00           H
ATOM   4726  NZ  LYS A 876      46.570  31.210  37.420  1.00  0.00           N
ATOM   4727  HZ1 LYS A 876      45.820  31.090  38.130  1.00  0.00           H
ATOM   4728  HZ2 LYS A 876      47.400  31.570  37.910  1.00  0.00           H
ATOM   4729  HZ3 LYS A 876      46.800  30.260  37.070  1.00  0.00           H
ATOM   4730  C   LYS A 876      43.220  36.350  34.380  1.00  0.00           C
ATOM   4731  O   LYS A 876      43.950  37.270  34.720  1.00  0.00           O
ATOM   4732  N   GLY A 877      41.890  36.360  34.540  1.00  0.00           N
ATOM   4733  HN  GLY A 877      41.430  35.480  34.480  1.00  0.00           H
ATOM   4734  CA  GLY A 877      40.870  37.440  34.810  1.00  0.00           C
ATOM   4735  HA1 GLY A 877      39.910  36.980  34.630  1.00  0.00           H
ATOM   4736  HA2 GLY A 877      40.990  38.190  34.040  1.00  0.00           H
ATOM   4737  C   GLY A 877      40.940  38.050  36.160  1.00  0.00           C
ATOM   4738  O   GLY A 877      41.530  37.510  37.070  1.00  0.00           O
ATOM   4739  N   ALA A 878      40.390  39.240  36.330  1.00  0.00           N
ATOM   4740  HN  ALA A 878      40.000  39.660  35.520  1.00  0.00           H
ATOM   4741  CA  ALA A 878      40.450  40.030  37.570  1.00  0.00           C
ATOM   4742  HA  ALA A 878      41.230  39.520  38.120  1.00  0.00           H
ATOM   4743  CB  ALA A 878      40.710  41.510  37.330  1.00  0.00           C
ATOM   4744  HB1 ALA A 878      41.650  41.460  36.730  1.00  0.00           H
ATOM   4745  HB2 ALA A 878      40.890  41.940  38.320  1.00  0.00           H
ATOM   4746  HB3 ALA A 878      39.840  41.950  36.800  1.00  0.00           H
ATOM   4747  C   ALA A 878      39.170  39.880  38.370  1.00  0.00           C
ATOM   4748  O   ALA A 878      38.090  39.510  37.870  1.00  0.00           O
ATOM   4749  N   GLY A 879      39.020  40.290  39.640  1.00  0.00           N
ATOM   4750  HN  GLY A 879      39.820  40.650  40.120  1.00  0.00           H
ATOM   4751  CA  GLY A 879      37.810  40.570  40.280  1.00  0.00           C
ATOM   4752  HA1 GLY A 879      37.460  39.730  40.870  1.00  0.00           H
ATOM   4753  HA2 GLY A 879      36.960  40.720  39.620  1.00  0.00           H
ATOM   4754  C   GLY A 879      37.820  41.730  41.250  1.00  0.00           C
ATOM   4755  O   GLY A 879      37.870  41.460  42.430  1.00  0.00           O
ATOM   4756  N   TYR A 880      37.750  42.970  40.830  1.00  0.00           N
ATOM   4757  HN  TYR A 880      37.680  43.260  39.880  1.00  0.00           H
ATOM   4758  CA  TYR A 880      37.690  44.110  41.720  1.00  0.00           C
ATOM   4759  HA  TYR A 880      38.550  44.080  42.380  1.00  0.00           H
ATOM   4760  CB  TYR A 880      37.660  45.360  40.740  1.00  0.00           C
ATOM   4761  HB1 TYR A 880      37.290  46.260  41.300  1.00  0.00           H
ATOM   4762  HB2 TYR A 880      36.950  45.070  39.950  1.00  0.00           H
ATOM   4763  CG  TYR A 880      38.880  45.810  40.020  1.00  0.00           C
ATOM   4764  CD1 TYR A 880      38.730  46.840  39.100  1.00  0.00           C
ATOM   4765  HD1 TYR A 880      37.710  47.210  39.080  1.00  0.00           H
ATOM   4766  CE1 TYR A 880      39.860  47.330  38.380  1.00  0.00           C
ATOM   4767  HE1 TYR A 880      39.730  48.230  37.790  1.00  0.00           H
ATOM   4768  CZ  TYR A 880      41.080  46.750  38.600  1.00  0.00           C
ATOM   4769  OH  TYR A 880      42.180  47.130  37.850  1.00  0.00           O
ATOM   4770  HH  TYR A 880      41.850  47.720  37.170  1.00  0.00           H
ATOM   4771  CD2 TYR A 880      40.130  45.230  40.230  1.00  0.00           C
ATOM   4772  HD2 TYR A 880      40.250  44.420  40.940  1.00  0.00           H
ATOM   4773  CE2 TYR A 880      41.260  45.720  39.520  1.00  0.00           C
ATOM   4774  HE2 TYR A 880      42.250  45.280  39.570  1.00  0.00           H
ATOM   4775  C   TYR A 880      36.550  44.180  42.750  1.00  0.00           C
ATOM   4776  O   TYR A 880      36.720  44.290  43.950  1.00  0.00           O
ATOM   4777  N   HSD A 881      35.280  44.050  42.300  1.00  0.00           N
ATOM   4778  HN  HSD A 881      35.110  43.990  41.320  1.00  0.00           H
ATOM   4779  CA  HSD A 881      34.080  43.960  43.140  1.00  0.00           C
ATOM   4780  HA  HSD A 881      34.260  44.770  43.820  1.00  0.00           H
ATOM   4781  CB  HSD A 881      32.770  44.120  42.420  1.00  0.00           C
ATOM   4782  HB1 HSD A 881      31.960  43.660  43.020  1.00  0.00           H
ATOM   4783  HB2 HSD A 881      32.680  43.410  41.560  1.00  0.00           H
ATOM   4784  ND1 HSD A 881      31.540  45.830  41.090  1.00  0.00           N
ATOM   4785  HD1 HSD A 881      30.910  45.140  40.730  1.00  0.00           H
ATOM   4786  CG  HSD A 881      32.560  45.510  41.940  1.00  0.00           C
ATOM   4787  CE1 HSD A 881      31.640  47.070  40.790  1.00  0.00           C
ATOM   4788  HE1 HSD A 881      30.880  47.520  40.150  1.00  0.00           H
ATOM   4789  NE2 HSD A 881      32.620  47.670  41.400  1.00  0.00           N
ATOM   4790  CD2 HSD A 881      33.190  46.650  42.210  1.00  0.00           C
ATOM   4791  HD2 HSD A 881      34.130  46.810  42.720  1.00  0.00           H
ATOM   4792  C   HSD A 881      34.030  42.720  44.030  1.00  0.00           C
ATOM   4793  O   HSD A 881      33.620  42.810  45.200  1.00  0.00           O
ATOM   4794  N   LEU A 882      34.370  41.560  43.480  1.00  0.00           N
ATOM   4795  HN  LEU A 882      34.680  41.520  42.540  1.00  0.00           H
ATOM   4796  CA  LEU A 882      34.390  40.360  44.210  1.00  0.00           C
ATOM   4797  HA  LEU A 882      33.370  40.220  44.550  1.00  0.00           H
ATOM   4798  CB  LEU A 882      34.760  39.230  43.150  1.00  0.00           C
ATOM   4799  HB1 LEU A 882      35.830  39.390  42.910  1.00  0.00           H
ATOM   4800  HB2 LEU A 882      33.960  39.360  42.390  1.00  0.00           H
ATOM   4801  CG  LEU A 882      34.730  37.740  43.620  1.00  0.00           C
ATOM   4802  HG  LEU A 882      35.590  37.600  44.310  1.00  0.00           H
ATOM   4803  CD1 LEU A 882      33.600  37.470  44.600  1.00  0.00           C
ATOM   4804 HD11 LEU A 882      33.710  38.110  45.510  1.00  0.00           H
ATOM   4805 HD12 LEU A 882      33.730  36.440  44.980  1.00  0.00           H
ATOM   4806 HD13 LEU A 882      32.590  37.510  44.130  1.00  0.00           H
ATOM   4807  CD2 LEU A 882      34.920  36.790  42.520  1.00  0.00           C
ATOM   4808 HD21 LEU A 882      34.780  35.770  42.940  1.00  0.00           H
ATOM   4809 HD22 LEU A 882      35.930  36.940  42.070  1.00  0.00           H
ATOM   4810 HD23 LEU A 882      34.190  36.960  41.700  1.00  0.00           H
ATOM   4811  C   LEU A 882      35.370  40.410  45.390  1.00  0.00           C
ATOM   4812  O   LEU A 882      35.090  40.040  46.520  1.00  0.00           O
ATOM   4813  N   ASP A 883      36.610  41.000  45.100  1.00  0.00           N
ATOM   4814  HN  ASP A 883      36.790  41.500  44.270  1.00  0.00           H
ATOM   4815  CA  ASP A 883      37.530  41.350  46.200  1.00  0.00           C
ATOM   4816  HA  ASP A 883      37.680  40.500  46.840  1.00  0.00           H
ATOM   4817  CB  ASP A 883      38.910  41.750  45.590  1.00  0.00           C
ATOM   4818  HB1 ASP A 883      39.620  42.050  46.380  1.00  0.00           H
ATOM   4819  HB2 ASP A 883      38.860  42.560  44.830  1.00  0.00           H
ATOM   4820  CG  ASP A 883      39.400  40.500  44.820  1.00  0.00           C
ATOM   4821  OD1 ASP A 883      39.060  39.330  44.910  1.00  0.00           O
ATOM   4822  OD2 ASP A 883      40.400  40.880  43.990  1.00  0.00           O
ATOM   4823  HD2 ASP A 883      40.580  41.800  44.190  1.00  0.00           H
ATOM   4824  C   ASP A 883      37.140  42.520  47.160  1.00  0.00           C
ATOM   4825  O   ASP A 883      37.420  42.420  48.350  1.00  0.00           O
ATOM   4826  N   LEU A 884      36.420  43.560  46.780  1.00  0.00           N
ATOM   4827  HN  LEU A 884      36.130  43.520  45.820  1.00  0.00           H
ATOM   4828  CA  LEU A 884      35.730  44.490  47.680  1.00  0.00           C
ATOM   4829  HA  LEU A 884      36.500  45.020  48.220  1.00  0.00           H
ATOM   4830  CB  LEU A 884      35.110  45.530  46.760  1.00  0.00           C
ATOM   4831  HB1 LEU A 884      34.380  45.020  46.100  1.00  0.00           H
ATOM   4832  HB2 LEU A 884      35.850  45.930  46.030  1.00  0.00           H
ATOM   4833  CG  LEU A 884      34.560  46.760  47.510  1.00  0.00           C
ATOM   4834  HG  LEU A 884      33.570  46.500  47.950  1.00  0.00           H
ATOM   4835  CD1 LEU A 884      35.480  47.310  48.670  1.00  0.00           C
ATOM   4836 HD11 LEU A 884      36.450  47.670  48.260  1.00  0.00           H
ATOM   4837 HD12 LEU A 884      35.690  46.450  49.340  1.00  0.00           H
ATOM   4838 HD13 LEU A 884      34.920  48.100  49.210  1.00  0.00           H
ATOM   4839  CD2 LEU A 884      34.370  47.900  46.500  1.00  0.00           C
ATOM   4840 HD21 LEU A 884      33.740  48.630  47.040  1.00  0.00           H
ATOM   4841 HD22 LEU A 884      33.710  47.590  45.670  1.00  0.00           H
ATOM   4842 HD23 LEU A 884      35.310  48.360  46.140  1.00  0.00           H
ATOM   4843  C   LEU A 884      34.660  43.940  48.610  1.00  0.00           C
ATOM   4844  O   LEU A 884      34.620  44.290  49.810  1.00  0.00           O
ATOM   4845  N   LEU A 885      33.890  43.010  48.090  1.00  0.00           N
ATOM   4846  HN  LEU A 885      33.980  42.940  47.100  1.00  0.00           H
ATOM   4847  CA  LEU A 885      32.880  42.300  48.890  1.00  0.00           C
ATOM   4848  HA  LEU A 885      32.250  43.030  49.360  1.00  0.00           H
ATOM   4849  CB  LEU A 885      32.110  41.450  47.880  1.00  0.00           C
ATOM   4850  HB1 LEU A 885      32.750  40.660  47.410  1.00  0.00           H
ATOM   4851  HB2 LEU A 885      31.710  42.080  47.060  1.00  0.00           H
ATOM   4852  CG  LEU A 885      30.870  40.640  48.430  1.00  0.00           C
ATOM   4853  HG  LEU A 885      31.360  39.920  49.120  1.00  0.00           H
ATOM   4854  CD1 LEU A 885      29.870  41.600  49.100  1.00  0.00           C
ATOM   4855 HD11 LEU A 885      30.380  41.920  50.020  1.00  0.00           H
ATOM   4856 HD12 LEU A 885      28.950  41.070  49.430  1.00  0.00           H
ATOM   4857 HD13 LEU A 885      29.520  42.350  48.360  1.00  0.00           H
ATOM   4858  CD2 LEU A 885      30.190  39.720  47.360  1.00  0.00           C
ATOM   4859 HD21 LEU A 885      29.250  39.200  47.690  1.00  0.00           H
ATOM   4860 HD22 LEU A 885      30.910  38.990  46.950  1.00  0.00           H
ATOM   4861 HD23 LEU A 885      30.010  40.230  46.390  1.00  0.00           H
ATOM   4862  C   LEU A 885      33.530  41.550  50.050  1.00  0.00           C
ATOM   4863  O   LEU A 885      33.000  41.600  51.200  1.00  0.00           O
ATOM   4864  N   MET A 886      34.540  40.690  49.710  1.00  0.00           N
ATOM   4865  HN  MET A 886      34.840  40.640  48.770  1.00  0.00           H
ATOM   4866  CA  MET A 886      35.350  39.920  50.700  1.00  0.00           C
ATOM   4867  HA  MET A 886      34.590  39.390  51.260  1.00  0.00           H
ATOM   4868  CB  MET A 886      36.150  38.840  49.960  1.00  0.00           C
ATOM   4869  HB1 MET A 886      36.630  38.220  50.740  1.00  0.00           H
ATOM   4870  HB2 MET A 886      36.940  39.290  49.310  1.00  0.00           H
ATOM   4871  CG  MET A 886      35.270  37.860  49.150  1.00  0.00           C
ATOM   4872  HG1 MET A 886      35.880  37.170  48.540  1.00  0.00           H
ATOM   4873  HG2 MET A 886      34.530  38.370  48.500  1.00  0.00           H
ATOM   4874  SD  MET A 886      34.150  36.890  50.290  1.00  0.00           S
ATOM   4875  CE  MET A 886      32.500  37.530  49.870  1.00  0.00           C
ATOM   4876  HE1 MET A 886      32.140  36.850  49.060  1.00  0.00           H
ATOM   4877  HE2 MET A 886      32.690  38.540  49.430  1.00  0.00           H
ATOM   4878  HE3 MET A 886      31.750  37.500  50.670  1.00  0.00           H
ATOM   4879  C   MET A 886      36.180  40.730  51.660  1.00  0.00           C
ATOM   4880  O   MET A 886      36.210  40.400  52.810  1.00  0.00           O
ATOM   4881  N   VAL A 887      36.780  41.830  51.230  1.00  0.00           N
ATOM   4882  HN  VAL A 887      36.740  42.110  50.270  1.00  0.00           H
ATOM   4883  CA  VAL A 887      37.450  42.750  52.210  1.00  0.00           C
ATOM   4884  HA  VAL A 887      38.110  42.190  52.860  1.00  0.00           H
ATOM   4885  CB  VAL A 887      38.390  43.730  51.500  1.00  0.00           C
ATOM   4886  HB  VAL A 887      37.790  44.120  50.650  1.00  0.00           H
ATOM   4887  CG1 VAL A 887      39.000  44.790  52.480  1.00  0.00           C
ATOM   4888 HG11 VAL A 887      39.440  44.310  53.370  1.00  0.00           H
ATOM   4889 HG12 VAL A 887      38.230  45.480  52.860  1.00  0.00           H
ATOM   4890 HG13 VAL A 887      39.780  45.430  52.010  1.00  0.00           H
ATOM   4891  CG2 VAL A 887      39.540  42.970  50.920  1.00  0.00           C
ATOM   4892 HG21 VAL A 887      40.360  42.720  51.620  1.00  0.00           H
ATOM   4893 HG22 VAL A 887      39.990  43.640  50.170  1.00  0.00           H
ATOM   4894 HG23 VAL A 887      39.300  41.950  50.540  1.00  0.00           H
ATOM   4895  C   VAL A 887      36.490  43.410  53.110  1.00  0.00           C
ATOM   4896  O   VAL A 887      36.700  43.440  54.310  1.00  0.00           O
ATOM   4897  N   GLY A 888      35.330  43.800  52.590  1.00  0.00           N
ATOM   4898  HN  GLY A 888      35.120  43.640  51.640  1.00  0.00           H
ATOM   4899  CA  GLY A 888      34.290  44.500  53.280  1.00  0.00           C
ATOM   4900  HA1 GLY A 888      33.600  44.840  52.520  1.00  0.00           H
ATOM   4901  HA2 GLY A 888      34.630  45.350  53.850  1.00  0.00           H
ATOM   4902  C   GLY A 888      33.530  43.710  54.280  1.00  0.00           C
ATOM   4903  O   GLY A 888      33.520  44.020  55.470  1.00  0.00           O
ATOM   4904  N   VAL A 889      33.030  42.490  53.860  1.00  0.00           N
ATOM   4905  HN  VAL A 889      32.970  42.230  52.910  1.00  0.00           H
ATOM   4906  CA  VAL A 889      32.570  41.520  54.860  1.00  0.00           C
ATOM   4907  HA  VAL A 889      31.750  41.900  55.460  1.00  0.00           H
ATOM   4908  CB  VAL A 889      32.060  40.240  54.180  1.00  0.00           C
ATOM   4909  HB  VAL A 889      32.800  39.920  53.420  1.00  0.00           H
ATOM   4910  CG1 VAL A 889      31.770  39.060  55.090  1.00  0.00           C
ATOM   4911 HG11 VAL A 889      30.930  39.250  55.790  1.00  0.00           H
ATOM   4912 HG12 VAL A 889      32.620  38.700  55.720  1.00  0.00           H
ATOM   4913 HG13 VAL A 889      31.460  38.200  54.460  1.00  0.00           H
ATOM   4914  CG2 VAL A 889      30.750  40.560  53.430  1.00  0.00           C
ATOM   4915 HG21 VAL A 889      30.930  41.430  52.770  1.00  0.00           H
ATOM   4916 HG22 VAL A 889      29.860  40.670  54.090  1.00  0.00           H
ATOM   4917 HG23 VAL A 889      30.390  39.730  52.770  1.00  0.00           H
ATOM   4918  C   VAL A 889      33.610  41.110  55.890  1.00  0.00           C
ATOM   4919  O   VAL A 889      33.340  41.180  57.090  1.00  0.00           O
ATOM   4920  N   MET A 890      34.900  40.750  55.520  1.00  0.00           N
ATOM   4921  HN  MET A 890      35.160  40.540  54.580  1.00  0.00           H
ATOM   4922  CA  MET A 890      35.860  40.460  56.490  1.00  0.00           C
ATOM   4923  HA  MET A 890      35.490  39.730  57.200  1.00  0.00           H
ATOM   4924  CB  MET A 890      37.160  39.860  55.890  1.00  0.00           C
ATOM   4925  HB1 MET A 890      37.940  39.800  56.670  1.00  0.00           H
ATOM   4926  HB2 MET A 890      37.560  40.530  55.090  1.00  0.00           H
ATOM   4927  CG  MET A 890      37.050  38.350  55.410  1.00  0.00           C
ATOM   4928  HG1 MET A 890      38.030  38.020  54.980  1.00  0.00           H
ATOM   4929  HG2 MET A 890      36.320  38.190  54.590  1.00  0.00           H
ATOM   4930  SD  MET A 890      36.780  37.080  56.690  1.00  0.00           S
ATOM   4931  CE  MET A 890      35.520  36.270  55.640  1.00  0.00           C
ATOM   4932  HE1 MET A 890      35.920  36.020  54.630  1.00  0.00           H
ATOM   4933  HE2 MET A 890      34.570  36.850  55.540  1.00  0.00           H
ATOM   4934  HE3 MET A 890      35.320  35.300  56.160  1.00  0.00           H
ATOM   4935  C   MET A 890      36.290  41.530  57.430  1.00  0.00           C
ATOM   4936  O   MET A 890      36.510  41.320  58.620  1.00  0.00           O
ATOM   4937  N   LEU A 891      36.340  42.740  57.000  1.00  0.00           N
ATOM   4938  HN  LEU A 891      35.940  42.910  56.120  1.00  0.00           H
ATOM   4939  CA  LEU A 891      36.610  43.950  57.830  1.00  0.00           C
ATOM   4940  HA  LEU A 891      37.600  43.750  58.240  1.00  0.00           H
ATOM   4941  CB  LEU A 891      36.620  45.250  56.990  1.00  0.00           C
ATOM   4942  HB1 LEU A 891      35.700  45.230  56.360  1.00  0.00           H
ATOM   4943  HB2 LEU A 891      37.420  45.080  56.240  1.00  0.00           H
ATOM   4944  CG  LEU A 891      36.840  46.580  57.690  1.00  0.00           C
ATOM   4945  HG  LEU A 891      37.440  46.380  58.610  1.00  0.00           H
ATOM   4946  CD1 LEU A 891      37.520  47.610  56.920  1.00  0.00           C
ATOM   4947 HD11 LEU A 891      37.640  48.490  57.590  1.00  0.00           H
ATOM   4948 HD12 LEU A 891      36.960  48.070  56.070  1.00  0.00           H
ATOM   4949 HD13 LEU A 891      38.520  47.290  56.570  1.00  0.00           H
ATOM   4950  CD2 LEU A 891      35.520  47.220  58.150  1.00  0.00           C
ATOM   4951 HD21 LEU A 891      34.810  47.250  57.300  1.00  0.00           H
ATOM   4952 HD22 LEU A 891      35.660  48.280  58.450  1.00  0.00           H
ATOM   4953 HD23 LEU A 891      34.990  46.640  58.940  1.00  0.00           H
ATOM   4954  C   LEU A 891      35.560  44.070  58.980  1.00  0.00           C
ATOM   4955  O   LEU A 891      35.820  44.520  60.090  1.00  0.00           O
ATOM   4956  N   GLY A 892      34.340  43.770  58.650  1.00  0.00           N
ATOM   4957  HN  GLY A 892      34.030  43.660  57.700  1.00  0.00           H
ATOM   4958  CA  GLY A 892      33.220  43.750  59.660  1.00  0.00           C
ATOM   4959  HA1 GLY A 892      32.290  43.520  59.170  1.00  0.00           H
ATOM   4960  HA2 GLY A 892      33.300  44.650  60.250  1.00  0.00           H
ATOM   4961  C   GLY A 892      33.430  42.680  60.660  1.00  0.00           C
ATOM   4962  O   GLY A 892      33.300  42.860  61.860  1.00  0.00           O
ATOM   4963  N   VAL A 893      33.870  41.440  60.220  1.00  0.00           N
ATOM   4964  HN  VAL A 893      33.900  41.200  59.250  1.00  0.00           H
ATOM   4965  CA  VAL A 893      34.260  40.300  61.060  1.00  0.00           C
ATOM   4966  HA  VAL A 893      33.360  39.970  61.560  1.00  0.00           H
ATOM   4967  CB  VAL A 893      34.740  39.020  60.340  1.00  0.00           C
ATOM   4968  HB  VAL A 893      35.670  39.300  59.800  1.00  0.00           H
ATOM   4969  CG1 VAL A 893      35.220  37.990  61.350  1.00  0.00           C
ATOM   4970 HG11 VAL A 893      35.660  37.110  60.830  1.00  0.00           H
ATOM   4971 HG12 VAL A 893      34.450  37.680  62.090  1.00  0.00           H
ATOM   4972 HG13 VAL A 893      36.110  38.360  61.900  1.00  0.00           H
ATOM   4973  CG2 VAL A 893      33.730  38.390  59.410  1.00  0.00           C
ATOM   4974 HG21 VAL A 893      32.790  38.050  59.890  1.00  0.00           H
ATOM   4975 HG22 VAL A 893      34.210  37.500  58.950  1.00  0.00           H
ATOM   4976 HG23 VAL A 893      33.370  39.010  58.560  1.00  0.00           H
ATOM   4977  C   VAL A 893      35.290  40.800  61.980  1.00  0.00           C
ATOM   4978  O   VAL A 893      35.260  40.630  63.210  1.00  0.00           O
ATOM   4979  N   CYS A 894      36.370  41.340  61.460  1.00  0.00           N
ATOM   4980  HN  CYS A 894      36.560  41.290  60.480  1.00  0.00           H
ATOM   4981  CA  CYS A 894      37.490  41.790  62.240  1.00  0.00           C
ATOM   4982  HA  CYS A 894      37.890  40.970  62.840  1.00  0.00           H
ATOM   4983  CB  CYS A 894      38.660  42.200  61.220  1.00  0.00           C
ATOM   4984  HB1 CYS A 894      39.460  42.770  61.760  1.00  0.00           H
ATOM   4985  HB2 CYS A 894      38.200  43.020  60.630  1.00  0.00           H
ATOM   4986  SG  CYS A 894      39.260  40.850  60.250  1.00  0.00           S
ATOM   4987  HG1 CYS A 894      40.430  41.330  59.850  1.00  0.00           H
ATOM   4988  C   CYS A 894      37.240  42.870  63.240  1.00  0.00           C
ATOM   4989  O   CYS A 894      37.710  42.840  64.360  1.00  0.00           O
ATOM   4990  N   SER A 895      36.360  43.840  62.870  1.00  0.00           N
ATOM   4991  HN  SER A 895      36.060  43.790  61.920  1.00  0.00           H
ATOM   4992  CA  SER A 895      35.770  44.760  63.840  1.00  0.00           C
ATOM   4993  HA  SER A 895      36.620  45.230  64.310  1.00  0.00           H
ATOM   4994  CB  SER A 895      35.040  45.990  63.240  1.00  0.00           C
ATOM   4995  HB1 SER A 895      34.880  46.770  64.020  1.00  0.00           H
ATOM   4996  HB2 SER A 895      34.040  45.660  62.900  1.00  0.00           H
ATOM   4997  OG  SER A 895      35.880  46.500  62.220  1.00  0.00           O
ATOM   4998  HG1 SER A 895      35.890  45.930  61.450  1.00  0.00           H
ATOM   4999  C   SER A 895      34.940  44.190  64.930  1.00  0.00           C
ATOM   5000  O   SER A 895      35.170  44.470  66.130  1.00  0.00           O
ATOM   5001  N   VAL A 896      34.040  43.220  64.630  1.00  0.00           N
ATOM   5002  HN  VAL A 896      33.870  43.020  63.670  1.00  0.00           H
ATOM   5003  CA  VAL A 896      33.390  42.320  65.600  1.00  0.00           C
ATOM   5004  HA  VAL A 896      32.730  42.880  66.240  1.00  0.00           H
ATOM   5005  CB  VAL A 896      32.380  41.480  64.870  1.00  0.00           C
ATOM   5006  HB  VAL A 896      32.810  40.970  63.980  1.00  0.00           H
ATOM   5007  CG1 VAL A 896      31.790  40.420  65.760  1.00  0.00           C
ATOM   5008 HG11 VAL A 896      32.550  39.660  66.040  1.00  0.00           H
ATOM   5009 HG12 VAL A 896      30.970  39.950  65.170  1.00  0.00           H
ATOM   5010 HG13 VAL A 896      31.330  40.740  66.720  1.00  0.00           H
ATOM   5011  CG2 VAL A 896      31.160  42.390  64.400  1.00  0.00           C
ATOM   5012 HG21 VAL A 896      30.440  41.870  63.720  1.00  0.00           H
ATOM   5013 HG22 VAL A 896      31.520  43.290  63.870  1.00  0.00           H
ATOM   5014 HG23 VAL A 896      30.650  42.790  65.300  1.00  0.00           H
ATOM   5015  C   VAL A 896      34.370  41.540  66.490  1.00  0.00           C
ATOM   5016  O   VAL A 896      34.120  41.260  67.660  1.00  0.00           O
ATOM   5017  N   MET A 897      35.520  41.100  65.940  1.00  0.00           N
ATOM   5018  HN  MET A 897      35.720  41.240  64.980  1.00  0.00           H
ATOM   5019  CA  MET A 897      36.430  40.100  66.640  1.00  0.00           C
ATOM   5020  HA  MET A 897      35.910  39.510  67.380  1.00  0.00           H
ATOM   5021  CB  MET A 897      36.990  39.060  65.650  1.00  0.00           C
ATOM   5022  HB1 MET A 897      37.820  38.610  66.240  1.00  0.00           H
ATOM   5023  HB2 MET A 897      37.390  39.630  64.790  1.00  0.00           H
ATOM   5024  CG  MET A 897      35.940  37.940  65.290  1.00  0.00           C
ATOM   5025  HG1 MET A 897      35.100  38.410  64.740  1.00  0.00           H
ATOM   5026  HG2 MET A 897      35.420  37.610  66.210  1.00  0.00           H
ATOM   5027  SD  MET A 897      36.540  36.500  64.400  1.00  0.00           S
ATOM   5028  CE  MET A 897      37.570  35.570  65.600  1.00  0.00           C
ATOM   5029  HE1 MET A 897      38.500  36.150  65.730  1.00  0.00           H
ATOM   5030  HE2 MET A 897      37.860  34.560  65.240  1.00  0.00           H
ATOM   5031  HE3 MET A 897      37.090  35.550  66.610  1.00  0.00           H
ATOM   5032  C   MET A 897      37.520  40.800  67.470  1.00  0.00           C
ATOM   5033  O   MET A 897      38.390  40.190  68.140  1.00  0.00           O
ATOM   5034  N   GLY A 898      37.470  42.150  67.400  1.00  0.00           N
ATOM   5035  HN  GLY A 898      36.700  42.600  66.960  1.00  0.00           H
ATOM   5036  CA  GLY A 898      38.470  42.910  68.080  1.00  0.00           C
ATOM   5037  HA1 GLY A 898      38.680  42.520  69.060  1.00  0.00           H
ATOM   5038  HA2 GLY A 898      38.110  43.920  68.240  1.00  0.00           H
ATOM   5039  C   GLY A 898      39.820  42.900  67.400  1.00  0.00           C
ATOM   5040  O   GLY A 898      40.800  42.730  68.120  1.00  0.00           O
ATOM   5041  N   LEU A 899      39.890  42.850  66.080  1.00  0.00           N
ATOM   5042  HN  LEU A 899      39.030  42.770  65.600  1.00  0.00           H
ATOM   5043  CA  LEU A 899      41.140  42.830  65.340  1.00  0.00           C
ATOM   5044  HA  LEU A 899      41.920  42.700  66.060  1.00  0.00           H
ATOM   5045  CB  LEU A 899      41.100  41.750  64.210  1.00  0.00           C
ATOM   5046  HB1 LEU A 899      41.960  41.810  63.520  1.00  0.00           H
ATOM   5047  HB2 LEU A 899      40.190  41.940  63.610  1.00  0.00           H
ATOM   5048  CG  LEU A 899      40.990  40.360  64.800  1.00  0.00           C
ATOM   5049  HG  LEU A 899      40.150  40.310  65.540  1.00  0.00           H
ATOM   5050  CD1 LEU A 899      40.860  39.380  63.710  1.00  0.00           C
ATOM   5051 HD11 LEU A 899      41.820  39.220  63.180  1.00  0.00           H
ATOM   5052 HD12 LEU A 899      39.960  39.500  63.060  1.00  0.00           H
ATOM   5053 HD13 LEU A 899      40.600  38.360  64.060  1.00  0.00           H
ATOM   5054  CD2 LEU A 899      42.330  40.020  65.450  1.00  0.00           C
ATOM   5055 HD21 LEU A 899      42.380  39.010  65.890  1.00  0.00           H
ATOM   5056 HD22 LEU A 899      42.540  40.720  66.290  1.00  0.00           H
ATOM   5057 HD23 LEU A 899      43.200  40.210  64.770  1.00  0.00           H
ATOM   5058  C   LEU A 899      41.460  44.090  64.560  1.00  0.00           C
ATOM   5059  O   LEU A 899      40.570  44.850  64.240  1.00  0.00           O
ATOM   5060  N   PRO A 900      42.730  44.280  64.180  1.00  0.00           N
[truncated: 7,490,634 more chars]
