# Supplementary material for: CryoEM and computational modeling structural insights into the pH regulator NBCn1
Source: Nat Commun. 2025 Nov 11;16:9932. doi: 10.1038/s41467-025-64868-z (PMC12606367; doi:10.1038/s41467-025-64868-z)
Supplement: Supplementary file 8 — Supplementary Data 6 [file 41467_2025_64868_MOESM8_ESM.zip › 1us_unrestr_MD_OF_IF_transition_apoNBCn1/transition_rep1_traj12_first.pdb]

REMARK    GENERATED BY TRJCONV
TITLE     Title t=   0.00000 step= 0
REMARK    THIS IS A SIMULATION BOX
CRYST1   95.640   95.640  105.914  90.00  90.00  90.00 P 1           1
MODEL        1
ATOM      1  N   LEU A 585      29.310  42.130  39.170  1.00  0.00           N
ATOM      2  HT1 LEU A 585      29.140  43.040  39.660  1.00  0.00           H
ATOM      3  HT2 LEU A 585      28.390  41.740  38.930  1.00  0.00           H
ATOM      4  HT3 LEU A 585      29.850  42.380  38.320  1.00  0.00           H
ATOM      5  CA  LEU A 585      30.100  41.160  40.050  1.00  0.00           C
ATOM      6  HA  LEU A 585      31.100  41.560  40.050  1.00  0.00           H
ATOM      7  CB  LEU A 585      29.460  41.000  41.470  1.00  0.00           C
ATOM      8  HB1 LEU A 585      28.380  40.760  41.510  1.00  0.00           H
ATOM      9  HB2 LEU A 585      29.370  42.020  41.880  1.00  0.00           H
ATOM     10  CG  LEU A 585      30.230  40.090  42.520  1.00  0.00           C
ATOM     11  HG  LEU A 585      30.120  39.020  42.230  1.00  0.00           H
ATOM     12  CD1 LEU A 585      31.790  40.400  42.490  1.00  0.00           C
ATOM     13 HD11 LEU A 585      31.990  41.470  42.730  1.00  0.00           H
ATOM     14 HD12 LEU A 585      32.180  40.070  41.510  1.00  0.00           H
ATOM     15 HD13 LEU A 585      32.270  39.800  43.290  1.00  0.00           H
ATOM     16  CD2 LEU A 585      29.590  40.190  43.920  1.00  0.00           C
ATOM     17 HD21 LEU A 585      28.510  39.950  43.900  1.00  0.00           H
ATOM     18 HD22 LEU A 585      29.710  41.240  44.260  1.00  0.00           H
ATOM     19 HD23 LEU A 585      30.020  39.460  44.650  1.00  0.00           H
ATOM     20  C   LEU A 585      30.210  39.740  39.410  1.00  0.00           C
ATOM     21  O   LEU A 585      31.220  39.060  39.260  1.00  0.00           O
ATOM     22  N   ILE A 586      28.990  39.290  38.890  1.00  0.00           N
ATOM     23  HN  ILE A 586      28.220  39.910  38.890  1.00  0.00           H
ATOM     24  CA  ILE A 586      28.760  37.960  38.350  1.00  0.00           C
ATOM     25  HA  ILE A 586      28.960  37.240  39.150  1.00  0.00           H
ATOM     26  CB  ILE A 586      27.260  37.750  38.090  1.00  0.00           C
ATOM     27  HB  ILE A 586      26.890  38.530  37.380  1.00  0.00           H
ATOM     28  CG2 ILE A 586      26.960  36.370  37.580  1.00  0.00           C
ATOM     29 HG21 ILE A 586      27.370  35.600  38.270  1.00  0.00           H
ATOM     30 HG22 ILE A 586      27.410  36.240  36.570  1.00  0.00           H
ATOM     31 HG23 ILE A 586      25.890  36.120  37.440  1.00  0.00           H
ATOM     32  CG1 ILE A 586      26.390  38.070  39.350  1.00  0.00           C
ATOM     33 HG11 ILE A 586      25.310  38.230  39.160  1.00  0.00           H
ATOM     34 HG12 ILE A 586      26.640  39.040  39.810  1.00  0.00           H
ATOM     35  CD  ILE A 586      26.520  37.180  40.630  1.00  0.00           C
ATOM     36  HD1 ILE A 586      26.380  36.130  40.270  1.00  0.00           H
ATOM     37  HD2 ILE A 586      25.730  37.320  41.390  1.00  0.00           H
ATOM     38  HD3 ILE A 586      27.570  37.250  40.970  1.00  0.00           H
ATOM     39  C   ILE A 586      29.680  37.570  37.140  1.00  0.00           C
ATOM     40  O   ILE A 586      30.180  36.450  37.090  1.00  0.00           O
ATOM     41  N   LEU A 587      29.780  38.470  36.170  1.00  0.00           N
ATOM     42  HN  LEU A 587      29.260  39.310  36.290  1.00  0.00           H
ATOM     43  CA  LEU A 587      30.580  38.310  34.950  1.00  0.00           C
ATOM     44  HA  LEU A 587      30.110  37.460  34.480  1.00  0.00           H
ATOM     45  CB  LEU A 587      30.270  39.400  33.950  1.00  0.00           C
ATOM     46  HB1 LEU A 587      30.590  40.340  34.430  1.00  0.00           H
ATOM     47  HB2 LEU A 587      29.160  39.440  33.830  1.00  0.00           H
ATOM     48  CG  LEU A 587      30.900  39.270  32.570  1.00  0.00           C
ATOM     49  HG  LEU A 587      32.010  39.220  32.570  1.00  0.00           H
ATOM     50  CD1 LEU A 587      30.190  38.010  31.890  1.00  0.00           C
ATOM     51 HD11 LEU A 587      29.120  37.930  32.200  1.00  0.00           H
ATOM     52 HD12 LEU A 587      30.820  37.140  32.150  1.00  0.00           H
ATOM     53 HD13 LEU A 587      30.360  38.090  30.800  1.00  0.00           H
ATOM     54  CD2 LEU A 587      30.570  40.590  31.790  1.00  0.00           C
ATOM     55 HD21 LEU A 587      29.490  40.780  31.610  1.00  0.00           H
ATOM     56 HD22 LEU A 587      31.100  40.670  30.830  1.00  0.00           H
ATOM     57 HD23 LEU A 587      31.060  41.460  32.280  1.00  0.00           H
ATOM     58  C   LEU A 587      32.090  38.010  35.350  1.00  0.00           C
ATOM     59  O   LEU A 587      32.740  37.090  34.790  1.00  0.00           O
ATOM     60  N   ASP A 588      32.590  38.770  36.350  1.00  0.00           N
ATOM     61  HN  ASP A 588      32.160  39.610  36.680  1.00  0.00           H
ATOM     62  CA  ASP A 588      33.870  38.620  36.980  1.00  0.00           C
ATOM     63  HA  ASP A 588      34.530  38.630  36.130  1.00  0.00           H
ATOM     64  CB  ASP A 588      34.300  39.780  37.940  1.00  0.00           C
ATOM     65  HB1 ASP A 588      35.300  39.590  38.370  1.00  0.00           H
ATOM     66  HB2 ASP A 588      33.540  39.960  38.730  1.00  0.00           H
ATOM     67  CG  ASP A 588      34.390  41.060  37.080  1.00  0.00           C
ATOM     68  OD1 ASP A 588      34.250  42.130  37.710  1.00  0.00           O
ATOM     69  OD2 ASP A 588      34.740  40.980  35.890  1.00  0.00           O
ATOM     70  C   ASP A 588      34.080  37.270  37.740  1.00  0.00           C
ATOM     71  O   ASP A 588      35.080  36.610  37.470  1.00  0.00           O
ATOM     72  N   ILE A 589      33.130  36.770  38.580  1.00  0.00           N
ATOM     73  HN  ILE A 589      32.390  37.340  38.920  1.00  0.00           H
ATOM     74  CA  ILE A 589      33.050  35.430  39.080  1.00  0.00           C
ATOM     75  HA  ILE A 589      33.930  35.330  39.710  1.00  0.00           H
ATOM     76  CB  ILE A 589      31.890  35.400  40.080  1.00  0.00           C
ATOM     77  HB  ILE A 589      30.970  35.630  39.510  1.00  0.00           H
ATOM     78  CG2 ILE A 589      31.770  33.910  40.570  1.00  0.00           C
ATOM     79 HG21 ILE A 589      31.650  33.140  39.770  1.00  0.00           H
ATOM     80 HG22 ILE A 589      30.800  33.830  41.110  1.00  0.00           H
ATOM     81 HG23 ILE A 589      32.670  33.730  41.200  1.00  0.00           H
ATOM     82  CG1 ILE A 589      32.010  36.320  41.250  1.00  0.00           C
ATOM     83 HG11 ILE A 589      32.140  37.340  40.830  1.00  0.00           H
ATOM     84 HG12 ILE A 589      32.940  35.990  41.770  1.00  0.00           H
ATOM     85  CD  ILE A 589      30.800  36.440  42.140  1.00  0.00           C
ATOM     86  HD1 ILE A 589      30.030  37.000  41.570  1.00  0.00           H
ATOM     87  HD2 ILE A 589      30.990  37.030  43.070  1.00  0.00           H
ATOM     88  HD3 ILE A 589      30.380  35.490  42.520  1.00  0.00           H
ATOM     89  C   ILE A 589      33.050  34.340  38.010  1.00  0.00           C
ATOM     90  O   ILE A 589      33.930  33.450  37.970  1.00  0.00           O
ATOM     91  N   LYS A 590      32.210  34.510  36.980  1.00  0.00           N
ATOM     92  HN  LYS A 590      31.680  35.350  36.870  1.00  0.00           H
ATOM     93  CA  LYS A 590      32.160  33.670  35.780  1.00  0.00           C
ATOM     94  HA  LYS A 590      31.910  32.660  36.080  1.00  0.00           H
ATOM     95  CB  LYS A 590      30.950  34.170  34.980  1.00  0.00           C
ATOM     96  HB1 LYS A 590      31.010  33.750  33.960  1.00  0.00           H
ATOM     97  HB2 LYS A 590      30.810  35.280  35.070  1.00  0.00           H
ATOM     98  CG  LYS A 590      29.560  33.680  35.560  1.00  0.00           C
ATOM     99  HG1 LYS A 590      29.590  33.840  36.660  1.00  0.00           H
ATOM    100  HG2 LYS A 590      29.530  32.560  35.520  1.00  0.00           H
ATOM    101  CD  LYS A 590      28.340  34.370  34.990  1.00  0.00           C
ATOM    102  HD1 LYS A 590      28.500  35.480  34.890  1.00  0.00           H
ATOM    103  HD2 LYS A 590      27.500  34.080  35.660  1.00  0.00           H
ATOM    104  CE  LYS A 590      28.060  33.980  33.520  1.00  0.00           C
ATOM    105  HE1 LYS A 590      27.970  32.890  33.330  1.00  0.00           H
ATOM    106  HE2 LYS A 590      28.810  34.350  32.780  1.00  0.00           H
ATOM    107  NZ  LYS A 590      26.700  34.530  33.170  1.00  0.00           N
ATOM    108  HZ1 LYS A 590      25.920  34.040  33.670  1.00  0.00           H
ATOM    109  HZ2 LYS A 590      26.530  34.490  32.150  1.00  0.00           H
ATOM    110  HZ3 LYS A 590      26.730  35.540  33.400  1.00  0.00           H
ATOM    111  C   LYS A 590      33.450  33.580  35.000  1.00  0.00           C
ATOM    112  O   LYS A 590      33.820  32.510  34.610  1.00  0.00           O
ATOM    113  N   ARG A 591      34.120  34.700  34.690  1.00  0.00           N
ATOM    114  HN  ARG A 591      33.690  35.560  34.960  1.00  0.00           H
ATOM    115  CA  ARG A 591      35.430  34.710  33.990  1.00  0.00           C
ATOM    116  HA  ARG A 591      35.440  33.920  33.240  1.00  0.00           H
ATOM    117  CB  ARG A 591      35.640  36.060  33.290  1.00  0.00           C
ATOM    118  HB1 ARG A 591      36.630  36.140  32.790  1.00  0.00           H
ATOM    119  HB2 ARG A 591      35.470  36.860  34.050  1.00  0.00           H
ATOM    120  CG  ARG A 591      34.600  36.220  32.160  1.00  0.00           C
ATOM    121  HG1 ARG A 591      33.580  36.330  32.580  1.00  0.00           H
ATOM    122  HG2 ARG A 591      34.580  35.270  31.590  1.00  0.00           H
ATOM    123  CD  ARG A 591      34.830  37.400  31.180  1.00  0.00           C
ATOM    124  HD1 ARG A 591      35.860  37.400  30.760  1.00  0.00           H
ATOM    125  HD2 ARG A 591      34.630  38.370  31.650  1.00  0.00           H
ATOM    126  NE  ARG A 591      33.960  37.200  29.970  1.00  0.00           N
ATOM    127  HE  ARG A 591      33.300  36.450  29.910  1.00  0.00           H
ATOM    128  CZ  ARG A 591      33.790  38.070  28.970  1.00  0.00           C
ATOM    129  NH1 ARG A 591      34.430  39.250  28.910  1.00  0.00           N
ATOM    130 HH11 ARG A 591      34.090  39.910  28.240  1.00  0.00           H
ATOM    131 HH12 ARG A 591      35.130  39.370  29.600  1.00  0.00           H
ATOM    132  NH2 ARG A 591      33.030  37.730  27.960  1.00  0.00           N
ATOM    133 HH21 ARG A 591      32.880  36.750  27.800  1.00  0.00           H
ATOM    134 HH22 ARG A 591      32.960  38.340  27.170  1.00  0.00           H
ATOM    135  C   ARG A 591      36.660  34.400  34.890  1.00  0.00           C
ATOM    136  O   ARG A 591      37.580  33.780  34.350  1.00  0.00           O
ATOM    137  N   LYS A 592      36.660  34.690  36.250  1.00  0.00           N
ATOM    138  HN  LYS A 592      36.000  35.350  36.600  1.00  0.00           H
ATOM    139  CA  LYS A 592      37.640  34.200  37.130  1.00  0.00           C
ATOM    140  HA  LYS A 592      38.630  34.490  36.850  1.00  0.00           H
ATOM    141  CB  LYS A 592      37.600  34.910  38.490  1.00  0.00           C
ATOM    142  HB1 LYS A 592      36.620  34.720  38.990  1.00  0.00           H
ATOM    143  HB2 LYS A 592      37.520  35.990  38.290  1.00  0.00           H
ATOM    144  CG  LYS A 592      38.680  34.640  39.560  1.00  0.00           C
ATOM    145  HG1 LYS A 592      38.530  33.680  40.090  1.00  0.00           H
ATOM    146  HG2 LYS A 592      38.380  35.300  40.400  1.00  0.00           H
ATOM    147  CD  LYS A 592      40.200  34.690  39.150  1.00  0.00           C
ATOM    148  HD1 LYS A 592      40.500  33.780  38.580  1.00  0.00           H
ATOM    149  HD2 LYS A 592      40.790  34.610  40.100  1.00  0.00           H
ATOM    150  CE  LYS A 592      40.770  35.890  38.420  1.00  0.00           C
ATOM    151  HE1 LYS A 592      40.340  36.810  38.870  1.00  0.00           H
ATOM    152  HE2 LYS A 592      40.620  35.750  37.320  1.00  0.00           H
ATOM    153  NZ  LYS A 592      42.280  35.930  38.540  1.00  0.00           N
ATOM    154  HZ1 LYS A 592      42.530  35.760  39.540  1.00  0.00           H
ATOM    155  HZ2 LYS A 592      42.610  36.900  38.350  1.00  0.00           H
ATOM    156  HZ3 LYS A 592      42.700  35.230  37.900  1.00  0.00           H
ATOM    157  C   LYS A 592      37.690  32.780  37.360  1.00  0.00           C
ATOM    158  O   LYS A 592      38.730  32.190  37.330  1.00  0.00           O
ATOM    159  N   ALA A 593      36.510  32.080  37.450  1.00  0.00           N
ATOM    160  HN  ALA A 593      35.620  32.530  37.420  1.00  0.00           H
ATOM    161  CA  ALA A 593      36.440  30.630  37.520  1.00  0.00           C
ATOM    162  HA  ALA A 593      36.880  30.350  38.470  1.00  0.00           H
ATOM    163  CB  ALA A 593      34.940  30.230  37.600  1.00  0.00           C
ATOM    164  HB1 ALA A 593      34.520  30.750  38.490  1.00  0.00           H
ATOM    165  HB2 ALA A 593      34.800  29.170  37.910  1.00  0.00           H
ATOM    166  HB3 ALA A 593      34.390  30.410  36.650  1.00  0.00           H
ATOM    167  C   ALA A 593      37.320  29.730  36.630  1.00  0.00           C
ATOM    168  O   ALA A 593      37.980  28.880  37.230  1.00  0.00           O
ATOM    169  N   PRO A 594      37.440  29.900  35.300  1.00  0.00           N
ATOM    170  CD  PRO A 594      36.340  30.620  34.560  1.00  0.00           C
ATOM    171  HD1 PRO A 594      36.110  31.640  34.880  1.00  0.00           H
ATOM    172  HD2 PRO A 594      35.400  30.030  34.610  1.00  0.00           H
ATOM    173  CA  PRO A 594      38.140  28.960  34.430  1.00  0.00           C
ATOM    174  HA  PRO A 594      37.920  27.980  34.800  1.00  0.00           H
ATOM    175  CB  PRO A 594      37.660  29.300  33.010  1.00  0.00           C
ATOM    176  HB1 PRO A 594      36.810  28.590  32.800  1.00  0.00           H
ATOM    177  HB2 PRO A 594      38.460  29.250  32.250  1.00  0.00           H
ATOM    178  CG  PRO A 594      36.970  30.660  33.170  1.00  0.00           C
ATOM    179  HG1 PRO A 594      37.730  31.470  33.220  1.00  0.00           H
ATOM    180  HG2 PRO A 594      36.490  31.070  32.260  1.00  0.00           H
ATOM    181  C   PRO A 594      39.660  29.200  34.600  1.00  0.00           C
ATOM    182  O   PRO A 594      40.470  28.260  34.630  1.00  0.00           O
ATOM    183  N   PHE A 595      40.010  30.450  34.870  1.00  0.00           N
ATOM    184  HN  PHE A 595      39.240  31.080  34.800  1.00  0.00           H
ATOM    185  CA  PHE A 595      41.310  30.900  35.380  1.00  0.00           C
ATOM    186  HA  PHE A 595      42.060  30.480  34.710  1.00  0.00           H
ATOM    187  CB  PHE A 595      41.440  32.460  35.430  1.00  0.00           C
ATOM    188  HB1 PHE A 595      42.470  32.720  35.740  1.00  0.00           H
ATOM    189  HB2 PHE A 595      40.710  32.890  36.140  1.00  0.00           H
ATOM    190  CG  PHE A 595      41.270  33.170  34.200  1.00  0.00           C
ATOM    191  CD1 PHE A 595      41.730  32.630  33.060  1.00  0.00           C
ATOM    192  HD1 PHE A 595      42.280  31.700  33.110  1.00  0.00           H
ATOM    193  CE1 PHE A 595      41.670  33.270  31.820  1.00  0.00           C
ATOM    194  HE1 PHE A 595      42.130  32.740  31.000  1.00  0.00           H
ATOM    195  CZ  PHE A 595      40.980  34.550  31.770  1.00  0.00           C
ATOM    196  HZ  PHE A 595      40.880  35.070  30.840  1.00  0.00           H
ATOM    197  CD2 PHE A 595      40.550  34.390  34.140  1.00  0.00           C
ATOM    198  HD2 PHE A 595      40.200  34.850  35.050  1.00  0.00           H
ATOM    199  CE2 PHE A 595      40.390  35.110  32.950  1.00  0.00           C
ATOM    200  HE2 PHE A 595      39.860  36.040  32.840  1.00  0.00           H
ATOM    201  C   PHE A 595      41.720  30.360  36.800  1.00  0.00           C
ATOM    202  O   PHE A 595      42.850  29.980  37.030  1.00  0.00           O
ATOM    203  N   PHE A 596      40.770  30.320  37.740  1.00  0.00           N
ATOM    204  HN  PHE A 596      39.840  30.570  37.490  1.00  0.00           H
ATOM    205  CA  PHE A 596      40.980  29.870  39.110  1.00  0.00           C
ATOM    206  HA  PHE A 596      41.650  30.580  39.580  1.00  0.00           H
ATOM    207  CB  PHE A 596      39.620  29.890  39.890  1.00  0.00           C
ATOM    208  HB1 PHE A 596      38.760  29.450  39.330  1.00  0.00           H
ATOM    209  HB2 PHE A 596      39.280  30.940  40.070  1.00  0.00           H
ATOM    210  CG  PHE A 596      39.630  29.300  41.290  1.00  0.00           C
ATOM    211  CD1 PHE A 596      39.880  30.210  42.390  1.00  0.00           C
ATOM    212  HD1 PHE A 596      40.130  31.250  42.230  1.00  0.00           H
ATOM    213  CE1 PHE A 596      39.800  29.780  43.720  1.00  0.00           C
ATOM    214  HE1 PHE A 596      39.960  30.370  44.610  1.00  0.00           H
ATOM    215  CZ  PHE A 596      39.550  28.370  43.990  1.00  0.00           C
ATOM    216  HZ  PHE A 596      39.510  28.050  45.030  1.00  0.00           H
ATOM    217  CD2 PHE A 596      39.380  27.940  41.650  1.00  0.00           C
ATOM    218  HD2 PHE A 596      39.200  27.240  40.860  1.00  0.00           H
ATOM    219  CE2 PHE A 596      39.340  27.470  42.970  1.00  0.00           C
ATOM    220  HE2 PHE A 596      39.030  26.460  43.240  1.00  0.00           H
ATOM    221  C   PHE A 596      41.580  28.510  39.250  1.00  0.00           C
ATOM    222  O   PHE A 596      42.500  28.260  40.030  1.00  0.00           O
ATOM    223  N   LEU A 597      41.030  27.590  38.350  1.00  0.00           N
ATOM    224  HN  LEU A 597      40.300  27.890  37.740  1.00  0.00           H
ATOM    225  CA  LEU A 597      41.560  26.330  38.210  1.00  0.00           C
ATOM    226  HA  LEU A 597      41.730  25.950  39.200  1.00  0.00           H
ATOM    227  CB  LEU A 597      40.600  25.380  37.400  1.00  0.00           C
ATOM    228  HB1 LEU A 597      41.100  24.390  37.280  1.00  0.00           H
ATOM    229  HB2 LEU A 597      40.360  25.750  36.390  1.00  0.00           H
ATOM    230  CG  LEU A 597      39.240  25.030  38.060  1.00  0.00           C
ATOM    231  HG  LEU A 597      38.610  25.920  38.220  1.00  0.00           H
ATOM    232  CD1 LEU A 597      38.410  24.130  37.040  1.00  0.00           C
ATOM    233 HD11 LEU A 597      37.370  24.270  37.430  1.00  0.00           H
ATOM    234 HD12 LEU A 597      38.880  23.140  37.220  1.00  0.00           H
ATOM    235 HD13 LEU A 597      38.520  24.460  35.990  1.00  0.00           H
ATOM    236  CD2 LEU A 597      39.450  24.310  39.350  1.00  0.00           C
ATOM    237 HD21 LEU A 597      40.150  23.460  39.190  1.00  0.00           H
ATOM    238 HD22 LEU A 597      38.500  23.950  39.800  1.00  0.00           H
ATOM    239 HD23 LEU A 597      39.970  24.970  40.080  1.00  0.00           H
ATOM    240  C   LEU A 597      43.000  26.240  37.660  1.00  0.00           C
ATOM    241  O   LEU A 597      43.760  25.380  38.080  1.00  0.00           O
ATOM    242  N   SER A 598      43.370  27.160  36.760  1.00  0.00           N
ATOM    243  HN  SER A 598      42.840  27.960  36.460  1.00  0.00           H
ATOM    244  CA  SER A 598      44.720  27.250  36.180  1.00  0.00           C
ATOM    245  HA  SER A 598      44.840  26.240  35.770  1.00  0.00           H
ATOM    246  CB  SER A 598      44.660  28.390  35.070  1.00  0.00           C
ATOM    247  HB1 SER A 598      44.760  29.390  35.540  1.00  0.00           H
ATOM    248  HB2 SER A 598      43.650  28.410  34.610  1.00  0.00           H
ATOM    249  OG  SER A 598      45.620  28.230  34.000  1.00  0.00           O
ATOM    250  HG1 SER A 598      45.340  27.540  33.410  1.00  0.00           H
ATOM    251  C   SER A 598      45.800  27.520  37.180  1.00  0.00           C
ATOM    252  O   SER A 598      46.870  26.930  37.030  1.00  0.00           O
ATOM    253  N   ASP A 599      45.450  28.320  38.250  1.00  0.00           N
ATOM    254  HN  ASP A 599      44.510  28.650  38.330  1.00  0.00           H
ATOM    255  CA  ASP A 599      46.440  28.800  39.250  1.00  0.00           C
ATOM    256  HA  ASP A 599      47.220  29.320  38.700  1.00  0.00           H
ATOM    257  CB  ASP A 599      45.700  29.730  40.240  1.00  0.00           C
ATOM    258  HB1 ASP A 599      46.380  30.020  41.070  1.00  0.00           H
ATOM    259  HB2 ASP A 599      44.980  29.110  40.800  1.00  0.00           H
ATOM    260  CG  ASP A 599      44.930  30.950  39.790  1.00  0.00           C
ATOM    261  OD1 ASP A 599      45.040  31.260  38.590  1.00  0.00           O
ATOM    262  OD2 ASP A 599      44.200  31.550  40.630  1.00  0.00           O
ATOM    263  C   ASP A 599      47.190  27.670  39.910  1.00  0.00           C
ATOM    264  O   ASP A 599      48.390  27.640  39.980  1.00  0.00           O
ATOM    265  N   PHE A 600      46.400  26.710  40.340  1.00  0.00           N
ATOM    266  HN  PHE A 600      45.410  26.770  40.270  1.00  0.00           H
ATOM    267  CA  PHE A 600      46.850  25.590  40.990  1.00  0.00           C
ATOM    268  HA  PHE A 600      47.550  25.910  41.750  1.00  0.00           H
ATOM    269  CB  PHE A 600      45.630  24.800  41.820  1.00  0.00           C
ATOM    270  HB1 PHE A 600      46.040  23.820  42.130  1.00  0.00           H
ATOM    271  HB2 PHE A 600      44.840  24.640  41.060  1.00  0.00           H
ATOM    272  CG  PHE A 600      44.980  25.580  42.920  1.00  0.00           C
ATOM    273  CD1 PHE A 600      45.430  25.340  44.190  1.00  0.00           C
ATOM    274  HD1 PHE A 600      46.200  24.610  44.300  1.00  0.00           H
ATOM    275  CE1 PHE A 600      44.860  26.100  45.230  1.00  0.00           C
ATOM    276  HE1 PHE A 600      45.250  26.040  46.240  1.00  0.00           H
ATOM    277  CZ  PHE A 600      43.700  26.980  45.010  1.00  0.00           C
ATOM    278  HZ  PHE A 600      43.320  27.550  45.840  1.00  0.00           H
ATOM    279  CD2 PHE A 600      44.000  26.520  42.640  1.00  0.00           C
ATOM    280  HD2 PHE A 600      43.690  26.840  41.660  1.00  0.00           H
ATOM    281  CE2 PHE A 600      43.230  27.120  43.700  1.00  0.00           C
ATOM    282  HE2 PHE A 600      42.360  27.730  43.530  1.00  0.00           H
ATOM    283  C   PHE A 600      47.690  24.640  40.200  1.00  0.00           C
ATOM    284  O   PHE A 600      48.670  24.080  40.700  1.00  0.00           O
ATOM    285  N   LYS A 601      47.530  24.530  38.870  1.00  0.00           N
ATOM    286  HN  LYS A 601      46.650  24.920  38.570  1.00  0.00           H
ATOM    287  CA  LYS A 601      48.240  23.700  37.970  1.00  0.00           C
ATOM    288  HA  LYS A 601      48.450  22.750  38.440  1.00  0.00           H
ATOM    289  CB  LYS A 601      47.520  23.580  36.640  1.00  0.00           C
ATOM    290  HB1 LYS A 601      48.160  23.010  35.930  1.00  0.00           H
ATOM    291  HB2 LYS A 601      47.380  24.580  36.200  1.00  0.00           H
ATOM    292  CG  LYS A 601      46.100  22.960  36.820  1.00  0.00           C
ATOM    293  HG1 LYS A 601      45.460  23.310  37.660  1.00  0.00           H
ATOM    294  HG2 LYS A 601      46.290  21.930  37.140  1.00  0.00           H
ATOM    295  CD  LYS A 601      45.200  22.800  35.540  1.00  0.00           C
ATOM    296  HD1 LYS A 601      45.960  22.380  34.850  1.00  0.00           H
ATOM    297  HD2 LYS A 601      44.910  23.740  35.040  1.00  0.00           H
ATOM    298  CE  LYS A 601      43.980  21.930  35.700  1.00  0.00           C
ATOM    299  HE1 LYS A 601      43.520  21.890  34.690  1.00  0.00           H
ATOM    300  HE2 LYS A 601      43.300  22.420  36.430  1.00  0.00           H
ATOM    301  NZ  LYS A 601      44.340  20.570  36.140  1.00  0.00           N
ATOM    302  HZ1 LYS A 601      43.640  19.910  35.760  1.00  0.00           H
ATOM    303  HZ2 LYS A 601      44.380  20.400  37.160  1.00  0.00           H
ATOM    304  HZ3 LYS A 601      45.260  20.190  35.830  1.00  0.00           H
ATOM    305  C   LYS A 601      49.600  24.300  37.710  1.00  0.00           C
ATOM    306  O   LYS A 601      50.480  23.600  37.280  1.00  0.00           O
ATOM    307  N   ASP A 602      49.770  25.610  37.940  1.00  0.00           N
ATOM    308  HN  ASP A 602      49.100  26.210  38.350  1.00  0.00           H
ATOM    309  CA  ASP A 602      51.010  26.300  37.500  1.00  0.00           C
ATOM    310  HA  ASP A 602      51.660  25.670  36.910  1.00  0.00           H
ATOM    311  CB  ASP A 602      50.660  27.540  36.650  1.00  0.00           C
ATOM    312  HB1 ASP A 602      51.380  28.360  36.820  1.00  0.00           H
ATOM    313  HB2 ASP A 602      49.700  27.990  36.990  1.00  0.00           H
ATOM    314  CG  ASP A 602      50.560  27.310  35.170  1.00  0.00           C
ATOM    315  OD1 ASP A 602      51.450  26.730  34.630  1.00  0.00           O
ATOM    316  OD2 ASP A 602      49.620  27.830  34.550  1.00  0.00           O
ATOM    317  C   ASP A 602      51.790  26.700  38.780  1.00  0.00           C
ATOM    318  O   ASP A 602      52.670  27.550  38.680  1.00  0.00           O
ATOM    319  N   ALA A 603      51.470  26.010  39.960  1.00  0.00           N
ATOM    320  HN  ALA A 603      50.580  25.550  39.930  1.00  0.00           H
ATOM    321  CA  ALA A 603      52.170  26.080  41.260  1.00  0.00           C
ATOM    322  HA  ALA A 603      52.730  26.980  41.450  1.00  0.00           H
ATOM    323  CB  ALA A 603      51.030  25.960  42.370  1.00  0.00           C
ATOM    324  HB1 ALA A 603      50.260  26.770  42.300  1.00  0.00           H
ATOM    325  HB2 ALA A 603      51.500  26.190  43.360  1.00  0.00           H
ATOM    326  HB3 ALA A 603      50.500  24.990  42.300  1.00  0.00           H
ATOM    327  C   ALA A 603      53.180  25.000  41.580  1.00  0.00           C
ATOM    328  O   ALA A 603      53.930  24.960  42.500  1.00  0.00           O
ATOM    329  N   LEU A 604      53.100  23.930  40.700  1.00  0.00           N
ATOM    330  HN  LEU A 604      52.390  23.870  40.010  1.00  0.00           H
ATOM    331  CA  LEU A 604      53.840  22.690  40.920  1.00  0.00           C
ATOM    332  HA  LEU A 604      53.640  22.330  41.910  1.00  0.00           H
ATOM    333  CB  LEU A 604      53.310  21.570  39.910  1.00  0.00           C
ATOM    334  HB1 LEU A 604      54.080  20.790  39.670  1.00  0.00           H
ATOM    335  HB2 LEU A 604      53.160  22.040  38.920  1.00  0.00           H
ATOM    336  CG  LEU A 604      52.100  20.800  40.390  1.00  0.00           C
ATOM    337  HG  LEU A 604      52.230  20.610  41.470  1.00  0.00           H
ATOM    338  CD1 LEU A 604      50.850  21.550  40.330  1.00  0.00           C
ATOM    339 HD11 LEU A 604      49.980  21.150  40.900  1.00  0.00           H
ATOM    340 HD12 LEU A 604      50.550  21.770  39.290  1.00  0.00           H
ATOM    341 HD13 LEU A 604      51.000  22.560  40.790  1.00  0.00           H
ATOM    342  CD2 LEU A 604      52.020  19.450  39.740  1.00  0.00           C
ATOM    343 HD21 LEU A 604      52.020  19.500  38.630  1.00  0.00           H
ATOM    344 HD22 LEU A 604      51.050  19.040  40.110  1.00  0.00           H
ATOM    345 HD23 LEU A 604      52.730  18.750  40.230  1.00  0.00           H
ATOM    346  C   LEU A 604      55.340  22.780  40.800  1.00  0.00           C
ATOM    347  O   LEU A 604      56.000  22.100  41.580  1.00  0.00           O
ATOM    348  N   SER A 605      55.870  23.670  39.940  1.00  0.00           N
ATOM    349  HN  SER A 605      55.160  24.230  39.500  1.00  0.00           H
ATOM    350  CA  SER A 605      57.280  23.950  39.600  1.00  0.00           C
ATOM    351  HA  SER A 605      57.950  23.610  40.390  1.00  0.00           H
ATOM    352  CB  SER A 605      57.760  23.200  38.300  1.00  0.00           C
ATOM    353  HB1 SER A 605      58.730  23.630  37.950  1.00  0.00           H
ATOM    354  HB2 SER A 605      56.950  23.270  37.550  1.00  0.00           H
ATOM    355  OG  SER A 605      58.090  21.900  38.670  1.00  0.00           O
ATOM    356  HG1 SER A 605      58.680  22.010  39.420  1.00  0.00           H
ATOM    357  C   SER A 605      57.420  25.420  39.450  1.00  0.00           C
ATOM    358  O   SER A 605      56.430  26.130  39.160  1.00  0.00           O
ATOM    359  N   LEU A 606      58.710  25.810  39.650  1.00  0.00           N
ATOM    360  HN  LEU A 606      59.320  25.050  39.890  1.00  0.00           H
ATOM    361  CA  LEU A 606      59.300  27.120  39.420  1.00  0.00           C
ATOM    362  HA  LEU A 606      60.360  27.030  39.570  1.00  0.00           H
ATOM    363  CB  LEU A 606      59.020  27.710  37.990  1.00  0.00           C
ATOM    364  HB1 LEU A 606      59.720  28.560  37.860  1.00  0.00           H
ATOM    365  HB2 LEU A 606      57.990  28.110  37.920  1.00  0.00           H
ATOM    366  CG  LEU A 606      59.210  26.790  36.700  1.00  0.00           C
ATOM    367  HG  LEU A 606      58.540  25.930  36.900  1.00  0.00           H
ATOM    368  CD1 LEU A 606      58.780  27.580  35.400  1.00  0.00           C
ATOM    369 HD11 LEU A 606      59.380  28.460  35.080  1.00  0.00           H
ATOM    370 HD12 LEU A 606      57.690  27.780  35.500  1.00  0.00           H
ATOM    371 HD13 LEU A 606      58.870  26.940  34.490  1.00  0.00           H
ATOM    372  CD2 LEU A 606      60.650  26.320  36.580  1.00  0.00           C
ATOM    373 HD21 LEU A 606      60.880  25.730  37.490  1.00  0.00           H
ATOM    374 HD22 LEU A 606      61.370  27.160  36.610  1.00  0.00           H
ATOM    375 HD23 LEU A 606      60.950  25.690  35.710  1.00  0.00           H
ATOM    376  C   LEU A 606      58.770  28.170  40.480  1.00  0.00           C
ATOM    377  O   LEU A 606      57.630  28.630  40.350  1.00  0.00           O
ATOM    378  N   GLN A 607      59.700  28.550  41.340  1.00  0.00           N
ATOM    379  HN  GLN A 607      60.600  28.140  41.250  1.00  0.00           H
ATOM    380  CA  GLN A 607      59.530  29.770  42.090  1.00  0.00           C
ATOM    381  HA  GLN A 607      60.410  29.840  42.710  1.00  0.00           H
ATOM    382  CB  GLN A 607      59.560  30.980  41.110  1.00  0.00           C
ATOM    383  HB1 GLN A 607      59.460  31.960  41.650  1.00  0.00           H
ATOM    384  HB2 GLN A 607      58.630  30.980  40.510  1.00  0.00           H
ATOM    385  CG  GLN A 607      60.790  31.110  40.140  1.00  0.00           C
ATOM    386  HG1 GLN A 607      60.940  32.090  39.630  1.00  0.00           H
ATOM    387  HG2 GLN A 607      60.560  30.310  39.410  1.00  0.00           H
ATOM    388  CD  GLN A 607      62.130  30.750  40.770  1.00  0.00           C
ATOM    389  OE1 GLN A 607      62.890  30.080  40.080  1.00  0.00           O
ATOM    390  NE2 GLN A 607      62.520  31.170  42.040  1.00  0.00           N
ATOM    391 HE21 GLN A 607      63.480  30.950  42.210  1.00  0.00           H
ATOM    392 HE22 GLN A 607      61.950  31.900  42.380  1.00  0.00           H
ATOM    393  C   GLN A 607      58.400  29.870  43.130  1.00  0.00           C
ATOM    394  O   GLN A 607      58.530  30.800  43.950  1.00  0.00           O
ATOM    395  N   CYS A 608      57.420  28.980  43.220  1.00  0.00           N
ATOM    396  HN  CYS A 608      57.430  28.300  42.490  1.00  0.00           H
ATOM    397  CA  CYS A 608      56.460  28.840  44.300  1.00  0.00           C
ATOM    398  HA  CYS A 608      55.780  29.670  44.190  1.00  0.00           H
ATOM    399  CB  CYS A 608      55.750  27.430  44.160  1.00  0.00           C
ATOM    400  HB1 CYS A 608      56.450  26.590  44.340  1.00  0.00           H
ATOM    401  HB2 CYS A 608      55.480  27.300  43.090  1.00  0.00           H
ATOM    402  SG  CYS A 608      54.250  27.140  45.210  1.00  0.00           S
ATOM    403  HG1 CYS A 608      53.620  28.290  45.000  1.00  0.00           H
ATOM    404  C   CYS A 608      57.090  28.960  45.710  1.00  0.00           C
ATOM    405  O   CYS A 608      56.890  29.940  46.440  1.00  0.00           O
ATOM    406  N   LEU A 609      57.960  27.980  46.020  1.00  0.00           N
ATOM    407  HN  LEU A 609      58.060  27.220  45.390  1.00  0.00           H
ATOM    408  CA  LEU A 609      58.700  27.810  47.310  1.00  0.00           C
ATOM    409  HA  LEU A 609      57.950  27.900  48.090  1.00  0.00           H
ATOM    410  CB  LEU A 609      59.380  26.390  47.390  1.00  0.00           C
ATOM    411  HB1 LEU A 609      59.780  26.170  48.410  1.00  0.00           H
ATOM    412  HB2 LEU A 609      60.300  26.360  46.760  1.00  0.00           H
ATOM    413  CG  LEU A 609      58.430  25.240  46.980  1.00  0.00           C
ATOM    414  HG  LEU A 609      58.280  25.440  45.900  1.00  0.00           H
ATOM    415  CD1 LEU A 609      59.130  23.960  47.030  1.00  0.00           C
ATOM    416 HD11 LEU A 609      59.550  23.760  48.040  1.00  0.00           H
ATOM    417 HD12 LEU A 609      59.990  23.990  46.330  1.00  0.00           H
ATOM    418 HD13 LEU A 609      58.520  23.100  46.730  1.00  0.00           H
ATOM    419  CD2 LEU A 609      57.220  25.180  47.930  1.00  0.00           C
ATOM    420 HD21 LEU A 609      56.380  24.510  47.640  1.00  0.00           H
ATOM    421 HD22 LEU A 609      56.800  26.200  48.050  1.00  0.00           H
ATOM    422 HD23 LEU A 609      57.610  24.920  48.940  1.00  0.00           H
ATOM    423  C   LEU A 609      59.650  29.010  47.630  1.00  0.00           C
ATOM    424  O   LEU A 609      59.690  29.410  48.800  1.00  0.00           O
ATOM    425  N   ALA A 610      60.430  29.580  46.660  1.00  0.00           N
ATOM    426  HN  ALA A 610      60.500  29.160  45.760  1.00  0.00           H
ATOM    427  CA  ALA A 610      61.300  30.690  46.840  1.00  0.00           C
ATOM    428  HA  ALA A 610      62.010  30.510  47.630  1.00  0.00           H
ATOM    429  CB  ALA A 610      62.000  30.830  45.480  1.00  0.00           C
ATOM    430  HB1 ALA A 610      61.270  30.940  44.650  1.00  0.00           H
ATOM    431  HB2 ALA A 610      62.600  29.940  45.220  1.00  0.00           H
ATOM    432  HB3 ALA A 610      62.730  31.680  45.410  1.00  0.00           H
ATOM    433  C   ALA A 610      60.490  31.990  47.110  1.00  0.00           C
ATOM    434  O   ALA A 610      60.820  32.750  48.030  1.00  0.00           O
ATOM    435  N   SER A 611      59.420  32.250  46.430  1.00  0.00           N
ATOM    436  HN  SER A 611      59.020  31.590  45.790  1.00  0.00           H
ATOM    437  CA  SER A 611      58.470  33.310  46.700  1.00  0.00           C
ATOM    438  HA  SER A 611      59.020  34.230  46.630  1.00  0.00           H
ATOM    439  CB  SER A 611      57.390  33.330  45.570  1.00  0.00           C
ATOM    440  HB1 SER A 611      56.950  32.320  45.400  1.00  0.00           H
ATOM    441  HB2 SER A 611      57.920  33.530  44.620  1.00  0.00           H
ATOM    442  OG  SER A 611      56.330  34.220  45.850  1.00  0.00           O
ATOM    443  HG1 SER A 611      56.710  35.100  45.720  1.00  0.00           H
ATOM    444  C   SER A 611      57.840  33.260  48.080  1.00  0.00           C
ATOM    445  O   SER A 611      57.850  34.300  48.750  1.00  0.00           O
ATOM    446  N   ILE A 612      57.240  32.130  48.580  1.00  0.00           N
ATOM    447  HN  ILE A 612      57.280  31.300  48.010  1.00  0.00           H
ATOM    448  CA  ILE A 612      56.730  31.900  49.970  1.00  0.00           C
ATOM    449  HA  ILE A 612      55.840  32.490  50.130  1.00  0.00           H
ATOM    450  CB  ILE A 612      56.260  30.470  50.090  1.00  0.00           C
ATOM    451  HB  ILE A 612      57.090  29.820  49.740  1.00  0.00           H
ATOM    452  CG2 ILE A 612      55.960  30.120  51.560  1.00  0.00           C
ATOM    453 HG21 ILE A 612      55.080  30.690  51.890  1.00  0.00           H
ATOM    454 HG22 ILE A 612      56.790  30.130  52.300  1.00  0.00           H
ATOM    455 HG23 ILE A 612      55.600  29.070  51.480  1.00  0.00           H
ATOM    456  CG1 ILE A 612      55.040  29.980  49.150  1.00  0.00           C
ATOM    457 HG11 ILE A 612      55.130  30.590  48.210  1.00  0.00           H
ATOM    458 HG12 ILE A 612      54.050  30.320  49.510  1.00  0.00           H
ATOM    459  CD  ILE A 612      55.090  28.500  48.800  1.00  0.00           C
ATOM    460  HD1 ILE A 612      54.970  27.820  49.670  1.00  0.00           H
ATOM    461  HD2 ILE A 612      56.080  28.340  48.330  1.00  0.00           H
ATOM    462  HD3 ILE A 612      54.270  28.140  48.140  1.00  0.00           H
ATOM    463  C   ILE A 612      57.860  32.280  50.980  1.00  0.00           C
ATOM    464  O   ILE A 612      57.630  33.050  51.920  1.00  0.00           O
ATOM    465  N   LEU A 613      59.160  31.900  50.770  1.00  0.00           N
ATOM    466  HN  LEU A 613      59.530  31.310  50.070  1.00  0.00           H
ATOM    467  CA  LEU A 613      60.120  32.220  51.780  1.00  0.00           C
ATOM    468  HA  LEU A 613      59.870  31.740  52.720  1.00  0.00           H
ATOM    469  CB  LEU A 613      61.470  31.430  51.450  1.00  0.00           C
ATOM    470  HB1 LEU A 613      61.990  31.760  50.540  1.00  0.00           H
ATOM    471  HB2 LEU A 613      61.250  30.340  51.380  1.00  0.00           H
ATOM    472  CG  LEU A 613      62.500  31.620  52.500  1.00  0.00           C
ATOM    473  HG  LEU A 613      62.840  32.660  52.680  1.00  0.00           H
ATOM    474  CD1 LEU A 613      62.080  31.090  53.850  1.00  0.00           C
ATOM    475 HD11 LEU A 613      61.180  31.610  54.220  1.00  0.00           H
ATOM    476 HD12 LEU A 613      62.840  31.220  54.650  1.00  0.00           H
ATOM    477 HD13 LEU A 613      61.810  30.030  53.740  1.00  0.00           H
ATOM    478  CD2 LEU A 613      63.820  31.000  52.000  1.00  0.00           C
ATOM    479 HD21 LEU A 613      63.950  31.200  50.910  1.00  0.00           H
ATOM    480 HD22 LEU A 613      63.790  29.890  52.200  1.00  0.00           H
ATOM    481 HD23 LEU A 613      64.740  31.310  52.540  1.00  0.00           H
ATOM    482  C   LEU A 613      60.360  33.690  51.970  1.00  0.00           C
ATOM    483  O   LEU A 613      60.300  34.310  53.050  1.00  0.00           O
ATOM    484  N   PHE A 614      60.610  34.350  50.860  1.00  0.00           N
ATOM    485  HN  PHE A 614      60.540  33.900  49.980  1.00  0.00           H
ATOM    486  CA  PHE A 614      60.980  35.750  50.810  1.00  0.00           C
ATOM    487  HA  PHE A 614      61.840  35.780  51.470  1.00  0.00           H
ATOM    488  CB  PHE A 614      61.300  36.060  49.210  1.00  0.00           C
ATOM    489  HB1 PHE A 614      60.610  35.430  48.610  1.00  0.00           H
ATOM    490  HB2 PHE A 614      62.310  35.620  49.050  1.00  0.00           H
ATOM    491  CG  PHE A 614      61.130  37.450  48.740  1.00  0.00           C
ATOM    492  CD1 PHE A 614      60.390  37.710  47.530  1.00  0.00           C
ATOM    493  HD1 PHE A 614      59.870  36.850  47.140  1.00  0.00           H
ATOM    494  CE1 PHE A 614      60.110  38.980  47.080  1.00  0.00           C
ATOM    495  HE1 PHE A 614      59.530  39.160  46.190  1.00  0.00           H
ATOM    496  CZ  PHE A 614      60.830  40.050  47.660  1.00  0.00           C
ATOM    497  HZ  PHE A 614      60.740  40.990  47.140  1.00  0.00           H
ATOM    498  CD2 PHE A 614      61.800  38.630  49.290  1.00  0.00           C
ATOM    499  HD2 PHE A 614      62.450  38.530  50.150  1.00  0.00           H
ATOM    500  CE2 PHE A 614      61.600  39.860  48.800  1.00  0.00           C
ATOM    501  HE2 PHE A 614      62.140  40.730  49.150  1.00  0.00           H
ATOM    502  C   PHE A 614      59.750  36.590  51.290  1.00  0.00           C
ATOM    503  O   PHE A 614      59.840  37.620  52.030  1.00  0.00           O
ATOM    504  N   LEU A 615      58.590  36.210  50.880  1.00  0.00           N
ATOM    505  HN  LEU A 615      58.500  35.510  50.180  1.00  0.00           H
ATOM    506  CA  LEU A 615      57.410  36.920  51.180  1.00  0.00           C
ATOM    507  HA  LEU A 615      57.500  37.990  51.150  1.00  0.00           H
ATOM    508  CB  LEU A 615      56.200  36.600  50.250  1.00  0.00           C
ATOM    509  HB1 LEU A 615      55.270  36.930  50.730  1.00  0.00           H
ATOM    510  HB2 LEU A 615      56.080  35.490  50.230  1.00  0.00           H
ATOM    511  CG  LEU A 615      56.320  37.160  48.800  1.00  0.00           C
ATOM    512  HG  LEU A 615      57.270  36.830  48.330  1.00  0.00           H
ATOM    513  CD1 LEU A 615      55.210  36.840  47.880  1.00  0.00           C
ATOM    514 HD11 LEU A 615      55.690  36.920  46.880  1.00  0.00           H
ATOM    515 HD12 LEU A 615      54.430  37.620  47.820  1.00  0.00           H
ATOM    516 HD13 LEU A 615      54.890  35.780  47.910  1.00  0.00           H
ATOM    517  CD2 LEU A 615      56.370  38.680  48.790  1.00  0.00           C
ATOM    518 HD21 LEU A 615      55.560  39.180  49.350  1.00  0.00           H
ATOM    519 HD22 LEU A 615      56.330  39.110  47.770  1.00  0.00           H
ATOM    520 HD23 LEU A 615      57.380  39.030  49.110  1.00  0.00           H
ATOM    521  C   LEU A 615      56.950  36.770  52.650  1.00  0.00           C
ATOM    522  O   LEU A 615      56.460  37.690  53.290  1.00  0.00           O
ATOM    523  N   TYR A 616      57.170  35.560  53.210  1.00  0.00           N
ATOM    524  HN  TYR A 616      57.490  34.840  52.610  1.00  0.00           H
ATOM    525  CA  TYR A 616      57.040  35.360  54.570  1.00  0.00           C
ATOM    526  HA  TYR A 616      56.010  35.520  54.830  1.00  0.00           H
ATOM    527  CB  TYR A 616      57.120  33.800  54.920  1.00  0.00           C
ATOM    528  HB1 TYR A 616      57.970  33.350  54.360  1.00  0.00           H
ATOM    529  HB2 TYR A 616      56.260  33.160  54.570  1.00  0.00           H
ATOM    530  CG  TYR A 616      57.250  33.500  56.310  1.00  0.00           C
ATOM    531  CD1 TYR A 616      56.120  33.140  57.080  1.00  0.00           C
ATOM    532  HD1 TYR A 616      55.190  33.200  56.550  1.00  0.00           H
ATOM    533  CE1 TYR A 616      56.230  32.910  58.430  1.00  0.00           C
ATOM    534  HE1 TYR A 616      55.390  32.490  58.960  1.00  0.00           H
ATOM    535  CZ  TYR A 616      57.460  32.940  59.080  1.00  0.00           C
ATOM    536  OH  TYR A 616      57.630  32.690  60.430  1.00  0.00           O
ATOM    537  HH  TYR A 616      56.830  32.260  60.740  1.00  0.00           H
ATOM    538  CD2 TYR A 616      58.520  33.600  56.970  1.00  0.00           C
ATOM    539  HD2 TYR A 616      59.400  33.990  56.470  1.00  0.00           H
ATOM    540  CE2 TYR A 616      58.620  33.150  58.310  1.00  0.00           C
ATOM    541  HE2 TYR A 616      59.580  33.050  58.790  1.00  0.00           H
ATOM    542  C   TYR A 616      57.940  36.260  55.470  1.00  0.00           C
ATOM    543  O   TYR A 616      57.550  36.820  56.490  1.00  0.00           O
ATOM    544  N   CYS A 617      59.220  36.460  55.080  1.00  0.00           N
ATOM    545  HN  CYS A 617      59.480  36.100  54.190  1.00  0.00           H
ATOM    546  CA  CYS A 617      60.070  37.360  55.790  1.00  0.00           C
ATOM    547  HA  CYS A 617      59.920  37.140  56.840  1.00  0.00           H
ATOM    548  CB  CYS A 617      61.550  36.970  55.440  1.00  0.00           C
ATOM    549  HB1 CYS A 617      62.210  37.640  56.040  1.00  0.00           H
ATOM    550  HB2 CYS A 617      61.800  37.210  54.380  1.00  0.00           H
ATOM    551  SG  CYS A 617      61.910  35.220  55.830  1.00  0.00           S
ATOM    552  HG1 CYS A 617      61.160  34.690  54.890  1.00  0.00           H
ATOM    553  C   CYS A 617      59.680  38.840  55.650  1.00  0.00           C
ATOM    554  O   CYS A 617      59.730  39.550  56.660  1.00  0.00           O
ATOM    555  N   ALA A 618      59.380  39.340  54.390  1.00  0.00           N
ATOM    556  HN  ALA A 618      59.270  38.650  53.670  1.00  0.00           H
ATOM    557  CA  ALA A 618      59.000  40.670  54.090  1.00  0.00           C
ATOM    558  HA  ALA A 618      59.820  41.330  54.370  1.00  0.00           H
ATOM    559  CB  ALA A 618      58.700  40.610  52.600  1.00  0.00           C
ATOM    560  HB1 ALA A 618      57.890  39.870  52.430  1.00  0.00           H
ATOM    561  HB2 ALA A 618      59.490  40.150  51.970  1.00  0.00           H
ATOM    562  HB3 ALA A 618      58.330  41.560  52.160  1.00  0.00           H
ATOM    563  C   ALA A 618      57.730  41.080  54.820  1.00  0.00           C
ATOM    564  O   ALA A 618      57.670  42.140  55.400  1.00  0.00           O
ATOM    565  N   CYS A 619      56.710  40.120  54.850  1.00  0.00           N
ATOM    566  HN  CYS A 619      56.850  39.210  54.450  1.00  0.00           H
ATOM    567  CA  CYS A 619      55.490  40.360  55.560  1.00  0.00           C
ATOM    568  HA  CYS A 619      55.320  41.420  55.550  1.00  0.00           H
ATOM    569  CB  CYS A 619      54.360  39.640  54.900  1.00  0.00           C
ATOM    570  HB1 CYS A 619      54.470  38.530  54.970  1.00  0.00           H
ATOM    571  HB2 CYS A 619      54.460  39.750  53.800  1.00  0.00           H
ATOM    572  SG  CYS A 619      52.610  40.050  55.560  1.00  0.00           S
ATOM    573  HG1 CYS A 619      52.890  39.980  56.860  1.00  0.00           H
ATOM    574  C   CYS A 619      55.550  40.060  57.060  1.00  0.00           C
ATOM    575  O   CYS A 619      54.770  40.650  57.810  1.00  0.00           O
ATOM    576  N   MET A 620      56.510  39.320  57.650  1.00  0.00           N
ATOM    577  HN  MET A 620      57.050  38.790  56.990  1.00  0.00           H
ATOM    578  CA  MET A 620      56.750  39.290  59.120  1.00  0.00           C
ATOM    579  HA  MET A 620      55.780  39.290  59.610  1.00  0.00           H
ATOM    580  CB  MET A 620      57.550  38.010  59.620  1.00  0.00           C
ATOM    581  HB1 MET A 620      58.570  37.870  59.190  1.00  0.00           H
ATOM    582  HB2 MET A 620      57.140  37.090  59.150  1.00  0.00           H
ATOM    583  CG  MET A 620      57.650  37.710  61.100  1.00  0.00           C
ATOM    584  HG1 MET A 620      58.170  38.470  61.720  1.00  0.00           H
ATOM    585  HG2 MET A 620      58.380  36.870  61.150  1.00  0.00           H
ATOM    586  SD  MET A 620      56.000  37.230  61.810  1.00  0.00           S
ATOM    587  CE  MET A 620      56.070  35.450  61.260  1.00  0.00           C
ATOM    588  HE1 MET A 620      56.470  35.350  60.230  1.00  0.00           H
ATOM    589  HE2 MET A 620      55.090  34.980  61.450  1.00  0.00           H
ATOM    590  HE3 MET A 620      56.820  34.930  61.900  1.00  0.00           H
ATOM    591  C   MET A 620      57.260  40.580  59.730  1.00  0.00           C
ATOM    592  O   MET A 620      56.550  41.090  60.680  1.00  0.00           O
ATOM    593  N   SER A 621      58.220  41.280  59.140  1.00  0.00           N
ATOM    594  HN  SER A 621      58.550  40.830  58.310  1.00  0.00           H
ATOM    595  CA  SER A 621      58.700  42.660  59.530  1.00  0.00           C
ATOM    596  HA  SER A 621      59.290  42.490  60.420  1.00  0.00           H
ATOM    597  CB  SER A 621      59.740  43.270  58.520  1.00  0.00           C
ATOM    598  HB1 SER A 621      59.970  44.300  58.880  1.00  0.00           H
ATOM    599  HB2 SER A 621      59.370  43.340  57.480  1.00  0.00           H
ATOM    600  OG  SER A 621      60.890  42.500  58.530  1.00  0.00           O
ATOM    601  HG1 SER A 621      60.800  41.730  57.940  1.00  0.00           H
ATOM    602  C   SER A 621      57.560  43.690  59.790  1.00  0.00           C
ATOM    603  O   SER A 621      57.390  43.970  60.990  1.00  0.00           O
ATOM    604  N   PRO A 622      56.610  44.190  58.960  1.00  0.00           N
ATOM    605  CD  PRO A 622      56.550  43.820  57.600  1.00  0.00           C
ATOM    606  HD1 PRO A 622      56.140  42.780  57.550  1.00  0.00           H
ATOM    607  HD2 PRO A 622      57.520  44.050  57.130  1.00  0.00           H
ATOM    608  CA  PRO A 622      55.620  45.190  59.380  1.00  0.00           C
ATOM    609  HA  PRO A 622      56.200  45.790  60.070  1.00  0.00           H
ATOM    610  CB  PRO A 622      55.130  45.880  58.020  1.00  0.00           C
ATOM    611  HB1 PRO A 622      55.750  46.780  57.850  1.00  0.00           H
ATOM    612  HB2 PRO A 622      54.060  46.150  58.040  1.00  0.00           H
ATOM    613  CG  PRO A 622      55.410  44.730  56.970  1.00  0.00           C
ATOM    614  HG1 PRO A 622      54.520  44.090  56.790  1.00  0.00           H
ATOM    615  HG2 PRO A 622      55.790  45.080  55.990  1.00  0.00           H
ATOM    616  C   PRO A 622      54.500  44.600  60.190  1.00  0.00           C
ATOM    617  O   PRO A 622      54.060  45.280  61.070  1.00  0.00           O
ATOM    618  N   VAL A 623      53.970  43.400  59.970  1.00  0.00           N
ATOM    619  HN  VAL A 623      54.430  42.790  59.330  1.00  0.00           H
ATOM    620  CA  VAL A 623      52.750  42.920  60.780  1.00  0.00           C
ATOM    621  HA  VAL A 623      51.900  43.580  60.670  1.00  0.00           H
ATOM    622  CB  VAL A 623      52.360  41.470  60.340  1.00  0.00           C
ATOM    623  HB  VAL A 623      53.290  40.890  60.210  1.00  0.00           H
ATOM    624  CG1 VAL A 623      51.520  40.700  61.380  1.00  0.00           C
ATOM    625 HG11 VAL A 623      52.170  40.440  62.230  1.00  0.00           H
ATOM    626 HG12 VAL A 623      51.250  39.700  60.960  1.00  0.00           H
ATOM    627 HG13 VAL A 623      50.630  41.280  61.690  1.00  0.00           H
ATOM    628  CG2 VAL A 623      51.460  41.510  59.070  1.00  0.00           C
ATOM    629 HG21 VAL A 623      51.220  40.480  58.710  1.00  0.00           H
ATOM    630 HG22 VAL A 623      51.940  42.110  58.280  1.00  0.00           H
ATOM    631 HG23 VAL A 623      50.530  41.960  59.490  1.00  0.00           H
ATOM    632  C   VAL A 623      53.170  42.840  62.210  1.00  0.00           C
ATOM    633  O   VAL A 623      52.470  43.330  63.130  1.00  0.00           O
ATOM    634  N   ILE A 624      54.370  42.360  62.530  1.00  0.00           N
ATOM    635  HN  ILE A 624      55.020  42.170  61.800  1.00  0.00           H
ATOM    636  CA  ILE A 624      54.850  42.430  63.890  1.00  0.00           C
ATOM    637  HA  ILE A 624      54.130  42.130  64.640  1.00  0.00           H
ATOM    638  CB  ILE A 624      56.010  41.450  64.000  1.00  0.00           C
ATOM    639  HB  ILE A 624      56.690  41.780  63.190  1.00  0.00           H
ATOM    640  CG2 ILE A 624      56.800  41.560  65.310  1.00  0.00           C
ATOM    641 HG21 ILE A 624      56.320  41.320  66.270  1.00  0.00           H
ATOM    642 HG22 ILE A 624      57.250  42.580  65.370  1.00  0.00           H
ATOM    643 HG23 ILE A 624      57.620  40.820  65.190  1.00  0.00           H
ATOM    644  CG1 ILE A 624      55.640  39.950  63.680  1.00  0.00           C
ATOM    645 HG11 ILE A 624      56.550  39.330  63.800  1.00  0.00           H
ATOM    646 HG12 ILE A 624      55.210  39.920  62.660  1.00  0.00           H
ATOM    647  CD  ILE A 624      54.580  39.340  64.640  1.00  0.00           C
ATOM    648  HD1 ILE A 624      54.880  39.520  65.690  1.00  0.00           H
ATOM    649  HD2 ILE A 624      54.410  38.260  64.490  1.00  0.00           H
ATOM    650  HD3 ILE A 624      53.650  39.940  64.610  1.00  0.00           H
ATOM    651  C   ILE A 624      55.300  43.790  64.420  1.00  0.00           C
ATOM    652  O   ILE A 624      55.080  44.080  65.590  1.00  0.00           O
ATOM    653  N   THR A 625      55.770  44.700  63.470  1.00  0.00           N
ATOM    654  HN  THR A 625      55.780  44.410  62.520  1.00  0.00           H
ATOM    655  CA  THR A 625      56.140  46.060  63.820  1.00  0.00           C
ATOM    656  HA  THR A 625      56.790  45.980  64.680  1.00  0.00           H
ATOM    657  CB  THR A 625      56.990  46.800  62.820  1.00  0.00           C
ATOM    658  HB  THR A 625      56.390  46.800  61.880  1.00  0.00           H
ATOM    659  OG1 THR A 625      58.190  45.990  62.620  1.00  0.00           O
ATOM    660  HG1 THR A 625      57.830  45.120  62.410  1.00  0.00           H
ATOM    661  CG2 THR A 625      57.470  48.230  63.000  1.00  0.00           C
ATOM    662 HG21 THR A 625      56.650  48.930  63.270  1.00  0.00           H
ATOM    663 HG22 THR A 625      57.990  48.670  62.120  1.00  0.00           H
ATOM    664 HG23 THR A 625      58.230  48.300  63.800  1.00  0.00           H
ATOM    665  C   THR A 625      54.940  47.010  64.170  1.00  0.00           C
ATOM    666  O   THR A 625      54.930  47.730  65.130  1.00  0.00           O
ATOM    667  N   PHE A 626      53.870  46.930  63.370  1.00  0.00           N
ATOM    668  HN  PHE A 626      53.960  46.280  62.610  1.00  0.00           H
ATOM    669  CA  PHE A 626      52.640  47.640  63.550  1.00  0.00           C
ATOM    670  HA  PHE A 626      52.870  48.610  63.940  1.00  0.00           H
ATOM    671  CB  PHE A 626      51.810  47.710  62.210  1.00  0.00           C
ATOM    672  HB1 PHE A 626      50.830  48.180  62.450  1.00  0.00           H
ATOM    673  HB2 PHE A 626      51.780  46.650  61.890  1.00  0.00           H
ATOM    674  CG  PHE A 626      52.520  48.570  61.190  1.00  0.00           C
ATOM    675  CD1 PHE A 626      52.360  48.240  59.890  1.00  0.00           C
ATOM    676  HD1 PHE A 626      51.810  47.360  59.580  1.00  0.00           H
ATOM    677  CE1 PHE A 626      52.930  49.000  58.830  1.00  0.00           C
ATOM    678  HE1 PHE A 626      52.770  48.710  57.800  1.00  0.00           H
ATOM    679  CZ  PHE A 626      53.840  49.990  59.200  1.00  0.00           C
ATOM    680  HZ  PHE A 626      54.500  50.440  58.470  1.00  0.00           H
ATOM    681  CD2 PHE A 626      53.180  49.740  61.540  1.00  0.00           C
ATOM    682  HD2 PHE A 626      53.270  50.030  62.570  1.00  0.00           H
ATOM    683  CE2 PHE A 626      53.970  50.340  60.520  1.00  0.00           C
ATOM    684  HE2 PHE A 626      54.650  51.150  60.740  1.00  0.00           H
ATOM    685  C   PHE A 626      51.850  47.090  64.690  1.00  0.00           C
ATOM    686  O   PHE A 626      51.440  47.860  65.550  1.00  0.00           O
ATOM    687  N   GLY A 627      51.610  45.830  64.760  1.00  0.00           N
ATOM    688  HN  GLY A 627      51.930  45.290  63.990  1.00  0.00           H
ATOM    689  CA  GLY A 627      50.700  45.150  65.800  1.00  0.00           C
ATOM    690  HA1 GLY A 627      50.630  44.080  65.670  1.00  0.00           H
ATOM    691  HA2 GLY A 627      49.770  45.680  65.690  1.00  0.00           H
ATOM    692  C   GLY A 627      51.250  45.450  67.150  1.00  0.00           C
ATOM    693  O   GLY A 627      50.460  45.680  68.050  1.00  0.00           O
ATOM    694  N   GLY A 628      52.580  45.370  67.360  1.00  0.00           N
ATOM    695  HN  GLY A 628      53.160  44.940  66.670  1.00  0.00           H
ATOM    696  CA  GLY A 628      53.280  45.900  68.500  1.00  0.00           C
ATOM    697  HA1 GLY A 628      54.340  45.700  68.440  1.00  0.00           H
ATOM    698  HA2 GLY A 628      52.990  45.490  69.470  1.00  0.00           H
ATOM    699  C   GLY A 628      53.350  47.380  68.700  1.00  0.00           C
ATOM    700  O   GLY A 628      53.090  47.920  69.780  1.00  0.00           O
ATOM    701  N   LEU A 629      53.750  48.130  67.660  1.00  0.00           N
ATOM    702  HN  LEU A 629      53.830  47.760  66.730  1.00  0.00           H
ATOM    703  CA  LEU A 629      53.890  49.570  67.740  1.00  0.00           C
ATOM    704  HA  LEU A 629      54.570  49.790  68.540  1.00  0.00           H
ATOM    705  CB  LEU A 629      54.550  50.160  66.500  1.00  0.00           C
ATOM    706  HB1 LEU A 629      53.950  49.980  65.590  1.00  0.00           H
ATOM    707  HB2 LEU A 629      55.570  49.760  66.290  1.00  0.00           H
ATOM    708  CG  LEU A 629      54.790  51.640  66.640  1.00  0.00           C
ATOM    709  HG  LEU A 629      53.790  52.050  66.920  1.00  0.00           H
ATOM    710  CD1 LEU A 629      55.780  51.920  67.790  1.00  0.00           C
ATOM    711 HD11 LEU A 629      56.800  51.470  67.740  1.00  0.00           H
ATOM    712 HD12 LEU A 629      55.240  51.540  68.680  1.00  0.00           H
ATOM    713 HD13 LEU A 629      55.920  53.020  67.900  1.00  0.00           H
ATOM    714  CD2 LEU A 629      55.270  52.280  65.340  1.00  0.00           C
ATOM    715 HD21 LEU A 629      55.260  53.390  65.290  1.00  0.00           H
ATOM    716 HD22 LEU A 629      54.530  51.980  64.570  1.00  0.00           H
ATOM    717 HD23 LEU A 629      56.240  51.920  64.930  1.00  0.00           H
ATOM    718  C   LEU A 629      52.570  50.250  68.140  1.00  0.00           C
ATOM    719  O   LEU A 629      52.500  51.160  68.960  1.00  0.00           O
ATOM    720  N   LEU A 630      51.410  49.810  67.520  1.00  0.00           N
ATOM    721  HN  LEU A 630      51.520  49.060  66.870  1.00  0.00           H
ATOM    722  CA  LEU A 630      50.050  50.250  67.910  1.00  0.00           C
ATOM    723  HA  LEU A 630      50.230  51.290  68.090  1.00  0.00           H
ATOM    724  CB  LEU A 630      49.030  49.840  66.780  1.00  0.00           C
ATOM    725  HB1 LEU A 630      49.040  48.730  66.730  1.00  0.00           H
ATOM    726  HB2 LEU A 630      49.480  50.110  65.800  1.00  0.00           H
ATOM    727  CG  LEU A 630      47.640  50.460  66.920  1.00  0.00           C
ATOM    728  HG  LEU A 630      47.190  50.110  67.880  1.00  0.00           H
ATOM    729  CD1 LEU A 630      47.730  51.990  66.920  1.00  0.00           C
ATOM    730 HD11 LEU A 630      46.740  52.430  66.680  1.00  0.00           H
ATOM    731 HD12 LEU A 630      48.460  52.250  66.120  1.00  0.00           H
ATOM    732 HD13 LEU A 630      47.940  52.350  67.950  1.00  0.00           H
ATOM    733  CD2 LEU A 630      46.790  49.990  65.800  1.00  0.00           C
ATOM    734 HD21 LEU A 630      45.710  50.240  65.940  1.00  0.00           H
ATOM    735 HD22 LEU A 630      47.020  48.930  65.560  1.00  0.00           H
ATOM    736 HD23 LEU A 630      46.940  50.570  64.870  1.00  0.00           H
ATOM    737  C   LEU A 630      49.560  49.580  69.230  1.00  0.00           C
ATOM    738  O   LEU A 630      48.730  50.170  69.910  1.00  0.00           O
ATOM    739  N   GLY A 631      49.920  48.280  69.490  1.00  0.00           N
ATOM    740  HN  GLY A 631      50.340  47.820  68.700  1.00  0.00           H
ATOM    741  CA  GLY A 631      49.730  47.550  70.760  1.00  0.00           C
ATOM    742  HA1 GLY A 631      50.400  46.730  70.580  1.00  0.00           H
ATOM    743  HA2 GLY A 631      48.680  47.390  70.910  1.00  0.00           H
ATOM    744  C   GLY A 631      50.170  48.340  71.950  1.00  0.00           C
ATOM    745  O   GLY A 631      49.380  48.600  72.890  1.00  0.00           O
ATOM    746  N   GLU A 632      51.420  48.870  71.910  1.00  0.00           N
ATOM    747  HN  GLU A 632      52.050  48.730  71.160  1.00  0.00           H
ATOM    748  CA  GLU A 632      51.800  49.930  72.810  1.00  0.00           C
ATOM    749  HA  GLU A 632      51.960  49.520  73.800  1.00  0.00           H
ATOM    750  CB  GLU A 632      53.280  50.400  72.370  1.00  0.00           C
ATOM    751  HB1 GLU A 632      53.370  50.540  71.270  1.00  0.00           H
ATOM    752  HB2 GLU A 632      54.040  49.710  72.780  1.00  0.00           H
ATOM    753  CG  GLU A 632      53.710  51.800  72.880  1.00  0.00           C
ATOM    754  HG1 GLU A 632      53.790  51.850  73.980  1.00  0.00           H
ATOM    755  HG2 GLU A 632      53.020  52.610  72.550  1.00  0.00           H
ATOM    756  CD  GLU A 632      55.090  52.110  72.420  1.00  0.00           C
ATOM    757  OE1 GLU A 632      55.330  52.790  71.390  1.00  0.00           O
ATOM    758  OE2 GLU A 632      55.960  51.580  73.130  1.00  0.00           O
ATOM    759  C   GLU A 632      50.990  51.180  72.920  1.00  0.00           C
ATOM    760  O   GLU A 632      50.720  51.710  73.990  1.00  0.00           O
ATOM    761  N   ALA A 633      50.470  51.700  71.790  1.00  0.00           N
ATOM    762  HN  ALA A 633      50.510  51.250  70.900  1.00  0.00           H
ATOM    763  CA  ALA A 633      49.800  53.010  71.800  1.00  0.00           C
ATOM    764  HA  ALA A 633      50.360  53.690  72.420  1.00  0.00           H
ATOM    765  CB  ALA A 633      49.970  53.560  70.400  1.00  0.00           C
ATOM    766  HB1 ALA A 633      49.400  54.510  70.300  1.00  0.00           H
ATOM    767  HB2 ALA A 633      49.570  52.860  69.640  1.00  0.00           H
ATOM    768  HB3 ALA A 633      51.010  53.790  70.100  1.00  0.00           H
ATOM    769  C   ALA A 633      48.330  52.900  72.220  1.00  0.00           C
ATOM    770  O   ALA A 633      47.760  53.950  72.620  1.00  0.00           O
ATOM    771  N   THR A 634      47.790  51.700  72.250  1.00  0.00           N
ATOM    772  HN  THR A 634      48.370  50.900  72.060  1.00  0.00           H
ATOM    773  CA  THR A 634      46.350  51.380  72.560  1.00  0.00           C
ATOM    774  HA  THR A 634      45.860  52.340  72.640  1.00  0.00           H
ATOM    775  CB  THR A 634      45.600  50.490  71.520  1.00  0.00           C
ATOM    776  HB  THR A 634      44.570  50.250  71.810  1.00  0.00           H
ATOM    777  OG1 THR A 634      46.310  49.370  71.180  1.00  0.00           O
ATOM    778  HG1 THR A 634      47.060  49.730  70.690  1.00  0.00           H
ATOM    779  CG2 THR A 634      45.410  51.360  70.230  1.00  0.00           C
ATOM    780 HG21 THR A 634      44.760  52.220  70.480  1.00  0.00           H
ATOM    781 HG22 THR A 634      45.190  50.750  69.330  1.00  0.00           H
ATOM    782 HG23 THR A 634      46.440  51.730  70.020  1.00  0.00           H
ATOM    783  C   THR A 634      46.310  50.690  73.890  1.00  0.00           C
ATOM    784  O   THR A 634      45.330  50.150  74.310  1.00  0.00           O
ATOM    785  N   GLU A 635      47.400  50.650  74.710  1.00  0.00           N
ATOM    786  HN  GLU A 635      48.170  51.260  74.500  1.00  0.00           H
ATOM    787  CA  GLU A 635      47.440  50.230  76.120  1.00  0.00           C
ATOM    788  HA  GLU A 635      48.450  50.440  76.470  1.00  0.00           H
ATOM    789  CB  GLU A 635      46.640  51.100  77.020  1.00  0.00           C
ATOM    790  HB1 GLU A 635      46.790  50.680  78.040  1.00  0.00           H
ATOM    791  HB2 GLU A 635      45.540  51.060  76.840  1.00  0.00           H
ATOM    792  CG  GLU A 635      47.160  52.600  77.070  1.00  0.00           C
ATOM    793  HG1 GLU A 635      46.890  53.150  76.150  1.00  0.00           H
ATOM    794  HG2 GLU A 635      48.260  52.550  77.280  1.00  0.00           H
ATOM    795  CD  GLU A 635      46.420  53.420  78.060  1.00  0.00           C
ATOM    796  OE1 GLU A 635      46.800  53.320  79.260  1.00  0.00           O
ATOM    797  OE2 GLU A 635      45.400  54.050  77.770  1.00  0.00           O
ATOM    798  C   GLU A 635      47.210  48.760  76.240  1.00  0.00           C
ATOM    799  O   GLU A 635      46.490  48.200  77.140  1.00  0.00           O
ATOM    800  N   GLY A 636      47.780  47.950  75.320  1.00  0.00           N
ATOM    801  HN  GLY A 636      48.430  48.310  74.650  1.00  0.00           H
ATOM    802  CA  GLY A 636      47.720  46.480  75.280  1.00  0.00           C
ATOM    803  HA1 GLY A 636      47.870  46.040  76.250  1.00  0.00           H
ATOM    804  HA2 GLY A 636      48.560  46.310  74.620  1.00  0.00           H
ATOM    805  C   GLY A 636      46.530  45.850  74.600  1.00  0.00           C
ATOM    806  O   GLY A 636      46.460  44.680  74.670  1.00  0.00           O
ATOM    807  N   ARG A 637      45.690  46.590  73.930  1.00  0.00           N
ATOM    808  HN  ARG A 637      45.860  47.570  73.990  1.00  0.00           H
ATOM    809  CA  ARG A 637      44.460  46.060  73.340  1.00  0.00           C
ATOM    810  HA  ARG A 637      44.080  45.300  74.010  1.00  0.00           H
ATOM    811  CB  ARG A 637      43.260  46.960  73.180  1.00  0.00           C
ATOM    812  HB1 ARG A 637      42.430  46.450  72.640  1.00  0.00           H
ATOM    813  HB2 ARG A 637      43.580  47.840  72.610  1.00  0.00           H
ATOM    814  CG  ARG A 637      42.550  47.340  74.460  1.00  0.00           C
ATOM    815  HG1 ARG A 637      42.010  46.420  74.780  1.00  0.00           H
ATOM    816  HG2 ARG A 637      41.810  48.160  74.390  1.00  0.00           H
ATOM    817  CD  ARG A 637      43.310  47.870  75.710  1.00  0.00           C
ATOM    818  HD1 ARG A 637      43.640  48.920  75.550  1.00  0.00           H
ATOM    819  HD2 ARG A 637      44.140  47.190  75.990  1.00  0.00           H
ATOM    820  NE  ARG A 637      42.410  47.910  76.930  1.00  0.00           N
ATOM    821  HE  ARG A 637      41.570  47.390  76.920  1.00  0.00           H
ATOM    822  CZ  ARG A 637      42.850  48.390  78.100  1.00  0.00           C
ATOM    823  NH1 ARG A 637      44.020  48.870  78.280  1.00  0.00           N
ATOM    824 HH11 ARG A 637      44.290  49.100  79.220  1.00  0.00           H
ATOM    825 HH12 ARG A 637      44.650  48.740  77.510  1.00  0.00           H
ATOM    826  NH2 ARG A 637      41.990  48.480  79.100  1.00  0.00           N
ATOM    827 HH21 ARG A 637      41.020  48.240  79.060  1.00  0.00           H
ATOM    828 HH22 ARG A 637      42.360  48.780  79.980  1.00  0.00           H
ATOM    829  C   ARG A 637      44.720  45.330  72.040  1.00  0.00           C
ATOM    830  O   ARG A 637      43.930  44.670  71.380  1.00  0.00           O
ATOM    831  N   LEU A 638      45.960  45.490  71.640  1.00  0.00           N
ATOM    832  HN  LEU A 638      46.430  46.170  72.200  1.00  0.00           H
ATOM    833  CA  LEU A 638      46.480  44.920  70.420  1.00  0.00           C
ATOM    834  HA  LEU A 638      46.010  43.980  70.140  1.00  0.00           H
ATOM    835  CB  LEU A 638      46.340  45.950  69.290  1.00  0.00           C
ATOM    836  HB1 LEU A 638      46.860  46.910  69.520  1.00  0.00           H
ATOM    837  HB2 LEU A 638      45.270  46.170  69.100  1.00  0.00           H
ATOM    838  CG  LEU A 638      46.890  45.410  67.890  1.00  0.00           C
ATOM    839  HG  LEU A 638      47.940  45.060  68.030  1.00  0.00           H
ATOM    840  CD1 LEU A 638      45.960  44.330  67.340  1.00  0.00           C
ATOM    841 HD11 LEU A 638      44.930  44.750  67.260  1.00  0.00           H
ATOM    842 HD12 LEU A 638      46.030  43.440  68.020  1.00  0.00           H
ATOM    843 HD13 LEU A 638      46.370  44.110  66.340  1.00  0.00           H
ATOM    844  CD2 LEU A 638      46.860  46.550  66.940  1.00  0.00           C
ATOM    845 HD21 LEU A 638      45.830  46.930  66.870  1.00  0.00           H
ATOM    846 HD22 LEU A 638      47.170  46.230  65.920  1.00  0.00           H
ATOM    847 HD23 LEU A 638      47.570  47.320  67.300  1.00  0.00           H
ATOM    848  C   LEU A 638      47.900  44.450  70.670  1.00  0.00           C
ATOM    849  O   LEU A 638      48.630  45.040  71.500  1.00  0.00           O
ATOM    850  N   SER A 639      48.360  43.400  69.860  1.00  0.00           N
ATOM    851  HN  SER A 639      47.720  42.880  69.290  1.00  0.00           H
ATOM    852  CA  SER A 639      49.720  42.840  69.900  1.00  0.00           C
ATOM    853  HA  SER A 639      50.370  43.640  70.240  1.00  0.00           H
ATOM    854  CB  SER A 639      49.850  41.710  70.910  1.00  0.00           C
ATOM    855  HB1 SER A 639      49.330  42.040  71.820  1.00  0.00           H
ATOM    856  HB2 SER A 639      50.900  41.430  71.140  1.00  0.00           H
ATOM    857  OG  SER A 639      49.160  40.520  70.510  1.00  0.00           O
ATOM    858  HG1 SER A 639      48.290  40.610  70.920  1.00  0.00           H
ATOM    859  C   SER A 639      50.070  42.420  68.500  1.00  0.00           C
ATOM    860  O   SER A 639      49.190  42.350  67.650  1.00  0.00           O
ATOM    861  N   ALA A 640      51.350  42.210  68.220  1.00  0.00           N
ATOM    862  HN  ALA A 640      51.950  42.660  68.890  1.00  0.00           H
ATOM    863  CA  ALA A 640      51.850  41.670  66.960  1.00  0.00           C
ATOM    864  HA  ALA A 640      51.500  42.290  66.150  1.00  0.00           H
ATOM    865  CB  ALA A 640      53.390  41.560  67.080  1.00  0.00           C
ATOM    866  HB1 ALA A 640      53.830  41.030  66.210  1.00  0.00           H
ATOM    867  HB2 ALA A 640      53.630  41.000  68.000  1.00  0.00           H
ATOM    868  HB3 ALA A 640      53.840  42.590  67.070  1.00  0.00           H
ATOM    869  C   ALA A 640      51.200  40.290  66.660  1.00  0.00           C
ATOM    870  O   ALA A 640      50.850  39.920  65.570  1.00  0.00           O
ATOM    871  N   ILE A 641      51.100  39.480  67.800  1.00  0.00           N
ATOM    872  HN  ILE A 641      51.390  39.840  68.690  1.00  0.00           H
ATOM    873  CA  ILE A 641      50.540  38.110  67.770  1.00  0.00           C
ATOM    874  HA  ILE A 641      50.950  37.690  66.860  1.00  0.00           H
ATOM    875  CB  ILE A 641      50.930  37.180  68.990  1.00  0.00           C
ATOM    876  HB  ILE A 641      50.460  37.680  69.850  1.00  0.00           H
ATOM    877  CG2 ILE A 641      50.520  35.700  68.730  1.00  0.00           C
ATOM    878 HG21 ILE A 641      49.440  35.450  68.790  1.00  0.00           H
ATOM    879 HG22 ILE A 641      51.060  35.110  69.520  1.00  0.00           H
ATOM    880 HG23 ILE A 641      50.780  35.370  67.700  1.00  0.00           H
ATOM    881  CG1 ILE A 641      52.470  37.160  69.190  1.00  0.00           C
ATOM    882 HG11 ILE A 641      52.800  36.300  69.810  1.00  0.00           H
ATOM    883 HG12 ILE A 641      52.630  38.030  69.850  1.00  0.00           H
ATOM    884  CD  ILE A 641      53.290  37.290  67.930  1.00  0.00           C
ATOM    885  HD1 ILE A 641      53.190  38.160  67.250  1.00  0.00           H
ATOM    886  HD2 ILE A 641      52.960  36.380  67.370  1.00  0.00           H
ATOM    887  HD3 ILE A 641      54.380  37.150  68.110  1.00  0.00           H
ATOM    888  C   ILE A 641      49.050  38.070  67.430  1.00  0.00           C
ATOM    889  O   ILE A 641      48.620  37.270  66.620  1.00  0.00           O
ATOM    890  N   GLU A 642      48.310  38.960  68.030  1.00  0.00           N
ATOM    891  HN  GLU A 642      48.650  39.510  68.790  1.00  0.00           H
ATOM    892  CA  GLU A 642      46.900  39.350  67.740  1.00  0.00           C
ATOM    893  HA  GLU A 642      46.280  38.470  67.890  1.00  0.00           H
ATOM    894  CB  GLU A 642      46.280  40.410  68.760  1.00  0.00           C
ATOM    895  HB1 GLU A 642      45.330  40.730  68.280  1.00  0.00           H
ATOM    896  HB2 GLU A 642      46.970  41.290  68.820  1.00  0.00           H
ATOM    897  CG  GLU A 642      46.120  39.700  70.140  1.00  0.00           C
ATOM    898  HG1 GLU A 642      47.010  39.040  70.280  1.00  0.00           H
ATOM    899  HG2 GLU A 642      45.150  39.170  70.060  1.00  0.00           H
ATOM    900  CD  GLU A 642      46.140  40.670  71.240  1.00  0.00           C
ATOM    901  OE1 GLU A 642      47.090  40.600  72.080  1.00  0.00           O
ATOM    902  OE2 GLU A 642      45.190  41.500  71.340  1.00  0.00           O
ATOM    903  C   GLU A 642      46.810  39.780  66.260  1.00  0.00           C
ATOM    904  O   GLU A 642      45.910  39.370  65.530  1.00  0.00           O
ATOM    905  N   SER A 643      47.710  40.710  65.760  1.00  0.00           N
ATOM    906  HN  SER A 643      48.370  41.160  66.360  1.00  0.00           H
ATOM    907  CA  SER A 643      47.760  41.020  64.350  1.00  0.00           C
ATOM    908  HA  SER A 643      46.800  41.380  64.040  1.00  0.00           H
ATOM    909  CB  SER A 643      48.850  42.080  64.020  1.00  0.00           C
ATOM    910  HB1 SER A 643      49.830  41.550  64.080  1.00  0.00           H
ATOM    911  HB2 SER A 643      48.940  42.940  64.710  1.00  0.00           H
ATOM    912  OG  SER A 643      48.610  42.690  62.770  1.00  0.00           O
ATOM    913  HG1 SER A 643      48.440  43.620  62.940  1.00  0.00           H
ATOM    914  C   SER A 643      48.080  39.870  63.450  1.00  0.00           C
ATOM    915  O   SER A 643      47.440  39.770  62.470  1.00  0.00           O
ATOM    916  N   LEU A 644      49.080  39.020  63.750  1.00  0.00           N
ATOM    917  HN  LEU A 644      49.660  39.140  64.550  1.00  0.00           H
ATOM    918  CA  LEU A 644      49.480  37.850  62.940  1.00  0.00           C
ATOM    919  HA  LEU A 644      49.670  38.150  61.920  1.00  0.00           H
ATOM    920  CB  LEU A 644      50.770  37.260  63.630  1.00  0.00           C
ATOM    921  HB1 LEU A 644      50.520  36.850  64.640  1.00  0.00           H
ATOM    922  HB2 LEU A 644      51.410  38.150  63.810  1.00  0.00           H
ATOM    923  CG  LEU A 644      51.620  36.270  62.840  1.00  0.00           C
ATOM    924  HG  LEU A 644      50.850  35.640  62.340  1.00  0.00           H
ATOM    925  CD1 LEU A 644      52.470  37.090  61.880  1.00  0.00           C
ATOM    926 HD11 LEU A 644      53.060  36.410  61.220  1.00  0.00           H
ATOM    927 HD12 LEU A 644      53.140  37.860  62.300  1.00  0.00           H
ATOM    928 HD13 LEU A 644      51.740  37.610  61.210  1.00  0.00           H
ATOM    929  CD2 LEU A 644      52.400  35.390  63.820  1.00  0.00           C
ATOM    930 HD21 LEU A 644      53.110  36.040  64.390  1.00  0.00           H
ATOM    931 HD22 LEU A 644      53.020  34.770  63.160  1.00  0.00           H
ATOM    932 HD23 LEU A 644      51.870  34.810  64.610  1.00  0.00           H
ATOM    933  C   LEU A 644      48.340  36.820  62.920  1.00  0.00           C
ATOM    934  O   LEU A 644      47.990  36.240  61.860  1.00  0.00           O
ATOM    935  N   PHE A 645      47.660  36.550  64.070  1.00  0.00           N
ATOM    936  HN  PHE A 645      48.010  36.730  64.990  1.00  0.00           H
ATOM    937  CA  PHE A 645      46.480  35.760  64.080  1.00  0.00           C
ATOM    938  HA  PHE A 645      46.690  34.740  63.800  1.00  0.00           H
ATOM    939  CB  PHE A 645      45.980  35.470  65.540  1.00  0.00           C
ATOM    940  HB1 PHE A 645      45.680  36.430  66.050  1.00  0.00           H
ATOM    941  HB2 PHE A 645      46.700  35.000  66.230  1.00  0.00           H
ATOM    942  CG  PHE A 645      44.710  34.560  65.660  1.00  0.00           C
ATOM    943  CD1 PHE A 645      43.590  35.040  66.410  1.00  0.00           C
ATOM    944  HD1 PHE A 645      43.560  36.070  66.730  1.00  0.00           H
ATOM    945  CE1 PHE A 645      42.500  34.210  66.690  1.00  0.00           C
ATOM    946  HE1 PHE A 645      41.660  34.590  67.250  1.00  0.00           H
ATOM    947  CZ  PHE A 645      42.460  32.880  66.230  1.00  0.00           C
ATOM    948  HZ  PHE A 645      41.560  32.310  66.320  1.00  0.00           H
ATOM    949  CD2 PHE A 645      44.670  33.190  65.250  1.00  0.00           C
ATOM    950  HD2 PHE A 645      45.480  32.870  64.610  1.00  0.00           H
ATOM    951  CE2 PHE A 645      43.570  32.350  65.500  1.00  0.00           C
ATOM    952  HE2 PHE A 645      43.560  31.290  65.280  1.00  0.00           H
ATOM    953  C   PHE A 645      45.360  36.270  63.170  1.00  0.00           C
ATOM    954  O   PHE A 645      44.680  35.540  62.470  1.00  0.00           O
ATOM    955  N   GLY A 646      45.110  37.590  63.250  1.00  0.00           N
ATOM    956  HN  GLY A 646      45.480  38.100  64.020  1.00  0.00           H
ATOM    957  CA  GLY A 646      44.160  38.190  62.360  1.00  0.00           C
ATOM    958  HA1 GLY A 646      44.150  39.240  62.620  1.00  0.00           H
ATOM    959  HA2 GLY A 646      43.210  37.730  62.550  1.00  0.00           H
ATOM    960  C   GLY A 646      44.580  38.190  60.840  1.00  0.00           C
ATOM    961  O   GLY A 646      43.750  37.990  59.960  1.00  0.00           O
ATOM    962  N   ALA A 647      45.860  38.520  60.460  1.00  0.00           N
ATOM    963  HN  ALA A 647      46.430  38.840  61.220  1.00  0.00           H
ATOM    964  CA  ALA A 647      46.420  38.440  59.150  1.00  0.00           C
ATOM    965  HA  ALA A 647      45.850  39.120  58.510  1.00  0.00           H
ATOM    966  CB  ALA A 647      47.880  38.880  59.340  1.00  0.00           C
ATOM    967  HB1 ALA A 647      47.940  39.870  59.860  1.00  0.00           H
ATOM    968  HB2 ALA A 647      48.290  38.900  58.310  1.00  0.00           H
ATOM    969  HB3 ALA A 647      48.450  38.150  59.950  1.00  0.00           H
ATOM    970  C   ALA A 647      46.320  37.000  58.620  1.00  0.00           C
ATOM    971  O   ALA A 647      45.940  36.700  57.510  1.00  0.00           O
ATOM    972  N   SER A 648      46.780  36.040  59.470  1.00  0.00           N
ATOM    973  HN  SER A 648      47.110  36.280  60.390  1.00  0.00           H
ATOM    974  CA  SER A 648      46.560  34.650  59.120  1.00  0.00           C
ATOM    975  HA  SER A 648      47.080  34.480  58.190  1.00  0.00           H
ATOM    976  CB  SER A 648      47.220  33.780  60.150  1.00  0.00           C
ATOM    977  HB1 SER A 648      46.690  33.910  61.120  1.00  0.00           H
ATOM    978  HB2 SER A 648      48.290  34.080  60.260  1.00  0.00           H
ATOM    979  OG  SER A 648      47.250  32.430  59.730  1.00  0.00           O
ATOM    980  HG1 SER A 648      47.620  32.390  58.850  1.00  0.00           H
ATOM    981  C   SER A 648      45.150  34.170  58.820  1.00  0.00           C
ATOM    982  O   SER A 648      44.980  33.640  57.740  1.00  0.00           O
ATOM    983  N   LEU A 649      44.220  34.470  59.700  1.00  0.00           N
ATOM    984  HN  LEU A 649      44.410  35.030  60.500  1.00  0.00           H
ATOM    985  CA  LEU A 649      42.820  34.050  59.490  1.00  0.00           C
ATOM    986  HA  LEU A 649      42.800  33.040  59.110  1.00  0.00           H
ATOM    987  CB  LEU A 649      41.960  34.060  60.850  1.00  0.00           C
ATOM    988  HB1 LEU A 649      42.540  33.450  61.580  1.00  0.00           H
ATOM    989  HB2 LEU A 649      40.990  33.540  60.700  1.00  0.00           H
ATOM    990  CG  LEU A 649      41.530  35.390  61.530  1.00  0.00           C
ATOM    991  HG  LEU A 649      42.290  36.180  61.300  1.00  0.00           H
ATOM    992  CD1 LEU A 649      40.110  35.890  61.260  1.00  0.00           C
ATOM    993 HD11 LEU A 649      39.500  35.000  61.490  1.00  0.00           H
ATOM    994 HD12 LEU A 649      39.900  36.150  60.200  1.00  0.00           H
ATOM    995 HD13 LEU A 649      39.960  36.810  61.890  1.00  0.00           H
ATOM    996  CD2 LEU A 649      41.590  35.100  63.010  1.00  0.00           C
ATOM    997 HD21 LEU A 649      42.580  34.670  63.280  1.00  0.00           H
ATOM    998 HD22 LEU A 649      40.740  34.480  63.370  1.00  0.00           H
ATOM    999 HD23 LEU A 649      41.620  36.020  63.640  1.00  0.00           H
ATOM   1000  C   LEU A 649      42.070  34.780  58.430  1.00  0.00           C
ATOM   1001  O   LEU A 649      41.250  34.300  57.700  1.00  0.00           O
ATOM   1002  N   THR A 650      42.460  36.040  58.120  1.00  0.00           N
ATOM   1003  HN  THR A 650      43.140  36.360  58.790  1.00  0.00           H
ATOM   1004  CA  THR A 650      41.960  36.810  56.990  1.00  0.00           C
ATOM   1005  HA  THR A 650      40.930  36.500  56.870  1.00  0.00           H
ATOM   1006  CB  THR A 650      42.040  38.290  57.130  1.00  0.00           C
ATOM   1007  HB  THR A 650      43.040  38.730  57.310  1.00  0.00           H
ATOM   1008  OG1 THR A 650      41.250  38.800  58.260  1.00  0.00           O
ATOM   1009  HG1 THR A 650      41.620  38.390  59.040  1.00  0.00           H
ATOM   1010  CG2 THR A 650      41.380  38.970  55.940  1.00  0.00           C
ATOM   1011 HG21 THR A 650      42.110  39.040  55.100  1.00  0.00           H
ATOM   1012 HG22 THR A 650      40.930  39.950  56.190  1.00  0.00           H
ATOM   1013 HG23 THR A 650      40.530  38.330  55.600  1.00  0.00           H
ATOM   1014  C   THR A 650      42.650  36.500  55.700  1.00  0.00           C
ATOM   1015  O   THR A 650      42.010  36.300  54.670  1.00  0.00           O
ATOM   1016  N   GLY A 651      43.980  36.470  55.640  1.00  0.00           N
ATOM   1017  HN  GLY A 651      44.510  36.820  56.410  1.00  0.00           H
ATOM   1018  CA  GLY A 651      44.730  36.150  54.430  1.00  0.00           C
ATOM   1019  HA1 GLY A 651      45.780  36.150  54.650  1.00  0.00           H
ATOM   1020  HA2 GLY A 651      44.400  36.920  53.750  1.00  0.00           H
ATOM   1021  C   GLY A 651      44.320  34.860  53.790  1.00  0.00           C
ATOM   1022  O   GLY A 651      44.050  34.870  52.570  1.00  0.00           O
ATOM   1023  N   ILE A 652      44.240  33.790  54.600  1.00  0.00           N
ATOM   1024  HN  ILE A 652      44.500  33.940  55.550  1.00  0.00           H
ATOM   1025  CA  ILE A 652      43.750  32.510  54.080  1.00  0.00           C
ATOM   1026  HA  ILE A 652      44.470  32.250  53.320  1.00  0.00           H
ATOM   1027  CB  ILE A 652      43.750  31.430  55.170  1.00  0.00           C
ATOM   1028  HB  ILE A 652      43.220  31.850  56.070  1.00  0.00           H
ATOM   1029  CG2 ILE A 652      43.040  30.080  54.780  1.00  0.00           C
ATOM   1030 HG21 ILE A 652      43.620  29.650  53.950  1.00  0.00           H
ATOM   1031 HG22 ILE A 652      41.980  30.280  54.510  1.00  0.00           H
ATOM   1032 HG23 ILE A 652      43.150  29.400  55.640  1.00  0.00           H
ATOM   1033  CG1 ILE A 652      45.230  31.070  55.490  1.00  0.00           C
ATOM   1034 HG11 ILE A 652      45.900  31.940  55.300  1.00  0.00           H
ATOM   1035 HG12 ILE A 652      45.630  30.290  54.810  1.00  0.00           H
ATOM   1036  CD  ILE A 652      45.440  30.640  56.900  1.00  0.00           C
ATOM   1037  HD1 ILE A 652      44.830  31.200  57.620  1.00  0.00           H
ATOM   1038  HD2 ILE A 652      46.510  30.850  57.110  1.00  0.00           H
ATOM   1039  HD3 ILE A 652      45.300  29.530  56.920  1.00  0.00           H
ATOM   1040  C   ILE A 652      42.320  32.640  53.470  1.00  0.00           C
ATOM   1041  O   ILE A 652      42.270  32.210  52.300  1.00  0.00           O
ATOM   1042  N   ALA A 653      41.290  33.250  54.060  1.00  0.00           N
ATOM   1043  HN  ALA A 653      41.500  33.760  54.880  1.00  0.00           H
ATOM   1044  CA  ALA A 653      40.040  33.390  53.400  1.00  0.00           C
ATOM   1045  HA  ALA A 653      39.850  32.380  53.070  1.00  0.00           H
ATOM   1046  CB  ALA A 653      38.960  33.980  54.350  1.00  0.00           C
ATOM   1047  HB1 ALA A 653      39.100  35.060  54.570  1.00  0.00           H
ATOM   1048  HB2 ALA A 653      39.110  33.390  55.280  1.00  0.00           H
ATOM   1049  HB3 ALA A 653      37.920  33.820  54.000  1.00  0.00           H
ATOM   1050  C   ALA A 653      40.080  34.190  52.120  1.00  0.00           C
ATOM   1051  O   ALA A 653      39.500  33.750  51.130  1.00  0.00           O
ATOM   1052  N   TYR A 654      40.800  35.330  52.080  1.00  0.00           N
ATOM   1053  HN  TYR A 654      41.320  35.650  52.870  1.00  0.00           H
ATOM   1054  CA  TYR A 654      41.080  36.120  50.880  1.00  0.00           C
ATOM   1055  HA  TYR A 654      40.130  36.450  50.520  1.00  0.00           H
ATOM   1056  CB  TYR A 654      41.860  37.420  51.300  1.00  0.00           C
ATOM   1057  HB1 TYR A 654      42.890  37.170  51.640  1.00  0.00           H
ATOM   1058  HB2 TYR A 654      41.210  37.920  52.050  1.00  0.00           H
ATOM   1059  CG  TYR A 654      41.910  38.400  50.250  1.00  0.00           C
ATOM   1060  CD1 TYR A 654      43.070  38.590  49.630  1.00  0.00           C
ATOM   1061  HD1 TYR A 654      43.850  37.850  49.750  1.00  0.00           H
ATOM   1062  CE1 TYR A 654      43.370  39.650  48.730  1.00  0.00           C
ATOM   1063  HE1 TYR A 654      44.280  39.820  48.180  1.00  0.00           H
ATOM   1064  CZ  TYR A 654      42.330  40.560  48.420  1.00  0.00           C
ATOM   1065  OH  TYR A 654      42.560  41.560  47.500  1.00  0.00           O
ATOM   1066  HH  TYR A 654      43.430  41.380  47.150  1.00  0.00           H
ATOM   1067  CD2 TYR A 654      40.890  39.350  49.930  1.00  0.00           C
ATOM   1068  HD2 TYR A 654      39.990  39.260  50.510  1.00  0.00           H
ATOM   1069  CE2 TYR A 654      41.120  40.460  49.050  1.00  0.00           C
ATOM   1070  HE2 TYR A 654      40.340  41.140  48.710  1.00  0.00           H
ATOM   1071  C   TYR A 654      41.790  35.320  49.770  1.00  0.00           C
ATOM   1072  O   TYR A 654      41.440  35.330  48.600  1.00  0.00           O
ATOM   1073  N   SER A 655      42.800  34.560  50.150  1.00  0.00           N
ATOM   1074  HN  SER A 655      43.190  34.720  51.060  1.00  0.00           H
ATOM   1075  CA  SER A 655      43.490  33.610  49.290  1.00  0.00           C
ATOM   1076  HA  SER A 655      43.950  34.170  48.500  1.00  0.00           H
ATOM   1077  CB  SER A 655      44.570  32.900  50.070  1.00  0.00           C
ATOM   1078  HB1 SER A 655      45.100  32.170  49.410  1.00  0.00           H
ATOM   1079  HB2 SER A 655      44.210  32.240  50.890  1.00  0.00           H
ATOM   1080  OG  SER A 655      45.540  33.850  50.470  1.00  0.00           O
ATOM   1081  HG1 SER A 655      45.180  34.140  51.310  1.00  0.00           H
ATOM   1082  C   SER A 655      42.610  32.500  48.720  1.00  0.00           C
ATOM   1083  O   SER A 655      42.710  32.060  47.630  1.00  0.00           O
ATOM   1084  N   LEU A 656      41.670  31.940  49.480  1.00  0.00           N
ATOM   1085  HN  LEU A 656      41.660  32.270  50.420  1.00  0.00           H
ATOM   1086  CA  LEU A 656      40.680  30.970  48.970  1.00  0.00           C
ATOM   1087  HA  LEU A 656      41.040  30.270  48.220  1.00  0.00           H
ATOM   1088  CB  LEU A 656      40.090  30.130  50.120  1.00  0.00           C
ATOM   1089  HB1 LEU A 656      39.260  29.410  49.950  1.00  0.00           H
ATOM   1090  HB2 LEU A 656      39.710  30.790  50.920  1.00  0.00           H
ATOM   1091  CG  LEU A 656      41.230  29.210  50.650  1.00  0.00           C
ATOM   1092  HG  LEU A 656      42.220  29.670  50.490  1.00  0.00           H
ATOM   1093  CD1 LEU A 656      41.040  28.810  52.050  1.00  0.00           C
ATOM   1094 HD11 LEU A 656      40.220  28.060  52.040  1.00  0.00           H
ATOM   1095 HD12 LEU A 656      40.670  29.670  52.640  1.00  0.00           H
ATOM   1096 HD13 LEU A 656      42.000  28.430  52.480  1.00  0.00           H
ATOM   1097  CD2 LEU A 656      41.430  27.980  49.750  1.00  0.00           C
ATOM   1098 HD21 LEU A 656      42.430  27.560  50.020  1.00  0.00           H
ATOM   1099 HD22 LEU A 656      41.270  28.210  48.670  1.00  0.00           H
ATOM   1100 HD23 LEU A 656      40.720  27.140  49.950  1.00  0.00           H
ATOM   1101  C   LEU A 656      39.610  31.650  48.200  1.00  0.00           C
ATOM   1102  O   LEU A 656      39.280  31.190  47.130  1.00  0.00           O
ATOM   1103  N   PHE A 657      39.060  32.860  48.630  1.00  0.00           N
ATOM   1104  HN  PHE A 657      39.250  33.190  49.560  1.00  0.00           H
ATOM   1105  CA  PHE A 657      37.910  33.420  47.870  1.00  0.00           C
ATOM   1106  HA  PHE A 657      37.450  32.640  47.280  1.00  0.00           H
ATOM   1107  CB  PHE A 657      36.870  33.900  48.890  1.00  0.00           C
ATOM   1108  HB1 PHE A 657      35.990  34.370  48.380  1.00  0.00           H
ATOM   1109  HB2 PHE A 657      37.370  34.710  49.460  1.00  0.00           H
ATOM   1110  CG  PHE A 657      36.360  32.830  49.780  1.00  0.00           C
ATOM   1111  CD1 PHE A 657      36.230  31.500  49.360  1.00  0.00           C
ATOM   1112  HD1 PHE A 657      36.540  31.120  48.400  1.00  0.00           H
ATOM   1113  CE1 PHE A 657      36.010  30.610  50.430  1.00  0.00           C
ATOM   1114  HE1 PHE A 657      35.920  29.560  50.190  1.00  0.00           H
ATOM   1115  CZ  PHE A 657      35.870  31.000  51.830  1.00  0.00           C
ATOM   1116  HZ  PHE A 657      35.580  30.310  52.600  1.00  0.00           H
ATOM   1117  CD2 PHE A 657      36.090  33.290  51.100  1.00  0.00           C
ATOM   1118  HD2 PHE A 657      36.030  34.350  51.280  1.00  0.00           H
ATOM   1119  CE2 PHE A 657      35.820  32.350  52.110  1.00  0.00           C
ATOM   1120  HE2 PHE A 657      35.680  32.660  53.140  1.00  0.00           H
ATOM   1121  C   PHE A 657      38.120  34.600  46.900  1.00  0.00           C
ATOM   1122  O   PHE A 657      37.300  34.960  46.080  1.00  0.00           O
ATOM   1123  N   ALA A 658      39.270  35.340  46.950  1.00  0.00           N
ATOM   1124  HN  ALA A 658      39.980  35.080  47.600  1.00  0.00           H
ATOM   1125  CA  ALA A 658      39.410  36.510  46.150  1.00  0.00           C
ATOM   1126  HA  ALA A 658      38.450  36.930  45.890  1.00  0.00           H
ATOM   1127  CB  ALA A 658      40.110  37.640  46.900  1.00  0.00           C
ATOM   1128  HB1 ALA A 658      40.980  37.250  47.450  1.00  0.00           H
ATOM   1129  HB2 ALA A 658      39.420  38.160  47.600  1.00  0.00           H
ATOM   1130  HB3 ALA A 658      40.490  38.500  46.310  1.00  0.00           H
ATOM   1131  C   ALA A 658      39.950  36.290  44.800  1.00  0.00           C
ATOM   1132  O   ALA A 658      40.350  35.210  44.380  1.00  0.00           O
ATOM   1133  N   GLY A 659      39.690  37.300  43.920  1.00  0.00           N
ATOM   1134  HN  GLY A 659      39.300  38.150  44.240  1.00  0.00           H
ATOM   1135  CA  GLY A 659      40.060  37.340  42.520  1.00  0.00           C
ATOM   1136  HA1 GLY A 659      39.470  38.170  42.160  1.00  0.00           H
ATOM   1137  HA2 GLY A 659      39.700  36.380  42.150  1.00  0.00           H
ATOM   1138  C   GLY A 659      41.460  37.510  42.240  1.00  0.00           C
ATOM   1139  O   GLY A 659      41.990  36.810  41.370  1.00  0.00           O
ATOM   1140  N   GLN A 660      42.200  38.260  43.100  1.00  0.00           N
ATOM   1141  HN  GLN A 660      41.750  38.850  43.750  1.00  0.00           H
ATOM   1142  CA  GLN A 660      43.530  38.670  42.760  1.00  0.00           C
ATOM   1143  HA  GLN A 660      43.850  38.120  41.890  1.00  0.00           H
ATOM   1144  CB  GLN A 660      43.600  40.190  42.430  1.00  0.00           C
ATOM   1145  HB1 GLN A 660      44.650  40.310  42.120  1.00  0.00           H
ATOM   1146  HB2 GLN A 660      43.370  40.810  43.320  1.00  0.00           H
ATOM   1147  CG  GLN A 660      42.730  40.620  41.270  1.00  0.00           C
ATOM   1148  HG1 GLN A 660      41.640  40.610  41.490  1.00  0.00           H
ATOM   1149  HG2 GLN A 660      42.890  39.930  40.420  1.00  0.00           H
ATOM   1150  CD  GLN A 660      42.960  42.110  40.780  1.00  0.00           C
ATOM   1151  OE1 GLN A 660      42.050  42.480  40.110  1.00  0.00           O
ATOM   1152  NE2 GLN A 660      44.040  42.810  41.200  1.00  0.00           N
ATOM   1153 HE21 GLN A 660      44.130  43.630  40.620  1.00  0.00           H
ATOM   1154 HE22 GLN A 660      44.850  42.340  41.530  1.00  0.00           H
ATOM   1155  C   GLN A 660      44.510  38.370  43.960  1.00  0.00           C
ATOM   1156  O   GLN A 660      44.780  39.250  44.780  1.00  0.00           O
ATOM   1157  N   PRO A 661      45.020  37.120  44.090  1.00  0.00           N
ATOM   1158  CD  PRO A 661      44.790  36.050  43.140  1.00  0.00           C
ATOM   1159  HD1 PRO A 661      45.120  36.450  42.150  1.00  0.00           H
ATOM   1160  HD2 PRO A 661      43.720  35.770  43.110  1.00  0.00           H
ATOM   1161  CA  PRO A 661      45.830  36.620  45.200  1.00  0.00           C
ATOM   1162  HA  PRO A 661      45.540  37.010  46.170  1.00  0.00           H
ATOM   1163  CB  PRO A 661      45.720  35.020  45.130  1.00  0.00           C
ATOM   1164  HB1 PRO A 661      44.800  34.730  45.690  1.00  0.00           H
ATOM   1165  HB2 PRO A 661      46.640  34.450  45.380  1.00  0.00           H
ATOM   1166  CG  PRO A 661      45.550  34.780  43.620  1.00  0.00           C
ATOM   1167  HG1 PRO A 661      46.500  34.650  43.050  1.00  0.00           H
ATOM   1168  HG2 PRO A 661      45.220  33.780  43.260  1.00  0.00           H
ATOM   1169  C   PRO A 661      47.230  37.180  44.990  1.00  0.00           C
ATOM   1170  O   PRO A 661      48.020  36.940  45.910  1.00  0.00           O
ATOM   1171  N   LEU A 662      47.630  37.920  43.900  1.00  0.00           N
ATOM   1172  HN  LEU A 662      47.090  38.040  43.070  1.00  0.00           H
ATOM   1173  CA  LEU A 662      48.920  38.650  43.990  1.00  0.00           C
ATOM   1174  HA  LEU A 662      49.700  37.940  44.220  1.00  0.00           H
ATOM   1175  CB  LEU A 662      49.260  39.160  42.620  1.00  0.00           C
ATOM   1176  HB1 LEU A 662      50.190  39.720  42.800  1.00  0.00           H
ATOM   1177  HB2 LEU A 662      48.450  39.850  42.260  1.00  0.00           H
ATOM   1178  CG  LEU A 662      49.520  38.130  41.490  1.00  0.00           C
ATOM   1179  HG  LEU A 662      48.820  37.280  41.420  1.00  0.00           H
ATOM   1180  CD1 LEU A 662      49.400  38.790  40.090  1.00  0.00           C
ATOM   1181 HD11 LEU A 662      48.460  39.360  39.970  1.00  0.00           H
ATOM   1182 HD12 LEU A 662      49.450  37.910  39.390  1.00  0.00           H
ATOM   1183 HD13 LEU A 662      50.290  39.430  39.960  1.00  0.00           H
ATOM   1184  CD2 LEU A 662      50.940  37.470  41.650  1.00  0.00           C
ATOM   1185 HD21 LEU A 662      51.070  36.940  42.620  1.00  0.00           H
ATOM   1186 HD22 LEU A 662      51.640  38.310  41.780  1.00  0.00           H
ATOM   1187 HD23 LEU A 662      51.090  36.800  40.780  1.00  0.00           H
ATOM   1188  C   LEU A 662      48.960  39.740  45.100  1.00  0.00           C
ATOM   1189  O   LEU A 662      50.010  40.110  45.590  1.00  0.00           O
ATOM   1190  N   THR A 663      47.820  40.270  45.560  1.00  0.00           N
ATOM   1191  HN  THR A 663      46.920  39.980  45.220  1.00  0.00           H
ATOM   1192  CA  THR A 663      47.820  41.290  46.600  1.00  0.00           C
ATOM   1193  HA  THR A 663      48.710  41.830  46.400  1.00  0.00           H
ATOM   1194  CB  THR A 663      46.490  42.200  46.670  1.00  0.00           C
ATOM   1195  HB  THR A 663      46.500  42.890  47.510  1.00  0.00           H
ATOM   1196  OG1 THR A 663      45.310  41.410  46.580  1.00  0.00           O
ATOM   1197  HG1 THR A 663      45.380  40.650  46.000  1.00  0.00           H
ATOM   1198  CG2 THR A 663      46.540  42.860  45.320  1.00  0.00           C
ATOM   1199 HG21 THR A 663      45.690  43.530  45.050  1.00  0.00           H
ATOM   1200 HG22 THR A 663      46.570  42.180  44.440  1.00  0.00           H
ATOM   1201 HG23 THR A 663      47.410  43.530  45.190  1.00  0.00           H
ATOM   1202  C   THR A 663      48.080  40.700  47.940  1.00  0.00           C
ATOM   1203  O   THR A 663      47.570  39.580  48.290  1.00  0.00           O
ATOM   1204  N   ILE A 664      48.800  41.450  48.790  1.00  0.00           N
ATOM   1205  HN  ILE A 664      49.130  42.330  48.430  1.00  0.00           H
ATOM   1206  CA  ILE A 664      49.090  41.040  50.120  1.00  0.00           C
ATOM   1207  HA  ILE A 664      48.690  40.060  50.320  1.00  0.00           H
ATOM   1208  CB  ILE A 664      50.590  41.020  50.330  1.00  0.00           C
ATOM   1209  HB  ILE A 664      51.040  42.030  50.280  1.00  0.00           H
ATOM   1210  CG2 ILE A 664      50.990  40.630  51.800  1.00  0.00           C
ATOM   1211 HG21 ILE A 664      50.600  41.410  52.480  1.00  0.00           H
ATOM   1212 HG22 ILE A 664      52.070  40.630  52.030  1.00  0.00           H
ATOM   1213 HG23 ILE A 664      50.590  39.630  52.070  1.00  0.00           H
ATOM   1214  CG1 ILE A 664      51.410  40.090  49.330  1.00  0.00           C
ATOM   1215 HG11 ILE A 664      52.510  40.140  49.450  1.00  0.00           H
ATOM   1216 HG12 ILE A 664      51.330  40.340  48.250  1.00  0.00           H
ATOM   1217  CD  ILE A 664      50.950  38.640  49.540  1.00  0.00           C
ATOM   1218  HD1 ILE A 664      51.400  37.980  48.780  1.00  0.00           H
ATOM   1219  HD2 ILE A 664      49.870  38.430  49.430  1.00  0.00           H
ATOM   1220  HD3 ILE A 664      51.200  38.320  50.570  1.00  0.00           H
ATOM   1221  C   ILE A 664      48.340  41.970  51.130  1.00  0.00           C
ATOM   1222  O   ILE A 664      48.410  43.210  50.940  1.00  0.00           O
ATOM   1223  N   LEU A 665      47.720  41.390  52.200  1.00  0.00           N
ATOM   1224  HN  LEU A 665      47.680  40.410  52.250  1.00  0.00           H
ATOM   1225  CA  LEU A 665      46.930  42.170  53.120  1.00  0.00           C
ATOM   1226  HA  LEU A 665      46.780  43.140  52.700  1.00  0.00           H
ATOM   1227  CB  LEU A 665      45.610  41.400  53.490  1.00  0.00           C
ATOM   1228  HB1 LEU A 665      45.030  41.970  54.250  1.00  0.00           H
ATOM   1229  HB2 LEU A 665      45.930  40.550  54.110  1.00  0.00           H
ATOM   1230  CG  LEU A 665      44.640  40.970  52.360  1.00  0.00           C
ATOM   1231  HG  LEU A 665      45.080  40.360  51.540  1.00  0.00           H
ATOM   1232  CD1 LEU A 665      43.610  40.020  53.020  1.00  0.00           C
ATOM   1233 HD11 LEU A 665      42.890  39.640  52.260  1.00  0.00           H
ATOM   1234 HD12 LEU A 665      43.080  40.400  53.910  1.00  0.00           H
ATOM   1235 HD13 LEU A 665      44.120  39.110  53.410  1.00  0.00           H
ATOM   1236  CD2 LEU A 665      43.900  42.110  51.660  1.00  0.00           C
ATOM   1237 HD21 LEU A 665      44.700  42.710  51.160  1.00  0.00           H
ATOM   1238 HD22 LEU A 665      43.330  42.690  52.420  1.00  0.00           H
ATOM   1239 HD23 LEU A 665      43.100  41.770  50.970  1.00  0.00           H
ATOM   1240  C   LEU A 665      47.760  42.410  54.390  1.00  0.00           C
ATOM   1241  O   LEU A 665      48.600  41.590  54.840  1.00  0.00           O
ATOM   1242  N   GLY A 666      47.510  43.640  54.960  1.00  0.00           N
ATOM   1243  HN  GLY A 666      46.910  44.290  54.480  1.00  0.00           H
ATOM   1244  CA  GLY A 666      48.210  44.130  56.160  1.00  0.00           C
ATOM   1245  HA1 GLY A 666      49.210  44.410  55.880  1.00  0.00           H
ATOM   1246  HA2 GLY A 666      48.320  43.310  56.860  1.00  0.00           H
ATOM   1247  C   GLY A 666      47.620  45.330  56.720  1.00  0.00           C
ATOM   1248  O   GLY A 666      46.770  45.970  56.120  1.00  0.00           O
ATOM   1249  N   SER A 667      48.170  45.790  57.860  1.00  0.00           N
ATOM   1250  HN  SER A 667      49.010  45.390  58.230  1.00  0.00           H
ATOM   1251  CA  SER A 667      47.840  47.060  58.550  1.00  0.00           C
ATOM   1252  HA  SER A 667      46.780  47.260  58.490  1.00  0.00           H
ATOM   1253  CB  SER A 667      48.140  47.080  60.040  1.00  0.00           C
ATOM   1254  HB1 SER A 667      47.850  48.080  60.450  1.00  0.00           H
ATOM   1255  HB2 SER A 667      49.220  46.970  60.290  1.00  0.00           H
ATOM   1256  OG  SER A 667      47.320  46.180  60.720  1.00  0.00           O
ATOM   1257  HG1 SER A 667      46.420  46.510  60.610  1.00  0.00           H
ATOM   1258  C   SER A 667      48.640  48.180  57.940  1.00  0.00           C
ATOM   1259  O   SER A 667      49.870  48.050  57.880  1.00  0.00           O
ATOM   1260  N   THR A 668      48.080  49.220  57.440  1.00  0.00           N
ATOM   1261  HN  THR A 668      47.090  49.370  57.520  1.00  0.00           H
ATOM   1262  CA  THR A 668      48.680  50.190  56.610  1.00  0.00           C
ATOM   1263  HA  THR A 668      49.730  49.990  56.470  1.00  0.00           H
ATOM   1264  CB  THR A 668      48.080  50.190  55.180  1.00  0.00           C
ATOM   1265  HB  THR A 668      48.660  50.930  54.590  1.00  0.00           H
ATOM   1266  OG1 THR A 668      46.770  50.650  55.170  1.00  0.00           O
ATOM   1267  HG1 THR A 668      46.570  50.860  54.260  1.00  0.00           H
ATOM   1268  CG2 THR A 668      48.130  48.780  54.520  1.00  0.00           C
ATOM   1269 HG21 THR A 668      47.310  48.160  54.950  1.00  0.00           H
ATOM   1270 HG22 THR A 668      49.130  48.340  54.740  1.00  0.00           H
ATOM   1271 HG23 THR A 668      48.060  48.690  53.410  1.00  0.00           H
ATOM   1272  C   THR A 668      48.620  51.600  57.310  1.00  0.00           C
ATOM   1273  O   THR A 668      47.920  51.810  58.220  1.00  0.00           O
ATOM   1274  N   GLY A 669      49.410  52.600  56.760  1.00  0.00           N
ATOM   1275  HN  GLY A 669      50.040  52.290  56.040  1.00  0.00           H
ATOM   1276  CA  GLY A 669      49.660  53.950  57.330  1.00  0.00           C
ATOM   1277  HA1 GLY A 669      50.200  54.420  56.530  1.00  0.00           H
ATOM   1278  HA2 GLY A 669      50.290  54.030  58.200  1.00  0.00           H
ATOM   1279  C   GLY A 669      48.370  54.740  57.600  1.00  0.00           C
ATOM   1280  O   GLY A 669      48.310  55.100  58.780  1.00  0.00           O
ATOM   1281  N   PRO A 670      47.410  55.080  56.730  1.00  0.00           N
ATOM   1282  CD  PRO A 670      47.670  54.950  55.280  1.00  0.00           C
ATOM   1283  HD1 PRO A 670      47.280  53.960  54.950  1.00  0.00           H
ATOM   1284  HD2 PRO A 670      48.730  55.030  54.960  1.00  0.00           H
ATOM   1285  CA  PRO A 670      46.260  55.890  57.070  1.00  0.00           C
ATOM   1286  HA  PRO A 670      46.810  56.690  57.530  1.00  0.00           H
ATOM   1287  CB  PRO A 670      45.650  56.160  55.660  1.00  0.00           C
ATOM   1288  HB1 PRO A 670      45.170  57.150  55.610  1.00  0.00           H
ATOM   1289  HB2 PRO A 670      44.890  55.380  55.430  1.00  0.00           H
ATOM   1290  CG  PRO A 670      46.760  56.100  54.650  1.00  0.00           C
ATOM   1291  HG1 PRO A 670      46.470  55.850  53.610  1.00  0.00           H
ATOM   1292  HG2 PRO A 670      47.410  57.010  54.620  1.00  0.00           H
ATOM   1293  C   PRO A 670      45.350  55.280  58.060  1.00  0.00           C
ATOM   1294  O   PRO A 670      44.820  56.060  58.890  1.00  0.00           O
ATOM   1295  N   VAL A 671      45.000  53.970  57.960  1.00  0.00           N
ATOM   1296  HN  VAL A 671      45.410  53.510  57.180  1.00  0.00           H
ATOM   1297  CA  VAL A 671      44.110  53.290  58.930  1.00  0.00           C
ATOM   1298  HA  VAL A 671      43.390  54.080  59.080  1.00  0.00           H
ATOM   1299  CB  VAL A 671      43.500  52.110  58.190  1.00  0.00           C
ATOM   1300  HB  VAL A 671      44.270  51.530  57.660  1.00  0.00           H
ATOM   1301  CG1 VAL A 671      42.770  51.230  59.190  1.00  0.00           C
ATOM   1302 HG11 VAL A 671      41.990  51.820  59.710  1.00  0.00           H
ATOM   1303 HG12 VAL A 671      43.390  50.780  60.000  1.00  0.00           H
ATOM   1304 HG13 VAL A 671      42.250  50.330  58.800  1.00  0.00           H
ATOM   1305  CG2 VAL A 671      42.370  52.620  57.270  1.00  0.00           C
ATOM   1306 HG21 VAL A 671      41.780  51.830  56.760  1.00  0.00           H
ATOM   1307 HG22 VAL A 671      42.750  53.420  56.600  1.00  0.00           H
ATOM   1308 HG23 VAL A 671      41.790  53.160  58.060  1.00  0.00           H
ATOM   1309  C   VAL A 671      44.750  53.040  60.370  1.00  0.00           C
ATOM   1310  O   VAL A 671      44.020  53.120  61.390  1.00  0.00           O
ATOM   1311  N   LEU A 672      46.050  52.740  60.410  1.00  0.00           N
ATOM   1312  HN  LEU A 672      46.650  52.510  59.650  1.00  0.00           H
ATOM   1313  CA  LEU A 672      46.880  52.660  61.600  1.00  0.00           C
ATOM   1314  HA  LEU A 672      46.380  51.950  62.250  1.00  0.00           H
ATOM   1315  CB  LEU A 672      48.340  52.300  61.170  1.00  0.00           C
ATOM   1316  HB1 LEU A 672      48.720  52.830  60.270  1.00  0.00           H
ATOM   1317  HB2 LEU A 672      48.290  51.230  60.860  1.00  0.00           H
ATOM   1318  CG  LEU A 672      49.510  52.350  62.150  1.00  0.00           C
ATOM   1319  HG  LEU A 672      49.440  53.200  62.870  1.00  0.00           H
ATOM   1320  CD1 LEU A 672      49.540  51.070  62.970  1.00  0.00           C
ATOM   1321 HD11 LEU A 672      48.580  50.960  63.510  1.00  0.00           H
ATOM   1322 HD12 LEU A 672      50.460  51.100  63.590  1.00  0.00           H
ATOM   1323 HD13 LEU A 672      49.500  50.080  62.490  1.00  0.00           H
ATOM   1324  CD2 LEU A 672      50.890  52.480  61.490  1.00  0.00           C
ATOM   1325 HD21 LEU A 672      50.950  53.500  61.050  1.00  0.00           H
ATOM   1326 HD22 LEU A 672      51.030  51.740  60.680  1.00  0.00           H
ATOM   1327 HD23 LEU A 672      51.650  52.360  62.280  1.00  0.00           H
ATOM   1328  C   LEU A 672      46.970  53.940  62.370  1.00  0.00           C
ATOM   1329  O   LEU A 672      46.990  53.950  63.620  1.00  0.00           O
ATOM   1330  N   VAL A 673      47.020  55.100  61.660  1.00  0.00           N
ATOM   1331  HN  VAL A 673      47.290  55.030  60.710  1.00  0.00           H
ATOM   1332  CA  VAL A 673      46.860  56.430  62.260  1.00  0.00           C
ATOM   1333  HA  VAL A 673      47.490  56.600  63.120  1.00  0.00           H
ATOM   1334  CB  VAL A 673      47.580  57.400  61.400  1.00  0.00           C
ATOM   1335  HB  VAL A 673      47.160  57.310  60.370  1.00  0.00           H
ATOM   1336  CG1 VAL A 673      47.430  58.840  62.020  1.00  0.00           C
ATOM   1337 HG11 VAL A 673      47.790  59.530  61.200  1.00  0.00           H
ATOM   1338 HG12 VAL A 673      47.980  58.820  62.980  1.00  0.00           H
ATOM   1339 HG13 VAL A 673      46.380  59.120  62.200  1.00  0.00           H
ATOM   1340  CG2 VAL A 673      49.080  57.010  61.340  1.00  0.00           C
ATOM   1341 HG21 VAL A 673      49.310  56.060  60.820  1.00  0.00           H
ATOM   1342 HG22 VAL A 673      49.510  56.910  62.370  1.00  0.00           H
ATOM   1343 HG23 VAL A 673      49.660  57.810  60.830  1.00  0.00           H
ATOM   1344  C   VAL A 673      45.470  56.830  62.730  1.00  0.00           C
ATOM   1345  O   VAL A 673      45.310  57.500  63.740  1.00  0.00           O
ATOM   1346  N   PHE A 674      44.450  56.460  61.910  1.00  0.00           N
ATOM   1347  HN  PHE A 674      44.620  56.050  61.020  1.00  0.00           H
ATOM   1348  CA  PHE A 674      43.030  56.620  62.260  1.00  0.00           C
ATOM   1349  HA  PHE A 674      42.860  57.660  62.500  1.00  0.00           H
ATOM   1350  CB  PHE A 674      42.160  56.200  61.010  1.00  0.00           C
ATOM   1351  HB1 PHE A 674      42.410  55.180  60.640  1.00  0.00           H
ATOM   1352  HB2 PHE A 674      42.310  56.870  60.130  1.00  0.00           H
ATOM   1353  CG  PHE A 674      40.700  56.260  61.290  1.00  0.00           C
ATOM   1354  CD1 PHE A 674      39.870  57.170  60.590  1.00  0.00           C
ATOM   1355  HD1 PHE A 674      40.320  57.790  59.820  1.00  0.00           H
ATOM   1356  CE1 PHE A 674      38.490  57.080  60.530  1.00  0.00           C
ATOM   1357  HE1 PHE A 674      37.950  57.700  59.830  1.00  0.00           H
ATOM   1358  CZ  PHE A 674      37.890  56.370  61.600  1.00  0.00           C
ATOM   1359  HZ  PHE A 674      36.820  56.420  61.760  1.00  0.00           H
ATOM   1360  CD2 PHE A 674      40.020  55.340  62.150  1.00  0.00           C
ATOM   1361  HD2 PHE A 674      40.470  54.440  62.550  1.00  0.00           H
ATOM   1362  CE2 PHE A 674      38.690  55.480  62.430  1.00  0.00           C
ATOM   1363  HE2 PHE A 674      38.270  54.820  63.160  1.00  0.00           H
ATOM   1364  C   PHE A 674      42.640  55.940  63.570  1.00  0.00           C
ATOM   1365  O   PHE A 674      41.920  56.500  64.410  1.00  0.00           O
ATOM   1366  N   GLU A 675      43.080  54.710  63.760  1.00  0.00           N
ATOM   1367  HN  GLU A 675      43.580  54.200  63.070  1.00  0.00           H
ATOM   1368  CA  GLU A 675      43.080  54.040  65.050  1.00  0.00           C
ATOM   1369  HA  GLU A 675      42.040  53.970  65.340  1.00  0.00           H
ATOM   1370  CB  GLU A 675      43.390  52.510  64.970  1.00  0.00           C
ATOM   1371  HB1 GLU A 675      43.750  52.240  65.990  1.00  0.00           H
ATOM   1372  HB2 GLU A 675      44.250  52.280  64.310  1.00  0.00           H
ATOM   1373  CG  GLU A 675      42.110  51.660  64.460  1.00  0.00           C
ATOM   1374  HG1 GLU A 675      42.100  51.620  63.350  1.00  0.00           H
ATOM   1375  HG2 GLU A 675      41.150  52.160  64.720  1.00  0.00           H
ATOM   1376  CD  GLU A 675      42.080  50.230  64.930  1.00  0.00           C
ATOM   1377  OE1 GLU A 675      41.970  49.960  66.160  1.00  0.00           O
ATOM   1378  OE2 GLU A 675      42.280  49.290  64.060  1.00  0.00           O
ATOM   1379  C   GLU A 675      43.900  54.700  66.170  1.00  0.00           C
ATOM   1380  O   GLU A 675      43.450  54.640  67.320  1.00  0.00           O
ATOM   1381  N   LYS A 676      45.030  55.340  65.860  1.00  0.00           N
ATOM   1382  HN  LYS A 676      45.300  55.450  64.910  1.00  0.00           H
ATOM   1383  CA  LYS A 676      45.780  56.120  66.900  1.00  0.00           C
ATOM   1384  HA  LYS A 676      45.850  55.440  67.740  1.00  0.00           H
ATOM   1385  CB  LYS A 676      47.310  56.430  66.620  1.00  0.00           C
ATOM   1386  HB1 LYS A 676      47.710  57.200  67.300  1.00  0.00           H
ATOM   1387  HB2 LYS A 676      47.350  56.930  65.620  1.00  0.00           H
ATOM   1388  CG  LYS A 676      48.200  55.200  66.860  1.00  0.00           C
ATOM   1389  HG1 LYS A 676      48.200  54.410  66.060  1.00  0.00           H
ATOM   1390  HG2 LYS A 676      47.710  54.710  67.740  1.00  0.00           H
ATOM   1391  CD  LYS A 676      49.670  55.640  67.140  1.00  0.00           C
ATOM   1392  HD1 LYS A 676      50.450  54.840  67.180  1.00  0.00           H
ATOM   1393  HD2 LYS A 676      49.700  55.990  68.190  1.00  0.00           H
ATOM   1394  CE  LYS A 676      50.200  56.670  66.140  1.00  0.00           C
ATOM   1395  HE1 LYS A 676      49.440  57.480  66.200  1.00  0.00           H
ATOM   1396  HE2 LYS A 676      50.280  56.280  65.110  1.00  0.00           H
ATOM   1397  NZ  LYS A 676      51.530  57.190  66.520  1.00  0.00           N
ATOM   1398  HZ1 LYS A 676      52.150  56.420  66.840  1.00  0.00           H
ATOM   1399  HZ2 LYS A 676      51.410  57.850  67.320  1.00  0.00           H
ATOM   1400  HZ3 LYS A 676      52.030  57.700  65.750  1.00  0.00           H
ATOM   1401  C   LYS A 676      45.130  57.380  67.360  1.00  0.00           C
ATOM   1402  O   LYS A 676      45.130  57.680  68.510  1.00  0.00           O
ATOM   1403  N   ILE A 677      44.380  58.080  66.470  1.00  0.00           N
ATOM   1404  HN  ILE A 677      44.270  57.730  65.540  1.00  0.00           H
ATOM   1405  CA  ILE A 677      43.570  59.210  66.730  1.00  0.00           C
ATOM   1406  HA  ILE A 677      43.940  59.980  67.390  1.00  0.00           H
ATOM   1407  CB  ILE A 677      43.410  60.110  65.440  1.00  0.00           C
ATOM   1408  HB  ILE A 677      43.170  59.530  64.520  1.00  0.00           H
ATOM   1409  CG2 ILE A 677      42.270  61.230  65.690  1.00  0.00           C
ATOM   1410 HG21 ILE A 677      42.520  61.960  66.480  1.00  0.00           H
ATOM   1411 HG22 ILE A 677      41.320  60.720  65.980  1.00  0.00           H
ATOM   1412 HG23 ILE A 677      42.060  61.770  64.750  1.00  0.00           H
ATOM   1413  CG1 ILE A 677      44.790  60.810  65.150  1.00  0.00           C
ATOM   1414 HG11 ILE A 677      45.540  60.020  64.910  1.00  0.00           H
ATOM   1415 HG12 ILE A 677      45.170  61.350  66.040  1.00  0.00           H
ATOM   1416  CD  ILE A 677      44.600  61.790  63.920  1.00  0.00           C
ATOM   1417  HD1 ILE A 677      45.580  62.090  63.470  1.00  0.00           H
ATOM   1418  HD2 ILE A 677      44.010  62.660  64.270  1.00  0.00           H
ATOM   1419  HD3 ILE A 677      44.050  61.280  63.110  1.00  0.00           H
ATOM   1420  C   ILE A 677      42.260  58.850  67.410  1.00  0.00           C
ATOM   1421  O   ILE A 677      41.850  59.450  68.400  1.00  0.00           O
ATOM   1422  N   LEU A 678      41.560  57.790  66.940  1.00  0.00           N
ATOM   1423  HN  LEU A 678      41.790  57.250  66.140  1.00  0.00           H
ATOM   1424  CA  LEU A 678      40.280  57.330  67.480  1.00  0.00           C
ATOM   1425  HA  LEU A 678      39.670  58.230  67.510  1.00  0.00           H
ATOM   1426  CB  LEU A 678      39.670  56.140  66.630  1.00  0.00           C
ATOM   1427  HB1 LEU A 678      40.400  55.320  66.460  1.00  0.00           H
ATOM   1428  HB2 LEU A 678      39.460  56.500  65.600  1.00  0.00           H
ATOM   1429  CG  LEU A 678      38.190  55.760  67.010  1.00  0.00           C
ATOM   1430  HG  LEU A 678      38.210  55.530  68.100  1.00  0.00           H
ATOM   1431  CD1 LEU A 678      37.180  56.920  66.850  1.00  0.00           C
ATOM   1432 HD11 LEU A 678      36.550  57.020  67.760  1.00  0.00           H
ATOM   1433 HD12 LEU A 678      36.530  56.830  65.940  1.00  0.00           H
ATOM   1434 HD13 LEU A 678      37.720  57.860  66.630  1.00  0.00           H
ATOM   1435  CD2 LEU A 678      37.740  54.510  66.280  1.00  0.00           C
ATOM   1436 HD21 LEU A 678      36.820  54.080  66.740  1.00  0.00           H
ATOM   1437 HD22 LEU A 678      38.540  53.730  66.290  1.00  0.00           H
ATOM   1438 HD23 LEU A 678      37.480  54.720  65.220  1.00  0.00           H
ATOM   1439  C   LEU A 678      40.470  56.710  68.910  1.00  0.00           C
ATOM   1440  O   LEU A 678      39.660  57.040  69.770  1.00  0.00           O
ATOM   1441  N   TYR A 679      41.540  55.900  69.230  1.00  0.00           N
ATOM   1442  HN  TYR A 679      42.110  55.540  68.510  1.00  0.00           H
ATOM   1443  CA  TYR A 679      41.810  55.500  70.560  1.00  0.00           C
ATOM   1444  HA  TYR A 679      40.950  54.920  70.890  1.00  0.00           H
ATOM   1445  CB  TYR A 679      42.970  54.480  70.650  1.00  0.00           C
ATOM   1446  HB1 TYR A 679      43.910  54.880  70.210  1.00  0.00           H
ATOM   1447  HB2 TYR A 679      42.620  53.620  70.050  1.00  0.00           H
ATOM   1448  CG  TYR A 679      43.200  53.990  72.070  1.00  0.00           C
ATOM   1449  CD1 TYR A 679      44.150  54.680  72.860  1.00  0.00           C
ATOM   1450  HD1 TYR A 679      44.690  55.440  72.320  1.00  0.00           H
ATOM   1451  CE1 TYR A 679      44.370  54.310  74.220  1.00  0.00           C
ATOM   1452  HE1 TYR A 679      45.160  54.850  74.720  1.00  0.00           H
ATOM   1453  CZ  TYR A 679      43.590  53.340  74.820  1.00  0.00           C
ATOM   1454  OH  TYR A 679      43.710  52.970  76.130  1.00  0.00           O
ATOM   1455  HH  TYR A 679      44.400  53.430  76.590  1.00  0.00           H
ATOM   1456  CD2 TYR A 679      42.470  52.910  72.640  1.00  0.00           C
ATOM   1457  HD2 TYR A 679      41.730  52.350  72.090  1.00  0.00           H
ATOM   1458  CE2 TYR A 679      42.700  52.600  74.030  1.00  0.00           C
ATOM   1459  HE2 TYR A 679      42.290  51.680  74.430  1.00  0.00           H
ATOM   1460  C   TYR A 679      42.010  56.660  71.500  1.00  0.00           C
ATOM   1461  O   TYR A 679      41.510  56.670  72.620  1.00  0.00           O
ATOM   1462  N   LYS A 680      42.770  57.670  71.040  1.00  0.00           N
ATOM   1463  HN  LYS A 680      42.940  57.670  70.060  1.00  0.00           H
ATOM   1464  CA  LYS A 680      43.280  58.670  71.960  1.00  0.00           C
ATOM   1465  HA  LYS A 680      43.510  58.170  72.880  1.00  0.00           H
ATOM   1466  CB  LYS A 680      44.380  59.560  71.300  1.00  0.00           C
ATOM   1467  HB1 LYS A 680      43.950  59.850  70.320  1.00  0.00           H
ATOM   1468  HB2 LYS A 680      45.160  58.790  71.130  1.00  0.00           H
ATOM   1469  CG  LYS A 680      44.940  60.710  72.060  1.00  0.00           C
ATOM   1470  HG1 LYS A 680      45.930  61.030  71.670  1.00  0.00           H
ATOM   1471  HG2 LYS A 680      45.180  60.370  73.090  1.00  0.00           H
ATOM   1472  CD  LYS A 680      44.070  61.990  72.140  1.00  0.00           C
ATOM   1473  HD1 LYS A 680      43.080  61.920  72.650  1.00  0.00           H
ATOM   1474  HD2 LYS A 680      43.910  62.130  71.050  1.00  0.00           H
ATOM   1475  CE  LYS A 680      44.580  63.240  72.890  1.00  0.00           C
ATOM   1476  HE1 LYS A 680      43.770  64.000  72.850  1.00  0.00           H
ATOM   1477  HE2 LYS A 680      45.560  63.530  72.450  1.00  0.00           H
ATOM   1478  NZ  LYS A 680      44.580  62.990  74.320  1.00  0.00           N
ATOM   1479  HZ1 LYS A 680      43.560  63.000  74.510  1.00  0.00           H
ATOM   1480  HZ2 LYS A 680      44.780  63.830  74.910  1.00  0.00           H
ATOM   1481  HZ3 LYS A 680      45.060  62.100  74.570  1.00  0.00           H
ATOM   1482  C   LYS A 680      42.070  59.480  72.390  1.00  0.00           C
ATOM   1483  O   LYS A 680      41.770  59.540  73.600  1.00  0.00           O
ATOM   1484  N   PHE A 681      41.260  59.920  71.430  1.00  0.00           N
ATOM   1485  HN  PHE A 681      41.580  59.990  70.490  1.00  0.00           H
ATOM   1486  CA  PHE A 681      39.980  60.560  71.620  1.00  0.00           C
ATOM   1487  HA  PHE A 681      40.220  61.500  72.100  1.00  0.00           H
ATOM   1488  CB  PHE A 681      39.480  60.690  70.180  1.00  0.00           C
ATOM   1489  HB1 PHE A 681      39.660  59.820  69.520  1.00  0.00           H
ATOM   1490  HB2 PHE A 681      40.100  61.500  69.770  1.00  0.00           H
ATOM   1491  CG  PHE A 681      38.040  61.150  69.980  1.00  0.00           C
ATOM   1492  CD1 PHE A 681      37.780  62.570  70.060  1.00  0.00           C
ATOM   1493  HD1 PHE A 681      38.580  63.270  70.210  1.00  0.00           H
ATOM   1494  CE1 PHE A 681      36.490  63.030  69.840  1.00  0.00           C
ATOM   1495  HE1 PHE A 681      36.320  64.100  69.850  1.00  0.00           H
ATOM   1496  CZ  PHE A 681      35.450  62.150  69.590  1.00  0.00           C
ATOM   1497  HZ  PHE A 681      34.450  62.530  69.410  1.00  0.00           H
ATOM   1498  CD2 PHE A 681      36.950  60.270  69.850  1.00  0.00           C
ATOM   1499  HD2 PHE A 681      37.240  59.230  69.860  1.00  0.00           H
ATOM   1500  CE2 PHE A 681      35.650  60.800  69.600  1.00  0.00           C
ATOM   1501  HE2 PHE A 681      34.860  60.100  69.390  1.00  0.00           H
ATOM   1502  C   PHE A 681      39.060  59.770  72.480  1.00  0.00           C
ATOM   1503  O   PHE A 681      38.400  60.340  73.340  1.00  0.00           O
ATOM   1504  N   CYS A 682      39.050  58.450  72.270  1.00  0.00           N
ATOM   1505  HN  CYS A 682      39.630  58.060  71.570  1.00  0.00           H
ATOM   1506  CA  CYS A 682      38.170  57.520  73.020  1.00  0.00           C
ATOM   1507  HA  CYS A 682      37.190  57.950  72.880  1.00  0.00           H
ATOM   1508  CB  CYS A 682      38.070  56.030  72.450  1.00  0.00           C
ATOM   1509  HB1 CYS A 682      37.600  55.460  73.290  1.00  0.00           H
ATOM   1510  HB2 CYS A 682      39.070  55.590  72.240  1.00  0.00           H
ATOM   1511  SG  CYS A 682      36.860  55.870  71.050  1.00  0.00           S
ATOM   1512  HG1 CYS A 682      37.680  56.660  70.370  1.00  0.00           H
ATOM   1513  C   CYS A 682      38.460  57.550  74.490  1.00  0.00           C
ATOM   1514  O   CYS A 682      37.530  57.460  75.280  1.00  0.00           O
ATOM   1515  N   ARG A 683      39.730  57.680  74.970  1.00  0.00           N
ATOM   1516  HN  ARG A 683      40.520  57.640  74.360  1.00  0.00           H
ATOM   1517  CA  ARG A 683      40.070  58.040  76.370  1.00  0.00           C
ATOM   1518  HA  ARG A 683      39.530  57.290  76.910  1.00  0.00           H
ATOM   1519  CB  ARG A 683      41.560  57.810  76.590  1.00  0.00           C
ATOM   1520  HB1 ARG A 683      41.820  58.370  77.520  1.00  0.00           H
ATOM   1521  HB2 ARG A 683      42.120  58.280  75.760  1.00  0.00           H
ATOM   1522  CG  ARG A 683      42.250  56.420  76.620  1.00  0.00           C
ATOM   1523  HG1 ARG A 683      43.360  56.480  76.650  1.00  0.00           H
ATOM   1524  HG2 ARG A 683      41.910  55.960  75.670  1.00  0.00           H
ATOM   1525  CD  ARG A 683      41.850  55.510  77.780  1.00  0.00           C
ATOM   1526  HD1 ARG A 683      41.860  56.090  78.730  1.00  0.00           H
ATOM   1527  HD2 ARG A 683      42.540  54.650  77.980  1.00  0.00           H
ATOM   1528  NE  ARG A 683      40.490  54.870  77.630  1.00  0.00           N
ATOM   1529  HE  ARG A 683      40.270  54.160  76.970  1.00  0.00           H
ATOM   1530  CZ  ARG A 683      39.510  55.070  78.520  1.00  0.00           C
ATOM   1531  NH1 ARG A 683      39.560  55.850  79.590  1.00  0.00           N
ATOM   1532 HH11 ARG A 683      40.260  56.560  79.700  1.00  0.00           H
ATOM   1533 HH12 ARG A 683      38.720  55.890  80.150  1.00  0.00           H
ATOM   1534  NH2 ARG A 683      38.550  54.230  78.430  1.00  0.00           N
ATOM   1535 HH21 ARG A 683      38.490  53.550  77.690  1.00  0.00           H
ATOM   1536 HH22 ARG A 683      37.740  54.330  79.020  1.00  0.00           H
ATOM   1537  C   ARG A 683      39.600  59.410  76.870  1.00  0.00           C
ATOM   1538  O   ARG A 683      39.160  59.560  78.000  1.00  0.00           O
ATOM   1539  N   ASP A 684      39.760  60.400  76.030  1.00  0.00           N
ATOM   1540  HN  ASP A 684      39.960  60.150  75.080  1.00  0.00           H
ATOM   1541  CA  ASP A 684      39.450  61.770  76.410  1.00  0.00           C
ATOM   1542  HA  ASP A 684      40.170  62.010  77.180  1.00  0.00           H
ATOM   1543  CB  ASP A 684      39.870  62.840  75.330  1.00  0.00           C
ATOM   1544  HB1 ASP A 684      39.570  63.860  75.650  1.00  0.00           H
ATOM   1545  HB2 ASP A 684      39.380  62.550  74.380  1.00  0.00           H
ATOM   1546  CG  ASP A 684      41.320  62.900  75.160  1.00  0.00           C
ATOM   1547  OD1 ASP A 684      42.200  62.430  75.950  1.00  0.00           O
ATOM   1548  OD2 ASP A 684      41.720  63.610  74.210  1.00  0.00           O
ATOM   1549  C   ASP A 684      37.980  62.020  76.790  1.00  0.00           C
ATOM   1550  O   ASP A 684      37.650  62.640  77.830  1.00  0.00           O
ATOM   1551  N   TYR A 685      37.050  61.380  76.010  1.00  0.00           N
ATOM   1552  HN  TYR A 685      37.140  60.940  75.120  1.00  0.00           H
ATOM   1553  CA  TYR A 685      35.640  61.500  76.420  1.00  0.00           C
ATOM   1554  HA  TYR A 685      35.450  62.290  77.130  1.00  0.00           H
ATOM   1555  CB  TYR A 685      34.820  62.020  75.220  1.00  0.00           C
ATOM   1556  HB1 TYR A 685      33.790  62.300  75.530  1.00  0.00           H
ATOM   1557  HB2 TYR A 685      34.730  61.260  74.420  1.00  0.00           H
ATOM   1558  CG  TYR A 685      35.270  63.320  74.670  1.00  0.00           C
ATOM   1559  CD1 TYR A 685      36.360  63.380  73.770  1.00  0.00           C
ATOM   1560  HD1 TYR A 685      36.800  62.460  73.410  1.00  0.00           H
ATOM   1561  CE1 TYR A 685      36.740  64.690  73.320  1.00  0.00           C
ATOM   1562  HE1 TYR A 685      37.510  64.770  72.560  1.00  0.00           H
ATOM   1563  CZ  TYR A 685      36.090  65.860  73.780  1.00  0.00           C
ATOM   1564  OH  TYR A 685      36.520  67.160  73.390  1.00  0.00           O
ATOM   1565  HH  TYR A 685      35.830  67.780  73.610  1.00  0.00           H
ATOM   1566  CD2 TYR A 685      34.610  64.510  75.150  1.00  0.00           C
ATOM   1567  HD2 TYR A 685      33.900  64.410  75.950  1.00  0.00           H
ATOM   1568  CE2 TYR A 685      35.030  65.800  74.650  1.00  0.00           C
ATOM   1569  HE2 TYR A 685      34.500  66.630  75.090  1.00  0.00           H
ATOM   1570  C   TYR A 685      35.110  60.220  77.030  1.00  0.00           C
ATOM   1571  O   TYR A 685      33.900  60.110  77.200  1.00  0.00           O
ATOM   1572  N   GLN A 686      35.960  59.220  77.400  1.00  0.00           N
ATOM   1573  HN  GLN A 686      36.910  59.220  77.070  1.00  0.00           H
ATOM   1574  CA  GLN A 686      35.720  58.040  78.250  1.00  0.00           C
ATOM   1575  HA  GLN A 686      36.670  57.560  78.430  1.00  0.00           H
ATOM   1576  CB  GLN A 686      35.130  58.350  79.570  1.00  0.00           C
ATOM   1577  HB1 GLN A 686      34.890  57.400  80.100  1.00  0.00           H
ATOM   1578  HB2 GLN A 686      34.200  58.950  79.530  1.00  0.00           H
ATOM   1579  CG  GLN A 686      36.100  59.160  80.460  1.00  0.00           C
ATOM   1580  HG1 GLN A 686      35.680  59.640  81.370  1.00  0.00           H
ATOM   1581  HG2 GLN A 686      36.300  60.000  79.760  1.00  0.00           H
ATOM   1582  CD  GLN A 686      37.340  58.440  80.810  1.00  0.00           C
ATOM   1583  OE1 GLN A 686      37.420  57.200  81.040  1.00  0.00           O
ATOM   1584  NE2 GLN A 686      38.370  59.260  80.820  1.00  0.00           N
ATOM   1585 HE21 GLN A 686      39.200  58.860  81.210  1.00  0.00           H
ATOM   1586 HE22 GLN A 686      38.290  60.150  80.380  1.00  0.00           H
ATOM   1587  C   GLN A 686      34.970  56.920  77.480  1.00  0.00           C
ATOM   1588  O   GLN A 686      34.360  56.060  78.110  1.00  0.00           O
ATOM   1589  N   LEU A 687      35.080  56.870  76.120  1.00  0.00           N
ATOM   1590  HN  LEU A 687      35.800  57.380  75.680  1.00  0.00           H
ATOM   1591  CA  LEU A 687      34.280  56.040  75.300  1.00  0.00           C
ATOM   1592  HA  LEU A 687      33.250  55.940  75.640  1.00  0.00           H
ATOM   1593  CB  LEU A 687      34.260  56.700  73.880  1.00  0.00           C
ATOM   1594  HB1 LEU A 687      33.730  56.180  73.050  1.00  0.00           H
ATOM   1595  HB2 LEU A 687      35.300  56.790  73.520  1.00  0.00           H
ATOM   1596  CG  LEU A 687      33.670  58.110  73.870  1.00  0.00           C
ATOM   1597  HG  LEU A 687      34.160  58.810  74.580  1.00  0.00           H
ATOM   1598  CD1 LEU A 687      33.870  58.770  72.490  1.00  0.00           C
ATOM   1599 HD11 LEU A 687      34.930  58.910  72.200  1.00  0.00           H
ATOM   1600 HD12 LEU A 687      33.440  59.790  72.420  1.00  0.00           H
ATOM   1601 HD13 LEU A 687      33.320  58.110  71.790  1.00  0.00           H
ATOM   1602  CD2 LEU A 687      32.150  58.070  74.030  1.00  0.00           C
ATOM   1603 HD21 LEU A 687      31.700  59.040  73.720  1.00  0.00           H
ATOM   1604 HD22 LEU A 687      31.940  57.870  75.100  1.00  0.00           H
ATOM   1605 HD23 LEU A 687      31.620  57.250  73.490  1.00  0.00           H
ATOM   1606  C   LEU A 687      34.800  54.630  75.120  1.00  0.00           C
ATOM   1607  O   LEU A 687      35.960  54.320  75.070  1.00  0.00           O
ATOM   1608  N   SER A 688      33.890  53.590  75.020  1.00  0.00           N
ATOM   1609  HN  SER A 688      32.930  53.830  74.960  1.00  0.00           H
ATOM   1610  CA  SER A 688      34.320  52.210  74.980  1.00  0.00           C
ATOM   1611  HA  SER A 688      35.110  52.000  75.690  1.00  0.00           H
ATOM   1612  CB  SER A 688      33.150  51.280  75.190  1.00  0.00           C
ATOM   1613  HB1 SER A 688      32.300  51.510  74.500  1.00  0.00           H
ATOM   1614  HB2 SER A 688      32.810  51.520  76.210  1.00  0.00           H
ATOM   1615  OG  SER A 688      33.460  49.900  75.180  1.00  0.00           O
ATOM   1616  HG1 SER A 688      32.980  49.560  75.950  1.00  0.00           H
ATOM   1617  C   SER A 688      34.870  51.880  73.630  1.00  0.00           C
ATOM   1618  O   SER A 688      34.150  51.950  72.640  1.00  0.00           O
ATOM   1619  N   TYR A 689      36.160  51.520  73.430  1.00  0.00           N
ATOM   1620  HN  TYR A 689      36.710  51.410  74.270  1.00  0.00           H
ATOM   1621  CA  TYR A 689      36.820  51.460  72.130  1.00  0.00           C
ATOM   1622  HA  TYR A 689      36.660  52.450  71.730  1.00  0.00           H
ATOM   1623  CB  TYR A 689      38.390  51.280  72.350  1.00  0.00           C
ATOM   1624  HB1 TYR A 689      38.540  50.310  72.870  1.00  0.00           H
ATOM   1625  HB2 TYR A 689      38.680  52.130  73.010  1.00  0.00           H
ATOM   1626  CG  TYR A 689      39.260  51.430  71.130  1.00  0.00           C
ATOM   1627  CD1 TYR A 689      39.180  52.660  70.470  1.00  0.00           C
ATOM   1628  HD1 TYR A 689      38.440  53.390  70.790  1.00  0.00           H
ATOM   1629  CE1 TYR A 689      40.050  52.890  69.350  1.00  0.00           C
ATOM   1630  HE1 TYR A 689      39.870  53.750  68.730  1.00  0.00           H
ATOM   1631  CZ  TYR A 689      40.910  51.870  68.920  1.00  0.00           C
ATOM   1632  OH  TYR A 689      41.550  52.070  67.700  1.00  0.00           O
ATOM   1633  HH  TYR A 689      41.840  51.220  67.350  1.00  0.00           H
ATOM   1634  CD2 TYR A 689      40.210  50.500  70.730  1.00  0.00           C
ATOM   1635  HD2 TYR A 689      40.370  49.590  71.290  1.00  0.00           H
ATOM   1636  CE2 TYR A 689      41.070  50.730  69.650  1.00  0.00           C
ATOM   1637  HE2 TYR A 689      41.800  49.970  69.420  1.00  0.00           H
ATOM   1638  C   TYR A 689      36.160  50.400  71.230  1.00  0.00           C
ATOM   1639  O   TYR A 689      35.780  50.680  70.110  1.00  0.00           O
ATOM   1640  N   LEU A 690      35.940  49.220  71.810  1.00  0.00           N
ATOM   1641  HN  LEU A 690      36.270  49.190  72.750  1.00  0.00           H
ATOM   1642  CA  LEU A 690      35.460  48.030  71.040  1.00  0.00           C
ATOM   1643  HA  LEU A 690      35.990  47.890  70.100  1.00  0.00           H
ATOM   1644  CB  LEU A 690      35.440  46.770  71.950  1.00  0.00           C
ATOM   1645  HB1 LEU A 690      35.100  45.890  71.380  1.00  0.00           H
ATOM   1646  HB2 LEU A 690      34.740  47.020  72.780  1.00  0.00           H
ATOM   1647  CG  LEU A 690      36.830  46.440  72.550  1.00  0.00           C
ATOM   1648  HG  LEU A 690      37.360  47.240  73.090  1.00  0.00           H
ATOM   1649  CD1 LEU A 690      36.450  45.430  73.630  1.00  0.00           C
ATOM   1650 HD11 LEU A 690      35.940  45.940  74.470  1.00  0.00           H
ATOM   1651 HD12 LEU A 690      37.350  44.870  73.950  1.00  0.00           H
ATOM   1652 HD13 LEU A 690      35.820  44.680  73.100  1.00  0.00           H
ATOM   1653  CD2 LEU A 690      37.700  45.930  71.390  1.00  0.00           C
ATOM   1654 HD21 LEU A 690      37.550  46.560  70.490  1.00  0.00           H
ATOM   1655 HD22 LEU A 690      37.410  44.910  71.080  1.00  0.00           H
ATOM   1656 HD23 LEU A 690      38.750  46.040  71.730  1.00  0.00           H
ATOM   1657  C   LEU A 690      34.060  48.240  70.490  1.00  0.00           C
ATOM   1658  O   LEU A 690      33.730  47.980  69.280  1.00  0.00           O
ATOM   1659  N   SER A 691      33.170  48.790  71.370  1.00  0.00           N
ATOM   1660  HN  SER A 691      33.390  48.890  72.330  1.00  0.00           H
ATOM   1661  CA  SER A 691      31.780  49.130  70.960  1.00  0.00           C
ATOM   1662  HA  SER A 691      31.310  48.210  70.650  1.00  0.00           H
ATOM   1663  CB  SER A 691      31.000  49.750  72.260  1.00  0.00           C
ATOM   1664  HB1 SER A 691      31.660  50.470  72.770  1.00  0.00           H
ATOM   1665  HB2 SER A 691      30.780  48.980  73.030  1.00  0.00           H
ATOM   1666  OG  SER A 691      29.780  50.460  72.040  1.00  0.00           O
ATOM   1667  HG1 SER A 691      29.160  49.830  71.670  1.00  0.00           H
ATOM   1668  C   SER A 691      31.690  50.080  69.850  1.00  0.00           C
ATOM   1669  O   SER A 691      30.860  49.910  68.970  1.00  0.00           O
ATOM   1670  N   LEU A 692      32.520  51.210  69.890  1.00  0.00           N
ATOM   1671  HN  LEU A 692      33.140  51.300  70.680  1.00  0.00           H
ATOM   1672  CA  LEU A 692      32.540  52.280  68.880  1.00  0.00           C
ATOM   1673  HA  LEU A 692      31.570  52.600  68.540  1.00  0.00           H
ATOM   1674  CB  LEU A 692      33.300  53.510  69.450  1.00  0.00           C
ATOM   1675  HB1 LEU A 692      34.310  53.200  69.790  1.00  0.00           H
ATOM   1676  HB2 LEU A 692      32.850  53.880  70.390  1.00  0.00           H
ATOM   1677  CG  LEU A 692      33.440  54.690  68.510  1.00  0.00           C
ATOM   1678  HG  LEU A 692      34.090  54.400  67.650  1.00  0.00           H
ATOM   1679  CD1 LEU A 692      32.110  55.140  67.940  1.00  0.00           C
ATOM   1680 HD11 LEU A 692      32.210  55.980  67.200  1.00  0.00           H
ATOM   1681 HD12 LEU A 692      31.350  55.540  68.630  1.00  0.00           H
ATOM   1682 HD13 LEU A 692      31.720  54.290  67.350  1.00  0.00           H
ATOM   1683  CD2 LEU A 692      34.130  55.870  69.160  1.00  0.00           C
ATOM   1684 HD21 LEU A 692      33.790  56.760  68.580  1.00  0.00           H
ATOM   1685 HD22 LEU A 692      35.220  55.720  69.040  1.00  0.00           H
ATOM   1686 HD23 LEU A 692      33.810  56.040  70.210  1.00  0.00           H
ATOM   1687  C   LEU A 692      33.140  51.720  67.580  1.00  0.00           C
ATOM   1688  O   LEU A 692      32.760  52.160  66.520  1.00  0.00           O
ATOM   1689  N   ARG A 693      34.040  50.700  67.660  1.00  0.00           N
ATOM   1690  HN  ARG A 693      34.530  50.380  68.470  1.00  0.00           H
ATOM   1691  CA  ARG A 693      34.520  50.150  66.410  1.00  0.00           C
ATOM   1692  HA  ARG A 693      34.550  50.890  65.620  1.00  0.00           H
ATOM   1693  CB  ARG A 693      35.950  49.520  66.500  1.00  0.00           C
ATOM   1694  HB1 ARG A 693      36.110  49.070  65.490  1.00  0.00           H
ATOM   1695  HB2 ARG A 693      35.900  48.670  67.210  1.00  0.00           H
ATOM   1696  CG  ARG A 693      37.040  50.490  66.900  1.00  0.00           C
ATOM   1697  HG1 ARG A 693      36.820  50.960  67.880  1.00  0.00           H
ATOM   1698  HG2 ARG A 693      36.980  51.390  66.230  1.00  0.00           H
ATOM   1699  CD  ARG A 693      38.490  49.860  66.760  1.00  0.00           C
ATOM   1700  HD1 ARG A 693      39.160  50.670  67.110  1.00  0.00           H
ATOM   1701  HD2 ARG A 693      38.590  49.730  65.660  1.00  0.00           H
ATOM   1702  NE  ARG A 693      38.510  48.600  67.450  1.00  0.00           N
ATOM   1703  HE  ARG A 693      37.620  48.140  67.520  1.00  0.00           H
ATOM   1704  CZ  ARG A 693      39.560  47.950  67.960  1.00  0.00           C
ATOM   1705  NH1 ARG A 693      40.810  48.260  67.790  1.00  0.00           N
ATOM   1706 HH11 ARG A 693      41.080  48.990  67.160  1.00  0.00           H
ATOM   1707 HH12 ARG A 693      41.480  47.520  67.860  1.00  0.00           H
ATOM   1708  NH2 ARG A 693      39.320  46.830  68.640  1.00  0.00           N
ATOM   1709 HH21 ARG A 693      38.390  46.450  68.580  1.00  0.00           H
ATOM   1710 HH22 ARG A 693      40.110  46.340  69.000  1.00  0.00           H
ATOM   1711  C   ARG A 693      33.670  49.100  65.740  1.00  0.00           C
ATOM   1712  O   ARG A 693      33.690  48.950  64.490  1.00  0.00           O
ATOM   1713  N   THR A 694      32.790  48.430  66.560  1.00  0.00           N
ATOM   1714  HN  THR A 694      33.130  48.330  67.490  1.00  0.00           H
ATOM   1715  CA  THR A 694      31.660  47.600  66.100  1.00  0.00           C
ATOM   1716  HA  THR A 694      32.160  46.850  65.510  1.00  0.00           H
ATOM   1717  CB  THR A 694      30.950  46.910  67.300  1.00  0.00           C
ATOM   1718  HB  THR A 694      30.170  47.560  67.750  1.00  0.00           H
ATOM   1719  OG1 THR A 694      31.860  46.350  68.170  1.00  0.00           O
ATOM   1720  HG1 THR A 694      32.420  47.010  68.590  1.00  0.00           H
ATOM   1721  CG2 THR A 694      30.100  45.790  66.660  1.00  0.00           C
ATOM   1722 HG21 THR A 694      30.800  45.090  66.200  1.00  0.00           H
ATOM   1723 HG22 THR A 694      29.360  46.220  65.950  1.00  0.00           H
ATOM   1724 HG23 THR A 694      29.530  45.240  67.450  1.00  0.00           H
ATOM   1725  C   THR A 694      30.690  48.290  65.210  1.00  0.00           C
ATOM   1726  O   THR A 694      30.320  47.770  64.150  1.00  0.00           O
ATOM   1727  N   SER A 695      30.210  49.490  65.620  1.00  0.00           N
ATOM   1728  HN  SER A 695      30.460  49.810  66.540  1.00  0.00           H
ATOM   1729  CA  SER A 695      29.280  50.340  64.810  1.00  0.00           C
ATOM   1730  HA  SER A 695      28.410  49.750  64.540  1.00  0.00           H
ATOM   1731  CB  SER A 695      28.740  51.630  65.580  1.00  0.00           C
ATOM   1732  HB1 SER A 695      29.600  52.330  65.620  1.00  0.00           H
ATOM   1733  HB2 SER A 695      28.430  51.290  66.580  1.00  0.00           H
ATOM   1734  OG  SER A 695      27.690  52.250  64.850  1.00  0.00           O
ATOM   1735  HG1 SER A 695      27.270  52.820  65.510  1.00  0.00           H
ATOM   1736  C   SER A 695      29.890  50.760  63.500  1.00  0.00           C
ATOM   1737  O   SER A 695      29.250  50.770  62.390  1.00  0.00           O
ATOM   1738  N   ILE A 696      31.200  51.080  63.590  1.00  0.00           N
ATOM   1739  HN  ILE A 696      31.680  51.060  64.460  1.00  0.00           H
ATOM   1740  CA  ILE A 696      32.000  51.440  62.480  1.00  0.00           C
ATOM   1741  HA  ILE A 696      31.490  52.230  61.950  1.00  0.00           H
ATOM   1742  CB  ILE A 696      33.360  52.030  62.800  1.00  0.00           C
ATOM   1743  HB  ILE A 696      33.910  51.500  63.600  1.00  0.00           H
ATOM   1744  CG2 ILE A 696      34.220  52.340  61.480  1.00  0.00           C
ATOM   1745 HG21 ILE A 696      35.080  53.010  61.710  1.00  0.00           H
ATOM   1746 HG22 ILE A 696      33.700  52.850  60.640  1.00  0.00           H
ATOM   1747 HG23 ILE A 696      34.670  51.380  61.160  1.00  0.00           H
ATOM   1748  CG1 ILE A 696      32.980  53.370  63.550  1.00  0.00           C
ATOM   1749 HG11 ILE A 696      32.260  53.100  64.360  1.00  0.00           H
ATOM   1750 HG12 ILE A 696      32.600  54.050  62.770  1.00  0.00           H
ATOM   1751  CD  ILE A 696      34.200  54.170  64.150  1.00  0.00           C
ATOM   1752  HD1 ILE A 696      33.760  55.140  64.490  1.00  0.00           H
ATOM   1753  HD2 ILE A 696      34.850  54.330  63.260  1.00  0.00           H
ATOM   1754  HD3 ILE A 696      34.830  53.660  64.920  1.00  0.00           H
ATOM   1755  C   ILE A 696      32.170  50.340  61.460  1.00  0.00           C
ATOM   1756  O   ILE A 696      32.090  50.530  60.300  1.00  0.00           O
ATOM   1757  N   GLY A 697      32.320  49.090  61.990  1.00  0.00           N
ATOM   1758  HN  GLY A 697      32.280  48.950  62.980  1.00  0.00           H
ATOM   1759  CA  GLY A 697      32.500  47.930  61.180  1.00  0.00           C
ATOM   1760  HA1 GLY A 697      32.680  47.150  61.910  1.00  0.00           H
ATOM   1761  HA2 GLY A 697      33.330  48.120  60.530  1.00  0.00           H
ATOM   1762  C   GLY A 697      31.310  47.590  60.420  1.00  0.00           C
ATOM   1763  O   GLY A 697      31.460  47.140  59.290  1.00  0.00           O
ATOM   1764  N   LEU A 698      30.130  47.640  60.910  1.00  0.00           N
ATOM   1765  HN  LEU A 698      30.120  47.860  61.880  1.00  0.00           H
ATOM   1766  CA  LEU A 698      28.940  47.280  60.240  1.00  0.00           C
ATOM   1767  HA  LEU A 698      29.040  46.420  59.590  1.00  0.00           H
ATOM   1768  CB  LEU A 698      27.770  47.050  61.210  1.00  0.00           C
ATOM   1769  HB1 LEU A 698      26.900  46.850  60.550  1.00  0.00           H
ATOM   1770  HB2 LEU A 698      27.700  47.980  61.810  1.00  0.00           H
ATOM   1771  CG  LEU A 698      27.850  45.840  62.150  1.00  0.00           C
ATOM   1772  HG  LEU A 698      28.760  45.970  62.770  1.00  0.00           H
ATOM   1773  CD1 LEU A 698      26.690  45.900  63.090  1.00  0.00           C
ATOM   1774 HD11 LEU A 698      26.650  44.990  63.720  1.00  0.00           H
ATOM   1775 HD12 LEU A 698      25.780  45.870  62.470  1.00  0.00           H
ATOM   1776 HD13 LEU A 698      26.620  46.770  63.770  1.00  0.00           H
ATOM   1777  CD2 LEU A 698      27.940  44.520  61.470  1.00  0.00           C
ATOM   1778 HD21 LEU A 698      27.040  44.290  60.860  1.00  0.00           H
ATOM   1779 HD22 LEU A 698      27.940  43.710  62.230  1.00  0.00           H
ATOM   1780 HD23 LEU A 698      28.890  44.430  60.930  1.00  0.00           H
ATOM   1781  C   LEU A 698      28.660  48.250  59.200  1.00  0.00           C
ATOM   1782  O   LEU A 698      28.470  47.820  58.020  1.00  0.00           O
ATOM   1783  N   TRP A 699      28.790  49.580  59.470  1.00  0.00           N
ATOM   1784  HN  TRP A 699      28.750  49.880  60.420  1.00  0.00           H
ATOM   1785  CA  TRP A 699      28.490  50.530  58.380  1.00  0.00           C
ATOM   1786  HA  TRP A 699      27.510  50.270  58.000  1.00  0.00           H
ATOM   1787  CB  TRP A 699      28.310  51.940  58.900  1.00  0.00           C
ATOM   1788  HB1 TRP A 699      29.220  52.290  59.450  1.00  0.00           H
ATOM   1789  HB2 TRP A 699      27.630  51.790  59.760  1.00  0.00           H
ATOM   1790  CG  TRP A 699      27.740  53.080  58.080  1.00  0.00           C
ATOM   1791  CD1 TRP A 699      28.360  53.940  57.220  1.00  0.00           C
ATOM   1792  HD1 TRP A 699      29.410  53.820  56.970  1.00  0.00           H
ATOM   1793  NE1 TRP A 699      27.500  54.820  56.640  1.00  0.00           N
ATOM   1794  HE1 TRP A 699      27.660  55.510  55.950  1.00  0.00           H
ATOM   1795  CE2 TRP A 699      26.280  54.630  57.200  1.00  0.00           C
ATOM   1796  CD2 TRP A 699      26.350  53.450  58.050  1.00  0.00           C
ATOM   1797  CE3 TRP A 699      25.270  53.010  58.770  1.00  0.00           C
ATOM   1798  HE3 TRP A 699      25.280  52.060  59.290  1.00  0.00           H
ATOM   1799  CZ3 TRP A 699      24.010  53.640  58.600  1.00  0.00           C
ATOM   1800  HZ3 TRP A 699      23.150  53.080  58.950  1.00  0.00           H
ATOM   1801  CZ2 TRP A 699      24.980  55.230  56.950  1.00  0.00           C
ATOM   1802  HZ2 TRP A 699      24.930  56.050  56.260  1.00  0.00           H
ATOM   1803  CH2 TRP A 699      23.840  54.670  57.630  1.00  0.00           C
ATOM   1804  HH2 TRP A 699      22.900  55.190  57.560  1.00  0.00           H
ATOM   1805  C   TRP A 699      29.550  50.560  57.280  1.00  0.00           C
ATOM   1806  O   TRP A 699      29.220  50.750  56.100  1.00  0.00           O
ATOM   1807  N   THR A 700      30.850  50.460  57.630  1.00  0.00           N
ATOM   1808  HN  THR A 700      31.080  50.350  58.590  1.00  0.00           H
ATOM   1809  CA  THR A 700      31.960  50.380  56.720  1.00  0.00           C
ATOM   1810  HA  THR A 700      31.810  51.300  56.190  1.00  0.00           H
ATOM   1811  CB  THR A 700      33.310  50.320  57.490  1.00  0.00           C
ATOM   1812  HB  THR A 700      33.360  49.530  58.270  1.00  0.00           H
ATOM   1813  OG1 THR A 700      33.530  51.580  58.120  1.00  0.00           O
ATOM   1814  HG1 THR A 700      32.820  51.650  58.760  1.00  0.00           H
ATOM   1815  CG2 THR A 700      34.490  50.220  56.550  1.00  0.00           C
ATOM   1816 HG21 THR A 700      34.570  49.270  55.970  1.00  0.00           H
ATOM   1817 HG22 THR A 700      35.490  50.360  56.990  1.00  0.00           H
ATOM   1818 HG23 THR A 700      34.330  51.040  55.820  1.00  0.00           H
ATOM   1819  C   THR A 700      31.890  49.180  55.800  1.00  0.00           C
ATOM   1820  O   THR A 700      32.100  49.230  54.590  1.00  0.00           O
ATOM   1821  N   SER A 701      31.620  47.950  56.370  1.00  0.00           N
ATOM   1822  HN  SER A 701      31.310  47.820  57.310  1.00  0.00           H
ATOM   1823  CA  SER A 701      31.450  46.770  55.570  1.00  0.00           C
ATOM   1824  HA  SER A 701      32.350  46.710  54.970  1.00  0.00           H
ATOM   1825  CB  SER A 701      31.350  45.450  56.390  1.00  0.00           C
ATOM   1826  HB1 SER A 701      32.260  45.340  57.020  1.00  0.00           H
ATOM   1827  HB2 SER A 701      31.290  44.630  55.620  1.00  0.00           H
ATOM   1828  OG  SER A 701      30.200  45.230  57.200  1.00  0.00           O
ATOM   1829  HG1 SER A 701      30.420  45.560  58.080  1.00  0.00           H
ATOM   1830  C   SER A 701      30.160  46.800  54.640  1.00  0.00           C
ATOM   1831  O   SER A 701      30.250  46.530  53.450  1.00  0.00           O
ATOM   1832  N   PHE A 702      28.990  47.310  55.150  1.00  0.00           N
ATOM   1833  HN  PHE A 702      28.940  47.390  56.140  1.00  0.00           H
ATOM   1834  CA  PHE A 702      27.770  47.620  54.330  1.00  0.00           C
ATOM   1835  HA  PHE A 702      27.370  46.690  53.940  1.00  0.00           H
ATOM   1836  CB  PHE A 702      26.690  48.210  55.280  1.00  0.00           C
ATOM   1837  HB1 PHE A 702      27.200  49.120  55.690  1.00  0.00           H
ATOM   1838  HB2 PHE A 702      26.570  47.540  56.170  1.00  0.00           H
ATOM   1839  CG  PHE A 702      25.290  48.510  54.710  1.00  0.00           C
ATOM   1840  CD1 PHE A 702      24.740  47.570  53.810  1.00  0.00           C
ATOM   1841  HD1 PHE A 702      25.180  46.640  53.470  1.00  0.00           H
ATOM   1842  CE1 PHE A 702      23.560  47.900  53.170  1.00  0.00           C
ATOM   1843  HE1 PHE A 702      23.030  47.190  52.530  1.00  0.00           H
ATOM   1844  CZ  PHE A 702      22.890  49.170  53.480  1.00  0.00           C
ATOM   1845  HZ  PHE A 702      22.020  49.520  52.940  1.00  0.00           H
ATOM   1846  CD2 PHE A 702      24.620  49.680  55.160  1.00  0.00           C
ATOM   1847  HD2 PHE A 702      24.970  50.350  55.920  1.00  0.00           H
ATOM   1848  CE2 PHE A 702      23.440  49.980  54.520  1.00  0.00           C
ATOM   1849  HE2 PHE A 702      23.090  50.980  54.770  1.00  0.00           H
ATOM   1850  C   PHE A 702      28.000  48.530  53.100  1.00  0.00           C
ATOM   1851  O   PHE A 702      27.720  48.100  52.010  1.00  0.00           O
ATOM   1852  N   LEU A 703      28.670  49.620  53.300  1.00  0.00           N
ATOM   1853  HN  LEU A 703      28.950  49.800  54.240  1.00  0.00           H
ATOM   1854  CA  LEU A 703      28.910  50.640  52.280  1.00  0.00           C
ATOM   1855  HA  LEU A 703      28.050  50.990  51.720  1.00  0.00           H
ATOM   1856  CB  LEU A 703      29.600  51.930  52.910  1.00  0.00           C
ATOM   1857  HB1 LEU A 703      30.120  52.380  52.040  1.00  0.00           H
ATOM   1858  HB2 LEU A 703      30.380  51.670  53.650  1.00  0.00           H
ATOM   1859  CG  LEU A 703      28.630  53.050  53.460  1.00  0.00           C
ATOM   1860  HG  LEU A 703      28.150  52.640  54.380  1.00  0.00           H
ATOM   1861  CD1 LEU A 703      29.420  54.290  53.880  1.00  0.00           C
ATOM   1862 HD11 LEU A 703      30.100  53.990  54.710  1.00  0.00           H
ATOM   1863 HD12 LEU A 703      28.780  55.110  54.250  1.00  0.00           H
ATOM   1864 HD13 LEU A 703      30.070  54.430  53.000  1.00  0.00           H
ATOM   1865  CD2 LEU A 703      27.520  53.500  52.550  1.00  0.00           C
ATOM   1866 HD21 LEU A 703      26.900  54.160  53.200  1.00  0.00           H
ATOM   1867 HD22 LEU A 703      26.770  52.790  52.130  1.00  0.00           H
ATOM   1868 HD23 LEU A 703      27.880  54.230  51.810  1.00  0.00           H
ATOM   1869  C   LEU A 703      29.760  50.090  51.160  1.00  0.00           C
ATOM   1870  O   LEU A 703      29.500  50.320  49.980  1.00  0.00           O
ATOM   1871  N   CYS A 704      30.750  49.260  51.500  1.00  0.00           N
ATOM   1872  HN  CYS A 704      31.030  49.150  52.450  1.00  0.00           H
ATOM   1873  CA  CYS A 704      31.540  48.530  50.560  1.00  0.00           C
ATOM   1874  HA  CYS A 704      32.050  49.270  49.950  1.00  0.00           H
ATOM   1875  CB  CYS A 704      32.700  47.710  51.170  1.00  0.00           C
ATOM   1876  HB1 CYS A 704      33.240  47.110  50.420  1.00  0.00           H
ATOM   1877  HB2 CYS A 704      32.280  46.980  51.900  1.00  0.00           H
ATOM   1878  SG  CYS A 704      33.930  48.640  52.220  1.00  0.00           S
ATOM   1879  HG1 CYS A 704      33.280  48.850  53.350  1.00  0.00           H
ATOM   1880  C   CYS A 704      30.850  47.580  49.600  1.00  0.00           C
ATOM   1881  O   CYS A 704      30.970  47.620  48.390  1.00  0.00           O
ATOM   1882  N   ILE A 705      29.890  46.750  50.080  1.00  0.00           N
ATOM   1883  HN  ILE A 705      29.690  46.640  51.050  1.00  0.00           H
ATOM   1884  CA  ILE A 705      29.190  45.910  49.160  1.00  0.00           C
ATOM   1885  HA  ILE A 705      29.870  45.630  48.370  1.00  0.00           H
ATOM   1886  CB  ILE A 705      28.730  44.560  49.890  1.00  0.00           C
ATOM   1887  HB  ILE A 705      28.520  43.880  49.030  1.00  0.00           H
ATOM   1888  CG2 ILE A 705      29.900  43.890  50.600  1.00  0.00           C
ATOM   1889 HG21 ILE A 705      30.120  44.520  51.470  1.00  0.00           H
ATOM   1890 HG22 ILE A 705      30.830  43.790  49.990  1.00  0.00           H
ATOM   1891 HG23 ILE A 705      29.690  42.830  50.860  1.00  0.00           H
ATOM   1892  CG1 ILE A 705      27.520  44.820  50.830  1.00  0.00           C
ATOM   1893 HG11 ILE A 705      26.620  45.000  50.200  1.00  0.00           H
ATOM   1894 HG12 ILE A 705      27.800  45.780  51.330  1.00  0.00           H
ATOM   1895  CD  ILE A 705      27.260  43.800  51.870  1.00  0.00           C
ATOM   1896  HD1 ILE A 705      28.100  43.560  52.560  1.00  0.00           H
ATOM   1897  HD2 ILE A 705      27.080  42.780  51.460  1.00  0.00           H
ATOM   1898  HD3 ILE A 705      26.340  44.060  52.430  1.00  0.00           H
ATOM   1899  C   ILE A 705      28.060  46.710  48.510  1.00  0.00           C
ATOM   1900  O   ILE A 705      27.610  46.410  47.380  1.00  0.00           O
ATOM   1901  N   VAL A 706      27.600  47.900  49.100  1.00  0.00           N
ATOM   1902  HN  VAL A 706      28.020  48.070  49.980  1.00  0.00           H
ATOM   1903  CA  VAL A 706      26.870  48.870  48.350  1.00  0.00           C
ATOM   1904  HA  VAL A 706      26.100  48.270  47.870  1.00  0.00           H
ATOM   1905  CB  VAL A 706      26.130  49.910  49.190  1.00  0.00           C
ATOM   1906  HB  VAL A 706      26.730  50.410  49.990  1.00  0.00           H
ATOM   1907  CG1 VAL A 706      25.440  50.940  48.310  1.00  0.00           C
ATOM   1908 HG11 VAL A 706      24.900  50.420  47.480  1.00  0.00           H
ATOM   1909 HG12 VAL A 706      26.200  51.670  47.970  1.00  0.00           H
ATOM   1910 HG13 VAL A 706      24.710  51.530  48.910  1.00  0.00           H
ATOM   1911  CG2 VAL A 706      25.090  49.120  50.050  1.00  0.00           C
ATOM   1912 HG21 VAL A 706      24.240  49.700  50.460  1.00  0.00           H
ATOM   1913 HG22 VAL A 706      25.570  48.420  50.770  1.00  0.00           H
ATOM   1914 HG23 VAL A 706      24.600  48.350  49.410  1.00  0.00           H
ATOM   1915  C   VAL A 706      27.560  49.450  47.180  1.00  0.00           C
ATOM   1916  O   VAL A 706      26.940  49.640  46.130  1.00  0.00           O
ATOM   1917  N   LEU A 707      28.880  49.760  47.290  1.00  0.00           N
ATOM   1918  HN  LEU A 707      29.250  49.720  48.220  1.00  0.00           H
ATOM   1919  CA  LEU A 707      29.820  50.120  46.220  1.00  0.00           C
ATOM   1920  HA  LEU A 707      29.480  51.050  45.830  1.00  0.00           H
ATOM   1921  CB  LEU A 707      31.280  50.450  46.690  1.00  0.00           C
ATOM   1922  HB1 LEU A 707      32.050  50.480  45.890  1.00  0.00           H
ATOM   1923  HB2 LEU A 707      31.540  49.610  47.370  1.00  0.00           H
ATOM   1924  CG  LEU A 707      31.410  51.830  47.520  1.00  0.00           C
ATOM   1925  HG  LEU A 707      30.480  51.880  48.120  1.00  0.00           H
ATOM   1926  CD1 LEU A 707      32.600  51.950  48.520  1.00  0.00           C
ATOM   1927 HD11 LEU A 707      32.740  51.050  49.150  1.00  0.00           H
ATOM   1928 HD12 LEU A 707      32.440  52.750  49.280  1.00  0.00           H
ATOM   1929 HD13 LEU A 707      33.520  52.230  47.980  1.00  0.00           H
ATOM   1930  CD2 LEU A 707      31.410  53.060  46.640  1.00  0.00           C
ATOM   1931 HD21 LEU A 707      31.130  53.890  47.320  1.00  0.00           H
ATOM   1932 HD22 LEU A 707      30.660  52.980  45.820  1.00  0.00           H
ATOM   1933 HD23 LEU A 707      32.390  53.310  46.180  1.00  0.00           H
ATOM   1934  C   LEU A 707      29.920  49.100  45.070  1.00  0.00           C
ATOM   1935  O   LEU A 707      29.760  49.410  43.920  1.00  0.00           O
ATOM   1936  N   VAL A 708      29.970  47.780  45.440  1.00  0.00           N
ATOM   1937  HN  VAL A 708      30.090  47.630  46.420  1.00  0.00           H
ATOM   1938  CA  VAL A 708      30.010  46.750  44.350  1.00  0.00           C
ATOM   1939  HA  VAL A 708      30.710  46.860  43.540  1.00  0.00           H
ATOM   1940  CB  VAL A 708      30.390  45.330  44.900  1.00  0.00           C
ATOM   1941  HB  VAL A 708      29.670  45.020  45.670  1.00  0.00           H
ATOM   1942  CG1 VAL A 708      30.220  44.320  43.770  1.00  0.00           C
ATOM   1943 HG11 VAL A 708      30.490  44.740  42.780  1.00  0.00           H
ATOM   1944 HG12 VAL A 708      29.240  43.830  43.590  1.00  0.00           H
ATOM   1945 HG13 VAL A 708      30.860  43.410  43.810  1.00  0.00           H
ATOM   1946  CG2 VAL A 708      31.820  45.440  45.460  1.00  0.00           C
ATOM   1947 HG21 VAL A 708      31.800  46.220  46.240  1.00  0.00           H
ATOM   1948 HG22 VAL A 708      32.510  45.820  44.680  1.00  0.00           H
ATOM   1949 HG23 VAL A 708      32.170  44.430  45.770  1.00  0.00           H
ATOM   1950  C   VAL A 708      28.630  46.750  43.610  1.00  0.00           C
ATOM   1951  O   VAL A 708      28.510  46.750  42.380  1.00  0.00           O
ATOM   1952  N   ALA A 709      27.480  46.820  44.430  1.00  0.00           N
ATOM   1953  HN  ALA A 709      27.640  46.860  45.420  1.00  0.00           H
ATOM   1954  CA  ALA A 709      26.110  46.890  44.030  1.00  0.00           C
ATOM   1955  HA  ALA A 709      25.980  46.000  43.440  1.00  0.00           H
ATOM   1956  CB  ALA A 709      25.150  46.830  45.270  1.00  0.00           C
ATOM   1957  HB1 ALA A 709      25.260  45.860  45.800  1.00  0.00           H
ATOM   1958  HB2 ALA A 709      24.120  47.080  44.910  1.00  0.00           H
ATOM   1959  HB3 ALA A 709      25.380  47.700  45.910  1.00  0.00           H
ATOM   1960  C   ALA A 709      25.940  48.140  43.120  1.00  0.00           C
ATOM   1961  O   ALA A 709      25.290  48.020  42.070  1.00  0.00           O
ATOM   1962  N   THR A 710      26.470  49.330  43.470  1.00  0.00           N
ATOM   1963  HN  THR A 710      26.940  49.350  44.360  1.00  0.00           H
ATOM   1964  CA  THR A 710      26.300  50.640  42.800  1.00  0.00           C
ATOM   1965  HA  THR A 710      25.400  50.550  42.210  1.00  0.00           H
ATOM   1966  CB  THR A 710      26.200  51.810  43.720  1.00  0.00           C
ATOM   1967  HB  THR A 710      26.010  52.750  43.150  1.00  0.00           H
ATOM   1968  OG1 THR A 710      27.270  51.940  44.650  1.00  0.00           O
ATOM   1969  HG1 THR A 710      27.420  51.090  45.090  1.00  0.00           H
ATOM   1970  CG2 THR A 710      24.940  51.570  44.540  1.00  0.00           C
ATOM   1971 HG21 THR A 710      25.060  50.760  45.280  1.00  0.00           H
ATOM   1972 HG22 THR A 710      24.040  51.340  43.940  1.00  0.00           H
ATOM   1973 HG23 THR A 710      24.790  52.510  45.130  1.00  0.00           H
ATOM   1974  C   THR A 710      27.200  50.930  41.650  1.00  0.00           C
ATOM   1975  O   THR A 710      26.850  51.650  40.740  1.00  0.00           O
ATOM   1976  N   ASP A 711      28.330  50.340  41.760  1.00  0.00           N
ATOM   1977  HN  ASP A 711      28.500  49.760  42.550  1.00  0.00           H
ATOM   1978  CA  ASP A 711      29.400  50.210  40.790  1.00  0.00           C
ATOM   1979  HA  ASP A 711      29.750  49.230  41.060  1.00  0.00           H
ATOM   1980  CB  ASP A 711      29.010  50.370  39.250  1.00  0.00           C
ATOM   1981  HB1 ASP A 711      28.890  51.400  38.860  1.00  0.00           H
ATOM   1982  HB2 ASP A 711      28.070  49.840  38.930  1.00  0.00           H
ATOM   1983  CG  ASP A 711      30.100  49.700  38.360  1.00  0.00           C
ATOM   1984  OD1 ASP A 711      29.860  49.780  37.110  1.00  0.00           O
ATOM   1985  OD2 ASP A 711      31.130  49.130  38.790  1.00  0.00           O
ATOM   1986  C   ASP A 711      30.560  51.190  41.140  1.00  0.00           C
ATOM   1987  O   ASP A 711      30.410  52.410  41.250  1.00  0.00           O
ATOM   1988  N   ALA A 712      31.770  50.600  41.250  1.00  0.00           N
ATOM   1989  HN  ALA A 712      31.760  49.600  41.340  1.00  0.00           H
ATOM   1990  CA  ALA A 712      33.030  51.240  41.650  1.00  0.00           C
ATOM   1991  HA  ALA A 712      32.910  52.310  41.770  1.00  0.00           H
ATOM   1992  CB  ALA A 712      33.610  50.720  43.120  1.00  0.00           C
ATOM   1993  HB1 ALA A 712      32.930  51.060  43.930  1.00  0.00           H
ATOM   1994  HB2 ALA A 712      34.630  51.130  43.300  1.00  0.00           H
ATOM   1995  HB3 ALA A 712      33.590  49.610  43.180  1.00  0.00           H
ATOM   1996  C   ALA A 712      34.110  51.000  40.560  1.00  0.00           C
ATOM   1997  O   ALA A 712      35.210  51.400  40.710  1.00  0.00           O
ATOM   1998  N   SER A 713      33.730  50.340  39.480  1.00  0.00           N
ATOM   1999  HN  SER A 713      32.760  50.110  39.520  1.00  0.00           H
ATOM   2000  CA  SER A 713      34.660  50.050  38.350  1.00  0.00           C
ATOM   2001  HA  SER A 713      35.550  49.590  38.740  1.00  0.00           H
ATOM   2002  CB  SER A 713      33.980  49.130  37.230  1.00  0.00           C
ATOM   2003  HB1 SER A 713      34.720  48.770  36.480  1.00  0.00           H
ATOM   2004  HB2 SER A 713      33.270  49.720  36.610  1.00  0.00           H
ATOM   2005  OG  SER A 713      33.270  48.040  37.840  1.00  0.00           O
ATOM   2006  HG1 SER A 713      32.500  48.460  38.230  1.00  0.00           H
ATOM   2007  C   SER A 713      35.410  51.180  37.670  1.00  0.00           C
ATOM   2008  O   SER A 713      36.610  51.150  37.410  1.00  0.00           O
ATOM   2009  N   SER A 714      34.640  52.310  37.360  1.00  0.00           N
ATOM   2010  HN  SER A 714      33.690  52.360  37.680  1.00  0.00           H
ATOM   2011  CA  SER A 714      35.220  53.400  36.690  1.00  0.00           C
ATOM   2012  HA  SER A 714      36.010  53.080  36.020  1.00  0.00           H
ATOM   2013  CB  SER A 714      34.210  54.180  35.820  1.00  0.00           C
ATOM   2014  HB1 SER A 714      34.630  55.130  35.420  1.00  0.00           H
ATOM   2015  HB2 SER A 714      33.400  54.480  36.520  1.00  0.00           H
ATOM   2016  OG  SER A 714      33.630  53.380  34.830  1.00  0.00           O
ATOM   2017  HG1 SER A 714      32.960  52.830  35.250  1.00  0.00           H
ATOM   2018  C   SER A 714      35.800  54.330  37.720  1.00  0.00           C
ATOM   2019  O   SER A 714      36.590  55.200  37.440  1.00  0.00           O
ATOM   2020  N   LEU A 715      35.500  54.110  38.980  1.00  0.00           N
ATOM   2021  HN  LEU A 715      34.980  53.260  39.010  1.00  0.00           H
ATOM   2022  CA  LEU A 715      35.570  55.010  40.100  1.00  0.00           C
ATOM   2023  HA  LEU A 715      35.330  55.970  39.650  1.00  0.00           H
ATOM   2024  CB  LEU A 715      34.550  54.630  41.290  1.00  0.00           C
ATOM   2025  HB1 LEU A 715      35.030  53.680  41.620  1.00  0.00           H
ATOM   2026  HB2 LEU A 715      33.520  54.500  40.890  1.00  0.00           H
ATOM   2027  CG  LEU A 715      34.410  55.520  42.510  1.00  0.00           C
ATOM   2028  HG  LEU A 715      35.420  55.610  42.950  1.00  0.00           H
ATOM   2029  CD1 LEU A 715      33.970  56.930  42.090  1.00  0.00           C
ATOM   2030 HD11 LEU A 715      34.810  57.350  41.480  1.00  0.00           H
ATOM   2031 HD12 LEU A 715      33.670  57.580  42.940  1.00  0.00           H
ATOM   2032 HD13 LEU A 715      33.180  56.930  41.320  1.00  0.00           H
ATOM   2033  CD2 LEU A 715      33.480  54.800  43.530  1.00  0.00           C
ATOM   2034 HD21 LEU A 715      33.910  53.860  43.940  1.00  0.00           H
ATOM   2035 HD22 LEU A 715      32.470  54.640  43.090  1.00  0.00           H
ATOM   2036 HD23 LEU A 715      33.250  55.490  44.380  1.00  0.00           H
ATOM   2037  C   LEU A 715      36.970  55.120  40.610  1.00  0.00           C
ATOM   2038  O   LEU A 715      37.350  56.100  41.170  1.00  0.00           O
ATOM   2039  N   VAL A 716      37.890  54.110  40.270  1.00  0.00           N
ATOM   2040  HN  VAL A 716      37.390  53.380  39.800  1.00  0.00           H
ATOM   2041  CA  VAL A 716      39.260  54.050  40.320  1.00  0.00           C
ATOM   2042  HA  VAL A 716      39.460  54.290  41.360  1.00  0.00           H
ATOM   2043  CB  VAL A 716      39.940  52.650  40.060  1.00  0.00           C
ATOM   2044  HB  VAL A 716      41.050  52.730  40.190  1.00  0.00           H
ATOM   2045  CG1 VAL A 716      39.330  51.630  41.100  1.00  0.00           C
ATOM   2046 HG11 VAL A 716      39.340  51.970  42.160  1.00  0.00           H
ATOM   2047 HG12 VAL A 716      39.780  50.620  40.980  1.00  0.00           H
ATOM   2048 HG13 VAL A 716      38.310  51.440  40.730  1.00  0.00           H
ATOM   2049  CG2 VAL A 716      39.740  52.140  38.540  1.00  0.00           C
ATOM   2050 HG21 VAL A 716      40.320  51.200  38.450  1.00  0.00           H
ATOM   2051 HG22 VAL A 716      40.150  52.880  37.830  1.00  0.00           H
ATOM   2052 HG23 VAL A 716      38.690  51.910  38.300  1.00  0.00           H
ATOM   2053  C   VAL A 716      39.940  55.150  39.460  1.00  0.00           C
ATOM   2054  O   VAL A 716      41.030  55.600  39.880  1.00  0.00           O
ATOM   2055  N   CYS A 717      39.470  55.550  38.380  1.00  0.00           N
ATOM   2056  HN  CYS A 717      38.610  55.190  38.030  1.00  0.00           H
ATOM   2057  CA  CYS A 717      40.190  56.410  37.460  1.00  0.00           C
ATOM   2058  HA  CYS A 717      41.240  56.200  37.570  1.00  0.00           H
ATOM   2059  CB  CYS A 717      39.640  56.160  36.000  1.00  0.00           C
ATOM   2060  HB1 CYS A 717      39.980  57.000  35.360  1.00  0.00           H
ATOM   2061  HB2 CYS A 717      38.530  56.260  35.950  1.00  0.00           H
ATOM   2062  SG  CYS A 717      40.200  54.580  35.500  1.00  0.00           S
ATOM   2063  HG1 CYS A 717      41.230  55.150  34.890  1.00  0.00           H
ATOM   2064  C   CYS A 717      39.930  57.860  37.780  1.00  0.00           C
ATOM   2065  O   CYS A 717      40.470  58.790  37.150  1.00  0.00           O
ATOM   2066  N   TYR A 718      38.990  58.100  38.660  1.00  0.00           N
ATOM   2067  HN  TYR A 718      38.730  57.360  39.290  1.00  0.00           H
ATOM   2068  CA  TYR A 718      38.430  59.440  38.960  1.00  0.00           C
ATOM   2069  HA  TYR A 718      38.460  60.110  38.100  1.00  0.00           H
ATOM   2070  CB  TYR A 718      36.940  59.130  39.460  1.00  0.00           C
ATOM   2071  HB1 TYR A 718      36.650  60.030  40.030  1.00  0.00           H
ATOM   2072  HB2 TYR A 718      36.930  58.350  40.240  1.00  0.00           H
ATOM   2073  CG  TYR A 718      35.920  58.660  38.410  1.00  0.00           C
ATOM   2074  CD1 TYR A 718      34.600  58.540  38.790  1.00  0.00           C
ATOM   2075  HD1 TYR A 718      34.450  58.860  39.810  1.00  0.00           H
ATOM   2076  CE1 TYR A 718      33.620  58.070  37.970  1.00  0.00           C
ATOM   2077  HE1 TYR A 718      32.670  57.900  38.450  1.00  0.00           H
ATOM   2078  CZ  TYR A 718      33.910  57.760  36.630  1.00  0.00           C
ATOM   2079  OH  TYR A 718      32.980  57.160  35.740  1.00  0.00           O
ATOM   2080  HH  TYR A 718      32.100  57.270  36.130  1.00  0.00           H
ATOM   2081  CD2 TYR A 718      36.240  58.280  37.150  1.00  0.00           C
ATOM   2082  HD2 TYR A 718      37.210  58.540  36.730  1.00  0.00           H
ATOM   2083  CE2 TYR A 718      35.260  57.960  36.200  1.00  0.00           C
ATOM   2084  HE2 TYR A 718      35.470  57.720  35.170  1.00  0.00           H
ATOM   2085  C   TYR A 718      39.160  60.080  40.120  1.00  0.00           C
ATOM   2086  O   TYR A 718      39.110  61.290  40.360  1.00  0.00           O
ATOM   2087  N   ILE A 719      39.910  59.220  40.880  1.00  0.00           N
ATOM   2088  HN  ILE A 719      39.860  58.240  40.710  1.00  0.00           H
ATOM   2089  CA  ILE A 719      40.850  59.560  41.980  1.00  0.00           C
ATOM   2090  HA  ILE A 719      40.300  60.190  42.670  1.00  0.00           H
ATOM   2091  CB  ILE A 719      41.340  58.250  42.700  1.00  0.00           C
ATOM   2092  HB  ILE A 719      41.930  57.650  41.980  1.00  0.00           H
ATOM   2093  CG2 ILE A 719      42.470  58.490  43.750  1.00  0.00           C
ATOM   2094 HG21 ILE A 719      42.660  57.510  44.250  1.00  0.00           H
ATOM   2095 HG22 ILE A 719      42.140  59.160  44.570  1.00  0.00           H
ATOM   2096 HG23 ILE A 719      43.450  58.870  43.370  1.00  0.00           H
ATOM   2097  CG1 ILE A 719      40.270  57.230  43.240  1.00  0.00           C
ATOM   2098 HG11 ILE A 719      40.770  56.290  43.540  1.00  0.00           H
ATOM   2099 HG12 ILE A 719      39.580  56.920  42.420  1.00  0.00           H
ATOM   2100  CD  ILE A 719      39.370  57.720  44.300  1.00  0.00           C
ATOM   2101  HD1 ILE A 719      38.910  56.920  44.930  1.00  0.00           H
ATOM   2102  HD2 ILE A 719      38.590  58.390  43.870  1.00  0.00           H
ATOM   2103  HD3 ILE A 719      39.920  58.340  45.040  1.00  0.00           H
ATOM   2104  C   ILE A 719      42.110  60.300  41.440  1.00  0.00           C
ATOM   2105  O   ILE A 719      42.460  61.300  42.040  1.00  0.00           O
ATOM   2106  N   THR A 720      42.650  59.950  40.260  1.00  0.00           N
ATOM   2107  HN  THR A 720      42.210  59.230  39.740  1.00  0.00           H
ATOM   2108  CA  THR A 720      43.700  60.710  39.490  1.00  0.00           C
ATOM   2109  HA  THR A 720      43.690  60.210  38.540  1.00  0.00           H
ATOM   2110  CB  THR A 720      43.350  62.170  39.120  1.00  0.00           C
ATOM   2111  HB  THR A 720      44.060  62.550  38.360  1.00  0.00           H
ATOM   2112  OG1 THR A 720      43.410  63.070  40.260  1.00  0.00           O
ATOM   2113  HG1 THR A 720      43.160  62.530  41.010  1.00  0.00           H
ATOM   2114  CG2 THR A 720      42.040  62.330  38.470  1.00  0.00           C
ATOM   2115 HG21 THR A 720      41.200  62.010  39.120  1.00  0.00           H
ATOM   2116 HG22 THR A 720      41.950  61.840  37.480  1.00  0.00           H
ATOM   2117 HG23 THR A 720      41.780  63.390  38.240  1.00  0.00           H
ATOM   2118  C   THR A 720      45.160  60.560  39.880  1.00  0.00           C
ATOM   2119  O   THR A 720      45.500  60.390  41.080  1.00  0.00           O
ATOM   2120  N   ARG A 721      46.070  60.610  38.910  1.00  0.00           N
ATOM   2121  HN  ARG A 721      45.820  60.590  37.950  1.00  0.00           H
ATOM   2122  CA  ARG A 721      47.470  60.290  39.160  1.00  0.00           C
ATOM   2123  HA  ARG A 721      47.500  59.370  39.710  1.00  0.00           H
ATOM   2124  CB  ARG A 721      48.260  60.050  37.790  1.00  0.00           C
ATOM   2125  HB1 ARG A 721      49.360  59.960  37.890  1.00  0.00           H
ATOM   2126  HB2 ARG A 721      48.090  60.880  37.050  1.00  0.00           H
ATOM   2127  CG  ARG A 721      47.960  58.740  37.130  1.00  0.00           C
ATOM   2128  HG1 ARG A 721      48.440  58.510  36.160  1.00  0.00           H
ATOM   2129  HG2 ARG A 721      46.900  58.910  36.850  1.00  0.00           H
ATOM   2130  CD  ARG A 721      48.150  57.480  37.920  1.00  0.00           C
ATOM   2131  HD1 ARG A 721      47.720  56.650  37.320  1.00  0.00           H
ATOM   2132  HD2 ARG A 721      47.660  57.410  38.910  1.00  0.00           H
ATOM   2133  NE  ARG A 721      49.630  57.270  38.020  1.00  0.00           N
ATOM   2134  HE  ARG A 721      50.120  57.420  37.170  1.00  0.00           H
ATOM   2135  CZ  ARG A 721      50.290  57.300  39.200  1.00  0.00           C
ATOM   2136  NH1 ARG A 721      49.790  56.940  40.380  1.00  0.00           N
ATOM   2137 HH11 ARG A 721      50.400  57.130  41.150  1.00  0.00           H
ATOM   2138 HH12 ARG A 721      48.900  56.500  40.510  1.00  0.00           H
ATOM   2139  NH2 ARG A 721      51.590  57.370  39.070  1.00  0.00           N
ATOM   2140 HH21 ARG A 721      51.890  57.810  38.230  1.00  0.00           H
ATOM   2141 HH22 ARG A 721      52.150  57.620  39.870  1.00  0.00           H
ATOM   2142  C   ARG A 721      48.220  61.370  39.970  1.00  0.00           C
ATOM   2143  O   ARG A 721      49.180  61.090  40.610  1.00  0.00           O
ATOM   2144  N   PHE A 722      47.690  62.610  40.000  1.00  0.00           N
ATOM   2145  HN  PHE A 722      46.900  62.820  39.450  1.00  0.00           H
ATOM   2146  CA  PHE A 722      48.090  63.760  40.830  1.00  0.00           C
ATOM   2147  HA  PHE A 722      49.100  64.050  40.590  1.00  0.00           H
ATOM   2148  CB  PHE A 722      47.230  64.930  40.330  1.00  0.00           C
ATOM   2149  HB1 PHE A 722      46.220  64.500  40.170  1.00  0.00           H
ATOM   2150  HB2 PHE A 722      47.690  65.180  39.350  1.00  0.00           H
ATOM   2151  CG  PHE A 722      46.980  66.270  40.990  1.00  0.00           C
ATOM   2152  CD1 PHE A 722      47.790  67.420  40.790  1.00  0.00           C
ATOM   2153  HD1 PHE A 722      48.540  67.460  40.020  1.00  0.00           H
ATOM   2154  CE1 PHE A 722      47.520  68.640  41.400  1.00  0.00           C
ATOM   2155  HE1 PHE A 722      48.110  69.500  41.140  1.00  0.00           H
ATOM   2156  CZ  PHE A 722      46.510  68.660  42.330  1.00  0.00           C
ATOM   2157  HZ  PHE A 722      46.220  69.620  42.740  1.00  0.00           H
ATOM   2158  CD2 PHE A 722      45.870  66.370  41.880  1.00  0.00           C
ATOM   2159  HD2 PHE A 722      45.240  65.510  42.060  1.00  0.00           H
ATOM   2160  CE2 PHE A 722      45.690  67.540  42.590  1.00  0.00           C
ATOM   2161  HE2 PHE A 722      44.830  67.720  43.220  1.00  0.00           H
ATOM   2162  C   PHE A 722      47.950  63.460  42.350  1.00  0.00           C
ATOM   2163  O   PHE A 722      48.880  63.610  43.170  1.00  0.00           O
ATOM   2164  N   THR A 723      46.730  62.990  42.720  1.00  0.00           N
ATOM   2165  HN  THR A 723      46.040  62.810  42.030  1.00  0.00           H
ATOM   2166  CA  THR A 723      46.210  62.610  44.030  1.00  0.00           C
ATOM   2167  HA  THR A 723      46.450  63.430  44.680  1.00  0.00           H
ATOM   2168  CB  THR A 723      44.680  62.350  43.930  1.00  0.00           C
ATOM   2169  HB  THR A 723      44.450  61.380  43.430  1.00  0.00           H
ATOM   2170  OG1 THR A 723      44.140  63.460  43.140  1.00  0.00           O
ATOM   2171  HG1 THR A 723      43.210  63.250  43.030  1.00  0.00           H
ATOM   2172  CG2 THR A 723      44.020  62.380  45.350  1.00  0.00           C
ATOM   2173 HG21 THR A 723      44.380  61.520  45.950  1.00  0.00           H
ATOM   2174 HG22 THR A 723      42.910  62.380  45.350  1.00  0.00           H
ATOM   2175 HG23 THR A 723      44.470  63.230  45.920  1.00  0.00           H
ATOM   2176  C   THR A 723      46.820  61.290  44.570  1.00  0.00           C
ATOM   2177  O   THR A 723      47.220  61.210  45.730  1.00  0.00           O
ATOM   2178  N   GLU A 724      46.940  60.320  43.670  1.00  0.00           N
ATOM   2179  HN  GLU A 724      46.660  60.620  42.760  1.00  0.00           H
ATOM   2180  CA  GLU A 724      47.630  59.070  43.970  1.00  0.00           C
ATOM   2181  HA  GLU A 724      46.960  58.510  44.600  1.00  0.00           H
ATOM   2182  CB  GLU A 724      47.710  58.150  42.680  1.00  0.00           C
ATOM   2183  HB1 GLU A 724      48.450  57.340  42.810  1.00  0.00           H
ATOM   2184  HB2 GLU A 724      48.020  58.690  41.760  1.00  0.00           H
ATOM   2185  CG  GLU A 724      46.320  57.350  42.430  1.00  0.00           C
ATOM   2186  HG1 GLU A 724      45.510  58.050  42.140  1.00  0.00           H
ATOM   2187  HG2 GLU A 724      46.010  56.810  43.350  1.00  0.00           H
ATOM   2188  CD  GLU A 724      46.490  56.410  41.280  1.00  0.00           C
ATOM   2189  OE1 GLU A 724      47.540  55.690  41.150  1.00  0.00           O
ATOM   2190  OE2 GLU A 724      45.530  56.390  40.410  1.00  0.00           O
ATOM   2191  C   GLU A 724      49.020  59.210  44.500  1.00  0.00           C
ATOM   2192  O   GLU A 724      49.440  58.830  45.590  1.00  0.00           O
ATOM   2193  N   GLU A 725      49.900  59.880  43.680  1.00  0.00           N
ATOM   2194  HN  GLU A 725      49.580  60.070  42.750  1.00  0.00           H
ATOM   2195  CA  GLU A 725      51.200  60.210  44.010  1.00  0.00           C
ATOM   2196  HA  GLU A 725      51.570  59.260  44.370  1.00  0.00           H
ATOM   2197  CB  GLU A 725      51.750  60.910  42.730  1.00  0.00           C
ATOM   2198  HB1 GLU A 725      51.140  61.780  42.410  1.00  0.00           H
ATOM   2199  HB2 GLU A 725      51.600  60.210  41.880  1.00  0.00           H
ATOM   2200  CG  GLU A 725      53.260  61.220  42.770  1.00  0.00           C
ATOM   2201  HG1 GLU A 725      53.870  60.290  42.920  1.00  0.00           H
ATOM   2202  HG2 GLU A 725      53.570  61.960  43.530  1.00  0.00           H
ATOM   2203  CD  GLU A 725      53.760  61.930  41.490  1.00  0.00           C
ATOM   2204  OE1 GLU A 725      54.610  61.270  40.810  1.00  0.00           O
ATOM   2205  OE2 GLU A 725      53.160  62.960  41.070  1.00  0.00           O
ATOM   2206  C   GLU A 725      51.460  61.200  45.170  1.00  0.00           C
ATOM   2207  O   GLU A 725      52.360  61.060  46.000  1.00  0.00           O
ATOM   2208  N   ALA A 726      50.610  62.190  45.370  1.00  0.00           N
ATOM   2209  HN  ALA A 726      49.960  62.490  44.670  1.00  0.00           H
ATOM   2210  CA  ALA A 726      50.550  63.070  46.540  1.00  0.00           C
ATOM   2211  HA  ALA A 726      51.550  63.420  46.750  1.00  0.00           H
ATOM   2212  CB  ALA A 726      49.580  64.270  46.330  1.00  0.00           C
ATOM   2213  HB1 ALA A 726      49.910  64.990  45.560  1.00  0.00           H
ATOM   2214  HB2 ALA A 726      49.560  64.790  47.310  1.00  0.00           H
ATOM   2215  HB3 ALA A 726      48.530  63.980  46.120  1.00  0.00           H
ATOM   2216  C   ALA A 726      50.200  62.250  47.780  1.00  0.00           C
ATOM   2217  O   ALA A 726      50.860  62.400  48.820  1.00  0.00           O
ATOM   2218  N   PHE A 727      49.140  61.360  47.780  1.00  0.00           N
ATOM   2219  HN  PHE A 727      48.680  61.280  46.900  1.00  0.00           H
ATOM   2220  CA  PHE A 727      48.790  60.450  48.910  1.00  0.00           C
ATOM   2221  HA  PHE A 727      48.650  61.080  49.770  1.00  0.00           H
ATOM   2222  CB  PHE A 727      47.400  59.800  48.580  1.00  0.00           C
ATOM   2223  HB1 PHE A 727      47.580  59.050  47.790  1.00  0.00           H
ATOM   2224  HB2 PHE A 727      46.640  60.570  48.320  1.00  0.00           H
ATOM   2225  CG  PHE A 727      46.780  59.000  49.630  1.00  0.00           C
ATOM   2226  CD1 PHE A 727      45.770  59.590  50.460  1.00  0.00           C
ATOM   2227  HD1 PHE A 727      45.680  60.660  50.370  1.00  0.00           H
ATOM   2228  CE1 PHE A 727      45.170  58.770  51.460  1.00  0.00           C
ATOM   2229  HE1 PHE A 727      44.370  59.160  52.060  1.00  0.00           H
ATOM   2230  CZ  PHE A 727      45.440  57.410  51.560  1.00  0.00           C
ATOM   2231  HZ  PHE A 727      44.960  56.770  52.290  1.00  0.00           H
ATOM   2232  CD2 PHE A 727      47.010  57.610  49.720  1.00  0.00           C
ATOM   2233  HD2 PHE A 727      47.740  57.120  49.090  1.00  0.00           H
ATOM   2234  CE2 PHE A 727      46.350  56.820  50.610  1.00  0.00           C
ATOM   2235  HE2 PHE A 727      46.510  55.750  50.630  1.00  0.00           H
ATOM   2236  C   PHE A 727      49.860  59.480  49.350  1.00  0.00           C
ATOM   2237  O   PHE A 727      50.210  59.420  50.520  1.00  0.00           O
ATOM   2238  N   ALA A 728      50.460  58.780  48.410  1.00  0.00           N
ATOM   2239  HN  ALA A 728      50.150  58.940  47.470  1.00  0.00           H
ATOM   2240  CA  ALA A 728      51.630  57.930  48.710  1.00  0.00           C
ATOM   2241  HA  ALA A 728      51.320  57.110  49.360  1.00  0.00           H
ATOM   2242  CB  ALA A 728      52.100  57.270  47.380  1.00  0.00           C
ATOM   2243  HB1 ALA A 728      52.760  56.400  47.570  1.00  0.00           H
ATOM   2244  HB2 ALA A 728      52.660  57.910  46.660  1.00  0.00           H
ATOM   2245  HB3 ALA A 728      51.170  56.960  46.870  1.00  0.00           H
ATOM   2246  C   ALA A 728      52.880  58.630  49.260  1.00  0.00           C
ATOM   2247  O   ALA A 728      53.610  58.110  50.050  1.00  0.00           O
ATOM   2248  N   ALA A 729      53.260  59.840  48.760  1.00  0.00           N
ATOM   2249  HN  ALA A 729      52.730  60.290  48.040  1.00  0.00           H
ATOM   2250  CA  ALA A 729      54.380  60.570  49.280  1.00  0.00           C
ATOM   2251  HA  ALA A 729      55.280  59.970  49.300  1.00  0.00           H
ATOM   2252  CB  ALA A 729      54.630  61.710  48.310  1.00  0.00           C
ATOM   2253  HB1 ALA A 729      54.750  61.370  47.250  1.00  0.00           H
ATOM   2254  HB2 ALA A 729      55.580  62.250  48.550  1.00  0.00           H
ATOM   2255  HB3 ALA A 729      53.720  62.350  48.330  1.00  0.00           H
ATOM   2256  C   ALA A 729      54.120  61.140  50.640  1.00  0.00           C
ATOM   2257  O   ALA A 729      55.010  61.110  51.470  1.00  0.00           O
ATOM   2258  N   LEU A 730      52.850  61.430  51.020  1.00  0.00           N
ATOM   2259  HN  LEU A 730      52.180  61.500  50.290  1.00  0.00           H
ATOM   2260  CA  LEU A 730      52.500  61.860  52.330  1.00  0.00           C
ATOM   2261  HA  LEU A 730      53.140  62.650  52.690  1.00  0.00           H
ATOM   2262  CB  LEU A 730      51.000  62.090  52.310  1.00  0.00           C
ATOM   2263  HB1 LEU A 730      50.340  61.260  51.990  1.00  0.00           H
ATOM   2264  HB2 LEU A 730      50.950  62.820  51.460  1.00  0.00           H
ATOM   2265  CG  LEU A 730      50.310  62.710  53.610  1.00  0.00           C
ATOM   2266  HG  LEU A 730      50.280  61.790  54.220  1.00  0.00           H
ATOM   2267  CD1 LEU A 730      51.080  63.760  54.410  1.00  0.00           C
ATOM   2268 HD11 LEU A 730      51.310  64.720  53.890  1.00  0.00           H
ATOM   2269 HD12 LEU A 730      52.110  63.440  54.660  1.00  0.00           H
ATOM   2270 HD13 LEU A 730      50.460  63.940  55.320  1.00  0.00           H
ATOM   2271  CD2 LEU A 730      48.890  63.160  53.190  1.00  0.00           C
ATOM   2272 HD21 LEU A 730      48.300  62.270  52.860  1.00  0.00           H
ATOM   2273 HD22 LEU A 730      48.840  63.920  52.390  1.00  0.00           H
ATOM   2274 HD23 LEU A 730      48.260  63.560  54.020  1.00  0.00           H
ATOM   2275  C   LEU A 730      52.630  60.760  53.380  1.00  0.00           C
ATOM   2276  O   LEU A 730      53.120  61.030  54.490  1.00  0.00           O
ATOM   2277  N   ILE A 731      52.230  59.430  53.130  1.00  0.00           N
ATOM   2278  HN  ILE A 731      51.810  59.290  52.240  1.00  0.00           H
ATOM   2279  CA  ILE A 731      52.410  58.360  54.000  1.00  0.00           C
ATOM   2280  HA  ILE A 731      52.080  58.520  55.020  1.00  0.00           H
ATOM   2281  CB  ILE A 731      51.710  57.130  53.460  1.00  0.00           C
ATOM   2282  HB  ILE A 731      52.190  56.880  52.500  1.00  0.00           H
ATOM   2283  CG2 ILE A 731      51.940  55.960  54.430  1.00  0.00           C
ATOM   2284 HG21 ILE A 731      52.870  55.430  54.120  1.00  0.00           H
ATOM   2285 HG22 ILE A 731      51.150  55.240  54.150  1.00  0.00           H
ATOM   2286 HG23 ILE A 731      51.710  56.020  55.510  1.00  0.00           H
ATOM   2287  CG1 ILE A 731      50.180  57.430  53.170  1.00  0.00           C
ATOM   2288 HG11 ILE A 731      49.910  58.500  53.080  1.00  0.00           H
ATOM   2289 HG12 ILE A 731      49.680  57.000  54.060  1.00  0.00           H
ATOM   2290  CD  ILE A 731      49.700  56.650  51.920  1.00  0.00           C
ATOM   2291  HD1 ILE A 731      49.960  55.570  51.970  1.00  0.00           H
ATOM   2292  HD2 ILE A 731      50.270  57.090  51.070  1.00  0.00           H
ATOM   2293  HD3 ILE A 731      48.610  56.790  51.750  1.00  0.00           H
ATOM   2294  C   ILE A 731      53.890  58.040  54.250  1.00  0.00           C
ATOM   2295  O   ILE A 731      54.290  57.740  55.370  1.00  0.00           O
ATOM   2296  N   CYS A 732      54.710  58.330  53.280  1.00  0.00           N
ATOM   2297  HN  CYS A 732      54.240  58.640  52.460  1.00  0.00           H
ATOM   2298  CA  CYS A 732      56.160  58.250  53.440  1.00  0.00           C
ATOM   2299  HA  CYS A 732      56.330  57.300  53.910  1.00  0.00           H
ATOM   2300  CB  CYS A 732      56.860  58.360  52.060  1.00  0.00           C
ATOM   2301  HB1 CYS A 732      57.950  58.340  52.240  1.00  0.00           H
ATOM   2302  HB2 CYS A 732      56.610  59.340  51.590  1.00  0.00           H
ATOM   2303  SG  CYS A 732      56.400  56.910  50.990  1.00  0.00           S
ATOM   2304  HG1 CYS A 732      55.160  57.360  50.750  1.00  0.00           H
ATOM   2305  C   CYS A 732      56.740  59.090  54.500  1.00  0.00           C
ATOM   2306  O   CYS A 732      57.590  58.660  55.260  1.00  0.00           O
ATOM   2307  N   ILE A 733      56.280  60.360  54.520  1.00  0.00           N
ATOM   2308  HN  ILE A 733      55.790  60.670  53.710  1.00  0.00           H
ATOM   2309  CA  ILE A 733      56.670  61.400  55.500  1.00  0.00           C
ATOM   2310  HA  ILE A 733      57.740  61.400  55.600  1.00  0.00           H
ATOM   2311  CB  ILE A 733      56.190  62.770  55.240  1.00  0.00           C
ATOM   2312  HB  ILE A 733      55.070  62.800  55.250  1.00  0.00           H
ATOM   2313  CG2 ILE A 733      56.650  63.780  56.330  1.00  0.00           C
ATOM   2314 HG21 ILE A 733      57.750  63.750  56.450  1.00  0.00           H
ATOM   2315 HG22 ILE A 733      56.290  63.410  57.310  1.00  0.00           H
ATOM   2316 HG23 ILE A 733      56.230  64.770  56.040  1.00  0.00           H
ATOM   2317  CG1 ILE A 733      56.620  63.220  53.830  1.00  0.00           C
ATOM   2318 HG11 ILE A 733      56.340  64.280  53.630  1.00  0.00           H
ATOM   2319 HG12 ILE A 733      56.000  62.730  53.070  1.00  0.00           H
ATOM   2320  CD  ILE A 733      58.080  63.050  53.540  1.00  0.00           C
ATOM   2321  HD1 ILE A 733      58.700  63.570  54.290  1.00  0.00           H
ATOM   2322  HD2 ILE A 733      58.300  63.610  52.610  1.00  0.00           H
ATOM   2323  HD3 ILE A 733      58.430  62.000  53.510  1.00  0.00           H
ATOM   2324  C   ILE A 733      56.270  60.870  56.880  1.00  0.00           C
ATOM   2325  O   ILE A 733      57.030  60.770  57.840  1.00  0.00           O
ATOM   2326  N   ILE A 734      55.010  60.310  56.970  1.00  0.00           N
ATOM   2327  HN  ILE A 734      54.380  60.180  56.210  1.00  0.00           H
ATOM   2328  CA  ILE A 734      54.470  59.880  58.270  1.00  0.00           C
ATOM   2329  HA  ILE A 734      54.720  60.660  58.970  1.00  0.00           H
ATOM   2330  CB  ILE A 734      52.900  59.710  58.330  1.00  0.00           C
ATOM   2331  HB  ILE A 734      52.800  58.860  57.620  1.00  0.00           H
ATOM   2332  CG2 ILE A 734      52.370  59.350  59.750  1.00  0.00           C
ATOM   2333 HG21 ILE A 734      51.270  59.390  59.820  1.00  0.00           H
ATOM   2334 HG22 ILE A 734      52.640  60.170  60.460  1.00  0.00           H
ATOM   2335 HG23 ILE A 734      52.760  58.370  60.120  1.00  0.00           H
ATOM   2336  CG1 ILE A 734      52.140  60.890  57.780  1.00  0.00           C
ATOM   2337 HG11 ILE A 734      52.560  61.200  56.790  1.00  0.00           H
ATOM   2338 HG12 ILE A 734      52.260  61.700  58.530  1.00  0.00           H
ATOM   2339  CD  ILE A 734      50.650  60.440  57.540  1.00  0.00           C
ATOM   2340  HD1 ILE A 734      50.130  61.120  56.840  1.00  0.00           H
ATOM   2341  HD2 ILE A 734      50.050  60.400  58.490  1.00  0.00           H
ATOM   2342  HD3 ILE A 734      50.510  59.470  57.020  1.00  0.00           H
ATOM   2343  C   ILE A 734      55.190  58.680  58.870  1.00  0.00           C
ATOM   2344  O   ILE A 734      55.700  58.740  59.970  1.00  0.00           O
ATOM   2345  N   PHE A 735      55.390  57.560  58.170  1.00  0.00           N
ATOM   2346  HN  PHE A 735      55.040  57.540  57.230  1.00  0.00           H
ATOM   2347  CA  PHE A 735      56.220  56.480  58.590  1.00  0.00           C
ATOM   2348  HA  PHE A 735      55.660  56.030  59.390  1.00  0.00           H
ATOM   2349  CB  PHE A 735      56.310  55.460  57.400  1.00  0.00           C
ATOM   2350  HB1 PHE A 735      57.160  54.790  57.640  1.00  0.00           H
ATOM   2351  HB2 PHE A 735      56.430  56.060  56.480  1.00  0.00           H
ATOM   2352  CG  PHE A 735      55.140  54.550  57.170  1.00  0.00           C
ATOM   2353  CD1 PHE A 735      54.220  54.350  58.170  1.00  0.00           C
ATOM   2354  HD1 PHE A 735      54.170  54.930  59.070  1.00  0.00           H
ATOM   2355  CE1 PHE A 735      53.270  53.330  58.020  1.00  0.00           C
ATOM   2356  HE1 PHE A 735      52.530  53.110  58.770  1.00  0.00           H
ATOM   2357  CZ  PHE A 735      53.260  52.530  56.830  1.00  0.00           C
ATOM   2358  HZ  PHE A 735      52.510  51.780  56.670  1.00  0.00           H
ATOM   2359  CD2 PHE A 735      55.100  53.800  55.940  1.00  0.00           C
ATOM   2360  HD2 PHE A 735      55.840  53.910  55.180  1.00  0.00           H
ATOM   2361  CE2 PHE A 735      54.150  52.740  55.830  1.00  0.00           C
ATOM   2362  HE2 PHE A 735      53.990  52.210  54.900  1.00  0.00           H
ATOM   2363  C   PHE A 735      57.610  56.710  59.050  1.00  0.00           C
ATOM   2364  O   PHE A 735      58.140  56.160  60.030  1.00  0.00           O
ATOM   2365  N   ILE A 736      58.340  57.510  58.330  1.00  0.00           N
ATOM   2366  HN  ILE A 736      57.870  58.020  57.620  1.00  0.00           H
ATOM   2367  CA  ILE A 736      59.760  57.730  58.620  1.00  0.00           C
ATOM   2368  HA  ILE A 736      60.310  56.810  58.780  1.00  0.00           H
ATOM   2369  CB  ILE A 736      60.600  58.390  57.420  1.00  0.00           C
ATOM   2370  HB  ILE A 736      60.110  59.330  57.090  1.00  0.00           H
ATOM   2371  CG2 ILE A 736      62.080  58.690  57.800  1.00  0.00           C
ATOM   2372 HG21 ILE A 736      62.510  57.910  58.470  1.00  0.00           H
ATOM   2373 HG22 ILE A 736      62.120  59.700  58.250  1.00  0.00           H
ATOM   2374 HG23 ILE A 736      62.670  58.760  56.860  1.00  0.00           H
ATOM   2375  CG1 ILE A 736      60.660  57.390  56.130  1.00  0.00           C
ATOM   2376 HG11 ILE A 736      59.630  57.050  55.910  1.00  0.00           H
ATOM   2377 HG12 ILE A 736      61.260  56.470  56.320  1.00  0.00           H
ATOM   2378  CD  ILE A 736      61.270  58.110  54.930  1.00  0.00           C
ATOM   2379  HD1 ILE A 736      62.380  58.200  54.940  1.00  0.00           H
ATOM   2380  HD2 ILE A 736      60.820  59.120  54.840  1.00  0.00           H
ATOM   2381  HD3 ILE A 736      60.970  57.600  53.990  1.00  0.00           H
ATOM   2382  C   ILE A 736      59.870  58.680  59.830  1.00  0.00           C
ATOM   2383  O   ILE A 736      60.760  58.570  60.660  1.00  0.00           O
ATOM   2384  N   TYR A 737      58.860  59.590  60.050  1.00  0.00           N
ATOM   2385  HN  TYR A 737      58.110  59.650  59.390  1.00  0.00           H
ATOM   2386  CA  TYR A 737      58.670  60.340  61.310  1.00  0.00           C
ATOM   2387  HA  TYR A 737      59.660  60.730  61.490  1.00  0.00           H
ATOM   2388  CB  TYR A 737      57.720  61.470  60.990  1.00  0.00           C
ATOM   2389  HB1 TYR A 737      56.710  61.030  60.750  1.00  0.00           H
ATOM   2390  HB2 TYR A 737      58.010  61.870  59.990  1.00  0.00           H
ATOM   2391  CG  TYR A 737      57.630  62.640  61.990  1.00  0.00           C
ATOM   2392  CD1 TYR A 737      56.720  62.670  63.040  1.00  0.00           C
ATOM   2393  HD1 TYR A 737      56.040  61.830  63.030  1.00  0.00           H
ATOM   2394  CE1 TYR A 737      56.760  63.630  64.040  1.00  0.00           C
ATOM   2395  HE1 TYR A 737      56.050  63.600  64.860  1.00  0.00           H
ATOM   2396  CZ  TYR A 737      57.750  64.640  64.020  1.00  0.00           C
ATOM   2397  OH  TYR A 737      57.950  65.450  65.130  1.00  0.00           O
ATOM   2398  HH  TYR A 737      57.380  65.120  65.830  1.00  0.00           H
ATOM   2399  CD2 TYR A 737      58.600  63.590  61.950  1.00  0.00           C
ATOM   2400  HD2 TYR A 737      59.400  63.540  61.240  1.00  0.00           H
ATOM   2401  CE2 TYR A 737      58.630  64.640  62.920  1.00  0.00           C
ATOM   2402  HE2 TYR A 737      59.510  65.250  62.970  1.00  0.00           H
ATOM   2403  C   TYR A 737      58.250  59.430  62.540  1.00  0.00           C
ATOM   2404  O   TYR A 737      58.780  59.550  63.630  1.00  0.00           O
ATOM   2405  N   GLU A 738      57.260  58.570  62.280  1.00  0.00           N
ATOM   2406  HN  GLU A 738      56.740  58.620  61.440  1.00  0.00           H
ATOM   2407  CA  GLU A 738      56.820  57.570  63.240  1.00  0.00           C
ATOM   2408  HA  GLU A 738      56.360  58.080  64.070  1.00  0.00           H
ATOM   2409  CB  GLU A 738      55.560  56.830  62.710  1.00  0.00           C
ATOM   2410  HB1 GLU A 738      55.460  55.880  63.280  1.00  0.00           H
ATOM   2411  HB2 GLU A 738      55.810  56.550  61.670  1.00  0.00           H
ATOM   2412  CG  GLU A 738      54.260  57.580  62.680  1.00  0.00           C
ATOM   2413  HG1 GLU A 738      53.490  57.010  62.120  1.00  0.00           H
ATOM   2414  HG2 GLU A 738      54.440  58.600  62.280  1.00  0.00           H
ATOM   2415  CD  GLU A 738      53.610  57.920  64.070  1.00  0.00           C
ATOM   2416  OE1 GLU A 738      54.340  58.300  65.030  1.00  0.00           O
ATOM   2417  OE2 GLU A 738      52.340  57.850  64.140  1.00  0.00           O
ATOM   2418  C   GLU A 738      57.950  56.650  63.810  1.00  0.00           C
ATOM   2419  O   GLU A 738      57.910  56.410  65.020  1.00  0.00           O
ATOM   2420  N   ALA A 739      58.910  56.260  62.970  1.00  0.00           N
ATOM   2421  HN  ALA A 739      58.850  56.490  62.000  1.00  0.00           H
ATOM   2422  CA  ALA A 739      60.170  55.600  63.410  1.00  0.00           C
ATOM   2423  HA  ALA A 739      59.900  54.720  63.970  1.00  0.00           H
ATOM   2424  CB  ALA A 739      60.850  55.080  62.100  1.00  0.00           C
ATOM   2425  HB1 ALA A 739      61.090  55.990  61.500  1.00  0.00           H
ATOM   2426  HB2 ALA A 739      60.200  54.410  61.520  1.00  0.00           H
ATOM   2427  HB3 ALA A 739      61.780  54.550  62.400  1.00  0.00           H
ATOM   2428  C   ALA A 739      61.070  56.500  64.250  1.00  0.00           C
ATOM   2429  O   ALA A 739      61.680  56.030  65.280  1.00  0.00           O
ATOM   2430  N   LEU A 740      61.180  57.760  63.810  1.00  0.00           N
ATOM   2431  HN  LEU A 740      60.860  58.010  62.900  1.00  0.00           H
ATOM   2432  CA  LEU A 740      62.060  58.760  64.320  1.00  0.00           C
ATOM   2433  HA  LEU A 740      63.080  58.460  64.480  1.00  0.00           H
ATOM   2434  CB  LEU A 740      62.150  60.000  63.370  1.00  0.00           C
ATOM   2435  HB1 LEU A 740      61.160  60.280  62.940  1.00  0.00           H
ATOM   2436  HB2 LEU A 740      62.770  59.790  62.470  1.00  0.00           H
ATOM   2437  CG  LEU A 740      62.670  61.360  63.960  1.00  0.00           C
ATOM   2438  HG  LEU A 740      62.430  61.440  65.050  1.00  0.00           H
ATOM   2439  CD1 LEU A 740      64.170  61.430  64.040  1.00  0.00           C
ATOM   2440 HD11 LEU A 740      64.550  62.100  64.850  1.00  0.00           H
ATOM   2441 HD12 LEU A 740      64.620  61.720  63.070  1.00  0.00           H
ATOM   2442 HD13 LEU A 740      64.570  60.470  64.450  1.00  0.00           H
ATOM   2443  CD2 LEU A 740      62.110  62.530  63.160  1.00  0.00           C
ATOM   2444 HD21 LEU A 740      62.100  63.520  63.640  1.00  0.00           H
ATOM   2445 HD22 LEU A 740      61.050  62.300  62.890  1.00  0.00           H
ATOM   2446 HD23 LEU A 740      62.680  62.790  62.250  1.00  0.00           H
ATOM   2447  C   LEU A 740      61.610  59.200  65.770  1.00  0.00           C
ATOM   2448  O   LEU A 740      62.450  59.390  66.680  1.00  0.00           O
ATOM   2449  N   GLU A 741      60.290  59.360  66.010  1.00  0.00           N
ATOM   2450  HN  GLU A 741      59.720  59.300  65.190  1.00  0.00           H
ATOM   2451  CA  GLU A 741      59.640  59.590  67.290  1.00  0.00           C
ATOM   2452  HA  GLU A 741      59.920  60.560  67.690  1.00  0.00           H
ATOM   2453  CB  GLU A 741      58.090  59.700  67.080  1.00  0.00           C
ATOM   2454  HB1 GLU A 741      57.570  58.720  67.080  1.00  0.00           H
ATOM   2455  HB2 GLU A 741      57.880  60.280  66.150  1.00  0.00           H
ATOM   2456  CG  GLU A 741      57.510  60.530  68.290  1.00  0.00           C
ATOM   2457  HG1 GLU A 741      58.090  61.460  68.440  1.00  0.00           H
ATOM   2458  HG2 GLU A 741      57.550  59.900  69.210  1.00  0.00           H
ATOM   2459  CD  GLU A 741      56.100  60.940  68.070  1.00  0.00           C
ATOM   2460  OE1 GLU A 741      55.170  60.480  68.830  1.00  0.00           O
ATOM   2461  OE2 GLU A 741      55.850  61.790  67.140  1.00  0.00           O
ATOM   2462  C   GLU A 741      59.950  58.500  68.320  1.00  0.00           C
ATOM   2463  O   GLU A 741      60.190  58.710  69.520  1.00  0.00           O
ATOM   2464  N   LYS A 742      59.990  57.190  67.910  1.00  0.00           N
ATOM   2465  HN  LYS A 742      59.850  56.910  66.960  1.00  0.00           H
ATOM   2466  CA  LYS A 742      60.290  56.140  68.880  1.00  0.00           C
ATOM   2467  HA  LYS A 742      59.890  56.350  69.860  1.00  0.00           H
ATOM   2468  CB  LYS A 742      59.820  54.740  68.390  1.00  0.00           C
ATOM   2469  HB1 LYS A 742      60.060  53.930  69.100  1.00  0.00           H
ATOM   2470  HB2 LYS A 742      60.310  54.480  67.430  1.00  0.00           H
ATOM   2471  CG  LYS A 742      58.330  54.600  68.090  1.00  0.00           C
ATOM   2472  HG1 LYS A 742      58.240  53.520  67.850  1.00  0.00           H
ATOM   2473  HG2 LYS A 742      58.060  55.290  67.260  1.00  0.00           H
ATOM   2474  CD  LYS A 742      57.480  55.020  69.360  1.00  0.00           C
ATOM   2475  HD1 LYS A 742      56.410  54.910  69.090  1.00  0.00           H
ATOM   2476  HD2 LYS A 742      57.790  56.070  69.540  1.00  0.00           H
ATOM   2477  CE  LYS A 742      57.960  54.300  70.640  1.00  0.00           C
ATOM   2478  HE1 LYS A 742      59.030  54.400  70.900  1.00  0.00           H
ATOM   2479  HE2 LYS A 742      57.750  53.220  70.580  1.00  0.00           H
ATOM   2480  NZ  LYS A 742      57.070  54.780  71.750  1.00  0.00           N
ATOM   2481  HZ1 LYS A 742      57.640  54.950  72.610  1.00  0.00           H
ATOM   2482  HZ2 LYS A 742      56.370  54.040  71.980  1.00  0.00           H
ATOM   2483  HZ3 LYS A 742      56.670  55.680  71.450  1.00  0.00           H
ATOM   2484  C   LYS A 742      61.810  56.010  69.110  1.00  0.00           C
ATOM   2485  O   LYS A 742      62.270  55.670  70.190  1.00  0.00           O
ATOM   2486  N   LEU A 743      62.630  56.440  68.160  1.00  0.00           N
ATOM   2487  HN  LEU A 743      62.370  56.480  67.190  1.00  0.00           H
ATOM   2488  CA  LEU A 743      63.990  56.710  68.510  1.00  0.00           C
ATOM   2489  HA  LEU A 743      64.460  55.850  68.950  1.00  0.00           H
ATOM   2490  CB  LEU A 743      64.680  57.140  67.070  1.00  0.00           C
ATOM   2491  HB1 LEU A 743      64.200  58.040  66.640  1.00  0.00           H
ATOM   2492  HB2 LEU A 743      64.400  56.350  66.320  1.00  0.00           H
ATOM   2493  CG  LEU A 743      66.210  57.240  67.140  1.00  0.00           C
ATOM   2494  HG  LEU A 743      66.560  57.880  67.970  1.00  0.00           H
ATOM   2495  CD1 LEU A 743      66.850  55.800  67.070  1.00  0.00           C
ATOM   2496 HD11 LEU A 743      66.580  55.190  66.180  1.00  0.00           H
ATOM   2497 HD12 LEU A 743      66.510  55.200  67.940  1.00  0.00           H
ATOM   2498 HD13 LEU A 743      67.960  55.840  67.140  1.00  0.00           H
ATOM   2499  CD2 LEU A 743      66.690  58.070  65.900  1.00  0.00           C
ATOM   2500 HD21 LEU A 743      66.240  59.090  65.990  1.00  0.00           H
ATOM   2501 HD22 LEU A 743      66.330  57.570  64.970  1.00  0.00           H
ATOM   2502 HD23 LEU A 743      67.790  58.220  65.820  1.00  0.00           H
ATOM   2503  C   LEU A 743      64.280  57.820  69.470  1.00  0.00           C
ATOM   2504  O   LEU A 743      65.170  57.810  70.310  1.00  0.00           O
ATOM   2505  N   PHE A 744      63.490  58.900  69.400  1.00  0.00           N
ATOM   2506  HN  PHE A 744      62.820  59.020  68.680  1.00  0.00           H
ATOM   2507  CA  PHE A 744      63.360  59.830  70.560  1.00  0.00           C
ATOM   2508  HA  PHE A 744      64.350  60.190  70.780  1.00  0.00           H
ATOM   2509  CB  PHE A 744      62.520  61.000  70.160  1.00  0.00           C
ATOM   2510  HB1 PHE A 744      62.480  61.780  70.950  1.00  0.00           H
ATOM   2511  HB2 PHE A 744      61.490  60.690  69.920  1.00  0.00           H
ATOM   2512  CG  PHE A 744      63.120  61.710  68.990  1.00  0.00           C
ATOM   2513  CD1 PHE A 744      64.530  61.950  68.820  1.00  0.00           C
ATOM   2514  HD1 PHE A 744      65.270  61.470  69.430  1.00  0.00           H
ATOM   2515  CE1 PHE A 744      65.110  62.830  67.900  1.00  0.00           C
ATOM   2516  HE1 PHE A 744      66.180  62.890  67.770  1.00  0.00           H
ATOM   2517  CZ  PHE A 744      64.240  63.540  67.050  1.00  0.00           C
ATOM   2518  HZ  PHE A 744      64.670  64.130  66.250  1.00  0.00           H
ATOM   2519  CD2 PHE A 744      62.300  62.500  68.190  1.00  0.00           C
ATOM   2520  HD2 PHE A 744      61.230  62.360  68.240  1.00  0.00           H
ATOM   2521  CE2 PHE A 744      62.780  63.440  67.250  1.00  0.00           C
ATOM   2522  HE2 PHE A 744      62.090  64.020  66.650  1.00  0.00           H
ATOM   2523  C   PHE A 744      62.840  59.290  71.940  1.00  0.00           C
ATOM   2524  O   PHE A 744      63.450  59.580  72.960  1.00  0.00           O
ATOM   2525  N   ASP A 745      61.760  58.480  72.000  1.00  0.00           N
ATOM   2526  HN  ASP A 745      61.330  58.200  71.150  1.00  0.00           H
ATOM   2527  CA  ASP A 745      61.350  57.800  73.210  1.00  0.00           C
ATOM   2528  HA  ASP A 745      61.120  58.530  73.970  1.00  0.00           H
ATOM   2529  CB  ASP A 745      60.080  56.940  72.820  1.00  0.00           C
ATOM   2530  HB1 ASP A 745      60.300  56.170  72.050  1.00  0.00           H
ATOM   2531  HB2 ASP A 745      59.220  57.560  72.490  1.00  0.00           H
ATOM   2532  CG  ASP A 745      59.470  56.260  73.990  1.00  0.00           C
ATOM   2533  OD1 ASP A 745      59.400  56.740  75.170  1.00  0.00           O
ATOM   2534  OD2 ASP A 745      58.830  55.180  73.770  1.00  0.00           O
ATOM   2535  C   ASP A 745      62.340  56.860  73.740  1.00  0.00           C
ATOM   2536  O   ASP A 745      62.620  56.800  74.940  1.00  0.00           O
ATOM   2537  N   LEU A 746      63.060  56.080  72.780  1.00  0.00           N
ATOM   2538  HN  LEU A 746      62.840  56.040  71.810  1.00  0.00           H
ATOM   2539  CA  LEU A 746      64.290  55.380  73.140  1.00  0.00           C
ATOM   2540  HA  LEU A 746      64.070  54.660  73.920  1.00  0.00           H
ATOM   2541  CB  LEU A 746      64.950  54.540  71.990  1.00  0.00           C
ATOM   2542  HB1 LEU A 746      65.890  54.070  72.330  1.00  0.00           H
ATOM   2543  HB2 LEU A 746      65.170  55.190  71.110  1.00  0.00           H
ATOM   2544  CG  LEU A 746      64.120  53.260  71.480  1.00  0.00           C
ATOM   2545  HG  LEU A 746      63.120  53.700  71.200  1.00  0.00           H
ATOM   2546  CD1 LEU A 746      64.890  52.640  70.270  1.00  0.00           C
ATOM   2547 HD11 LEU A 746      65.260  53.490  69.680  1.00  0.00           H
ATOM   2548 HD12 LEU A 746      64.180  52.060  69.650  1.00  0.00           H
ATOM   2549 HD13 LEU A 746      65.770  52.040  70.610  1.00  0.00           H
ATOM   2550  CD2 LEU A 746      63.660  52.230  72.610  1.00  0.00           C
ATOM   2551 HD21 LEU A 746      62.810  51.610  72.230  1.00  0.00           H
ATOM   2552 HD22 LEU A 746      63.190  52.820  73.440  1.00  0.00           H
ATOM   2553 HD23 LEU A 746      64.540  51.610  72.860  1.00  0.00           H
ATOM   2554  C   LEU A 746      65.310  56.320  73.670  1.00  0.00           C
ATOM   2555  O   LEU A 746      65.900  56.100  74.760  1.00  0.00           O
ATOM   2556  N   GLY A 747      65.500  57.420  72.940  1.00  0.00           N
ATOM   2557  HN  GLY A 747      65.060  57.380  72.050  1.00  0.00           H
ATOM   2558  CA  GLY A 747      66.520  58.390  72.980  1.00  0.00           C
ATOM   2559  HA1 GLY A 747      66.310  59.120  72.200  1.00  0.00           H
ATOM   2560  HA2 GLY A 747      67.470  57.900  72.840  1.00  0.00           H
ATOM   2561  C   GLY A 747      66.650  59.110  74.340  1.00  0.00           C
ATOM   2562  O   GLY A 747      67.720  59.540  74.780  1.00  0.00           O
ATOM   2563  N   GLU A 748      65.450  59.250  75.070  1.00  0.00           N
ATOM   2564  HN  GLU A 748      64.580  59.060  74.620  1.00  0.00           H
ATOM   2565  CA  GLU A 748      65.380  59.990  76.290  1.00  0.00           C
ATOM   2566  HA  GLU A 748      66.180  60.700  76.230  1.00  0.00           H
ATOM   2567  CB  GLU A 748      63.960  60.740  76.490  1.00  0.00           C
ATOM   2568  HB1 GLU A 748      63.790  61.550  75.740  1.00  0.00           H
ATOM   2569  HB2 GLU A 748      64.070  61.270  77.460  1.00  0.00           H
ATOM   2570  CG  GLU A 748      62.720  59.760  76.550  1.00  0.00           C
ATOM   2571  HG1 GLU A 748      62.910  59.060  77.390  1.00  0.00           H
ATOM   2572  HG2 GLU A 748      62.520  59.350  75.530  1.00  0.00           H
ATOM   2573  CD  GLU A 748      61.410  60.430  76.900  1.00  0.00           C
ATOM   2574  OE1 GLU A 748      60.910  60.160  78.030  1.00  0.00           O
ATOM   2575  OE2 GLU A 748      60.760  61.140  76.090  1.00  0.00           O
ATOM   2576  C   GLU A 748      65.570  59.120  77.510  1.00  0.00           C
ATOM   2577  O   GLU A 748      65.470  59.480  78.670  1.00  0.00           O
ATOM   2578  N   THR A 749      65.720  57.800  77.180  1.00  0.00           N
ATOM   2579  HN  THR A 749      65.800  57.480  76.240  1.00  0.00           H
ATOM   2580  CA  THR A 749      65.540  56.680  78.160  1.00  0.00           C
ATOM   2581  HA  THR A 749      65.170  57.090  79.090  1.00  0.00           H
ATOM   2582  CB  THR A 749      64.490  55.620  77.850  1.00  0.00           C
ATOM   2583  HB  THR A 749      64.750  55.070  76.920  1.00  0.00           H
ATOM   2584  OG1 THR A 749      63.300  56.340  77.550  1.00  0.00           O
ATOM   2585  HG1 THR A 749      63.430  56.580  76.630  1.00  0.00           H
ATOM   2586  CG2 THR A 749      64.080  54.660  78.950  1.00  0.00           C
ATOM   2587 HG21 THR A 749      64.790  53.800  78.930  1.00  0.00           H
ATOM   2588 HG22 THR A 749      63.060  54.270  78.790  1.00  0.00           H
ATOM   2589 HG23 THR A 749      64.160  55.130  79.960  1.00  0.00           H
ATOM   2590  C   THR A 749      66.810  56.000  78.480  1.00  0.00           C
ATOM   2591  O   THR A 749      67.020  55.510  79.580  1.00  0.00           O
ATOM   2592  N   TYR A 750      67.740  55.980  77.550  1.00  0.00           N
ATOM   2593  HN  TYR A 750      67.510  56.310  76.640  1.00  0.00           H
ATOM   2594  CA  TYR A 750      68.810  55.050  77.580  1.00  0.00           C
ATOM   2595  HA  TYR A 750      68.980  54.510  78.510  1.00  0.00           H
ATOM   2596  CB  TYR A 750      68.830  53.850  76.520  1.00  0.00           C
ATOM   2597  HB1 TYR A 750      69.760  53.250  76.630  1.00  0.00           H
ATOM   2598  HB2 TYR A 750      68.800  54.310  75.510  1.00  0.00           H
ATOM   2599  CG  TYR A 750      67.590  53.030  76.660  1.00  0.00           C
ATOM   2600  CD1 TYR A 750      66.510  53.160  75.740  1.00  0.00           C
ATOM   2601  HD1 TYR A 750      66.670  53.670  74.790  1.00  0.00           H
ATOM   2602  CE1 TYR A 750      65.330  52.440  75.900  1.00  0.00           C
ATOM   2603  HE1 TYR A 750      64.520  52.610  75.210  1.00  0.00           H
ATOM   2604  CZ  TYR A 750      65.120  51.670  77.010  1.00  0.00           C
ATOM   2605  OH  TYR A 750      63.890  51.100  77.310  1.00  0.00           O
ATOM   2606  HH  TYR A 750      63.250  51.310  76.610  1.00  0.00           H
ATOM   2607  CD2 TYR A 750      67.400  52.190  77.810  1.00  0.00           C
ATOM   2608  HD2 TYR A 750      68.120  52.100  78.610  1.00  0.00           H
ATOM   2609  CE2 TYR A 750      66.110  51.530  78.020  1.00  0.00           C
ATOM   2610  HE2 TYR A 750      65.920  50.970  78.930  1.00  0.00           H
ATOM   2611  C   TYR A 750      70.140  55.750  77.350  1.00  0.00           C
ATOM   2612  O   TYR A 750      70.220  56.480  76.370  1.00  0.00           O
ATOM   2613  N   ALA A 751      71.210  55.500  78.170  1.00  0.00           N
ATOM   2614  HN  ALA A 751      71.130  55.020  79.050  1.00  0.00           H
ATOM   2615  CA  ALA A 751      72.520  55.980  77.810  1.00  0.00           C
ATOM   2616  HA  ALA A 751      72.390  56.610  76.950  1.00  0.00           H
ATOM   2617  CB  ALA A 751      73.260  56.720  78.960  1.00  0.00           C
ATOM   2618  HB1 ALA A 751      72.570  57.480  79.390  1.00  0.00           H
ATOM   2619  HB2 ALA A 751      74.150  57.190  78.510  1.00  0.00           H
ATOM   2620  HB3 ALA A 751      73.410  55.960  79.770  1.00  0.00           H
ATOM   2621  C   ALA A 751      73.310  54.780  77.360  1.00  0.00           C
ATOM   2622  O   ALA A 751      73.560  54.610  76.130  1.00  0.00           O
ATOM   2623  N   ASP A 752      73.730  53.820  78.250  1.00  0.00           N
ATOM   2624  HN  ASP A 752      73.610  53.900  79.230  1.00  0.00           H
ATOM   2625  CA  ASP A 752      74.480  52.620  77.990  1.00  0.00           C
ATOM   2626  HA  ASP A 752      75.540  52.800  78.060  1.00  0.00           H
ATOM   2627  CB  ASP A 752      74.330  51.560  79.120  1.00  0.00           C
ATOM   2628  HB1 ASP A 752      74.990  50.700  78.890  1.00  0.00           H
ATOM   2629  HB2 ASP A 752      73.270  51.220  79.230  1.00  0.00           H
ATOM   2630  CG  ASP A 752      74.970  51.920  80.390  1.00  0.00           C
ATOM   2631  OD1 ASP A 752      74.920  51.200  81.480  1.00  0.00           O
ATOM   2632  OD2 ASP A 752      75.630  53.000  80.490  1.00  0.00           O
ATOM   2633  C   ASP A 752      74.430  51.900  76.660  1.00  0.00           C
ATOM   2634  O   ASP A 752      75.540  51.570  76.220  1.00  0.00           O
ATOM   2635  N   VAL A 753      73.210  51.710  76.180  1.00  0.00           N
ATOM   2636  HN  VAL A 753      72.420  52.010  76.710  1.00  0.00           H
ATOM   2637  CA  VAL A 753      72.900  50.980  74.890  1.00  0.00           C
ATOM   2638  HA  VAL A 753      73.880  50.680  74.530  1.00  0.00           H
ATOM   2639  CB  VAL A 753      71.970  49.780  74.980  1.00  0.00           C
ATOM   2640  HB  VAL A 753      72.060  49.130  74.080  1.00  0.00           H
ATOM   2641  CG1 VAL A 753      72.440  48.960  76.170  1.00  0.00           C
ATOM   2642 HG11 VAL A 753      71.820  48.030  76.110  1.00  0.00           H
ATOM   2643 HG12 VAL A 753      72.200  49.450  77.130  1.00  0.00           H
ATOM   2644 HG13 VAL A 753      73.510  48.650  76.060  1.00  0.00           H
ATOM   2645  CG2 VAL A 753      70.440  50.070  75.190  1.00  0.00           C
ATOM   2646 HG21 VAL A 753      70.030  49.040  75.120  1.00  0.00           H
ATOM   2647 HG22 VAL A 753      70.100  50.830  74.440  1.00  0.00           H
ATOM   2648 HG23 VAL A 753      70.400  50.500  76.210  1.00  0.00           H
ATOM   2649  C   VAL A 753      72.440  51.780  73.740  1.00  0.00           C
ATOM   2650  O   VAL A 753      72.170  51.350  72.640  1.00  0.00           O
ATOM   2651  N   LEU A 754      72.220  53.110  73.970  1.00  0.00           N
ATOM   2652  HN  LEU A 754      72.620  53.530  74.790  1.00  0.00           H
ATOM   2653  CA  LEU A 754      71.710  54.020  72.950  1.00  0.00           C
ATOM   2654  HA  LEU A 754      70.890  53.480  72.490  1.00  0.00           H
ATOM   2655  CB  LEU A 754      71.240  55.330  73.550  1.00  0.00           C
ATOM   2656  HB1 LEU A 754      72.050  55.790  74.140  1.00  0.00           H
ATOM   2657  HB2 LEU A 754      70.360  55.090  74.190  1.00  0.00           H
ATOM   2658  CG  LEU A 754      70.740  56.420  72.530  1.00  0.00           C
ATOM   2659  HG  LEU A 754      71.500  56.680  71.760  1.00  0.00           H
ATOM   2660  CD1 LEU A 754      69.510  55.810  71.740  1.00  0.00           C
ATOM   2661 HD11 LEU A 754      68.850  56.500  71.170  1.00  0.00           H
ATOM   2662 HD12 LEU A 754      68.790  55.310  72.430  1.00  0.00           H
ATOM   2663 HD13 LEU A 754      69.780  54.940  71.100  1.00  0.00           H
ATOM   2664  CD2 LEU A 754      70.500  57.740  73.280  1.00  0.00           C
ATOM   2665 HD21 LEU A 754      69.550  57.740  73.850  1.00  0.00           H
ATOM   2666 HD22 LEU A 754      70.570  58.640  72.620  1.00  0.00           H
ATOM   2667 HD23 LEU A 754      71.310  57.870  74.030  1.00  0.00           H
ATOM   2668  C   LEU A 754      72.690  54.330  71.740  1.00  0.00           C
ATOM   2669  O   LEU A 754      72.210  54.490  70.630  1.00  0.00           O
ATOM   2670  N   PHE A 755      73.990  54.190  71.990  1.00  0.00           N
ATOM   2671  HN  PHE A 755      74.450  54.140  72.870  1.00  0.00           H
ATOM   2672  CA  PHE A 755      74.960  54.270  70.950  1.00  0.00           C
ATOM   2673  HA  PHE A 755      74.650  55.100  70.330  1.00  0.00           H
ATOM   2674  CB  PHE A 755      76.370  54.590  71.550  1.00  0.00           C
ATOM   2675  HB1 PHE A 755      77.070  54.850  70.750  1.00  0.00           H
ATOM   2676  HB2 PHE A 755      76.790  53.690  72.060  1.00  0.00           H
ATOM   2677  CG  PHE A 755      76.250  55.830  72.440  1.00  0.00           C
ATOM   2678  CD1 PHE A 755      75.860  57.010  71.870  1.00  0.00           C
ATOM   2679  HD1 PHE A 755      75.720  57.220  70.820  1.00  0.00           H
ATOM   2680  CE1 PHE A 755      75.690  58.120  72.690  1.00  0.00           C
ATOM   2681  HE1 PHE A 755      75.450  59.100  72.300  1.00  0.00           H
ATOM   2682  CZ  PHE A 755      75.840  58.020  74.070  1.00  0.00           C
ATOM   2683  HZ  PHE A 755      75.830  58.940  74.620  1.00  0.00           H
ATOM   2684  CD2 PHE A 755      76.490  55.780  73.840  1.00  0.00           C
ATOM   2685  HD2 PHE A 755      76.670  54.790  74.240  1.00  0.00           H
ATOM   2686  CE2 PHE A 755      76.220  56.850  74.700  1.00  0.00           C
ATOM   2687  HE2 PHE A 755      76.550  56.880  75.720  1.00  0.00           H
ATOM   2688  C   PHE A 755      74.970  53.180  69.960  1.00  0.00           C
ATOM   2689  O   PHE A 755      74.970  53.340  68.760  1.00  0.00           O
ATOM   2690  N   TRP A 756      74.730  51.990  70.550  1.00  0.00           N
ATOM   2691  HN  TRP A 756      74.750  51.990  71.540  1.00  0.00           H
ATOM   2692  CA  TRP A 756      74.470  50.710  69.910  1.00  0.00           C
ATOM   2693  HA  TRP A 756      75.270  50.580  69.190  1.00  0.00           H
ATOM   2694  CB  TRP A 756      74.570  49.370  70.770  1.00  0.00           C
ATOM   2695  HB1 TRP A 756      73.810  49.490  71.580  1.00  0.00           H
ATOM   2696  HB2 TRP A 756      75.570  49.400  71.240  1.00  0.00           H
ATOM   2697  CG  TRP A 756      74.420  48.060  70.160  1.00  0.00           C
ATOM   2698  CD1 TRP A 756      73.480  47.150  70.600  1.00  0.00           C
ATOM   2699  HD1 TRP A 756      72.920  47.250  71.520  1.00  0.00           H
ATOM   2700  NE1 TRP A 756      73.660  46.000  69.860  1.00  0.00           N
ATOM   2701  HE1 TRP A 756      73.100  45.210  69.980  1.00  0.00           H
ATOM   2702  CE2 TRP A 756      74.580  46.160  68.820  1.00  0.00           C
ATOM   2703  CD2 TRP A 756      75.070  47.460  69.050  1.00  0.00           C
ATOM   2704  CE3 TRP A 756      76.150  47.860  68.280  1.00  0.00           C
ATOM   2705  HE3 TRP A 756      76.560  48.870  68.380  1.00  0.00           H
ATOM   2706  CZ3 TRP A 756      76.670  47.070  67.270  1.00  0.00           C
ATOM   2707  HZ3 TRP A 756      77.500  47.390  66.650  1.00  0.00           H
ATOM   2708  CZ2 TRP A 756      75.090  45.270  67.830  1.00  0.00           C
ATOM   2709  HZ2 TRP A 756      74.670  44.300  67.600  1.00  0.00           H
ATOM   2710  CH2 TRP A 756      76.070  45.820  67.010  1.00  0.00           C
ATOM   2711  HH2 TRP A 756      76.530  45.260  66.220  1.00  0.00           H
ATOM   2712  C   TRP A 756      73.240  50.720  69.030  1.00  0.00           C
ATOM   2713  O   TRP A 756      73.280  50.230  67.880  1.00  0.00           O
ATOM   2714  N   CYS A 757      72.150  51.310  69.550  1.00  0.00           N
ATOM   2715  HN  CYS A 757      72.280  51.630  70.490  1.00  0.00           H
ATOM   2716  CA  CYS A 757      70.850  51.430  68.900  1.00  0.00           C
ATOM   2717  HA  CYS A 757      70.520  50.430  68.640  1.00  0.00           H
ATOM   2718  CB  CYS A 757      69.880  52.150  69.850  1.00  0.00           C
ATOM   2719  HB1 CYS A 757      68.890  52.310  69.390  1.00  0.00           H
ATOM   2720  HB2 CYS A 757      70.260  53.130  70.220  1.00  0.00           H
ATOM   2721  SG  CYS A 757      69.440  51.110  71.280  1.00  0.00           S
ATOM   2722  HG1 CYS A 757      70.640  51.270  71.830  1.00  0.00           H
ATOM   2723  C   CYS A 757      70.860  52.210  67.600  1.00  0.00           C
ATOM   2724  O   CYS A 757      70.260  51.800  66.610  1.00  0.00           O
ATOM   2725  N   VAL A 758      71.570  53.390  67.650  1.00  0.00           N
ATOM   2726  HN  VAL A 758      71.860  53.740  68.540  1.00  0.00           H
ATOM   2727  CA  VAL A 758      71.920  54.150  66.410  1.00  0.00           C
ATOM   2728  HA  VAL A 758      70.960  54.360  65.980  1.00  0.00           H
ATOM   2729  CB  VAL A 758      72.600  55.460  66.800  1.00  0.00           C
ATOM   2730  HB  VAL A 758      73.470  55.210  67.450  1.00  0.00           H
ATOM   2731  CG1 VAL A 758      73.020  56.200  65.530  1.00  0.00           C
ATOM   2732 HG11 VAL A 758      73.870  55.720  64.980  1.00  0.00           H
ATOM   2733 HG12 VAL A 758      73.380  57.190  65.880  1.00  0.00           H
ATOM   2734 HG13 VAL A 758      72.140  56.240  64.870  1.00  0.00           H
ATOM   2735  CG2 VAL A 758      71.560  56.310  67.640  1.00  0.00           C
ATOM   2736 HG21 VAL A 758      70.580  56.490  67.170  1.00  0.00           H
ATOM   2737 HG22 VAL A 758      71.900  57.350  67.840  1.00  0.00           H
ATOM   2738 HG23 VAL A 758      71.380  55.860  68.630  1.00  0.00           H
ATOM   2739  C   VAL A 758      72.770  53.400  65.330  1.00  0.00           C
ATOM   2740  O   VAL A 758      72.430  53.350  64.120  1.00  0.00           O
ATOM   2741  N   ILE A 759      73.800  52.590  65.780  1.00  0.00           N
ATOM   2742  HN  ILE A 759      74.240  52.670  66.670  1.00  0.00           H
ATOM   2743  CA  ILE A 759      74.600  51.740  64.940  1.00  0.00           C
ATOM   2744  HA  ILE A 759      74.980  52.380  64.150  1.00  0.00           H
ATOM   2745  CB  ILE A 759      75.840  51.130  65.590  1.00  0.00           C
ATOM   2746  HB  ILE A 759      75.610  50.340  66.330  1.00  0.00           H
ATOM   2747  CG2 ILE A 759      76.600  50.280  64.500  1.00  0.00           C
ATOM   2748 HG21 ILE A 759      76.590  50.960  63.620  1.00  0.00           H
ATOM   2749 HG22 ILE A 759      76.140  49.300  64.250  1.00  0.00           H
ATOM   2750 HG23 ILE A 759      77.640  50.130  64.880  1.00  0.00           H
ATOM   2751  CG1 ILE A 759      76.800  52.240  66.110  1.00  0.00           C
ATOM   2752 HG11 ILE A 759      76.150  52.970  66.640  1.00  0.00           H
ATOM   2753 HG12 ILE A 759      77.310  52.770  65.280  1.00  0.00           H
ATOM   2754  CD  ILE A 759      77.700  51.700  67.230  1.00  0.00           C
ATOM   2755  HD1 ILE A 759      77.100  51.130  67.980  1.00  0.00           H
ATOM   2756  HD2 ILE A 759      78.140  52.540  67.810  1.00  0.00           H
ATOM   2757  HD3 ILE A 759      78.410  50.920  66.910  1.00  0.00           H
ATOM   2758  C   ILE A 759      73.710  50.600  64.310  1.00  0.00           C
ATOM   2759  O   ILE A 759      73.690  50.370  63.090  1.00  0.00           O
ATOM   2760  N   LEU A 760      72.980  49.890  65.170  1.00  0.00           N
ATOM   2761  HN  LEU A 760      73.150  49.970  66.160  1.00  0.00           H
ATOM   2762  CA  LEU A 760      72.180  48.750  64.840  1.00  0.00           C
ATOM   2763  HA  LEU A 760      72.780  47.910  64.480  1.00  0.00           H
ATOM   2764  CB  LEU A 760      71.350  48.360  66.130  1.00  0.00           C
ATOM   2765  HB1 LEU A 760      70.310  48.050  65.840  1.00  0.00           H
ATOM   2766  HB2 LEU A 760      71.120  49.230  66.790  1.00  0.00           H
ATOM   2767  CG  LEU A 760      71.870  47.160  66.940  1.00  0.00           C
ATOM   2768  HG  LEU A 760      72.850  47.520  67.350  1.00  0.00           H
ATOM   2769  CD1 LEU A 760      70.870  46.970  68.130  1.00  0.00           C
ATOM   2770 HD11 LEU A 760      69.850  46.890  67.700  1.00  0.00           H
ATOM   2771 HD12 LEU A 760      70.920  47.830  68.830  1.00  0.00           H
ATOM   2772 HD13 LEU A 760      71.110  46.030  68.670  1.00  0.00           H
ATOM   2773  CD2 LEU A 760      71.970  45.790  66.200  1.00  0.00           C
ATOM   2774 HD21 LEU A 760      72.430  44.950  66.760  1.00  0.00           H
ATOM   2775 HD22 LEU A 760      72.460  45.870  65.200  1.00  0.00           H
ATOM   2776 HD23 LEU A 760      70.910  45.490  66.040  1.00  0.00           H
ATOM   2777  C   LEU A 760      71.120  49.210  63.800  1.00  0.00           C
ATOM   2778  O   LEU A 760      70.880  48.490  62.740  1.00  0.00           O
ATOM   2779  N   PHE A 761      70.380  50.350  63.980  1.00  0.00           N
ATOM   2780  HN  PHE A 761      70.490  50.890  64.820  1.00  0.00           H
ATOM   2781  CA  PHE A 761      69.440  50.980  63.120  1.00  0.00           C
ATOM   2782  HA  PHE A 761      68.660  50.250  62.950  1.00  0.00           H
ATOM   2783  CB  PHE A 761      68.940  52.220  63.850  1.00  0.00           C
ATOM   2784  HB1 PHE A 761      69.850  52.790  64.100  1.00  0.00           H
ATOM   2785  HB2 PHE A 761      68.420  51.880  64.760  1.00  0.00           H
ATOM   2786  CG  PHE A 761      67.900  53.080  63.110  1.00  0.00           C
ATOM   2787  CD1 PHE A 761      67.990  54.470  63.110  1.00  0.00           C
ATOM   2788  HD1 PHE A 761      68.900  54.960  63.440  1.00  0.00           H
ATOM   2789  CE1 PHE A 761      66.880  55.310  62.690  1.00  0.00           C
ATOM   2790  HE1 PHE A 761      66.990  56.380  62.780  1.00  0.00           H
ATOM   2791  CZ  PHE A 761      65.700  54.760  62.220  1.00  0.00           C
ATOM   2792  HZ  PHE A 761      64.820  55.340  61.960  1.00  0.00           H
ATOM   2793  CD2 PHE A 761      66.710  52.530  62.620  1.00  0.00           C
ATOM   2794  HD2 PHE A 761      66.500  51.470  62.740  1.00  0.00           H
ATOM   2795  CE2 PHE A 761      65.570  53.370  62.230  1.00  0.00           C
ATOM   2796  HE2 PHE A 761      64.630  52.990  61.850  1.00  0.00           H
ATOM   2797  C   PHE A 761      70.020  51.390  61.690  1.00  0.00           C
ATOM   2798  O   PHE A 761      69.560  50.930  60.680  1.00  0.00           O
ATOM   2799  N   PHE A 762      71.080  52.170  61.680  1.00  0.00           N
ATOM   2800  HN  PHE A 762      71.440  52.590  62.500  1.00  0.00           H
ATOM   2801  CA  PHE A 762      71.730  52.550  60.400  1.00  0.00           C
ATOM   2802  HA  PHE A 762      70.900  52.780  59.740  1.00  0.00           H
ATOM   2803  CB  PHE A 762      72.650  53.740  60.530  1.00  0.00           C
ATOM   2804  HB1 PHE A 762      73.250  53.850  59.600  1.00  0.00           H
ATOM   2805  HB2 PHE A 762      73.400  53.640  61.350  1.00  0.00           H
ATOM   2806  CG  PHE A 762      71.820  55.010  60.680  1.00  0.00           C
ATOM   2807  CD1 PHE A 762      70.860  55.480  59.740  1.00  0.00           C
ATOM   2808  HD1 PHE A 762      70.600  54.940  58.830  1.00  0.00           H
ATOM   2809  CE1 PHE A 762      70.110  56.670  59.900  1.00  0.00           C
ATOM   2810  HE1 PHE A 762      69.390  57.090  59.230  1.00  0.00           H
ATOM   2811  CZ  PHE A 762      70.410  57.450  61.060  1.00  0.00           C
ATOM   2812  HZ  PHE A 762      69.830  58.360  61.160  1.00  0.00           H
ATOM   2813  CD2 PHE A 762      71.950  55.710  61.880  1.00  0.00           C
ATOM   2814  HD2 PHE A 762      72.610  55.370  62.650  1.00  0.00           H
ATOM   2815  CE2 PHE A 762      71.280  56.930  62.040  1.00  0.00           C
ATOM   2816  HE2 PHE A 762      71.520  57.470  62.950  1.00  0.00           H
ATOM   2817  C   PHE A 762      72.350  51.390  59.650  1.00  0.00           C
ATOM   2818  O   PHE A 762      72.100  51.290  58.460  1.00  0.00           O
ATOM   2819  N   THR A 763      73.090  50.490  60.360  1.00  0.00           N
ATOM   2820  HN  THR A 763      73.070  50.530  61.360  1.00  0.00           H
ATOM   2821  CA  THR A 763      73.730  49.400  59.690  1.00  0.00           C
ATOM   2822  HA  THR A 763      74.300  49.740  58.840  1.00  0.00           H
ATOM   2823  CB  THR A 763      74.490  48.470  60.700  1.00  0.00           C
ATOM   2824  HB  THR A 763      73.790  48.110  61.490  1.00  0.00           H
ATOM   2825  OG1 THR A 763      75.500  49.210  61.360  1.00  0.00           O
ATOM   2826  HG1 THR A 763      75.070  49.760  62.020  1.00  0.00           H
ATOM   2827  CG2 THR A 763      75.100  47.190  60.080  1.00  0.00           C
ATOM   2828 HG21 THR A 763      75.930  47.480  59.400  1.00  0.00           H
ATOM   2829 HG22 THR A 763      74.460  46.500  59.490  1.00  0.00           H
ATOM   2830 HG23 THR A 763      75.570  46.690  60.940  1.00  0.00           H
ATOM   2831  C   THR A 763      72.730  48.430  59.080  1.00  0.00           C
ATOM   2832  O   THR A 763      72.960  48.050  57.920  1.00  0.00           O
ATOM   2833  N   THR A 764      71.580  48.260  59.710  1.00  0.00           N
ATOM   2834  HN  THR A 764      71.380  48.740  60.560  1.00  0.00           H
ATOM   2835  CA  THR A 764      70.430  47.470  59.280  1.00  0.00           C
ATOM   2836  HA  THR A 764      70.720  46.430  59.230  1.00  0.00           H
ATOM   2837  CB  THR A 764      69.190  47.480  60.190  1.00  0.00           C
ATOM   2838  HB  THR A 764      68.920  48.510  60.500  1.00  0.00           H
ATOM   2839  OG1 THR A 764      69.510  46.640  61.280  1.00  0.00           O
ATOM   2840  HG1 THR A 764      70.050  47.120  61.910  1.00  0.00           H
ATOM   2841  CG2 THR A 764      67.940  46.960  59.410  1.00  0.00           C
ATOM   2842 HG21 THR A 764      67.210  46.570  60.150  1.00  0.00           H
ATOM   2843 HG22 THR A 764      68.160  46.000  58.870  1.00  0.00           H
ATOM   2844 HG23 THR A 764      67.420  47.750  58.820  1.00  0.00           H
ATOM   2845  C   THR A 764      69.940  47.930  57.930  1.00  0.00           C
ATOM   2846  O   THR A 764      69.930  47.160  57.010  1.00  0.00           O
ATOM   2847  N   PHE A 765      69.690  49.210  57.820  1.00  0.00           N
ATOM   2848  HN  PHE A 765      69.860  49.690  58.680  1.00  0.00           H
ATOM   2849  CA  PHE A 765      69.260  49.920  56.660  1.00  0.00           C
ATOM   2850  HA  PHE A 765      68.370  49.550  56.170  1.00  0.00           H
ATOM   2851  CB  PHE A 765      68.780  51.280  57.210  1.00  0.00           C
ATOM   2852  HB1 PHE A 765      69.510  51.730  57.910  1.00  0.00           H
ATOM   2853  HB2 PHE A 765      67.740  51.200  57.590  1.00  0.00           H
ATOM   2854  CG  PHE A 765      68.660  52.310  56.070  1.00  0.00           C
ATOM   2855  CD1 PHE A 765      67.570  52.310  55.160  1.00  0.00           C
ATOM   2856  HD1 PHE A 765      66.870  51.510  55.330  1.00  0.00           H
ATOM   2857  CE1 PHE A 765      67.400  53.280  54.170  1.00  0.00           C
ATOM   2858  HE1 PHE A 765      66.520  53.250  53.550  1.00  0.00           H
ATOM   2859  CZ  PHE A 765      68.460  54.150  53.970  1.00  0.00           C
ATOM   2860  HZ  PHE A 765      68.480  54.600  53.000  1.00  0.00           H
ATOM   2861  CD2 PHE A 765      69.560  53.370  55.990  1.00  0.00           C
ATOM   2862  HD2 PHE A 765      70.430  53.470  56.610  1.00  0.00           H
ATOM   2863  CE2 PHE A 765      69.570  54.190  54.880  1.00  0.00           C
ATOM   2864  HE2 PHE A 765      70.360  54.920  54.720  1.00  0.00           H
ATOM   2865  C   PHE A 765      70.270  49.900  55.510  1.00  0.00           C
ATOM   2866  O   PHE A 765      70.030  49.610  54.350  1.00  0.00           O
ATOM   2867  N   PHE A 766      71.560  50.210  55.860  1.00  0.00           N
ATOM   2868  HN  PHE A 766      71.800  50.320  56.820  1.00  0.00           H
ATOM   2869  CA  PHE A 766      72.710  50.230  54.900  1.00  0.00           C
ATOM   2870  HA  PHE A 766      72.310  50.830  54.110  1.00  0.00           H
ATOM   2871  CB  PHE A 766      74.040  50.840  55.450  1.00  0.00           C
ATOM   2872  HB1 PHE A 766      74.720  50.680  54.590  1.00  0.00           H
ATOM   2873  HB2 PHE A 766      74.360  50.270  56.350  1.00  0.00           H
ATOM   2874  CG  PHE A 766      73.990  52.350  55.800  1.00  0.00           C
ATOM   2875  CD1 PHE A 766      74.750  52.870  56.870  1.00  0.00           C
ATOM   2876  HD1 PHE A 766      75.360  52.210  57.470  1.00  0.00           H
ATOM   2877  CE1 PHE A 766      74.540  54.200  57.320  1.00  0.00           C
ATOM   2878  HE1 PHE A 766      75.150  54.590  58.120  1.00  0.00           H
ATOM   2879  CZ  PHE A 766      73.660  55.080  56.660  1.00  0.00           C
ATOM   2880  HZ  PHE A 766      73.520  56.120  56.910  1.00  0.00           H
ATOM   2881  CD2 PHE A 766      73.120  53.260  55.110  1.00  0.00           C
ATOM   2882  HD2 PHE A 766      72.510  52.920  54.270  1.00  0.00           H
ATOM   2883  CE2 PHE A 766      73.030  54.560  55.520  1.00  0.00           C
ATOM   2884  HE2 PHE A 766      72.350  55.220  55.000  1.00  0.00           H
ATOM   2885  C   PHE A 766      73.020  48.850  54.390  1.00  0.00           C
ATOM   2886  O   PHE A 766      73.270  48.740  53.220  1.00  0.00           O
ATOM   2887  N   LEU A 767      72.990  47.800  55.210  1.00  0.00           N
ATOM   2888  HN  LEU A 767      73.010  47.850  56.200  1.00  0.00           H
ATOM   2889  CA  LEU A 767      73.280  46.470  54.580  1.00  0.00           C
ATOM   2890  HA  LEU A 767      74.150  46.440  53.930  1.00  0.00           H
ATOM   2891  CB  LEU A 767      73.260  45.330  55.730  1.00  0.00           C
ATOM   2892  HB1 LEU A 767      72.280  45.380  56.260  1.00  0.00           H
ATOM   2893  HB2 LEU A 767      73.960  45.510  56.560  1.00  0.00           H
ATOM   2894  CG  LEU A 767      73.580  43.910  55.330  1.00  0.00           C
ATOM   2895  HG  LEU A 767      72.790  43.610  54.610  1.00  0.00           H
ATOM   2896  CD1 LEU A 767      74.900  43.700  54.460  1.00  0.00           C
ATOM   2897 HD11 LEU A 767      75.830  44.010  54.970  1.00  0.00           H
ATOM   2898 HD12 LEU A 767      74.830  44.320  53.550  1.00  0.00           H
ATOM   2899 HD13 LEU A 767      74.900  42.600  54.280  1.00  0.00           H
ATOM   2900  CD2 LEU A 767      73.700  42.990  56.510  1.00  0.00           C
ATOM   2901 HD21 LEU A 767      74.670  43.270  56.960  1.00  0.00           H
ATOM   2902 HD22 LEU A 767      73.730  41.940  56.150  1.00  0.00           H
ATOM   2903 HD23 LEU A 767      73.000  43.190  57.360  1.00  0.00           H
ATOM   2904  C   LEU A 767      72.110  46.080  53.620  1.00  0.00           C
ATOM   2905  O   LEU A 767      72.340  45.650  52.530  1.00  0.00           O
ATOM   2906  N   SER A 768      70.830  46.170  54.100  1.00  0.00           N
ATOM   2907  HN  SER A 768      70.680  46.610  54.980  1.00  0.00           H
ATOM   2908  CA  SER A 768      69.650  45.810  53.350  1.00  0.00           C
ATOM   2909  HA  SER A 768      69.590  44.750  53.140  1.00  0.00           H
ATOM   2910  CB  SER A 768      68.280  46.060  54.110  1.00  0.00           C
ATOM   2911  HB1 SER A 768      67.300  45.770  53.670  1.00  0.00           H
ATOM   2912  HB2 SER A 768      68.090  47.150  54.230  1.00  0.00           H
ATOM   2913  OG  SER A 768      68.390  45.470  55.420  1.00  0.00           O
ATOM   2914  HG1 SER A 768      68.920  46.060  55.960  1.00  0.00           H
ATOM   2915  C   SER A 768      69.600  46.510  51.980  1.00  0.00           C
ATOM   2916  O   SER A 768      69.160  45.980  50.960  1.00  0.00           O
ATOM   2917  N   SER A 769      70.040  47.820  52.020  1.00  0.00           N
ATOM   2918  HN  SER A 769      70.270  48.310  52.860  1.00  0.00           H
ATOM   2919  CA  SER A 769      70.330  48.690  50.890  1.00  0.00           C
ATOM   2920  HA  SER A 769      69.470  48.590  50.240  1.00  0.00           H
ATOM   2921  CB  SER A 769      70.380  50.160  51.260  1.00  0.00           C
ATOM   2922  HB1 SER A 769      70.460  50.820  50.380  1.00  0.00           H
ATOM   2923  HB2 SER A 769      71.290  50.370  51.860  1.00  0.00           H
ATOM   2924  OG  SER A 769      69.170  50.440  51.860  1.00  0.00           O
ATOM   2925  HG1 SER A 769      69.240  50.340  52.810  1.00  0.00           H
ATOM   2926  C   SER A 769      71.440  48.160  49.920  1.00  0.00           C
ATOM   2927  O   SER A 769      71.230  47.990  48.740  1.00  0.00           O
ATOM   2928  N   PHE A 770      72.650  47.830  50.500  1.00  0.00           N
ATOM   2929  HN  PHE A 770      72.700  47.870  51.490  1.00  0.00           H
ATOM   2930  CA  PHE A 770      73.790  47.220  49.880  1.00  0.00           C
ATOM   2931  HA  PHE A 770      74.010  47.870  49.030  1.00  0.00           H
ATOM   2932  CB  PHE A 770      74.960  47.210  50.910  1.00  0.00           C
ATOM   2933  HB1 PHE A 770      74.570  46.590  51.740  1.00  0.00           H
ATOM   2934  HB2 PHE A 770      75.330  48.210  51.200  1.00  0.00           H
ATOM   2935  CG  PHE A 770      76.160  46.360  50.440  1.00  0.00           C
ATOM   2936  CD1 PHE A 770      76.760  45.350  51.210  1.00  0.00           C
ATOM   2937  HD1 PHE A 770      76.230  45.120  52.120  1.00  0.00           H
ATOM   2938  CE1 PHE A 770      78.040  44.790  50.890  1.00  0.00           C
ATOM   2939  HE1 PHE A 770      78.540  44.110  51.550  1.00  0.00           H
ATOM   2940  CZ  PHE A 770      78.630  45.140  49.660  1.00  0.00           C
ATOM   2941  HZ  PHE A 770      79.570  44.750  49.300  1.00  0.00           H
ATOM   2942  CD2 PHE A 770      76.910  46.790  49.320  1.00  0.00           C
ATOM   2943  HD2 PHE A 770      76.610  47.660  48.770  1.00  0.00           H
ATOM   2944  CE2 PHE A 770      78.080  46.190  48.890  1.00  0.00           C
ATOM   2945  HE2 PHE A 770      78.670  46.610  48.090  1.00  0.00           H
ATOM   2946  C   PHE A 770      73.460  45.860  49.170  1.00  0.00           C
ATOM   2947  O   PHE A 770      73.880  45.670  48.020  1.00  0.00           O
ATOM   2948  N   LEU A 771      72.750  44.990  49.820  1.00  0.00           N
ATOM   2949  HN  LEU A 771      72.630  45.180  50.790  1.00  0.00           H
ATOM   2950  CA  LEU A 771      72.230  43.800  49.230  1.00  0.00           C
ATOM   2951  HA  LEU A 771      72.960  43.230  48.680  1.00  0.00           H
ATOM   2952  CB  LEU A 771      71.620  42.810  50.340  1.00  0.00           C
ATOM   2953  HB1 LEU A 771      71.210  41.920  49.830  1.00  0.00           H
ATOM   2954  HB2 LEU A 771      70.820  43.370  50.870  1.00  0.00           H
ATOM   2955  CG  LEU A 771      72.700  42.290  51.330  1.00  0.00           C
ATOM   2956  HG  LEU A 771      73.180  43.260  51.650  1.00  0.00           H
ATOM   2957  CD1 LEU A 771      72.010  41.800  52.560  1.00  0.00           C
ATOM   2958 HD11 LEU A 771      71.160  42.450  52.870  1.00  0.00           H
ATOM   2959 HD12 LEU A 771      72.710  41.660  53.410  1.00  0.00           H
ATOM   2960 HD13 LEU A 771      71.590  40.780  52.460  1.00  0.00           H
ATOM   2961  CD2 LEU A 771      73.720  41.350  50.790  1.00  0.00           C
ATOM   2962 HD21 LEU A 771      74.750  41.290  51.230  1.00  0.00           H
ATOM   2963 HD22 LEU A 771      73.970  41.610  49.730  1.00  0.00           H
ATOM   2964 HD23 LEU A 771      73.380  40.290  50.810  1.00  0.00           H
ATOM   2965  C   LEU A 771      71.200  43.860  48.100  1.00  0.00           C
ATOM   2966  O   LEU A 771      71.330  43.130  47.140  1.00  0.00           O
ATOM   2967  N   LYS A 772      70.130  44.700  48.200  1.00  0.00           N
ATOM   2968  HN  LYS A 772      69.970  45.170  49.060  1.00  0.00           H
ATOM   2969  CA  LYS A 772      69.210  44.760  47.070  1.00  0.00           C
ATOM   2970  HA  LYS A 772      69.000  43.730  46.800  1.00  0.00           H
ATOM   2971  CB  LYS A 772      67.930  45.530  47.460  1.00  0.00           C
ATOM   2972  HB1 LYS A 772      68.070  46.550  47.880  1.00  0.00           H
ATOM   2973  HB2 LYS A 772      67.590  44.960  48.370  1.00  0.00           H
ATOM   2974  CG  LYS A 772      66.640  45.350  46.530  1.00  0.00           C
ATOM   2975  HG1 LYS A 772      65.750  45.690  47.100  1.00  0.00           H
ATOM   2976  HG2 LYS A 772      66.430  44.300  46.220  1.00  0.00           H
ATOM   2977  CD  LYS A 772      66.550  46.160  45.290  1.00  0.00           C
ATOM   2978  HD1 LYS A 772      67.520  46.550  44.940  1.00  0.00           H
ATOM   2979  HD2 LYS A 772      65.970  47.080  45.470  1.00  0.00           H
ATOM   2980  CE  LYS A 772      65.790  45.570  44.120  1.00  0.00           C
ATOM   2981  HE1 LYS A 772      65.670  46.460  43.460  1.00  0.00           H
ATOM   2982  HE2 LYS A 772      64.750  45.210  44.270  1.00  0.00           H
ATOM   2983  NZ  LYS A 772      66.660  44.610  43.390  1.00  0.00           N
ATOM   2984  HZ1 LYS A 772      66.940  43.960  44.140  1.00  0.00           H
ATOM   2985  HZ2 LYS A 772      67.520  45.090  43.030  1.00  0.00           H
ATOM   2986  HZ3 LYS A 772      66.250  44.130  42.560  1.00  0.00           H
ATOM   2987  C   LYS A 772      69.850  45.400  45.800  1.00  0.00           C
ATOM   2988  O   LYS A 772      69.530  44.970  44.670  1.00  0.00           O
ATOM   2989  N   GLN A 773      70.790  46.380  46.030  1.00  0.00           N
ATOM   2990  HN  GLN A 773      71.110  46.690  46.920  1.00  0.00           H
ATOM   2991  CA  GLN A 773      71.420  47.120  44.990  1.00  0.00           C
ATOM   2992  HA  GLN A 773      70.800  47.220  44.110  1.00  0.00           H
ATOM   2993  CB  GLN A 773      71.600  48.540  45.520  1.00  0.00           C
ATOM   2994  HB1 GLN A 773      72.130  49.140  44.750  1.00  0.00           H
ATOM   2995  HB2 GLN A 773      72.190  48.650  46.460  1.00  0.00           H
ATOM   2996  CG  GLN A 773      70.330  49.350  45.930  1.00  0.00           C
ATOM   2997  HG1 GLN A 773      70.670  50.400  46.060  1.00  0.00           H
ATOM   2998  HG2 GLN A 773      70.080  49.010  46.960  1.00  0.00           H
ATOM   2999  CD  GLN A 773      69.030  49.080  45.140  1.00  0.00           C
ATOM   3000  OE1 GLN A 773      68.010  48.670  45.770  1.00  0.00           O
ATOM   3001  NE2 GLN A 773      69.040  49.450  43.830  1.00  0.00           N
ATOM   3002 HE21 GLN A 773      68.280  49.240  43.230  1.00  0.00           H
ATOM   3003 HE22 GLN A 773      69.720  50.110  43.530  1.00  0.00           H
ATOM   3004  C   GLN A 773      72.680  46.500  44.510  1.00  0.00           C
ATOM   3005  O   GLN A 773      73.220  46.980  43.530  1.00  0.00           O
ATOM   3006  N   PHE A 774      73.120  45.420  45.190  1.00  0.00           N
ATOM   3007  HN  PHE A 774      72.870  45.300  46.140  1.00  0.00           H
ATOM   3008  CA  PHE A 774      74.100  44.470  44.680  1.00  0.00           C
ATOM   3009  HA  PHE A 774      75.050  44.960  44.620  1.00  0.00           H
ATOM   3010  CB  PHE A 774      74.360  43.390  45.690  1.00  0.00           C
ATOM   3011  HB1 PHE A 774      73.410  42.920  46.000  1.00  0.00           H
ATOM   3012  HB2 PHE A 774      74.740  43.890  46.610  1.00  0.00           H
ATOM   3013  CG  PHE A 774      75.360  42.270  45.360  1.00  0.00           C
ATOM   3014  CD1 PHE A 774      76.760  42.440  45.640  1.00  0.00           C
ATOM   3015  HD1 PHE A 774      77.090  43.420  45.980  1.00  0.00           H
ATOM   3016  CE1 PHE A 774      77.710  41.470  45.370  1.00  0.00           C
ATOM   3017  HE1 PHE A 774      78.750  41.700  45.490  1.00  0.00           H
ATOM   3018  CZ  PHE A 774      77.320  40.230  44.990  1.00  0.00           C
ATOM   3019  HZ  PHE A 774      78.130  39.570  44.720  1.00  0.00           H
ATOM   3020  CD2 PHE A 774      74.920  41.000  45.000  1.00  0.00           C
ATOM   3021  HD2 PHE A 774      73.920  40.760  44.700  1.00  0.00           H
ATOM   3022  CE2 PHE A 774      75.930  39.980  44.790  1.00  0.00           C
ATOM   3023  HE2 PHE A 774      75.530  39.010  44.540  1.00  0.00           H
ATOM   3024  C   PHE A 774      73.710  43.890  43.300  1.00  0.00           C
ATOM   3025  O   PHE A 774      74.560  43.850  42.420  1.00  0.00           O
ATOM   3026  N   LYS A 775      72.410  43.450  43.070  1.00  0.00           N
ATOM   3027  HN  LYS A 775      71.710  43.460  43.790  1.00  0.00           H
ATOM   3028  CA  LYS A 775      71.840  42.980  41.840  1.00  0.00           C
ATOM   3029  HA  LYS A 775      72.450  42.130  41.560  1.00  0.00           H
ATOM   3030  CB  LYS A 775      70.390  42.440  42.140  1.00  0.00           C
ATOM   3031  HB1 LYS A 775      69.960  43.320  42.670  1.00  0.00           H
ATOM   3032  HB2 LYS A 775      70.400  41.550  42.820  1.00  0.00           H
ATOM   3033  CG  LYS A 775      69.580  42.110  40.870  1.00  0.00           C
ATOM   3034  HG1 LYS A 775      70.130  41.460  40.150  1.00  0.00           H
ATOM   3035  HG2 LYS A 775      69.330  43.090  40.430  1.00  0.00           H
ATOM   3036  CD  LYS A 775      68.190  41.540  41.170  1.00  0.00           C
ATOM   3037  HD1 LYS A 775      67.770  42.140  42.000  1.00  0.00           H
ATOM   3038  HD2 LYS A 775      68.200  40.460  41.450  1.00  0.00           H
ATOM   3039  CE  LYS A 775      67.210  41.620  39.980  1.00  0.00           C
ATOM   3040  HE1 LYS A 775      67.590  41.180  39.030  1.00  0.00           H
ATOM   3041  HE2 LYS A 775      66.850  42.610  39.650  1.00  0.00           H
ATOM   3042  NZ  LYS A 775      65.890  40.960  40.280  1.00  0.00           N
ATOM   3043  HZ1 LYS A 775      65.470  41.540  41.020  1.00  0.00           H
ATOM   3044  HZ2 LYS A 775      66.020  39.990  40.620  1.00  0.00           H
ATOM   3045  HZ3 LYS A 775      65.290  40.860  39.420  1.00  0.00           H
ATOM   3046  C   LYS A 775      71.880  43.900  40.600  1.00  0.00           C
ATOM   3047  O   LYS A 775      72.090  43.490  39.490  1.00  0.00           O
ATOM   3048  N   THR A 776      71.560  45.200  40.680  1.00  0.00           N
ATOM   3049  HN  THR A 776      71.550  45.530  41.620  1.00  0.00           H
ATOM   3050  CA  THR A 776      71.320  46.200  39.600  1.00  0.00           C
ATOM   3051  HA  THR A 776      70.290  45.970  39.370  1.00  0.00           H
ATOM   3052  CB  THR A 776      71.300  47.620  40.150  1.00  0.00           C
ATOM   3053  HB  THR A 776      72.300  48.080  40.270  1.00  0.00           H
ATOM   3054  OG1 THR A 776      70.700  47.590  41.450  1.00  0.00           O
ATOM   3055  HG1 THR A 776      71.280  48.170  41.970  1.00  0.00           H
ATOM   3056  CG2 THR A 776      70.470  48.570  39.250  1.00  0.00           C
ATOM   3057 HG21 THR A 776      71.120  48.650  38.360  1.00  0.00           H
ATOM   3058 HG22 THR A 776      70.230  49.570  39.670  1.00  0.00           H
ATOM   3059 HG23 THR A 776      69.460  48.100  39.100  1.00  0.00           H
ATOM   3060  C   THR A 776      72.060  46.010  38.330  1.00  0.00           C
ATOM   3061  O   THR A 776      71.490  45.630  37.330  1.00  0.00           O
ATOM   3062  N   LYS A 777      73.370  46.120  38.360  1.00  0.00           N
ATOM   3063  HN  LYS A 777      73.810  46.290  39.240  1.00  0.00           H
ATOM   3064  CA  LYS A 777      74.350  45.890  37.370  1.00  0.00           C
ATOM   3065  HA  LYS A 777      74.060  46.450  36.490  1.00  0.00           H
ATOM   3066  CB  LYS A 777      75.730  46.360  37.970  1.00  0.00           C
ATOM   3067  HB1 LYS A 777      76.550  46.160  37.250  1.00  0.00           H
ATOM   3068  HB2 LYS A 777      75.910  45.800  38.910  1.00  0.00           H
ATOM   3069  CG  LYS A 777      75.910  47.870  38.350  1.00  0.00           C
ATOM   3070  HG1 LYS A 777      76.920  48.230  38.660  1.00  0.00           H
ATOM   3071  HG2 LYS A 777      75.310  48.100  39.250  1.00  0.00           H
ATOM   3072  CD  LYS A 777      75.440  48.700  37.190  1.00  0.00           C
ATOM   3073  HD1 LYS A 777      74.340  48.560  37.050  1.00  0.00           H
ATOM   3074  HD2 LYS A 777      76.050  48.360  36.330  1.00  0.00           H
ATOM   3075  CE  LYS A 777      75.560  50.190  37.390  1.00  0.00           C
ATOM   3076  HE1 LYS A 777      76.600  50.440  37.680  1.00  0.00           H
ATOM   3077  HE2 LYS A 777      74.930  50.600  38.210  1.00  0.00           H
ATOM   3078  NZ  LYS A 777      75.110  50.780  36.170  1.00  0.00           N
ATOM   3079  HZ1 LYS A 777      74.290  50.330  35.730  1.00  0.00           H
ATOM   3080  HZ2 LYS A 777      75.760  50.680  35.370  1.00  0.00           H
ATOM   3081  HZ3 LYS A 777      74.990  51.810  36.240  1.00  0.00           H
ATOM   3082  C   LYS A 777      74.450  44.460  36.980  1.00  0.00           C
ATOM   3083  O   LYS A 777      74.290  43.520  37.740  1.00  0.00           O
ATOM   3084  N   ARG A 778      74.760  44.250  35.620  1.00  0.00           N
ATOM   3085  HN  ARG A 778      75.050  44.970  35.000  1.00  0.00           H
ATOM   3086  CA  ARG A 778      74.690  42.930  35.020  1.00  0.00           C
ATOM   3087  HA  ARG A 778      74.220  42.240  35.700  1.00  0.00           H
ATOM   3088  CB  ARG A 778      73.940  43.030  33.710  1.00  0.00           C
ATOM   3089  HB1 ARG A 778      73.900  42.010  33.270  1.00  0.00           H
ATOM   3090  HB2 ARG A 778      74.510  43.750  33.080  1.00  0.00           H
ATOM   3091  CG  ARG A 778      72.530  43.530  33.950  1.00  0.00           C
ATOM   3092  HG1 ARG A 778      72.550  44.510  34.460  1.00  0.00           H
ATOM   3093  HG2 ARG A 778      71.950  42.760  34.530  1.00  0.00           H
ATOM   3094  CD  ARG A 778      71.670  43.790  32.660  1.00  0.00           C
ATOM   3095  HD1 ARG A 778      72.320  44.240  31.870  1.00  0.00           H
ATOM   3096  HD2 ARG A 778      70.770  44.380  32.870  1.00  0.00           H
ATOM   3097  NE  ARG A 778      71.390  42.460  32.090  1.00  0.00           N
ATOM   3098  HE  ARG A 778      71.350  41.690  32.730  1.00  0.00           H
ATOM   3099  CZ  ARG A 778      70.930  42.190  30.870  1.00  0.00           C
ATOM   3100  NH1 ARG A 778      70.770  43.020  29.870  1.00  0.00           N
ATOM   3101 HH11 ARG A 778      70.450  43.880  30.270  1.00  0.00           H
ATOM   3102 HH12 ARG A 778      70.170  42.630  29.150  1.00  0.00           H
ATOM   3103  NH2 ARG A 778      70.270  41.070  30.690  1.00  0.00           N
ATOM   3104 HH21 ARG A 778      70.230  40.450  31.470  1.00  0.00           H
ATOM   3105 HH22 ARG A 778      70.050  40.630  29.820  1.00  0.00           H
ATOM   3106  C   ARG A 778      76.150  42.350  34.770  1.00  0.00           C
ATOM   3107  O   ARG A 778      76.550  42.230  33.650  1.00  0.00           O
ATOM   3108  N   TYR A 779      76.890  42.100  35.870  1.00  0.00           N
ATOM   3109  HN  TYR A 779      76.540  42.160  36.810  1.00  0.00           H
ATOM   3110  CA  TYR A 779      78.230  41.520  35.860  1.00  0.00           C
ATOM   3111  HA  TYR A 779      78.610  41.510  34.850  1.00  0.00           H
ATOM   3112  CB  TYR A 779      79.200  42.440  36.680  1.00  0.00           C
ATOM   3113  HB1 TYR A 779      78.830  42.430  37.730  1.00  0.00           H
ATOM   3114  HB2 TYR A 779      79.190  43.420  36.170  1.00  0.00           H
ATOM   3115  CG  TYR A 779      80.610  42.100  36.550  1.00  0.00           C
ATOM   3116  CD1 TYR A 779      81.210  42.150  35.250  1.00  0.00           C
ATOM   3117  HD1 TYR A 779      80.650  42.490  34.390  1.00  0.00           H
ATOM   3118  CE1 TYR A 779      82.600  41.910  35.110  1.00  0.00           C
ATOM   3119  HE1 TYR A 779      83.090  42.090  34.160  1.00  0.00           H
ATOM   3120  CZ  TYR A 779      83.390  41.650  36.290  1.00  0.00           C
ATOM   3121  OH  TYR A 779      84.730  41.540  36.200  1.00  0.00           O
ATOM   3122  HH  TYR A 779      85.090  41.080  36.950  1.00  0.00           H
ATOM   3123  CD2 TYR A 779      81.430  41.880  37.670  1.00  0.00           C
ATOM   3124  HD2 TYR A 779      80.930  41.900  38.630  1.00  0.00           H
ATOM   3125  CE2 TYR A 779      82.800  41.660  37.570  1.00  0.00           C
ATOM   3126  HE2 TYR A 779      83.490  41.580  38.400  1.00  0.00           H
ATOM   3127  C   TYR A 779      78.260  40.150  36.380  1.00  0.00           C
ATOM   3128  O   TYR A 779      78.650  39.160  35.740  1.00  0.00           O
ATOM   3129  N   PHE A 780      77.940  39.940  37.650  1.00  0.00           N
ATOM   3130  HN  PHE A 780      77.550  40.700  38.170  1.00  0.00           H
ATOM   3131  CA  PHE A 780      77.920  38.660  38.350  1.00  0.00           C
ATOM   3132  HA  PHE A 780      78.880  38.220  38.150  1.00  0.00           H
ATOM   3133  CB  PHE A 780      77.600  38.800  39.820  1.00  0.00           C
ATOM   3134  HB1 PHE A 780      77.600  37.840  40.380  1.00  0.00           H
ATOM   3135  HB2 PHE A 780      76.680  39.390  39.990  1.00  0.00           H
ATOM   3136  CG  PHE A 780      78.710  39.600  40.590  1.00  0.00           C
ATOM   3137  CD1 PHE A 780      80.010  39.190  40.630  1.00  0.00           C
ATOM   3138  HD1 PHE A 780      80.390  38.340  40.060  1.00  0.00           H
ATOM   3139  CE1 PHE A 780      80.990  39.920  41.250  1.00  0.00           C
ATOM   3140  HE1 PHE A 780      82.010  39.570  41.320  1.00  0.00           H
ATOM   3141  CZ  PHE A 780      80.660  41.030  42.030  1.00  0.00           C
ATOM   3142  HZ  PHE A 780      81.360  41.510  42.690  1.00  0.00           H
ATOM   3143  CD2 PHE A 780      78.380  40.800  41.330  1.00  0.00           C
ATOM   3144  HD2 PHE A 780      77.370  41.170  41.250  1.00  0.00           H
ATOM   3145  CE2 PHE A 780      79.290  41.470  42.020  1.00  0.00           C
ATOM   3146  HE2 PHE A 780      78.960  42.310  42.630  1.00  0.00           H
ATOM   3147  C   PHE A 780      76.790  37.790  37.760  1.00  0.00           C
ATOM   3148  O   PHE A 780      75.820  38.300  37.210  1.00  0.00           O
ATOM   3149  N   PRO A 781      76.790  36.420  37.680  1.00  0.00           N
ATOM   3150  CD  PRO A 781      78.030  35.830  38.090  1.00  0.00           C
ATOM   3151  HD1 PRO A 781      78.200  35.960  39.180  1.00  0.00           H
ATOM   3152  HD2 PRO A 781      78.830  36.320  37.510  1.00  0.00           H
ATOM   3153  CA  PRO A 781      75.740  35.390  37.510  1.00  0.00           C
ATOM   3154  HA  PRO A 781      75.530  35.300  36.470  1.00  0.00           H
ATOM   3155  CB  PRO A 781      76.490  34.080  37.840  1.00  0.00           C
ATOM   3156  HB1 PRO A 781      76.270  33.220  37.180  1.00  0.00           H
ATOM   3157  HB2 PRO A 781      76.320  33.860  38.920  1.00  0.00           H
ATOM   3158  CG  PRO A 781      77.960  34.370  37.660  1.00  0.00           C
ATOM   3159  HG1 PRO A 781      78.700  33.780  38.240  1.00  0.00           H
ATOM   3160  HG2 PRO A 781      78.280  34.330  36.590  1.00  0.00           H
ATOM   3161  C   PRO A 781      74.470  35.700  38.230  1.00  0.00           C
ATOM   3162  O   PRO A 781      74.440  36.200  39.310  1.00  0.00           O
ATOM   3163  N   THR A 782      73.330  35.540  37.530  1.00  0.00           N
ATOM   3164  HN  THR A 782      73.350  35.070  36.650  1.00  0.00           H
ATOM   3165  CA  THR A 782      72.060  35.960  37.990  1.00  0.00           C
ATOM   3166  HA  THR A 782      72.130  37.020  38.250  1.00  0.00           H
ATOM   3167  CB  THR A 782      70.990  35.950  36.980  1.00  0.00           C
ATOM   3168  HB  THR A 782      71.280  36.580  36.110  1.00  0.00           H
ATOM   3169  OG1 THR A 782      69.680  36.310  37.480  1.00  0.00           O
ATOM   3170  HG1 THR A 782      69.730  37.270  37.650  1.00  0.00           H
ATOM   3171  CG2 THR A 782      70.810  34.580  36.340  1.00  0.00           C
ATOM   3172 HG21 THR A 782      70.410  33.890  37.130  1.00  0.00           H
ATOM   3173 HG22 THR A 782      71.780  34.250  35.900  1.00  0.00           H
ATOM   3174 HG23 THR A 782      69.970  34.600  35.620  1.00  0.00           H
ATOM   3175  C   THR A 782      71.650  35.200  39.250  1.00  0.00           C
ATOM   3176  O   THR A 782      70.930  35.660  40.140  1.00  0.00           O
ATOM   3177  N   LYS A 783      72.190  34.000  39.340  1.00  0.00           N
ATOM   3178  HN  LYS A 783      72.770  33.690  38.600  1.00  0.00           H
ATOM   3179  CA  LYS A 783      72.100  33.070  40.530  1.00  0.00           C
ATOM   3180  HA  LYS A 783      71.100  32.680  40.600  1.00  0.00           H
ATOM   3181  CB  LYS A 783      72.980  31.840  40.330  1.00  0.00           C
ATOM   3182  HB1 LYS A 783      73.250  31.270  41.260  1.00  0.00           H
ATOM   3183  HB2 LYS A 783      73.950  32.150  39.880  1.00  0.00           H
ATOM   3184  CG  LYS A 783      72.350  30.810  39.430  1.00  0.00           C
ATOM   3185  HG1 LYS A 783      72.250  31.320  38.450  1.00  0.00           H
ATOM   3186  HG2 LYS A 783      71.340  30.540  39.810  1.00  0.00           H
ATOM   3187  CD  LYS A 783      73.090  29.460  39.350  1.00  0.00           C
ATOM   3188  HD1 LYS A 783      72.920  28.990  40.340  1.00  0.00           H
ATOM   3189  HD2 LYS A 783      74.200  29.530  39.330  1.00  0.00           H
ATOM   3190  CE  LYS A 783      72.740  28.590  38.110  1.00  0.00           C
ATOM   3191  HE1 LYS A 783      73.200  27.610  37.890  1.00  0.00           H
ATOM   3192  HE2 LYS A 783      73.020  29.250  37.250  1.00  0.00           H
ATOM   3193  NZ  LYS A 783      71.330  28.440  38.050  1.00  0.00           N
ATOM   3194  HZ1 LYS A 783      71.190  27.530  37.530  1.00  0.00           H
ATOM   3195  HZ2 LYS A 783      70.750  29.090  37.500  1.00  0.00           H
ATOM   3196  HZ3 LYS A 783      70.800  28.280  38.920  1.00  0.00           H
ATOM   3197  C   LYS A 783      72.370  33.840  41.830  1.00  0.00           C
ATOM   3198  O   LYS A 783      71.490  33.970  42.670  1.00  0.00           O
ATOM   3199  N   VAL A 784      73.610  34.370  41.980  1.00  0.00           N
ATOM   3200  HN  VAL A 784      74.270  34.150  41.260  1.00  0.00           H
ATOM   3201  CA  VAL A 784      74.060  35.150  43.110  1.00  0.00           C
ATOM   3202  HA  VAL A 784      73.790  34.550  43.970  1.00  0.00           H
ATOM   3203  CB  VAL A 784      75.560  35.320  43.220  1.00  0.00           C
ATOM   3204  HB  VAL A 784      75.670  35.700  44.250  1.00  0.00           H
ATOM   3205  CG1 VAL A 784      76.270  33.910  43.200  1.00  0.00           C
ATOM   3206 HG11 VAL A 784      75.910  33.300  44.060  1.00  0.00           H
ATOM   3207 HG12 VAL A 784      77.340  34.000  43.470  1.00  0.00           H
ATOM   3208 HG13 VAL A 784      76.140  33.290  42.310  1.00  0.00           H
ATOM   3209  CG2 VAL A 784      76.210  36.230  42.170  1.00  0.00           C
ATOM   3210 HG21 VAL A 784      75.740  37.220  42.040  1.00  0.00           H
ATOM   3211 HG22 VAL A 784      76.330  35.740  41.190  1.00  0.00           H
ATOM   3212 HG23 VAL A 784      77.240  36.580  42.430  1.00  0.00           H
ATOM   3213  C   VAL A 784      73.330  36.500  43.300  1.00  0.00           C
ATOM   3214  O   VAL A 784      72.940  36.810  44.460  1.00  0.00           O
ATOM   3215  N   ARG A 785      73.120  37.160  42.140  1.00  0.00           N
ATOM   3216  HN  ARG A 785      73.420  36.750  41.280  1.00  0.00           H
ATOM   3217  CA  ARG A 785      72.320  38.370  42.180  1.00  0.00           C
ATOM   3218  HA  ARG A 785      72.890  39.010  42.820  1.00  0.00           H
ATOM   3219  CB  ARG A 785      72.230  39.010  40.760  1.00  0.00           C
ATOM   3220  HB1 ARG A 785      71.450  39.790  40.730  1.00  0.00           H
ATOM   3221  HB2 ARG A 785      71.930  38.140  40.140  1.00  0.00           H
ATOM   3222  CG  ARG A 785      73.580  39.660  40.260  1.00  0.00           C
ATOM   3223  HG1 ARG A 785      74.440  39.000  40.500  1.00  0.00           H
ATOM   3224  HG2 ARG A 785      73.850  40.570  40.830  1.00  0.00           H
ATOM   3225  CD  ARG A 785      73.670  39.850  38.770  1.00  0.00           C
ATOM   3226  HD1 ARG A 785      73.180  38.980  38.300  1.00  0.00           H
ATOM   3227  HD2 ARG A 785      74.720  40.100  38.510  1.00  0.00           H
ATOM   3228  NE  ARG A 785      72.810  41.050  38.380  1.00  0.00           N
ATOM   3229  HE  ARG A 785      72.760  41.860  38.970  1.00  0.00           H
ATOM   3230  CZ  ARG A 785      72.130  41.170  37.190  1.00  0.00           C
ATOM   3231  NH1 ARG A 785      72.190  40.320  36.170  1.00  0.00           N
ATOM   3232 HH11 ARG A 785      71.630  40.430  35.360  1.00  0.00           H
ATOM   3233 HH12 ARG A 785      72.970  39.690  36.100  1.00  0.00           H
ATOM   3234  NH2 ARG A 785      71.360  42.270  36.990  1.00  0.00           N
ATOM   3235 HH21 ARG A 785      70.740  42.320  36.210  1.00  0.00           H
ATOM   3236 HH22 ARG A 785      71.270  42.940  37.720  1.00  0.00           H
ATOM   3237  C   ARG A 785      70.850  38.330  42.670  1.00  0.00           C
ATOM   3238  O   ARG A 785      70.490  39.210  43.450  1.00  0.00           O
ATOM   3239  N   SER A 786      70.150  37.230  42.260  1.00  0.00           N
ATOM   3240  HN  SER A 786      70.500  36.640  41.550  1.00  0.00           H
ATOM   3241  CA  SER A 786      68.770  36.890  42.590  1.00  0.00           C
ATOM   3242  HA  SER A 786      68.080  37.690  42.400  1.00  0.00           H
ATOM   3243  CB  SER A 786      68.210  35.680  41.830  1.00  0.00           C
ATOM   3244  HB1 SER A 786      67.140  35.560  42.150  1.00  0.00           H
ATOM   3245  HB2 SER A 786      68.760  34.770  42.150  1.00  0.00           H
ATOM   3246  OG  SER A 786      68.200  35.920  40.430  1.00  0.00           O
ATOM   3247  HG1 SER A 786      69.120  35.810  40.150  1.00  0.00           H
ATOM   3248  C   SER A 786      68.560  36.550  44.060  1.00  0.00           C
ATOM   3249  O   SER A 786      67.770  37.240  44.730  1.00  0.00           O
ATOM   3250  N   THR A 787      69.450  35.680  44.590  1.00  0.00           N
ATOM   3251  HN  THR A 787      70.070  35.440  43.850  1.00  0.00           H
ATOM   3252  CA  THR A 787      69.400  35.120  45.930  1.00  0.00           C
ATOM   3253  HA  THR A 787      68.480  34.590  46.110  1.00  0.00           H
ATOM   3254  CB  THR A 787      70.380  34.000  46.120  1.00  0.00           C
ATOM   3255  HB  THR A 787      71.450  34.280  46.040  1.00  0.00           H
ATOM   3256  OG1 THR A 787      70.090  32.920  45.120  1.00  0.00           O
ATOM   3257  HG1 THR A 787      70.540  33.140  44.310  1.00  0.00           H
ATOM   3258  CG2 THR A 787      70.200  33.410  47.470  1.00  0.00           C
ATOM   3259 HG21 THR A 787      70.760  32.440  47.570  1.00  0.00           H
ATOM   3260 HG22 THR A 787      69.150  33.080  47.620  1.00  0.00           H
ATOM   3261 HG23 THR A 787      70.350  34.130  48.320  1.00  0.00           H
ATOM   3262  C   THR A 787      69.820  36.140  46.970  1.00  0.00           C
ATOM   3263  O   THR A 787      69.060  36.380  47.910  1.00  0.00           O
ATOM   3264  N   ILE A 788      70.880  36.950  46.740  1.00  0.00           N
ATOM   3265  HN  ILE A 788      71.560  36.720  46.050  1.00  0.00           H
ATOM   3266  CA  ILE A 788      71.210  38.120  47.530  1.00  0.00           C
ATOM   3267  HA  ILE A 788      71.260  37.760  48.550  1.00  0.00           H
ATOM   3268  CB  ILE A 788      72.540  38.770  47.230  1.00  0.00           C
ATOM   3269  HB  ILE A 788      72.530  39.080  46.160  1.00  0.00           H
ATOM   3270  CG2 ILE A 788      72.730  40.170  47.880  1.00  0.00           C
ATOM   3271 HG21 ILE A 788      73.820  40.390  47.910  1.00  0.00           H
ATOM   3272 HG22 ILE A 788      72.310  40.170  48.900  1.00  0.00           H
ATOM   3273 HG23 ILE A 788      72.200  40.940  47.270  1.00  0.00           H
ATOM   3274  CG1 ILE A 788      73.660  37.720  47.540  1.00  0.00           C
ATOM   3275 HG11 ILE A 788      74.580  38.100  47.030  1.00  0.00           H
ATOM   3276 HG12 ILE A 788      73.470  36.710  47.130  1.00  0.00           H
ATOM   3277  CD  ILE A 788      74.060  37.610  48.990  1.00  0.00           C
ATOM   3278  HD1 ILE A 788      73.140  37.380  49.570  1.00  0.00           H
ATOM   3279  HD2 ILE A 788      74.430  38.620  49.300  1.00  0.00           H
ATOM   3280  HD3 ILE A 788      74.910  36.920  49.170  1.00  0.00           H
ATOM   3281  C   ILE A 788      70.150  39.180  47.480  1.00  0.00           C
ATOM   3282  O   ILE A 788      69.770  39.640  48.560  1.00  0.00           O
ATOM   3283  N   SER A 789      69.670  39.550  46.350  1.00  0.00           N
ATOM   3284  HN  SER A 789      70.020  39.210  45.470  1.00  0.00           H
ATOM   3285  CA  SER A 789      68.620  40.570  46.390  1.00  0.00           C
ATOM   3286  HA  SER A 789      69.010  41.450  46.880  1.00  0.00           H
ATOM   3287  CB  SER A 789      68.250  41.050  44.930  1.00  0.00           C
ATOM   3288  HB1 SER A 789      67.750  40.370  44.210  1.00  0.00           H
ATOM   3289  HB2 SER A 789      69.230  41.400  44.530  1.00  0.00           H
ATOM   3290  OG  SER A 789      67.270  42.150  44.910  1.00  0.00           O
ATOM   3291  HG1 SER A 789      66.420  41.810  45.200  1.00  0.00           H
ATOM   3292  C   SER A 789      67.310  40.170  46.980  1.00  0.00           C
ATOM   3293  O   SER A 789      66.760  40.900  47.840  1.00  0.00           O
ATOM   3294  N   ASP A 790      66.740  38.950  46.710  1.00  0.00           N
ATOM   3295  HN  ASP A 790      67.210  38.280  46.150  1.00  0.00           H
ATOM   3296  CA  ASP A 790      65.460  38.390  47.420  1.00  0.00           C
ATOM   3297  HA  ASP A 790      64.680  39.140  47.350  1.00  0.00           H
ATOM   3298  CB  ASP A 790      65.130  37.010  46.720  1.00  0.00           C
ATOM   3299  HB1 ASP A 790      64.180  36.720  47.200  1.00  0.00           H
ATOM   3300  HB2 ASP A 790      65.880  36.200  46.900  1.00  0.00           H
ATOM   3301  CG  ASP A 790      64.780  37.140  45.280  1.00  0.00           C
ATOM   3302  OD1 ASP A 790      64.530  36.120  44.550  1.00  0.00           O
ATOM   3303  OD2 ASP A 790      64.600  38.230  44.780  1.00  0.00           O
ATOM   3304  C   ASP A 790      65.650  38.190  48.890  1.00  0.00           C
ATOM   3305  O   ASP A 790      64.890  38.660  49.710  1.00  0.00           O
ATOM   3306  N   PHE A 791      66.780  37.640  49.250  1.00  0.00           N
ATOM   3307  HN  PHE A 791      67.410  37.250  48.570  1.00  0.00           H
ATOM   3308  CA  PHE A 791      67.010  37.490  50.720  1.00  0.00           C
ATOM   3309  HA  PHE A 791      66.040  37.570  51.200  1.00  0.00           H
ATOM   3310  CB  PHE A 791      67.820  36.100  50.970  1.00  0.00           C
ATOM   3311  HB1 PHE A 791      68.090  35.880  52.030  1.00  0.00           H
ATOM   3312  HB2 PHE A 791      68.770  36.210  50.400  1.00  0.00           H
ATOM   3313  CG  PHE A 791      67.080  34.800  50.530  1.00  0.00           C
ATOM   3314  CD1 PHE A 791      67.830  33.680  50.040  1.00  0.00           C
ATOM   3315  HD1 PHE A 791      68.900  33.680  50.160  1.00  0.00           H
ATOM   3316  CE1 PHE A 791      67.220  32.550  49.460  1.00  0.00           C
ATOM   3317  HE1 PHE A 791      67.850  31.760  49.100  1.00  0.00           H
ATOM   3318  CZ  PHE A 791      65.810  32.570  49.310  1.00  0.00           C
ATOM   3319  HZ  PHE A 791      65.270  31.730  48.910  1.00  0.00           H
ATOM   3320  CD2 PHE A 791      65.700  34.690  50.540  1.00  0.00           C
ATOM   3321  HD2 PHE A 791      65.050  35.480  50.890  1.00  0.00           H
ATOM   3322  CE2 PHE A 791      65.040  33.540  50.010  1.00  0.00           C
ATOM   3323  HE2 PHE A 791      63.960  33.440  50.000  1.00  0.00           H
ATOM   3324  C   PHE A 791      67.730  38.630  51.420  1.00  0.00           C
ATOM   3325  O   PHE A 791      68.090  38.440  52.540  1.00  0.00           O
ATOM   3326  N   ALA A 792      67.800  39.810  50.820  1.00  0.00           N
ATOM   3327  HN  ALA A 792      67.410  39.970  49.920  1.00  0.00           H
ATOM   3328  CA  ALA A 792      68.540  40.910  51.450  1.00  0.00           C
ATOM   3329  HA  ALA A 792      69.560  40.680  51.710  1.00  0.00           H
ATOM   3330  CB  ALA A 792      68.330  42.060  50.490  1.00  0.00           C
ATOM   3331  HB1 ALA A 792      67.230  42.030  50.340  1.00  0.00           H
ATOM   3332  HB2 ALA A 792      68.800  41.960  49.490  1.00  0.00           H
ATOM   3333  HB3 ALA A 792      68.560  43.030  50.980  1.00  0.00           H
ATOM   3334  C   ALA A 792      68.120  41.350  52.820  1.00  0.00           C
ATOM   3335  O   ALA A 792      68.940  41.570  53.710  1.00  0.00           O
ATOM   3336  N   VAL A 793      66.820  41.510  53.130  1.00  0.00           N
ATOM   3337  HN  VAL A 793      66.130  41.310  52.450  1.00  0.00           H
ATOM   3338  CA  VAL A 793      66.300  41.890  54.370  1.00  0.00           C
ATOM   3339  HA  VAL A 793      66.890  42.710  54.720  1.00  0.00           H
ATOM   3340  CB  VAL A 793      64.830  42.330  54.310  1.00  0.00           C
ATOM   3341  HB  VAL A 793      64.300  41.460  53.850  1.00  0.00           H
ATOM   3342  CG1 VAL A 793      64.140  42.630  55.690  1.00  0.00           C
ATOM   3343 HG11 VAL A 793      63.090  42.960  55.530  1.00  0.00           H
ATOM   3344 HG12 VAL A 793      64.540  43.490  56.270  1.00  0.00           H
ATOM   3345 HG13 VAL A 793      64.200  41.680  56.250  1.00  0.00           H
ATOM   3346  CG2 VAL A 793      64.760  43.620  53.470  1.00  0.00           C
ATOM   3347 HG21 VAL A 793      65.270  44.460  53.970  1.00  0.00           H
ATOM   3348 HG22 VAL A 793      63.710  43.960  53.380  1.00  0.00           H
ATOM   3349 HG23 VAL A 793      65.200  43.460  52.470  1.00  0.00           H
ATOM   3350  C   VAL A 793      66.390  40.740  55.350  1.00  0.00           C
ATOM   3351  O   VAL A 793      66.860  40.910  56.480  1.00  0.00           O
ATOM   3352  N   PHE A 794      65.900  39.530  54.950  1.00  0.00           N
ATOM   3353  HN  PHE A 794      65.610  39.510  53.990  1.00  0.00           H
ATOM   3354  CA  PHE A 794      66.100  38.260  55.720  1.00  0.00           C
ATOM   3355  HA  PHE A 794      65.500  38.390  56.610  1.00  0.00           H
ATOM   3356  CB  PHE A 794      65.380  37.160  54.930  1.00  0.00           C
ATOM   3357  HB1 PHE A 794      65.810  37.220  53.910  1.00  0.00           H
ATOM   3358  HB2 PHE A 794      64.320  37.480  54.910  1.00  0.00           H
ATOM   3359  CG  PHE A 794      65.360  35.680  55.360  1.00  0.00           C
ATOM   3360  CD1 PHE A 794      65.040  34.670  54.410  1.00  0.00           C
ATOM   3361  HD1 PHE A 794      64.960  35.000  53.380  1.00  0.00           H
ATOM   3362  CE1 PHE A 794      65.020  33.330  54.880  1.00  0.00           C
ATOM   3363  HE1 PHE A 794      64.610  32.540  54.280  1.00  0.00           H
ATOM   3364  CZ  PHE A 794      65.280  33.030  56.220  1.00  0.00           C
ATOM   3365  HZ  PHE A 794      65.160  32.010  56.540  1.00  0.00           H
ATOM   3366  CD2 PHE A 794      65.690  35.300  56.650  1.00  0.00           C
ATOM   3367  HD2 PHE A 794      65.960  36.050  57.380  1.00  0.00           H
ATOM   3368  CE2 PHE A 794      65.740  34.010  57.080  1.00  0.00           C
ATOM   3369  HE2 PHE A 794      65.930  33.730  58.100  1.00  0.00           H
ATOM   3370  C   PHE A 794      67.570  37.880  56.160  1.00  0.00           C
ATOM   3371  O   PHE A 794      67.850  37.460  57.290  1.00  0.00           O
ATOM   3372  N   LEU A 795      68.580  37.930  55.300  1.00  0.00           N
ATOM   3373  HN  LEU A 795      68.400  38.250  54.370  1.00  0.00           H
ATOM   3374  CA  LEU A 795      69.950  37.770  55.630  1.00  0.00           C
ATOM   3375  HA  LEU A 795      70.180  36.770  55.960  1.00  0.00           H
ATOM   3376  CB  LEU A 795      70.880  38.100  54.420  1.00  0.00           C
ATOM   3377  HB1 LEU A 795      70.700  39.180  54.180  1.00  0.00           H
ATOM   3378  HB2 LEU A 795      70.500  37.450  53.620  1.00  0.00           H
ATOM   3379  CG  LEU A 795      72.420  37.980  54.600  1.00  0.00           C
ATOM   3380  HG  LEU A 795      72.680  38.650  55.440  1.00  0.00           H
ATOM   3381  CD1 LEU A 795      72.830  36.510  54.980  1.00  0.00           C
ATOM   3382 HD11 LEU A 795      72.600  35.870  54.100  1.00  0.00           H
ATOM   3383 HD12 LEU A 795      72.370  36.080  55.890  1.00  0.00           H
ATOM   3384 HD13 LEU A 795      73.900  36.570  55.260  1.00  0.00           H
ATOM   3385  CD2 LEU A 795      73.380  38.370  53.380  1.00  0.00           C
ATOM   3386 HD21 LEU A 795      73.120  37.740  52.500  1.00  0.00           H
ATOM   3387 HD22 LEU A 795      74.460  38.120  53.530  1.00  0.00           H
ATOM   3388 HD23 LEU A 795      73.170  39.450  53.260  1.00  0.00           H
ATOM   3389  C   LEU A 795      70.380  38.730  56.720  1.00  0.00           C
ATOM   3390  O   LEU A 795      71.160  38.360  57.650  1.00  0.00           O
ATOM   3391  N   THR A 796      69.990  40.100  56.560  1.00  0.00           N
ATOM   3392  HN  THR A 796      69.590  40.460  55.730  1.00  0.00           H
ATOM   3393  CA  THR A 796      70.290  41.180  57.530  1.00  0.00           C
ATOM   3394  HA  THR A 796      71.360  41.230  57.690  1.00  0.00           H
ATOM   3395  CB  THR A 796      69.780  42.540  57.030  1.00  0.00           C
ATOM   3396  HB  THR A 796      68.670  42.480  56.990  1.00  0.00           H
ATOM   3397  OG1 THR A 796      70.240  42.880  55.710  1.00  0.00           O
ATOM   3398  HG1 THR A 796      69.460  43.340  55.400  1.00  0.00           H
ATOM   3399  CG2 THR A 796      70.110  43.660  57.990  1.00  0.00           C
ATOM   3400 HG21 THR A 796      69.530  44.580  57.760  1.00  0.00           H
ATOM   3401 HG22 THR A 796      71.150  44.050  58.050  1.00  0.00           H
ATOM   3402 HG23 THR A 796      69.770  43.480  59.030  1.00  0.00           H
ATOM   3403  C   THR A 796      69.720  40.900  58.930  1.00  0.00           C
ATOM   3404  O   THR A 796      70.370  41.160  59.940  1.00  0.00           O
ATOM   3405  N   ILE A 797      68.440  40.440  59.040  1.00  0.00           N
ATOM   3406  HN  ILE A 797      68.060  40.210  58.140  1.00  0.00           H
ATOM   3407  CA  ILE A 797      67.760  40.250  60.330  1.00  0.00           C
ATOM   3408  HA  ILE A 797      67.820  41.190  60.870  1.00  0.00           H
ATOM   3409  CB  ILE A 797      66.260  39.990  60.170  1.00  0.00           C
ATOM   3410  HB  ILE A 797      66.120  39.030  59.610  1.00  0.00           H
ATOM   3411  CG2 ILE A 797      65.550  39.680  61.440  1.00  0.00           C
ATOM   3412 HG21 ILE A 797      65.970  38.890  62.090  1.00  0.00           H
ATOM   3413 HG22 ILE A 797      64.560  39.220  61.180  1.00  0.00           H
ATOM   3414 HG23 ILE A 797      65.460  40.580  62.090  1.00  0.00           H
ATOM   3415  CG1 ILE A 797      65.460  41.040  59.380  1.00  0.00           C
ATOM   3416 HG11 ILE A 797      66.000  41.520  58.530  1.00  0.00           H
ATOM   3417 HG12 ILE A 797      65.150  41.870  60.050  1.00  0.00           H
ATOM   3418  CD  ILE A 797      64.250  40.490  58.680  1.00  0.00           C
ATOM   3419  HD1 ILE A 797      63.520  39.900  59.270  1.00  0.00           H
ATOM   3420  HD2 ILE A 797      64.620  39.800  57.900  1.00  0.00           H
ATOM   3421  HD3 ILE A 797      63.690  41.370  58.300  1.00  0.00           H
ATOM   3422  C   ILE A 797      68.400  39.190  61.180  1.00  0.00           C
ATOM   3423  O   ILE A 797      68.620  39.390  62.380  1.00  0.00           O
ATOM   3424  N   VAL A 798      68.820  38.090  60.590  1.00  0.00           N
ATOM   3425  HN  VAL A 798      68.690  37.940  59.610  1.00  0.00           H
ATOM   3426  CA  VAL A 798      69.590  37.060  61.190  1.00  0.00           C
ATOM   3427  HA  VAL A 798      69.000  36.680  61.990  1.00  0.00           H
ATOM   3428  CB  VAL A 798      69.750  35.850  60.280  1.00  0.00           C
ATOM   3429  HB  VAL A 798      70.340  36.020  59.350  1.00  0.00           H
ATOM   3430  CG1 VAL A 798      70.500  34.780  61.030  1.00  0.00           C
ATOM   3431 HG11 VAL A 798      70.640  33.860  60.400  1.00  0.00           H
ATOM   3432 HG12 VAL A 798      69.930  34.400  61.910  1.00  0.00           H
ATOM   3433 HG13 VAL A 798      71.500  34.950  61.470  1.00  0.00           H
ATOM   3434  CG2 VAL A 798      68.300  35.360  59.840  1.00  0.00           C
ATOM   3435 HG21 VAL A 798      68.470  34.420  59.260  1.00  0.00           H
ATOM   3436 HG22 VAL A 798      67.770  36.080  59.180  1.00  0.00           H
ATOM   3437 HG23 VAL A 798      67.680  35.090  60.720  1.00  0.00           H
ATOM   3438  C   VAL A 798      70.980  37.500  61.660  1.00  0.00           C
ATOM   3439  O   VAL A 798      71.300  37.400  62.820  1.00  0.00           O
ATOM   3440  N   ILE A 799      71.790  38.160  60.820  1.00  0.00           N
ATOM   3441  HN  ILE A 799      71.730  38.220  59.820  1.00  0.00           H
ATOM   3442  CA  ILE A 799      73.090  38.690  61.250  1.00  0.00           C
ATOM   3443  HA  ILE A 799      73.610  37.810  61.610  1.00  0.00           H
ATOM   3444  CB  ILE A 799      73.980  39.270  60.070  1.00  0.00           C
ATOM   3445  HB  ILE A 799      73.430  40.050  59.480  1.00  0.00           H
ATOM   3446  CG2 ILE A 799      75.260  39.900  60.550  1.00  0.00           C
ATOM   3447 HG21 ILE A 799      75.220  40.890  61.040  1.00  0.00           H
ATOM   3448 HG22 ILE A 799      76.070  40.030  59.800  1.00  0.00           H
ATOM   3449 HG23 ILE A 799      75.680  39.200  61.300  1.00  0.00           H
ATOM   3450  CG1 ILE A 799      74.220  38.200  58.930  1.00  0.00           C
ATOM   3451 HG11 ILE A 799      73.290  37.670  58.680  1.00  0.00           H
ATOM   3452 HG12 ILE A 799      75.050  37.470  59.110  1.00  0.00           H
ATOM   3453  CD  ILE A 799      74.660  38.770  57.520  1.00  0.00           C
ATOM   3454  HD1 ILE A 799      74.500  37.880  56.890  1.00  0.00           H
ATOM   3455  HD2 ILE A 799      75.760  38.930  57.580  1.00  0.00           H
ATOM   3456  HD3 ILE A 799      74.080  39.670  57.220  1.00  0.00           H
ATOM   3457  C   ILE A 799      73.070  39.670  62.410  1.00  0.00           C
ATOM   3458  O   ILE A 799      73.910  39.580  63.340  1.00  0.00           O
ATOM   3459  N   MET A 800      72.240  40.710  62.430  1.00  0.00           N
ATOM   3460  HN  MET A 800      71.680  40.980  61.650  1.00  0.00           H
ATOM   3461  CA  MET A 800      72.020  41.730  63.470  1.00  0.00           C
ATOM   3462  HA  MET A 800      73.030  42.020  63.730  1.00  0.00           H
ATOM   3463  CB  MET A 800      71.110  42.950  62.890  1.00  0.00           C
ATOM   3464  HB1 MET A 800      70.850  43.630  63.730  1.00  0.00           H
ATOM   3465  HB2 MET A 800      70.180  42.420  62.600  1.00  0.00           H
ATOM   3466  CG  MET A 800      71.710  43.710  61.700  1.00  0.00           C
ATOM   3467  HG1 MET A 800      70.850  44.130  61.120  1.00  0.00           H
ATOM   3468  HG2 MET A 800      72.210  43.030  60.960  1.00  0.00           H
ATOM   3469  SD  MET A 800      72.920  44.900  62.190  1.00  0.00           S
ATOM   3470  CE  MET A 800      74.480  44.060  61.930  1.00  0.00           C
ATOM   3471  HE1 MET A 800      74.620  43.240  62.670  1.00  0.00           H
ATOM   3472  HE2 MET A 800      75.300  44.810  62.030  1.00  0.00           H
ATOM   3473  HE3 MET A 800      74.540  43.610  60.920  1.00  0.00           H
ATOM   3474  C   MET A 800      71.480  41.140  64.800  1.00  0.00           C
ATOM   3475  O   MET A 800      71.990  41.540  65.870  1.00  0.00           O
ATOM   3476  N   VAL A 801      70.540  40.210  64.840  1.00  0.00           N
ATOM   3477  HN  VAL A 801      70.190  39.910  63.950  1.00  0.00           H
ATOM   3478  CA  VAL A 801      70.030  39.470  65.950  1.00  0.00           C
ATOM   3479  HA  VAL A 801      69.650  40.200  66.660  1.00  0.00           H
ATOM   3480  CB  VAL A 801      68.890  38.580  65.700  1.00  0.00           C
ATOM   3481  HB  VAL A 801      69.070  37.980  64.780  1.00  0.00           H
ATOM   3482  CG1 VAL A 801      68.580  37.600  66.840  1.00  0.00           C
ATOM   3483 HG11 VAL A 801      68.290  38.200  67.730  1.00  0.00           H
ATOM   3484 HG12 VAL A 801      69.500  37.050  67.160  1.00  0.00           H
ATOM   3485 HG13 VAL A 801      67.810  36.930  66.440  1.00  0.00           H
ATOM   3486  CG2 VAL A 801      67.680  39.500  65.610  1.00  0.00           C
ATOM   3487 HG21 VAL A 801      67.200  39.900  66.520  1.00  0.00           H
ATOM   3488 HG22 VAL A 801      66.890  38.940  65.070  1.00  0.00           H
ATOM   3489 HG23 VAL A 801      67.940  40.500  65.200  1.00  0.00           H
ATOM   3490  C   VAL A 801      71.190  38.740  66.520  1.00  0.00           C
ATOM   3491  O   VAL A 801      71.250  38.630  67.740  1.00  0.00           O
ATOM   3492  N   THR A 802      71.940  37.980  65.670  1.00  0.00           N
ATOM   3493  HN  THR A 802      71.750  38.110  64.700  1.00  0.00           H
ATOM   3494  CA  THR A 802      72.920  37.070  66.190  1.00  0.00           C
ATOM   3495  HA  THR A 802      72.560  36.430  66.980  1.00  0.00           H
ATOM   3496  CB  THR A 802      73.370  36.150  65.110  1.00  0.00           C
ATOM   3497  HB  THR A 802      73.750  36.760  64.270  1.00  0.00           H
ATOM   3498  OG1 THR A 802      72.340  35.380  64.580  1.00  0.00           O
ATOM   3499  HG1 THR A 802      71.640  35.940  64.230  1.00  0.00           H
ATOM   3500  CG2 THR A 802      74.340  35.120  65.750  1.00  0.00           C
ATOM   3501 HG21 THR A 802      75.250  35.630  66.150  1.00  0.00           H
ATOM   3502 HG22 THR A 802      74.700  34.310  65.060  1.00  0.00           H
ATOM   3503 HG23 THR A 802      73.820  34.660  66.610  1.00  0.00           H
ATOM   3504  C   THR A 802      74.090  37.910  66.740  1.00  0.00           C
ATOM   3505  O   THR A 802      74.590  37.600  67.840  1.00  0.00           O
ATOM   3506  N   ILE A 803      74.530  38.940  66.040  1.00  0.00           N
ATOM   3507  HN  ILE A 803      74.330  39.220  65.110  1.00  0.00           H
ATOM   3508  CA  ILE A 803      75.650  39.700  66.580  1.00  0.00           C
ATOM   3509  HA  ILE A 803      76.410  38.990  66.890  1.00  0.00           H
ATOM   3510  CB  ILE A 803      76.300  40.630  65.460  1.00  0.00           C
ATOM   3511  HB  ILE A 803      75.510  41.060  64.810  1.00  0.00           H
ATOM   3512  CG2 ILE A 803      76.990  41.820  66.040  1.00  0.00           C
ATOM   3513 HG21 ILE A 803      77.710  41.470  66.810  1.00  0.00           H
ATOM   3514 HG22 ILE A 803      76.310  42.580  66.490  1.00  0.00           H
ATOM   3515 HG23 ILE A 803      77.530  42.300  65.200  1.00  0.00           H
ATOM   3516  CG1 ILE A 803      77.180  39.740  64.460  1.00  0.00           C
ATOM   3517 HG11 ILE A 803      77.430  40.400  63.610  1.00  0.00           H
ATOM   3518 HG12 ILE A 803      76.490  39.000  64.000  1.00  0.00           H
ATOM   3519  CD  ILE A 803      78.490  39.220  65.050  1.00  0.00           C
ATOM   3520  HD1 ILE A 803      78.120  38.600  65.890  1.00  0.00           H
ATOM   3521  HD2 ILE A 803      79.190  39.990  65.440  1.00  0.00           H
ATOM   3522  HD3 ILE A 803      79.080  38.600  64.350  1.00  0.00           H
ATOM   3523  C   ILE A 803      75.380  40.450  67.860  1.00  0.00           C
ATOM   3524  O   ILE A 803      76.180  40.430  68.850  1.00  0.00           O
ATOM   3525  N   ASP A 804      74.180  41.080  67.920  1.00  0.00           N
ATOM   3526  HN  ASP A 804      73.540  41.040  67.150  1.00  0.00           H
ATOM   3527  CA  ASP A 804      73.730  41.650  69.180  1.00  0.00           C
ATOM   3528  HA  ASP A 804      74.510  42.350  69.430  1.00  0.00           H
ATOM   3529  CB  ASP A 804      72.290  42.210  68.930  1.00  0.00           C
ATOM   3530  HB1 ASP A 804      71.660  41.500  68.350  1.00  0.00           H
ATOM   3531  HB2 ASP A 804      72.300  43.210  68.440  1.00  0.00           H
ATOM   3532  CG  ASP A 804      71.350  42.400  70.210  1.00  0.00           C
ATOM   3533  OD1 ASP A 804      71.460  43.490  70.770  1.00  0.00           O
ATOM   3534  OD2 ASP A 804      70.510  41.530  70.560  1.00  0.00           O
ATOM   3535  C   ASP A 804      73.630  40.620  70.320  1.00  0.00           C
ATOM   3536  O   ASP A 804      74.200  40.810  71.410  1.00  0.00           O
ATOM   3537  N   TYR A 805      73.050  39.430  70.030  1.00  0.00           N
ATOM   3538  HN  TYR A 805      72.790  39.190  69.100  1.00  0.00           H
ATOM   3539  CA  TYR A 805      72.770  38.370  71.030  1.00  0.00           C
ATOM   3540  HA  TYR A 805      72.210  38.840  71.840  1.00  0.00           H
ATOM   3541  CB  TYR A 805      71.970  37.230  70.490  1.00  0.00           C
ATOM   3542  HB1 TYR A 805      72.670  36.650  69.850  1.00  0.00           H
ATOM   3543  HB2 TYR A 805      71.040  37.570  69.980  1.00  0.00           H
ATOM   3544  CG  TYR A 805      71.550  36.220  71.530  1.00  0.00           C
ATOM   3545  CD1 TYR A 805      72.140  34.970  71.720  1.00  0.00           C
ATOM   3546  HD1 TYR A 805      72.860  34.570  71.010  1.00  0.00           H
ATOM   3547  CE1 TYR A 805      71.770  34.120  72.780  1.00  0.00           C
ATOM   3548  HE1 TYR A 805      72.330  33.200  72.820  1.00  0.00           H
ATOM   3549  CZ  TYR A 805      70.720  34.490  73.670  1.00  0.00           C
ATOM   3550  OH  TYR A 805      70.400  33.640  74.730  1.00  0.00           O
ATOM   3551  HH  TYR A 805      70.440  32.760  74.340  1.00  0.00           H
ATOM   3552  CD2 TYR A 805      70.530  36.600  72.490  1.00  0.00           C
ATOM   3553  HD2 TYR A 805      69.960  37.500  72.310  1.00  0.00           H
ATOM   3554  CE2 TYR A 805      70.140  35.710  73.530  1.00  0.00           C
ATOM   3555  HE2 TYR A 805      69.370  36.000  74.230  1.00  0.00           H
ATOM   3556  C   TYR A 805      74.200  37.770  71.490  1.00  0.00           C
ATOM   3557  O   TYR A 805      74.400  37.660  72.700  1.00  0.00           O
ATOM   3558  N   LEU A 806      75.170  37.650  70.610  1.00  0.00           N
ATOM   3559  HN  LEU A 806      75.000  38.020  69.690  1.00  0.00           H
ATOM   3560  CA  LEU A 806      76.530  37.160  70.880  1.00  0.00           C
ATOM   3561  HA  LEU A 806      76.570  36.250  71.470  1.00  0.00           H
ATOM   3562  CB  LEU A 806      77.340  36.950  69.580  1.00  0.00           C
ATOM   3563  HB1 LEU A 806      78.410  36.770  69.800  1.00  0.00           H
ATOM   3564  HB2 LEU A 806      77.290  37.800  68.880  1.00  0.00           H
ATOM   3565  CG  LEU A 806      76.980  35.630  68.790  1.00  0.00           C
ATOM   3566  HG  LEU A 806      75.950  35.640  68.400  1.00  0.00           H
ATOM   3567  CD1 LEU A 806      77.900  35.430  67.570  1.00  0.00           C
ATOM   3568 HD11 LEU A 806      77.740  34.490  67.000  1.00  0.00           H
ATOM   3569 HD12 LEU A 806      78.950  35.280  67.910  1.00  0.00           H
ATOM   3570 HD13 LEU A 806      77.810  36.330  66.910  1.00  0.00           H
ATOM   3571  CD2 LEU A 806      77.150  34.480  69.720  1.00  0.00           C
ATOM   3572 HD21 LEU A 806      76.280  34.400  70.410  1.00  0.00           H
ATOM   3573 HD22 LEU A 806      78.100  34.580  70.270  1.00  0.00           H
ATOM   3574 HD23 LEU A 806      77.140  33.510  69.170  1.00  0.00           H
ATOM   3575  C   LEU A 806      77.380  38.090  71.680  1.00  0.00           C
ATOM   3576  O   LEU A 806      78.160  37.750  72.580  1.00  0.00           O
ATOM   3577  N   VAL A 807      77.240  39.450  71.460  1.00  0.00           N
ATOM   3578  HN  VAL A 807      76.550  39.810  70.830  1.00  0.00           H
ATOM   3579  CA  VAL A 807      77.970  40.420  72.250  1.00  0.00           C
ATOM   3580  HA  VAL A 807      78.960  39.990  72.270  1.00  0.00           H
ATOM   3581  CB  VAL A 807      78.040  41.800  71.590  1.00  0.00           C
ATOM   3582  HB  VAL A 807      77.010  42.020  71.250  1.00  0.00           H
ATOM   3583  CG1 VAL A 807      78.440  42.890  72.630  1.00  0.00           C
ATOM   3584 HG11 VAL A 807      78.660  43.800  72.060  1.00  0.00           H
ATOM   3585 HG12 VAL A 807      79.260  42.610  73.310  1.00  0.00           H
ATOM   3586 HG13 VAL A 807      77.630  43.120  73.360  1.00  0.00           H
ATOM   3587  CG2 VAL A 807      79.060  41.730  70.450  1.00  0.00           C
ATOM   3588 HG21 VAL A 807      80.010  41.420  70.930  1.00  0.00           H
ATOM   3589 HG22 VAL A 807      79.270  42.740  70.050  1.00  0.00           H
ATOM   3590 HG23 VAL A 807      78.640  41.050  69.670  1.00  0.00           H
ATOM   3591  C   VAL A 807      77.340  40.520  73.620  1.00  0.00           C
ATOM   3592  O   VAL A 807      78.010  40.730  74.630  1.00  0.00           O
ATOM   3593  N   GLY A 808      76.030  40.250  73.660  1.00  0.00           N
ATOM   3594  HN  GLY A 808      75.450  40.110  72.850  1.00  0.00           H
ATOM   3595  CA  GLY A 808      75.290  40.090  74.860  1.00  0.00           C
ATOM   3596  HA1 GLY A 808      75.860  39.530  75.570  1.00  0.00           H
ATOM   3597  HA2 GLY A 808      74.380  39.530  74.710  1.00  0.00           H
ATOM   3598  C   GLY A 808      74.780  41.360  75.440  1.00  0.00           C
ATOM   3599  O   GLY A 808      74.870  41.650  76.610  1.00  0.00           O
ATOM   3600  N   VAL A 809      74.450  42.330  74.610  1.00  0.00           N
ATOM   3601  HN  VAL A 809      74.410  42.150  73.630  1.00  0.00           H
ATOM   3602  CA  VAL A 809      74.150  43.680  74.970  1.00  0.00           C
ATOM   3603  HA  VAL A 809      74.470  43.750  75.990  1.00  0.00           H
ATOM   3604  CB  VAL A 809      75.010  44.600  74.080  1.00  0.00           C
ATOM   3605  HB  VAL A 809      76.080  44.370  74.220  1.00  0.00           H
ATOM   3606  CG1 VAL A 809      74.680  44.420  72.590  1.00  0.00           C
ATOM   3607 HG11 VAL A 809      73.590  44.460  72.380  1.00  0.00           H
ATOM   3608 HG12 VAL A 809      75.070  43.440  72.230  1.00  0.00           H
ATOM   3609 HG13 VAL A 809      75.160  45.220  71.970  1.00  0.00           H
ATOM   3610  CG2 VAL A 809      74.880  46.090  74.470  1.00  0.00           C
ATOM   3611 HG21 VAL A 809      75.030  46.180  75.560  1.00  0.00           H
ATOM   3612 HG22 VAL A 809      73.870  46.490  74.250  1.00  0.00           H
ATOM   3613 HG23 VAL A 809      75.570  46.760  73.910  1.00  0.00           H
ATOM   3614  C   VAL A 809      72.630  44.000  74.990  1.00  0.00           C
ATOM   3615  O   VAL A 809      71.920  43.610  74.050  1.00  0.00           O
ATOM   3616  N   PRO A 810      72.080  44.670  75.990  1.00  0.00           N
ATOM   3617  CD  PRO A 810      72.810  45.150  77.220  1.00  0.00           C
ATOM   3618  HD1 PRO A 810      73.610  45.890  77.010  1.00  0.00           H
ATOM   3619  HD2 PRO A 810      73.280  44.230  77.640  1.00  0.00           H
ATOM   3620  CA  PRO A 810      70.600  44.630  76.140  1.00  0.00           C
ATOM   3621  HA  PRO A 810      70.130  43.680  75.890  1.00  0.00           H
ATOM   3622  CB  PRO A 810      70.530  44.900  77.680  1.00  0.00           C
ATOM   3623  HB1 PRO A 810      70.530  43.920  78.210  1.00  0.00           H
ATOM   3624  HB2 PRO A 810      69.510  45.260  77.950  1.00  0.00           H
ATOM   3625  CG  PRO A 810      71.720  45.720  78.160  1.00  0.00           C
ATOM   3626  HG1 PRO A 810      71.520  46.810  78.030  1.00  0.00           H
ATOM   3627  HG2 PRO A 810      71.840  45.440  79.230  1.00  0.00           H
ATOM   3628  C   PRO A 810      69.860  45.690  75.280  1.00  0.00           C
ATOM   3629  O   PRO A 810      69.380  46.640  75.860  1.00  0.00           O
ATOM   3630  N   SER A 811      69.900  45.640  73.900  1.00  0.00           N
ATOM   3631  HN  SER A 811      70.400  44.920  73.430  1.00  0.00           H
ATOM   3632  CA  SER A 811      69.170  46.570  72.990  1.00  0.00           C
ATOM   3633  HA  SER A 811      69.380  47.590  73.350  1.00  0.00           H
ATOM   3634  CB  SER A 811      69.570  46.330  71.540  1.00  0.00           C
ATOM   3635  HB1 SER A 811      70.660  46.470  71.360  1.00  0.00           H
ATOM   3636  HB2 SER A 811      69.160  47.120  70.870  1.00  0.00           H
ATOM   3637  OG  SER A 811      69.260  44.990  71.120  1.00  0.00           O
ATOM   3638  HG1 SER A 811      70.040  44.440  71.030  1.00  0.00           H
ATOM   3639  C   SER A 811      67.700  46.310  73.300  1.00  0.00           C
ATOM   3640  O   SER A 811      67.340  45.120  73.400  1.00  0.00           O
ATOM   3641  N   PRO A 812      66.810  47.310  73.360  1.00  0.00           N
ATOM   3642  CD  PRO A 812      67.040  48.610  74.030  1.00  0.00           C
ATOM   3643  HD1 PRO A 812      67.740  49.230  73.450  1.00  0.00           H
ATOM   3644  HD2 PRO A 812      67.460  48.380  75.030  1.00  0.00           H
ATOM   3645  CA  PRO A 812      65.370  47.030  73.410  1.00  0.00           C
ATOM   3646  HA  PRO A 812      65.240  46.410  74.300  1.00  0.00           H
ATOM   3647  CB  PRO A 812      64.770  48.360  73.310  1.00  0.00           C
ATOM   3648  HB1 PRO A 812      63.680  48.360  73.500  1.00  0.00           H
ATOM   3649  HB2 PRO A 812      65.110  48.740  72.320  1.00  0.00           H
ATOM   3650  CG  PRO A 812      65.580  49.120  74.330  1.00  0.00           C
ATOM   3651  HG1 PRO A 812      65.550  50.200  74.070  1.00  0.00           H
ATOM   3652  HG2 PRO A 812      65.240  48.840  75.340  1.00  0.00           H
ATOM   3653  C   PRO A 812      64.910  46.130  72.250  1.00  0.00           C
ATOM   3654  O   PRO A 812      65.250  46.330  71.080  1.00  0.00           O
ATOM   3655  N   LYS A 813      63.940  45.280  72.600  1.00  0.00           N
ATOM   3656  HN  LYS A 813      63.670  45.190  73.550  1.00  0.00           H
ATOM   3657  CA  LYS A 813      63.470  44.140  71.870  1.00  0.00           C
ATOM   3658  HA  LYS A 813      63.900  44.170  70.880  1.00  0.00           H
ATOM   3659  CB  LYS A 813      64.110  42.820  72.320  1.00  0.00           C
ATOM   3660  HB1 LYS A 813      63.610  41.960  71.810  1.00  0.00           H
ATOM   3661  HB2 LYS A 813      64.000  42.610  73.400  1.00  0.00           H
ATOM   3662  CG  LYS A 813      65.560  42.690  71.870  1.00  0.00           C
ATOM   3663  HG1 LYS A 813      66.090  43.640  72.090  1.00  0.00           H
ATOM   3664  HG2 LYS A 813      65.710  42.530  70.780  1.00  0.00           H
ATOM   3665  CD  LYS A 813      66.340  41.510  72.560  1.00  0.00           C
ATOM   3666  HD1 LYS A 813      65.780  40.580  72.390  1.00  0.00           H
ATOM   3667  HD2 LYS A 813      66.320  41.700  73.660  1.00  0.00           H
ATOM   3668  CE  LYS A 813      67.820  41.310  72.060  1.00  0.00           C
ATOM   3669  HE1 LYS A 813      67.890  41.270  70.950  1.00  0.00           H
ATOM   3670  HE2 LYS A 813      68.170  40.350  72.520  1.00  0.00           H
ATOM   3671  NZ  LYS A 813      68.760  42.360  72.470  1.00  0.00           N
ATOM   3672  HZ1 LYS A 813      69.550  42.420  71.810  1.00  0.00           H
ATOM   3673  HZ2 LYS A 813      69.220  42.030  73.340  1.00  0.00           H
ATOM   3674  HZ3 LYS A 813      68.300  43.280  72.480  1.00  0.00           H
ATOM   3675  C   LYS A 813      61.950  44.000  71.810  1.00  0.00           C
ATOM   3676  O   LYS A 813      61.260  44.730  72.500  1.00  0.00           O
ATOM   3677  N   LEU A 814      61.400  43.110  70.960  1.00  0.00           N
ATOM   3678  HN  LEU A 814      61.900  42.550  70.310  1.00  0.00           H
ATOM   3679  CA  LEU A 814      60.030  42.710  71.000  1.00  0.00           C
ATOM   3680  HA  LEU A 814      59.420  43.600  70.880  1.00  0.00           H
ATOM   3681  CB  LEU A 814      59.700  41.700  69.800  1.00  0.00           C
ATOM   3682  HB1 LEU A 814      58.660  41.350  69.940  1.00  0.00           H
ATOM   3683  HB2 LEU A 814      60.480  40.920  69.870  1.00  0.00           H
ATOM   3684  CG  LEU A 814      59.780  42.350  68.460  1.00  0.00           C
ATOM   3685  HG  LEU A 814      60.770  42.850  68.480  1.00  0.00           H
ATOM   3686  CD1 LEU A 814      59.880  41.270  67.320  1.00  0.00           C
ATOM   3687 HD11 LEU A 814      58.960  40.660  67.380  1.00  0.00           H
ATOM   3688 HD12 LEU A 814      60.740  40.570  67.380  1.00  0.00           H
ATOM   3689 HD13 LEU A 814      59.900  41.800  66.340  1.00  0.00           H
ATOM   3690  CD2 LEU A 814      58.620  43.310  68.130  1.00  0.00           C
ATOM   3691 HD21 LEU A 814      58.570  44.110  68.910  1.00  0.00           H
ATOM   3692 HD22 LEU A 814      57.590  42.870  68.120  1.00  0.00           H
ATOM   3693 HD23 LEU A 814      58.730  43.730  67.120  1.00  0.00           H
ATOM   3694  C   LEU A 814      59.660  41.980  72.340  1.00  0.00           C
ATOM   3695  O   LEU A 814      60.290  40.970  72.660  1.00  0.00           O
ATOM   3696  N   HSD A 815      58.590  42.470  73.030  1.00  0.00           N
ATOM   3697  HN  HSD A 815      58.200  43.350  72.790  1.00  0.00           H
ATOM   3698  CA  HSD A 815      57.930  41.730  74.090  1.00  0.00           C
ATOM   3699  HA  HSD A 815      58.620  40.970  74.440  1.00  0.00           H
ATOM   3700  CB  HSD A 815      57.510  42.570  75.320  1.00  0.00           C
ATOM   3701  HB1 HSD A 815      57.170  41.960  76.190  1.00  0.00           H
ATOM   3702  HB2 HSD A 815      56.660  43.260  75.100  1.00  0.00           H
ATOM   3703  ND1 HSD A 815      58.230  44.490  76.880  1.00  0.00           N
ATOM   3704  HD1 HSD A 815      57.310  44.750  77.180  1.00  0.00           H
ATOM   3705  CG  HSD A 815      58.570  43.490  75.970  1.00  0.00           C
ATOM   3706  CE1 HSD A 815      59.340  45.100  77.290  1.00  0.00           C
ATOM   3707  HE1 HSD A 815      59.500  45.950  77.950  1.00  0.00           H
ATOM   3708  NE2 HSD A 815      60.420  44.580  76.660  1.00  0.00           N
ATOM   3709  CD2 HSD A 815      59.920  43.570  75.850  1.00  0.00           C
ATOM   3710  HD2 HSD A 815      60.680  42.900  75.470  1.00  0.00           H
ATOM   3711  C   HSD A 815      56.680  40.900  73.660  1.00  0.00           C
ATOM   3712  O   HSD A 815      55.590  41.080  74.120  1.00  0.00           O
ATOM   3713  N   VAL A 816      56.900  39.920  72.770  1.00  0.00           N
ATOM   3714  HN  VAL A 816      57.800  39.660  72.440  1.00  0.00           H
ATOM   3715  CA  VAL A 816      55.680  39.220  72.250  1.00  0.00           C
ATOM   3716  HA  VAL A 816      54.980  40.010  72.050  1.00  0.00           H
ATOM   3717  CB  VAL A 816      55.950  38.410  70.950  1.00  0.00           C
ATOM   3718  HB  VAL A 816      55.170  37.660  70.730  1.00  0.00           H
ATOM   3719  CG1 VAL A 816      55.890  39.400  69.740  1.00  0.00           C
ATOM   3720 HG11 VAL A 816      56.570  40.260  69.880  1.00  0.00           H
ATOM   3721 HG12 VAL A 816      54.830  39.720  69.580  1.00  0.00           H
ATOM   3722 HG13 VAL A 816      56.440  39.100  68.830  1.00  0.00           H
ATOM   3723  CG2 VAL A 816      57.340  37.770  70.950  1.00  0.00           C
ATOM   3724 HG21 VAL A 816      57.460  37.250  69.970  1.00  0.00           H
ATOM   3725 HG22 VAL A 816      57.500  37.050  71.770  1.00  0.00           H
ATOM   3726 HG23 VAL A 816      58.190  38.490  70.990  1.00  0.00           H
ATOM   3727  C   VAL A 816      54.920  38.200  73.140  1.00  0.00           C
ATOM   3728  O   VAL A 816      55.490  37.540  73.980  1.00  0.00           O
ATOM   3729  N   PRO A 817      53.590  38.050  72.950  1.00  0.00           N
ATOM   3730  CD  PRO A 817      52.640  39.160  72.620  1.00  0.00           C
ATOM   3731  HD1 PRO A 817      52.750  39.320  71.520  1.00  0.00           H
ATOM   3732  HD2 PRO A 817      52.840  40.130  73.130  1.00  0.00           H
ATOM   3733  CA  PRO A 817      52.770  36.990  73.620  1.00  0.00           C
ATOM   3734  HA  PRO A 817      52.740  37.180  74.680  1.00  0.00           H
ATOM   3735  CB  PRO A 817      51.340  37.100  73.180  1.00  0.00           C
ATOM   3736  HB1 PRO A 817      50.580  36.670  73.850  1.00  0.00           H
ATOM   3737  HB2 PRO A 817      51.240  36.670  72.150  1.00  0.00           H
ATOM   3738  CG  PRO A 817      51.200  38.610  72.990  1.00  0.00           C
ATOM   3739  HG1 PRO A 817      50.430  38.910  72.240  1.00  0.00           H
ATOM   3740  HG2 PRO A 817      50.980  39.040  73.990  1.00  0.00           H
ATOM   3741  C   PRO A 817      53.460  35.580  73.460  1.00  0.00           C
ATOM   3742  O   PRO A 817      53.740  35.160  72.380  1.00  0.00           O
ATOM   3743  N   GLU A 818      53.560  34.820  74.570  1.00  0.00           N
ATOM   3744  HN  GLU A 818      53.420  35.220  75.470  1.00  0.00           H
ATOM   3745  CA  GLU A 818      53.860  33.430  74.510  1.00  0.00           C
ATOM   3746  HA  GLU A 818      54.230  33.180  73.520  1.00  0.00           H
ATOM   3747  CB  GLU A 818      54.960  33.050  75.460  1.00  0.00           C
ATOM   3748  HB1 GLU A 818      55.080  31.950  75.550  1.00  0.00           H
ATOM   3749  HB2 GLU A 818      54.620  33.330  76.470  1.00  0.00           H
ATOM   3750  CG  GLU A 818      56.300  33.760  75.130  1.00  0.00           C
ATOM   3751  HG1 GLU A 818      56.220  34.840  75.290  1.00  0.00           H
ATOM   3752  HG2 GLU A 818      56.570  33.440  74.110  1.00  0.00           H
ATOM   3753  CD  GLU A 818      57.420  33.150  75.990  1.00  0.00           C
ATOM   3754  OE1 GLU A 818      57.400  33.230  77.230  1.00  0.00           O
ATOM   3755  OE2 GLU A 818      58.350  32.530  75.380  1.00  0.00           O
ATOM   3756  C   GLU A 818      52.570  32.570  74.730  1.00  0.00           C
ATOM   3757  O   GLU A 818      52.720  31.370  74.830  1.00  0.00           O
ATOM   3758  N   LYS A 819      51.380  33.190  74.740  1.00  0.00           N
ATOM   3759  HN  LYS A 819      51.460  34.170  74.620  1.00  0.00           H
ATOM   3760  CA  LYS A 819      50.130  32.570  74.940  1.00  0.00           C
ATOM   3761  HA  LYS A 819      50.090  31.500  75.030  1.00  0.00           H
ATOM   3762  CB  LYS A 819      49.380  33.120  76.170  1.00  0.00           C
ATOM   3763  HB1 LYS A 819      50.210  33.130  76.920  1.00  0.00           H
ATOM   3764  HB2 LYS A 819      48.600  32.440  76.520  1.00  0.00           H
ATOM   3765  CG  LYS A 819      48.730  34.510  76.160  1.00  0.00           C
ATOM   3766  HG1 LYS A 819      47.850  34.410  75.500  1.00  0.00           H
ATOM   3767  HG2 LYS A 819      49.490  35.220  75.740  1.00  0.00           H
ATOM   3768  CD  LYS A 819      48.280  34.970  77.470  1.00  0.00           C
ATOM   3769  HD1 LYS A 819      49.130  34.950  78.180  1.00  0.00           H
ATOM   3770  HD2 LYS A 819      47.500  34.290  77.880  1.00  0.00           H
ATOM   3771  CE  LYS A 819      47.580  36.350  77.330  1.00  0.00           C
ATOM   3772  HE1 LYS A 819      46.790  36.150  76.580  1.00  0.00           H
ATOM   3773  HE2 LYS A 819      48.250  37.150  76.980  1.00  0.00           H
ATOM   3774  NZ  LYS A 819      47.070  36.760  78.640  1.00  0.00           N
ATOM   3775  HZ1 LYS A 819      46.540  37.650  78.550  1.00  0.00           H
ATOM   3776  HZ2 LYS A 819      47.900  36.890  79.240  1.00  0.00           H
ATOM   3777  HZ3 LYS A 819      46.380  36.070  79.000  1.00  0.00           H
ATOM   3778  C   LYS A 819      49.320  32.960  73.730  1.00  0.00           C
ATOM   3779  O   LYS A 819      49.610  33.980  73.150  1.00  0.00           O
ATOM   3780  N   PHE A 820      48.340  32.130  73.420  1.00  0.00           N
ATOM   3781  HN  PHE A 820      48.140  31.350  74.010  1.00  0.00           H
ATOM   3782  CA  PHE A 820      47.490  32.200  72.290  1.00  0.00           C
ATOM   3783  HA  PHE A 820      48.150  32.530  71.490  1.00  0.00           H
ATOM   3784  CB  PHE A 820      46.770  30.790  72.020  1.00  0.00           C
ATOM   3785  HB1 PHE A 820      46.050  30.520  72.830  1.00  0.00           H
ATOM   3786  HB2 PHE A 820      47.540  30.000  72.150  1.00  0.00           H
ATOM   3787  CG  PHE A 820      45.980  30.650  70.710  1.00  0.00           C
ATOM   3788  CD1 PHE A 820      44.920  29.800  70.480  1.00  0.00           C
ATOM   3789  HD1 PHE A 820      44.630  29.240  71.350  1.00  0.00           H
ATOM   3790  CE1 PHE A 820      44.250  29.720  69.280  1.00  0.00           C
ATOM   3791  HE1 PHE A 820      43.340  29.140  69.160  1.00  0.00           H
ATOM   3792  CZ  PHE A 820      44.720  30.350  68.150  1.00  0.00           C
ATOM   3793  HZ  PHE A 820      44.300  30.110  67.180  1.00  0.00           H
ATOM   3794  CD2 PHE A 820      46.440  31.300  69.530  1.00  0.00           C
ATOM   3795  HD2 PHE A 820      47.320  31.920  69.570  1.00  0.00           H
ATOM   3796  CE2 PHE A 820      45.890  31.130  68.230  1.00  0.00           C
ATOM   3797  HE2 PHE A 820      46.290  31.660  67.370  1.00  0.00           H
ATOM   3798  C   PHE A 820      46.340  33.220  72.500  1.00  0.00           C
ATOM   3799  O   PHE A 820      45.880  33.930  71.520  1.00  0.00           O
ATOM   3800  N   GLU A 821      45.890  33.410  73.830  1.00  0.00           N
ATOM   3801  HN  GLU A 821      46.210  32.830  74.580  1.00  0.00           H
ATOM   3802  CA  GLU A 821      45.010  34.500  74.190  1.00  0.00           C
ATOM   3803  HA  GLU A 821      44.200  34.400  73.480  1.00  0.00           H
ATOM   3804  CB  GLU A 821      44.410  34.400  75.620  1.00  0.00           C
ATOM   3805  HB1 GLU A 821      43.610  35.160  75.780  1.00  0.00           H
ATOM   3806  HB2 GLU A 821      45.230  34.620  76.340  1.00  0.00           H
ATOM   3807  CG  GLU A 821      43.730  33.090  75.820  1.00  0.00           C
ATOM   3808  HG1 GLU A 821      44.500  32.300  75.630  1.00  0.00           H
ATOM   3809  HG2 GLU A 821      42.810  33.000  75.190  1.00  0.00           H
ATOM   3810  CD  GLU A 821      43.300  33.010  77.240  1.00  0.00           C
ATOM   3811  OE1 GLU A 821      44.160  32.730  78.120  1.00  0.00           O
ATOM   3812  OE2 GLU A 821      42.040  33.090  77.500  1.00  0.00           O
ATOM   3813  C   GLU A 821      45.560  35.950  73.980  1.00  0.00           C
ATOM   3814  O   GLU A 821      46.770  36.310  74.030  1.00  0.00           O
ATOM   3815  N   PRO A 822      44.670  36.950  73.560  1.00  0.00           N
ATOM   3816  CD  PRO A 822      43.270  36.700  73.200  1.00  0.00           C
ATOM   3817  HD1 PRO A 822      42.780  36.280  74.110  1.00  0.00           H
ATOM   3818  HD2 PRO A 822      43.310  36.040  72.310  1.00  0.00           H
ATOM   3819  CA  PRO A 822      44.980  38.400  73.610  1.00  0.00           C
ATOM   3820  HA  PRO A 822      45.670  38.610  72.800  1.00  0.00           H
ATOM   3821  CB  PRO A 822      43.570  39.130  73.610  1.00  0.00           C
ATOM   3822  HB1 PRO A 822      43.540  40.100  73.080  1.00  0.00           H
ATOM   3823  HB2 PRO A 822      43.240  39.280  74.660  1.00  0.00           H
ATOM   3824  CG  PRO A 822      42.700  38.120  72.830  1.00  0.00           C
ATOM   3825  HG1 PRO A 822      41.620  38.280  73.060  1.00  0.00           H
ATOM   3826  HG2 PRO A 822      42.850  38.160  71.730  1.00  0.00           H
ATOM   3827  C   PRO A 822      45.710  38.940  74.840  1.00  0.00           C
ATOM   3828  O   PRO A 822      45.470  38.490  75.980  1.00  0.00           O
ATOM   3829  N   THR A 823      46.590  39.920  74.650  1.00  0.00           N
ATOM   3830  HN  THR A 823      46.820  40.160  73.710  1.00  0.00           H
ATOM   3831  CA  THR A 823      47.440  40.580  75.690  1.00  0.00           C
ATOM   3832  HA  THR A 823      48.100  39.820  76.080  1.00  0.00           H
ATOM   3833  CB  THR A 823      48.200  41.630  74.940  1.00  0.00           C
ATOM   3834  HB  THR A 823      47.460  42.140  74.290  1.00  0.00           H
ATOM   3835  OG1 THR A 823      49.130  40.970  74.090  1.00  0.00           O
ATOM   3836  HG1 THR A 823      48.680  40.720  73.270  1.00  0.00           H
ATOM   3837  CG2 THR A 823      48.910  42.630  75.850  1.00  0.00           C
ATOM   3838 HG21 THR A 823      49.450  42.080  76.650  1.00  0.00           H
ATOM   3839 HG22 THR A 823      48.140  43.240  76.360  1.00  0.00           H
ATOM   3840 HG23 THR A 823      49.570  43.270  75.240  1.00  0.00           H
ATOM   3841  C   THR A 823      46.700  41.250  76.850  1.00  0.00           C
ATOM   3842  O   THR A 823      47.010  41.080  78.000  1.00  0.00           O
ATOM   3843  N   HSD A 824      45.550  41.960  76.610  1.00  0.00           N
ATOM   3844  HN  HSD A 824      45.260  42.160  75.680  1.00  0.00           H
ATOM   3845  CA  HSD A 824      44.800  42.570  77.670  1.00  0.00           C
ATOM   3846  HA  HSD A 824      45.580  42.870  78.360  1.00  0.00           H
ATOM   3847  CB  HSD A 824      44.070  43.880  77.220  1.00  0.00           C
ATOM   3848  HB1 HSD A 824      43.350  43.540  76.450  1.00  0.00           H
ATOM   3849  HB2 HSD A 824      44.840  44.430  76.650  1.00  0.00           H
ATOM   3850  ND1 HSD A 824      43.830  45.290  79.360  1.00  0.00           N
ATOM   3851  HD1 HSD A 824      44.820  45.420  79.410  1.00  0.00           H
ATOM   3852  CG  HSD A 824      43.300  44.560  78.300  1.00  0.00           C
ATOM   3853  CE1 HSD A 824      42.720  45.690  80.120  1.00  0.00           C
ATOM   3854  HE1 HSD A 824      42.940  46.210  81.050  1.00  0.00           H
ATOM   3855  NE2 HSD A 824      41.540  45.230  79.610  1.00  0.00           N
ATOM   3856  CD2 HSD A 824      41.930  44.520  78.420  1.00  0.00           C
ATOM   3857  HD2 HSD A 824      41.320  43.880  77.800  1.00  0.00           H
ATOM   3858  C   HSD A 824      43.820  41.580  78.280  1.00  0.00           C
ATOM   3859  O   HSD A 824      42.860  41.080  77.630  1.00  0.00           O
ATOM   3860  N   PRO A 825      43.920  41.340  79.640  1.00  0.00           N
ATOM   3861  CD  PRO A 825      44.950  41.920  80.460  1.00  0.00           C
ATOM   3862  HD1 PRO A 825      44.710  42.990  80.590  1.00  0.00           H
ATOM   3863  HD2 PRO A 825      45.980  41.730  80.100  1.00  0.00           H
ATOM   3864  CA  PRO A 825      42.980  40.510  80.370  1.00  0.00           C
ATOM   3865  HA  PRO A 825      43.300  39.490  80.210  1.00  0.00           H
ATOM   3866  CB  PRO A 825      43.210  40.990  81.820  1.00  0.00           C
ATOM   3867  HB1 PRO A 825      42.910  40.260  82.590  1.00  0.00           H
ATOM   3868  HB2 PRO A 825      42.620  41.930  81.910  1.00  0.00           H
ATOM   3869  CG  PRO A 825      44.700  41.270  81.790  1.00  0.00           C
ATOM   3870  HG1 PRO A 825      44.800  41.970  82.640  1.00  0.00           H
ATOM   3871  HG2 PRO A 825      45.300  40.340  81.910  1.00  0.00           H
ATOM   3872  C   PRO A 825      41.490  40.450  80.010  1.00  0.00           C
ATOM   3873  O   PRO A 825      40.930  39.390  79.920  1.00  0.00           O
ATOM   3874  N   GLU A 826      40.860  41.640  79.810  1.00  0.00           N
ATOM   3875  HN  GLU A 826      41.310  42.530  79.850  1.00  0.00           H
ATOM   3876  CA  GLU A 826      39.440  41.660  79.620  1.00  0.00           C
ATOM   3877  HA  GLU A 826      38.940  40.870  80.170  1.00  0.00           H
ATOM   3878  CB  GLU A 826      38.940  42.980  80.260  1.00  0.00           C
ATOM   3879  HB1 GLU A 826      37.830  42.990  80.110  1.00  0.00           H
ATOM   3880  HB2 GLU A 826      39.260  43.940  79.820  1.00  0.00           H
ATOM   3881  CG  GLU A 826      39.060  43.090  81.830  1.00  0.00           C
ATOM   3882  HG1 GLU A 826      40.130  43.000  82.110  1.00  0.00           H
ATOM   3883  HG2 GLU A 826      38.640  42.230  82.400  1.00  0.00           H
ATOM   3884  CD  GLU A 826      38.520  44.380  82.430  1.00  0.00           C
ATOM   3885  OE1 GLU A 826      37.330  44.690  82.080  1.00  0.00           O
ATOM   3886  OE2 GLU A 826      39.160  45.100  83.200  1.00  0.00           O
ATOM   3887  C   GLU A 826      39.100  41.530  78.150  1.00  0.00           C
ATOM   3888  O   GLU A 826      37.880  41.460  77.820  1.00  0.00           O
ATOM   3889  N   ARG A 827      40.090  41.430  77.240  1.00  0.00           N
ATOM   3890  HN  ARG A 827      41.050  41.350  77.500  1.00  0.00           H
ATOM   3891  CA  ARG A 827      39.950  41.090  75.860  1.00  0.00           C
ATOM   3892  HA  ARG A 827      39.030  41.540  75.510  1.00  0.00           H
ATOM   3893  CB  ARG A 827      41.180  41.540  74.970  1.00  0.00           C
ATOM   3894  HB1 ARG A 827      41.090  40.900  74.060  1.00  0.00           H
ATOM   3895  HB2 ARG A 827      42.170  41.390  75.440  1.00  0.00           H
ATOM   3896  CG  ARG A 827      41.130  43.040  74.460  1.00  0.00           C
ATOM   3897  HG1 ARG A 827      41.910  43.270  73.680  1.00  0.00           H
ATOM   3898  HG2 ARG A 827      41.310  43.670  75.380  1.00  0.00           H
ATOM   3899  CD  ARG A 827      39.830  43.460  73.760  1.00  0.00           C
ATOM   3900  HD1 ARG A 827      40.020  44.520  73.490  1.00  0.00           H
ATOM   3901  HD2 ARG A 827      38.990  43.520  74.480  1.00  0.00           H
ATOM   3902  NE  ARG A 827      39.580  42.550  72.610  1.00  0.00           N
ATOM   3903  HE  ARG A 827      40.310  42.440  71.940  1.00  0.00           H
ATOM   3904  CZ  ARG A 827      38.490  41.810  72.370  1.00  0.00           C
ATOM   3905  NH1 ARG A 827      37.410  41.880  73.130  1.00  0.00           N
ATOM   3906 HH11 ARG A 827      37.450  42.400  73.980  1.00  0.00           H
ATOM   3907 HH12 ARG A 827      36.570  41.360  73.000  1.00  0.00           H
ATOM   3908  NH2 ARG A 827      38.420  40.930  71.390  1.00  0.00           N
ATOM   3909 HH21 ARG A 827      38.970  41.010  70.570  1.00  0.00           H
ATOM   3910 HH22 ARG A 827      37.520  40.610  71.090  1.00  0.00           H
ATOM   3911  C   ARG A 827      39.750  39.590  75.570  1.00  0.00           C
ATOM   3912  O   ARG A 827      40.380  38.720  76.210  1.00  0.00           O
ATOM   3913  N   GLY A 828      38.830  39.280  74.630  1.00  0.00           N
ATOM   3914  HN  GLY A 828      38.250  39.940  74.200  1.00  0.00           H
ATOM   3915  CA  GLY A 828      38.550  37.900  74.260  1.00  0.00           C
ATOM   3916  HA1 GLY A 828      38.040  37.440  75.090  1.00  0.00           H
ATOM   3917  HA2 GLY A 828      39.420  37.390  73.870  1.00  0.00           H
ATOM   3918  C   GLY A 828      37.580  37.930  73.100  1.00  0.00           C
ATOM   3919  O   GLY A 828      36.910  38.950  72.840  1.00  0.00           O
ATOM   3920  N   TRP A 829      37.720  36.880  72.250  1.00  0.00           N
ATOM   3921  HN  TRP A 829      38.350  36.180  72.550  1.00  0.00           H
ATOM   3922  CA  TRP A 829      37.170  36.700  70.930  1.00  0.00           C
ATOM   3923  HA  TRP A 829      37.190  37.650  70.420  1.00  0.00           H
ATOM   3924  CB  TRP A 829      37.760  35.540  70.070  1.00  0.00           C
ATOM   3925  HB1 TRP A 829      37.350  35.450  69.050  1.00  0.00           H
ATOM   3926  HB2 TRP A 829      37.410  34.560  70.470  1.00  0.00           H
ATOM   3927  CG  TRP A 829      39.240  35.490  70.150  1.00  0.00           C
ATOM   3928  CD1 TRP A 829      40.120  34.490  70.550  1.00  0.00           C
ATOM   3929  HD1 TRP A 829      39.830  33.550  71.010  1.00  0.00           H
ATOM   3930  NE1 TRP A 829      41.410  35.000  70.390  1.00  0.00           N
ATOM   3931  HE1 TRP A 829      42.230  34.490  70.510  1.00  0.00           H
ATOM   3932  CE2 TRP A 829      41.380  36.160  69.780  1.00  0.00           C
ATOM   3933  CD2 TRP A 829      40.060  36.570  69.680  1.00  0.00           C
ATOM   3934  CE3 TRP A 829      39.720  37.790  69.080  1.00  0.00           C
ATOM   3935  HE3 TRP A 829      38.700  38.070  68.860  1.00  0.00           H
ATOM   3936  CZ3 TRP A 829      40.820  38.620  68.700  1.00  0.00           C
ATOM   3937  HZ3 TRP A 829      40.620  39.560  68.200  1.00  0.00           H
ATOM   3938  CZ2 TRP A 829      42.410  36.970  69.420  1.00  0.00           C
ATOM   3939  HZ2 TRP A 829      43.440  36.760  69.640  1.00  0.00           H
ATOM   3940  CH2 TRP A 829      42.120  38.250  68.880  1.00  0.00           C
ATOM   3941  HH2 TRP A 829      42.950  38.850  68.550  1.00  0.00           H
ATOM   3942  C   TRP A 829      35.680  36.450  71.040  1.00  0.00           C
ATOM   3943  O   TRP A 829      35.040  36.720  70.010  1.00  0.00           O
ATOM   3944  N   ILE A 830      35.070  35.960  72.170  1.00  0.00           N
ATOM   3945  HN  ILE A 830      35.580  35.630  72.960  1.00  0.00           H
ATOM   3946  CA  ILE A 830      33.650  36.030  72.270  1.00  0.00           C
ATOM   3947  HA  ILE A 830      33.130  36.320  71.370  1.00  0.00           H
ATOM   3948  CB  ILE A 830      32.960  34.680  72.590  1.00  0.00           C
ATOM   3949  HB  ILE A 830      31.860  34.790  72.710  1.00  0.00           H
ATOM   3950  CG2 ILE A 830      33.060  33.790  71.290  1.00  0.00           C
ATOM   3951 HG21 ILE A 830      32.700  34.250  70.350  1.00  0.00           H
ATOM   3952 HG22 ILE A 830      32.500  32.850  71.470  1.00  0.00           H
ATOM   3953 HG23 ILE A 830      34.110  33.460  71.140  1.00  0.00           H
ATOM   3954  CG1 ILE A 830      33.480  34.080  73.870  1.00  0.00           C
ATOM   3955 HG11 ILE A 830      33.620  34.820  74.690  1.00  0.00           H
ATOM   3956 HG12 ILE A 830      34.480  33.600  73.740  1.00  0.00           H
ATOM   3957  CD  ILE A 830      32.610  32.940  74.450  1.00  0.00           C
ATOM   3958  HD1 ILE A 830      32.550  32.060  73.780  1.00  0.00           H
ATOM   3959  HD2 ILE A 830      31.580  33.340  74.480  1.00  0.00           H
ATOM   3960  HD3 ILE A 830      32.840  32.650  75.500  1.00  0.00           H
ATOM   3961  C   ILE A 830      33.190  37.040  73.340  1.00  0.00           C
ATOM   3962  O   ILE A 830      32.180  36.880  73.990  1.00  0.00           O
ATOM   3963  N   ILE A 831      33.910  38.190  73.520  1.00  0.00           N
ATOM   3964  HN  ILE A 831      34.830  38.240  73.140  1.00  0.00           H
ATOM   3965  CA  ILE A 831      33.600  39.330  74.400  1.00  0.00           C
ATOM   3966  HA  ILE A 831      32.590  39.210  74.780  1.00  0.00           H
ATOM   3967  CB  ILE A 831      34.510  39.320  75.650  1.00  0.00           C
ATOM   3968  HB  ILE A 831      35.520  39.650  75.300  1.00  0.00           H
ATOM   3969  CG2 ILE A 831      34.130  40.440  76.650  1.00  0.00           C
ATOM   3970 HG21 ILE A 831      33.150  40.220  77.120  1.00  0.00           H
ATOM   3971 HG22 ILE A 831      34.030  41.470  76.280  1.00  0.00           H
ATOM   3972 HG23 ILE A 831      34.870  40.510  77.490  1.00  0.00           H
ATOM   3973  CG1 ILE A 831      34.840  37.890  76.330  1.00  0.00           C
ATOM   3974 HG11 ILE A 831      35.230  37.200  75.560  1.00  0.00           H
ATOM   3975 HG12 ILE A 831      33.970  37.330  76.750  1.00  0.00           H
ATOM   3976  CD  ILE A 831      35.990  38.070  77.370  1.00  0.00           C
ATOM   3977  HD1 ILE A 831      36.660  38.880  77.020  1.00  0.00           H
ATOM   3978  HD2 ILE A 831      36.570  37.130  77.550  1.00  0.00           H
ATOM   3979  HD3 ILE A 831      35.600  38.300  78.390  1.00  0.00           H
ATOM   3980  C   ILE A 831      33.800  40.590  73.630  1.00  0.00           C
ATOM   3981  O   ILE A 831      34.900  40.970  73.270  1.00  0.00           O
ATOM   3982  N   SER A 832      32.670  41.330  73.440  1.00  0.00           N
ATOM   3983  HN  SER A 832      31.820  40.870  73.620  1.00  0.00           H
ATOM   3984  CA  SER A 832      32.550  42.760  73.130  1.00  0.00           C
ATOM   3985  HA  SER A 832      33.050  43.370  73.860  1.00  0.00           H
ATOM   3986  CB  SER A 832      33.340  43.080  71.800  1.00  0.00           C
ATOM   3987  HB1 SER A 832      32.960  42.380  71.020  1.00  0.00           H
ATOM   3988  HB2 SER A 832      34.400  42.830  72.010  1.00  0.00           H
ATOM   3989  OG  SER A 832      33.120  44.440  71.310  1.00  0.00           O
ATOM   3990  HG1 SER A 832      32.430  44.520  70.630  1.00  0.00           H
ATOM   3991  C   SER A 832      31.110  43.240  72.900  1.00  0.00           C
ATOM   3992  O   SER A 832      30.570  42.900  71.830  1.00  0.00           O
ATOM   3993  N   PRO A 833      30.490  43.900  73.830  1.00  0.00           N
ATOM   3994  CD  PRO A 833      30.850  43.770  75.310  1.00  0.00           C
ATOM   3995  HD1 PRO A 833      31.460  44.660  75.630  1.00  0.00           H
ATOM   3996  HD2 PRO A 833      31.530  42.960  75.610  1.00  0.00           H
ATOM   3997  CA  PRO A 833      29.070  44.280  73.690  1.00  0.00           C
ATOM   3998  HA  PRO A 833      28.510  43.400  73.390  1.00  0.00           H
ATOM   3999  CB  PRO A 833      28.590  44.750  75.080  1.00  0.00           C
ATOM   4000  HB1 PRO A 833      27.510  44.680  75.310  1.00  0.00           H
ATOM   4001  HB2 PRO A 833      28.790  45.790  75.450  1.00  0.00           H
ATOM   4002  CG  PRO A 833      29.460  43.800  75.940  1.00  0.00           C
ATOM   4003  HG1 PRO A 833      29.420  43.800  77.050  1.00  0.00           H
ATOM   4004  HG2 PRO A 833      29.010  42.790  75.850  1.00  0.00           H
ATOM   4005  C   PRO A 833      28.820  45.440  72.680  1.00  0.00           C
ATOM   4006  O   PRO A 833      29.540  46.450  72.780  1.00  0.00           O
ATOM   4007  N   LEU A 834      27.770  45.380  71.780  1.00  0.00           N
ATOM   4008  HN  LEU A 834      27.330  44.540  71.490  1.00  0.00           H
ATOM   4009  CA  LEU A 834      27.440  46.610  71.090  1.00  0.00           C
ATOM   4010  HA  LEU A 834      28.260  46.970  70.500  1.00  0.00           H
ATOM   4011  CB  LEU A 834      26.350  46.150  70.100  1.00  0.00           C
ATOM   4012  HB1 LEU A 834      25.450  45.800  70.670  1.00  0.00           H
ATOM   4013  HB2 LEU A 834      26.610  45.210  69.560  1.00  0.00           H
ATOM   4014  CG  LEU A 834      26.040  47.150  68.930  1.00  0.00           C
ATOM   4015  HG  LEU A 834      25.610  48.120  69.260  1.00  0.00           H
ATOM   4016  CD1 LEU A 834      27.330  47.460  68.190  1.00  0.00           C
ATOM   4017 HD11 LEU A 834      27.150  48.020  67.240  1.00  0.00           H
ATOM   4018 HD12 LEU A 834      27.840  46.540  67.820  1.00  0.00           H
ATOM   4019 HD13 LEU A 834      27.960  48.090  68.840  1.00  0.00           H
ATOM   4020  CD2 LEU A 834      25.100  46.370  67.920  1.00  0.00           C
ATOM   4021 HD21 LEU A 834      24.860  46.880  66.970  1.00  0.00           H
ATOM   4022 HD22 LEU A 834      24.130  46.000  68.320  1.00  0.00           H
ATOM   4023 HD23 LEU A 834      25.630  45.450  67.590  1.00  0.00           H
ATOM   4024  C   LEU A 834      26.990  47.700  72.010  1.00  0.00           C
ATOM   4025  O   LEU A 834      27.440  48.890  72.050  1.00  0.00           O
ATOM   4026  N   GLY A 835      26.080  47.340  73.030  1.00  0.00           N
ATOM   4027  HN  GLY A 835      25.890  46.360  73.090  1.00  0.00           H
ATOM   4028  CA  GLY A 835      25.510  48.160  74.060  1.00  0.00           C
ATOM   4029  HA1 GLY A 835      24.650  47.620  74.430  1.00  0.00           H
ATOM   4030  HA2 GLY A 835      25.150  49.050  73.580  1.00  0.00           H
ATOM   4031  C   GLY A 835      26.360  48.550  75.240  1.00  0.00           C
ATOM   4032  O   GLY A 835      25.950  48.270  76.350  1.00  0.00           O
ATOM   4033  N   ASP A 836      27.540  49.170  75.040  1.00  0.00           N
ATOM   4034  HN  ASP A 836      27.800  49.210  74.080  1.00  0.00           H
ATOM   4035  CA  ASP A 836      28.460  49.640  76.040  1.00  0.00           C
ATOM   4036  HA  ASP A 836      28.000  49.390  76.980  1.00  0.00           H
ATOM   4037  CB  ASP A 836      29.820  48.970  75.860  1.00  0.00           C
ATOM   4038  HB1 ASP A 836      30.380  49.330  74.970  1.00  0.00           H
ATOM   4039  HB2 ASP A 836      29.730  47.870  75.800  1.00  0.00           H
ATOM   4040  CG  ASP A 836      30.790  49.230  77.060  1.00  0.00           C
ATOM   4041  OD1 ASP A 836      31.920  48.750  77.050  1.00  0.00           O
ATOM   4042  OD2 ASP A 836      30.360  49.880  78.000  1.00  0.00           O
ATOM   4043  C   ASP A 836      28.510  51.190  75.880  1.00  0.00           C
ATOM   4044  O   ASP A 836      28.320  51.960  76.830  1.00  0.00           O
ATOM   4045  N   ASN A 837      28.730  51.770  74.650  1.00  0.00           N
ATOM   4046  HN  ASN A 837      28.860  51.270  73.800  1.00  0.00           H
ATOM   4047  CA  ASN A 837      28.560  53.130  74.300  1.00  0.00           C
ATOM   4048  HA  ASN A 837      28.950  53.620  75.190  1.00  0.00           H
ATOM   4049  CB  ASN A 837      29.320  53.650  73.100  1.00  0.00           C
ATOM   4050  HB1 ASN A 837      29.140  54.710  72.810  1.00  0.00           H
ATOM   4051  HB2 ASN A 837      29.200  52.990  72.210  1.00  0.00           H
ATOM   4052  CG  ASN A 837      30.780  53.630  73.440  1.00  0.00           C
ATOM   4053  OD1 ASN A 837      31.290  54.050  74.470  1.00  0.00           O
ATOM   4054  ND2 ASN A 837      31.590  53.170  72.420  1.00  0.00           N
ATOM   4055 HD21 ASN A 837      32.550  52.990  72.630  1.00  0.00           H
ATOM   4056 HD22 ASN A 837      31.150  52.520  71.800  1.00  0.00           H
ATOM   4057  C   ASN A 837      27.020  53.460  74.210  1.00  0.00           C
ATOM   4058  O   ASN A 837      26.270  52.520  73.910  1.00  0.00           O
ATOM   4059  N   PRO A 838      26.630  54.680  74.570  1.00  0.00           N
ATOM   4060  CD  PRO A 838      27.400  55.600  75.470  1.00  0.00           C
ATOM   4061  HD1 PRO A 838      28.180  56.130  74.870  1.00  0.00           H
ATOM   4062  HD2 PRO A 838      27.870  55.120  76.350  1.00  0.00           H
ATOM   4063  CA  PRO A 838      25.290  55.110  74.400  1.00  0.00           C
ATOM   4064  HA  PRO A 838      24.660  54.560  75.060  1.00  0.00           H
ATOM   4065  CB  PRO A 838      25.420  56.610  74.830  1.00  0.00           C
ATOM   4066  HB1 PRO A 838      24.440  57.020  75.150  1.00  0.00           H
ATOM   4067  HB2 PRO A 838      25.740  57.250  73.980  1.00  0.00           H
ATOM   4068  CG  PRO A 838      26.440  56.630  75.990  1.00  0.00           C
ATOM   4069  HG1 PRO A 838      26.720  57.690  76.160  1.00  0.00           H
ATOM   4070  HG2 PRO A 838      26.110  56.210  76.970  1.00  0.00           H
ATOM   4071  C   PRO A 838      24.800  55.040  72.910  1.00  0.00           C
ATOM   4072  O   PRO A 838      25.580  55.300  72.000  1.00  0.00           O
ATOM   4073  N   TRP A 839      23.500  54.790  72.660  1.00  0.00           N
ATOM   4074  HN  TRP A 839      22.870  54.860  73.440  1.00  0.00           H
ATOM   4075  CA  TRP A 839      22.960  54.620  71.290  1.00  0.00           C
ATOM   4076  HA  TRP A 839      23.520  53.780  70.880  1.00  0.00           H
ATOM   4077  CB  TRP A 839      21.460  54.250  71.290  1.00  0.00           C
ATOM   4078  HB1 TRP A 839      21.010  54.420  70.300  1.00  0.00           H
ATOM   4079  HB2 TRP A 839      20.950  55.010  71.930  1.00  0.00           H
ATOM   4080  CG  TRP A 839      21.220  52.880  71.870  1.00  0.00           C
ATOM   4081  CD1 TRP A 839      20.460  52.500  72.940  1.00  0.00           C
ATOM   4082  HD1 TRP A 839      19.900  53.190  73.550  1.00  0.00           H
ATOM   4083  NE1 TRP A 839      20.520  51.150  73.090  1.00  0.00           N
ATOM   4084  HE1 TRP A 839      20.070  50.550  73.720  1.00  0.00           H
ATOM   4085  CE2 TRP A 839      21.240  50.640  72.150  1.00  0.00           C
ATOM   4086  CD2 TRP A 839      21.770  51.690  71.340  1.00  0.00           C
ATOM   4087  CE3 TRP A 839      22.670  51.400  70.280  1.00  0.00           C
ATOM   4088  HE3 TRP A 839      22.970  52.240  69.670  1.00  0.00           H
ATOM   4089  CZ3 TRP A 839      23.040  50.040  70.070  1.00  0.00           C
ATOM   4090  HZ3 TRP A 839      23.890  49.850  69.420  1.00  0.00           H
ATOM   4091  CZ2 TRP A 839      21.680  49.280  71.910  1.00  0.00           C
ATOM   4092  HZ2 TRP A 839      21.290  48.490  72.530  1.00  0.00           H
ATOM   4093  CH2 TRP A 839      22.570  49.010  70.880  1.00  0.00           C
ATOM   4094  HH2 TRP A 839      22.800  47.970  70.690  1.00  0.00           H
ATOM   4095  C   TRP A 839      23.160  55.800  70.370  1.00  0.00           C
ATOM   4096  O   TRP A 839      23.510  55.510  69.200  1.00  0.00           O
ATOM   4097  N   TRP A 840      23.020  57.100  70.840  1.00  0.00           N
ATOM   4098  HN  TRP A 840      22.730  57.320  71.770  1.00  0.00           H
ATOM   4099  CA  TRP A 840      23.140  58.280  69.970  1.00  0.00           C
ATOM   4100  HA  TRP A 840      22.450  58.150  69.160  1.00  0.00           H
ATOM   4101  CB  TRP A 840      22.680  59.490  70.790  1.00  0.00           C
ATOM   4102  HB1 TRP A 840      23.130  59.550  71.800  1.00  0.00           H
ATOM   4103  HB2 TRP A 840      21.600  59.280  70.970  1.00  0.00           H
ATOM   4104  CG  TRP A 840      22.880  60.870  70.140  1.00  0.00           C
ATOM   4105  CD1 TRP A 840      23.810  61.820  70.500  1.00  0.00           C
ATOM   4106  HD1 TRP A 840      24.680  61.540  71.080  1.00  0.00           H
ATOM   4107  NE1 TRP A 840      23.650  62.970  69.770  1.00  0.00           N
ATOM   4108  HE1 TRP A 840      24.120  63.830  69.740  1.00  0.00           H
ATOM   4109  CE2 TRP A 840      22.540  62.760  68.980  1.00  0.00           C
ATOM   4110  CD2 TRP A 840      22.050  61.430  69.140  1.00  0.00           C
ATOM   4111  CE3 TRP A 840      21.030  60.900  68.430  1.00  0.00           C
ATOM   4112  HE3 TRP A 840      20.670  59.890  68.500  1.00  0.00           H
ATOM   4113  CZ3 TRP A 840      20.310  61.820  67.630  1.00  0.00           C
ATOM   4114  HZ3 TRP A 840      19.440  61.420  67.110  1.00  0.00           H
ATOM   4115  CZ2 TRP A 840      21.780  63.630  68.270  1.00  0.00           C
ATOM   4116  HZ2 TRP A 840      22.000  64.680  68.260  1.00  0.00           H
ATOM   4117  CH2 TRP A 840      20.650  63.180  67.580  1.00  0.00           C
ATOM   4118  HH2 TRP A 840      20.100  63.910  67.020  1.00  0.00           H
ATOM   4119  C   TRP A 840      24.530  58.410  69.410  1.00  0.00           C
ATOM   4120  O   TRP A 840      24.810  58.600  68.230  1.00  0.00           O
ATOM   4121  N   THR A 841      25.560  58.250  70.240  1.00  0.00           N
ATOM   4122  HN  THR A 841      25.250  58.100  71.190  1.00  0.00           H
ATOM   4123  CA  THR A 841      27.010  58.220  69.820  1.00  0.00           C
ATOM   4124  HA  THR A 841      27.150  59.130  69.270  1.00  0.00           H
ATOM   4125  CB  THR A 841      27.950  57.960  70.960  1.00  0.00           C
ATOM   4126  HB  THR A 841      27.670  57.080  71.580  1.00  0.00           H
ATOM   4127  OG1 THR A 841      27.970  59.110  71.810  1.00  0.00           O
ATOM   4128  HG1 THR A 841      27.050  59.320  72.000  1.00  0.00           H
ATOM   4129  CG2 THR A 841      29.410  57.860  70.560  1.00  0.00           C
ATOM   4130 HG21 THR A 841      29.740  56.970  69.990  1.00  0.00           H
ATOM   4131 HG22 THR A 841      30.080  58.030  71.440  1.00  0.00           H
ATOM   4132 HG23 THR A 841      29.680  58.670  69.850  1.00  0.00           H
ATOM   4133  C   THR A 841      27.240  57.120  68.770  1.00  0.00           C
ATOM   4134  O   THR A 841      27.880  57.330  67.690  1.00  0.00           O
ATOM   4135  N   LEU A 842      26.600  55.900  69.040  1.00  0.00           N
ATOM   4136  HN  LEU A 842      26.030  55.730  69.840  1.00  0.00           H
ATOM   4137  CA  LEU A 842      26.680  54.850  68.030  1.00  0.00           C
ATOM   4138  HA  LEU A 842      27.710  54.640  67.780  1.00  0.00           H
ATOM   4139  CB  LEU A 842      26.330  53.450  68.650  1.00  0.00           C
ATOM   4140  HB1 LEU A 842      26.480  52.610  67.920  1.00  0.00           H
ATOM   4141  HB2 LEU A 842      25.320  53.410  69.130  1.00  0.00           H
ATOM   4142  CG  LEU A 842      27.390  53.090  69.830  1.00  0.00           C
ATOM   4143  HG  LEU A 842      27.270  53.880  70.600  1.00  0.00           H
ATOM   4144  CD1 LEU A 842      27.180  51.710  70.590  1.00  0.00           C
ATOM   4145 HD11 LEU A 842      27.440  51.880  71.650  1.00  0.00           H
ATOM   4146 HD12 LEU A 842      27.890  50.950  70.220  1.00  0.00           H
ATOM   4147 HD13 LEU A 842      26.180  51.230  70.670  1.00  0.00           H
ATOM   4148  CD2 LEU A 842      28.820  53.130  69.330  1.00  0.00           C
ATOM   4149 HD21 LEU A 842      29.280  54.130  69.240  1.00  0.00           H
ATOM   4150 HD22 LEU A 842      28.930  52.570  68.370  1.00  0.00           H
ATOM   4151 HD23 LEU A 842      29.460  52.480  69.980  1.00  0.00           H
ATOM   4152  C   LEU A 842      26.030  55.080  66.780  1.00  0.00           C
ATOM   4153  O   LEU A 842      26.400  54.530  65.740  1.00  0.00           O
ATOM   4154  N   LEU A 843      25.070  56.010  66.760  1.00  0.00           N
ATOM   4155  HN  LEU A 843      24.780  56.520  67.560  1.00  0.00           H
ATOM   4156  CA  LEU A 843      24.510  56.380  65.500  1.00  0.00           C
ATOM   4157  HA  LEU A 843      24.520  55.510  64.830  1.00  0.00           H
ATOM   4158  CB  LEU A 843      23.060  56.860  65.680  1.00  0.00           C
ATOM   4159  HB1 LEU A 843      22.540  57.330  64.820  1.00  0.00           H
ATOM   4160  HB2 LEU A 843      23.120  57.660  66.450  1.00  0.00           H
ATOM   4161  CG  LEU A 843      22.050  55.850  66.200  1.00  0.00           C
ATOM   4162  HG  LEU A 843      22.610  55.300  67.000  1.00  0.00           H
ATOM   4163  CD1 LEU A 843      20.890  56.540  66.940  1.00  0.00           C
ATOM   4164 HD11 LEU A 843      20.090  55.800  67.190  1.00  0.00           H
ATOM   4165 HD12 LEU A 843      20.290  57.280  66.360  1.00  0.00           H
ATOM   4166 HD13 LEU A 843      21.200  57.090  67.860  1.00  0.00           H
ATOM   4167  CD2 LEU A 843      21.590  54.950  65.110  1.00  0.00           C
ATOM   4168 HD21 LEU A 843      20.970  54.130  65.550  1.00  0.00           H
ATOM   4169 HD22 LEU A 843      22.370  54.400  64.540  1.00  0.00           H
ATOM   4170 HD23 LEU A 843      20.950  55.490  64.370  1.00  0.00           H
ATOM   4171  C   LEU A 843      25.210  57.490  64.700  1.00  0.00           C
ATOM   4172  O   LEU A 843      25.380  57.510  63.490  1.00  0.00           O
ATOM   4173  N   ILE A 844      25.720  58.530  65.450  1.00  0.00           N
ATOM   4174  HN  ILE A 844      25.310  58.590  66.360  1.00  0.00           H
ATOM   4175  CA  ILE A 844      26.610  59.550  64.930  1.00  0.00           C
ATOM   4176  HA  ILE A 844      26.030  60.050  64.170  1.00  0.00           H
ATOM   4177  CB  ILE A 844      26.990  60.600  65.980  1.00  0.00           C
ATOM   4178  HB  ILE A 844      27.390  60.070  66.870  1.00  0.00           H
ATOM   4179  CG2 ILE A 844      28.060  61.660  65.550  1.00  0.00           C
ATOM   4180 HG21 ILE A 844      27.650  62.100  64.610  1.00  0.00           H
ATOM   4181 HG22 ILE A 844      29.120  61.310  65.530  1.00  0.00           H
ATOM   4182 HG23 ILE A 844      28.080  62.500  66.280  1.00  0.00           H
ATOM   4183  CG1 ILE A 844      25.830  61.380  66.650  1.00  0.00           C
ATOM   4184 HG11 ILE A 844      26.300  62.120  67.330  1.00  0.00           H
ATOM   4185 HG12 ILE A 844      25.140  60.810  67.310  1.00  0.00           H
ATOM   4186  CD  ILE A 844      24.790  62.010  65.730  1.00  0.00           C
ATOM   4187  HD1 ILE A 844      24.000  62.510  66.340  1.00  0.00           H
ATOM   4188  HD2 ILE A 844      24.340  61.110  65.270  1.00  0.00           H
ATOM   4189  HD3 ILE A 844      25.150  62.630  64.900  1.00  0.00           H
ATOM   4190  C   ILE A 844      27.890  58.890  64.340  1.00  0.00           C
ATOM   4191  O   ILE A 844      28.350  59.320  63.290  1.00  0.00           O
ATOM   4192  N   ALA A 845      28.290  57.710  64.870  1.00  0.00           N
ATOM   4193  HN  ALA A 845      27.900  57.390  65.730  1.00  0.00           H
ATOM   4194  CA  ALA A 845      29.340  56.840  64.300  1.00  0.00           C
ATOM   4195  HA  ALA A 845      30.170  57.520  64.430  1.00  0.00           H
ATOM   4196  CB  ALA A 845      29.620  55.670  65.200  1.00  0.00           C
ATOM   4197  HB1 ALA A 845      28.850  54.890  65.050  1.00  0.00           H
ATOM   4198  HB2 ALA A 845      29.510  55.980  66.260  1.00  0.00           H
ATOM   4199  HB3 ALA A 845      30.640  55.230  65.110  1.00  0.00           H
ATOM   4200  C   ALA A 845      29.310  56.360  62.820  1.00  0.00           C
ATOM   4201  O   ALA A 845      30.380  56.000  62.250  1.00  0.00           O
ATOM   4202  N   ALA A 846      28.190  56.600  62.120  1.00  0.00           N
ATOM   4203  HN  ALA A 846      27.380  56.910  62.590  1.00  0.00           H
ATOM   4204  CA  ALA A 846      28.110  56.550  60.590  1.00  0.00           C
ATOM   4205  HA  ALA A 846      28.380  55.530  60.350  1.00  0.00           H
ATOM   4206  CB  ALA A 846      26.670  56.790  60.200  1.00  0.00           C
ATOM   4207  HB1 ALA A 846      26.520  56.560  59.120  1.00  0.00           H
ATOM   4208  HB2 ALA A 846      26.340  57.840  60.370  1.00  0.00           H
ATOM   4209  HB3 ALA A 846      26.090  56.060  60.810  1.00  0.00           H
ATOM   4210  C   ALA A 846      29.100  57.450  59.870  1.00  0.00           C
ATOM   4211  O   ALA A 846      29.820  57.030  58.960  1.00  0.00           O
ATOM   4212  N   ILE A 847      29.320  58.730  60.400  1.00  0.00           N
ATOM   4213  HN  ILE A 847      28.630  59.080  61.030  1.00  0.00           H
ATOM   4214  CA  ILE A 847      30.240  59.770  59.860  1.00  0.00           C
ATOM   4215  HA  ILE A 847      30.020  59.910  58.810  1.00  0.00           H
ATOM   4216  CB  ILE A 847      29.970  61.220  60.490  1.00  0.00           C
ATOM   4217  HB  ILE A 847      30.040  60.900  61.550  1.00  0.00           H
ATOM   4218  CG2 ILE A 847      31.050  62.260  60.260  1.00  0.00           C
ATOM   4219 HG21 ILE A 847      32.010  61.900  60.690  1.00  0.00           H
ATOM   4220 HG22 ILE A 847      30.850  63.160  60.870  1.00  0.00           H
ATOM   4221 HG23 ILE A 847      31.190  62.540  59.200  1.00  0.00           H
ATOM   4222  CG1 ILE A 847      28.570  61.800  60.030  1.00  0.00           C
ATOM   4223 HG11 ILE A 847      28.340  62.750  60.560  1.00  0.00           H
ATOM   4224 HG12 ILE A 847      27.770  61.100  60.370  1.00  0.00           H
ATOM   4225  CD  ILE A 847      28.430  61.990  58.500  1.00  0.00           C
ATOM   4226  HD1 ILE A 847      28.310  61.060  57.910  1.00  0.00           H
ATOM   4227  HD2 ILE A 847      29.330  62.470  58.040  1.00  0.00           H
ATOM   4228  HD3 ILE A 847      27.570  62.640  58.260  1.00  0.00           H
ATOM   4229  C   ILE A 847      31.710  59.330  59.910  1.00  0.00           C
ATOM   4230  O   ILE A 847      32.440  59.480  58.880  1.00  0.00           O
ATOM   4231  N   PRO A 848      32.310  58.720  60.960  1.00  0.00           N
ATOM   4232  CD  PRO A 848      31.920  59.040  62.310  1.00  0.00           C
ATOM   4233  HD1 PRO A 848      30.820  58.910  62.430  1.00  0.00           H
ATOM   4234  HD2 PRO A 848      32.140  60.090  62.580  1.00  0.00           H
ATOM   4235  CA  PRO A 848      33.650  58.200  60.980  1.00  0.00           C
ATOM   4236  HA  PRO A 848      34.330  58.950  60.590  1.00  0.00           H
ATOM   4237  CB  PRO A 848      34.010  57.990  62.420  1.00  0.00           C
ATOM   4238  HB1 PRO A 848      34.690  58.740  62.880  1.00  0.00           H
ATOM   4239  HB2 PRO A 848      34.380  56.970  62.660  1.00  0.00           H
ATOM   4240  CG  PRO A 848      32.740  58.160  63.250  1.00  0.00           C
ATOM   4241  HG1 PRO A 848      32.330  57.130  63.280  1.00  0.00           H
ATOM   4242  HG2 PRO A 848      32.910  58.650  64.240  1.00  0.00           H
ATOM   4243  C   PRO A 848      33.690  56.980  60.130  1.00  0.00           C
ATOM   4244  O   PRO A 848      34.770  56.630  59.620  1.00  0.00           O
ATOM   4245  N   ALA A 849      32.660  56.120  60.040  1.00  0.00           N
ATOM   4246  HN  ALA A 849      31.890  56.240  60.640  1.00  0.00           H
ATOM   4247  CA  ALA A 849      32.660  54.970  59.240  1.00  0.00           C
ATOM   4248  HA  ALA A 849      33.490  54.300  59.370  1.00  0.00           H
ATOM   4249  CB  ALA A 849      31.470  54.050  59.580  1.00  0.00           C
ATOM   4250  HB1 ALA A 849      31.390  53.160  58.920  1.00  0.00           H
ATOM   4251  HB2 ALA A 849      30.560  54.580  59.230  1.00  0.00           H
ATOM   4252  HB3 ALA A 849      31.460  53.840  60.680  1.00  0.00           H
ATOM   4253  C   ALA A 849      32.770  55.290  57.780  1.00  0.00           C
ATOM   4254  O   ALA A 849      33.400  54.600  57.030  1.00  0.00           O
ATOM   4255  N   LEU A 850      32.100  56.420  57.390  1.00  0.00           N
ATOM   4256  HN  LEU A 850      31.470  56.770  58.070  1.00  0.00           H
ATOM   4257  CA  LEU A 850      32.010  56.840  56.040  1.00  0.00           C
ATOM   4258  HA  LEU A 850      31.730  56.040  55.380  1.00  0.00           H
ATOM   4259  CB  LEU A 850      30.880  57.820  55.860  1.00  0.00           C
ATOM   4260  HB1 LEU A 850      30.980  58.600  56.660  1.00  0.00           H
ATOM   4261  HB2 LEU A 850      29.880  57.340  55.950  1.00  0.00           H
ATOM   4262  CG  LEU A 850      30.770  58.620  54.550  1.00  0.00           C
ATOM   4263  HG  LEU A 850      31.750  59.110  54.350  1.00  0.00           H
ATOM   4264  CD1 LEU A 850      30.460  57.760  53.340  1.00  0.00           C
ATOM   4265 HD11 LEU A 850      31.130  56.890  53.290  1.00  0.00           H
ATOM   4266 HD12 LEU A 850      30.600  58.320  52.400  1.00  0.00           H
ATOM   4267 HD13 LEU A 850      29.420  57.370  53.480  1.00  0.00           H
ATOM   4268  CD2 LEU A 850      29.730  59.700  54.790  1.00  0.00           C
ATOM   4269 HD21 LEU A 850      29.580  60.240  53.830  1.00  0.00           H
ATOM   4270 HD22 LEU A 850      29.980  60.400  55.620  1.00  0.00           H
ATOM   4271 HD23 LEU A 850      28.770  59.250  55.130  1.00  0.00           H
ATOM   4272  C   LEU A 850      33.390  57.430  55.700  1.00  0.00           C
ATOM   4273  O   LEU A 850      33.920  57.070  54.670  1.00  0.00           O
ATOM   4274  N   LEU A 851      34.040  58.150  56.590  1.00  0.00           N
ATOM   4275  HN  LEU A 851      33.740  58.410  57.500  1.00  0.00           H
ATOM   4276  CA  LEU A 851      35.490  58.510  56.360  1.00  0.00           C
ATOM   4277  HA  LEU A 851      35.600  59.200  55.530  1.00  0.00           H
ATOM   4278  CB  LEU A 851      35.930  59.480  57.450  1.00  0.00           C
ATOM   4279  HB1 LEU A 851      37.020  59.660  57.360  1.00  0.00           H
ATOM   4280  HB2 LEU A 851      35.750  59.010  58.440  1.00  0.00           H
ATOM   4281  CG  LEU A 851      35.210  60.840  57.480  1.00  0.00           C
ATOM   4282  HG  LEU A 851      34.150  60.620  57.730  1.00  0.00           H
ATOM   4283  CD1 LEU A 851      35.890  61.730  58.640  1.00  0.00           C
ATOM   4284 HD11 LEU A 851      35.820  61.320  59.670  1.00  0.00           H
ATOM   4285 HD12 LEU A 851      35.300  62.670  58.540  1.00  0.00           H
ATOM   4286 HD13 LEU A 851      36.940  61.930  58.400  1.00  0.00           H
ATOM   4287  CD2 LEU A 851      35.240  61.570  56.110  1.00  0.00           C
ATOM   4288 HD21 LEU A 851      36.260  61.650  55.660  1.00  0.00           H
ATOM   4289 HD22 LEU A 851      34.880  62.600  56.290  1.00  0.00           H
ATOM   4290 HD23 LEU A 851      34.660  61.050  55.320  1.00  0.00           H
ATOM   4291  C   LEU A 851      36.490  57.420  56.280  1.00  0.00           C
ATOM   4292  O   LEU A 851      37.420  57.590  55.440  1.00  0.00           O
ATOM   4293  N   CYS A 852      36.250  56.300  57.070  1.00  0.00           N
ATOM   4294  HN  CYS A 852      35.410  56.320  57.620  1.00  0.00           H
ATOM   4295  CA  CYS A 852      37.090  55.060  57.000  1.00  0.00           C
ATOM   4296  HA  CYS A 852      38.110  55.420  56.930  1.00  0.00           H
ATOM   4297  CB  CYS A 852      36.890  54.310  58.270  1.00  0.00           C
ATOM   4298  HB1 CYS A 852      35.890  53.830  58.300  1.00  0.00           H
ATOM   4299  HB2 CYS A 852      36.880  54.910  59.190  1.00  0.00           H
ATOM   4300  SG  CYS A 852      38.350  53.140  58.500  1.00  0.00           S
ATOM   4301  HG1 CYS A 852      38.010  52.260  57.560  1.00  0.00           H
ATOM   4302  C   CYS A 852      36.860  54.220  55.760  1.00  0.00           C
ATOM   4303  O   CYS A 852      37.770  53.560  55.270  1.00  0.00           O
ATOM   4304  N   THR A 853      35.620  54.270  55.140  1.00  0.00           N
ATOM   4305  HN  THR A 853      34.900  54.590  55.740  1.00  0.00           H
ATOM   4306  CA  THR A 853      35.280  53.570  53.890  1.00  0.00           C
ATOM   4307  HA  THR A 853      35.590  52.550  54.060  1.00  0.00           H
ATOM   4308  CB  THR A 853      33.760  53.680  53.540  1.00  0.00           C
ATOM   4309  HB  THR A 853      33.490  54.760  53.440  1.00  0.00           H
ATOM   4310  OG1 THR A 853      32.990  53.080  54.490  1.00  0.00           O
ATOM   4311  HG1 THR A 853      33.310  53.410  55.340  1.00  0.00           H
ATOM   4312  CG2 THR A 853      33.480  52.830  52.320  1.00  0.00           C
ATOM   4313 HG21 THR A 853      33.810  53.380  51.410  1.00  0.00           H
ATOM   4314 HG22 THR A 853      32.440  52.460  52.240  1.00  0.00           H
ATOM   4315 HG23 THR A 853      34.030  51.900  52.560  1.00  0.00           H
ATOM   4316  C   THR A 853      36.050  54.020  52.680  1.00  0.00           C
ATOM   4317  O   THR A 853      36.610  53.210  51.910  1.00  0.00           O
ATOM   4318  N   ILE A 854      36.260  55.320  52.680  1.00  0.00           N
ATOM   4319  HN  ILE A 854      35.710  55.900  53.280  1.00  0.00           H
ATOM   4320  CA  ILE A 854      37.160  56.070  51.760  1.00  0.00           C
ATOM   4321  HA  ILE A 854      36.820  55.850  50.760  1.00  0.00           H
ATOM   4322  CB  ILE A 854      36.980  57.530  52.030  1.00  0.00           C
ATOM   4323  HB  ILE A 854      37.280  57.720  53.090  1.00  0.00           H
ATOM   4324  CG2 ILE A 854      37.870  58.330  51.070  1.00  0.00           C
ATOM   4325 HG21 ILE A 854      37.700  59.400  51.330  1.00  0.00           H
ATOM   4326 HG22 ILE A 854      37.710  58.030  50.020  1.00  0.00           H
ATOM   4327 HG23 ILE A 854      38.950  58.070  51.120  1.00  0.00           H
ATOM   4328  CG1 ILE A 854      35.540  58.010  51.720  1.00  0.00           C
ATOM   4329 HG11 ILE A 854      34.870  57.200  52.080  1.00  0.00           H
ATOM   4330 HG12 ILE A 854      35.390  58.250  50.650  1.00  0.00           H
ATOM   4331  CD  ILE A 854      35.160  59.280  52.490  1.00  0.00           C
ATOM   4332  HD1 ILE A 854      35.130  59.060  53.580  1.00  0.00           H
ATOM   4333  HD2 ILE A 854      34.100  59.520  52.270  1.00  0.00           H
ATOM   4334  HD3 ILE A 854      35.810  60.130  52.200  1.00  0.00           H
ATOM   4335  C   ILE A 854      38.570  55.570  51.800  1.00  0.00           C
ATOM   4336  O   ILE A 854      39.080  55.180  50.740  1.00  0.00           O
ATOM   4337  N   LEU A 855      39.180  55.480  53.000  1.00  0.00           N
ATOM   4338  HN  LEU A 855      38.600  55.660  53.790  1.00  0.00           H
ATOM   4339  CA  LEU A 855      40.520  54.900  53.240  1.00  0.00           C
ATOM   4340  HA  LEU A 855      41.290  55.490  52.760  1.00  0.00           H
ATOM   4341  CB  LEU A 855      40.790  54.910  54.760  1.00  0.00           C
ATOM   4342  HB1 LEU A 855      41.740  54.390  55.020  1.00  0.00           H
ATOM   4343  HB2 LEU A 855      40.090  54.230  55.300  1.00  0.00           H
ATOM   4344  CG  LEU A 855      40.900  56.300  55.450  1.00  0.00           C
ATOM   4345  HG  LEU A 855      39.820  56.480  55.580  1.00  0.00           H
ATOM   4346  CD1 LEU A 855      41.590  56.180  56.800  1.00  0.00           C
ATOM   4347 HD11 LEU A 855      41.140  55.400  57.450  1.00  0.00           H
ATOM   4348 HD12 LEU A 855      41.420  57.150  57.310  1.00  0.00           H
ATOM   4349 HD13 LEU A 855      42.670  56.010  56.600  1.00  0.00           H
ATOM   4350  CD2 LEU A 855      41.660  57.260  54.540  1.00  0.00           C
ATOM   4351 HD21 LEU A 855      41.680  58.240  55.050  1.00  0.00           H
ATOM   4352 HD22 LEU A 855      41.140  57.450  53.580  1.00  0.00           H
ATOM   4353 HD23 LEU A 855      42.640  56.800  54.320  1.00  0.00           H
ATOM   4354  C   LEU A 855      40.690  53.490  52.760  1.00  0.00           C
ATOM   4355  O   LEU A 855      41.630  53.160  51.990  1.00  0.00           O
ATOM   4356  N   ILE A 856      39.790  52.560  53.250  1.00  0.00           N
ATOM   4357  HN  ILE A 856      39.080  52.790  53.920  1.00  0.00           H
ATOM   4358  CA  ILE A 856      39.790  51.180  52.830  1.00  0.00           C
ATOM   4359  HA  ILE A 856      40.750  50.790  53.130  1.00  0.00           H
ATOM   4360  CB  ILE A 856      38.720  50.360  53.660  1.00  0.00           C
ATOM   4361  HB  ILE A 856      37.870  51.070  53.650  1.00  0.00           H
ATOM   4362  CG2 ILE A 856      38.340  48.960  53.040  1.00  0.00           C
ATOM   4363 HG21 ILE A 856      37.810  49.060  52.060  1.00  0.00           H
ATOM   4364 HG22 ILE A 856      37.770  48.350  53.780  1.00  0.00           H
ATOM   4365 HG23 ILE A 856      39.310  48.460  52.820  1.00  0.00           H
ATOM   4366  CG1 ILE A 856      39.220  50.250  55.070  1.00  0.00           C
ATOM   4367 HG11 ILE A 856      38.370  49.940  55.720  1.00  0.00           H
ATOM   4368 HG12 ILE A 856      39.620  51.160  55.570  1.00  0.00           H
ATOM   4369  CD  ILE A 856      40.310  49.190  55.290  1.00  0.00           C
ATOM   4370  HD1 ILE A 856      40.420  49.010  56.380  1.00  0.00           H
ATOM   4371  HD2 ILE A 856      41.320  49.550  54.980  1.00  0.00           H
ATOM   4372  HD3 ILE A 856      40.100  48.230  54.770  1.00  0.00           H
ATOM   4373  C   ILE A 856      39.620  51.010  51.230  1.00  0.00           C
ATOM   4374  O   ILE A 856      40.300  50.210  50.640  1.00  0.00           O
ATOM   4375  N   PHE A 857      38.720  51.760  50.590  1.00  0.00           N
ATOM   4376  HN  PHE A 857      38.150  52.460  51.040  1.00  0.00           H
ATOM   4377  CA  PHE A 857      38.560  51.710  49.130  1.00  0.00           C
ATOM   4378  HA  PHE A 857      38.460  50.650  48.980  1.00  0.00           H
ATOM   4379  CB  PHE A 857      37.250  52.560  48.820  1.00  0.00           C
ATOM   4380  HB1 PHE A 857      37.170  53.440  49.470  1.00  0.00           H
ATOM   4381  HB2 PHE A 857      36.350  51.960  49.080  1.00  0.00           H
ATOM   4382  CG  PHE A 857      37.100  52.990  47.410  1.00  0.00           C
ATOM   4383  CD1 PHE A 857      36.860  51.980  46.360  1.00  0.00           C
ATOM   4384  HD1 PHE A 857      36.800  50.950  46.680  1.00  0.00           H
ATOM   4385  CE1 PHE A 857      36.920  52.340  45.020  1.00  0.00           C
ATOM   4386  HE1 PHE A 857      36.800  51.570  44.270  1.00  0.00           H
ATOM   4387  CZ  PHE A 857      36.930  53.710  44.640  1.00  0.00           C
ATOM   4388  HZ  PHE A 857      36.770  53.820  43.580  1.00  0.00           H
ATOM   4389  CD2 PHE A 857      37.330  54.320  46.970  1.00  0.00           C
ATOM   4390  HD2 PHE A 857      37.640  55.070  47.690  1.00  0.00           H
ATOM   4391  CE2 PHE A 857      37.110  54.730  45.630  1.00  0.00           C
ATOM   4392  HE2 PHE A 857      37.100  55.730  45.230  1.00  0.00           H
ATOM   4393  C   PHE A 857      39.830  52.130  48.340  1.00  0.00           C
ATOM   4394  O   PHE A 857      40.220  51.330  47.490  1.00  0.00           O
ATOM   4395  N   MET A 858      40.410  53.260  48.900  1.00  0.00           N
ATOM   4396  HN  MET A 858      39.920  53.700  49.650  1.00  0.00           H
ATOM   4397  CA  MET A 858      41.610  53.800  48.340  1.00  0.00           C
ATOM   4398  HA  MET A 858      41.390  54.010  47.310  1.00  0.00           H
ATOM   4399  CB  MET A 858      41.880  55.160  49.110  1.00  0.00           C
ATOM   4400  HB1 MET A 858      41.910  55.050  50.210  1.00  0.00           H
ATOM   4401  HB2 MET A 858      41.100  55.880  48.780  1.00  0.00           H
ATOM   4402  CG  MET A 858      43.300  55.650  48.740  1.00  0.00           C
ATOM   4403  HG1 MET A 858      44.040  54.910  49.130  1.00  0.00           H
ATOM   4404  HG2 MET A 858      43.510  56.590  49.320  1.00  0.00           H
ATOM   4405  SD  MET A 858      43.500  56.110  46.980  1.00  0.00           S
ATOM   4406  CE  MET A 858      45.150  55.370  46.910  1.00  0.00           C
ATOM   4407  HE1 MET A 858      45.990  56.020  47.240  1.00  0.00           H
ATOM   4408  HE2 MET A 858      45.420  55.120  45.870  1.00  0.00           H
ATOM   4409  HE3 MET A 858      45.300  54.480  47.570  1.00  0.00           H
ATOM   4410  C   MET A 858      42.830  52.840  48.370  1.00  0.00           C
ATOM   4411  O   MET A 858      43.480  52.570  47.330  1.00  0.00           O
ATOM   4412  N   ASP A 859      43.190  52.250  49.470  1.00  0.00           N
ATOM   4413  HN  ASP A 859      42.770  52.510  50.340  1.00  0.00           H
ATOM   4414  CA  ASP A 859      44.240  51.270  49.500  1.00  0.00           C
ATOM   4415  HA  ASP A 859      45.080  51.660  48.960  1.00  0.00           H
ATOM   4416  CB  ASP A 859      44.710  50.940  50.970  1.00  0.00           C
ATOM   4417  HB1 ASP A 859      45.340  50.020  50.990  1.00  0.00           H
ATOM   4418  HB2 ASP A 859      43.770  50.780  51.530  1.00  0.00           H
ATOM   4419  CG  ASP A 859      45.640  52.010  51.570  1.00  0.00           C
ATOM   4420  OD1 ASP A 859      45.830  53.050  50.930  1.00  0.00           O
ATOM   4421  OD2 ASP A 859      46.240  51.760  52.670  1.00  0.00           O
ATOM   4422  C   ASP A 859      43.990  50.020  48.720  1.00  0.00           C
ATOM   4423  O   ASP A 859      44.820  49.580  47.910  1.00  0.00           O
ATOM   4424  N   GLN A 860      42.790  49.560  48.950  1.00  0.00           N
ATOM   4425  HN  GLN A 860      42.120  50.120  49.430  1.00  0.00           H
ATOM   4426  CA  GLN A 860      42.350  48.260  48.400  1.00  0.00           C
ATOM   4427  HA  GLN A 860      43.060  47.460  48.540  1.00  0.00           H
ATOM   4428  CB  GLN A 860      41.040  47.880  49.170  1.00  0.00           C
ATOM   4429  HB1 GLN A 860      40.210  48.530  48.840  1.00  0.00           H
ATOM   4430  HB2 GLN A 860      41.280  48.070  50.230  1.00  0.00           H
ATOM   4431  CG  GLN A 860      40.670  46.420  49.020  1.00  0.00           C
ATOM   4432  HG1 GLN A 860      40.190  46.200  48.050  1.00  0.00           H
ATOM   4433  HG2 GLN A 860      39.830  46.220  49.710  1.00  0.00           H
ATOM   4434  CD  GLN A 860      41.670  45.400  49.490  1.00  0.00           C
ATOM   4435  OE1 GLN A 860      42.230  45.400  50.590  1.00  0.00           O
ATOM   4436  NE2 GLN A 860      41.840  44.390  48.630  1.00  0.00           N
ATOM   4437 HE21 GLN A 860      42.550  43.730  48.890  1.00  0.00           H
ATOM   4438 HE22 GLN A 860      41.220  44.140  47.880  1.00  0.00           H
ATOM   4439  C   GLN A 860      42.130  48.180  46.930  1.00  0.00           C
ATOM   4440  O   GLN A 860      42.500  47.230  46.290  1.00  0.00           O
ATOM   4441  N   GLN A 861      41.540  49.250  46.260  1.00  0.00           N
ATOM   4442  HN  GLN A 861      41.080  49.970  46.770  1.00  0.00           H
ATOM   4443  CA  GLN A 861      41.380  49.150  44.780  1.00  0.00           C
ATOM   4444  HA  GLN A 861      41.320  48.120  44.460  1.00  0.00           H
ATOM   4445  CB  GLN A 861      40.020  49.810  44.310  1.00  0.00           C
ATOM   4446  HB1 GLN A 861      40.080  49.740  43.200  1.00  0.00           H
ATOM   4447  HB2 GLN A 861      40.030  50.890  44.570  1.00  0.00           H
ATOM   4448  CG  GLN A 861      38.760  49.170  44.890  1.00  0.00           C
ATOM   4449  HG1 GLN A 861      37.940  49.690  44.340  1.00  0.00           H
ATOM   4450  HG2 GLN A 861      38.610  49.330  45.970  1.00  0.00           H
ATOM   4451  CD  GLN A 861      38.440  47.660  44.800  1.00  0.00           C
ATOM   4452  OE1 GLN A 861      38.980  46.770  45.460  1.00  0.00           O
ATOM   4453  NE2 GLN A 861      37.340  47.370  44.050  1.00  0.00           N
ATOM   4454 HE21 GLN A 861      36.860  48.170  43.680  1.00  0.00           H
ATOM   4455 HE22 GLN A 861      36.950  46.450  44.010  1.00  0.00           H
ATOM   4456  C   GLN A 861      42.530  49.800  44.040  1.00  0.00           C
ATOM   4457  O   GLN A 861      42.780  49.370  42.970  1.00  0.00           O
ATOM   4458  N   ILE A 862      43.360  50.760  44.560  1.00  0.00           N
ATOM   4459  HN  ILE A 862      43.260  51.140  45.480  1.00  0.00           H
ATOM   4460  CA  ILE A 862      44.430  51.280  43.740  1.00  0.00           C
ATOM   4461  HA  ILE A 862      44.100  51.360  42.710  1.00  0.00           H
ATOM   4462  CB  ILE A 862      44.700  52.780  44.150  1.00  0.00           C
ATOM   4463  HB  ILE A 862      45.030  52.830  45.210  1.00  0.00           H
ATOM   4464  CG2 ILE A 862      45.890  53.360  43.400  1.00  0.00           C
ATOM   4465 HG21 ILE A 862      46.870  52.950  43.740  1.00  0.00           H
ATOM   4466 HG22 ILE A 862      45.810  54.460  43.420  1.00  0.00           H
ATOM   4467 HG23 ILE A 862      45.760  53.270  42.300  1.00  0.00           H
ATOM   4468  CG1 ILE A 862      43.510  53.790  43.970  1.00  0.00           C
ATOM   4469 HG11 ILE A 862      43.930  54.820  44.040  1.00  0.00           H
ATOM   4470 HG12 ILE A 862      42.850  53.710  44.850  1.00  0.00           H
ATOM   4471  CD  ILE A 862      42.770  53.650  42.640  1.00  0.00           C
ATOM   4472  HD1 ILE A 862      43.500  53.740  41.820  1.00  0.00           H
ATOM   4473  HD2 ILE A 862      42.010  54.420  42.430  1.00  0.00           H
ATOM   4474  HD3 ILE A 862      42.220  52.750  42.310  1.00  0.00           H
ATOM   4475  C   ILE A 862      45.540  50.370  43.630  1.00  0.00           C
ATOM   4476  O   ILE A 862      46.180  50.240  42.570  1.00  0.00           O
ATOM   4477  N   THR A 863      45.740  49.560  44.630  1.00  0.00           N
ATOM   4478  HN  THR A 863      45.110  49.560  45.400  1.00  0.00           H
ATOM   4479  CA  THR A 863      46.730  48.500  44.770  1.00  0.00           C
ATOM   4480  HA  THR A 863      47.680  48.850  44.380  1.00  0.00           H
ATOM   4481  CB  THR A 863      46.950  48.040  46.240  1.00  0.00           C
ATOM   4482  HB  THR A 863      45.960  47.670  46.580  1.00  0.00           H
ATOM   4483  OG1 THR A 863      47.510  49.090  47.100  1.00  0.00           O
ATOM   4484  HG1 THR A 863      46.780  49.660  47.310  1.00  0.00           H
ATOM   4485  CG2 THR A 863      47.960  46.890  46.380  1.00  0.00           C
ATOM   4486 HG21 THR A 863      48.220  46.730  47.450  1.00  0.00           H
ATOM   4487 HG22 THR A 863      48.880  47.180  45.840  1.00  0.00           H
ATOM   4488 HG23 THR A 863      47.500  45.950  46.040  1.00  0.00           H
ATOM   4489  C   THR A 863      46.250  47.350  43.910  1.00  0.00           C
ATOM   4490  O   THR A 863      46.960  46.600  43.310  1.00  0.00           O
ATOM   4491  N   ALA A 864      44.910  47.200  43.710  1.00  0.00           N
ATOM   4492  HN  ALA A 864      44.240  47.800  44.140  1.00  0.00           H
ATOM   4493  CA  ALA A 864      44.430  46.210  42.780  1.00  0.00           C
ATOM   4494  HA  ALA A 864      45.030  45.340  43.030  1.00  0.00           H
ATOM   4495  CB  ALA A 864      42.930  45.950  42.930  1.00  0.00           C
ATOM   4496  HB1 ALA A 864      42.600  45.340  43.800  1.00  0.00           H
ATOM   4497  HB2 ALA A 864      42.610  45.320  42.060  1.00  0.00           H
ATOM   4498  HB3 ALA A 864      42.330  46.870  43.050  1.00  0.00           H
ATOM   4499  C   ALA A 864      44.720  46.670  41.360  1.00  0.00           C
ATOM   4500  O   ALA A 864      45.200  45.890  40.560  1.00  0.00           O
ATOM   4501  N   VAL A 865      44.530  47.960  40.950  1.00  0.00           N
ATOM   4502  HN  VAL A 865      44.170  48.650  41.570  1.00  0.00           H
ATOM   4503  CA  VAL A 865      44.790  48.500  39.610  1.00  0.00           C
ATOM   4504  HA  VAL A 865      44.170  47.930  38.930  1.00  0.00           H
ATOM   4505  CB  VAL A 865      44.400  49.980  39.620  1.00  0.00           C
ATOM   4506  HB  VAL A 865      44.920  50.500  40.450  1.00  0.00           H
ATOM   4507  CG1 VAL A 865      44.720  50.650  38.280  1.00  0.00           C
ATOM   4508 HG11 VAL A 865      44.350  50.010  37.440  1.00  0.00           H
ATOM   4509 HG12 VAL A 865      45.830  50.720  38.190  1.00  0.00           H
ATOM   4510 HG13 VAL A 865      44.230  51.640  38.160  1.00  0.00           H
ATOM   4511  CG2 VAL A 865      42.890  50.230  39.850  1.00  0.00           C
ATOM   4512 HG21 VAL A 865      42.540  51.030  39.170  1.00  0.00           H
ATOM   4513 HG22 VAL A 865      42.730  50.460  40.920  1.00  0.00           H
ATOM   4514 HG23 VAL A 865      42.410  49.260  39.590  1.00  0.00           H
ATOM   4515  C   VAL A 865      46.250  48.380  39.270  1.00  0.00           C
ATOM   4516  O   VAL A 865      46.650  47.990  38.160  1.00  0.00           O
ATOM   4517  N   ILE A 866      47.170  48.790  40.220  1.00  0.00           N
ATOM   4518  HN  ILE A 866      46.830  49.030  41.120  1.00  0.00           H
ATOM   4519  CA  ILE A 866      48.610  48.970  39.870  1.00  0.00           C
ATOM   4520  HA  ILE A 866      48.610  49.270  38.830  1.00  0.00           H
ATOM   4521  CB  ILE A 866      49.340  49.970  40.750  1.00  0.00           C
ATOM   4522  HB  ILE A 866      48.550  50.680  41.100  1.00  0.00           H
ATOM   4523  CG2 ILE A 866      49.980  49.360  42.030  1.00  0.00           C
ATOM   4524 HG21 ILE A 866      50.220  50.180  42.740  1.00  0.00           H
ATOM   4525 HG22 ILE A 866      50.870  48.710  41.910  1.00  0.00           H
ATOM   4526 HG23 ILE A 866      49.210  48.750  42.550  1.00  0.00           H
ATOM   4527  CG1 ILE A 866      50.470  50.710  39.950  1.00  0.00           C
ATOM   4528 HG11 ILE A 866      50.120  50.870  38.920  1.00  0.00           H
ATOM   4529 HG12 ILE A 866      51.260  49.930  39.940  1.00  0.00           H
ATOM   4530  CD  ILE A 866      50.930  52.030  40.560  1.00  0.00           C
ATOM   4531  HD1 ILE A 866      50.130  52.800  40.450  1.00  0.00           H
ATOM   4532  HD2 ILE A 866      51.930  52.360  40.210  1.00  0.00           H
ATOM   4533  HD3 ILE A 866      51.070  51.950  41.660  1.00  0.00           H
ATOM   4534  C   ILE A 866      49.300  47.560  39.840  1.00  0.00           C
ATOM   4535  O   ILE A 866      50.230  47.270  39.180  1.00  0.00           O
ATOM   4536  N   ILE A 867      48.760  46.590  40.610  1.00  0.00           N
ATOM   4537  HN  ILE A 867      48.130  46.850  41.350  1.00  0.00           H
ATOM   4538  CA  ILE A 867      48.930  45.170  40.470  1.00  0.00           C
ATOM   4539  HA  ILE A 867      49.970  44.930  40.300  1.00  0.00           H
ATOM   4540  CB  ILE A 867      48.650  44.420  41.750  1.00  0.00           C
ATOM   4541  HB  ILE A 867      47.580  44.550  41.980  1.00  0.00           H
ATOM   4542  CG2 ILE A 867      48.820  42.870  41.560  1.00  0.00           C
ATOM   4543 HG21 ILE A 867      49.680  42.640  40.890  1.00  0.00           H
ATOM   4544 HG22 ILE A 867      47.880  42.470  41.130  1.00  0.00           H
ATOM   4545 HG23 ILE A 867      48.970  42.470  42.580  1.00  0.00           H
ATOM   4546  CG1 ILE A 867      49.560  44.880  42.940  1.00  0.00           C
ATOM   4547 HG11 ILE A 867      49.210  44.300  43.820  1.00  0.00           H
ATOM   4548 HG12 ILE A 867      49.360  45.960  43.020  1.00  0.00           H
ATOM   4549  CD  ILE A 867      51.050  44.680  42.710  1.00  0.00           C
ATOM   4550  HD1 ILE A 867      51.310  43.600  42.610  1.00  0.00           H
ATOM   4551  HD2 ILE A 867      51.660  45.070  43.540  1.00  0.00           H
ATOM   4552  HD3 ILE A 867      51.410  45.260  41.820  1.00  0.00           H
ATOM   4553  C   ILE A 867      48.400  44.500  39.220  1.00  0.00           C
ATOM   4554  O   ILE A 867      48.960  43.580  38.640  1.00  0.00           O
ATOM   4555  N   ASN A 868      47.280  45.060  38.650  1.00  0.00           N
ATOM   4556  HN  ASN A 868      46.870  45.780  39.210  1.00  0.00           H
ATOM   4557  CA  ASN A 868      46.690  44.500  37.480  1.00  0.00           C
ATOM   4558  HA  ASN A 868      46.810  43.440  37.460  1.00  0.00           H
ATOM   4559  CB  ASN A 868      45.230  44.860  37.620  1.00  0.00           C
ATOM   4560  HB1 ASN A 868      45.000  45.940  37.500  1.00  0.00           H
ATOM   4561  HB2 ASN A 868      44.810  44.660  38.630  1.00  0.00           H
ATOM   4562  CG  ASN A 868      44.370  43.950  36.690  1.00  0.00           C
ATOM   4563  OD1 ASN A 868      44.610  42.760  36.490  1.00  0.00           O
ATOM   4564  ND2 ASN A 868      43.460  44.630  35.920  1.00  0.00           N
ATOM   4565 HD21 ASN A 868      43.290  45.580  36.150  1.00  0.00           H
ATOM   4566 HD22 ASN A 868      42.740  44.080  35.510  1.00  0.00           H
ATOM   4567  C   ASN A 868      47.250  45.050  36.140  1.00  0.00           C
ATOM   4568  O   ASN A 868      47.020  44.460  35.040  1.00  0.00           O
ATOM   4569  N   ARG A 869      47.930  46.180  36.210  1.00  0.00           N
ATOM   4570  HN  ARG A 869      47.990  46.540  37.140  1.00  0.00           H
ATOM   4571  CA  ARG A 869      48.570  46.860  34.960  1.00  0.00           C
ATOM   4572  HA  ARG A 869      47.710  47.220  34.410  1.00  0.00           H
ATOM   4573  CB  ARG A 869      49.490  47.980  35.370  1.00  0.00           C
ATOM   4574  HB1 ARG A 869      49.030  48.550  36.190  1.00  0.00           H
ATOM   4575  HB2 ARG A 869      49.770  48.570  34.480  1.00  0.00           H
ATOM   4576  CG  ARG A 869      50.840  47.490  35.940  1.00  0.00           C
ATOM   4577  HG1 ARG A 869      51.450  46.890  35.230  1.00  0.00           H
ATOM   4578  HG2 ARG A 869      50.690  46.730  36.740  1.00  0.00           H
ATOM   4579  CD  ARG A 869      51.810  48.630  36.330  1.00  0.00           C
ATOM   4580  HD1 ARG A 869      51.470  49.350  37.100  1.00  0.00           H
ATOM   4581  HD2 ARG A 869      52.120  49.120  35.380  1.00  0.00           H
ATOM   4582  NE  ARG A 869      53.020  47.980  36.930  1.00  0.00           N
ATOM   4583  HE  ARG A 869      52.990  47.220  37.570  1.00  0.00           H
ATOM   4584  CZ  ARG A 869      54.190  48.500  37.050  1.00  0.00           C
ATOM   4585  NH1 ARG A 869      54.530  49.570  36.360  1.00  0.00           N
ATOM   4586 HH11 ARG A 869      55.500  49.810  36.310  1.00  0.00           H
ATOM   4587 HH12 ARG A 869      53.860  50.030  35.790  1.00  0.00           H
ATOM   4588  NH2 ARG A 869      55.070  47.870  37.750  1.00  0.00           N
ATOM   4589 HH21 ARG A 869      54.850  46.930  38.000  1.00  0.00           H
ATOM   4590 HH22 ARG A 869      56.050  48.100  37.730  1.00  0.00           H
ATOM   4591  C   ARG A 869      49.340  46.000  34.000  1.00  0.00           C
ATOM   4592  O   ARG A 869      49.800  44.890  34.360  1.00  0.00           O
ATOM   4593  N   LYS A 870      49.550  46.500  32.780  1.00  0.00           N
ATOM   4594  HN  LYS A 870      49.110  47.380  32.650  1.00  0.00           H
ATOM   4595  CA  LYS A 870      50.050  45.760  31.560  1.00  0.00           C
ATOM   4596  HA  LYS A 870      49.470  44.870  31.340  1.00  0.00           H
ATOM   4597  CB  LYS A 870      49.660  46.520  30.240  1.00  0.00           C
ATOM   4598  HB1 LYS A 870      48.550  46.520  30.180  1.00  0.00           H
ATOM   4599  HB2 LYS A 870      50.110  46.040  29.350  1.00  0.00           H
ATOM   4600  CG  LYS A 870      50.100  47.990  30.170  1.00  0.00           C
ATOM   4601  HG1 LYS A 870      51.180  48.130  30.400  1.00  0.00           H
ATOM   4602  HG2 LYS A 870      49.490  48.660  30.820  1.00  0.00           H
ATOM   4603  CD  LYS A 870      49.900  48.650  28.800  1.00  0.00           C
ATOM   4604  HD1 LYS A 870      48.820  48.670  28.550  1.00  0.00           H
ATOM   4605  HD2 LYS A 870      50.420  48.070  28.020  1.00  0.00           H
ATOM   4606  CE  LYS A 870      50.320  50.090  28.680  1.00  0.00           C
ATOM   4607  HE1 LYS A 870      49.730  50.790  29.310  1.00  0.00           H
ATOM   4608  HE2 LYS A 870      50.130  50.370  27.620  1.00  0.00           H
ATOM   4609  NZ  LYS A 870      51.690  50.360  29.050  1.00  0.00           N
ATOM   4610  HZ1 LYS A 870      51.800  51.390  29.180  1.00  0.00           H
ATOM   4611  HZ2 LYS A 870      52.330  49.960  28.350  1.00  0.00           H
ATOM   4612  HZ3 LYS A 870      51.810  49.940  29.990  1.00  0.00           H
ATOM   4613  C   LYS A 870      51.530  45.590  31.520  1.00  0.00           C
ATOM   4614  O   LYS A 870      52.120  44.740  30.740  1.00  0.00           O
ATOM   4615  N   GLU A 871      52.250  46.390  32.320  1.00  0.00           N
ATOM   4616  HN  GLU A 871      51.780  47.180  32.680  1.00  0.00           H
ATOM   4617  CA  GLU A 871      53.720  46.260  32.550  1.00  0.00           C
ATOM   4618  HA  GLU A 871      54.280  46.320  31.620  1.00  0.00           H
ATOM   4619  CB  GLU A 871      54.170  47.440  33.520  1.00  0.00           C
ATOM   4620  HB1 GLU A 871      55.140  47.210  34.030  1.00  0.00           H
ATOM   4621  HB2 GLU A 871      53.440  47.550  34.360  1.00  0.00           H
ATOM   4622  CG  GLU A 871      54.500  48.710  32.800  1.00  0.00           C
ATOM   4623  HG1 GLU A 871      55.350  48.680  32.090  1.00  0.00           H
ATOM   4624  HG2 GLU A 871      54.720  49.620  33.390  1.00  0.00           H
ATOM   4625  CD  GLU A 871      53.250  49.210  32.010  1.00  0.00           C
ATOM   4626  OE1 GLU A 871      52.290  49.630  32.700  1.00  0.00           O
ATOM   4627  OE2 GLU A 871      53.430  49.190  30.760  1.00  0.00           O
ATOM   4628  C   GLU A 871      54.080  44.970  33.190  1.00  0.00           C
ATOM   4629  O   GLU A 871      55.070  44.450  32.780  1.00  0.00           O
ATOM   4630  N   HSD A 872      53.200  44.450  34.010  1.00  0.00           N
ATOM   4631  HN  HSD A 872      52.390  45.010  34.210  1.00  0.00           H
ATOM   4632  CA  HSD A 872      53.270  43.110  34.510  1.00  0.00           C
ATOM   4633  HA  HSD A 872      54.320  43.010  34.720  1.00  0.00           H
ATOM   4634  CB  HSD A 872      52.290  42.980  35.740  1.00  0.00           C
ATOM   4635  HB1 HSD A 872      52.060  41.960  36.100  1.00  0.00           H
ATOM   4636  HB2 HSD A 872      51.310  43.370  35.400  1.00  0.00           H
ATOM   4637  ND1 HSD A 872      51.640  44.480  37.560  1.00  0.00           N
ATOM   4638  HD1 HSD A 872      50.700  44.130  37.590  1.00  0.00           H
ATOM   4639  CG  HSD A 872      52.630  43.900  36.850  1.00  0.00           C
ATOM   4640  CE1 HSD A 872      52.280  45.270  38.480  1.00  0.00           C
ATOM   4641  HE1 HSD A 872      51.720  45.730  39.310  1.00  0.00           H
ATOM   4642  NE2 HSD A 872      53.550  45.360  38.250  1.00  0.00           N
ATOM   4643  CD2 HSD A 872      53.850  44.470  37.230  1.00  0.00           C
ATOM   4644  HD2 HSD A 872      54.900  44.300  37.020  1.00  0.00           H
ATOM   4645  C   HSD A 872      52.950  41.950  33.620  1.00  0.00           C
ATOM   4646  O   HSD A 872      53.370  40.770  33.860  1.00  0.00           O
ATOM   4647  N   LYS A 873      52.270  42.250  32.520  1.00  0.00           N
ATOM   4648  HN  LYS A 873      52.130  43.200  32.250  1.00  0.00           H
ATOM   4649  CA  LYS A 873      51.990  41.190  31.500  1.00  0.00           C
ATOM   4650  HA  LYS A 873      51.440  41.750  30.750  1.00  0.00           H
ATOM   4651  CB  LYS A 873      53.280  40.730  30.760  1.00  0.00           C
ATOM   4652  HB1 LYS A 873      52.850  40.000  30.040  1.00  0.00           H
ATOM   4653  HB2 LYS A 873      53.980  40.180  31.420  1.00  0.00           H
ATOM   4654  CG  LYS A 873      53.890  41.810  29.960  1.00  0.00           C
ATOM   4655  HG1 LYS A 873      54.990  41.630  29.870  1.00  0.00           H
ATOM   4656  HG2 LYS A 873      53.810  42.770  30.500  1.00  0.00           H
ATOM   4657  CD  LYS A 873      53.260  41.970  28.550  1.00  0.00           C
ATOM   4658  HD1 LYS A 873      52.170  42.150  28.680  1.00  0.00           H
ATOM   4659  HD2 LYS A 873      53.390  41.050  27.950  1.00  0.00           H
ATOM   4660  CE  LYS A 873      53.880  43.080  27.660  1.00  0.00           C
ATOM   4661  HE1 LYS A 873      53.540  44.080  27.990  1.00  0.00           H
ATOM   4662  HE2 LYS A 873      53.550  42.870  26.620  1.00  0.00           H
ATOM   4663  NZ  LYS A 873      55.380  43.090  27.730  1.00  0.00           N
ATOM   4664  HZ1 LYS A 873      55.580  43.010  28.750  1.00  0.00           H
ATOM   4665  HZ2 LYS A 873      55.720  44.040  27.430  1.00  0.00           H
ATOM   4666  HZ3 LYS A 873      55.890  42.360  27.210  1.00  0.00           H
ATOM   4667  C   LYS A 873      51.100  40.070  31.910  1.00  0.00           C
ATOM   4668  O   LYS A 873      51.420  38.910  31.720  1.00  0.00           O
ATOM   4669  N   LEU A 874      50.020  40.390  32.670  1.00  0.00           N
ATOM   4670  HN  LEU A 874      49.740  41.310  32.930  1.00  0.00           H
ATOM   4671  CA  LEU A 874      49.290  39.290  33.240  1.00  0.00           C
ATOM   4672  HA  LEU A 874      49.870  38.570  33.770  1.00  0.00           H
ATOM   4673  CB  LEU A 874      48.420  39.810  34.400  1.00  0.00           C
ATOM   4674  HB1 LEU A 874      48.050  38.830  34.810  1.00  0.00           H
ATOM   4675  HB2 LEU A 874      47.590  40.330  33.870  1.00  0.00           H
ATOM   4676  CG  LEU A 874      49.100  40.640  35.440  1.00  0.00           C
ATOM   4677  HG  LEU A 874      49.570  41.570  35.070  1.00  0.00           H
ATOM   4678  CD1 LEU A 874      48.060  41.060  36.480  1.00  0.00           C
ATOM   4679 HD11 LEU A 874      47.590  40.150  36.910  1.00  0.00           H
ATOM   4680 HD12 LEU A 874      47.270  41.730  36.080  1.00  0.00           H
ATOM   4681 HD13 LEU A 874      48.700  41.480  37.290  1.00  0.00           H
ATOM   4682  CD2 LEU A 874      50.110  39.820  36.170  1.00  0.00           C
ATOM   4683 HD21 LEU A 874      50.400  40.270  37.150  1.00  0.00           H
ATOM   4684 HD22 LEU A 874      51.050  39.660  35.590  1.00  0.00           H
ATOM   4685 HD23 LEU A 874      49.780  38.770  36.330  1.00  0.00           H
ATOM   4686  C   LEU A 874      48.370  38.530  32.210  1.00  0.00           C
ATOM   4687  O   LEU A 874      48.010  39.040  31.190  1.00  0.00           O
ATOM   4688  N   LYS A 875      48.110  37.260  32.430  1.00  0.00           N
ATOM   4689  HN  LYS A 875      48.510  36.870  33.240  1.00  0.00           H
ATOM   4690  CA  LYS A 875      47.540  36.320  31.440  1.00  0.00           C
ATOM   4691  HA  LYS A 875      47.370  36.700  30.440  1.00  0.00           H
ATOM   4692  CB  LYS A 875      48.490  35.090  31.170  1.00  0.00           C
ATOM   4693  HB1 LYS A 875      48.080  34.320  30.480  1.00  0.00           H
ATOM   4694  HB2 LYS A 875      48.670  34.610  32.150  1.00  0.00           H
ATOM   4695  CG  LYS A 875      49.860  35.480  30.520  1.00  0.00           C
ATOM   4696  HG1 LYS A 875      50.270  34.510  30.150  1.00  0.00           H
ATOM   4697  HG2 LYS A 875      50.500  35.930  31.310  1.00  0.00           H
ATOM   4698  CD  LYS A 875      49.770  36.480  29.400  1.00  0.00           C
ATOM   4699  HD1 LYS A 875      49.300  37.450  29.700  1.00  0.00           H
ATOM   4700  HD2 LYS A 875      49.000  35.980  28.770  1.00  0.00           H
ATOM   4701  CE  LYS A 875      51.170  36.740  28.750  1.00  0.00           C
ATOM   4702  HE1 LYS A 875      51.620  35.850  28.240  1.00  0.00           H
ATOM   4703  HE2 LYS A 875      51.920  37.050  29.510  1.00  0.00           H
ATOM   4704  NZ  LYS A 875      51.090  37.810  27.830  1.00  0.00           N
ATOM   4705  HZ1 LYS A 875      50.670  38.610  28.350  1.00  0.00           H
ATOM   4706  HZ2 LYS A 875      50.650  37.580  26.910  1.00  0.00           H
ATOM   4707  HZ3 LYS A 875      52.070  38.120  27.690  1.00  0.00           H
ATOM   4708  C   LYS A 875      46.170  35.890  31.850  1.00  0.00           C
ATOM   4709  O   LYS A 875      45.450  35.300  31.040  1.00  0.00           O
ATOM   4710  N   LYS A 876      45.700  36.280  33.060  1.00  0.00           N
ATOM   4711  HN  LYS A 876      46.390  36.750  33.620  1.00  0.00           H
ATOM   4712  CA  LYS A 876      44.470  35.820  33.650  1.00  0.00           C
ATOM   4713  HA  LYS A 876      43.710  35.580  32.930  1.00  0.00           H
ATOM   4714  CB  LYS A 876      44.750  34.710  34.720  1.00  0.00           C
ATOM   4715  HB1 LYS A 876      43.830  34.540  35.330  1.00  0.00           H
ATOM   4716  HB2 LYS A 876      45.530  35.100  35.400  1.00  0.00           H
ATOM   4717  CG  LYS A 876      45.400  33.440  34.140  1.00  0.00           C
ATOM   4718  HG1 LYS A 876      46.410  33.670  33.730  1.00  0.00           H
ATOM   4719  HG2 LYS A 876      44.670  32.950  33.460  1.00  0.00           H
ATOM   4720  CD  LYS A 876      45.610  32.260  35.150  1.00  0.00           C
ATOM   4721  HD1 LYS A 876      46.070  31.400  34.610  1.00  0.00           H
ATOM   4722  HD2 LYS A 876      44.680  31.800  35.540  1.00  0.00           H
ATOM   4723  CE  LYS A 876      46.620  32.760  36.170  1.00  0.00           C
ATOM   4724  HE1 LYS A 876      46.240  33.540  36.860  1.00  0.00           H
ATOM   4725  HE2 LYS A 876      47.430  33.290  35.640  1.00  0.00           H
ATOM   4726  NZ  LYS A 876      47.070  31.620  37.020  1.00  0.00           N
ATOM   4727  HZ1 LYS A 876      47.740  31.870  37.770  1.00  0.00           H
ATOM   4728  HZ2 LYS A 876      47.310  30.750  36.500  1.00  0.00           H
ATOM   4729  HZ3 LYS A 876      46.190  31.340  37.510  1.00  0.00           H
ATOM   4730  C   LYS A 876      43.850  37.030  34.350  1.00  0.00           C
ATOM   4731  O   LYS A 876      44.600  37.930  34.600  1.00  0.00           O
ATOM   4732  N   GLY A 877      42.550  37.020  34.510  1.00  0.00           N
ATOM   4733  HN  GLY A 877      42.010  36.190  34.340  1.00  0.00           H
ATOM   4734  CA  GLY A 877      41.840  38.170  34.770  1.00  0.00           C
ATOM   4735  HA1 GLY A 877      40.790  38.060  34.560  1.00  0.00           H
ATOM   4736  HA2 GLY A 877      42.310  38.930  34.150  1.00  0.00           H
ATOM   4737  C   GLY A 877      41.830  38.840  36.150  1.00  0.00           C
ATOM   4738  O   GLY A 877      42.280  38.330  37.200  1.00  0.00           O
ATOM   4739  N   ALA A 878      41.280  40.030  36.050  1.00  0.00           N
ATOM   4740  HN  ALA A 878      40.990  40.340  35.150  1.00  0.00           H
ATOM   4741  CA  ALA A 878      41.000  40.960  37.110  1.00  0.00           C
ATOM   4742  HA  ALA A 878      41.890  40.930  37.730  1.00  0.00           H
ATOM   4743  CB  ALA A 878      40.950  42.300  36.500  1.00  0.00           C
ATOM   4744  HB1 ALA A 878      40.190  42.320  35.700  1.00  0.00           H
ATOM   4745  HB2 ALA A 878      41.980  42.640  36.270  1.00  0.00           H
ATOM   4746  HB3 ALA A 878      40.440  42.900  37.300  1.00  0.00           H
ATOM   4747  C   ALA A 878      39.850  40.570  38.100  1.00  0.00           C
ATOM   4748  O   ALA A 878      39.050  39.750  37.710  1.00  0.00           O
ATOM   4749  N   GLY A 879      39.730  41.100  39.290  1.00  0.00           N
ATOM   4750  HN  GLY A 879      40.490  41.680  39.570  1.00  0.00           H
ATOM   4751  CA  GLY A 879      38.570  40.810  40.130  1.00  0.00           C
ATOM   4752  HA1 GLY A 879      38.890  39.860  40.520  1.00  0.00           H
ATOM   4753  HA2 GLY A 879      37.700  40.880  39.500  1.00  0.00           H
ATOM   4754  C   GLY A 879      38.310  41.770  41.220  1.00  0.00           C
ATOM   4755  O   GLY A 879      38.160  41.410  42.400  1.00  0.00           O
ATOM   4756  N   TYR A 880      38.410  43.120  40.870  1.00  0.00           N
ATOM   4757  HN  TYR A 880      38.390  43.490  39.940  1.00  0.00           H
ATOM   4758  CA  TYR A 880      38.400  44.190  41.850  1.00  0.00           C
ATOM   4759  HA  TYR A 880      39.180  44.000  42.580  1.00  0.00           H
ATOM   4760  CB  TYR A 880      38.390  45.640  41.080  1.00  0.00           C
ATOM   4761  HB1 TYR A 880      38.510  46.410  41.880  1.00  0.00           H
ATOM   4762  HB2 TYR A 880      37.380  45.750  40.630  1.00  0.00           H
ATOM   4763  CG  TYR A 880      39.510  45.960  40.090  1.00  0.00           C
ATOM   4764  CD1 TYR A 880      39.190  47.000  39.240  1.00  0.00           C
ATOM   4765  HD1 TYR A 880      38.290  47.600  39.280  1.00  0.00           H
ATOM   4766  CE1 TYR A 880      40.080  47.340  38.250  1.00  0.00           C
ATOM   4767  HE1 TYR A 880      39.800  48.080  37.510  1.00  0.00           H
ATOM   4768  CZ  TYR A 880      41.300  46.660  38.050  1.00  0.00           C
ATOM   4769  OH  TYR A 880      42.250  47.100  37.050  1.00  0.00           O
ATOM   4770  HH  TYR A 880      41.770  47.810  36.610  1.00  0.00           H
ATOM   4771  CD2 TYR A 880      40.830  45.300  40.010  1.00  0.00           C
ATOM   4772  HD2 TYR A 880      40.950  44.480  40.700  1.00  0.00           H
ATOM   4773  CE2 TYR A 880      41.680  45.700  39.000  1.00  0.00           C
ATOM   4774  HE2 TYR A 880      42.670  45.280  38.900  1.00  0.00           H
ATOM   4775  C   TYR A 880      37.220  44.230  42.740  1.00  0.00           C
ATOM   4776  O   TYR A 880      37.330  44.390  43.960  1.00  0.00           O
ATOM   4777  N   HSD A 881      35.950  44.100  42.270  1.00  0.00           N
ATOM   4778  HN  HSD A 881      35.790  43.990  41.300  1.00  0.00           H
ATOM   4779  CA  HSD A 881      34.690  44.060  43.000  1.00  0.00           C
ATOM   4780  HA  HSD A 881      34.680  44.920  43.660  1.00  0.00           H
ATOM   4781  CB  HSD A 881      33.450  44.120  42.100  1.00  0.00           C
ATOM   4782  HB1 HSD A 881      32.530  43.800  42.640  1.00  0.00           H
ATOM   4783  HB2 HSD A 881      33.540  43.480  41.190  1.00  0.00           H
ATOM   4784  ND1 HSD A 881      32.480  45.870  40.520  1.00  0.00           N
ATOM   4785  HD1 HSD A 881      32.330  45.270  39.730  1.00  0.00           H
ATOM   4786  CG  HSD A 881      33.080  45.490  41.710  1.00  0.00           C
ATOM   4787  CE1 HSD A 881      32.250  47.210  40.610  1.00  0.00           C
ATOM   4788  HE1 HSD A 881      31.730  47.750  39.820  1.00  0.00           H
ATOM   4789  NE2 HSD A 881      32.670  47.680  41.700  1.00  0.00           N
ATOM   4790  CD2 HSD A 881      33.210  46.650  42.390  1.00  0.00           C
ATOM   4791  HD2 HSD A 881      33.600  46.850  43.390  1.00  0.00           H
ATOM   4792  C   HSD A 881      34.530  42.870  43.870  1.00  0.00           C
ATOM   4793  O   HSD A 881      34.060  42.950  44.980  1.00  0.00           O
ATOM   4794  N   LEU A 882      34.990  41.660  43.340  1.00  0.00           N
ATOM   4795  HN  LEU A 882      35.130  41.530  42.360  1.00  0.00           H
ATOM   4796  CA  LEU A 882      35.000  40.440  44.180  1.00  0.00           C
ATOM   4797  HA  LEU A 882      34.010  40.320  44.590  1.00  0.00           H
ATOM   4798  CB  LEU A 882      35.510  39.300  43.290  1.00  0.00           C
ATOM   4799  HB1 LEU A 882      36.560  39.540  43.010  1.00  0.00           H
ATOM   4800  HB2 LEU A 882      34.900  39.230  42.370  1.00  0.00           H
ATOM   4801  CG  LEU A 882      35.450  37.880  43.900  1.00  0.00           C
ATOM   4802  HG  LEU A 882      36.280  37.850  44.640  1.00  0.00           H
ATOM   4803  CD1 LEU A 882      34.120  37.590  44.550  1.00  0.00           C
ATOM   4804 HD11 LEU A 882      34.080  36.500  44.750  1.00  0.00           H
ATOM   4805 HD12 LEU A 882      33.200  37.930  44.040  1.00  0.00           H
ATOM   4806 HD13 LEU A 882      34.060  38.050  45.560  1.00  0.00           H
ATOM   4807  CD2 LEU A 882      35.890  36.790  42.920  1.00  0.00           C
ATOM   4808 HD21 LEU A 882      35.840  35.810  43.440  1.00  0.00           H
ATOM   4809 HD22 LEU A 882      36.930  36.970  42.590  1.00  0.00           H
ATOM   4810 HD23 LEU A 882      35.280  36.730  41.990  1.00  0.00           H
ATOM   4811  C   LEU A 882      35.890  40.560  45.380  1.00  0.00           C
ATOM   4812  O   LEU A 882      35.560  40.120  46.480  1.00  0.00           O
ATOM   4813  N   ASP A 883      37.150  41.130  45.170  1.00  0.00           N
ATOM   4814  HN  ASP A 883      37.380  41.570  44.310  1.00  0.00           H
ATOM   4815  CA  ASP A 883      38.120  41.360  46.220  1.00  0.00           C
ATOM   4816  HA  ASP A 883      38.410  40.400  46.630  1.00  0.00           H
ATOM   4817  CB  ASP A 883      39.330  42.190  45.760  1.00  0.00           C
ATOM   4818  HB1 ASP A 883      39.900  42.560  46.640  1.00  0.00           H
ATOM   4819  HB2 ASP A 883      39.020  43.090  45.190  1.00  0.00           H
ATOM   4820  CG  ASP A 883      40.300  41.330  45.000  1.00  0.00           C
ATOM   4821  OD1 ASP A 883      40.200  40.160  44.740  1.00  0.00           O
ATOM   4822  OD2 ASP A 883      41.530  41.980  44.790  1.00  0.00           O
ATOM   4823  HD2 ASP A 883      41.650  42.880  45.100  1.00  0.00           H
ATOM   4824  C   ASP A 883      37.600  42.280  47.330  1.00  0.00           C
ATOM   4825  O   ASP A 883      37.840  41.980  48.520  1.00  0.00           O
ATOM   4826  N   LEU A 884      36.910  43.320  46.900  1.00  0.00           N
ATOM   4827  HN  LEU A 884      37.000  43.520  45.930  1.00  0.00           H
ATOM   4828  CA  LEU A 884      36.270  44.300  47.730  1.00  0.00           C
ATOM   4829  HA  LEU A 884      36.940  44.720  48.460  1.00  0.00           H
ATOM   4830  CB  LEU A 884      35.600  45.410  46.860  1.00  0.00           C
ATOM   4831  HB1 LEU A 884      34.950  44.990  46.060  1.00  0.00           H
ATOM   4832  HB2 LEU A 884      36.400  45.830  46.220  1.00  0.00           H
ATOM   4833  CG  LEU A 884      34.970  46.630  47.620  1.00  0.00           C
ATOM   4834  HG  LEU A 884      34.110  46.300  48.250  1.00  0.00           H
ATOM   4835  CD1 LEU A 884      36.000  47.340  48.530  1.00  0.00           C
ATOM   4836 HD11 LEU A 884      35.640  48.160  49.180  1.00  0.00           H
ATOM   4837 HD12 LEU A 884      36.820  47.740  47.920  1.00  0.00           H
ATOM   4838 HD13 LEU A 884      36.300  46.510  49.210  1.00  0.00           H
ATOM   4839  CD2 LEU A 884      34.450  47.680  46.660  1.00  0.00           C
ATOM   4840 HD21 LEU A 884      33.740  47.190  45.940  1.00  0.00           H
ATOM   4841 HD22 LEU A 884      35.300  48.010  46.020  1.00  0.00           H
ATOM   4842 HD23 LEU A 884      33.890  48.560  47.060  1.00  0.00           H
ATOM   4843  C   LEU A 884      35.180  43.730  48.560  1.00  0.00           C
ATOM   4844  O   LEU A 884      35.000  44.090  49.740  1.00  0.00           O
ATOM   4845  N   LEU A 885      34.270  42.880  48.000  1.00  0.00           N
ATOM   4846  HN  LEU A 885      34.460  42.510  47.090  1.00  0.00           H
ATOM   4847  CA  LEU A 885      33.270  42.100  48.710  1.00  0.00           C
ATOM   4848  HA  LEU A 885      32.610  42.760  49.240  1.00  0.00           H
ATOM   4849  CB  LEU A 885      32.340  41.250  47.690  1.00  0.00           C
ATOM   4850  HB1 LEU A 885      33.080  40.780  47.010  1.00  0.00           H
ATOM   4851  HB2 LEU A 885      31.580  41.880  47.190  1.00  0.00           H
ATOM   4852  CG  LEU A 885      31.590  40.110  48.280  1.00  0.00           C
ATOM   4853  HG  LEU A 885      32.300  39.430  48.790  1.00  0.00           H
ATOM   4854  CD1 LEU A 885      30.660  40.320  49.480  1.00  0.00           C
ATOM   4855 HD11 LEU A 885      30.090  41.260  49.300  1.00  0.00           H
ATOM   4856 HD12 LEU A 885      31.320  40.470  50.370  1.00  0.00           H
ATOM   4857 HD13 LEU A 885      30.070  39.410  49.660  1.00  0.00           H
ATOM   4858  CD2 LEU A 885      30.980  39.290  47.210  1.00  0.00           C
ATOM   4859 HD21 LEU A 885      30.050  39.760  46.860  1.00  0.00           H
ATOM   4860 HD22 LEU A 885      30.690  38.290  47.640  1.00  0.00           H
ATOM   4861 HD23 LEU A 885      31.660  38.990  46.380  1.00  0.00           H
ATOM   4862  C   LEU A 885      33.970  41.280  49.790  1.00  0.00           C
ATOM   4863  O   LEU A 885      33.520  41.120  50.900  1.00  0.00           O
ATOM   4864  N   MET A 886      35.160  40.670  49.490  1.00  0.00           N
ATOM   4865  HN  MET A 886      35.590  40.850  48.610  1.00  0.00           H
ATOM   4866  CA  MET A 886      35.860  39.830  50.410  1.00  0.00           C
ATOM   4867  HA  MET A 886      35.130  39.180  50.870  1.00  0.00           H
ATOM   4868  CB  MET A 886      36.820  38.800  49.720  1.00  0.00           C
ATOM   4869  HB1 MET A 886      37.480  38.310  50.470  1.00  0.00           H
ATOM   4870  HB2 MET A 886      37.430  39.280  48.920  1.00  0.00           H
ATOM   4871  CG  MET A 886      36.000  37.820  48.880  1.00  0.00           C
ATOM   4872  HG1 MET A 886      36.700  37.240  48.250  1.00  0.00           H
ATOM   4873  HG2 MET A 886      35.440  38.370  48.100  1.00  0.00           H
ATOM   4874  SD  MET A 886      34.910  36.750  49.950  1.00  0.00           S
ATOM   4875  CE  MET A 886      33.810  36.530  48.610  1.00  0.00           C
ATOM   4876  HE1 MET A 886      33.270  35.560  48.650  1.00  0.00           H
ATOM   4877  HE2 MET A 886      34.380  36.650  47.660  1.00  0.00           H
ATOM   4878  HE3 MET A 886      33.080  37.360  48.710  1.00  0.00           H
ATOM   4879  C   MET A 886      36.510  40.570  51.600  1.00  0.00           C
ATOM   4880  O   MET A 886      36.550  40.070  52.730  1.00  0.00           O
ATOM   4881  N   VAL A 887      37.040  41.790  51.320  1.00  0.00           N
ATOM   4882  HN  VAL A 887      37.040  42.050  50.360  1.00  0.00           H
ATOM   4883  CA  VAL A 887      37.630  42.640  52.250  1.00  0.00           C
ATOM   4884  HA  VAL A 887      38.120  42.090  53.040  1.00  0.00           H
ATOM   4885  CB  VAL A 887      38.570  43.570  51.480  1.00  0.00           C
ATOM   4886  HB  VAL A 887      38.220  43.880  50.470  1.00  0.00           H
ATOM   4887  CG1 VAL A 887      38.800  44.880  52.240  1.00  0.00           C
ATOM   4888 HG11 VAL A 887      39.670  45.470  51.870  1.00  0.00           H
ATOM   4889 HG12 VAL A 887      39.140  44.550  53.240  1.00  0.00           H
ATOM   4890 HG13 VAL A 887      37.890  45.520  52.320  1.00  0.00           H
ATOM   4891  CG2 VAL A 887      39.870  42.700  51.330  1.00  0.00           C
ATOM   4892 HG21 VAL A 887      40.630  43.360  50.870  1.00  0.00           H
ATOM   4893 HG22 VAL A 887      39.590  41.850  50.670  1.00  0.00           H
ATOM   4894 HG23 VAL A 887      40.190  42.320  52.320  1.00  0.00           H
ATOM   4895  C   VAL A 887      36.520  43.310  52.990  1.00  0.00           C
ATOM   4896  O   VAL A 887      36.780  43.570  54.160  1.00  0.00           O
ATOM   4897  N   GLY A 888      35.350  43.590  52.510  1.00  0.00           N
ATOM   4898  HN  GLY A 888      35.270  43.240  51.570  1.00  0.00           H
ATOM   4899  CA  GLY A 888      34.240  44.060  53.290  1.00  0.00           C
ATOM   4900  HA1 GLY A 888      33.460  44.180  52.560  1.00  0.00           H
ATOM   4901  HA2 GLY A 888      34.550  44.950  53.830  1.00  0.00           H
ATOM   4902  C   GLY A 888      33.820  43.020  54.330  1.00  0.00           C
ATOM   4903  O   GLY A 888      33.780  43.370  55.490  1.00  0.00           O
ATOM   4904  N   VAL A 889      33.480  41.770  53.900  1.00  0.00           N
ATOM   4905  HN  VAL A 889      33.460  41.590  52.920  1.00  0.00           H
ATOM   4906  CA  VAL A 889      33.150  40.660  54.820  1.00  0.00           C
ATOM   4907  HA  VAL A 889      32.280  40.960  55.390  1.00  0.00           H
ATOM   4908  CB  VAL A 889      32.760  39.430  54.100  1.00  0.00           C
ATOM   4909  HB  VAL A 889      33.570  39.260  53.360  1.00  0.00           H
ATOM   4910  CG1 VAL A 889      32.650  38.150  55.020  1.00  0.00           C
ATOM   4911 HG11 VAL A 889      33.660  37.750  55.260  1.00  0.00           H
ATOM   4912 HG12 VAL A 889      32.190  37.330  54.430  1.00  0.00           H
ATOM   4913 HG13 VAL A 889      31.990  38.410  55.880  1.00  0.00           H
ATOM   4914  CG2 VAL A 889      31.440  39.550  53.320  1.00  0.00           C
ATOM   4915 HG21 VAL A 889      30.620  39.690  54.050  1.00  0.00           H
ATOM   4916 HG22 VAL A 889      31.310  38.590  52.780  1.00  0.00           H
ATOM   4917 HG23 VAL A 889      31.520  40.320  52.520  1.00  0.00           H
ATOM   4918  C   VAL A 889      34.160  40.250  55.890  1.00  0.00           C
ATOM   4919  O   VAL A 889      33.780  40.010  57.050  1.00  0.00           O
ATOM   4920  N   MET A 890      35.420  40.080  55.500  1.00  0.00           N
ATOM   4921  HN  MET A 890      35.760  40.030  54.560  1.00  0.00           H
ATOM   4922  CA  MET A 890      36.490  39.850  56.460  1.00  0.00           C
ATOM   4923  HA  MET A 890      36.090  39.130  57.160  1.00  0.00           H
ATOM   4924  CB  MET A 890      37.850  39.320  55.900  1.00  0.00           C
ATOM   4925  HB1 MET A 890      38.630  39.080  56.650  1.00  0.00           H
ATOM   4926  HB2 MET A 890      38.240  40.200  55.350  1.00  0.00           H
ATOM   4927  CG  MET A 890      37.690  38.050  55.020  1.00  0.00           C
ATOM   4928  HG1 MET A 890      38.690  37.790  54.630  1.00  0.00           H
ATOM   4929  HG2 MET A 890      36.990  38.310  54.190  1.00  0.00           H
ATOM   4930  SD  MET A 890      36.930  36.650  55.930  1.00  0.00           S
ATOM   4931  CE  MET A 890      38.040  36.260  57.120  1.00  0.00           C
ATOM   4932  HE1 MET A 890      38.890  35.800  56.580  1.00  0.00           H
ATOM   4933  HE2 MET A 890      37.690  35.590  57.930  1.00  0.00           H
ATOM   4934  HE3 MET A 890      38.280  37.130  57.760  1.00  0.00           H
ATOM   4935  C   MET A 890      36.720  41.080  57.390  1.00  0.00           C
ATOM   4936  O   MET A 890      36.780  40.850  58.570  1.00  0.00           O
ATOM   4937  N   LEU A 891      36.760  42.310  56.880  1.00  0.00           N
ATOM   4938  HN  LEU A 891      36.820  42.630  55.950  1.00  0.00           H
ATOM   4939  CA  LEU A 891      36.640  43.500  57.790  1.00  0.00           C
ATOM   4940  HA  LEU A 891      37.560  43.520  58.340  1.00  0.00           H
ATOM   4941  CB  LEU A 891      36.860  44.800  57.030  1.00  0.00           C
ATOM   4942  HB1 LEU A 891      36.160  44.760  56.170  1.00  0.00           H
ATOM   4943  HB2 LEU A 891      37.890  44.850  56.600  1.00  0.00           H
ATOM   4944  CG  LEU A 891      36.740  46.120  57.800  1.00  0.00           C
ATOM   4945  HG  LEU A 891      37.200  46.020  58.800  1.00  0.00           H
ATOM   4946  CD1 LEU A 891      37.630  47.090  57.010  1.00  0.00           C
ATOM   4947 HD11 LEU A 891      38.720  46.900  56.950  1.00  0.00           H
ATOM   4948 HD12 LEU A 891      37.550  48.140  57.380  1.00  0.00           H
ATOM   4949 HD13 LEU A 891      37.240  47.090  55.970  1.00  0.00           H
ATOM   4950  CD2 LEU A 891      35.290  46.710  57.860  1.00  0.00           C
ATOM   4951 HD21 LEU A 891      35.190  47.790  58.070  1.00  0.00           H
ATOM   4952 HD22 LEU A 891      34.940  46.150  58.770  1.00  0.00           H
ATOM   4953 HD23 LEU A 891      34.700  46.390  56.970  1.00  0.00           H
ATOM   4954  C   LEU A 891      35.450  43.560  58.770  1.00  0.00           C
ATOM   4955  O   LEU A 891      35.670  43.850  59.950  1.00  0.00           O
ATOM   4956  N   GLY A 892      34.310  43.180  58.320  1.00  0.00           N
ATOM   4957  HN  GLY A 892      34.290  42.910  57.370  1.00  0.00           H
ATOM   4958  CA  GLY A 892      33.120  43.040  59.200  1.00  0.00           C
ATOM   4959  HA1 GLY A 892      32.290  42.670  58.600  1.00  0.00           H
ATOM   4960  HA2 GLY A 892      32.940  43.980  59.690  1.00  0.00           H
ATOM   4961  C   GLY A 892      33.270  42.080  60.350  1.00  0.00           C
ATOM   4962  O   GLY A 892      32.820  42.290  61.440  1.00  0.00           O
ATOM   4963  N   VAL A 893      33.830  40.890  60.040  1.00  0.00           N
ATOM   4964  HN  VAL A 893      34.070  40.740  59.090  1.00  0.00           H
ATOM   4965  CA  VAL A 893      34.300  39.890  60.950  1.00  0.00           C
ATOM   4966  HA  VAL A 893      33.450  39.710  61.600  1.00  0.00           H
ATOM   4967  CB  VAL A 893      34.730  38.630  60.190  1.00  0.00           C
ATOM   4968  HB  VAL A 893      35.320  38.810  59.270  1.00  0.00           H
ATOM   4969  CG1 VAL A 893      35.570  37.640  61.090  1.00  0.00           C
ATOM   4970 HG11 VAL A 893      35.630  36.670  60.560  1.00  0.00           H
ATOM   4971 HG12 VAL A 893      35.070  37.430  62.050  1.00  0.00           H
ATOM   4972 HG13 VAL A 893      36.610  37.970  61.280  1.00  0.00           H
ATOM   4973  CG2 VAL A 893      33.410  37.880  59.730  1.00  0.00           C
ATOM   4974 HG21 VAL A 893      32.780  38.550  59.090  1.00  0.00           H
ATOM   4975 HG22 VAL A 893      32.850  37.560  60.620  1.00  0.00           H
ATOM   4976 HG23 VAL A 893      33.660  37.000  59.110  1.00  0.00           H
ATOM   4977  C   VAL A 893      35.420  40.250  62.010  1.00  0.00           C
ATOM   4978  O   VAL A 893      35.260  40.100  63.250  1.00  0.00           O
ATOM   4979  N   CYS A 894      36.560  40.850  61.460  1.00  0.00           N
ATOM   4980  HN  CYS A 894      36.690  40.750  60.480  1.00  0.00           H
ATOM   4981  CA  CYS A 894      37.650  41.460  62.270  1.00  0.00           C
ATOM   4982  HA  CYS A 894      38.010  40.600  62.830  1.00  0.00           H
ATOM   4983  CB  CYS A 894      38.850  42.040  61.430  1.00  0.00           C
ATOM   4984  HB1 CYS A 894      39.510  42.530  62.170  1.00  0.00           H
ATOM   4985  HB2 CYS A 894      38.530  42.760  60.660  1.00  0.00           H
ATOM   4986  SG  CYS A 894      39.450  40.500  60.540  1.00  0.00           S
ATOM   4987  HG1 CYS A 894      38.680  40.570  59.470  1.00  0.00           H
ATOM   4988  C   CYS A 894      37.060  42.550  63.210  1.00  0.00           C
ATOM   4989  O   CYS A 894      37.580  42.620  64.300  1.00  0.00           O
ATOM   4990  N   SER A 895      36.080  43.360  62.800  1.00  0.00           N
ATOM   4991  HN  SER A 895      35.710  43.460  61.880  1.00  0.00           H
ATOM   4992  CA  SER A 895      35.500  44.320  63.710  1.00  0.00           C
ATOM   4993  HA  SER A 895      36.190  45.050  64.130  1.00  0.00           H
ATOM   4994  CB  SER A 895      34.440  45.340  63.070  1.00  0.00           C
ATOM   4995  HB1 SER A 895      34.200  46.210  63.730  1.00  0.00           H
ATOM   4996  HB2 SER A 895      33.470  44.850  62.840  1.00  0.00           H
ATOM   4997  OG  SER A 895      34.960  45.960  61.960  1.00  0.00           O
ATOM   4998  HG1 SER A 895      35.100  45.230  61.340  1.00  0.00           H
ATOM   4999  C   SER A 895      34.880  43.700  64.950  1.00  0.00           C
ATOM   5000  O   SER A 895      35.370  44.010  66.030  1.00  0.00           O
ATOM   5001  N   VAL A 896      33.890  42.820  64.950  1.00  0.00           N
ATOM   5002  HN  VAL A 896      33.360  42.750  64.110  1.00  0.00           H
ATOM   5003  CA  VAL A 896      33.360  42.120  66.080  1.00  0.00           C
ATOM   5004  HA  VAL A 896      33.140  42.850  66.850  1.00  0.00           H
ATOM   5005  CB  VAL A 896      32.170  41.200  65.820  1.00  0.00           C
ATOM   5006  HB  VAL A 896      31.940  40.570  66.690  1.00  0.00           H
ATOM   5007  CG1 VAL A 896      30.860  41.970  65.580  1.00  0.00           C
ATOM   5008 HG11 VAL A 896      30.440  42.410  66.510  1.00  0.00           H
ATOM   5009 HG12 VAL A 896      30.080  41.260  65.250  1.00  0.00           H
ATOM   5010 HG13 VAL A 896      31.040  42.680  64.720  1.00  0.00           H
ATOM   5011  CG2 VAL A 896      32.400  40.370  64.590  1.00  0.00           C
ATOM   5012 HG21 VAL A 896      33.030  39.470  64.760  1.00  0.00           H
ATOM   5013 HG22 VAL A 896      32.820  40.970  63.750  1.00  0.00           H
ATOM   5014 HG23 VAL A 896      31.430  40.030  64.170  1.00  0.00           H
ATOM   5015  C   VAL A 896      34.400  41.310  66.880  1.00  0.00           C
ATOM   5016  O   VAL A 896      34.350  41.320  68.150  1.00  0.00           O
ATOM   5017  N   MET A 897      35.390  40.660  66.270  1.00  0.00           N
ATOM   5018  HN  MET A 897      35.270  40.410  65.310  1.00  0.00           H
ATOM   5019  CA  MET A 897      36.470  39.940  67.050  1.00  0.00           C
ATOM   5020  HA  MET A 897      35.930  39.450  67.850  1.00  0.00           H
ATOM   5021  CB  MET A 897      37.140  38.960  66.100  1.00  0.00           C
ATOM   5022  HB1 MET A 897      38.030  38.470  66.530  1.00  0.00           H
ATOM   5023  HB2 MET A 897      37.530  39.520  65.220  1.00  0.00           H
ATOM   5024  CG  MET A 897      36.190  37.860  65.600  1.00  0.00           C
ATOM   5025  HG1 MET A 897      35.500  38.420  64.950  1.00  0.00           H
ATOM   5026  HG2 MET A 897      35.650  37.450  66.490  1.00  0.00           H
ATOM   5027  SD  MET A 897      37.050  36.560  64.710  1.00  0.00           S
ATOM   5028  CE  MET A 897      37.830  35.740  66.030  1.00  0.00           C
ATOM   5029  HE1 MET A 897      37.280  35.200  66.840  1.00  0.00           H
ATOM   5030  HE2 MET A 897      38.520  36.430  66.550  1.00  0.00           H
ATOM   5031  HE3 MET A 897      38.460  34.910  65.640  1.00  0.00           H
ATOM   5032  C   MET A 897      37.520  40.860  67.670  1.00  0.00           C
ATOM   5033  O   MET A 897      38.240  40.480  68.570  1.00  0.00           O
ATOM   5034  N   GLY A 898      37.590  42.090  67.200  1.00  0.00           N
ATOM   5035  HN  GLY A 898      37.050  42.290  66.380  1.00  0.00           H
ATOM   5036  CA  GLY A 898      38.460  43.150  67.740  1.00  0.00           C
ATOM   5037  HA1 GLY A 898      38.720  43.000  68.760  1.00  0.00           H
ATOM   5038  HA2 GLY A 898      38.100  44.140  67.510  1.00  0.00           H
ATOM   5039  C   GLY A 898      39.860  43.140  67.110  1.00  0.00           C
ATOM   5040  O   GLY A 898      40.900  43.520  67.600  1.00  0.00           O
ATOM   5041  N   LEU A 899      39.900  42.620  65.880  1.00  0.00           N
ATOM   5042  HN  LEU A 899      39.000  42.560  65.430  1.00  0.00           H
ATOM   5043  CA  LEU A 899      41.090  42.250  65.150  1.00  0.00           C
ATOM   5044  HA  LEU A 899      41.930  42.090  65.810  1.00  0.00           H
ATOM   5045  CB  LEU A 899      40.930  40.960  64.340  1.00  0.00           C
ATOM   5046  HB1 LEU A 899      41.620  40.800  63.490  1.00  0.00           H
ATOM   5047  HB2 LEU A 899      39.920  40.950  63.870  1.00  0.00           H
ATOM   5048  CG  LEU A 899      40.990  39.740  65.270  1.00  0.00           C
ATOM   5049  HG  LEU A 899      40.220  39.770  66.060  1.00  0.00           H
ATOM   5050  CD1 LEU A 899      40.600  38.520  64.420  1.00  0.00           C
ATOM   5051 HD11 LEU A 899      40.580  37.750  65.210  1.00  0.00           H
ATOM   5052 HD12 LEU A 899      41.270  38.170  63.610  1.00  0.00           H
ATOM   5053 HD13 LEU A 899      39.590  38.510  63.970  1.00  0.00           H
ATOM   5054  CD2 LEU A 899      42.400  39.700  65.910  1.00  0.00           C
ATOM   5055 HD21 LEU A 899      42.650  38.660  66.240  1.00  0.00           H
ATOM   5056 HD22 LEU A 899      42.290  40.410  66.750  1.00  0.00           H
ATOM   5057 HD23 LEU A 899      43.230  40.000  65.240  1.00  0.00           H
ATOM   5058  C   LEU A 899      41.340  43.500  64.330  1.00  0.00           C
ATOM   5059  O   LEU A 899      40.410  44.250  64.170  1.00  0.00           O
ATOM   5060  N   PRO A 900      42.540  43.760  63.830  1.00  0.00           N
[truncated: 7,490,634 more chars]
