# Supplementary material for: CryoEM and computational modeling structural insights into the pH regulator NBCn1
Source: Nat Commun. 2025 Nov 11;16:9932. doi: 10.1038/s41467-025-64868-z (PMC12606367; doi:10.1038/s41467-025-64868-z)
Supplement: Supplementary file 8 — Supplementary Data 6 [file 41467_2025_64868_MOESM8_ESM.zip › 1us_unrestr_MD_OF_IF_transition_apoNBCn1/transition_rep1_traj15_first.pdb]

REMARK    GENERATED BY TRJCONV
TITLE     Title t=   0.00000 step= 0
REMARK    THIS IS A SIMULATION BOX
CRYST1   97.092   97.092  102.759  90.00  90.00  90.00 P 1           1
MODEL        1
ATOM      1  N   LEU A 585      28.990  42.520  39.590  1.00  0.00           N
ATOM      2  HT1 LEU A 585      29.540  42.500  38.710  1.00  0.00           H
ATOM      3  HT2 LEU A 585      29.150  43.370  40.180  1.00  0.00           H
ATOM      4  HT3 LEU A 585      28.000  42.410  39.310  1.00  0.00           H
ATOM      5  CA  LEU A 585      29.370  41.320  40.420  1.00  0.00           C
ATOM      6  HA  LEU A 585      30.400  41.440  40.740  1.00  0.00           H
ATOM      7  CB  LEU A 585      28.480  41.270  41.730  1.00  0.00           C
ATOM      8  HB1 LEU A 585      27.420  41.320  41.380  1.00  0.00           H
ATOM      9  HB2 LEU A 585      28.500  42.220  42.300  1.00  0.00           H
ATOM     10  CG  LEU A 585      28.820  40.100  42.700  1.00  0.00           C
ATOM     11  HG  LEU A 585      28.720  39.130  42.150  1.00  0.00           H
ATOM     12  CD1 LEU A 585      30.170  40.210  43.340  1.00  0.00           C
ATOM     13 HD11 LEU A 585      30.490  41.250  43.620  1.00  0.00           H
ATOM     14 HD12 LEU A 585      30.970  39.800  42.680  1.00  0.00           H
ATOM     15 HD13 LEU A 585      30.070  39.630  44.280  1.00  0.00           H
ATOM     16  CD2 LEU A 585      27.750  40.030  43.770  1.00  0.00           C
ATOM     17 HD21 LEU A 585      26.870  39.750  43.170  1.00  0.00           H
ATOM     18 HD22 LEU A 585      27.510  41.010  44.240  1.00  0.00           H
ATOM     19 HD23 LEU A 585      27.960  39.240  44.530  1.00  0.00           H
ATOM     20  C   LEU A 585      29.360  39.880  39.740  1.00  0.00           C
ATOM     21  O   LEU A 585      30.430  39.240  39.760  1.00  0.00           O
ATOM     22  N   ILE A 586      28.250  39.330  39.220  1.00  0.00           N
ATOM     23  HN  ILE A 586      27.420  39.890  39.210  1.00  0.00           H
ATOM     24  CA  ILE A 586      28.180  37.980  38.820  1.00  0.00           C
ATOM     25  HA  ILE A 586      28.560  37.350  39.610  1.00  0.00           H
ATOM     26  CB  ILE A 586      26.730  37.410  38.480  1.00  0.00           C
ATOM     27  HB  ILE A 586      26.400  37.910  37.550  1.00  0.00           H
ATOM     28  CG2 ILE A 586      26.820  35.920  38.330  1.00  0.00           C
ATOM     29 HG21 ILE A 586      27.360  35.360  39.130  1.00  0.00           H
ATOM     30 HG22 ILE A 586      27.300  35.710  37.340  1.00  0.00           H
ATOM     31 HG23 ILE A 586      25.840  35.450  38.160  1.00  0.00           H
ATOM     32  CG1 ILE A 586      25.710  37.750  39.580  1.00  0.00           C
ATOM     33 HG11 ILE A 586      24.770  37.160  39.390  1.00  0.00           H
ATOM     34 HG12 ILE A 586      25.520  38.830  39.610  1.00  0.00           H
ATOM     35  CD  ILE A 586      26.150  37.300  40.960  1.00  0.00           C
ATOM     36  HD1 ILE A 586      26.640  36.300  40.940  1.00  0.00           H
ATOM     37  HD2 ILE A 586      25.280  37.200  41.630  1.00  0.00           H
ATOM     38  HD3 ILE A 586      26.890  37.980  41.440  1.00  0.00           H
ATOM     39  C   ILE A 586      29.150  37.610  37.640  1.00  0.00           C
ATOM     40  O   ILE A 586      29.780  36.570  37.580  1.00  0.00           O
ATOM     41  N   LEU A 587      29.370  38.510  36.640  1.00  0.00           N
ATOM     42  HN  LEU A 587      28.860  39.360  36.640  1.00  0.00           H
ATOM     43  CA  LEU A 587      30.350  38.370  35.620  1.00  0.00           C
ATOM     44  HA  LEU A 587      30.010  37.530  35.050  1.00  0.00           H
ATOM     45  CB  LEU A 587      30.270  39.610  34.700  1.00  0.00           C
ATOM     46  HB1 LEU A 587      30.490  40.510  35.310  1.00  0.00           H
ATOM     47  HB2 LEU A 587      29.220  39.730  34.360  1.00  0.00           H
ATOM     48  CG  LEU A 587      31.330  39.570  33.610  1.00  0.00           C
ATOM     49  HG  LEU A 587      32.300  39.770  34.110  1.00  0.00           H
ATOM     50  CD1 LEU A 587      31.440  38.390  32.600  1.00  0.00           C
ATOM     51 HD11 LEU A 587      31.610  37.470  33.210  1.00  0.00           H
ATOM     52 HD12 LEU A 587      32.340  38.510  31.960  1.00  0.00           H
ATOM     53 HD13 LEU A 587      30.490  38.200  32.070  1.00  0.00           H
ATOM     54  CD2 LEU A 587      31.080  40.700  32.650  1.00  0.00           C
ATOM     55 HD21 LEU A 587      31.980  40.930  32.030  1.00  0.00           H
ATOM     56 HD22 LEU A 587      30.810  41.630  33.190  1.00  0.00           H
ATOM     57 HD23 LEU A 587      30.160  40.570  32.050  1.00  0.00           H
ATOM     58  C   LEU A 587      31.810  38.190  36.110  1.00  0.00           C
ATOM     59  O   LEU A 587      32.490  37.270  35.590  1.00  0.00           O
ATOM     60  N   ASP A 588      32.290  38.810  37.140  1.00  0.00           N
ATOM     61  HN  ASP A 588      31.760  39.460  37.680  1.00  0.00           H
ATOM     62  CA  ASP A 588      33.570  38.510  37.790  1.00  0.00           C
ATOM     63  HA  ASP A 588      34.340  38.640  37.050  1.00  0.00           H
ATOM     64  CB  ASP A 588      33.720  39.540  38.980  1.00  0.00           C
ATOM     65  HB1 ASP A 588      34.640  39.230  39.520  1.00  0.00           H
ATOM     66  HB2 ASP A 588      32.920  39.370  39.730  1.00  0.00           H
ATOM     67  CG  ASP A 588      33.760  40.970  38.520  1.00  0.00           C
ATOM     68  OD1 ASP A 588      33.080  41.360  37.560  1.00  0.00           O
ATOM     69  OD2 ASP A 588      34.410  41.810  39.220  1.00  0.00           O
ATOM     70  C   ASP A 588      33.560  37.010  38.370  1.00  0.00           C
ATOM     71  O   ASP A 588      34.580  36.310  38.160  1.00  0.00           O
ATOM     72  N   ILE A 589      32.450  36.490  38.930  1.00  0.00           N
ATOM     73  HN  ILE A 589      31.620  36.990  38.700  1.00  0.00           H
ATOM     74  CA  ILE A 589      32.340  35.110  39.490  1.00  0.00           C
ATOM     75  HA  ILE A 589      33.140  35.040  40.210  1.00  0.00           H
ATOM     76  CB  ILE A 589      31.010  35.010  40.330  1.00  0.00           C
ATOM     77  HB  ILE A 589      30.160  35.420  39.730  1.00  0.00           H
ATOM     78  CG2 ILE A 589      30.700  33.580  40.680  1.00  0.00           C
ATOM     79 HG21 ILE A 589      30.380  33.050  39.750  1.00  0.00           H
ATOM     80 HG22 ILE A 589      29.850  33.480  41.390  1.00  0.00           H
ATOM     81 HG23 ILE A 589      31.570  32.950  40.990  1.00  0.00           H
ATOM     82  CG1 ILE A 589      31.190  35.840  41.600  1.00  0.00           C
ATOM     83 HG11 ILE A 589      31.720  36.790  41.350  1.00  0.00           H
ATOM     84 HG12 ILE A 589      31.840  35.190  42.220  1.00  0.00           H
ATOM     85  CD  ILE A 589      29.870  36.120  42.330  1.00  0.00           C
ATOM     86  HD1 ILE A 589      30.120  36.560  43.320  1.00  0.00           H
ATOM     87  HD2 ILE A 589      29.280  35.180  42.410  1.00  0.00           H
ATOM     88  HD3 ILE A 589      29.250  36.890  41.830  1.00  0.00           H
ATOM     89  C   ILE A 589      32.380  34.050  38.450  1.00  0.00           C
ATOM     90  O   ILE A 589      33.160  33.080  38.460  1.00  0.00           O
ATOM     91  N   LYS A 590      31.700  34.320  37.320  1.00  0.00           N
ATOM     92  HN  LYS A 590      31.120  35.130  37.410  1.00  0.00           H
ATOM     93  CA  LYS A 590      31.710  33.570  36.040  1.00  0.00           C
ATOM     94  HA  LYS A 590      31.480  32.530  36.210  1.00  0.00           H
ATOM     95  CB  LYS A 590      30.710  34.040  35.020  1.00  0.00           C
ATOM     96  HB1 LYS A 590      31.090  33.850  33.990  1.00  0.00           H
ATOM     97  HB2 LYS A 590      30.650  35.150  35.120  1.00  0.00           H
ATOM     98  CG  LYS A 590      29.300  33.500  35.190  1.00  0.00           C
ATOM     99  HG1 LYS A 590      28.870  33.680  36.190  1.00  0.00           H
ATOM    100  HG2 LYS A 590      29.300  32.400  35.030  1.00  0.00           H
ATOM    101  CD  LYS A 590      28.260  33.980  34.130  1.00  0.00           C
ATOM    102  HD1 LYS A 590      27.820  34.880  34.630  1.00  0.00           H
ATOM    103  HD2 LYS A 590      27.550  33.120  34.050  1.00  0.00           H
ATOM    104  CE  LYS A 590      28.710  34.300  32.730  1.00  0.00           C
ATOM    105  HE1 LYS A 590      29.030  33.410  32.150  1.00  0.00           H
ATOM    106  HE2 LYS A 590      29.470  35.090  32.650  1.00  0.00           H
ATOM    107  NZ  LYS A 590      27.570  34.700  31.960  1.00  0.00           N
ATOM    108  HZ1 LYS A 590      27.480  35.730  32.130  1.00  0.00           H
ATOM    109  HZ2 LYS A 590      26.740  34.210  32.320  1.00  0.00           H
ATOM    110  HZ3 LYS A 590      27.660  34.610  30.930  1.00  0.00           H
ATOM    111  C   LYS A 590      33.130  33.530  35.410  1.00  0.00           C
ATOM    112  O   LYS A 590      33.540  32.420  35.040  1.00  0.00           O
ATOM    113  N   ARG A 591      33.800  34.650  35.230  1.00  0.00           N
ATOM    114  HN  ARG A 591      33.360  35.500  35.500  1.00  0.00           H
ATOM    115  CA  ARG A 591      35.150  34.670  34.590  1.00  0.00           C
ATOM    116  HA  ARG A 591      35.120  34.170  33.640  1.00  0.00           H
ATOM    117  CB  ARG A 591      35.610  36.090  34.290  1.00  0.00           C
ATOM    118  HB1 ARG A 591      36.690  36.130  34.010  1.00  0.00           H
ATOM    119  HB2 ARG A 591      35.590  36.570  35.290  1.00  0.00           H
ATOM    120  CG  ARG A 591      34.760  36.860  33.230  1.00  0.00           C
ATOM    121  HG1 ARG A 591      33.690  36.650  33.440  1.00  0.00           H
ATOM    122  HG2 ARG A 591      34.930  36.480  32.190  1.00  0.00           H
ATOM    123  CD  ARG A 591      34.940  38.370  33.250  1.00  0.00           C
ATOM    124  HD1 ARG A 591      34.690  38.860  34.220  1.00  0.00           H
ATOM    125  HD2 ARG A 591      34.250  38.560  32.400  1.00  0.00           H
ATOM    126  NE  ARG A 591      36.350  38.610  32.710  1.00  0.00           N
ATOM    127  HE  ARG A 591      36.740  38.050  31.970  1.00  0.00           H
ATOM    128  CZ  ARG A 591      37.200  39.480  33.130  1.00  0.00           C
ATOM    129  NH1 ARG A 591      36.900  40.290  34.110  1.00  0.00           N
ATOM    130 HH11 ARG A 591      37.640  40.890  34.400  1.00  0.00           H
ATOM    131 HH12 ARG A 591      35.970  40.370  34.460  1.00  0.00           H
ATOM    132  NH2 ARG A 591      38.430  39.510  32.650  1.00  0.00           N
ATOM    133 HH21 ARG A 591      38.680  38.910  31.890  1.00  0.00           H
ATOM    134 HH22 ARG A 591      39.060  40.230  32.920  1.00  0.00           H
ATOM    135  C   ARG A 591      36.250  33.920  35.320  1.00  0.00           C
ATOM    136  O   ARG A 591      37.100  33.280  34.680  1.00  0.00           O
ATOM    137  N   LYS A 592      36.270  33.970  36.690  1.00  0.00           N
ATOM    138  HN  LYS A 592      35.650  34.590  37.170  1.00  0.00           H
ATOM    139  CA  LYS A 592      37.180  33.120  37.530  1.00  0.00           C
ATOM    140  HA  LYS A 592      38.100  33.290  36.970  1.00  0.00           H
ATOM    141  CB  LYS A 592      37.350  33.610  38.970  1.00  0.00           C
ATOM    142  HB1 LYS A 592      37.980  32.940  39.580  1.00  0.00           H
ATOM    143  HB2 LYS A 592      36.370  33.660  39.500  1.00  0.00           H
ATOM    144  CG  LYS A 592      37.950  35.030  39.130  1.00  0.00           C
ATOM    145  HG1 LYS A 592      38.060  35.270  40.210  1.00  0.00           H
ATOM    146  HG2 LYS A 592      37.130  35.720  38.820  1.00  0.00           H
ATOM    147  CD  LYS A 592      39.180  35.410  38.360  1.00  0.00           C
ATOM    148  HD1 LYS A 592      39.530  36.390  38.780  1.00  0.00           H
ATOM    149  HD2 LYS A 592      39.010  35.610  37.280  1.00  0.00           H
ATOM    150  CE  LYS A 592      40.400  34.420  38.530  1.00  0.00           C
ATOM    151  HE1 LYS A 592      40.350  33.500  37.910  1.00  0.00           H
ATOM    152  HE2 LYS A 592      40.430  34.090  39.590  1.00  0.00           H
ATOM    153  NZ  LYS A 592      41.600  35.200  38.200  1.00  0.00           N
ATOM    154  HZ1 LYS A 592      41.460  36.110  38.680  1.00  0.00           H
ATOM    155  HZ2 LYS A 592      41.590  35.450  37.190  1.00  0.00           H
ATOM    156  HZ3 LYS A 592      42.540  34.880  38.500  1.00  0.00           H
ATOM    157  C   LYS A 592      37.160  31.710  37.460  1.00  0.00           C
ATOM    158  O   LYS A 592      38.180  31.040  37.580  1.00  0.00           O
ATOM    159  N   ALA A 593      35.960  31.110  37.380  1.00  0.00           N
ATOM    160  HN  ALA A 593      35.170  31.700  37.230  1.00  0.00           H
ATOM    161  CA  ALA A 593      35.710  29.780  37.720  1.00  0.00           C
ATOM    162  HA  ALA A 593      36.000  29.610  38.750  1.00  0.00           H
ATOM    163  CB  ALA A 593      34.210  29.560  37.570  1.00  0.00           C
ATOM    164  HB1 ALA A 593      33.790  29.570  36.540  1.00  0.00           H
ATOM    165  HB2 ALA A 593      33.640  30.400  38.020  1.00  0.00           H
ATOM    166  HB3 ALA A 593      33.960  28.670  38.180  1.00  0.00           H
ATOM    167  C   ALA A 593      36.580  28.790  36.880  1.00  0.00           C
ATOM    168  O   ALA A 593      36.970  27.860  37.580  1.00  0.00           O
ATOM    169  N   PRO A 594      36.920  28.800  35.540  1.00  0.00           N
ATOM    170  CD  PRO A 594      36.360  29.740  34.560  1.00  0.00           C
ATOM    171  HD1 PRO A 594      36.520  30.820  34.760  1.00  0.00           H
ATOM    172  HD2 PRO A 594      35.340  29.470  34.230  1.00  0.00           H
ATOM    173  CA  PRO A 594      37.790  27.840  34.940  1.00  0.00           C
ATOM    174  HA  PRO A 594      37.570  26.810  35.190  1.00  0.00           H
ATOM    175  CB  PRO A 594      37.710  28.110  33.390  1.00  0.00           C
ATOM    176  HB1 PRO A 594      36.860  27.550  32.960  1.00  0.00           H
ATOM    177  HB2 PRO A 594      38.690  27.930  32.900  1.00  0.00           H
ATOM    178  CG  PRO A 594      37.230  29.550  33.310  1.00  0.00           C
ATOM    179  HG1 PRO A 594      38.040  30.310  33.280  1.00  0.00           H
ATOM    180  HG2 PRO A 594      36.730  29.790  32.350  1.00  0.00           H
ATOM    181  C   PRO A 594      39.280  28.060  35.380  1.00  0.00           C
ATOM    182  O   PRO A 594      39.960  27.090  35.690  1.00  0.00           O
ATOM    183  N   PHE A 595      39.700  29.320  35.390  1.00  0.00           N
ATOM    184  HN  PHE A 595      39.200  30.070  34.980  1.00  0.00           H
ATOM    185  CA  PHE A 595      40.950  29.710  35.980  1.00  0.00           C
ATOM    186  HA  PHE A 595      41.750  29.180  35.470  1.00  0.00           H
ATOM    187  CB  PHE A 595      41.080  31.250  35.760  1.00  0.00           C
ATOM    188  HB1 PHE A 595      42.090  31.430  36.200  1.00  0.00           H
ATOM    189  HB2 PHE A 595      40.270  31.740  36.350  1.00  0.00           H
ATOM    190  CG  PHE A 595      41.070  31.760  34.270  1.00  0.00           C
ATOM    191  CD1 PHE A 595      41.420  30.900  33.220  1.00  0.00           C
ATOM    192  HD1 PHE A 595      41.890  29.950  33.360  1.00  0.00           H
ATOM    193  CE1 PHE A 595      41.030  31.230  31.890  1.00  0.00           C
ATOM    194  HE1 PHE A 595      41.280  30.750  30.950  1.00  0.00           H
ATOM    195  CZ  PHE A 595      40.300  32.430  31.700  1.00  0.00           C
ATOM    196  HZ  PHE A 595      39.980  32.420  30.670  1.00  0.00           H
ATOM    197  CD2 PHE A 595      40.240  32.880  34.010  1.00  0.00           C
ATOM    198  HD2 PHE A 595      39.690  33.300  34.850  1.00  0.00           H
ATOM    199  CE2 PHE A 595      39.870  33.240  32.730  1.00  0.00           C
ATOM    200  HE2 PHE A 595      39.190  34.070  32.640  1.00  0.00           H
ATOM    201  C   PHE A 595      41.130  29.160  37.380  1.00  0.00           C
ATOM    202  O   PHE A 595      42.150  28.560  37.650  1.00  0.00           O
ATOM    203  N   PHE A 596      40.120  29.270  38.270  1.00  0.00           N
ATOM    204  HN  PHE A 596      39.330  29.800  37.980  1.00  0.00           H
ATOM    205  CA  PHE A 596      40.060  28.780  39.580  1.00  0.00           C
ATOM    206  HA  PHE A 596      40.890  29.290  40.050  1.00  0.00           H
ATOM    207  CB  PHE A 596      38.770  29.240  40.310  1.00  0.00           C
ATOM    208  HB1 PHE A 596      37.960  28.980  39.590  1.00  0.00           H
ATOM    209  HB2 PHE A 596      38.630  30.340  40.410  1.00  0.00           H
ATOM    210  CG  PHE A 596      38.360  28.600  41.590  1.00  0.00           C
ATOM    211  CD1 PHE A 596      39.030  28.890  42.790  1.00  0.00           C
ATOM    212  HD1 PHE A 596      39.880  29.570  42.820  1.00  0.00           H
ATOM    213  CE1 PHE A 596      38.630  28.400  44.060  1.00  0.00           C
ATOM    214  HE1 PHE A 596      39.210  28.760  44.900  1.00  0.00           H
ATOM    215  CZ  PHE A 596      37.500  27.660  44.200  1.00  0.00           C
ATOM    216  HZ  PHE A 596      37.140  27.280  45.150  1.00  0.00           H
ATOM    217  CD2 PHE A 596      37.270  27.760  41.730  1.00  0.00           C
ATOM    218  HD2 PHE A 596      36.730  27.470  40.840  1.00  0.00           H
ATOM    219  CE2 PHE A 596      36.730  27.340  43.000  1.00  0.00           C
ATOM    220  HE2 PHE A 596      35.780  26.840  43.090  1.00  0.00           H
ATOM    221  C   PHE A 596      40.240  27.270  39.670  1.00  0.00           C
ATOM    222  O   PHE A 596      40.840  26.730  40.610  1.00  0.00           O
ATOM    223  N   LEU A 597      39.690  26.580  38.720  1.00  0.00           N
ATOM    224  HN  LEU A 597      39.190  27.030  38.000  1.00  0.00           H
ATOM    225  CA  LEU A 597      39.890  25.200  38.510  1.00  0.00           C
ATOM    226  HA  LEU A 597      39.840  24.660  39.450  1.00  0.00           H
ATOM    227  CB  LEU A 597      38.790  24.660  37.590  1.00  0.00           C
ATOM    228  HB1 LEU A 597      39.040  23.680  37.120  1.00  0.00           H
ATOM    229  HB2 LEU A 597      38.720  25.350  36.720  1.00  0.00           H
ATOM    230  CG  LEU A 597      37.420  24.620  38.260  1.00  0.00           C
ATOM    231  HG  LEU A 597      37.200  25.600  38.720  1.00  0.00           H
ATOM    232  CD1 LEU A 597      36.340  24.370  37.150  1.00  0.00           C
ATOM    233 HD11 LEU A 597      36.340  25.110  36.330  1.00  0.00           H
ATOM    234 HD12 LEU A 597      35.360  24.510  37.650  1.00  0.00           H
ATOM    235 HD13 LEU A 597      36.540  23.330  36.810  1.00  0.00           H
ATOM    236  CD2 LEU A 597      37.370  23.590  39.360  1.00  0.00           C
ATOM    237 HD21 LEU A 597      37.660  22.550  39.120  1.00  0.00           H
ATOM    238 HD22 LEU A 597      36.440  23.570  39.970  1.00  0.00           H
ATOM    239 HD23 LEU A 597      38.080  23.870  40.160  1.00  0.00           H
ATOM    240  C   LEU A 597      41.310  24.900  38.020  1.00  0.00           C
ATOM    241  O   LEU A 597      41.890  23.910  38.340  1.00  0.00           O
ATOM    242  N   SER A 598      41.870  25.780  37.280  1.00  0.00           N
ATOM    243  HN  SER A 598      41.420  26.670  37.220  1.00  0.00           H
ATOM    244  CA  SER A 598      43.160  25.500  36.630  1.00  0.00           C
ATOM    245  HA  SER A 598      43.240  24.480  36.280  1.00  0.00           H
ATOM    246  CB  SER A 598      43.470  26.390  35.410  1.00  0.00           C
ATOM    247  HB1 SER A 598      43.610  27.440  35.730  1.00  0.00           H
ATOM    248  HB2 SER A 598      42.560  26.320  34.760  1.00  0.00           H
ATOM    249  OG  SER A 598      44.520  25.840  34.570  1.00  0.00           O
ATOM    250  HG1 SER A 598      45.290  26.040  35.100  1.00  0.00           H
ATOM    251  C   SER A 598      44.260  25.700  37.620  1.00  0.00           C
ATOM    252  O   SER A 598      45.220  24.910  37.640  1.00  0.00           O
ATOM    253  N   ASP A 599      44.140  26.750  38.500  1.00  0.00           N
ATOM    254  HN  ASP A 599      43.440  27.470  38.430  1.00  0.00           H
ATOM    255  CA  ASP A 599      45.010  27.130  39.570  1.00  0.00           C
ATOM    256  HA  ASP A 599      45.760  27.790  39.160  1.00  0.00           H
ATOM    257  CB  ASP A 599      44.140  28.020  40.550  1.00  0.00           C
ATOM    258  HB1 ASP A 599      44.620  28.020  41.550  1.00  0.00           H
ATOM    259  HB2 ASP A 599      43.100  27.650  40.540  1.00  0.00           H
ATOM    260  CG  ASP A 599      44.160  29.540  40.220  1.00  0.00           C
ATOM    261  OD1 ASP A 599      44.680  30.020  39.150  1.00  0.00           O
ATOM    262  OD2 ASP A 599      43.470  30.270  40.990  1.00  0.00           O
ATOM    263  C   ASP A 599      45.780  26.030  40.320  1.00  0.00           C
ATOM    264  O   ASP A 599      47.010  25.950  40.490  1.00  0.00           O
ATOM    265  N   PHE A 600      45.000  25.120  40.870  1.00  0.00           N
ATOM    266  HN  PHE A 600      44.010  25.110  40.770  1.00  0.00           H
ATOM    267  CA  PHE A 600      45.400  24.080  41.770  1.00  0.00           C
ATOM    268  HA  PHE A 600      46.010  24.610  42.500  1.00  0.00           H
ATOM    269  CB  PHE A 600      44.160  23.440  42.460  1.00  0.00           C
ATOM    270  HB1 PHE A 600      44.650  22.720  43.150  1.00  0.00           H
ATOM    271  HB2 PHE A 600      43.550  22.800  41.800  1.00  0.00           H
ATOM    272  CG  PHE A 600      43.330  24.400  43.280  1.00  0.00           C
ATOM    273  CD1 PHE A 600      43.720  25.170  44.360  1.00  0.00           C
ATOM    274  HD1 PHE A 600      44.730  25.070  44.740  1.00  0.00           H
ATOM    275  CE1 PHE A 600      42.910  26.100  45.000  1.00  0.00           C
ATOM    276  HE1 PHE A 600      43.300  26.700  45.810  1.00  0.00           H
ATOM    277  CZ  PHE A 600      41.590  26.190  44.590  1.00  0.00           C
ATOM    278  HZ  PHE A 600      40.960  27.010  44.900  1.00  0.00           H
ATOM    279  CD2 PHE A 600      42.010  24.520  42.880  1.00  0.00           C
ATOM    280  HD2 PHE A 600      41.670  23.990  42.000  1.00  0.00           H
ATOM    281  CE2 PHE A 600      41.080  25.330  43.560  1.00  0.00           C
ATOM    282  HE2 PHE A 600      40.100  25.440  43.120  1.00  0.00           H
ATOM    283  C   PHE A 600      46.100  22.940  41.030  1.00  0.00           C
ATOM    284  O   PHE A 600      46.840  22.170  41.580  1.00  0.00           O
ATOM    285  N   LYS A 601      45.920  22.870  39.690  1.00  0.00           N
ATOM    286  HN  LYS A 601      45.340  23.560  39.260  1.00  0.00           H
ATOM    287  CA  LYS A 601      46.620  21.930  38.780  1.00  0.00           C
ATOM    288  HA  LYS A 601      47.110  21.140  39.320  1.00  0.00           H
ATOM    289  CB  LYS A 601      45.630  21.120  37.760  1.00  0.00           C
ATOM    290  HB1 LYS A 601      44.940  20.530  38.410  1.00  0.00           H
ATOM    291  HB2 LYS A 601      46.450  20.580  37.240  1.00  0.00           H
ATOM    292  CG  LYS A 601      44.860  22.010  36.790  1.00  0.00           C
ATOM    293  HG1 LYS A 601      45.520  22.770  36.340  1.00  0.00           H
ATOM    294  HG2 LYS A 601      43.930  22.480  37.180  1.00  0.00           H
ATOM    295  CD  LYS A 601      44.350  21.130  35.600  1.00  0.00           C
ATOM    296  HD1 LYS A 601      45.240  20.650  35.130  1.00  0.00           H
ATOM    297  HD2 LYS A 601      43.860  21.820  34.880  1.00  0.00           H
ATOM    298  CE  LYS A 601      43.350  20.030  35.910  1.00  0.00           C
ATOM    299  HE1 LYS A 601      42.430  20.500  36.310  1.00  0.00           H
ATOM    300  HE2 LYS A 601      43.600  19.270  36.680  1.00  0.00           H
ATOM    301  NZ  LYS A 601      42.840  19.270  34.710  1.00  0.00           N
ATOM    302  HZ1 LYS A 601      43.670  18.870  34.240  1.00  0.00           H
ATOM    303  HZ2 LYS A 601      42.260  19.860  34.080  1.00  0.00           H
ATOM    304  HZ3 LYS A 601      42.300  18.420  34.970  1.00  0.00           H
ATOM    305  C   LYS A 601      47.750  22.580  38.030  1.00  0.00           C
ATOM    306  O   LYS A 601      48.670  21.940  37.500  1.00  0.00           O
ATOM    307  N   ASP A 602      47.850  23.930  38.010  1.00  0.00           N
ATOM    308  HN  ASP A 602      47.070  24.470  38.340  1.00  0.00           H
ATOM    309  CA  ASP A 602      48.970  24.660  37.530  1.00  0.00           C
ATOM    310  HA  ASP A 602      49.390  24.180  36.660  1.00  0.00           H
ATOM    311  CB  ASP A 602      48.550  26.090  37.150  1.00  0.00           C
ATOM    312  HB1 ASP A 602      49.460  26.580  36.740  1.00  0.00           H
ATOM    313  HB2 ASP A 602      48.240  26.620  38.080  1.00  0.00           H
ATOM    314  CG  ASP A 602      47.470  26.140  36.090  1.00  0.00           C
ATOM    315  OD1 ASP A 602      47.540  25.310  35.170  1.00  0.00           O
ATOM    316  OD2 ASP A 602      46.660  27.120  36.010  1.00  0.00           O
ATOM    317  C   ASP A 602      50.020  24.710  38.620  1.00  0.00           C
ATOM    318  O   ASP A 602      51.190  24.740  38.330  1.00  0.00           O
ATOM    319  N   ALA A 603      49.680  24.590  39.960  1.00  0.00           N
ATOM    320  HN  ALA A 603      48.720  24.470  40.170  1.00  0.00           H
ATOM    321  CA  ALA A 603      50.530  24.730  41.120  1.00  0.00           C
ATOM    322  HA  ALA A 603      50.890  25.740  41.120  1.00  0.00           H
ATOM    323  CB  ALA A 603      49.690  24.570  42.370  1.00  0.00           C
ATOM    324  HB1 ALA A 603      48.680  25.030  42.240  1.00  0.00           H
ATOM    325  HB2 ALA A 603      50.300  25.080  43.140  1.00  0.00           H
ATOM    326  HB3 ALA A 603      49.370  23.580  42.750  1.00  0.00           H
ATOM    327  C   ALA A 603      51.770  23.840  41.190  1.00  0.00           C
ATOM    328  O   ALA A 603      52.840  24.250  41.570  1.00  0.00           O
ATOM    329  N   LEU A 604      51.530  22.540  40.850  1.00  0.00           N
ATOM    330  HN  LEU A 604      50.590  22.200  40.890  1.00  0.00           H
ATOM    331  CA  LEU A 604      52.600  21.550  40.900  1.00  0.00           C
ATOM    332  HA  LEU A 604      52.810  21.470  41.960  1.00  0.00           H
ATOM    333  CB  LEU A 604      52.150  20.160  40.580  1.00  0.00           C
ATOM    334  HB1 LEU A 604      53.040  19.500  40.480  1.00  0.00           H
ATOM    335  HB2 LEU A 604      51.610  20.230  39.610  1.00  0.00           H
ATOM    336  CG  LEU A 604      51.240  19.550  41.700  1.00  0.00           C
ATOM    337  HG  LEU A 604      50.480  20.340  41.880  1.00  0.00           H
ATOM    338  CD1 LEU A 604      50.470  18.360  41.080  1.00  0.00           C
ATOM    339 HD11 LEU A 604      51.180  17.620  40.610  1.00  0.00           H
ATOM    340 HD12 LEU A 604      49.820  18.750  40.270  1.00  0.00           H
ATOM    341 HD13 LEU A 604      49.910  17.930  41.930  1.00  0.00           H
ATOM    342  CD2 LEU A 604      51.930  19.220  43.010  1.00  0.00           C
ATOM    343 HD21 LEU A 604      52.380  20.140  43.420  1.00  0.00           H
ATOM    344 HD22 LEU A 604      52.710  18.440  42.860  1.00  0.00           H
ATOM    345 HD23 LEU A 604      51.110  18.910  43.690  1.00  0.00           H
ATOM    346  C   LEU A 604      53.890  21.920  40.180  1.00  0.00           C
ATOM    347  O   LEU A 604      54.970  21.960  40.740  1.00  0.00           O
ATOM    348  N   SER A 605      53.900  22.260  38.790  1.00  0.00           N
ATOM    349  HN  SER A 605      53.050  22.280  38.270  1.00  0.00           H
ATOM    350  CA  SER A 605      55.130  22.340  38.100  1.00  0.00           C
ATOM    351  HA  SER A 605      55.910  21.670  38.440  1.00  0.00           H
ATOM    352  CB  SER A 605      54.960  21.880  36.670  1.00  0.00           C
ATOM    353  HB1 SER A 605      54.050  22.320  36.230  1.00  0.00           H
ATOM    354  HB2 SER A 605      54.640  20.810  36.630  1.00  0.00           H
ATOM    355  OG  SER A 605      56.120  22.180  35.840  1.00  0.00           O
ATOM    356  HG1 SER A 605      56.820  21.610  36.130  1.00  0.00           H
ATOM    357  C   SER A 605      55.750  23.750  38.220  1.00  0.00           C
ATOM    358  O   SER A 605      55.220  24.730  37.720  1.00  0.00           O
ATOM    359  N   LEU A 606      56.930  23.800  38.760  1.00  0.00           N
ATOM    360  HN  LEU A 606      57.320  22.950  39.120  1.00  0.00           H
ATOM    361  CA  LEU A 606      57.860  24.960  38.850  1.00  0.00           C
ATOM    362  HA  LEU A 606      58.710  24.560  39.370  1.00  0.00           H
ATOM    363  CB  LEU A 606      58.330  25.510  37.460  1.00  0.00           C
ATOM    364  HB1 LEU A 606      59.080  26.320  37.570  1.00  0.00           H
ATOM    365  HB2 LEU A 606      57.420  25.880  36.920  1.00  0.00           H
ATOM    366  CG  LEU A 606      59.070  24.510  36.420  1.00  0.00           C
ATOM    367  HG  LEU A 606      58.370  23.690  36.150  1.00  0.00           H
ATOM    368  CD1 LEU A 606      59.510  25.170  35.090  1.00  0.00           C
ATOM    369 HD11 LEU A 606      60.160  24.510  34.500  1.00  0.00           H
ATOM    370 HD12 LEU A 606      60.120  26.080  35.270  1.00  0.00           H
ATOM    371 HD13 LEU A 606      58.620  25.410  34.470  1.00  0.00           H
ATOM    372  CD2 LEU A 606      60.270  23.790  37.100  1.00  0.00           C
ATOM    373 HD21 LEU A 606      60.860  23.210  36.360  1.00  0.00           H
ATOM    374 HD22 LEU A 606      59.850  22.990  37.760  1.00  0.00           H
ATOM    375 HD23 LEU A 606      60.850  24.450  37.770  1.00  0.00           H
ATOM    376  C   LEU A 606      57.490  26.110  39.780  1.00  0.00           C
ATOM    377  O   LEU A 606      56.340  26.510  39.970  1.00  0.00           O
ATOM    378  N   GLN A 607      58.520  26.710  40.410  1.00  0.00           N
ATOM    379  HN  GLN A 607      59.430  26.320  40.260  1.00  0.00           H
ATOM    380  CA  GLN A 607      58.510  27.970  41.100  1.00  0.00           C
ATOM    381  HA  GLN A 607      59.540  28.150  41.380  1.00  0.00           H
ATOM    382  CB  GLN A 607      58.100  28.970  40.010  1.00  0.00           C
ATOM    383  HB1 GLN A 607      57.020  28.890  39.750  1.00  0.00           H
ATOM    384  HB2 GLN A 607      58.660  28.760  39.070  1.00  0.00           H
ATOM    385  CG  GLN A 607      58.320  30.410  40.370  1.00  0.00           C
ATOM    386  HG1 GLN A 607      59.310  30.570  40.850  1.00  0.00           H
ATOM    387  HG2 GLN A 607      57.520  30.790  41.040  1.00  0.00           H
ATOM    388  CD  GLN A 607      58.330  31.270  39.080  1.00  0.00           C
ATOM    389  OE1 GLN A 607      57.350  31.340  38.340  1.00  0.00           O
ATOM    390  NE2 GLN A 607      59.430  31.980  38.810  1.00  0.00           N
ATOM    391 HE21 GLN A 607      59.280  32.520  37.980  1.00  0.00           H
ATOM    392 HE22 GLN A 607      60.290  31.830  39.300  1.00  0.00           H
ATOM    393  C   GLN A 607      57.650  28.100  42.350  1.00  0.00           C
ATOM    394  O   GLN A 607      57.770  28.980  43.130  1.00  0.00           O
ATOM    395  N   CYS A 608      56.690  27.190  42.620  1.00  0.00           N
ATOM    396  HN  CYS A 608      56.730  26.450  41.950  1.00  0.00           H
ATOM    397  CA  CYS A 608      55.790  27.190  43.770  1.00  0.00           C
ATOM    398  HA  CYS A 608      55.090  28.020  43.650  1.00  0.00           H
ATOM    399  CB  CYS A 608      55.020  25.830  43.630  1.00  0.00           C
ATOM    400  HB1 CYS A 608      55.650  24.930  43.810  1.00  0.00           H
ATOM    401  HB2 CYS A 608      54.570  25.860  42.610  1.00  0.00           H
ATOM    402  SG  CYS A 608      53.590  25.700  44.840  1.00  0.00           S
ATOM    403  HG1 CYS A 608      53.250  26.980  44.910  1.00  0.00           H
ATOM    404  C   CYS A 608      56.370  27.400  45.170  1.00  0.00           C
ATOM    405  O   CYS A 608      56.050  28.410  45.790  1.00  0.00           O
ATOM    406  N   LEU A 609      57.350  26.490  45.540  1.00  0.00           N
ATOM    407  HN  LEU A 609      57.880  25.900  44.930  1.00  0.00           H
ATOM    408  CA  LEU A 609      57.970  26.410  46.800  1.00  0.00           C
ATOM    409  HA  LEU A 609      57.310  26.600  47.630  1.00  0.00           H
ATOM    410  CB  LEU A 609      58.530  24.990  47.200  1.00  0.00           C
ATOM    411  HB1 LEU A 609      58.950  24.890  48.220  1.00  0.00           H
ATOM    412  HB2 LEU A 609      59.300  24.840  46.410  1.00  0.00           H
ATOM    413  CG  LEU A 609      57.520  23.810  47.140  1.00  0.00           C
ATOM    414  HG  LEU A 609      57.310  23.620  46.070  1.00  0.00           H
ATOM    415  CD1 LEU A 609      58.210  22.590  47.760  1.00  0.00           C
ATOM    416 HD11 LEU A 609      57.590  21.680  47.720  1.00  0.00           H
ATOM    417 HD12 LEU A 609      58.340  22.790  48.840  1.00  0.00           H
ATOM    418 HD13 LEU A 609      59.150  22.480  47.180  1.00  0.00           H
ATOM    419  CD2 LEU A 609      56.270  24.230  47.920  1.00  0.00           C
ATOM    420 HD21 LEU A 609      55.640  23.310  48.010  1.00  0.00           H
ATOM    421 HD22 LEU A 609      55.700  24.990  47.370  1.00  0.00           H
ATOM    422 HD23 LEU A 609      56.460  24.700  48.910  1.00  0.00           H
ATOM    423  C   LEU A 609      58.960  27.610  46.950  1.00  0.00           C
ATOM    424  O   LEU A 609      58.960  28.270  47.990  1.00  0.00           O
ATOM    425  N   ALA A 610      59.790  27.950  45.900  1.00  0.00           N
ATOM    426  HN  ALA A 610      59.830  27.440  45.050  1.00  0.00           H
ATOM    427  CA  ALA A 610      60.580  29.170  45.950  1.00  0.00           C
ATOM    428  HA  ALA A 610      61.310  29.070  46.740  1.00  0.00           H
ATOM    429  CB  ALA A 610      61.420  29.290  44.680  1.00  0.00           C
ATOM    430  HB1 ALA A 610      62.020  30.220  44.620  1.00  0.00           H
ATOM    431  HB2 ALA A 610      60.800  29.400  43.770  1.00  0.00           H
ATOM    432  HB3 ALA A 610      62.190  28.500  44.520  1.00  0.00           H
ATOM    433  C   ALA A 610      59.780  30.460  46.160  1.00  0.00           C
ATOM    434  O   ALA A 610      60.100  31.390  46.920  1.00  0.00           O
ATOM    435  N   SER A 611      58.560  30.500  45.550  1.00  0.00           N
ATOM    436  HN  SER A 611      58.300  29.860  44.830  1.00  0.00           H
ATOM    437  CA  SER A 611      57.720  31.620  45.700  1.00  0.00           C
ATOM    438  HA  SER A 611      58.300  32.470  45.380  1.00  0.00           H
ATOM    439  CB  SER A 611      56.470  31.600  44.710  1.00  0.00           C
ATOM    440  HB1 SER A 611      55.960  30.620  44.720  1.00  0.00           H
ATOM    441  HB2 SER A 611      56.950  31.690  43.710  1.00  0.00           H
ATOM    442  OG  SER A 611      55.550  32.660  44.930  1.00  0.00           O
ATOM    443  HG1 SER A 611      55.920  33.480  44.610  1.00  0.00           H
ATOM    444  C   SER A 611      57.260  31.890  47.130  1.00  0.00           C
ATOM    445  O   SER A 611      57.360  33.070  47.560  1.00  0.00           O
ATOM    446  N   ILE A 612      56.850  30.830  47.850  1.00  0.00           N
ATOM    447  HN  ILE A 612      56.650  29.960  47.410  1.00  0.00           H
ATOM    448  CA  ILE A 612      56.450  30.800  49.220  1.00  0.00           C
ATOM    449  HA  ILE A 612      55.670  31.540  49.260  1.00  0.00           H
ATOM    450  CB  ILE A 612      55.870  29.470  49.630  1.00  0.00           C
ATOM    451  HB  ILE A 612      56.600  28.700  49.330  1.00  0.00           H
ATOM    452  CG2 ILE A 612      55.550  29.350  51.130  1.00  0.00           C
ATOM    453 HG21 ILE A 612      54.630  29.940  51.300  1.00  0.00           H
ATOM    454 HG22 ILE A 612      56.250  29.640  51.940  1.00  0.00           H
ATOM    455 HG23 ILE A 612      55.390  28.280  51.360  1.00  0.00           H
ATOM    456  CG1 ILE A 612      54.620  29.150  48.840  1.00  0.00           C
ATOM    457 HG11 ILE A 612      54.650  29.660  47.850  1.00  0.00           H
ATOM    458 HG12 ILE A 612      53.680  29.550  49.270  1.00  0.00           H
ATOM    459  CD  ILE A 612      54.300  27.630  48.580  1.00  0.00           C
ATOM    460  HD1 ILE A 612      54.160  27.120  49.560  1.00  0.00           H
ATOM    461  HD2 ILE A 612      55.070  27.090  47.980  1.00  0.00           H
ATOM    462  HD3 ILE A 612      53.300  27.530  48.120  1.00  0.00           H
ATOM    463  C   ILE A 612      57.420  31.330  50.310  1.00  0.00           C
ATOM    464  O   ILE A 612      57.040  32.160  51.120  1.00  0.00           O
ATOM    465  N   LEU A 613      58.670  30.850  50.200  1.00  0.00           N
ATOM    466  HN  LEU A 613      58.850  30.150  49.500  1.00  0.00           H
ATOM    467  CA  LEU A 613      59.750  31.200  51.040  1.00  0.00           C
ATOM    468  HA  LEU A 613      59.300  31.120  52.020  1.00  0.00           H
ATOM    469  CB  LEU A 613      60.940  30.280  50.700  1.00  0.00           C
ATOM    470  HB1 LEU A 613      61.750  30.600  51.390  1.00  0.00           H
ATOM    471  HB2 LEU A 613      61.270  30.320  49.630  1.00  0.00           H
ATOM    472  CG  LEU A 613      60.670  28.730  50.950  1.00  0.00           C
ATOM    473  HG  LEU A 613      59.790  28.550  50.300  1.00  0.00           H
ATOM    474  CD1 LEU A 613      61.870  27.870  50.520  1.00  0.00           C
ATOM    475 HD11 LEU A 613      61.770  27.700  49.430  1.00  0.00           H
ATOM    476 HD12 LEU A 613      61.840  26.850  50.960  1.00  0.00           H
ATOM    477 HD13 LEU A 613      62.790  28.390  50.900  1.00  0.00           H
ATOM    478  CD2 LEU A 613      60.440  28.450  52.420  1.00  0.00           C
ATOM    479 HD21 LEU A 613      60.170  27.380  52.520  1.00  0.00           H
ATOM    480 HD22 LEU A 613      59.570  28.970  52.880  1.00  0.00           H
ATOM    481 HD23 LEU A 613      61.350  28.750  52.980  1.00  0.00           H
ATOM    482  C   LEU A 613      60.150  32.650  50.980  1.00  0.00           C
ATOM    483  O   LEU A 613      60.350  33.320  52.000  1.00  0.00           O
ATOM    484  N   PHE A 614      60.230  33.190  49.760  1.00  0.00           N
ATOM    485  HN  PHE A 614      60.070  32.610  48.960  1.00  0.00           H
ATOM    486  CA  PHE A 614      60.480  34.600  49.470  1.00  0.00           C
ATOM    487  HA  PHE A 614      61.360  34.860  50.040  1.00  0.00           H
ATOM    488  CB  PHE A 614      60.660  34.850  47.910  1.00  0.00           C
ATOM    489  HB1 PHE A 614      59.950  34.200  47.360  1.00  0.00           H
ATOM    490  HB2 PHE A 614      61.660  34.450  47.650  1.00  0.00           H
ATOM    491  CG  PHE A 614      60.720  36.280  47.550  1.00  0.00           C
ATOM    492  CD1 PHE A 614      61.680  37.190  48.110  1.00  0.00           C
ATOM    493  HD1 PHE A 614      62.400  36.900  48.860  1.00  0.00           H
ATOM    494  CE1 PHE A 614      61.700  38.520  47.530  1.00  0.00           C
ATOM    495  HE1 PHE A 614      62.420  39.160  48.020  1.00  0.00           H
ATOM    496  CZ  PHE A 614      60.940  38.880  46.500  1.00  0.00           C
ATOM    497  HZ  PHE A 614      60.800  39.940  46.320  1.00  0.00           H
ATOM    498  CD2 PHE A 614      59.980  36.630  46.420  1.00  0.00           C
ATOM    499  HD2 PHE A 614      59.280  35.880  46.110  1.00  0.00           H
ATOM    500  CE2 PHE A 614      60.110  37.910  45.860  1.00  0.00           C
ATOM    501  HE2 PHE A 614      59.480  38.150  45.010  1.00  0.00           H
ATOM    502  C   PHE A 614      59.470  35.530  50.100  1.00  0.00           C
ATOM    503  O   PHE A 614      59.700  36.470  50.810  1.00  0.00           O
ATOM    504  N   LEU A 615      58.230  35.220  49.740  1.00  0.00           N
ATOM    505  HN  LEU A 615      57.980  34.530  49.070  1.00  0.00           H
ATOM    506  CA  LEU A 615      57.070  35.960  50.210  1.00  0.00           C
ATOM    507  HA  LEU A 615      57.250  37.010  50.020  1.00  0.00           H
ATOM    508  CB  LEU A 615      55.800  35.510  49.400  1.00  0.00           C
ATOM    509  HB1 LEU A 615      54.950  35.380  50.120  1.00  0.00           H
ATOM    510  HB2 LEU A 615      55.920  34.460  49.050  1.00  0.00           H
ATOM    511  CG  LEU A 615      55.310  36.470  48.270  1.00  0.00           C
ATOM    512  HG  LEU A 615      54.500  35.960  47.710  1.00  0.00           H
ATOM    513  CD1 LEU A 615      54.650  37.680  48.850  1.00  0.00           C
ATOM    514 HD11 LEU A 615      53.820  37.250  49.450  1.00  0.00           H
ATOM    515 HD12 LEU A 615      54.360  38.430  48.080  1.00  0.00           H
ATOM    516 HD13 LEU A 615      55.300  38.320  49.500  1.00  0.00           H
ATOM    517  CD2 LEU A 615      56.440  36.800  47.350  1.00  0.00           C
ATOM    518 HD21 LEU A 615      56.950  35.860  47.050  1.00  0.00           H
ATOM    519 HD22 LEU A 615      57.160  37.540  47.730  1.00  0.00           H
ATOM    520 HD23 LEU A 615      55.940  37.260  46.470  1.00  0.00           H
ATOM    521  C   LEU A 615      56.780  35.900  51.700  1.00  0.00           C
ATOM    522  O   LEU A 615      56.340  36.900  52.200  1.00  0.00           O
ATOM    523  N   TYR A 616      56.950  34.710  52.330  1.00  0.00           N
ATOM    524  HN  TYR A 616      57.110  33.920  51.740  1.00  0.00           H
ATOM    525  CA  TYR A 616      56.980  34.480  53.730  1.00  0.00           C
ATOM    526  HA  TYR A 616      56.080  34.820  54.220  1.00  0.00           H
ATOM    527  CB  TYR A 616      57.230  33.010  54.010  1.00  0.00           C
ATOM    528  HB1 TYR A 616      58.130  32.590  53.510  1.00  0.00           H
ATOM    529  HB2 TYR A 616      56.400  32.400  53.610  1.00  0.00           H
ATOM    530  CG  TYR A 616      57.350  32.720  55.510  1.00  0.00           C
ATOM    531  CD1 TYR A 616      56.190  32.970  56.310  1.00  0.00           C
ATOM    532  HD1 TYR A 616      55.290  33.470  55.970  1.00  0.00           H
ATOM    533  CE1 TYR A 616      56.180  32.780  57.700  1.00  0.00           C
ATOM    534  HE1 TYR A 616      55.260  33.050  58.200  1.00  0.00           H
ATOM    535  CZ  TYR A 616      57.360  32.480  58.300  1.00  0.00           C
ATOM    536  OH  TYR A 616      57.560  32.530  59.680  1.00  0.00           O
ATOM    537  HH  TYR A 616      56.740  32.570  60.170  1.00  0.00           H
ATOM    538  CD2 TYR A 616      58.490  32.200  56.090  1.00  0.00           C
ATOM    539  HD2 TYR A 616      59.260  31.760  55.480  1.00  0.00           H
ATOM    540  CE2 TYR A 616      58.500  32.200  57.510  1.00  0.00           C
ATOM    541  HE2 TYR A 616      59.320  31.840  58.110  1.00  0.00           H
ATOM    542  C   TYR A 616      57.990  35.320  54.450  1.00  0.00           C
ATOM    543  O   TYR A 616      57.610  36.020  55.340  1.00  0.00           O
ATOM    544  N   CYS A 617      59.300  35.310  54.100  1.00  0.00           N
ATOM    545  HN  CYS A 617      59.660  34.630  53.460  1.00  0.00           H
ATOM    546  CA  CYS A 617      60.310  36.110  54.680  1.00  0.00           C
ATOM    547  HA  CYS A 617      60.240  35.970  55.750  1.00  0.00           H
ATOM    548  CB  CYS A 617      61.670  35.710  54.160  1.00  0.00           C
ATOM    549  HB1 CYS A 617      62.310  36.500  54.610  1.00  0.00           H
ATOM    550  HB2 CYS A 617      61.650  35.600  53.050  1.00  0.00           H
ATOM    551  SG  CYS A 617      62.170  34.120  54.950  1.00  0.00           S
ATOM    552  HG1 CYS A 617      63.390  34.520  55.260  1.00  0.00           H
ATOM    553  C   CYS A 617      60.030  37.650  54.500  1.00  0.00           C
ATOM    554  O   CYS A 617      60.120  38.380  55.510  1.00  0.00           O
ATOM    555  N   ALA A 618      59.550  38.010  53.340  1.00  0.00           N
ATOM    556  HN  ALA A 618      59.460  37.420  52.540  1.00  0.00           H
ATOM    557  CA  ALA A 618      59.030  39.370  53.160  1.00  0.00           C
ATOM    558  HA  ALA A 618      59.870  39.970  53.460  1.00  0.00           H
ATOM    559  CB  ALA A 618      58.680  39.590  51.690  1.00  0.00           C
ATOM    560  HB1 ALA A 618      59.600  39.690  51.080  1.00  0.00           H
ATOM    561  HB2 ALA A 618      58.220  40.600  51.640  1.00  0.00           H
ATOM    562  HB3 ALA A 618      57.980  38.840  51.260  1.00  0.00           H
ATOM    563  C   ALA A 618      57.780  39.840  53.950  1.00  0.00           C
ATOM    564  O   ALA A 618      57.770  40.980  54.400  1.00  0.00           O
ATOM    565  N   CYS A 619      56.780  38.960  54.170  1.00  0.00           N
ATOM    566  HN  CYS A 619      56.850  38.060  53.740  1.00  0.00           H
ATOM    567  CA  CYS A 619      55.620  39.250  54.960  1.00  0.00           C
ATOM    568  HA  CYS A 619      55.140  40.150  54.590  1.00  0.00           H
ATOM    569  CB  CYS A 619      54.540  38.170  54.860  1.00  0.00           C
ATOM    570  HB1 CYS A 619      53.680  38.370  55.530  1.00  0.00           H
ATOM    571  HB2 CYS A 619      54.990  37.180  55.120  1.00  0.00           H
ATOM    572  SG  CYS A 619      53.750  38.160  53.200  1.00  0.00           S
ATOM    573  HG1 CYS A 619      54.610  37.220  52.840  1.00  0.00           H
ATOM    574  C   CYS A 619      55.880  39.470  56.390  1.00  0.00           C
ATOM    575  O   CYS A 619      55.300  40.290  57.100  1.00  0.00           O
ATOM    576  N   MET A 620      56.840  38.690  56.980  1.00  0.00           N
ATOM    577  HN  MET A 620      57.480  38.170  56.430  1.00  0.00           H
ATOM    578  CA  MET A 620      56.990  38.600  58.410  1.00  0.00           C
ATOM    579  HA  MET A 620      55.970  38.450  58.730  1.00  0.00           H
ATOM    580  CB  MET A 620      57.880  37.370  58.900  1.00  0.00           C
ATOM    581  HB1 MET A 620      58.020  37.530  59.990  1.00  0.00           H
ATOM    582  HB2 MET A 620      58.850  37.460  58.360  1.00  0.00           H
ATOM    583  CG  MET A 620      57.340  35.950  58.630  1.00  0.00           C
ATOM    584  HG1 MET A 620      58.050  35.150  58.950  1.00  0.00           H
ATOM    585  HG2 MET A 620      57.230  35.640  57.570  1.00  0.00           H
ATOM    586  SD  MET A 620      55.820  35.610  59.580  1.00  0.00           S
ATOM    587  CE  MET A 620      56.430  35.630  61.300  1.00  0.00           C
ATOM    588  HE1 MET A 620      57.190  34.830  61.460  1.00  0.00           H
ATOM    589  HE2 MET A 620      55.640  35.590  62.070  1.00  0.00           H
ATOM    590  HE3 MET A 620      56.970  36.620  61.340  1.00  0.00           H
ATOM    591  C   MET A 620      57.400  39.870  59.160  1.00  0.00           C
ATOM    592  O   MET A 620      56.700  40.210  60.110  1.00  0.00           O
ATOM    593  N   SER A 621      58.450  40.480  58.640  1.00  0.00           N
ATOM    594  HN  SER A 621      58.990  40.010  57.940  1.00  0.00           H
ATOM    595  CA  SER A 621      59.030  41.770  59.160  1.00  0.00           C
ATOM    596  HA  SER A 621      59.320  41.540  60.180  1.00  0.00           H
ATOM    597  CB  SER A 621      60.350  42.220  58.430  1.00  0.00           C
ATOM    598  HB1 SER A 621      60.640  43.140  58.980  1.00  0.00           H
ATOM    599  HB2 SER A 621      60.130  42.370  57.360  1.00  0.00           H
ATOM    600  OG  SER A 621      61.290  41.190  58.550  1.00  0.00           O
ATOM    601  HG1 SER A 621      61.640  41.050  57.660  1.00  0.00           H
ATOM    602  C   SER A 621      58.030  42.890  59.240  1.00  0.00           C
ATOM    603  O   SER A 621      58.140  43.480  60.320  1.00  0.00           O
ATOM    604  N   PRO A 622      57.190  43.230  58.260  1.00  0.00           N
ATOM    605  CD  PRO A 622      57.420  42.950  56.910  1.00  0.00           C
ATOM    606  HD1 PRO A 622      57.530  41.850  56.820  1.00  0.00           H
ATOM    607  HD2 PRO A 622      58.250  43.570  56.500  1.00  0.00           H
ATOM    608  CA  PRO A 622      56.200  44.310  58.450  1.00  0.00           C
ATOM    609  HA  PRO A 622      56.750  45.140  58.860  1.00  0.00           H
ATOM    610  CB  PRO A 622      55.620  44.590  57.070  1.00  0.00           C
ATOM    611  HB1 PRO A 622      55.960  45.560  56.640  1.00  0.00           H
ATOM    612  HB2 PRO A 622      54.530  44.600  56.890  1.00  0.00           H
ATOM    613  CG  PRO A 622      56.190  43.430  56.230  1.00  0.00           C
ATOM    614  HG1 PRO A 622      55.390  42.680  56.110  1.00  0.00           H
ATOM    615  HG2 PRO A 622      56.390  43.840  55.220  1.00  0.00           H
ATOM    616  C   PRO A 622      55.080  43.960  59.350  1.00  0.00           C
ATOM    617  O   PRO A 622      54.620  44.760  60.130  1.00  0.00           O
ATOM    618  N   VAL A 623      54.510  42.740  59.230  1.00  0.00           N
ATOM    619  HN  VAL A 623      54.680  42.020  58.550  1.00  0.00           H
ATOM    620  CA  VAL A 623      53.520  42.240  60.160  1.00  0.00           C
ATOM    621  HA  VAL A 623      52.700  42.940  60.110  1.00  0.00           H
ATOM    622  CB  VAL A 623      53.090  40.830  59.680  1.00  0.00           C
ATOM    623  HB  VAL A 623      54.040  40.250  59.610  1.00  0.00           H
ATOM    624  CG1 VAL A 623      52.220  40.080  60.710  1.00  0.00           C
ATOM    625 HG11 VAL A 623      51.420  40.760  61.080  1.00  0.00           H
ATOM    626 HG12 VAL A 623      52.750  39.760  61.630  1.00  0.00           H
ATOM    627 HG13 VAL A 623      51.770  39.200  60.200  1.00  0.00           H
ATOM    628  CG2 VAL A 623      52.370  40.890  58.350  1.00  0.00           C
ATOM    629 HG21 VAL A 623      53.170  41.120  57.620  1.00  0.00           H
ATOM    630 HG22 VAL A 623      51.560  41.650  58.330  1.00  0.00           H
ATOM    631 HG23 VAL A 623      52.020  39.850  58.180  1.00  0.00           H
ATOM    632  C   VAL A 623      53.950  42.230  61.550  1.00  0.00           C
ATOM    633  O   VAL A 623      53.250  42.730  62.460  1.00  0.00           O
ATOM    634  N   ILE A 624      55.160  41.670  61.880  1.00  0.00           N
ATOM    635  HN  ILE A 624      55.640  41.190  61.150  1.00  0.00           H
ATOM    636  CA  ILE A 624      55.810  41.690  63.190  1.00  0.00           C
ATOM    637  HA  ILE A 624      55.170  41.350  63.990  1.00  0.00           H
ATOM    638  CB  ILE A 624      57.060  40.780  63.200  1.00  0.00           C
ATOM    639  HB  ILE A 624      57.820  41.050  62.450  1.00  0.00           H
ATOM    640  CG2 ILE A 624      57.710  41.040  64.580  1.00  0.00           C
ATOM    641 HG21 ILE A 624      58.630  40.460  64.770  1.00  0.00           H
ATOM    642 HG22 ILE A 624      57.010  41.170  65.440  1.00  0.00           H
ATOM    643 HG23 ILE A 624      58.200  42.030  64.490  1.00  0.00           H
ATOM    644  CG1 ILE A 624      56.630  39.270  63.130  1.00  0.00           C
ATOM    645 HG11 ILE A 624      57.590  38.710  63.230  1.00  0.00           H
ATOM    646 HG12 ILE A 624      56.100  39.120  62.160  1.00  0.00           H
ATOM    647  CD  ILE A 624      55.650  38.660  64.130  1.00  0.00           C
ATOM    648  HD1 ILE A 624      54.680  39.190  64.220  1.00  0.00           H
ATOM    649  HD2 ILE A 624      56.090  38.670  65.150  1.00  0.00           H
ATOM    650  HD3 ILE A 624      55.620  37.580  63.870  1.00  0.00           H
ATOM    651  C   ILE A 624      56.140  43.160  63.650  1.00  0.00           C
ATOM    652  O   ILE A 624      55.830  43.540  64.800  1.00  0.00           O
ATOM    653  N   THR A 625      56.640  44.090  62.770  1.00  0.00           N
ATOM    654  HN  THR A 625      56.950  43.790  61.870  1.00  0.00           H
ATOM    655  CA  THR A 625      56.720  45.500  63.060  1.00  0.00           C
ATOM    656  HA  THR A 625      57.280  45.610  63.980  1.00  0.00           H
ATOM    657  CB  THR A 625      57.500  46.380  62.100  1.00  0.00           C
ATOM    658  HB  THR A 625      56.880  46.470  61.180  1.00  0.00           H
ATOM    659  OG1 THR A 625      58.690  45.730  61.690  1.00  0.00           O
ATOM    660  HG1 THR A 625      58.500  44.820  61.470  1.00  0.00           H
ATOM    661  CG2 THR A 625      57.800  47.760  62.530  1.00  0.00           C
ATOM    662 HG21 THR A 625      57.000  48.460  62.860  1.00  0.00           H
ATOM    663 HG22 THR A 625      58.470  48.260  61.790  1.00  0.00           H
ATOM    664 HG23 THR A 625      58.490  47.670  63.390  1.00  0.00           H
ATOM    665  C   THR A 625      55.520  46.300  63.380  1.00  0.00           C
ATOM    666  O   THR A 625      55.360  47.000  64.390  1.00  0.00           O
ATOM    667  N   PHE A 626      54.630  46.240  62.360  1.00  0.00           N
ATOM    668  HN  PHE A 626      54.900  45.740  61.550  1.00  0.00           H
ATOM    669  CA  PHE A 626      53.430  47.050  62.350  1.00  0.00           C
ATOM    670  HA  PHE A 626      53.800  48.010  62.660  1.00  0.00           H
ATOM    671  CB  PHE A 626      52.790  47.050  60.910  1.00  0.00           C
ATOM    672  HB1 PHE A 626      51.770  47.500  60.950  1.00  0.00           H
ATOM    673  HB2 PHE A 626      52.570  46.000  60.610  1.00  0.00           H
ATOM    674  CG  PHE A 626      53.550  47.850  59.880  1.00  0.00           C
ATOM    675  CD1 PHE A 626      54.850  48.490  60.170  1.00  0.00           C
ATOM    676  HD1 PHE A 626      55.240  48.430  61.170  1.00  0.00           H
ATOM    677  CE1 PHE A 626      55.540  49.250  59.260  1.00  0.00           C
ATOM    678  HE1 PHE A 626      56.540  49.570  59.520  1.00  0.00           H
ATOM    679  CZ  PHE A 626      55.020  49.400  57.990  1.00  0.00           C
ATOM    680  HZ  PHE A 626      55.610  49.960  57.270  1.00  0.00           H
ATOM    681  CD2 PHE A 626      53.060  47.970  58.540  1.00  0.00           C
ATOM    682  HD2 PHE A 626      52.220  47.410  58.200  1.00  0.00           H
ATOM    683  CE2 PHE A 626      53.800  48.800  57.650  1.00  0.00           C
ATOM    684  HE2 PHE A 626      53.410  49.000  56.670  1.00  0.00           H
ATOM    685  C   PHE A 626      52.490  46.580  63.460  1.00  0.00           C
ATOM    686  O   PHE A 626      51.870  47.420  64.160  1.00  0.00           O
ATOM    687  N   GLY A 627      52.390  45.240  63.720  1.00  0.00           N
ATOM    688  HN  GLY A 627      53.050  44.660  63.240  1.00  0.00           H
ATOM    689  CA  GLY A 627      51.570  44.760  64.880  1.00  0.00           C
ATOM    690  HA1 GLY A 627      51.620  43.680  64.940  1.00  0.00           H
ATOM    691  HA2 GLY A 627      50.590  45.190  64.810  1.00  0.00           H
ATOM    692  C   GLY A 627      52.220  45.220  66.230  1.00  0.00           C
ATOM    693  O   GLY A 627      51.580  45.730  67.140  1.00  0.00           O
ATOM    694  N   GLY A 628      53.560  45.050  66.390  1.00  0.00           N
ATOM    695  HN  GLY A 628      54.070  44.460  65.770  1.00  0.00           H
ATOM    696  CA  GLY A 628      54.380  45.500  67.550  1.00  0.00           C
ATOM    697  HA1 GLY A 628      55.390  45.250  67.280  1.00  0.00           H
ATOM    698  HA2 GLY A 628      54.110  45.040  68.490  1.00  0.00           H
ATOM    699  C   GLY A 628      54.350  46.950  67.900  1.00  0.00           C
ATOM    700  O   GLY A 628      54.390  47.240  69.030  1.00  0.00           O
ATOM    701  N   LEU A 629      54.470  47.810  66.900  1.00  0.00           N
ATOM    702  HN  LEU A 629      54.600  47.380  66.010  1.00  0.00           H
ATOM    703  CA  LEU A 629      54.400  49.260  66.990  1.00  0.00           C
ATOM    704  HA  LEU A 629      54.980  49.580  67.840  1.00  0.00           H
ATOM    705  CB  LEU A 629      54.770  49.960  65.740  1.00  0.00           C
ATOM    706  HB1 LEU A 629      53.920  49.820  65.050  1.00  0.00           H
ATOM    707  HB2 LEU A 629      55.660  49.410  65.350  1.00  0.00           H
ATOM    708  CG  LEU A 629      55.060  51.470  65.790  1.00  0.00           C
ATOM    709  HG  LEU A 629      54.380  51.920  66.530  1.00  0.00           H
ATOM    710  CD1 LEU A 629      56.560  51.610  66.200  1.00  0.00           C
ATOM    711 HD11 LEU A 629      56.800  51.050  67.130  1.00  0.00           H
ATOM    712 HD12 LEU A 629      56.760  52.690  66.370  1.00  0.00           H
ATOM    713 HD13 LEU A 629      57.220  51.130  65.430  1.00  0.00           H
ATOM    714  CD2 LEU A 629      54.820  52.150  64.390  1.00  0.00           C
ATOM    715 HD21 LEU A 629      55.530  51.590  63.740  1.00  0.00           H
ATOM    716 HD22 LEU A 629      54.990  53.230  64.620  1.00  0.00           H
ATOM    717 HD23 LEU A 629      53.800  51.910  64.020  1.00  0.00           H
ATOM    718  C   LEU A 629      53.050  49.740  67.370  1.00  0.00           C
ATOM    719  O   LEU A 629      52.770  50.520  68.300  1.00  0.00           O
ATOM    720  N   LEU A 630      52.020  49.120  66.680  1.00  0.00           N
ATOM    721  HN  LEU A 630      52.220  48.490  65.940  1.00  0.00           H
ATOM    722  CA  LEU A 630      50.560  49.300  67.110  1.00  0.00           C
ATOM    723  HA  LEU A 630      50.290  50.350  67.040  1.00  0.00           H
ATOM    724  CB  LEU A 630      49.730  48.450  66.220  1.00  0.00           C
ATOM    725  HB1 LEU A 630      50.030  47.410  66.450  1.00  0.00           H
ATOM    726  HB2 LEU A 630      50.020  48.770  65.200  1.00  0.00           H
ATOM    727  CG  LEU A 630      48.210  48.500  66.340  1.00  0.00           C
ATOM    728  HG  LEU A 630      47.920  48.130  67.350  1.00  0.00           H
ATOM    729  CD1 LEU A 630      47.610  49.870  66.070  1.00  0.00           C
ATOM    730 HD11 LEU A 630      46.500  49.910  66.030  1.00  0.00           H
ATOM    731 HD12 LEU A 630      48.050  50.350  65.160  1.00  0.00           H
ATOM    732 HD13 LEU A 630      48.040  50.540  66.850  1.00  0.00           H
ATOM    733  CD2 LEU A 630      47.610  47.490  65.440  1.00  0.00           C
ATOM    734 HD21 LEU A 630      47.690  47.820  64.380  1.00  0.00           H
ATOM    735 HD22 LEU A 630      46.550  47.360  65.750  1.00  0.00           H
ATOM    736 HD23 LEU A 630      48.120  46.520  65.620  1.00  0.00           H
ATOM    737  C   LEU A 630      50.190  48.940  68.600  1.00  0.00           C
ATOM    738  O   LEU A 630      49.440  49.610  69.260  1.00  0.00           O
ATOM    739  N   GLY A 631      50.730  47.820  69.100  1.00  0.00           N
ATOM    740  HN  GLY A 631      51.400  47.290  68.580  1.00  0.00           H
ATOM    741  CA  GLY A 631      50.700  47.360  70.490  1.00  0.00           C
ATOM    742  HA1 GLY A 631      51.270  46.460  70.420  1.00  0.00           H
ATOM    743  HA2 GLY A 631      49.660  47.280  70.770  1.00  0.00           H
ATOM    744  C   GLY A 631      51.360  48.320  71.490  1.00  0.00           C
ATOM    745  O   GLY A 631      50.870  48.510  72.620  1.00  0.00           O
ATOM    746  N   GLU A 632      52.420  49.000  71.070  1.00  0.00           N
ATOM    747  HN  GLU A 632      52.810  48.850  70.160  1.00  0.00           H
ATOM    748  CA  GLU A 632      52.970  50.040  71.930  1.00  0.00           C
ATOM    749  HA  GLU A 632      52.900  49.680  72.940  1.00  0.00           H
ATOM    750  CB  GLU A 632      54.450  50.370  71.620  1.00  0.00           C
ATOM    751  HB1 GLU A 632      54.510  50.380  70.510  1.00  0.00           H
ATOM    752  HB2 GLU A 632      55.150  49.550  71.890  1.00  0.00           H
ATOM    753  CG  GLU A 632      55.000  51.710  72.140  1.00  0.00           C
ATOM    754  HG1 GLU A 632      54.800  51.900  73.220  1.00  0.00           H
ATOM    755  HG2 GLU A 632      54.440  52.520  71.610  1.00  0.00           H
ATOM    756  CD  GLU A 632      56.470  51.980  71.670  1.00  0.00           C
ATOM    757  OE1 GLU A 632      56.710  51.900  70.420  1.00  0.00           O
ATOM    758  OE2 GLU A 632      57.400  52.210  72.480  1.00  0.00           O
ATOM    759  C   GLU A 632      52.100  51.270  71.810  1.00  0.00           C
ATOM    760  O   GLU A 632      51.940  51.980  72.780  1.00  0.00           O
ATOM    761  N   ALA A 633      51.560  51.600  70.640  1.00  0.00           N
ATOM    762  HN  ALA A 633      51.790  51.100  69.800  1.00  0.00           H
ATOM    763  CA  ALA A 633      50.850  52.790  70.350  1.00  0.00           C
ATOM    764  HA  ALA A 633      51.450  53.670  70.540  1.00  0.00           H
ATOM    765  CB  ALA A 633      50.640  52.770  68.870  1.00  0.00           C
ATOM    766  HB1 ALA A 633      50.250  53.770  68.590  1.00  0.00           H
ATOM    767  HB2 ALA A 633      49.870  52.020  68.600  1.00  0.00           H
ATOM    768  HB3 ALA A 633      51.550  52.560  68.270  1.00  0.00           H
ATOM    769  C   ALA A 633      49.530  52.900  71.070  1.00  0.00           C
ATOM    770  O   ALA A 633      49.070  54.030  71.440  1.00  0.00           O
ATOM    771  N   THR A 634      48.820  51.790  71.210  1.00  0.00           N
ATOM    772  HN  THR A 634      49.130  51.020  70.680  1.00  0.00           H
ATOM    773  CA  THR A 634      47.500  51.750  71.850  1.00  0.00           C
ATOM    774  HA  THR A 634      47.060  52.720  71.700  1.00  0.00           H
ATOM    775  CB  THR A 634      46.640  50.730  71.150  1.00  0.00           C
ATOM    776  HB  THR A 634      45.630  50.730  71.610  1.00  0.00           H
ATOM    777  OG1 THR A 634      47.110  49.390  71.100  1.00  0.00           O
ATOM    778  HG1 THR A 634      47.760  49.370  70.400  1.00  0.00           H
ATOM    779  CG2 THR A 634      46.350  51.120  69.750  1.00  0.00           C
ATOM    780 HG21 THR A 634      45.910  50.250  69.220  1.00  0.00           H
ATOM    781 HG22 THR A 634      47.220  51.420  69.130  1.00  0.00           H
ATOM    782 HG23 THR A 634      45.730  52.030  69.670  1.00  0.00           H
ATOM    783  C   THR A 634      47.500  51.380  73.260  1.00  0.00           C
ATOM    784  O   THR A 634      46.490  51.110  73.990  1.00  0.00           O
ATOM    785  N   GLU A 635      48.730  51.320  73.840  1.00  0.00           N
ATOM    786  HN  GLU A 635      49.430  51.700  73.230  1.00  0.00           H
ATOM    787  CA  GLU A 635      49.130  50.640  75.030  1.00  0.00           C
ATOM    788  HA  GLU A 635      50.180  50.490  74.850  1.00  0.00           H
ATOM    789  CB  GLU A 635      48.980  51.470  76.320  1.00  0.00           C
ATOM    790  HB1 GLU A 635      49.490  50.820  77.070  1.00  0.00           H
ATOM    791  HB2 GLU A 635      47.960  51.460  76.760  1.00  0.00           H
ATOM    792  CG  GLU A 635      49.450  52.930  76.310  1.00  0.00           C
ATOM    793  HG1 GLU A 635      49.140  53.490  75.400  1.00  0.00           H
ATOM    794  HG2 GLU A 635      50.550  52.990  76.200  1.00  0.00           H
ATOM    795  CD  GLU A 635      49.100  53.670  77.520  1.00  0.00           C
ATOM    796  OE1 GLU A 635      49.310  54.920  77.600  1.00  0.00           O
ATOM    797  OE2 GLU A 635      48.600  53.020  78.460  1.00  0.00           O
ATOM    798  C   GLU A 635      48.570  49.170  75.330  1.00  0.00           C
ATOM    799  O   GLU A 635      47.800  48.830  76.230  1.00  0.00           O
ATOM    800  N   GLY A 636      48.940  48.230  74.500  1.00  0.00           N
ATOM    801  HN  GLY A 636      49.640  48.360  73.820  1.00  0.00           H
ATOM    802  CA  GLY A 636      48.590  46.830  74.600  1.00  0.00           C
ATOM    803  HA1 GLY A 636      48.740  46.480  75.620  1.00  0.00           H
ATOM    804  HA2 GLY A 636      49.240  46.460  73.830  1.00  0.00           H
ATOM    805  C   GLY A 636      47.160  46.360  74.210  1.00  0.00           C
ATOM    806  O   GLY A 636      46.900  45.160  74.400  1.00  0.00           O
ATOM    807  N   ARG A 637      46.310  47.190  73.580  1.00  0.00           N
ATOM    808  HN  ARG A 637      46.620  48.120  73.380  1.00  0.00           H
ATOM    809  CA  ARG A 637      44.960  46.840  73.120  1.00  0.00           C
ATOM    810  HA  ARG A 637      44.630  46.270  73.970  1.00  0.00           H
ATOM    811  CB  ARG A 637      44.080  48.140  73.060  1.00  0.00           C
ATOM    812  HB1 ARG A 637      43.130  48.090  72.490  1.00  0.00           H
ATOM    813  HB2 ARG A 637      44.640  48.870  72.440  1.00  0.00           H
ATOM    814  CG  ARG A 637      43.760  48.770  74.450  1.00  0.00           C
ATOM    815  HG1 ARG A 637      44.690  48.830  75.070  1.00  0.00           H
ATOM    816  HG2 ARG A 637      43.150  48.050  75.040  1.00  0.00           H
ATOM    817  CD  ARG A 637      43.120  50.150  74.460  1.00  0.00           C
ATOM    818  HD1 ARG A 637      42.090  49.990  74.100  1.00  0.00           H
ATOM    819  HD2 ARG A 637      43.620  50.890  73.800  1.00  0.00           H
ATOM    820  NE  ARG A 637      43.010  50.680  75.860  1.00  0.00           N
ATOM    821  HE  ARG A 637      42.050  50.690  76.140  1.00  0.00           H
ATOM    822  CZ  ARG A 637      43.860  51.260  76.660  1.00  0.00           C
ATOM    823  NH1 ARG A 637      45.130  51.450  76.400  1.00  0.00           N
ATOM    824 HH11 ARG A 637      45.730  52.010  76.990  1.00  0.00           H
ATOM    825 HH12 ARG A 637      45.530  51.260  75.500  1.00  0.00           H
ATOM    826  NH2 ARG A 637      43.440  51.690  77.840  1.00  0.00           N
ATOM    827 HH21 ARG A 637      42.460  51.590  78.010  1.00  0.00           H
ATOM    828 HH22 ARG A 637      44.190  52.010  78.410  1.00  0.00           H
ATOM    829  C   ARG A 637      44.940  46.030  71.810  1.00  0.00           C
ATOM    830  O   ARG A 637      43.940  45.350  71.480  1.00  0.00           O
ATOM    831  N   LEU A 638      46.100  46.020  71.100  1.00  0.00           N
ATOM    832  HN  LEU A 638      46.870  46.540  71.460  1.00  0.00           H
ATOM    833  CA  LEU A 638      46.450  45.280  69.870  1.00  0.00           C
ATOM    834  HA  LEU A 638      45.940  44.330  69.890  1.00  0.00           H
ATOM    835  CB  LEU A 638      46.070  45.990  68.560  1.00  0.00           C
ATOM    836  HB1 LEU A 638      46.520  45.520  67.660  1.00  0.00           H
ATOM    837  HB2 LEU A 638      46.390  47.040  68.750  1.00  0.00           H
ATOM    838  CG  LEU A 638      44.480  46.120  68.300  1.00  0.00           C
ATOM    839  HG  LEU A 638      44.100  46.520  69.270  1.00  0.00           H
ATOM    840  CD1 LEU A 638      44.270  47.240  67.250  1.00  0.00           C
ATOM    841 HD11 LEU A 638      44.840  48.130  67.590  1.00  0.00           H
ATOM    842 HD12 LEU A 638      43.190  47.470  67.170  1.00  0.00           H
ATOM    843 HD13 LEU A 638      44.620  46.860  66.270  1.00  0.00           H
ATOM    844  CD2 LEU A 638      43.690  44.870  68.050  1.00  0.00           C
ATOM    845 HD21 LEU A 638      42.600  44.980  67.870  1.00  0.00           H
ATOM    846 HD22 LEU A 638      43.860  44.150  68.870  1.00  0.00           H
ATOM    847 HD23 LEU A 638      44.140  44.430  67.130  1.00  0.00           H
ATOM    848  C   LEU A 638      47.840  44.850  69.820  1.00  0.00           C
ATOM    849  O   LEU A 638      48.580  45.330  70.620  1.00  0.00           O
ATOM    850  N   SER A 639      48.290  43.950  68.880  1.00  0.00           N
ATOM    851  HN  SER A 639      47.570  43.350  68.520  1.00  0.00           H
ATOM    852  CA  SER A 639      49.580  43.400  69.040  1.00  0.00           C
ATOM    853  HA  SER A 639      50.260  44.210  69.230  1.00  0.00           H
ATOM    854  CB  SER A 639      49.720  42.280  70.160  1.00  0.00           C
ATOM    855  HB1 SER A 639      49.360  42.800  71.080  1.00  0.00           H
ATOM    856  HB2 SER A 639      50.780  42.080  70.420  1.00  0.00           H
ATOM    857  OG  SER A 639      49.030  41.050  69.870  1.00  0.00           O
ATOM    858  HG1 SER A 639      48.200  41.100  70.350  1.00  0.00           H
ATOM    859  C   SER A 639      50.110  42.700  67.810  1.00  0.00           C
ATOM    860  O   SER A 639      49.390  42.390  66.890  1.00  0.00           O
ATOM    861  N   ALA A 640      51.440  42.390  67.790  1.00  0.00           N
ATOM    862  HN  ALA A 640      51.940  42.530  68.630  1.00  0.00           H
ATOM    863  CA  ALA A 640      52.100  41.500  66.850  1.00  0.00           C
ATOM    864  HA  ALA A 640      52.000  41.830  65.820  1.00  0.00           H
ATOM    865  CB  ALA A 640      53.630  41.310  67.180  1.00  0.00           C
ATOM    866  HB1 ALA A 640      53.780  40.850  68.180  1.00  0.00           H
ATOM    867  HB2 ALA A 640      54.190  42.260  67.260  1.00  0.00           H
ATOM    868  HB3 ALA A 640      54.100  40.610  66.450  1.00  0.00           H
ATOM    869  C   ALA A 640      51.540  40.120  66.770  1.00  0.00           C
ATOM    870  O   ALA A 640      51.440  39.530  65.720  1.00  0.00           O
ATOM    871  N   ILE A 641      51.130  39.500  67.870  1.00  0.00           N
ATOM    872  HN  ILE A 641      51.290  39.830  68.800  1.00  0.00           H
ATOM    873  CA  ILE A 641      50.460  38.180  67.860  1.00  0.00           C
ATOM    874  HA  ILE A 641      50.990  37.520  67.200  1.00  0.00           H
ATOM    875  CB  ILE A 641      50.390  37.580  69.230  1.00  0.00           C
ATOM    876  HB  ILE A 641      49.880  38.280  69.930  1.00  0.00           H
ATOM    877  CG2 ILE A 641      49.610  36.270  69.190  1.00  0.00           C
ATOM    878 HG21 ILE A 641      48.530  36.420  69.370  1.00  0.00           H
ATOM    879 HG22 ILE A 641      50.080  35.660  69.990  1.00  0.00           H
ATOM    880 HG23 ILE A 641      49.890  35.760  68.240  1.00  0.00           H
ATOM    881  CG1 ILE A 641      51.810  37.420  69.950  1.00  0.00           C
ATOM    882 HG11 ILE A 641      52.460  38.300  69.760  1.00  0.00           H
ATOM    883 HG12 ILE A 641      52.220  36.440  69.600  1.00  0.00           H
ATOM    884  CD  ILE A 641      51.700  37.480  71.440  1.00  0.00           C
ATOM    885  HD1 ILE A 641      52.690  37.630  71.930  1.00  0.00           H
ATOM    886  HD2 ILE A 641      51.180  36.580  71.830  1.00  0.00           H
ATOM    887  HD3 ILE A 641      51.170  38.390  71.790  1.00  0.00           H
ATOM    888  C   ILE A 641      49.060  38.240  67.230  1.00  0.00           C
ATOM    889  O   ILE A 641      48.770  37.510  66.360  1.00  0.00           O
ATOM    890  N   GLU A 642      48.180  39.220  67.580  1.00  0.00           N
ATOM    891  HN  GLU A 642      48.470  39.960  68.180  1.00  0.00           H
ATOM    892  CA  GLU A 642      46.900  39.460  66.970  1.00  0.00           C
ATOM    893  HA  GLU A 642      46.340  38.550  67.140  1.00  0.00           H
ATOM    894  CB  GLU A 642      46.090  40.580  67.750  1.00  0.00           C
ATOM    895  HB1 GLU A 642      45.170  40.790  67.150  1.00  0.00           H
ATOM    896  HB2 GLU A 642      46.730  41.470  67.750  1.00  0.00           H
ATOM    897  CG  GLU A 642      45.670  40.190  69.220  1.00  0.00           C
ATOM    898  HG1 GLU A 642      46.340  39.390  69.580  1.00  0.00           H
ATOM    899  HG2 GLU A 642      44.630  39.820  69.140  1.00  0.00           H
ATOM    900  CD  GLU A 642      45.770  41.330  70.110  1.00  0.00           C
ATOM    901  OE1 GLU A 642      46.780  41.410  70.880  1.00  0.00           O
ATOM    902  OE2 GLU A 642      44.840  42.180  70.260  1.00  0.00           O
ATOM    903  C   GLU A 642      47.000  39.750  65.520  1.00  0.00           C
ATOM    904  O   GLU A 642      46.220  39.270  64.640  1.00  0.00           O
ATOM    905  N   SER A 643      48.170  40.450  65.140  1.00  0.00           N
ATOM    906  HN  SER A 643      48.640  40.960  65.850  1.00  0.00           H
ATOM    907  CA  SER A 643      48.510  40.700  63.760  1.00  0.00           C
ATOM    908  HA  SER A 643      47.720  41.150  63.180  1.00  0.00           H
ATOM    909  CB  SER A 643      49.550  41.830  63.630  1.00  0.00           C
ATOM    910  HB1 SER A 643      49.760  42.150  62.590  1.00  0.00           H
ATOM    911  HB2 SER A 643      50.510  41.610  64.130  1.00  0.00           H
ATOM    912  OG  SER A 643      49.000  43.020  64.190  1.00  0.00           O
ATOM    913  HG1 SER A 643      48.970  42.890  65.140  1.00  0.00           H
ATOM    914  C   SER A 643      48.910  39.390  62.960  1.00  0.00           C
ATOM    915  O   SER A 643      48.610  39.340  61.790  1.00  0.00           O
ATOM    916  N   LEU A 644      49.600  38.340  63.530  1.00  0.00           N
ATOM    917  HN  LEU A 644      50.100  38.450  64.380  1.00  0.00           H
ATOM    918  CA  LEU A 644      49.780  37.160  62.750  1.00  0.00           C
ATOM    919  HA  LEU A 644      50.000  37.340  61.710  1.00  0.00           H
ATOM    920  CB  LEU A 644      50.870  36.310  63.480  1.00  0.00           C
ATOM    921  HB1 LEU A 644      50.860  35.230  63.210  1.00  0.00           H
ATOM    922  HB2 LEU A 644      50.610  36.440  64.550  1.00  0.00           H
ATOM    923  CG  LEU A 644      52.320  36.780  63.340  1.00  0.00           C
ATOM    924  HG  LEU A 644      52.480  37.850  63.600  1.00  0.00           H
ATOM    925  CD1 LEU A 644      53.210  35.970  64.350  1.00  0.00           C
ATOM    926 HD11 LEU A 644      54.250  36.330  64.460  1.00  0.00           H
ATOM    927 HD12 LEU A 644      53.290  34.930  63.960  1.00  0.00           H
ATOM    928 HD13 LEU A 644      52.840  35.990  65.390  1.00  0.00           H
ATOM    929  CD2 LEU A 644      52.940  36.450  61.950  1.00  0.00           C
ATOM    930 HD21 LEU A 644      52.400  37.080  61.210  1.00  0.00           H
ATOM    931 HD22 LEU A 644      52.770  35.380  61.700  1.00  0.00           H
ATOM    932 HD23 LEU A 644      54.040  36.590  61.990  1.00  0.00           H
ATOM    933  C   LEU A 644      48.530  36.380  62.670  1.00  0.00           C
ATOM    934  O   LEU A 644      48.160  35.960  61.610  1.00  0.00           O
ATOM    935  N   PHE A 645      47.830  36.240  63.810  1.00  0.00           N
ATOM    936  HN  PHE A 645      48.240  36.730  64.580  1.00  0.00           H
ATOM    937  CA  PHE A 645      46.550  35.650  64.030  1.00  0.00           C
ATOM    938  HA  PHE A 645      46.650  34.590  63.870  1.00  0.00           H
ATOM    939  CB  PHE A 645      46.080  35.580  65.520  1.00  0.00           C
ATOM    940  HB1 PHE A 645      46.000  36.630  65.880  1.00  0.00           H
ATOM    941  HB2 PHE A 645      46.800  34.930  66.040  1.00  0.00           H
ATOM    942  CG  PHE A 645      44.630  34.970  65.620  1.00  0.00           C
ATOM    943  CD1 PHE A 645      44.370  33.580  65.570  1.00  0.00           C
ATOM    944  HD1 PHE A 645      45.110  32.860  65.270  1.00  0.00           H
ATOM    945  CE1 PHE A 645      43.100  33.040  65.880  1.00  0.00           C
ATOM    946  HE1 PHE A 645      42.950  31.990  65.660  1.00  0.00           H
ATOM    947  CZ  PHE A 645      42.060  33.910  66.220  1.00  0.00           C
ATOM    948  HZ  PHE A 645      41.110  33.570  66.610  1.00  0.00           H
ATOM    949  CD2 PHE A 645      43.570  35.780  66.040  1.00  0.00           C
ATOM    950  HD2 PHE A 645      43.780  36.830  66.120  1.00  0.00           H
ATOM    951  CE2 PHE A 645      42.320  35.260  66.360  1.00  0.00           C
ATOM    952  HE2 PHE A 645      41.510  35.870  66.760  1.00  0.00           H
ATOM    953  C   PHE A 645      45.460  36.070  63.050  1.00  0.00           C
ATOM    954  O   PHE A 645      44.960  35.290  62.260  1.00  0.00           O
ATOM    955  N   GLY A 646      45.050  37.370  63.030  1.00  0.00           N
ATOM    956  HN  GLY A 646      45.460  37.950  63.740  1.00  0.00           H
ATOM    957  CA  GLY A 646      44.050  37.970  62.120  1.00  0.00           C
ATOM    958  HA1 GLY A 646      43.930  38.990  62.450  1.00  0.00           H
ATOM    959  HA2 GLY A 646      43.180  37.370  62.340  1.00  0.00           H
ATOM    960  C   GLY A 646      44.290  37.790  60.680  1.00  0.00           C
ATOM    961  O   GLY A 646      43.300  37.490  59.960  1.00  0.00           O
ATOM    962  N   ALA A 647      45.580  38.000  60.220  1.00  0.00           N
ATOM    963  HN  ALA A 647      46.280  38.240  60.890  1.00  0.00           H
ATOM    964  CA  ALA A 647      45.830  38.020  58.870  1.00  0.00           C
ATOM    965  HA  ALA A 647      45.070  38.500  58.270  1.00  0.00           H
ATOM    966  CB  ALA A 647      47.270  38.760  58.660  1.00  0.00           C
ATOM    967  HB1 ALA A 647      47.150  39.840  58.890  1.00  0.00           H
ATOM    968  HB2 ALA A 647      47.470  38.740  57.570  1.00  0.00           H
ATOM    969  HB3 ALA A 647      48.070  38.340  59.310  1.00  0.00           H
ATOM    970  C   ALA A 647      45.970  36.590  58.380  1.00  0.00           C
ATOM    971  O   ALA A 647      45.710  36.270  57.230  1.00  0.00           O
ATOM    972  N   SER A 648      46.380  35.720  59.300  1.00  0.00           N
ATOM    973  HN  SER A 648      46.580  35.900  60.260  1.00  0.00           H
ATOM    974  CA  SER A 648      46.300  34.310  58.990  1.00  0.00           C
ATOM    975  HA  SER A 648      46.870  34.030  58.120  1.00  0.00           H
ATOM    976  CB  SER A 648      46.950  33.340  60.020  1.00  0.00           C
ATOM    977  HB1 SER A 648      46.350  33.280  60.960  1.00  0.00           H
ATOM    978  HB2 SER A 648      47.990  33.650  60.240  1.00  0.00           H
ATOM    979  OG  SER A 648      47.060  32.010  59.460  1.00  0.00           O
ATOM    980  HG1 SER A 648      47.710  32.150  58.780  1.00  0.00           H
ATOM    981  C   SER A 648      44.900  33.830  58.730  1.00  0.00           C
ATOM    982  O   SER A 648      44.530  33.250  57.670  1.00  0.00           O
ATOM    983  N   LEU A 649      43.930  34.180  59.620  1.00  0.00           N
ATOM    984  HN  LEU A 649      44.180  34.730  60.410  1.00  0.00           H
ATOM    985  CA  LEU A 649      42.530  33.830  59.500  1.00  0.00           C
ATOM    986  HA  LEU A 649      42.460  32.780  59.250  1.00  0.00           H
ATOM    987  CB  LEU A 649      41.900  34.310  60.830  1.00  0.00           C
ATOM    988  HB1 LEU A 649      42.390  35.290  60.980  1.00  0.00           H
ATOM    989  HB2 LEU A 649      42.230  33.840  61.780  1.00  0.00           H
ATOM    990  CG  LEU A 649      40.370  34.630  60.880  1.00  0.00           C
ATOM    991  HG  LEU A 649      40.060  35.500  60.250  1.00  0.00           H
ATOM    992  CD1 LEU A 649      39.490  33.460  60.500  1.00  0.00           C
ATOM    993 HD11 LEU A 649      38.420  33.780  60.660  1.00  0.00           H
ATOM    994 HD12 LEU A 649      39.850  32.620  61.120  1.00  0.00           H
ATOM    995 HD13 LEU A 649      39.490  33.380  59.400  1.00  0.00           H
ATOM    996  CD2 LEU A 649      40.090  35.280  62.300  1.00  0.00           C
ATOM    997 HD21 LEU A 649      40.080  34.360  62.940  1.00  0.00           H
ATOM    998 HD22 LEU A 649      39.150  35.840  62.280  1.00  0.00           H
ATOM    999 HD23 LEU A 649      40.870  36.040  62.500  1.00  0.00           H
ATOM   1000  C   LEU A 649      41.960  34.490  58.250  1.00  0.00           C
ATOM   1001  O   LEU A 649      41.410  33.820  57.410  1.00  0.00           O
ATOM   1002  N   THR A 650      42.190  35.810  58.080  1.00  0.00           N
ATOM   1003  HN  THR A 650      42.590  36.380  58.800  1.00  0.00           H
ATOM   1004  CA  THR A 650      41.800  36.650  56.960  1.00  0.00           C
ATOM   1005  HA  THR A 650      40.740  36.510  56.860  1.00  0.00           H
ATOM   1006  CB  THR A 650      42.130  38.120  57.120  1.00  0.00           C
ATOM   1007  HB  THR A 650      43.170  38.200  57.480  1.00  0.00           H
ATOM   1008  OG1 THR A 650      41.380  38.880  58.080  1.00  0.00           O
ATOM   1009  HG1 THR A 650      41.730  38.690  58.950  1.00  0.00           H
ATOM   1010  CG2 THR A 650      42.160  39.010  55.910  1.00  0.00           C
ATOM   1011 HG21 THR A 650      42.390  40.080  56.120  1.00  0.00           H
ATOM   1012 HG22 THR A 650      41.130  39.180  55.530  1.00  0.00           H
ATOM   1013 HG23 THR A 650      42.780  38.650  55.060  1.00  0.00           H
ATOM   1014  C   THR A 650      42.300  36.160  55.680  1.00  0.00           C
ATOM   1015  O   THR A 650      41.560  35.880  54.710  1.00  0.00           O
ATOM   1016  N   GLY A 651      43.630  35.870  55.610  1.00  0.00           N
ATOM   1017  HN  GLY A 651      44.270  35.970  56.350  1.00  0.00           H
ATOM   1018  CA  GLY A 651      44.350  35.570  54.390  1.00  0.00           C
ATOM   1019  HA1 GLY A 651      45.380  35.350  54.640  1.00  0.00           H
ATOM   1020  HA2 GLY A 651      44.220  36.320  53.620  1.00  0.00           H
ATOM   1021  C   GLY A 651      43.850  34.340  53.690  1.00  0.00           C
ATOM   1022  O   GLY A 651      43.720  34.270  52.460  1.00  0.00           O
ATOM   1023  N   ILE A 652      43.580  33.260  54.450  1.00  0.00           N
ATOM   1024  HN  ILE A 652      43.610  33.340  55.440  1.00  0.00           H
ATOM   1025  CA  ILE A 652      43.210  31.980  53.860  1.00  0.00           C
ATOM   1026  HA  ILE A 652      43.890  31.760  53.050  1.00  0.00           H
ATOM   1027  CB  ILE A 652      43.270  30.750  54.760  1.00  0.00           C
ATOM   1028  HB  ILE A 652      42.580  30.830  55.620  1.00  0.00           H
ATOM   1029  CG2 ILE A 652      42.780  29.490  54.010  1.00  0.00           C
ATOM   1030 HG21 ILE A 652      43.330  28.730  54.590  1.00  0.00           H
ATOM   1031 HG22 ILE A 652      43.180  29.520  52.970  1.00  0.00           H
ATOM   1032 HG23 ILE A 652      41.680  29.330  54.080  1.00  0.00           H
ATOM   1033  CG1 ILE A 652      44.740  30.570  55.260  1.00  0.00           C
ATOM   1034 HG11 ILE A 652      45.220  31.570  55.330  1.00  0.00           H
ATOM   1035 HG12 ILE A 652      45.280  30.020  54.470  1.00  0.00           H
ATOM   1036  CD  ILE A 652      44.810  29.700  56.550  1.00  0.00           C
ATOM   1037  HD1 ILE A 652      45.780  29.950  57.040  1.00  0.00           H
ATOM   1038  HD2 ILE A 652      44.700  28.630  56.280  1.00  0.00           H
ATOM   1039  HD3 ILE A 652      44.020  29.900  57.310  1.00  0.00           H
ATOM   1040  C   ILE A 652      41.810  32.000  53.220  1.00  0.00           C
ATOM   1041  O   ILE A 652      41.570  31.640  52.090  1.00  0.00           O
ATOM   1042  N   ALA A 653      41.010  32.700  54.040  1.00  0.00           N
ATOM   1043  HN  ALA A 653      41.520  33.000  54.840  1.00  0.00           H
ATOM   1044  CA  ALA A 653      39.650  32.900  53.850  1.00  0.00           C
ATOM   1045  HA  ALA A 653      39.250  31.920  53.660  1.00  0.00           H
ATOM   1046  CB  ALA A 653      38.980  33.360  55.200  1.00  0.00           C
ATOM   1047  HB1 ALA A 653      39.500  34.220  55.690  1.00  0.00           H
ATOM   1048  HB2 ALA A 653      38.980  32.520  55.930  1.00  0.00           H
ATOM   1049  HB3 ALA A 653      37.940  33.730  55.050  1.00  0.00           H
ATOM   1050  C   ALA A 653      39.290  33.730  52.580  1.00  0.00           C
ATOM   1051  O   ALA A 653      38.370  33.430  51.830  1.00  0.00           O
ATOM   1052  N   TYR A 654      40.100  34.770  52.460  1.00  0.00           N
ATOM   1053  HN  TYR A 654      40.820  34.930  53.120  1.00  0.00           H
ATOM   1054  CA  TYR A 654      40.240  35.550  51.310  1.00  0.00           C
ATOM   1055  HA  TYR A 654      39.290  35.950  51.030  1.00  0.00           H
ATOM   1056  CB  TYR A 654      41.070  36.870  51.540  1.00  0.00           C
ATOM   1057  HB1 TYR A 654      41.920  36.560  52.190  1.00  0.00           H
ATOM   1058  HB2 TYR A 654      40.430  37.620  52.050  1.00  0.00           H
ATOM   1059  CG  TYR A 654      41.680  37.550  50.360  1.00  0.00           C
ATOM   1060  CD1 TYR A 654      42.870  37.110  49.730  1.00  0.00           C
ATOM   1061  HD1 TYR A 654      43.430  36.260  50.100  1.00  0.00           H
ATOM   1062  CE1 TYR A 654      43.430  37.830  48.600  1.00  0.00           C
ATOM   1063  HE1 TYR A 654      44.390  37.520  48.230  1.00  0.00           H
ATOM   1064  CZ  TYR A 654      42.740  38.930  48.040  1.00  0.00           C
ATOM   1065  OH  TYR A 654      43.260  39.530  46.920  1.00  0.00           O
ATOM   1066  HH  TYR A 654      44.130  39.160  46.730  1.00  0.00           H
ATOM   1067  CD2 TYR A 654      41.030  38.630  49.790  1.00  0.00           C
ATOM   1068  HD2 TYR A 654      40.080  38.970  50.190  1.00  0.00           H
ATOM   1069  CE2 TYR A 654      41.490  39.270  48.610  1.00  0.00           C
ATOM   1070  HE2 TYR A 654      40.860  40.000  48.120  1.00  0.00           H
ATOM   1071  C   TYR A 654      40.590  34.720  50.150  1.00  0.00           C
ATOM   1072  O   TYR A 654      39.970  34.650  49.090  1.00  0.00           O
ATOM   1073  N   SER A 655      41.780  34.100  50.270  1.00  0.00           N
ATOM   1074  HN  SER A 655      42.330  34.250  51.090  1.00  0.00           H
ATOM   1075  CA  SER A 655      42.440  33.360  49.230  1.00  0.00           C
ATOM   1076  HA  SER A 655      42.540  34.080  48.430  1.00  0.00           H
ATOM   1077  CB  SER A 655      43.890  32.990  49.620  1.00  0.00           C
ATOM   1078  HB1 SER A 655      43.890  32.230  50.430  1.00  0.00           H
ATOM   1079  HB2 SER A 655      44.420  33.880  49.990  1.00  0.00           H
ATOM   1080  OG  SER A 655      44.570  32.390  48.500  1.00  0.00           O
ATOM   1081  HG1 SER A 655      44.050  31.640  48.230  1.00  0.00           H
ATOM   1082  C   SER A 655      41.620  32.220  48.590  1.00  0.00           C
ATOM   1083  O   SER A 655      41.730  31.840  47.470  1.00  0.00           O
ATOM   1084  N   LEU A 656      40.780  31.550  49.420  1.00  0.00           N
ATOM   1085  HN  LEU A 656      40.770  31.650  50.410  1.00  0.00           H
ATOM   1086  CA  LEU A 656      39.830  30.610  48.940  1.00  0.00           C
ATOM   1087  HA  LEU A 656      40.400  29.780  48.550  1.00  0.00           H
ATOM   1088  CB  LEU A 656      38.830  30.090  50.050  1.00  0.00           C
ATOM   1089  HB1 LEU A 656      38.060  29.510  49.500  1.00  0.00           H
ATOM   1090  HB2 LEU A 656      38.610  31.030  50.600  1.00  0.00           H
ATOM   1091  CG  LEU A 656      39.540  29.050  50.950  1.00  0.00           C
ATOM   1092  HG  LEU A 656      40.590  29.410  51.050  1.00  0.00           H
ATOM   1093  CD1 LEU A 656      38.950  28.930  52.330  1.00  0.00           C
ATOM   1094 HD11 LEU A 656      39.500  28.270  53.040  1.00  0.00           H
ATOM   1095 HD12 LEU A 656      37.890  28.590  52.260  1.00  0.00           H
ATOM   1096 HD13 LEU A 656      38.940  29.940  52.810  1.00  0.00           H
ATOM   1097  CD2 LEU A 656      39.570  27.590  50.320  1.00  0.00           C
ATOM   1098 HD21 LEU A 656      38.520  27.320  50.090  1.00  0.00           H
ATOM   1099 HD22 LEU A 656      39.850  26.830  51.080  1.00  0.00           H
ATOM   1100 HD23 LEU A 656      40.230  27.570  49.430  1.00  0.00           H
ATOM   1101  C   LEU A 656      39.070  31.130  47.770  1.00  0.00           C
ATOM   1102  O   LEU A 656      39.220  30.590  46.670  1.00  0.00           O
ATOM   1103  N   PHE A 657      38.200  32.150  47.920  1.00  0.00           N
ATOM   1104  HN  PHE A 657      38.070  32.670  48.760  1.00  0.00           H
ATOM   1105  CA  PHE A 657      37.220  32.520  46.920  1.00  0.00           C
ATOM   1106  HA  PHE A 657      37.260  31.840  46.080  1.00  0.00           H
ATOM   1107  CB  PHE A 657      35.770  32.290  47.450  1.00  0.00           C
ATOM   1108  HB1 PHE A 657      34.980  32.470  46.690  1.00  0.00           H
ATOM   1109  HB2 PHE A 657      35.650  32.960  48.330  1.00  0.00           H
ATOM   1110  CG  PHE A 657      35.530  30.870  47.880  1.00  0.00           C
ATOM   1111  CD1 PHE A 657      35.800  29.740  47.080  1.00  0.00           C
ATOM   1112  HD1 PHE A 657      35.880  29.860  46.010  1.00  0.00           H
ATOM   1113  CE1 PHE A 657      35.760  28.460  47.480  1.00  0.00           C
ATOM   1114  HE1 PHE A 657      35.730  27.590  46.850  1.00  0.00           H
ATOM   1115  CZ  PHE A 657      35.500  28.180  48.910  1.00  0.00           C
ATOM   1116  HZ  PHE A 657      35.560  27.140  49.180  1.00  0.00           H
ATOM   1117  CD2 PHE A 657      35.370  30.600  49.270  1.00  0.00           C
ATOM   1118  HD2 PHE A 657      35.360  31.470  49.920  1.00  0.00           H
ATOM   1119  CE2 PHE A 657      35.310  29.270  49.760  1.00  0.00           C
ATOM   1120  HE2 PHE A 657      35.220  29.090  50.830  1.00  0.00           H
ATOM   1121  C   PHE A 657      37.490  33.890  46.320  1.00  0.00           C
ATOM   1122  O   PHE A 657      36.680  34.420  45.610  1.00  0.00           O
ATOM   1123  N   ALA A 658      38.690  34.460  46.600  1.00  0.00           N
ATOM   1124  HN  ALA A 658      39.190  34.120  47.380  1.00  0.00           H
ATOM   1125  CA  ALA A 658      39.120  35.710  46.050  1.00  0.00           C
ATOM   1126  HA  ALA A 658      38.430  36.470  46.380  1.00  0.00           H
ATOM   1127  CB  ALA A 658      40.550  35.990  46.510  1.00  0.00           C
ATOM   1128  HB1 ALA A 658      40.530  36.220  47.600  1.00  0.00           H
ATOM   1129  HB2 ALA A 658      41.050  36.860  46.040  1.00  0.00           H
ATOM   1130  HB3 ALA A 658      41.150  35.070  46.310  1.00  0.00           H
ATOM   1131  C   ALA A 658      39.230  35.830  44.550  1.00  0.00           C
ATOM   1132  O   ALA A 658      39.610  34.900  43.830  1.00  0.00           O
ATOM   1133  N   GLY A 659      38.950  36.970  43.930  1.00  0.00           N
ATOM   1134  HN  GLY A 659      38.510  37.730  44.410  1.00  0.00           H
ATOM   1135  CA  GLY A 659      39.200  37.060  42.470  1.00  0.00           C
ATOM   1136  HA1 GLY A 659      39.000  38.090  42.250  1.00  0.00           H
ATOM   1137  HA2 GLY A 659      38.480  36.440  41.960  1.00  0.00           H
ATOM   1138  C   GLY A 659      40.650  37.070  42.000  1.00  0.00           C
ATOM   1139  O   GLY A 659      41.100  36.370  41.130  1.00  0.00           O
ATOM   1140  N   GLN A 660      41.490  37.880  42.710  1.00  0.00           N
ATOM   1141  HN  GLN A 660      41.160  38.360  43.530  1.00  0.00           H
ATOM   1142  CA  GLN A 660      42.830  38.150  42.280  1.00  0.00           C
ATOM   1143  HA  GLN A 660      43.100  37.660  41.360  1.00  0.00           H
ATOM   1144  CB  GLN A 660      43.010  39.670  42.150  1.00  0.00           C
ATOM   1145  HB1 GLN A 660      44.020  39.760  41.710  1.00  0.00           H
ATOM   1146  HB2 GLN A 660      43.100  40.180  43.140  1.00  0.00           H
ATOM   1147  CG  GLN A 660      41.940  40.300  41.240  1.00  0.00           C
ATOM   1148  HG1 GLN A 660      40.920  40.190  41.630  1.00  0.00           H
ATOM   1149  HG2 GLN A 660      41.950  39.850  40.230  1.00  0.00           H
ATOM   1150  CD  GLN A 660      42.170  41.800  41.130  1.00  0.00           C
ATOM   1151  OE1 GLN A 660      41.510  42.530  41.900  1.00  0.00           O
ATOM   1152  NE2 GLN A 660      43.240  42.200  40.450  1.00  0.00           N
ATOM   1153 HE21 GLN A 660      43.400  43.160  40.230  1.00  0.00           H
ATOM   1154 HE22 GLN A 660      43.730  41.460  39.970  1.00  0.00           H
ATOM   1155  C   GLN A 660      43.780  37.600  43.370  1.00  0.00           C
ATOM   1156  O   GLN A 660      43.940  38.170  44.440  1.00  0.00           O
ATOM   1157  N   PRO A 661      44.420  36.480  43.150  1.00  0.00           N
ATOM   1158  CD  PRO A 661      44.150  35.470  42.110  1.00  0.00           C
ATOM   1159  HD1 PRO A 661      44.530  35.760  41.120  1.00  0.00           H
ATOM   1160  HD2 PRO A 661      43.040  35.450  42.140  1.00  0.00           H
ATOM   1161  CA  PRO A 661      45.130  35.850  44.290  1.00  0.00           C
ATOM   1162  HA  PRO A 661      44.810  36.160  45.270  1.00  0.00           H
ATOM   1163  CB  PRO A 661      44.840  34.370  44.020  1.00  0.00           C
ATOM   1164  HB1 PRO A 661      43.910  34.050  44.550  1.00  0.00           H
ATOM   1165  HB2 PRO A 661      45.710  33.870  44.500  1.00  0.00           H
ATOM   1166  CG  PRO A 661      44.810  34.130  42.550  1.00  0.00           C
ATOM   1167  HG1 PRO A 661      45.860  34.100  42.180  1.00  0.00           H
ATOM   1168  HG2 PRO A 661      44.230  33.250  42.190  1.00  0.00           H
ATOM   1169  C   PRO A 661      46.550  36.160  44.240  1.00  0.00           C
ATOM   1170  O   PRO A 661      47.380  35.560  44.920  1.00  0.00           O
ATOM   1171  N   LEU A 662      46.910  37.120  43.390  1.00  0.00           N
ATOM   1172  HN  LEU A 662      46.310  37.490  42.690  1.00  0.00           H
ATOM   1173  CA  LEU A 662      48.290  37.710  43.400  1.00  0.00           C
ATOM   1174  HA  LEU A 662      48.980  37.180  44.040  1.00  0.00           H
ATOM   1175  CB  LEU A 662      48.800  38.000  42.070  1.00  0.00           C
ATOM   1176  HB1 LEU A 662      49.820  38.440  42.110  1.00  0.00           H
ATOM   1177  HB2 LEU A 662      48.120  38.700  41.510  1.00  0.00           H
ATOM   1178  CG  LEU A 662      48.890  36.740  41.170  1.00  0.00           C
ATOM   1179  HG  LEU A 662      47.880  36.270  41.240  1.00  0.00           H
ATOM   1180  CD1 LEU A 662      49.400  37.090  39.720  1.00  0.00           C
ATOM   1181 HD11 LEU A 662      48.640  37.730  39.210  1.00  0.00           H
ATOM   1182 HD12 LEU A 662      49.630  36.250  39.050  1.00  0.00           H
ATOM   1183 HD13 LEU A 662      50.270  37.770  39.840  1.00  0.00           H
ATOM   1184  CD2 LEU A 662      50.020  35.770  41.660  1.00  0.00           C
ATOM   1185 HD21 LEU A 662      51.030  36.100  41.360  1.00  0.00           H
ATOM   1186 HD22 LEU A 662      49.860  34.860  41.040  1.00  0.00           H
ATOM   1187 HD23 LEU A 662      49.780  35.560  42.730  1.00  0.00           H
ATOM   1188  C   LEU A 662      48.290  38.980  44.250  1.00  0.00           C
ATOM   1189  O   LEU A 662      49.350  39.460  44.700  1.00  0.00           O
ATOM   1190  N   THR A 663      47.140  39.490  44.700  1.00  0.00           N
ATOM   1191  HN  THR A 663      46.350  38.900  44.600  1.00  0.00           H
ATOM   1192  CA  THR A 663      47.000  40.540  45.620  1.00  0.00           C
ATOM   1193  HA  THR A 663      47.750  41.320  45.600  1.00  0.00           H
ATOM   1194  CB  THR A 663      45.810  41.350  45.280  1.00  0.00           C
ATOM   1195  HB  THR A 663      44.930  40.680  45.190  1.00  0.00           H
ATOM   1196  OG1 THR A 663      45.890  41.850  43.910  1.00  0.00           O
ATOM   1197  HG1 THR A 663      44.970  42.030  43.710  1.00  0.00           H
ATOM   1198  CG2 THR A 663      45.570  42.520  46.230  1.00  0.00           C
ATOM   1199 HG21 THR A 663      44.750  43.200  45.910  1.00  0.00           H
ATOM   1200 HG22 THR A 663      46.550  43.010  46.410  1.00  0.00           H
ATOM   1201 HG23 THR A 663      45.220  42.210  47.240  1.00  0.00           H
ATOM   1202  C   THR A 663      46.960  40.020  47.010  1.00  0.00           C
ATOM   1203  O   THR A 663      46.170  39.130  47.310  1.00  0.00           O
ATOM   1204  N   ILE A 664      47.800  40.570  47.970  1.00  0.00           N
ATOM   1205  HN  ILE A 664      48.300  41.370  47.670  1.00  0.00           H
ATOM   1206  CA  ILE A 664      48.080  40.200  49.330  1.00  0.00           C
ATOM   1207  HA  ILE A 664      47.670  39.220  49.520  1.00  0.00           H
ATOM   1208  CB  ILE A 664      49.510  40.030  49.610  1.00  0.00           C
ATOM   1209  HB  ILE A 664      50.010  40.960  49.280  1.00  0.00           H
ATOM   1210  CG2 ILE A 664      49.960  40.000  51.080  1.00  0.00           C
ATOM   1211 HG21 ILE A 664      49.740  41.010  51.500  1.00  0.00           H
ATOM   1212 HG22 ILE A 664      51.020  39.690  51.150  1.00  0.00           H
ATOM   1213 HG23 ILE A 664      49.470  39.210  51.670  1.00  0.00           H
ATOM   1214  CG1 ILE A 664      50.150  38.880  48.760  1.00  0.00           C
ATOM   1215 HG11 ILE A 664      51.260  39.000  48.820  1.00  0.00           H
ATOM   1216 HG12 ILE A 664      49.980  39.150  47.690  1.00  0.00           H
ATOM   1217  CD  ILE A 664      49.650  37.440  49.130  1.00  0.00           C
ATOM   1218  HD1 ILE A 664      49.810  37.290  50.220  1.00  0.00           H
ATOM   1219  HD2 ILE A 664      50.320  36.860  48.440  1.00  0.00           H
ATOM   1220  HD3 ILE A 664      48.650  37.180  48.750  1.00  0.00           H
ATOM   1221  C   ILE A 664      47.560  41.100  50.300  1.00  0.00           C
ATOM   1222  O   ILE A 664      47.750  42.320  50.150  1.00  0.00           O
ATOM   1223  N   LEU A 665      46.980  40.600  51.390  1.00  0.00           N
ATOM   1224  HN  LEU A 665      46.730  39.640  51.450  1.00  0.00           H
ATOM   1225  CA  LEU A 665      46.390  41.400  52.450  1.00  0.00           C
ATOM   1226  HA  LEU A 665      45.990  42.330  52.080  1.00  0.00           H
ATOM   1227  CB  LEU A 665      45.110  40.790  52.980  1.00  0.00           C
ATOM   1228  HB1 LEU A 665      44.540  41.390  53.730  1.00  0.00           H
ATOM   1229  HB2 LEU A 665      45.230  39.770  53.370  1.00  0.00           H
ATOM   1230  CG  LEU A 665      44.070  40.660  51.810  1.00  0.00           C
ATOM   1231  HG  LEU A 665      44.430  39.920  51.050  1.00  0.00           H
ATOM   1232  CD1 LEU A 665      42.810  40.050  52.470  1.00  0.00           C
ATOM   1233 HD11 LEU A 665      42.020  40.070  51.700  1.00  0.00           H
ATOM   1234 HD12 LEU A 665      42.470  40.630  53.350  1.00  0.00           H
ATOM   1235 HD13 LEU A 665      42.980  39.000  52.810  1.00  0.00           H
ATOM   1236  CD2 LEU A 665      43.640  41.920  51.110  1.00  0.00           C
ATOM   1237 HD21 LEU A 665      43.490  42.690  51.890  1.00  0.00           H
ATOM   1238 HD22 LEU A 665      42.740  41.710  50.480  1.00  0.00           H
ATOM   1239 HD23 LEU A 665      44.490  42.240  50.490  1.00  0.00           H
ATOM   1240  C   LEU A 665      47.310  41.680  53.650  1.00  0.00           C
ATOM   1241  O   LEU A 665      47.890  40.720  54.160  1.00  0.00           O
ATOM   1242  N   GLY A 666      47.490  42.920  54.140  1.00  0.00           N
ATOM   1243  HN  GLY A 666      47.140  43.760  53.730  1.00  0.00           H
ATOM   1244  CA  GLY A 666      48.370  43.350  55.180  1.00  0.00           C
ATOM   1245  HA1 GLY A 666      49.290  43.420  54.610  1.00  0.00           H
ATOM   1246  HA2 GLY A 666      48.300  42.650  55.990  1.00  0.00           H
ATOM   1247  C   GLY A 666      47.920  44.620  55.740  1.00  0.00           C
ATOM   1248  O   GLY A 666      47.010  45.320  55.250  1.00  0.00           O
ATOM   1249  N   SER A 667      48.360  45.010  57.020  1.00  0.00           N
ATOM   1250  HN  SER A 667      49.010  44.400  57.470  1.00  0.00           H
ATOM   1251  CA  SER A 667      48.150  46.360  57.470  1.00  0.00           C
ATOM   1252  HA  SER A 667      47.100  46.500  57.240  1.00  0.00           H
ATOM   1253  CB  SER A 667      48.230  46.580  58.990  1.00  0.00           C
ATOM   1254  HB1 SER A 667      47.940  47.600  59.280  1.00  0.00           H
ATOM   1255  HB2 SER A 667      49.290  46.570  59.340  1.00  0.00           H
ATOM   1256  OG  SER A 667      47.460  45.610  59.860  1.00  0.00           O
ATOM   1257  HG1 SER A 667      46.610  45.570  59.440  1.00  0.00           H
ATOM   1258  C   SER A 667      48.950  47.380  56.730  1.00  0.00           C
ATOM   1259  O   SER A 667      50.220  47.480  56.750  1.00  0.00           O
ATOM   1260  N   THR A 668      48.190  48.240  55.950  1.00  0.00           N
ATOM   1261  HN  THR A 668      47.220  48.160  55.730  1.00  0.00           H
ATOM   1262  CA  THR A 668      48.880  49.330  55.110  1.00  0.00           C
ATOM   1263  HA  THR A 668      49.870  48.960  54.890  1.00  0.00           H
ATOM   1264  CB  THR A 668      48.180  49.530  53.820  1.00  0.00           C
ATOM   1265  HB  THR A 668      48.810  50.250  53.240  1.00  0.00           H
ATOM   1266  OG1 THR A 668      46.860  50.120  53.930  1.00  0.00           O
ATOM   1267  HG1 THR A 668      46.690  50.520  53.070  1.00  0.00           H
ATOM   1268  CG2 THR A 668      48.060  48.260  52.910  1.00  0.00           C
ATOM   1269 HG21 THR A 668      47.710  47.400  53.520  1.00  0.00           H
ATOM   1270 HG22 THR A 668      49.060  47.980  52.520  1.00  0.00           H
ATOM   1271 HG23 THR A 668      47.310  48.460  52.110  1.00  0.00           H
ATOM   1272  C   THR A 668      49.010  50.570  55.920  1.00  0.00           C
ATOM   1273  O   THR A 668      48.410  50.710  57.000  1.00  0.00           O
ATOM   1274  N   GLY A 669      49.760  51.580  55.420  1.00  0.00           N
ATOM   1275  HN  GLY A 669      50.310  51.530  54.580  1.00  0.00           H
ATOM   1276  CA  GLY A 669      50.040  52.750  56.260  1.00  0.00           C
ATOM   1277  HA1 GLY A 669      50.790  53.340  55.750  1.00  0.00           H
ATOM   1278  HA2 GLY A 669      50.490  52.310  57.130  1.00  0.00           H
ATOM   1279  C   GLY A 669      48.930  53.690  56.740  1.00  0.00           C
ATOM   1280  O   GLY A 669      49.050  54.310  57.790  1.00  0.00           O
ATOM   1281  N   PRO A 670      47.870  53.890  56.000  1.00  0.00           N
ATOM   1282  CD  PRO A 670      47.780  53.740  54.540  1.00  0.00           C
ATOM   1283  HD1 PRO A 670      47.550  52.660  54.400  1.00  0.00           H
ATOM   1284  HD2 PRO A 670      48.800  53.820  54.100  1.00  0.00           H
ATOM   1285  CA  PRO A 670      46.800  54.750  56.480  1.00  0.00           C
ATOM   1286  HA  PRO A 670      47.200  55.700  56.780  1.00  0.00           H
ATOM   1287  CB  PRO A 670      45.820  54.870  55.310  1.00  0.00           C
ATOM   1288  HB1 PRO A 670      45.320  55.860  55.280  1.00  0.00           H
ATOM   1289  HB2 PRO A 670      44.980  54.130  55.270  1.00  0.00           H
ATOM   1290  CG  PRO A 670      46.690  54.710  54.010  1.00  0.00           C
ATOM   1291  HG1 PRO A 670      46.210  54.240  53.130  1.00  0.00           H
ATOM   1292  HG2 PRO A 670      47.110  55.710  53.760  1.00  0.00           H
ATOM   1293  C   PRO A 670      46.040  54.100  57.650  1.00  0.00           C
ATOM   1294  O   PRO A 670      45.640  54.800  58.600  1.00  0.00           O
ATOM   1295  N   VAL A 671      45.900  52.730  57.620  1.00  0.00           N
ATOM   1296  HN  VAL A 671      46.060  52.200  56.800  1.00  0.00           H
ATOM   1297  CA  VAL A 671      45.340  51.910  58.610  1.00  0.00           C
ATOM   1298  HA  VAL A 671      44.320  52.180  58.840  1.00  0.00           H
ATOM   1299  CB  VAL A 671      45.260  50.460  58.080  1.00  0.00           C
ATOM   1300  HB  VAL A 671      46.210  49.920  57.900  1.00  0.00           H
ATOM   1301  CG1 VAL A 671      44.390  49.660  59.100  1.00  0.00           C
ATOM   1302 HG11 VAL A 671      43.380  50.140  59.110  1.00  0.00           H
ATOM   1303 HG12 VAL A 671      44.690  49.740  60.170  1.00  0.00           H
ATOM   1304 HG13 VAL A 671      44.410  48.630  58.700  1.00  0.00           H
ATOM   1305  CG2 VAL A 671      44.490  50.410  56.750  1.00  0.00           C
ATOM   1306 HG21 VAL A 671      45.120  51.040  56.080  1.00  0.00           H
ATOM   1307 HG22 VAL A 671      43.470  50.850  56.730  1.00  0.00           H
ATOM   1308 HG23 VAL A 671      44.390  49.410  56.290  1.00  0.00           H
ATOM   1309  C   VAL A 671      46.140  52.000  59.860  1.00  0.00           C
ATOM   1310  O   VAL A 671      45.560  52.250  60.960  1.00  0.00           O
ATOM   1311  N   LEU A 672      47.440  51.960  59.740  1.00  0.00           N
ATOM   1312  HN  LEU A 672      47.870  51.820  58.850  1.00  0.00           H
ATOM   1313  CA  LEU A 672      48.320  52.100  60.910  1.00  0.00           C
ATOM   1314  HA  LEU A 672      47.970  51.400  61.660  1.00  0.00           H
ATOM   1315  CB  LEU A 672      49.770  51.890  60.500  1.00  0.00           C
ATOM   1316  HB1 LEU A 672      49.980  52.790  59.880  1.00  0.00           H
ATOM   1317  HB2 LEU A 672      49.870  50.940  59.950  1.00  0.00           H
ATOM   1318  CG  LEU A 672      50.830  51.800  61.650  1.00  0.00           C
ATOM   1319  HG  LEU A 672      50.750  52.680  62.330  1.00  0.00           H
ATOM   1320  CD1 LEU A 672      50.570  50.530  62.490  1.00  0.00           C
ATOM   1321 HD11 LEU A 672      50.750  49.650  61.830  1.00  0.00           H
ATOM   1322 HD12 LEU A 672      49.550  50.400  62.890  1.00  0.00           H
ATOM   1323 HD13 LEU A 672      51.410  50.540  63.220  1.00  0.00           H
ATOM   1324  CD2 LEU A 672      52.180  51.840  61.040  1.00  0.00           C
ATOM   1325 HD21 LEU A 672      52.980  51.840  61.800  1.00  0.00           H
ATOM   1326 HD22 LEU A 672      52.300  52.580  60.220  1.00  0.00           H
ATOM   1327 HD23 LEU A 672      52.340  50.820  60.610  1.00  0.00           H
ATOM   1328  C   LEU A 672      48.240  53.440  61.610  1.00  0.00           C
ATOM   1329  O   LEU A 672      48.110  53.490  62.800  1.00  0.00           O
ATOM   1330  N   VAL A 673      48.210  54.600  60.780  1.00  0.00           N
ATOM   1331  HN  VAL A 673      48.360  54.400  59.820  1.00  0.00           H
ATOM   1332  CA  VAL A 673      47.970  55.890  61.320  1.00  0.00           C
ATOM   1333  HA  VAL A 673      48.620  56.160  62.140  1.00  0.00           H
ATOM   1334  CB  VAL A 673      48.200  57.040  60.260  1.00  0.00           C
ATOM   1335  HB  VAL A 673      47.570  56.880  59.350  1.00  0.00           H
ATOM   1336  CG1 VAL A 673      47.890  58.510  60.750  1.00  0.00           C
ATOM   1337 HG11 VAL A 673      48.290  59.280  60.050  1.00  0.00           H
ATOM   1338 HG12 VAL A 673      48.270  58.620  61.790  1.00  0.00           H
ATOM   1339 HG13 VAL A 673      46.800  58.630  60.910  1.00  0.00           H
ATOM   1340  CG2 VAL A 673      49.690  57.030  59.860  1.00  0.00           C
ATOM   1341 HG21 VAL A 673      50.310  57.000  60.780  1.00  0.00           H
ATOM   1342 HG22 VAL A 673      49.900  57.840  59.110  1.00  0.00           H
ATOM   1343 HG23 VAL A 673      49.990  56.060  59.450  1.00  0.00           H
ATOM   1344  C   VAL A 673      46.620  56.030  61.950  1.00  0.00           C
ATOM   1345  O   VAL A 673      46.550  56.420  63.160  1.00  0.00           O
ATOM   1346  N   PHE A 674      45.520  55.620  61.300  1.00  0.00           N
ATOM   1347  HN  PHE A 674      45.560  55.310  60.360  1.00  0.00           H
ATOM   1348  CA  PHE A 674      44.200  55.700  61.900  1.00  0.00           C
ATOM   1349  HA  PHE A 674      44.070  56.760  62.060  1.00  0.00           H
ATOM   1350  CB  PHE A 674      43.230  55.290  60.790  1.00  0.00           C
ATOM   1351  HB1 PHE A 674      43.670  54.480  60.170  1.00  0.00           H
ATOM   1352  HB2 PHE A 674      43.110  56.210  60.170  1.00  0.00           H
ATOM   1353  CG  PHE A 674      41.850  54.870  61.090  1.00  0.00           C
ATOM   1354  CD1 PHE A 674      41.260  53.690  60.620  1.00  0.00           C
ATOM   1355  HD1 PHE A 674      41.840  53.100  59.940  1.00  0.00           H
ATOM   1356  CE1 PHE A 674      39.960  53.310  60.950  1.00  0.00           C
ATOM   1357  HE1 PHE A 674      39.610  52.330  60.670  1.00  0.00           H
ATOM   1358  CZ  PHE A 674      39.300  54.090  61.860  1.00  0.00           C
ATOM   1359  HZ  PHE A 674      38.380  53.790  62.350  1.00  0.00           H
ATOM   1360  CD2 PHE A 674      41.090  55.660  61.960  1.00  0.00           C
ATOM   1361  HD2 PHE A 674      41.500  56.590  62.350  1.00  0.00           H
ATOM   1362  CE2 PHE A 674      39.800  55.340  62.240  1.00  0.00           C
ATOM   1363  HE2 PHE A 674      39.160  55.760  63.000  1.00  0.00           H
ATOM   1364  C   PHE A 674      43.920  54.990  63.250  1.00  0.00           C
ATOM   1365  O   PHE A 674      43.200  55.550  64.120  1.00  0.00           O
ATOM   1366  N   GLU A 675      44.540  53.860  63.570  1.00  0.00           N
ATOM   1367  HN  GLU A 675      45.170  53.480  62.880  1.00  0.00           H
ATOM   1368  CA  GLU A 675      44.320  53.110  64.820  1.00  0.00           C
ATOM   1369  HA  GLU A 675      43.240  53.070  64.800  1.00  0.00           H
ATOM   1370  CB  GLU A 675      45.070  51.790  64.880  1.00  0.00           C
ATOM   1371  HB1 GLU A 675      44.940  51.380  65.910  1.00  0.00           H
ATOM   1372  HB2 GLU A 675      46.160  51.910  64.750  1.00  0.00           H
ATOM   1373  CG  GLU A 675      44.470  50.770  63.810  1.00  0.00           C
ATOM   1374  HG1 GLU A 675      45.060  49.830  63.690  1.00  0.00           H
ATOM   1375  HG2 GLU A 675      44.490  51.290  62.840  1.00  0.00           H
ATOM   1376  CD  GLU A 675      43.040  50.250  64.170  1.00  0.00           C
ATOM   1377  OE1 GLU A 675      42.290  50.650  65.090  1.00  0.00           O
ATOM   1378  OE2 GLU A 675      42.600  49.380  63.300  1.00  0.00           O
ATOM   1379  C   GLU A 675      44.810  53.950  65.940  1.00  0.00           C
ATOM   1380  O   GLU A 675      44.160  54.240  66.900  1.00  0.00           O
ATOM   1381  N   LYS A 676      46.090  54.440  65.820  1.00  0.00           N
ATOM   1382  HN  LYS A 676      46.530  54.300  64.930  1.00  0.00           H
ATOM   1383  CA  LYS A 676      46.750  55.350  66.770  1.00  0.00           C
ATOM   1384  HA  LYS A 676      46.780  54.810  67.710  1.00  0.00           H
ATOM   1385  CB  LYS A 676      48.220  55.680  66.450  1.00  0.00           C
ATOM   1386  HB1 LYS A 676      48.300  55.950  65.370  1.00  0.00           H
ATOM   1387  HB2 LYS A 676      48.780  54.720  66.490  1.00  0.00           H
ATOM   1388  CG  LYS A 676      48.750  56.890  67.320  1.00  0.00           C
ATOM   1389  HG1 LYS A 676      48.200  56.990  68.270  1.00  0.00           H
ATOM   1390  HG2 LYS A 676      48.750  57.820  66.710  1.00  0.00           H
ATOM   1391  CD  LYS A 676      50.290  56.750  67.620  1.00  0.00           C
ATOM   1392  HD1 LYS A 676      50.490  55.830  68.210  1.00  0.00           H
ATOM   1393  HD2 LYS A 676      50.660  57.660  68.150  1.00  0.00           H
ATOM   1394  CE  LYS A 676      51.140  56.670  66.340  1.00  0.00           C
ATOM   1395  HE1 LYS A 676      50.890  57.640  65.870  1.00  0.00           H
ATOM   1396  HE2 LYS A 676      50.870  55.880  65.610  1.00  0.00           H
ATOM   1397  NZ  LYS A 676      52.630  56.630  66.590  1.00  0.00           N
ATOM   1398  HZ1 LYS A 676      53.200  56.450  65.730  1.00  0.00           H
ATOM   1399  HZ2 LYS A 676      52.900  55.960  67.330  1.00  0.00           H
ATOM   1400  HZ3 LYS A 676      53.030  57.530  66.950  1.00  0.00           H
ATOM   1401  C   LYS A 676      45.920  56.590  67.070  1.00  0.00           C
ATOM   1402  O   LYS A 676      45.700  56.900  68.240  1.00  0.00           O
ATOM   1403  N   ILE A 677      45.510  57.280  65.960  1.00  0.00           N
ATOM   1404  HN  ILE A 677      45.640  56.930  65.030  1.00  0.00           H
ATOM   1405  CA  ILE A 677      44.660  58.440  66.140  1.00  0.00           C
ATOM   1406  HA  ILE A 677      45.250  59.080  66.780  1.00  0.00           H
ATOM   1407  CB  ILE A 677      44.640  59.280  64.810  1.00  0.00           C
ATOM   1408  HB  ILE A 677      44.190  58.530  64.110  1.00  0.00           H
ATOM   1409  CG2 ILE A 677      43.650  60.480  65.000  1.00  0.00           C
ATOM   1410 HG21 ILE A 677      43.710  60.990  65.980  1.00  0.00           H
ATOM   1411 HG22 ILE A 677      42.590  60.160  64.960  1.00  0.00           H
ATOM   1412 HG23 ILE A 677      43.880  61.170  64.150  1.00  0.00           H
ATOM   1413  CG1 ILE A 677      46.040  59.610  64.290  1.00  0.00           C
ATOM   1414 HG11 ILE A 677      46.040  60.110  63.290  1.00  0.00           H
ATOM   1415 HG12 ILE A 677      46.620  58.670  64.250  1.00  0.00           H
ATOM   1416  CD  ILE A 677      46.920  60.590  65.040  1.00  0.00           C
ATOM   1417  HD1 ILE A 677      46.530  61.630  64.990  1.00  0.00           H
ATOM   1418  HD2 ILE A 677      47.930  60.560  64.570  1.00  0.00           H
ATOM   1419  HD3 ILE A 677      47.050  60.270  66.090  1.00  0.00           H
ATOM   1420  C   ILE A 677      43.250  58.250  66.680  1.00  0.00           C
ATOM   1421  O   ILE A 677      42.880  58.850  67.710  1.00  0.00           O
ATOM   1422  N   LEU A 678      42.510  57.210  66.180  1.00  0.00           N
ATOM   1423  HN  LEU A 678      42.930  56.620  65.510  1.00  0.00           H
ATOM   1424  CA  LEU A 678      41.240  56.770  66.760  1.00  0.00           C
ATOM   1425  HA  LEU A 678      40.620  57.640  66.790  1.00  0.00           H
ATOM   1426  CB  LEU A 678      40.660  55.470  66.110  1.00  0.00           C
ATOM   1427  HB1 LEU A 678      41.530  54.800  66.010  1.00  0.00           H
ATOM   1428  HB2 LEU A 678      40.410  55.670  65.040  1.00  0.00           H
ATOM   1429  CG  LEU A 678      39.370  54.970  66.630  1.00  0.00           C
ATOM   1430  HG  LEU A 678      39.440  54.580  67.670  1.00  0.00           H
ATOM   1431  CD1 LEU A 678      38.280  56.010  66.410  1.00  0.00           C
ATOM   1432 HD11 LEU A 678      38.130  56.320  65.360  1.00  0.00           H
ATOM   1433 HD12 LEU A 678      38.530  56.880  67.060  1.00  0.00           H
ATOM   1434 HD13 LEU A 678      37.270  55.620  66.660  1.00  0.00           H
ATOM   1435  CD2 LEU A 678      39.000  53.770  65.710  1.00  0.00           C
ATOM   1436 HD21 LEU A 678      39.760  53.000  65.970  1.00  0.00           H
ATOM   1437 HD22 LEU A 678      39.180  53.920  64.630  1.00  0.00           H
ATOM   1438 HD23 LEU A 678      37.960  53.450  65.970  1.00  0.00           H
ATOM   1439  C   LEU A 678      41.380  56.370  68.250  1.00  0.00           C
ATOM   1440  O   LEU A 678      40.490  56.690  69.060  1.00  0.00           O
ATOM   1441  N   TYR A 679      42.500  55.670  68.600  1.00  0.00           N
ATOM   1442  HN  TYR A 679      43.110  55.390  67.860  1.00  0.00           H
ATOM   1443  CA  TYR A 679      42.750  55.420  70.020  1.00  0.00           C
ATOM   1444  HA  TYR A 679      41.810  55.080  70.420  1.00  0.00           H
ATOM   1445  CB  TYR A 679      43.880  54.330  70.190  1.00  0.00           C
ATOM   1446  HB1 TYR A 679      44.700  54.550  69.460  1.00  0.00           H
ATOM   1447  HB2 TYR A 679      43.420  53.340  70.020  1.00  0.00           H
ATOM   1448  CG  TYR A 679      44.530  54.390  71.550  1.00  0.00           C
ATOM   1449  CD1 TYR A 679      45.680  55.210  71.670  1.00  0.00           C
ATOM   1450  HD1 TYR A 679      46.090  55.790  70.860  1.00  0.00           H
ATOM   1451  CE1 TYR A 679      46.440  55.140  72.860  1.00  0.00           C
ATOM   1452  HE1 TYR A 679      47.420  55.560  73.020  1.00  0.00           H
ATOM   1453  CZ  TYR A 679      45.900  54.470  73.940  1.00  0.00           C
ATOM   1454  OH  TYR A 679      46.610  54.450  75.170  1.00  0.00           O
ATOM   1455  HH  TYR A 679      47.120  55.260  75.270  1.00  0.00           H
ATOM   1456  CD2 TYR A 679      43.960  53.760  72.630  1.00  0.00           C
ATOM   1457  HD2 TYR A 679      42.950  53.420  72.550  1.00  0.00           H
ATOM   1458  CE2 TYR A 679      44.670  53.810  73.830  1.00  0.00           C
ATOM   1459  HE2 TYR A 679      44.260  53.360  74.720  1.00  0.00           H
ATOM   1460  C   TYR A 679      42.890  56.680  70.820  1.00  0.00           C
ATOM   1461  O   TYR A 679      42.260  56.890  71.910  1.00  0.00           O
ATOM   1462  N   LYS A 680      43.750  57.610  70.350  1.00  0.00           N
ATOM   1463  HN  LYS A 680      44.230  57.470  69.480  1.00  0.00           H
ATOM   1464  CA  LYS A 680      43.820  58.950  71.020  1.00  0.00           C
ATOM   1465  HA  LYS A 680      44.090  58.690  72.040  1.00  0.00           H
ATOM   1466  CB  LYS A 680      44.930  59.810  70.440  1.00  0.00           C
ATOM   1467  HB1 LYS A 680      44.960  60.840  70.850  1.00  0.00           H
ATOM   1468  HB2 LYS A 680      44.610  59.940  69.380  1.00  0.00           H
ATOM   1469  CG  LYS A 680      46.350  59.220  70.460  1.00  0.00           C
ATOM   1470  HG1 LYS A 680      47.110  59.820  69.910  1.00  0.00           H
ATOM   1471  HG2 LYS A 680      46.340  58.170  70.110  1.00  0.00           H
ATOM   1472  CD  LYS A 680      46.950  59.100  71.910  1.00  0.00           C
ATOM   1473  HD1 LYS A 680      46.240  58.510  72.520  1.00  0.00           H
ATOM   1474  HD2 LYS A 680      46.950  60.100  72.390  1.00  0.00           H
ATOM   1475  CE  LYS A 680      48.350  58.410  71.940  1.00  0.00           C
ATOM   1476  HE1 LYS A 680      48.980  58.850  71.140  1.00  0.00           H
ATOM   1477  HE2 LYS A 680      48.220  57.320  71.730  1.00  0.00           H
ATOM   1478  NZ  LYS A 680      49.040  58.620  73.230  1.00  0.00           N
ATOM   1479  HZ1 LYS A 680      49.130  59.620  73.500  1.00  0.00           H
ATOM   1480  HZ2 LYS A 680      50.000  58.220  73.260  1.00  0.00           H
ATOM   1481  HZ3 LYS A 680      48.440  58.190  73.970  1.00  0.00           H
ATOM   1482  C   LYS A 680      42.540  59.810  71.140  1.00  0.00           C
ATOM   1483  O   LYS A 680      42.300  60.270  72.260  1.00  0.00           O
ATOM   1484  N   PHE A 681      41.760  59.980  70.110  1.00  0.00           N
ATOM   1485  HN  PHE A 681      42.030  59.570  69.240  1.00  0.00           H
ATOM   1486  CA  PHE A 681      40.450  60.650  70.210  1.00  0.00           C
ATOM   1487  HA  PHE A 681      40.690  61.600  70.660  1.00  0.00           H
ATOM   1488  CB  PHE A 681      39.750  60.770  68.840  1.00  0.00           C
ATOM   1489  HB1 PHE A 681      38.660  60.890  68.970  1.00  0.00           H
ATOM   1490  HB2 PHE A 681      39.830  59.900  68.140  1.00  0.00           H
ATOM   1491  CG  PHE A 681      40.140  62.080  68.210  1.00  0.00           C
ATOM   1492  CD1 PHE A 681      39.860  63.290  68.800  1.00  0.00           C
ATOM   1493  HD1 PHE A 681      39.420  63.380  69.780  1.00  0.00           H
ATOM   1494  CE1 PHE A 681      40.250  64.540  68.230  1.00  0.00           C
ATOM   1495  HE1 PHE A 681      39.960  65.410  68.790  1.00  0.00           H
ATOM   1496  CZ  PHE A 681      40.790  64.540  67.030  1.00  0.00           C
ATOM   1497  HZ  PHE A 681      41.050  65.440  66.500  1.00  0.00           H
ATOM   1498  CD2 PHE A 681      40.710  62.170  66.860  1.00  0.00           C
ATOM   1499  HD2 PHE A 681      40.920  61.320  66.230  1.00  0.00           H
ATOM   1500  CE2 PHE A 681      41.020  63.430  66.330  1.00  0.00           C
ATOM   1501  HE2 PHE A 681      41.630  63.630  65.460  1.00  0.00           H
ATOM   1502  C   PHE A 681      39.520  59.890  71.140  1.00  0.00           C
ATOM   1503  O   PHE A 681      38.830  60.490  72.020  1.00  0.00           O
ATOM   1504  N   CYS A 682      39.460  58.540  71.080  1.00  0.00           N
ATOM   1505  HN  CYS A 682      39.950  58.050  70.370  1.00  0.00           H
ATOM   1506  CA  CYS A 682      38.660  57.760  72.000  1.00  0.00           C
ATOM   1507  HA  CYS A 682      37.660  58.090  71.790  1.00  0.00           H
ATOM   1508  CB  CYS A 682      38.600  56.240  71.600  1.00  0.00           C
ATOM   1509  HB1 CYS A 682      38.100  55.760  72.470  1.00  0.00           H
ATOM   1510  HB2 CYS A 682      39.640  55.850  71.630  1.00  0.00           H
ATOM   1511  SG  CYS A 682      37.700  55.870  70.100  1.00  0.00           S
ATOM   1512  HG1 CYS A 682      38.250  56.960  69.560  1.00  0.00           H
ATOM   1513  C   CYS A 682      39.080  57.960  73.480  1.00  0.00           C
ATOM   1514  O   CYS A 682      38.290  58.040  74.420  1.00  0.00           O
ATOM   1515  N   ARG A 683      40.360  58.010  73.760  1.00  0.00           N
ATOM   1516  HN  ARG A 683      41.070  57.870  73.080  1.00  0.00           H
ATOM   1517  CA  ARG A 683      40.920  58.310  75.120  1.00  0.00           C
ATOM   1518  HA  ARG A 683      40.500  57.670  75.890  1.00  0.00           H
ATOM   1519  CB  ARG A 683      42.480  58.220  75.180  1.00  0.00           C
ATOM   1520  HB1 ARG A 683      42.940  58.700  76.060  1.00  0.00           H
ATOM   1521  HB2 ARG A 683      42.870  58.640  74.240  1.00  0.00           H
ATOM   1522  CG  ARG A 683      42.930  56.700  75.130  1.00  0.00           C
ATOM   1523  HG1 ARG A 683      44.020  56.660  74.920  1.00  0.00           H
ATOM   1524  HG2 ARG A 683      42.380  56.270  74.260  1.00  0.00           H
ATOM   1525  CD  ARG A 683      42.710  55.870  76.440  1.00  0.00           C
ATOM   1526  HD1 ARG A 683      43.160  54.860  76.340  1.00  0.00           H
ATOM   1527  HD2 ARG A 683      41.630  55.750  76.630  1.00  0.00           H
ATOM   1528  NE  ARG A 683      43.520  56.620  77.480  1.00  0.00           N
ATOM   1529  HE  ARG A 683      44.110  57.340  77.120  1.00  0.00           H
ATOM   1530  CZ  ARG A 683      43.480  56.250  78.750  1.00  0.00           C
ATOM   1531  NH1 ARG A 683      42.940  55.200  79.250  1.00  0.00           N
ATOM   1532 HH11 ARG A 683      42.250  54.680  78.730  1.00  0.00           H
ATOM   1533 HH12 ARG A 683      43.070  55.070  80.230  1.00  0.00           H
ATOM   1534  NH2 ARG A 683      44.270  56.960  79.620  1.00  0.00           N
ATOM   1535 HH21 ARG A 683      44.600  57.840  79.300  1.00  0.00           H
ATOM   1536 HH22 ARG A 683      44.440  56.680  80.560  1.00  0.00           H
ATOM   1537  C   ARG A 683      40.450  59.690  75.630  1.00  0.00           C
ATOM   1538  O   ARG A 683      39.990  59.940  76.740  1.00  0.00           O
ATOM   1539  N   ASP A 684      40.470  60.730  74.710  1.00  0.00           N
ATOM   1540  HN  ASP A 684      40.740  60.520  73.780  1.00  0.00           H
ATOM   1541  CA  ASP A 684      40.330  62.090  75.090  1.00  0.00           C
ATOM   1542  HA  ASP A 684      40.980  62.400  75.890  1.00  0.00           H
ATOM   1543  CB  ASP A 684      40.710  62.940  73.750  1.00  0.00           C
ATOM   1544  HB1 ASP A 684      40.200  63.920  73.700  1.00  0.00           H
ATOM   1545  HB2 ASP A 684      40.400  62.360  72.850  1.00  0.00           H
ATOM   1546  CG  ASP A 684      42.140  63.330  73.580  1.00  0.00           C
ATOM   1547  OD1 ASP A 684      42.530  63.850  72.530  1.00  0.00           O
ATOM   1548  OD2 ASP A 684      42.870  63.390  74.620  1.00  0.00           O
ATOM   1549  C   ASP A 684      38.980  62.400  75.530  1.00  0.00           C
ATOM   1550  O   ASP A 684      38.700  63.130  76.450  1.00  0.00           O
ATOM   1551  N   TYR A 685      38.010  61.710  74.920  1.00  0.00           N
ATOM   1552  HN  TYR A 685      38.270  61.130  74.160  1.00  0.00           H
ATOM   1553  CA  TYR A 685      36.590  61.840  75.100  1.00  0.00           C
ATOM   1554  HA  TYR A 685      36.320  62.810  75.500  1.00  0.00           H
ATOM   1555  CB  TYR A 685      35.910  61.710  73.690  1.00  0.00           C
ATOM   1556  HB1 TYR A 685      34.820  61.920  73.700  1.00  0.00           H
ATOM   1557  HB2 TYR A 685      36.220  60.700  73.360  1.00  0.00           H
ATOM   1558  CG  TYR A 685      36.260  62.690  72.650  1.00  0.00           C
ATOM   1559  CD1 TYR A 685      36.880  63.940  72.840  1.00  0.00           C
ATOM   1560  HD1 TYR A 685      37.030  64.230  73.870  1.00  0.00           H
ATOM   1561  CE1 TYR A 685      37.180  64.820  71.790  1.00  0.00           C
ATOM   1562  HE1 TYR A 685      37.580  65.770  72.100  1.00  0.00           H
ATOM   1563  CZ  TYR A 685      36.850  64.370  70.530  1.00  0.00           C
ATOM   1564  OH  TYR A 685      37.100  65.230  69.480  1.00  0.00           O
ATOM   1565  HH  TYR A 685      37.500  66.030  69.860  1.00  0.00           H
ATOM   1566  CD2 TYR A 685      35.960  62.290  71.350  1.00  0.00           C
ATOM   1567  HD2 TYR A 685      35.580  61.300  71.170  1.00  0.00           H
ATOM   1568  CE2 TYR A 685      36.310  63.100  70.280  1.00  0.00           C
ATOM   1569  HE2 TYR A 685      36.030  62.810  69.280  1.00  0.00           H
ATOM   1570  C   TYR A 685      35.990  60.740  76.010  1.00  0.00           C
ATOM   1571  O   TYR A 685      34.780  60.650  76.160  1.00  0.00           O
ATOM   1572  N   GLN A 686      36.920  59.930  76.560  1.00  0.00           N
ATOM   1573  HN  GLN A 686      37.850  60.240  76.420  1.00  0.00           H
ATOM   1574  CA  GLN A 686      36.590  58.850  77.480  1.00  0.00           C
ATOM   1575  HA  GLN A 686      37.570  58.410  77.560  1.00  0.00           H
ATOM   1576  CB  GLN A 686      36.210  59.300  78.960  1.00  0.00           C
ATOM   1577  HB1 GLN A 686      35.810  58.380  79.440  1.00  0.00           H
ATOM   1578  HB2 GLN A 686      35.340  60.000  78.870  1.00  0.00           H
ATOM   1579  CG  GLN A 686      37.300  59.800  79.950  1.00  0.00           C
ATOM   1580  HG1 GLN A 686      37.890  60.580  79.410  1.00  0.00           H
ATOM   1581  HG2 GLN A 686      37.980  58.950  80.210  1.00  0.00           H
ATOM   1582  CD  GLN A 686      36.800  60.320  81.230  1.00  0.00           C
ATOM   1583  OE1 GLN A 686      35.590  60.590  81.420  1.00  0.00           O
ATOM   1584  NE2 GLN A 686      37.660  60.220  82.270  1.00  0.00           N
ATOM   1585 HE21 GLN A 686      37.240  60.280  83.170  1.00  0.00           H
ATOM   1586 HE22 GLN A 686      38.650  60.130  82.120  1.00  0.00           H
ATOM   1587  C   GLN A 686      35.670  57.810  76.870  1.00  0.00           C
ATOM   1588  O   GLN A 686      34.750  57.380  77.520  1.00  0.00           O
ATOM   1589  N   LEU A 687      35.860  57.540  75.600  1.00  0.00           N
ATOM   1590  HN  LEU A 687      36.560  58.030  75.100  1.00  0.00           H
ATOM   1591  CA  LEU A 687      35.200  56.500  74.850  1.00  0.00           C
ATOM   1592  HA  LEU A 687      34.250  56.260  75.310  1.00  0.00           H
ATOM   1593  CB  LEU A 687      34.870  57.140  73.460  1.00  0.00           C
ATOM   1594  HB1 LEU A 687      34.620  56.480  72.610  1.00  0.00           H
ATOM   1595  HB2 LEU A 687      35.810  57.630  73.120  1.00  0.00           H
ATOM   1596  CG  LEU A 687      33.830  58.300  73.430  1.00  0.00           C
ATOM   1597  HG  LEU A 687      34.220  59.130  74.060  1.00  0.00           H
ATOM   1598  CD1 LEU A 687      33.890  58.850  72.000  1.00  0.00           C
ATOM   1599 HD11 LEU A 687      33.280  59.770  71.900  1.00  0.00           H
ATOM   1600 HD12 LEU A 687      33.480  58.170  71.220  1.00  0.00           H
ATOM   1601 HD13 LEU A 687      34.950  59.020  71.710  1.00  0.00           H
ATOM   1602  CD2 LEU A 687      32.440  58.010  73.850  1.00  0.00           C
ATOM   1603 HD21 LEU A 687      32.350  57.670  74.900  1.00  0.00           H
ATOM   1604 HD22 LEU A 687      32.240  57.090  73.250  1.00  0.00           H
ATOM   1605 HD23 LEU A 687      31.770  58.870  73.670  1.00  0.00           H
ATOM   1606  C   LEU A 687      36.060  55.220  74.820  1.00  0.00           C
ATOM   1607  O   LEU A 687      37.270  55.310  74.690  1.00  0.00           O
ATOM   1608  N   SER A 688      35.450  54.050  74.900  1.00  0.00           N
ATOM   1609  HN  SER A 688      34.480  54.020  75.160  1.00  0.00           H
ATOM   1610  CA  SER A 688      36.060  52.730  74.540  1.00  0.00           C
ATOM   1611  HA  SER A 688      37.010  52.610  75.040  1.00  0.00           H
ATOM   1612  CB  SER A 688      35.200  51.530  75.010  1.00  0.00           C
ATOM   1613  HB1 SER A 688      34.190  51.630  74.550  1.00  0.00           H
ATOM   1614  HB2 SER A 688      35.090  51.550  76.120  1.00  0.00           H
ATOM   1615  OG  SER A 688      35.710  50.240  74.600  1.00  0.00           O
ATOM   1616  HG1 SER A 688      35.120  49.550  74.930  1.00  0.00           H
ATOM   1617  C   SER A 688      36.390  52.670  73.040  1.00  0.00           C
ATOM   1618  O   SER A 688      35.500  52.470  72.180  1.00  0.00           O
ATOM   1619  N   TYR A 689      37.760  52.750  72.710  1.00  0.00           N
ATOM   1620  HN  TYR A 689      38.390  53.070  73.410  1.00  0.00           H
ATOM   1621  CA  TYR A 689      38.460  52.480  71.560  1.00  0.00           C
ATOM   1622  HA  TYR A 689      38.230  53.300  70.900  1.00  0.00           H
ATOM   1623  CB  TYR A 689      40.030  52.330  71.940  1.00  0.00           C
ATOM   1624  HB1 TYR A 689      40.160  51.810  72.910  1.00  0.00           H
ATOM   1625  HB2 TYR A 689      40.440  53.360  72.030  1.00  0.00           H
ATOM   1626  CG  TYR A 689      40.860  51.650  70.890  1.00  0.00           C
ATOM   1627  CD1 TYR A 689      40.930  52.380  69.690  1.00  0.00           C
ATOM   1628  HD1 TYR A 689      40.400  53.300  69.500  1.00  0.00           H
ATOM   1629  CE1 TYR A 689      41.730  51.910  68.600  1.00  0.00           C
ATOM   1630  HE1 TYR A 689      41.680  52.460  67.670  1.00  0.00           H
ATOM   1631  CZ  TYR A 689      42.420  50.710  68.700  1.00  0.00           C
ATOM   1632  OH  TYR A 689      43.150  50.210  67.610  1.00  0.00           O
ATOM   1633  HH  TYR A 689      42.730  50.460  66.790  1.00  0.00           H
ATOM   1634  CD2 TYR A 689      41.720  50.570  71.030  1.00  0.00           C
ATOM   1635  HD2 TYR A 689      41.700  50.020  71.960  1.00  0.00           H
ATOM   1636  CE2 TYR A 689      42.510  50.140  69.960  1.00  0.00           C
ATOM   1637  HE2 TYR A 689      43.180  49.290  69.980  1.00  0.00           H
ATOM   1638  C   TYR A 689      37.990  51.170  70.810  1.00  0.00           C
ATOM   1639  O   TYR A 689      37.390  51.110  69.760  1.00  0.00           O
ATOM   1640  N   LEU A 690      38.210  49.970  71.380  1.00  0.00           N
ATOM   1641  HN  LEU A 690      38.550  50.050  72.310  1.00  0.00           H
ATOM   1642  CA  LEU A 690      37.860  48.640  70.850  1.00  0.00           C
ATOM   1643  HA  LEU A 690      38.330  48.600  69.880  1.00  0.00           H
ATOM   1644  CB  LEU A 690      38.280  47.530  71.870  1.00  0.00           C
ATOM   1645  HB1 LEU A 690      38.030  46.490  71.580  1.00  0.00           H
ATOM   1646  HB2 LEU A 690      37.800  47.800  72.830  1.00  0.00           H
ATOM   1647  CG  LEU A 690      39.830  47.390  72.250  1.00  0.00           C
ATOM   1648  HG  LEU A 690      40.230  48.370  72.600  1.00  0.00           H
ATOM   1649  CD1 LEU A 690      40.110  46.280  73.360  1.00  0.00           C
ATOM   1650 HD11 LEU A 690      39.750  45.280  73.050  1.00  0.00           H
ATOM   1651 HD12 LEU A 690      39.520  46.520  74.280  1.00  0.00           H
ATOM   1652 HD13 LEU A 690      41.170  46.280  73.700  1.00  0.00           H
ATOM   1653  CD2 LEU A 690      40.610  47.070  70.930  1.00  0.00           C
ATOM   1654 HD21 LEU A 690      40.330  46.020  70.670  1.00  0.00           H
ATOM   1655 HD22 LEU A 690      41.640  47.060  71.320  1.00  0.00           H
ATOM   1656 HD23 LEU A 690      40.450  47.860  70.170  1.00  0.00           H
ATOM   1657  C   LEU A 690      36.360  48.470  70.540  1.00  0.00           C
ATOM   1658  O   LEU A 690      35.970  47.810  69.590  1.00  0.00           O
ATOM   1659  N   SER A 691      35.490  49.080  71.410  1.00  0.00           N
ATOM   1660  HN  SER A 691      35.850  49.460  72.250  1.00  0.00           H
ATOM   1661  CA  SER A 691      34.010  49.010  71.210  1.00  0.00           C
ATOM   1662  HA  SER A 691      33.730  47.970  71.060  1.00  0.00           H
ATOM   1663  CB  SER A 691      33.230  49.740  72.300  1.00  0.00           C
ATOM   1664  HB1 SER A 691      33.330  50.840  72.300  1.00  0.00           H
ATOM   1665  HB2 SER A 691      33.600  49.380  73.280  1.00  0.00           H
ATOM   1666  OG  SER A 691      31.860  49.190  72.270  1.00  0.00           O
ATOM   1667  HG1 SER A 691      31.900  48.230  72.350  1.00  0.00           H
ATOM   1668  C   SER A 691      33.500  49.600  69.950  1.00  0.00           C
ATOM   1669  O   SER A 691      32.690  49.100  69.240  1.00  0.00           O
ATOM   1670  N   LEU A 692      34.000  50.850  69.660  1.00  0.00           N
ATOM   1671  HN  LEU A 692      34.780  51.230  70.160  1.00  0.00           H
ATOM   1672  CA  LEU A 692      33.540  51.690  68.500  1.00  0.00           C
ATOM   1673  HA  LEU A 692      32.480  51.920  68.510  1.00  0.00           H
ATOM   1674  CB  LEU A 692      34.260  53.120  68.610  1.00  0.00           C
ATOM   1675  HB1 LEU A 692      35.300  53.000  68.250  1.00  0.00           H
ATOM   1676  HB2 LEU A 692      34.240  53.290  69.710  1.00  0.00           H
ATOM   1677  CG  LEU A 692      33.540  54.220  67.930  1.00  0.00           C
ATOM   1678  HG  LEU A 692      33.420  53.850  66.890  1.00  0.00           H
ATOM   1679  CD1 LEU A 692      32.180  54.490  68.600  1.00  0.00           C
ATOM   1680 HD11 LEU A 692      31.840  55.520  68.370  1.00  0.00           H
ATOM   1681 HD12 LEU A 692      32.260  54.380  69.710  1.00  0.00           H
ATOM   1682 HD13 LEU A 692      31.340  53.800  68.400  1.00  0.00           H
ATOM   1683  CD2 LEU A 692      34.400  55.470  67.920  1.00  0.00           C
ATOM   1684 HD21 LEU A 692      35.300  55.190  67.340  1.00  0.00           H
ATOM   1685 HD22 LEU A 692      34.730  55.630  68.970  1.00  0.00           H
ATOM   1686 HD23 LEU A 692      33.870  56.340  67.490  1.00  0.00           H
ATOM   1687  C   LEU A 692      34.010  51.100  67.220  1.00  0.00           C
ATOM   1688  O   LEU A 692      33.290  51.120  66.230  1.00  0.00           O
ATOM   1689  N   ARG A 693      35.170  50.360  67.190  1.00  0.00           N
ATOM   1690  HN  ARG A 693      35.790  50.320  67.970  1.00  0.00           H
ATOM   1691  CA  ARG A 693      35.600  49.640  66.050  1.00  0.00           C
ATOM   1692  HA  ARG A 693      35.600  50.270  65.170  1.00  0.00           H
ATOM   1693  CB  ARG A 693      36.950  49.060  66.280  1.00  0.00           C
ATOM   1694  HB1 ARG A 693      37.250  48.490  65.370  1.00  0.00           H
ATOM   1695  HB2 ARG A 693      36.960  48.340  67.130  1.00  0.00           H
ATOM   1696  CG  ARG A 693      38.090  50.060  66.560  1.00  0.00           C
ATOM   1697  HG1 ARG A 693      37.780  50.440  67.560  1.00  0.00           H
ATOM   1698  HG2 ARG A 693      38.300  50.820  65.770  1.00  0.00           H
ATOM   1699  CD  ARG A 693      39.450  49.350  66.800  1.00  0.00           C
ATOM   1700  HD1 ARG A 693      39.250  48.540  67.530  1.00  0.00           H
ATOM   1701  HD2 ARG A 693      40.140  50.090  67.260  1.00  0.00           H
ATOM   1702  NE  ARG A 693      40.110  48.870  65.590  1.00  0.00           N
ATOM   1703  HE  ARG A 693      40.840  49.360  65.120  1.00  0.00           H
ATOM   1704  CZ  ARG A 693      40.080  47.630  65.180  1.00  0.00           C
ATOM   1705  NH1 ARG A 693      40.910  47.190  64.190  1.00  0.00           N
ATOM   1706 HH11 ARG A 693      41.470  47.930  63.810  1.00  0.00           H
ATOM   1707 HH12 ARG A 693      40.830  46.250  63.860  1.00  0.00           H
ATOM   1708  NH2 ARG A 693      39.580  46.600  65.780  1.00  0.00           N
ATOM   1709 HH21 ARG A 693      39.100  46.750  66.640  1.00  0.00           H
ATOM   1710 HH22 ARG A 693      39.890  45.700  65.450  1.00  0.00           H
ATOM   1711  C   ARG A 693      34.600  48.570  65.580  1.00  0.00           C
ATOM   1712  O   ARG A 693      34.400  48.350  64.380  1.00  0.00           O
ATOM   1713  N   THR A 694      33.850  47.870  66.510  1.00  0.00           N
ATOM   1714  HN  THR A 694      34.020  48.030  67.480  1.00  0.00           H
ATOM   1715  CA  THR A 694      32.840  46.940  66.180  1.00  0.00           C
ATOM   1716  HA  THR A 694      33.200  46.130  65.560  1.00  0.00           H
ATOM   1717  CB  THR A 694      32.270  46.250  67.390  1.00  0.00           C
ATOM   1718  HB  THR A 694      31.720  46.930  68.060  1.00  0.00           H
ATOM   1719  OG1 THR A 694      33.310  45.750  68.200  1.00  0.00           O
ATOM   1720  HG1 THR A 694      32.770  45.380  68.900  1.00  0.00           H
ATOM   1721  CG2 THR A 694      31.320  45.090  67.030  1.00  0.00           C
ATOM   1722 HG21 THR A 694      31.800  44.320  66.390  1.00  0.00           H
ATOM   1723 HG22 THR A 694      30.470  45.530  66.480  1.00  0.00           H
ATOM   1724 HG23 THR A 694      30.870  44.550  67.900  1.00  0.00           H
ATOM   1725  C   THR A 694      31.720  47.610  65.370  1.00  0.00           C
ATOM   1726  O   THR A 694      31.320  47.150  64.320  1.00  0.00           O
ATOM   1727  N   SER A 695      31.200  48.820  65.770  1.00  0.00           N
ATOM   1728  HN  SER A 695      31.570  49.330  66.540  1.00  0.00           H
ATOM   1729  CA  SER A 695      30.160  49.570  65.060  1.00  0.00           C
ATOM   1730  HA  SER A 695      29.420  48.920  64.610  1.00  0.00           H
ATOM   1731  CB  SER A 695      29.460  50.540  65.960  1.00  0.00           C
ATOM   1732  HB1 SER A 695      30.210  51.100  66.560  1.00  0.00           H
ATOM   1733  HB2 SER A 695      28.810  49.890  66.580  1.00  0.00           H
ATOM   1734  OG  SER A 695      28.510  51.450  65.340  1.00  0.00           O
ATOM   1735  HG1 SER A 695      27.760  50.930  65.060  1.00  0.00           H
ATOM   1736  C   SER A 695      30.710  50.210  63.800  1.00  0.00           C
ATOM   1737  O   SER A 695      30.130  50.120  62.720  1.00  0.00           O
ATOM   1738  N   ILE A 696      32.020  50.620  63.760  1.00  0.00           N
ATOM   1739  HN  ILE A 696      32.590  50.710  64.570  1.00  0.00           H
ATOM   1740  CA  ILE A 696      32.580  51.160  62.580  1.00  0.00           C
ATOM   1741  HA  ILE A 696      31.850  51.860  62.190  1.00  0.00           H
ATOM   1742  CB  ILE A 696      33.880  51.920  62.860  1.00  0.00           C
ATOM   1743  HB  ILE A 696      34.360  51.290  63.640  1.00  0.00           H
ATOM   1744  CG2 ILE A 696      34.960  51.960  61.710  1.00  0.00           C
ATOM   1745 HG21 ILE A 696      35.740  52.680  62.010  1.00  0.00           H
ATOM   1746 HG22 ILE A 696      34.440  52.300  60.780  1.00  0.00           H
ATOM   1747 HG23 ILE A 696      35.460  50.970  61.610  1.00  0.00           H
ATOM   1748  CG1 ILE A 696      33.620  53.310  63.530  1.00  0.00           C
ATOM   1749 HG11 ILE A 696      32.640  53.270  64.040  1.00  0.00           H
ATOM   1750 HG12 ILE A 696      33.510  54.110  62.750  1.00  0.00           H
ATOM   1751  CD  ILE A 696      34.770  53.710  64.420  1.00  0.00           C
ATOM   1752  HD1 ILE A 696      35.740  53.880  63.900  1.00  0.00           H
ATOM   1753  HD2 ILE A 696      34.960  52.770  65.000  1.00  0.00           H
ATOM   1754  HD3 ILE A 696      34.470  54.640  64.940  1.00  0.00           H
ATOM   1755  C   ILE A 696      32.880  50.180  61.460  1.00  0.00           C
ATOM   1756  O   ILE A 696      32.830  50.400  60.230  1.00  0.00           O
ATOM   1757  N   GLY A 697      33.030  48.890  61.850  1.00  0.00           N
ATOM   1758  HN  GLY A 697      32.860  48.670  62.800  1.00  0.00           H
ATOM   1759  CA  GLY A 697      33.400  47.810  60.890  1.00  0.00           C
ATOM   1760  HA1 GLY A 697      33.890  46.970  61.380  1.00  0.00           H
ATOM   1761  HA2 GLY A 697      34.010  48.270  60.130  1.00  0.00           H
ATOM   1762  C   GLY A 697      32.230  47.110  60.270  1.00  0.00           C
ATOM   1763  O   GLY A 697      32.320  46.680  59.130  1.00  0.00           O
ATOM   1764  N   LEU A 698      31.150  46.910  61.080  1.00  0.00           N
ATOM   1765  HN  LEU A 698      31.380  46.940  62.050  1.00  0.00           H
ATOM   1766  CA  LEU A 698      29.850  46.470  60.500  1.00  0.00           C
ATOM   1767  HA  LEU A 698      29.940  45.560  59.920  1.00  0.00           H
ATOM   1768  CB  LEU A 698      28.870  46.180  61.750  1.00  0.00           C
ATOM   1769  HB1 LEU A 698      27.840  45.920  61.400  1.00  0.00           H
ATOM   1770  HB2 LEU A 698      28.830  47.140  62.290  1.00  0.00           H
ATOM   1771  CG  LEU A 698      29.260  45.090  62.670  1.00  0.00           C
ATOM   1772  HG  LEU A 698      30.240  45.400  63.100  1.00  0.00           H
ATOM   1773  CD1 LEU A 698      28.230  44.750  63.750  1.00  0.00           C
ATOM   1774 HD11 LEU A 698      28.550  43.850  64.320  1.00  0.00           H
ATOM   1775 HD12 LEU A 698      27.190  44.630  63.370  1.00  0.00           H
ATOM   1776 HD13 LEU A 698      28.180  45.700  64.330  1.00  0.00           H
ATOM   1777  CD2 LEU A 698      29.630  43.820  61.940  1.00  0.00           C
ATOM   1778 HD21 LEU A 698      30.610  43.930  61.440  1.00  0.00           H
ATOM   1779 HD22 LEU A 698      28.840  43.500  61.230  1.00  0.00           H
ATOM   1780 HD23 LEU A 698      29.740  43.060  62.740  1.00  0.00           H
ATOM   1781  C   LEU A 698      29.120  47.430  59.570  1.00  0.00           C
ATOM   1782  O   LEU A 698      28.460  47.040  58.610  1.00  0.00           O
ATOM   1783  N   TRP A 699      29.320  48.690  59.870  1.00  0.00           N
ATOM   1784  HN  TRP A 699      29.730  48.870  60.760  1.00  0.00           H
ATOM   1785  CA  TRP A 699      28.950  49.800  59.020  1.00  0.00           C
ATOM   1786  HA  TRP A 699      27.940  49.600  58.690  1.00  0.00           H
ATOM   1787  CB  TRP A 699      29.130  51.170  59.750  1.00  0.00           C
ATOM   1788  HB1 TRP A 699      30.220  51.250  59.970  1.00  0.00           H
ATOM   1789  HB2 TRP A 699      28.570  51.150  60.710  1.00  0.00           H
ATOM   1790  CG  TRP A 699      28.680  52.370  59.010  1.00  0.00           C
ATOM   1791  CD1 TRP A 699      29.400  53.060  58.060  1.00  0.00           C
ATOM   1792  HD1 TRP A 699      30.320  52.680  57.620  1.00  0.00           H
ATOM   1793  NE1 TRP A 699      28.730  54.080  57.520  1.00  0.00           N
ATOM   1794  HE1 TRP A 699      29.060  54.720  56.870  1.00  0.00           H
ATOM   1795  CE2 TRP A 699      27.410  54.080  57.990  1.00  0.00           C
ATOM   1796  CD2 TRP A 699      27.390  52.990  58.960  1.00  0.00           C
ATOM   1797  CE3 TRP A 699      26.190  52.810  59.720  1.00  0.00           C
ATOM   1798  HE3 TRP A 699      26.180  52.180  60.590  1.00  0.00           H
ATOM   1799  CZ3 TRP A 699      25.070  53.570  59.260  1.00  0.00           C
ATOM   1800  HZ3 TRP A 699      24.130  53.430  59.780  1.00  0.00           H
ATOM   1801  CZ2 TRP A 699      26.330  54.750  57.540  1.00  0.00           C
ATOM   1802  HZ2 TRP A 699      26.340  55.530  56.800  1.00  0.00           H
ATOM   1803  CH2 TRP A 699      25.150  54.490  58.220  1.00  0.00           C
ATOM   1804  HH2 TRP A 699      24.310  55.120  57.980  1.00  0.00           H
ATOM   1805  C   TRP A 699      29.780  49.780  57.770  1.00  0.00           C
ATOM   1806  O   TRP A 699      29.190  50.010  56.660  1.00  0.00           O
ATOM   1807  N   THR A 700      31.090  49.610  57.880  1.00  0.00           N
ATOM   1808  HN  THR A 700      31.380  49.590  58.830  1.00  0.00           H
ATOM   1809  CA  THR A 700      32.020  49.670  56.760  1.00  0.00           C
ATOM   1810  HA  THR A 700      31.830  50.620  56.270  1.00  0.00           H
ATOM   1811  CB  THR A 700      33.520  49.610  57.160  1.00  0.00           C
ATOM   1812  HB  THR A 700      33.590  48.760  57.880  1.00  0.00           H
ATOM   1813  OG1 THR A 700      33.950  50.880  57.770  1.00  0.00           O
ATOM   1814  HG1 THR A 700      33.830  50.630  58.690  1.00  0.00           H
ATOM   1815  CG2 THR A 700      34.550  49.240  56.050  1.00  0.00           C
ATOM   1816 HG21 THR A 700      35.610  49.450  56.320  1.00  0.00           H
ATOM   1817 HG22 THR A 700      34.390  50.030  55.280  1.00  0.00           H
ATOM   1818 HG23 THR A 700      34.410  48.190  55.730  1.00  0.00           H
ATOM   1819  C   THR A 700      31.730  48.640  55.780  1.00  0.00           C
ATOM   1820  O   THR A 700      31.680  48.850  54.560  1.00  0.00           O
ATOM   1821  N   SER A 701      31.510  47.370  56.350  1.00  0.00           N
ATOM   1822  HN  SER A 701      31.580  47.250  57.330  1.00  0.00           H
ATOM   1823  CA  SER A 701      31.050  46.180  55.590  1.00  0.00           C
ATOM   1824  HA  SER A 701      31.810  45.930  54.870  1.00  0.00           H
ATOM   1825  CB  SER A 701      30.760  44.970  56.510  1.00  0.00           C
ATOM   1826  HB1 SER A 701      29.850  44.950  57.150  1.00  0.00           H
ATOM   1827  HB2 SER A 701      31.610  45.060  57.220  1.00  0.00           H
ATOM   1828  OG  SER A 701      30.700  43.790  55.780  1.00  0.00           O
ATOM   1829  HG1 SER A 701      31.450  43.690  55.190  1.00  0.00           H
ATOM   1830  C   SER A 701      29.770  46.400  54.740  1.00  0.00           C
ATOM   1831  O   SER A 701      29.700  45.940  53.650  1.00  0.00           O
ATOM   1832  N   PHE A 702      28.790  47.010  55.330  1.00  0.00           N
ATOM   1833  HN  PHE A 702      28.900  47.240  56.290  1.00  0.00           H
ATOM   1834  CA  PHE A 702      27.600  47.430  54.610  1.00  0.00           C
ATOM   1835  HA  PHE A 702      27.060  46.580  54.230  1.00  0.00           H
ATOM   1836  CB  PHE A 702      26.560  48.040  55.650  1.00  0.00           C
ATOM   1837  HB1 PHE A 702      27.080  48.690  56.390  1.00  0.00           H
ATOM   1838  HB2 PHE A 702      26.070  47.230  56.230  1.00  0.00           H
ATOM   1839  CG  PHE A 702      25.510  48.980  55.100  1.00  0.00           C
ATOM   1840  CD1 PHE A 702      25.590  50.340  55.450  1.00  0.00           C
ATOM   1841  HD1 PHE A 702      26.380  50.740  56.070  1.00  0.00           H
ATOM   1842  CE1 PHE A 702      24.580  51.200  54.990  1.00  0.00           C
ATOM   1843  HE1 PHE A 702      24.540  52.220  55.330  1.00  0.00           H
ATOM   1844  CZ  PHE A 702      23.620  50.760  54.020  1.00  0.00           C
ATOM   1845  HZ  PHE A 702      22.950  51.380  53.450  1.00  0.00           H
ATOM   1846  CD2 PHE A 702      24.540  48.530  54.170  1.00  0.00           C
ATOM   1847  HD2 PHE A 702      24.580  47.490  53.860  1.00  0.00           H
ATOM   1848  CE2 PHE A 702      23.690  49.450  53.590  1.00  0.00           C
ATOM   1849  HE2 PHE A 702      23.000  49.220  52.790  1.00  0.00           H
ATOM   1850  C   PHE A 702      27.850  48.330  53.440  1.00  0.00           C
ATOM   1851  O   PHE A 702      27.350  48.100  52.340  1.00  0.00           O
ATOM   1852  N   LEU A 703      28.570  49.390  53.640  1.00  0.00           N
ATOM   1853  HN  LEU A 703      28.840  49.570  54.590  1.00  0.00           H
ATOM   1854  CA  LEU A 703      28.820  50.320  52.530  1.00  0.00           C
ATOM   1855  HA  LEU A 703      27.910  50.590  52.030  1.00  0.00           H
ATOM   1856  CB  LEU A 703      29.350  51.690  52.990  1.00  0.00           C
ATOM   1857  HB1 LEU A 703      29.630  52.280  52.090  1.00  0.00           H
ATOM   1858  HB2 LEU A 703      30.270  51.540  53.590  1.00  0.00           H
ATOM   1859  CG  LEU A 703      28.310  52.470  53.740  1.00  0.00           C
ATOM   1860  HG  LEU A 703      28.030  52.000  54.710  1.00  0.00           H
ATOM   1861  CD1 LEU A 703      28.870  53.850  54.030  1.00  0.00           C
ATOM   1862 HD11 LEU A 703      29.850  53.680  54.530  1.00  0.00           H
ATOM   1863 HD12 LEU A 703      28.190  54.420  54.690  1.00  0.00           H
ATOM   1864 HD13 LEU A 703      29.030  54.330  53.040  1.00  0.00           H
ATOM   1865  CD2 LEU A 703      27.030  52.780  52.910  1.00  0.00           C
ATOM   1866 HD21 LEU A 703      26.440  51.870  52.720  1.00  0.00           H
ATOM   1867 HD22 LEU A 703      27.330  53.230  51.930  1.00  0.00           H
ATOM   1868 HD23 LEU A 703      26.320  53.470  53.400  1.00  0.00           H
ATOM   1869  C   LEU A 703      29.800  49.790  51.460  1.00  0.00           C
ATOM   1870  O   LEU A 703      29.760  50.200  50.310  1.00  0.00           O
ATOM   1871  N   CYS A 704      30.710  48.860  51.850  1.00  0.00           N
ATOM   1872  HN  CYS A 704      30.790  48.650  52.820  1.00  0.00           H
ATOM   1873  CA  CYS A 704      31.450  48.050  50.820  1.00  0.00           C
ATOM   1874  HA  CYS A 704      31.830  48.810  50.150  1.00  0.00           H
ATOM   1875  CB  CYS A 704      32.630  47.240  51.440  1.00  0.00           C
ATOM   1876  HB1 CYS A 704      33.110  46.590  50.680  1.00  0.00           H
ATOM   1877  HB2 CYS A 704      32.250  46.640  52.290  1.00  0.00           H
ATOM   1878  SG  CYS A 704      34.060  48.280  51.880  1.00  0.00           S
ATOM   1879  HG1 CYS A 704      34.540  47.560  52.880  1.00  0.00           H
ATOM   1880  C   CYS A 704      30.560  47.220  49.960  1.00  0.00           C
ATOM   1881  O   CYS A 704      30.710  47.170  48.760  1.00  0.00           O
ATOM   1882  N   ILE A 705      29.570  46.530  50.610  1.00  0.00           N
ATOM   1883  HN  ILE A 705      29.510  46.560  51.600  1.00  0.00           H
ATOM   1884  CA  ILE A 705      28.560  45.760  49.890  1.00  0.00           C
ATOM   1885  HA  ILE A 705      29.090  45.040  49.280  1.00  0.00           H
ATOM   1886  CB  ILE A 705      27.660  44.880  50.750  1.00  0.00           C
ATOM   1887  HB  ILE A 705      27.410  45.400  51.710  1.00  0.00           H
ATOM   1888  CG2 ILE A 705      26.260  44.490  50.070  1.00  0.00           C
ATOM   1889 HG21 ILE A 705      26.410  44.130  49.030  1.00  0.00           H
ATOM   1890 HG22 ILE A 705      25.550  45.340  50.080  1.00  0.00           H
ATOM   1891 HG23 ILE A 705      25.890  43.640  50.680  1.00  0.00           H
ATOM   1892  CG1 ILE A 705      28.390  43.630  51.290  1.00  0.00           C
ATOM   1893 HG11 ILE A 705      29.480  43.860  51.260  1.00  0.00           H
ATOM   1894 HG12 ILE A 705      28.220  42.960  50.420  1.00  0.00           H
ATOM   1895  CD  ILE A 705      27.940  43.080  52.630  1.00  0.00           C
ATOM   1896  HD1 ILE A 705      26.830  42.980  52.560  1.00  0.00           H
ATOM   1897  HD2 ILE A 705      28.200  43.810  53.430  1.00  0.00           H
ATOM   1898  HD3 ILE A 705      28.380  42.110  52.930  1.00  0.00           H
ATOM   1899  C   ILE A 705      27.670  46.670  49.050  1.00  0.00           C
ATOM   1900  O   ILE A 705      27.330  46.270  47.930  1.00  0.00           O
ATOM   1901  N   VAL A 706      27.280  47.870  49.530  1.00  0.00           N
ATOM   1902  HN  VAL A 706      27.380  48.040  50.500  1.00  0.00           H
ATOM   1903  CA  VAL A 706      26.570  48.840  48.720  1.00  0.00           C
ATOM   1904  HA  VAL A 706      25.780  48.300  48.220  1.00  0.00           H
ATOM   1905  CB  VAL A 706      26.150  50.090  49.410  1.00  0.00           C
ATOM   1906  HB  VAL A 706      26.980  50.410  50.070  1.00  0.00           H
ATOM   1907  CG1 VAL A 706      25.760  51.250  48.430  1.00  0.00           C
ATOM   1908 HG11 VAL A 706      26.660  51.600  47.880  1.00  0.00           H
ATOM   1909 HG12 VAL A 706      25.310  52.080  49.020  1.00  0.00           H
ATOM   1910 HG13 VAL A 706      24.950  50.850  47.790  1.00  0.00           H
ATOM   1911  CG2 VAL A 706      24.950  49.890  50.410  1.00  0.00           C
ATOM   1912 HG21 VAL A 706      24.240  49.200  49.910  1.00  0.00           H
ATOM   1913 HG22 VAL A 706      24.520  50.900  50.580  1.00  0.00           H
ATOM   1914 HG23 VAL A 706      25.300  49.450  51.370  1.00  0.00           H
ATOM   1915  C   VAL A 706      27.440  49.260  47.510  1.00  0.00           C
ATOM   1916  O   VAL A 706      27.020  49.290  46.360  1.00  0.00           O
ATOM   1917  N   LEU A 707      28.730  49.550  47.670  1.00  0.00           N
ATOM   1918  HN  LEU A 707      29.140  49.590  48.580  1.00  0.00           H
ATOM   1919  CA  LEU A 707      29.700  49.860  46.620  1.00  0.00           C
ATOM   1920  HA  LEU A 707      29.300  50.620  45.960  1.00  0.00           H
ATOM   1921  CB  LEU A 707      31.090  50.300  47.090  1.00  0.00           C
ATOM   1922  HB1 LEU A 707      31.780  50.360  46.220  1.00  0.00           H
ATOM   1923  HB2 LEU A 707      31.410  49.420  47.680  1.00  0.00           H
ATOM   1924  CG  LEU A 707      31.160  51.640  47.840  1.00  0.00           C
ATOM   1925  HG  LEU A 707      30.380  51.670  48.620  1.00  0.00           H
ATOM   1926  CD1 LEU A 707      32.410  51.840  48.720  1.00  0.00           C
ATOM   1927 HD11 LEU A 707      32.480  51.050  49.500  1.00  0.00           H
ATOM   1928 HD12 LEU A 707      32.270  52.790  49.280  1.00  0.00           H
ATOM   1929 HD13 LEU A 707      33.350  51.860  48.120  1.00  0.00           H
ATOM   1930  CD2 LEU A 707      31.000  52.840  46.790  1.00  0.00           C
ATOM   1931 HD21 LEU A 707      31.890  52.920  46.140  1.00  0.00           H
ATOM   1932 HD22 LEU A 707      30.780  53.740  47.410  1.00  0.00           H
ATOM   1933 HD23 LEU A 707      30.110  52.670  46.150  1.00  0.00           H
ATOM   1934  C   LEU A 707      29.780  48.720  45.610  1.00  0.00           C
ATOM   1935  O   LEU A 707      29.910  48.980  44.410  1.00  0.00           O
ATOM   1936  N   VAL A 708      29.800  47.400  46.050  1.00  0.00           N
ATOM   1937  HN  VAL A 708      29.840  47.070  46.990  1.00  0.00           H
ATOM   1938  CA  VAL A 708      29.900  46.300  45.130  1.00  0.00           C
ATOM   1939  HA  VAL A 708      30.690  46.580  44.460  1.00  0.00           H
ATOM   1940  CB  VAL A 708      30.220  44.960  45.870  1.00  0.00           C
ATOM   1941  HB  VAL A 708      29.530  44.940  46.740  1.00  0.00           H
ATOM   1942  CG1 VAL A 708      29.980  43.660  45.080  1.00  0.00           C
ATOM   1943 HG11 VAL A 708      30.610  43.680  44.160  1.00  0.00           H
ATOM   1944 HG12 VAL A 708      28.890  43.470  44.910  1.00  0.00           H
ATOM   1945 HG13 VAL A 708      30.400  42.790  45.620  1.00  0.00           H
ATOM   1946  CG2 VAL A 708      31.670  44.900  46.480  1.00  0.00           C
ATOM   1947 HG21 VAL A 708      32.370  44.420  45.760  1.00  0.00           H
ATOM   1948 HG22 VAL A 708      31.770  44.300  47.410  1.00  0.00           H
ATOM   1949 HG23 VAL A 708      32.020  45.950  46.690  1.00  0.00           H
ATOM   1950  C   VAL A 708      28.630  46.140  44.300  1.00  0.00           C
ATOM   1951  O   VAL A 708      28.650  46.210  43.050  1.00  0.00           O
ATOM   1952  N   ALA A 709      27.520  46.100  44.930  1.00  0.00           N
ATOM   1953  HN  ALA A 709      27.470  46.330  45.900  1.00  0.00           H
ATOM   1954  CA  ALA A 709      26.230  45.990  44.250  1.00  0.00           C
ATOM   1955  HA  ALA A 709      26.390  45.210  43.520  1.00  0.00           H
ATOM   1956  CB  ALA A 709      25.110  45.740  45.250  1.00  0.00           C
ATOM   1957  HB1 ALA A 709      24.150  45.620  44.710  1.00  0.00           H
ATOM   1958  HB2 ALA A 709      25.060  46.610  45.930  1.00  0.00           H
ATOM   1959  HB3 ALA A 709      25.400  44.860  45.860  1.00  0.00           H
ATOM   1960  C   ALA A 709      25.850  47.170  43.330  1.00  0.00           C
ATOM   1961  O   ALA A 709      25.420  46.970  42.200  1.00  0.00           O
ATOM   1962  N   THR A 710      26.060  48.400  43.790  1.00  0.00           N
ATOM   1963  HN  THR A 710      26.400  48.540  44.720  1.00  0.00           H
ATOM   1964  CA  THR A 710      25.980  49.540  42.930  1.00  0.00           C
ATOM   1965  HA  THR A 710      25.080  49.490  42.330  1.00  0.00           H
ATOM   1966  CB  THR A 710      26.040  50.860  43.770  1.00  0.00           C
ATOM   1967  HB  THR A 710      27.050  51.040  44.190  1.00  0.00           H
ATOM   1968  OG1 THR A 710      25.080  50.960  44.780  1.00  0.00           O
ATOM   1969  HG1 THR A 710      25.350  50.340  45.450  1.00  0.00           H
ATOM   1970  CG2 THR A 710      25.560  51.950  42.740  1.00  0.00           C
ATOM   1971 HG21 THR A 710      26.330  52.130  41.960  1.00  0.00           H
ATOM   1972 HG22 THR A 710      25.570  53.000  43.110  1.00  0.00           H
ATOM   1973 HG23 THR A 710      24.560  51.700  42.320  1.00  0.00           H
ATOM   1974  C   THR A 710      27.020  49.620  41.760  1.00  0.00           C
ATOM   1975  O   THR A 710      26.700  49.790  40.560  1.00  0.00           O
ATOM   1976  N   ASP A 711      28.290  49.330  42.090  1.00  0.00           N
ATOM   1977  HN  ASP A 711      28.470  49.120  43.050  1.00  0.00           H
ATOM   1978  CA  ASP A 711      29.470  49.320  41.190  1.00  0.00           C
ATOM   1979  HA  ASP A 711      30.190  48.860  41.860  1.00  0.00           H
ATOM   1980  CB  ASP A 711      29.490  48.330  40.010  1.00  0.00           C
ATOM   1981  HB1 ASP A 711      28.530  48.390  39.460  1.00  0.00           H
ATOM   1982  HB2 ASP A 711      29.630  47.310  40.440  1.00  0.00           H
ATOM   1983  CG  ASP A 711      30.530  48.570  38.940  1.00  0.00           C
ATOM   1984  OD1 ASP A 711      30.300  48.180  37.770  1.00  0.00           O
ATOM   1985  OD2 ASP A 711      31.620  49.100  39.270  1.00  0.00           O
ATOM   1986  C   ASP A 711      30.000  50.780  41.050  1.00  0.00           C
ATOM   1987  O   ASP A 711      29.450  51.580  40.270  1.00  0.00           O
ATOM   1988  N   ALA A 712      31.060  51.020  41.780  1.00  0.00           N
ATOM   1989  HN  ALA A 712      31.350  50.290  42.400  1.00  0.00           H
ATOM   1990  CA  ALA A 712      31.850  52.220  41.900  1.00  0.00           C
ATOM   1991  HA  ALA A 712      31.460  52.980  41.240  1.00  0.00           H
ATOM   1992  CB  ALA A 712      31.940  52.690  43.380  1.00  0.00           C
ATOM   1993  HB1 ALA A 712      32.370  53.720  43.390  1.00  0.00           H
ATOM   1994  HB2 ALA A 712      32.520  52.030  44.050  1.00  0.00           H
ATOM   1995  HB3 ALA A 712      30.910  52.860  43.750  1.00  0.00           H
ATOM   1996  C   ALA A 712      33.230  52.050  41.360  1.00  0.00           C
ATOM   1997  O   ALA A 712      33.990  52.980  41.390  1.00  0.00           O
ATOM   1998  N   SER A 713      33.620  50.890  40.880  1.00  0.00           N
ATOM   1999  HN  SER A 713      32.950  50.170  40.780  1.00  0.00           H
ATOM   2000  CA  SER A 713      35.000  50.590  40.440  1.00  0.00           C
ATOM   2001  HA  SER A 713      35.720  50.900  41.170  1.00  0.00           H
ATOM   2002  CB  SER A 713      35.150  49.040  40.280  1.00  0.00           C
ATOM   2003  HB1 SER A 713      35.000  48.510  41.250  1.00  0.00           H
ATOM   2004  HB2 SER A 713      36.190  48.850  39.930  1.00  0.00           H
ATOM   2005  OG  SER A 713      34.290  48.460  39.340  1.00  0.00           O
ATOM   2006  HG1 SER A 713      33.380  48.710  39.550  1.00  0.00           H
ATOM   2007  C   SER A 713      35.470  51.170  39.140  1.00  0.00           C
ATOM   2008  O   SER A 713      36.670  51.290  38.810  1.00  0.00           O
ATOM   2009  N   SER A 714      34.520  51.620  38.320  1.00  0.00           N
ATOM   2010  HN  SER A 714      33.570  51.740  38.580  1.00  0.00           H
ATOM   2011  CA  SER A 714      34.880  52.250  37.010  1.00  0.00           C
ATOM   2012  HA  SER A 714      35.580  51.570  36.550  1.00  0.00           H
ATOM   2013  CB  SER A 714      33.600  52.310  36.040  1.00  0.00           C
ATOM   2014  HB1 SER A 714      33.110  51.340  36.220  1.00  0.00           H
ATOM   2015  HB2 SER A 714      34.060  52.320  35.030  1.00  0.00           H
ATOM   2016  OG  SER A 714      32.680  53.300  36.440  1.00  0.00           O
ATOM   2017  HG1 SER A 714      32.340  52.910  37.250  1.00  0.00           H
ATOM   2018  C   SER A 714      35.460  53.640  37.210  1.00  0.00           C
ATOM   2019  O   SER A 714      36.180  54.260  36.450  1.00  0.00           O
ATOM   2020  N   LEU A 715      35.260  54.210  38.430  1.00  0.00           N
ATOM   2021  HN  LEU A 715      34.700  53.720  39.090  1.00  0.00           H
ATOM   2022  CA  LEU A 715      35.540  55.580  38.700  1.00  0.00           C
ATOM   2023  HA  LEU A 715      35.460  56.130  37.770  1.00  0.00           H
ATOM   2024  CB  LEU A 715      34.530  56.160  39.830  1.00  0.00           C
ATOM   2025  HB1 LEU A 715      34.700  57.230  40.050  1.00  0.00           H
ATOM   2026  HB2 LEU A 715      34.630  55.630  40.810  1.00  0.00           H
ATOM   2027  CG  LEU A 715      33.090  56.020  39.390  1.00  0.00           C
ATOM   2028  HG  LEU A 715      32.840  54.940  39.380  1.00  0.00           H
ATOM   2029  CD1 LEU A 715      32.160  56.490  40.450  1.00  0.00           C
ATOM   2030 HD11 LEU A 715      32.150  57.570  40.710  1.00  0.00           H
ATOM   2031 HD12 LEU A 715      32.380  55.910  41.360  1.00  0.00           H
ATOM   2032 HD13 LEU A 715      31.110  56.410  40.090  1.00  0.00           H
ATOM   2033  CD2 LEU A 715      32.810  56.620  38.030  1.00  0.00           C
ATOM   2034 HD21 LEU A 715      33.200  57.660  38.040  1.00  0.00           H
ATOM   2035 HD22 LEU A 715      31.700  56.670  37.950  1.00  0.00           H
ATOM   2036 HD23 LEU A 715      33.310  55.960  37.290  1.00  0.00           H
ATOM   2037  C   LEU A 715      37.020  55.730  39.260  1.00  0.00           C
ATOM   2038  O   LEU A 715      37.540  56.780  39.520  1.00  0.00           O
ATOM   2039  N   VAL A 716      37.720  54.610  39.340  1.00  0.00           N
ATOM   2040  HN  VAL A 716      37.360  53.710  39.070  1.00  0.00           H
ATOM   2041  CA  VAL A 716      39.110  54.640  39.880  1.00  0.00           C
ATOM   2042  HA  VAL A 716      39.070  55.270  40.760  1.00  0.00           H
ATOM   2043  CB  VAL A 716      39.540  53.260  40.200  1.00  0.00           C
ATOM   2044  HB  VAL A 716      38.840  52.740  40.900  1.00  0.00           H
ATOM   2045  CG1 VAL A 716      39.700  52.510  38.910  1.00  0.00           C
ATOM   2046 HG11 VAL A 716      38.810  52.610  38.250  1.00  0.00           H
ATOM   2047 HG12 VAL A 716      39.990  51.470  39.150  1.00  0.00           H
ATOM   2048 HG13 VAL A 716      40.540  52.950  38.340  1.00  0.00           H
ATOM   2049  CG2 VAL A 716      40.950  53.270  40.910  1.00  0.00           C
ATOM   2050 HG21 VAL A 716      41.380  52.300  41.220  1.00  0.00           H
ATOM   2051 HG22 VAL A 716      41.030  53.910  41.810  1.00  0.00           H
ATOM   2052 HG23 VAL A 716      41.640  53.640  40.120  1.00  0.00           H
ATOM   2053  C   VAL A 716      39.990  55.340  38.940  1.00  0.00           C
ATOM   2054  O   VAL A 716      41.020  55.900  39.280  1.00  0.00           O
ATOM   2055  N   CYS A 717      39.560  55.470  37.660  1.00  0.00           N
ATOM   2056  HN  CYS A 717      38.630  55.240  37.360  1.00  0.00           H
ATOM   2057  CA  CYS A 717      40.340  56.020  36.600  1.00  0.00           C
ATOM   2058  HA  CYS A 717      41.310  55.580  36.740  1.00  0.00           H
ATOM   2059  CB  CYS A 717      39.730  55.560  35.160  1.00  0.00           C
ATOM   2060  HB1 CYS A 717      40.510  55.580  34.370  1.00  0.00           H
ATOM   2061  HB2 CYS A 717      38.920  56.300  35.040  1.00  0.00           H
ATOM   2062  SG  CYS A 717      39.120  53.860  35.110  1.00  0.00           S
ATOM   2063  HG1 CYS A 717      37.860  54.270  35.100  1.00  0.00           H
ATOM   2064  C   CYS A 717      40.500  57.570  36.740  1.00  0.00           C
ATOM   2065  O   CYS A 717      41.370  58.210  36.110  1.00  0.00           O
ATOM   2066  N   TYR A 718      39.600  58.120  37.620  1.00  0.00           N
ATOM   2067  HN  TYR A 718      39.100  57.510  38.230  1.00  0.00           H
ATOM   2068  CA  TYR A 718      39.480  59.530  37.670  1.00  0.00           C
ATOM   2069  HA  TYR A 718      39.920  59.940  36.780  1.00  0.00           H
ATOM   2070  CB  TYR A 718      38.000  60.140  37.510  1.00  0.00           C
ATOM   2071  HB1 TYR A 718      38.320  61.110  37.060  1.00  0.00           H
ATOM   2072  HB2 TYR A 718      37.500  60.080  38.500  1.00  0.00           H
ATOM   2073  CG  TYR A 718      37.220  59.430  36.460  1.00  0.00           C
ATOM   2074  CD1 TYR A 718      36.020  58.750  36.860  1.00  0.00           C
ATOM   2075  HD1 TYR A 718      35.870  58.790  37.930  1.00  0.00           H
ATOM   2076  CE1 TYR A 718      35.240  58.180  35.850  1.00  0.00           C
ATOM   2077  HE1 TYR A 718      34.320  57.730  36.210  1.00  0.00           H
ATOM   2078  CZ  TYR A 718      35.560  58.110  34.570  1.00  0.00           C
ATOM   2079  OH  TYR A 718      34.800  57.460  33.690  1.00  0.00           O
ATOM   2080  HH  TYR A 718      34.140  57.020  34.230  1.00  0.00           H
ATOM   2081  CD2 TYR A 718      37.500  59.420  35.090  1.00  0.00           C
ATOM   2082  HD2 TYR A 718      38.450  59.820  34.740  1.00  0.00           H
ATOM   2083  CE2 TYR A 718      36.700  58.750  34.140  1.00  0.00           C
ATOM   2084  HE2 TYR A 718      36.960  58.830  33.100  1.00  0.00           H
ATOM   2085  C   TYR A 718      40.230  60.120  38.900  1.00  0.00           C
ATOM   2086  O   TYR A 718      40.150  61.350  39.130  1.00  0.00           O
ATOM   2087  N   ILE A 719      40.910  59.230  39.660  1.00  0.00           N
ATOM   2088  HN  ILE A 719      40.820  58.240  39.590  1.00  0.00           H
ATOM   2089  CA  ILE A 719      41.750  59.670  40.780  1.00  0.00           C
ATOM   2090  HA  ILE A 719      41.100  60.290  41.380  1.00  0.00           H
ATOM   2091  CB  ILE A 719      42.190  58.450  41.520  1.00  0.00           C
ATOM   2092  HB  ILE A 719      42.720  57.910  40.710  1.00  0.00           H
ATOM   2093  CG2 ILE A 719      43.250  58.800  42.620  1.00  0.00           C
ATOM   2094 HG21 ILE A 719      42.920  59.550  43.380  1.00  0.00           H
ATOM   2095 HG22 ILE A 719      44.200  59.120  42.180  1.00  0.00           H
ATOM   2096 HG23 ILE A 719      43.470  57.880  43.220  1.00  0.00           H
ATOM   2097  CG1 ILE A 719      41.050  57.580  42.140  1.00  0.00           C
ATOM   2098 HG11 ILE A 719      41.530  56.730  42.690  1.00  0.00           H
ATOM   2099 HG12 ILE A 719      40.440  57.150  41.320  1.00  0.00           H
ATOM   2100  CD  ILE A 719      40.160  58.310  43.090  1.00  0.00           C
ATOM   2101  HD1 ILE A 719      39.470  57.620  43.640  1.00  0.00           H
ATOM   2102  HD2 ILE A 719      39.600  59.110  42.560  1.00  0.00           H
ATOM   2103  HD3 ILE A 719      40.880  58.750  43.800  1.00  0.00           H
ATOM   2104  C   ILE A 719      42.960  60.600  40.310  1.00  0.00           C
ATOM   2105  O   ILE A 719      43.150  61.560  40.940  1.00  0.00           O
ATOM   2106  N   THR A 720      43.690  60.220  39.250  1.00  0.00           N
ATOM   2107  HN  THR A 720      43.650  59.320  38.850  1.00  0.00           H
ATOM   2108  CA  THR A 720      44.920  60.820  38.760  1.00  0.00           C
ATOM   2109  HA  THR A 720      45.140  60.360  37.810  1.00  0.00           H
ATOM   2110  CB  THR A 720      44.920  62.270  38.420  1.00  0.00           C
ATOM   2111  HB  THR A 720      45.780  62.510  37.760  1.00  0.00           H
ATOM   2112  OG1 THR A 720      45.010  63.190  39.510  1.00  0.00           O
ATOM   2113  HG1 THR A 720      44.330  62.900  40.130  1.00  0.00           H
ATOM   2114  CG2 THR A 720      43.730  62.730  37.550  1.00  0.00           C
ATOM   2115 HG21 THR A 720      43.320  61.840  37.040  1.00  0.00           H
ATOM   2116 HG22 THR A 720      44.020  63.400  36.710  1.00  0.00           H
ATOM   2117 HG23 THR A 720      42.990  63.160  38.270  1.00  0.00           H
ATOM   2118  C   THR A 720      46.170  60.550  39.540  1.00  0.00           C
ATOM   2119  O   THR A 720      46.230  60.510  40.720  1.00  0.00           O
ATOM   2120  N   ARG A 721      47.290  60.420  38.820  1.00  0.00           N
ATOM   2121  HN  ARG A 721      47.270  60.510  37.820  1.00  0.00           H
ATOM   2122  CA  ARG A 721      48.570  60.110  39.360  1.00  0.00           C
ATOM   2123  HA  ARG A 721      48.430  59.240  39.990  1.00  0.00           H
ATOM   2124  CB  ARG A 721      49.560  59.740  38.190  1.00  0.00           C
ATOM   2125  HB1 ARG A 721      50.480  59.600  38.800  1.00  0.00           H
ATOM   2126  HB2 ARG A 721      49.710  60.510  37.400  1.00  0.00           H
ATOM   2127  CG  ARG A 721      49.270  58.390  37.460  1.00  0.00           C
ATOM   2128  HG1 ARG A 721      48.490  58.660  36.720  1.00  0.00           H
ATOM   2129  HG2 ARG A 721      48.720  57.760  38.170  1.00  0.00           H
ATOM   2130  CD  ARG A 721      50.440  57.760  36.770  1.00  0.00           C
ATOM   2131  HD1 ARG A 721      51.200  57.430  37.520  1.00  0.00           H
ATOM   2132  HD2 ARG A 721      50.990  58.410  36.060  1.00  0.00           H
ATOM   2133  NE  ARG A 721      49.930  56.480  36.070  1.00  0.00           N
ATOM   2134  HE  ARG A 721      49.230  55.910  36.500  1.00  0.00           H
ATOM   2135  CZ  ARG A 721      50.420  56.050  34.920  1.00  0.00           C
ATOM   2136  NH1 ARG A 721      51.590  56.520  34.460  1.00  0.00           N
ATOM   2137 HH11 ARG A 721      51.990  57.280  34.960  1.00  0.00           H
ATOM   2138 HH12 ARG A 721      52.020  56.140  33.640  1.00  0.00           H
ATOM   2139  NH2 ARG A 721      49.800  55.220  34.120  1.00  0.00           N
ATOM   2140 HH21 ARG A 721      48.830  55.140  34.290  1.00  0.00           H
ATOM   2141 HH22 ARG A 721      50.320  54.920  33.310  1.00  0.00           H
ATOM   2142  C   ARG A 721      49.080  61.230  40.160  1.00  0.00           C
ATOM   2143  O   ARG A 721      49.810  60.980  41.150  1.00  0.00           O
ATOM   2144  N   PHE A 722      48.660  62.520  39.920  1.00  0.00           N
ATOM   2145  HN  PHE A 722      48.090  62.720  39.130  1.00  0.00           H
ATOM   2146  CA  PHE A 722      48.970  63.590  40.840  1.00  0.00           C
ATOM   2147  HA  PHE A 722      50.030  63.750  40.920  1.00  0.00           H
ATOM   2148  CB  PHE A 722      48.330  64.830  40.180  1.00  0.00           C
ATOM   2149  HB1 PHE A 722      47.360  64.490  39.760  1.00  0.00           H
ATOM   2150  HB2 PHE A 722      48.830  65.200  39.250  1.00  0.00           H
ATOM   2151  CG  PHE A 722      48.060  66.010  41.020  1.00  0.00           C
ATOM   2152  CD1 PHE A 722      48.820  67.180  41.080  1.00  0.00           C
ATOM   2153  HD1 PHE A 722      49.750  67.250  40.540  1.00  0.00           H
ATOM   2154  CE1 PHE A 722      48.460  68.280  41.950  1.00  0.00           C
ATOM   2155  HE1 PHE A 722      49.070  69.170  41.910  1.00  0.00           H
ATOM   2156  CZ  PHE A 722      47.190  68.260  42.530  1.00  0.00           C
ATOM   2157  HZ  PHE A 722      46.770  69.040  43.130  1.00  0.00           H
ATOM   2158  CD2 PHE A 722      46.760  66.100  41.540  1.00  0.00           C
ATOM   2159  HD2 PHE A 722      46.000  65.370  41.390  1.00  0.00           H
ATOM   2160  CE2 PHE A 722      46.390  67.210  42.290  1.00  0.00           C
ATOM   2161  HE2 PHE A 722      45.430  67.140  42.780  1.00  0.00           H
ATOM   2162  C   PHE A 722      48.430  63.280  42.250  1.00  0.00           C
ATOM   2163  O   PHE A 722      49.090  63.400  43.280  1.00  0.00           O
ATOM   2164  N   THR A 723      47.200  62.810  42.410  1.00  0.00           N
ATOM   2165  HN  THR A 723      46.500  62.740  41.710  1.00  0.00           H
ATOM   2166  CA  THR A 723      46.670  62.260  43.720  1.00  0.00           C
ATOM   2167  HA  THR A 723      46.950  63.000  44.460  1.00  0.00           H
ATOM   2168  CB  THR A 723      45.150  62.000  43.740  1.00  0.00           C
ATOM   2169  HB  THR A 723      45.010  61.210  42.970  1.00  0.00           H
ATOM   2170  OG1 THR A 723      44.470  63.110  43.320  1.00  0.00           O
ATOM   2171  HG1 THR A 723      43.600  62.730  43.120  1.00  0.00           H
ATOM   2172  CG2 THR A 723      44.590  61.540  45.060  1.00  0.00           C
ATOM   2173 HG21 THR A 723      43.490  61.450  45.140  1.00  0.00           H
ATOM   2174 HG22 THR A 723      44.930  62.310  45.780  1.00  0.00           H
ATOM   2175 HG23 THR A 723      44.950  60.530  45.350  1.00  0.00           H
ATOM   2176  C   THR A 723      47.320  60.980  44.250  1.00  0.00           C
ATOM   2177  O   THR A 723      47.860  61.080  45.360  1.00  0.00           O
ATOM   2178  N   GLU A 724      47.400  59.910  43.390  1.00  0.00           N
ATOM   2179  HN  GLU A 724      47.090  60.080  42.450  1.00  0.00           H
ATOM   2180  CA  GLU A 724      48.050  58.670  43.760  1.00  0.00           C
ATOM   2181  HA  GLU A 724      47.460  58.240  44.550  1.00  0.00           H
ATOM   2182  CB  GLU A 724      48.240  57.670  42.600  1.00  0.00           C
ATOM   2183  HB1 GLU A 724      48.780  56.750  42.910  1.00  0.00           H
ATOM   2184  HB2 GLU A 724      48.840  58.160  41.800  1.00  0.00           H
ATOM   2185  CG  GLU A 724      46.990  57.070  41.980  1.00  0.00           C
ATOM   2186  HG1 GLU A 724      46.170  57.830  41.880  1.00  0.00           H
ATOM   2187  HG2 GLU A 724      46.620  56.270  42.660  1.00  0.00           H
ATOM   2188  CD  GLU A 724      47.010  56.530  40.550  1.00  0.00           C
ATOM   2189  OE1 GLU A 724      45.980  56.550  39.840  1.00  0.00           O
ATOM   2190  OE2 GLU A 724      48.070  56.040  40.110  1.00  0.00           O
ATOM   2191  C   GLU A 724      49.460  58.950  44.390  1.00  0.00           C
ATOM   2192  O   GLU A 724      49.820  58.420  45.460  1.00  0.00           O
ATOM   2193  N   GLU A 725      50.350  59.710  43.650  1.00  0.00           N
ATOM   2194  HN  GLU A 725      50.140  59.980  42.710  1.00  0.00           H
ATOM   2195  CA  GLU A 725      51.700  60.130  44.000  1.00  0.00           C
ATOM   2196  HA  GLU A 725      52.250  59.220  44.210  1.00  0.00           H
ATOM   2197  CB  GLU A 725      52.280  60.710  42.770  1.00  0.00           C
ATOM   2198  HB1 GLU A 725      51.530  61.460  42.440  1.00  0.00           H
ATOM   2199  HB2 GLU A 725      52.170  60.000  41.930  1.00  0.00           H
ATOM   2200  CG  GLU A 725      53.560  61.350  42.900  1.00  0.00           C
ATOM   2201  HG1 GLU A 725      54.410  60.680  43.110  1.00  0.00           H
ATOM   2202  HG2 GLU A 725      53.660  62.210  43.590  1.00  0.00           H
ATOM   2203  CD  GLU A 725      53.890  62.050  41.560  1.00  0.00           C
ATOM   2204  OE1 GLU A 725      54.740  61.500  40.820  1.00  0.00           O
ATOM   2205  OE2 GLU A 725      53.440  63.190  41.310  1.00  0.00           O
ATOM   2206  C   GLU A 725      51.870  60.980  45.260  1.00  0.00           C
ATOM   2207  O   GLU A 725      52.690  60.680  46.120  1.00  0.00           O
ATOM   2208  N   ALA A 726      50.970  62.000  45.400  1.00  0.00           N
ATOM   2209  HN  ALA A 726      50.210  62.170  44.790  1.00  0.00           H
ATOM   2210  CA  ALA A 726      51.070  62.910  46.530  1.00  0.00           C
ATOM   2211  HA  ALA A 726      52.080  63.260  46.700  1.00  0.00           H
ATOM   2212  CB  ALA A 726      50.230  64.150  46.340  1.00  0.00           C
ATOM   2213  HB1 ALA A 726      50.520  64.650  45.380  1.00  0.00           H
ATOM   2214  HB2 ALA A 726      50.560  64.810  47.170  1.00  0.00           H
ATOM   2215  HB3 ALA A 726      49.140  64.010  46.490  1.00  0.00           H
ATOM   2216  C   ALA A 726      50.520  62.260  47.810  1.00  0.00           C
ATOM   2217  O   ALA A 726      51.090  62.490  48.880  1.00  0.00           O
ATOM   2218  N   PHE A 727      49.510  61.370  47.750  1.00  0.00           N
ATOM   2219  HN  PHE A 727      49.160  61.220  46.830  1.00  0.00           H
ATOM   2220  CA  PHE A 727      49.040  60.420  48.770  1.00  0.00           C
ATOM   2221  HA  PHE A 727      48.800  61.050  49.620  1.00  0.00           H
ATOM   2222  CB  PHE A 727      47.720  59.620  48.380  1.00  0.00           C
ATOM   2223  HB1 PHE A 727      48.030  58.920  47.570  1.00  0.00           H
ATOM   2224  HB2 PHE A 727      46.980  60.350  48.020  1.00  0.00           H
ATOM   2225  CG  PHE A 727      47.090  58.830  49.490  1.00  0.00           C
ATOM   2226  CD1 PHE A 727      45.890  59.320  50.090  1.00  0.00           C
ATOM   2227  HD1 PHE A 727      45.480  60.250  49.730  1.00  0.00           H
ATOM   2228  CE1 PHE A 727      45.230  58.640  51.060  1.00  0.00           C
ATOM   2229  HE1 PHE A 727      44.300  59.020  51.500  1.00  0.00           H
ATOM   2230  CZ  PHE A 727      45.780  57.450  51.440  1.00  0.00           C
ATOM   2231  HZ  PHE A 727      45.320  56.780  52.150  1.00  0.00           H
ATOM   2232  CD2 PHE A 727      47.650  57.570  49.860  1.00  0.00           C
ATOM   2233  HD2 PHE A 727      48.550  57.200  49.390  1.00  0.00           H
ATOM   2234  CE2 PHE A 727      47.010  56.910  50.900  1.00  0.00           C
ATOM   2235  HE2 PHE A 727      47.310  55.940  51.280  1.00  0.00           H
ATOM   2236  C   PHE A 727      50.260  59.490  49.180  1.00  0.00           C
ATOM   2237  O   PHE A 727      50.670  59.560  50.280  1.00  0.00           O
ATOM   2238  N   ALA A 728      50.940  58.800  48.190  1.00  0.00           N
ATOM   2239  HN  ALA A 728      50.640  58.740  47.240  1.00  0.00           H
ATOM   2240  CA  ALA A 728      52.140  58.090  48.490  1.00  0.00           C
ATOM   2241  HA  ALA A 728      51.960  57.230  49.100  1.00  0.00           H
ATOM   2242  CB  ALA A 728      52.660  57.470  47.240  1.00  0.00           C
ATOM   2243  HB1 ALA A 728      51.880  56.950  46.640  1.00  0.00           H
ATOM   2244  HB2 ALA A 728      53.390  56.670  47.520  1.00  0.00           H
ATOM   2245  HB3 ALA A 728      53.190  58.190  46.600  1.00  0.00           H
ATOM   2246  C   ALA A 728      53.230  58.830  49.190  1.00  0.00           C
ATOM   2247  O   ALA A 728      53.670  58.390  50.280  1.00  0.00           O
ATOM   2248  N   ALA A 729      53.600  60.030  48.750  1.00  0.00           N
ATOM   2249  HN  ALA A 729      53.310  60.330  47.850  1.00  0.00           H
ATOM   2250  CA  ALA A 729      54.700  60.770  49.390  1.00  0.00           C
ATOM   2251  HA  ALA A 729      55.600  60.170  49.380  1.00  0.00           H
ATOM   2252  CB  ALA A 729      55.080  61.920  48.500  1.00  0.00           C
ATOM   2253  HB1 ALA A 729      54.370  62.760  48.590  1.00  0.00           H
ATOM   2254  HB2 ALA A 729      55.220  61.590  47.440  1.00  0.00           H
ATOM   2255  HB3 ALA A 729      56.080  62.270  48.840  1.00  0.00           H
ATOM   2256  C   ALA A 729      54.330  61.160  50.810  1.00  0.00           C
ATOM   2257  O   ALA A 729      55.150  61.040  51.710  1.00  0.00           O
ATOM   2258  N   LEU A 730      53.020  61.520  50.980  1.00  0.00           N
ATOM   2259  HN  LEU A 730      52.370  61.700  50.240  1.00  0.00           H
ATOM   2260  CA  LEU A 730      52.600  61.840  52.380  1.00  0.00           C
ATOM   2261  HA  LEU A 730      53.190  62.620  52.810  1.00  0.00           H
ATOM   2262  CB  LEU A 730      51.130  62.350  52.260  1.00  0.00           C
ATOM   2263  HB1 LEU A 730      50.670  61.430  51.840  1.00  0.00           H
ATOM   2264  HB2 LEU A 730      51.010  63.220  51.580  1.00  0.00           H
ATOM   2265  CG  LEU A 730      50.230  62.590  53.570  1.00  0.00           C
ATOM   2266  HG  LEU A 730      50.410  61.600  54.060  1.00  0.00           H
ATOM   2267  CD1 LEU A 730      50.720  63.710  54.390  1.00  0.00           C
ATOM   2268 HD11 LEU A 730      50.050  63.930  55.250  1.00  0.00           H
ATOM   2269 HD12 LEU A 730      50.810  64.580  53.720  1.00  0.00           H
ATOM   2270 HD13 LEU A 730      51.750  63.610  54.810  1.00  0.00           H
ATOM   2271  CD2 LEU A 730      48.830  62.760  53.070  1.00  0.00           C
ATOM   2272 HD21 LEU A 730      48.150  63.040  53.890  1.00  0.00           H
ATOM   2273 HD22 LEU A 730      48.400  61.820  52.660  1.00  0.00           H
ATOM   2274 HD23 LEU A 730      48.890  63.490  52.230  1.00  0.00           H
ATOM   2275  C   LEU A 730      52.720  60.580  53.340  1.00  0.00           C
ATOM   2276  O   LEU A 730      53.410  60.680  54.360  1.00  0.00           O
ATOM   2277  N   ILE A 731      52.190  59.420  52.970  1.00  0.00           N
ATOM   2278  HN  ILE A 731      51.860  59.360  52.030  1.00  0.00           H
ATOM   2279  CA  ILE A 731      52.420  58.090  53.650  1.00  0.00           C
ATOM   2280  HA  ILE A 731      52.000  58.130  54.640  1.00  0.00           H
ATOM   2281  CB  ILE A 731      51.720  56.930  52.940  1.00  0.00           C
ATOM   2282  HB  ILE A 731      52.180  56.740  51.940  1.00  0.00           H
ATOM   2283  CG2 ILE A 731      52.080  55.630  53.720  1.00  0.00           C
ATOM   2284 HG21 ILE A 731      51.370  54.810  53.470  1.00  0.00           H
ATOM   2285 HG22 ILE A 731      52.070  55.770  54.810  1.00  0.00           H
ATOM   2286 HG23 ILE A 731      53.040  55.110  53.470  1.00  0.00           H
ATOM   2287  CG1 ILE A 731      50.180  57.200  52.830  1.00  0.00           C
ATOM   2288 HG11 ILE A 731      49.960  56.270  52.270  1.00  0.00           H
ATOM   2289 HG12 ILE A 731      49.950  58.080  52.200  1.00  0.00           H
ATOM   2290  CD  ILE A 731      49.480  57.430  54.200  1.00  0.00           C
ATOM   2291  HD1 ILE A 731      50.010  58.110  54.900  1.00  0.00           H
ATOM   2292  HD2 ILE A 731      49.570  56.530  54.850  1.00  0.00           H
ATOM   2293  HD3 ILE A 731      48.430  57.740  54.070  1.00  0.00           H
ATOM   2294  C   ILE A 731      53.960  57.840  53.820  1.00  0.00           C
ATOM   2295  O   ILE A 731      54.510  57.460  54.820  1.00  0.00           O
ATOM   2296  N   CYS A 732      54.780  58.110  52.760  1.00  0.00           N
ATOM   2297  HN  CYS A 732      54.460  58.560  51.930  1.00  0.00           H
ATOM   2298  CA  CYS A 732      56.170  57.850  52.770  1.00  0.00           C
ATOM   2299  HA  CYS A 732      56.320  56.830  53.080  1.00  0.00           H
ATOM   2300  CB  CYS A 732      56.870  57.760  51.380  1.00  0.00           C
ATOM   2301  HB1 CYS A 732      57.940  57.560  51.570  1.00  0.00           H
ATOM   2302  HB2 CYS A 732      56.810  58.680  50.770  1.00  0.00           H
ATOM   2303  SG  CYS A 732      56.100  56.390  50.390  1.00  0.00           S
ATOM   2304  HG1 CYS A 732      54.880  56.840  50.590  1.00  0.00           H
ATOM   2305  C   CYS A 732      57.040  58.630  53.700  1.00  0.00           C
ATOM   2306  O   CYS A 732      57.790  58.160  54.500  1.00  0.00           O
ATOM   2307  N   ILE A 733      56.820  59.970  53.720  1.00  0.00           N
ATOM   2308  HN  ILE A 733      56.280  60.400  52.990  1.00  0.00           H
ATOM   2309  CA  ILE A 733      57.410  60.840  54.740  1.00  0.00           C
ATOM   2310  HA  ILE A 733      58.460  60.570  54.770  1.00  0.00           H
ATOM   2311  CB  ILE A 733      57.310  62.380  54.340  1.00  0.00           C
ATOM   2312  HB  ILE A 733      56.210  62.530  54.410  1.00  0.00           H
ATOM   2313  CG2 ILE A 733      58.040  63.270  55.340  1.00  0.00           C
ATOM   2314 HG21 ILE A 733      57.580  63.240  56.360  1.00  0.00           H
ATOM   2315 HG22 ILE A 733      58.030  64.270  54.860  1.00  0.00           H
ATOM   2316 HG23 ILE A 733      59.100  63.040  55.570  1.00  0.00           H
ATOM   2317  CG1 ILE A 733      57.890  62.690  52.930  1.00  0.00           C
ATOM   2318 HG11 ILE A 733      57.500  63.690  52.630  1.00  0.00           H
ATOM   2319 HG12 ILE A 733      57.390  62.100  52.140  1.00  0.00           H
ATOM   2320  CD  ILE A 733      59.420  62.620  52.750  1.00  0.00           C
ATOM   2321  HD1 ILE A 733      59.930  63.310  53.450  1.00  0.00           H
ATOM   2322  HD2 ILE A 733      59.700  62.920  51.720  1.00  0.00           H
ATOM   2323  HD3 ILE A 733      59.930  61.660  53.010  1.00  0.00           H
ATOM   2324  C   ILE A 733      56.940  60.650  56.190  1.00  0.00           C
ATOM   2325  O   ILE A 733      57.660  60.690  57.200  1.00  0.00           O
ATOM   2326  N   ILE A 734      55.600  60.270  56.280  1.00  0.00           N
ATOM   2327  HN  ILE A 734      54.990  60.120  55.510  1.00  0.00           H
ATOM   2328  CA  ILE A 734      55.040  59.740  57.540  1.00  0.00           C
ATOM   2329  HA  ILE A 734      55.170  60.490  58.310  1.00  0.00           H
ATOM   2330  CB  ILE A 734      53.530  59.630  57.380  1.00  0.00           C
ATOM   2331  HB  ILE A 734      53.270  59.030  56.470  1.00  0.00           H
ATOM   2332  CG2 ILE A 734      52.890  58.620  58.440  1.00  0.00           C
ATOM   2333 HG21 ILE A 734      51.840  58.390  58.150  1.00  0.00           H
ATOM   2334 HG22 ILE A 734      52.980  59.070  59.450  1.00  0.00           H
ATOM   2335 HG23 ILE A 734      53.380  57.640  58.520  1.00  0.00           H
ATOM   2336  CG1 ILE A 734      52.780  60.940  57.410  1.00  0.00           C
ATOM   2337 HG11 ILE A 734      53.210  61.570  56.610  1.00  0.00           H
ATOM   2338 HG12 ILE A 734      52.940  61.450  58.390  1.00  0.00           H
ATOM   2339  CD  ILE A 734      51.240  60.810  57.050  1.00  0.00           C
ATOM   2340  HD1 ILE A 734      51.050  60.140  56.180  1.00  0.00           H
ATOM   2341  HD2 ILE A 734      50.860  61.810  56.750  1.00  0.00           H
ATOM   2342  HD3 ILE A 734      50.590  60.520  57.910  1.00  0.00           H
ATOM   2343  C   ILE A 734      55.780  58.550  58.040  1.00  0.00           C
ATOM   2344  O   ILE A 734      56.030  58.430  59.230  1.00  0.00           O
ATOM   2345  N   PHE A 735      56.150  57.550  57.210  1.00  0.00           N
ATOM   2346  HN  PHE A 735      55.860  57.600  56.260  1.00  0.00           H
ATOM   2347  CA  PHE A 735      57.050  56.410  57.630  1.00  0.00           C
ATOM   2348  HA  PHE A 735      56.550  55.980  58.480  1.00  0.00           H
ATOM   2349  CB  PHE A 735      57.130  55.450  56.400  1.00  0.00           C
ATOM   2350  HB1 PHE A 735      57.960  54.710  56.460  1.00  0.00           H
ATOM   2351  HB2 PHE A 735      57.430  56.090  55.540  1.00  0.00           H
ATOM   2352  CG  PHE A 735      55.920  54.680  56.100  1.00  0.00           C
ATOM   2353  CD1 PHE A 735      55.980  53.920  54.910  1.00  0.00           C
ATOM   2354  HD1 PHE A 735      56.830  53.950  54.250  1.00  0.00           H
ATOM   2355  CE1 PHE A 735      54.910  53.000  54.530  1.00  0.00           C
ATOM   2356  HE1 PHE A 735      55.150  52.410  53.660  1.00  0.00           H
ATOM   2357  CZ  PHE A 735      53.800  53.020  55.390  1.00  0.00           C
ATOM   2358  HZ  PHE A 735      53.010  52.290  55.250  1.00  0.00           H
ATOM   2359  CD2 PHE A 735      54.770  54.650  56.910  1.00  0.00           C
ATOM   2360  HD2 PHE A 735      54.650  55.280  57.780  1.00  0.00           H
ATOM   2361  CE2 PHE A 735      53.680  53.900  56.500  1.00  0.00           C
ATOM   2362  HE2 PHE A 735      52.760  53.920  57.070  1.00  0.00           H
ATOM   2363  C   PHE A 735      58.490  56.710  58.110  1.00  0.00           C
ATOM   2364  O   PHE A 735      58.850  56.190  59.170  1.00  0.00           O
ATOM   2365  N   ILE A 736      59.300  57.550  57.430  1.00  0.00           N
ATOM   2366  HN  ILE A 736      58.900  58.100  56.700  1.00  0.00           H
ATOM   2367  CA  ILE A 736      60.640  57.970  57.940  1.00  0.00           C
ATOM   2368  HA  ILE A 736      61.280  57.090  58.070  1.00  0.00           H
ATOM   2369  CB  ILE A 736      61.400  58.800  56.810  1.00  0.00           C
ATOM   2370  HB  ILE A 736      60.770  59.700  56.680  1.00  0.00           H
ATOM   2371  CG2 ILE A 736      62.800  58.980  57.350  1.00  0.00           C
ATOM   2372 HG21 ILE A 736      63.610  58.830  56.610  1.00  0.00           H
ATOM   2373 HG22 ILE A 736      63.070  58.300  58.200  1.00  0.00           H
ATOM   2374 HG23 ILE A 736      62.840  60.040  57.690  1.00  0.00           H
ATOM   2375  CG1 ILE A 736      61.390  58.020  55.380  1.00  0.00           C
ATOM   2376 HG11 ILE A 736      60.430  57.510  55.130  1.00  0.00           H
ATOM   2377 HG12 ILE A 736      62.080  57.170  55.480  1.00  0.00           H
ATOM   2378  CD  ILE A 736      61.790  59.030  54.250  1.00  0.00           C
ATOM   2379  HD1 ILE A 736      61.560  58.400  53.370  1.00  0.00           H
ATOM   2380  HD2 ILE A 736      62.850  59.360  54.350  1.00  0.00           H
ATOM   2381  HD3 ILE A 736      61.130  59.920  54.160  1.00  0.00           H
ATOM   2382  C   ILE A 736      60.600  58.810  59.220  1.00  0.00           C
ATOM   2383  O   ILE A 736      61.410  58.660  60.120  1.00  0.00           O
ATOM   2384  N   TYR A 737      59.570  59.660  59.400  1.00  0.00           N
ATOM   2385  HN  TYR A 737      58.860  59.820  58.720  1.00  0.00           H
ATOM   2386  CA  TYR A 737      59.250  60.370  60.630  1.00  0.00           C
ATOM   2387  HA  TYR A 737      60.170  60.810  60.990  1.00  0.00           H
ATOM   2388  CB  TYR A 737      58.100  61.470  60.510  1.00  0.00           C
ATOM   2389  HB1 TYR A 737      57.200  60.950  60.150  1.00  0.00           H
ATOM   2390  HB2 TYR A 737      58.380  62.260  59.780  1.00  0.00           H
ATOM   2391  CG  TYR A 737      57.740  62.090  61.850  1.00  0.00           C
ATOM   2392  CD1 TYR A 737      58.510  63.140  62.370  1.00  0.00           C
ATOM   2393  HD1 TYR A 737      59.340  63.470  61.760  1.00  0.00           H
ATOM   2394  CE1 TYR A 737      58.170  63.740  63.610  1.00  0.00           C
ATOM   2395  HE1 TYR A 737      58.740  64.570  64.000  1.00  0.00           H
ATOM   2396  CZ  TYR A 737      57.020  63.320  64.280  1.00  0.00           C
ATOM   2397  OH  TYR A 737      56.670  63.830  65.540  1.00  0.00           O
ATOM   2398  HH  TYR A 737      56.390  63.090  66.100  1.00  0.00           H
ATOM   2399  CD2 TYR A 737      56.760  61.550  62.630  1.00  0.00           C
ATOM   2400  HD2 TYR A 737      56.220  60.630  62.400  1.00  0.00           H
ATOM   2401  CE2 TYR A 737      56.350  62.160  63.860  1.00  0.00           C
ATOM   2402  HE2 TYR A 737      55.510  61.740  64.360  1.00  0.00           H
ATOM   2403  C   TYR A 737      58.840  59.430  61.790  1.00  0.00           C
ATOM   2404  O   TYR A 737      59.240  59.600  62.900  1.00  0.00           O
ATOM   2405  N   GLU A 738      58.050  58.360  61.570  1.00  0.00           N
ATOM   2406  HN  GLU A 738      57.500  58.300  60.740  1.00  0.00           H
ATOM   2407  CA  GLU A 738      57.710  57.420  62.630  1.00  0.00           C
ATOM   2408  HA  GLU A 738      57.300  57.970  63.470  1.00  0.00           H
ATOM   2409  CB  GLU A 738      56.590  56.460  62.230  1.00  0.00           C
ATOM   2410  HB1 GLU A 738      56.830  55.920  61.290  1.00  0.00           H
ATOM   2411  HB2 GLU A 738      55.680  57.030  61.960  1.00  0.00           H
ATOM   2412  CG  GLU A 738      56.110  55.470  63.410  1.00  0.00           C
ATOM   2413  HG1 GLU A 738      56.980  55.030  63.940  1.00  0.00           H
ATOM   2414  HG2 GLU A 738      55.480  54.670  62.980  1.00  0.00           H
ATOM   2415  CD  GLU A 738      55.250  56.290  64.400  1.00  0.00           C
ATOM   2416  OE1 GLU A 738      55.830  57.050  65.160  1.00  0.00           O
ATOM   2417  OE2 GLU A 738      53.970  56.250  64.370  1.00  0.00           O
ATOM   2418  C   GLU A 738      58.940  56.710  63.180  1.00  0.00           C
ATOM   2419  O   GLU A 738      59.260  56.710  64.340  1.00  0.00           O
ATOM   2420  N   ALA A 739      59.760  56.220  62.210  1.00  0.00           N
ATOM   2421  HN  ALA A 739      59.390  56.220  61.290  1.00  0.00           H
ATOM   2422  CA  ALA A 739      61.020  55.610  62.460  1.00  0.00           C
ATOM   2423  HA  ALA A 739      60.920  54.610  62.840  1.00  0.00           H
ATOM   2424  CB  ALA A 739      61.480  55.250  60.990  1.00  0.00           C
ATOM   2425  HB1 ALA A 739      62.480  54.780  61.010  1.00  0.00           H
ATOM   2426  HB2 ALA A 739      61.350  56.080  60.260  1.00  0.00           H
ATOM   2427  HB3 ALA A 739      60.780  54.460  60.630  1.00  0.00           H
ATOM   2428  C   ALA A 739      62.010  56.470  63.170  1.00  0.00           C
ATOM   2429  O   ALA A 739      62.670  55.940  64.130  1.00  0.00           O
ATOM   2430  N   LEU A 740      62.140  57.760  62.890  1.00  0.00           N
ATOM   2431  HN  LEU A 740      61.550  58.190  62.220  1.00  0.00           H
ATOM   2432  CA  LEU A 740      62.980  58.670  63.690  1.00  0.00           C
ATOM   2433  HA  LEU A 740      63.850  58.090  63.960  1.00  0.00           H
ATOM   2434  CB  LEU A 740      63.440  59.770  62.750  1.00  0.00           C
ATOM   2435  HB1 LEU A 740      63.940  60.570  63.320  1.00  0.00           H
ATOM   2436  HB2 LEU A 740      62.590  60.240  62.220  1.00  0.00           H
ATOM   2437  CG  LEU A 740      64.350  59.350  61.630  1.00  0.00           C
ATOM   2438  HG  LEU A 740      63.830  58.580  61.040  1.00  0.00           H
ATOM   2439  CD1 LEU A 740      64.710  60.560  60.820  1.00  0.00           C
ATOM   2440 HD11 LEU A 740      63.780  61.130  60.520  1.00  0.00           H
ATOM   2441 HD12 LEU A 740      65.190  60.200  59.890  1.00  0.00           H
ATOM   2442 HD13 LEU A 740      65.420  61.250  61.320  1.00  0.00           H
ATOM   2443  CD2 LEU A 740      65.760  58.880  62.140  1.00  0.00           C
ATOM   2444 HD21 LEU A 740      66.430  58.450  61.370  1.00  0.00           H
ATOM   2445 HD22 LEU A 740      65.360  58.080  62.800  1.00  0.00           H
ATOM   2446 HD23 LEU A 740      66.270  59.700  62.690  1.00  0.00           H
ATOM   2447  C   LEU A 740      62.320  59.230  64.910  1.00  0.00           C
ATOM   2448  O   LEU A 740      63.060  59.490  65.880  1.00  0.00           O
ATOM   2449  N   GLU A 741      60.970  59.450  65.010  1.00  0.00           N
ATOM   2450  HN  GLU A 741      60.310  59.560  64.280  1.00  0.00           H
ATOM   2451  CA  GLU A 741      60.290  59.790  66.280  1.00  0.00           C
ATOM   2452  HA  GLU A 741      60.700  60.700  66.670  1.00  0.00           H
ATOM   2453  CB  GLU A 741      58.750  60.000  66.200  1.00  0.00           C
ATOM   2454  HB1 GLU A 741      58.310  59.020  65.940  1.00  0.00           H
ATOM   2455  HB2 GLU A 741      58.540  60.690  65.360  1.00  0.00           H
ATOM   2456  CG  GLU A 741      58.110  60.460  67.520  1.00  0.00           C
ATOM   2457  HG1 GLU A 741      58.570  61.440  67.780  1.00  0.00           H
ATOM   2458  HG2 GLU A 741      58.360  59.760  68.340  1.00  0.00           H
ATOM   2459  CD  GLU A 741      56.610  60.870  67.440  1.00  0.00           C
ATOM   2460  OE1 GLU A 741      56.210  62.100  67.590  1.00  0.00           O
ATOM   2461  OE2 GLU A 741      55.850  59.890  67.570  1.00  0.00           O
ATOM   2462  C   GLU A 741      60.590  58.700  67.290  1.00  0.00           C
ATOM   2463  O   GLU A 741      60.950  58.990  68.440  1.00  0.00           O
ATOM   2464  N   LYS A 742      60.590  57.460  66.820  1.00  0.00           N
ATOM   2465  HN  LYS A 742      60.130  57.270  65.950  1.00  0.00           H
ATOM   2466  CA  LYS A 742      61.030  56.340  67.610  1.00  0.00           C
ATOM   2467  HA  LYS A 742      60.510  56.380  68.550  1.00  0.00           H
ATOM   2468  CB  LYS A 742      60.800  54.970  66.880  1.00  0.00           C
ATOM   2469  HB1 LYS A 742      61.420  54.140  67.270  1.00  0.00           H
ATOM   2470  HB2 LYS A 742      60.940  55.070  65.780  1.00  0.00           H
ATOM   2471  CG  LYS A 742      59.380  54.550  66.880  1.00  0.00           C
ATOM   2472  HG1 LYS A 742      59.330  53.490  66.540  1.00  0.00           H
ATOM   2473  HG2 LYS A 742      58.780  55.220  66.220  1.00  0.00           H
ATOM   2474  CD  LYS A 742      58.660  54.580  68.210  1.00  0.00           C
ATOM   2475  HD1 LYS A 742      57.640  54.180  68.120  1.00  0.00           H
ATOM   2476  HD2 LYS A 742      58.600  55.640  68.530  1.00  0.00           H
ATOM   2477  CE  LYS A 742      59.280  53.750  69.390  1.00  0.00           C
ATOM   2478  HE1 LYS A 742      60.330  54.070  69.590  1.00  0.00           H
ATOM   2479  HE2 LYS A 742      59.270  52.660  69.220  1.00  0.00           H
ATOM   2480  NZ  LYS A 742      58.530  53.960  70.640  1.00  0.00           N
ATOM   2481  HZ1 LYS A 742      59.200  53.840  71.420  1.00  0.00           H
ATOM   2482  HZ2 LYS A 742      57.900  53.140  70.720  1.00  0.00           H
ATOM   2483  HZ3 LYS A 742      58.060  54.880  70.770  1.00  0.00           H
ATOM   2484  C   LYS A 742      62.410  56.370  68.130  1.00  0.00           C
ATOM   2485  O   LYS A 742      62.660  55.940  69.250  1.00  0.00           O
ATOM   2486  N   LEU A 743      63.450  56.800  67.400  1.00  0.00           N
ATOM   2487  HN  LEU A 743      63.290  57.170  66.490  1.00  0.00           H
ATOM   2488  CA  LEU A 743      64.860  56.960  67.910  1.00  0.00           C
ATOM   2489  HA  LEU A 743      65.230  56.040  68.350  1.00  0.00           H
ATOM   2490  CB  LEU A 743      65.770  57.250  66.720  1.00  0.00           C
ATOM   2491  HB1 LEU A 743      65.320  58.070  66.110  1.00  0.00           H
ATOM   2492  HB2 LEU A 743      65.660  56.360  66.070  1.00  0.00           H
ATOM   2493  CG  LEU A 743      67.260  57.490  66.940  1.00  0.00           C
ATOM   2494  HG  LEU A 743      67.320  58.530  67.300  1.00  0.00           H
ATOM   2495  CD1 LEU A 743      68.010  56.580  67.880  1.00  0.00           C
ATOM   2496 HD11 LEU A 743      69.020  57.030  68.070  1.00  0.00           H
ATOM   2497 HD12 LEU A 743      68.240  55.650  67.320  1.00  0.00           H
ATOM   2498 HD13 LEU A 743      67.490  56.240  68.800  1.00  0.00           H
ATOM   2499  CD2 LEU A 743      67.880  57.360  65.530  1.00  0.00           C
ATOM   2500 HD21 LEU A 743      67.270  57.960  64.820  1.00  0.00           H
ATOM   2501 HD22 LEU A 743      67.780  56.320  65.150  1.00  0.00           H
ATOM   2502 HD23 LEU A 743      68.930  57.690  65.360  1.00  0.00           H
ATOM   2503  C   LEU A 743      64.980  58.000  69.000  1.00  0.00           C
ATOM   2504  O   LEU A 743      65.510  57.820  70.090  1.00  0.00           O
ATOM   2505  N   PHE A 744      64.230  59.090  68.750  1.00  0.00           N
ATOM   2506  HN  PHE A 744      63.640  59.170  67.940  1.00  0.00           H
ATOM   2507  CA  PHE A 744      64.010  60.090  69.750  1.00  0.00           C
ATOM   2508  HA  PHE A 744      64.960  60.450  70.140  1.00  0.00           H
ATOM   2509  CB  PHE A 744      63.390  61.280  68.940  1.00  0.00           C
ATOM   2510  HB1 PHE A 744      62.700  61.850  69.600  1.00  0.00           H
ATOM   2511  HB2 PHE A 744      62.870  61.000  68.010  1.00  0.00           H
ATOM   2512  CG  PHE A 744      64.500  62.180  68.530  1.00  0.00           C
ATOM   2513  CD1 PHE A 744      65.230  62.020  67.320  1.00  0.00           C
ATOM   2514  HD1 PHE A 744      65.020  61.140  66.750  1.00  0.00           H
ATOM   2515  CE1 PHE A 744      66.150  62.970  66.940  1.00  0.00           C
ATOM   2516  HE1 PHE A 744      66.770  62.820  66.060  1.00  0.00           H
ATOM   2517  CZ  PHE A 744      66.380  64.120  67.760  1.00  0.00           C
ATOM   2518  HZ  PHE A 744      66.980  64.940  67.410  1.00  0.00           H
ATOM   2519  CD2 PHE A 744      64.770  63.270  69.370  1.00  0.00           C
ATOM   2520  HD2 PHE A 744      64.200  63.440  70.260  1.00  0.00           H
ATOM   2521  CE2 PHE A 744      65.650  64.260  68.930  1.00  0.00           C
ATOM   2522  HE2 PHE A 744      65.760  65.070  69.630  1.00  0.00           H
ATOM   2523  C   PHE A 744      63.280  59.630  71.000  1.00  0.00           C
ATOM   2524  O   PHE A 744      63.780  60.000  72.110  1.00  0.00           O
ATOM   2525  N   ASP A 745      62.240  58.850  70.960  1.00  0.00           N
ATOM   2526  HN  ASP A 745      61.750  58.720  70.100  1.00  0.00           H
ATOM   2527  CA  ASP A 745      61.640  58.160  72.110  1.00  0.00           C
ATOM   2528  HA  ASP A 745      61.480  58.890  72.890  1.00  0.00           H
ATOM   2529  CB  ASP A 745      60.290  57.490  71.720  1.00  0.00           C
ATOM   2530  HB1 ASP A 745      60.480  56.700  70.970  1.00  0.00           H
ATOM   2531  HB2 ASP A 745      59.650  58.270  71.240  1.00  0.00           H
ATOM   2532  CG  ASP A 745      59.490  56.840  72.810  1.00  0.00           C
ATOM   2533  OD1 ASP A 745      59.770  57.250  73.990  1.00  0.00           O
ATOM   2534  OD2 ASP A 745      58.560  56.050  72.550  1.00  0.00           O
ATOM   2535  C   ASP A 745      62.590  57.180  72.790  1.00  0.00           C
ATOM   2536  O   ASP A 745      62.660  57.200  74.040  1.00  0.00           O
ATOM   2537  N   LEU A 746      63.290  56.360  72.030  1.00  0.00           N
ATOM   2538  HN  LEU A 746      63.200  56.500  71.040  1.00  0.00           H
ATOM   2539  CA  LEU A 746      64.330  55.450  72.460  1.00  0.00           C
ATOM   2540  HA  LEU A 746      63.970  54.770  73.200  1.00  0.00           H
ATOM   2541  CB  LEU A 746      64.720  54.500  71.230  1.00  0.00           C
ATOM   2542  HB1 LEU A 746      64.960  55.180  70.380  1.00  0.00           H
ATOM   2543  HB2 LEU A 746      63.820  53.890  71.030  1.00  0.00           H
ATOM   2544  CG  LEU A 746      65.820  53.460  71.550  1.00  0.00           C
ATOM   2545  HG  LEU A 746      65.660  53.250  72.630  1.00  0.00           H
ATOM   2546  CD1 LEU A 746      65.590  52.160  70.800  1.00  0.00           C
ATOM   2547 HD11 LEU A 746      64.650  51.640  71.070  1.00  0.00           H
ATOM   2548 HD12 LEU A 746      66.460  51.500  70.980  1.00  0.00           H
ATOM   2549 HD13 LEU A 746      65.420  52.370  69.720  1.00  0.00           H
ATOM   2550  CD2 LEU A 746      67.290  54.010  71.340  1.00  0.00           C
ATOM   2551 HD21 LEU A 746      67.430  54.070  70.240  1.00  0.00           H
ATOM   2552 HD22 LEU A 746      68.090  53.480  71.900  1.00  0.00           H
ATOM   2553 HD23 LEU A 746      67.390  55.080  71.650  1.00  0.00           H
ATOM   2554  C   LEU A 746      65.520  56.180  73.160  1.00  0.00           C
ATOM   2555  O   LEU A 746      65.950  55.740  74.240  1.00  0.00           O
ATOM   2556  N   GLY A 747      66.030  57.360  72.700  1.00  0.00           N
ATOM   2557  HN  GLY A 747      65.570  57.790  71.940  1.00  0.00           H
ATOM   2558  CA  GLY A 747      67.240  57.960  73.190  1.00  0.00           C
ATOM   2559  HA1 GLY A 747      67.470  58.730  72.460  1.00  0.00           H
ATOM   2560  HA2 GLY A 747      68.000  57.230  73.380  1.00  0.00           H
ATOM   2561  C   GLY A 747      67.020  58.760  74.400  1.00  0.00           C
ATOM   2562  O   GLY A 747      68.060  58.860  75.070  1.00  0.00           O
ATOM   2563  N   GLU A 748      65.780  59.290  74.660  1.00  0.00           N
ATOM   2564  HN  GLU A 748      65.130  59.200  73.910  1.00  0.00           H
ATOM   2565  CA  GLU A 748      65.270  59.780  75.920  1.00  0.00           C
ATOM   2566  HA  GLU A 748      66.010  60.460  76.300  1.00  0.00           H
ATOM   2567  CB  GLU A 748      63.920  60.610  75.670  1.00  0.00           C
ATOM   2568  HB1 GLU A 748      63.240  60.010  75.040  1.00  0.00           H
ATOM   2569  HB2 GLU A 748      64.150  61.510  75.060  1.00  0.00           H
ATOM   2570  CG  GLU A 748      63.070  61.050  76.810  1.00  0.00           C
ATOM   2571  HG1 GLU A 748      63.590  61.780  77.460  1.00  0.00           H
ATOM   2572  HG2 GLU A 748      62.910  60.360  77.670  1.00  0.00           H
ATOM   2573  CD  GLU A 748      61.670  61.640  76.470  1.00  0.00           C
ATOM   2574  OE1 GLU A 748      60.790  60.910  75.950  1.00  0.00           O
ATOM   2575  OE2 GLU A 748      61.420  62.820  76.830  1.00  0.00           O
ATOM   2576  C   GLU A 748      65.110  58.720  76.920  1.00  0.00           C
ATOM   2577  O   GLU A 748      65.620  58.830  78.050  1.00  0.00           O
ATOM   2578  N   THR A 749      64.410  57.650  76.610  1.00  0.00           N
ATOM   2579  HN  THR A 749      63.970  57.510  75.720  1.00  0.00           H
ATOM   2580  CA  THR A 749      64.030  56.620  77.560  1.00  0.00           C
ATOM   2581  HA  THR A 749      63.740  57.080  78.490  1.00  0.00           H
ATOM   2582  CB  THR A 749      62.780  55.790  77.050  1.00  0.00           C
ATOM   2583  HB  THR A 749      63.070  55.120  76.210  1.00  0.00           H
ATOM   2584  OG1 THR A 749      61.810  56.700  76.610  1.00  0.00           O
ATOM   2585  HG1 THR A 749      61.940  56.930  75.690  1.00  0.00           H
ATOM   2586  CG2 THR A 749      62.070  54.880  78.080  1.00  0.00           C
ATOM   2587 HG21 THR A 749      61.870  55.330  79.080  1.00  0.00           H
ATOM   2588 HG22 THR A 749      62.620  53.940  78.280  1.00  0.00           H
ATOM   2589 HG23 THR A 749      61.070  54.550  77.700  1.00  0.00           H
ATOM   2590  C   THR A 749      65.080  55.650  77.920  1.00  0.00           C
ATOM   2591  O   THR A 749      65.280  55.290  79.090  1.00  0.00           O
ATOM   2592  N   TYR A 750      65.900  55.270  76.970  1.00  0.00           N
ATOM   2593  HN  TYR A 750      65.910  55.670  76.060  1.00  0.00           H
ATOM   2594  CA  TYR A 750      67.030  54.290  77.140  1.00  0.00           C
ATOM   2595  HA  TYR A 750      67.180  54.050  78.180  1.00  0.00           H
ATOM   2596  CB  TYR A 750      66.810  52.920  76.360  1.00  0.00           C
ATOM   2597  HB1 TYR A 750      67.590  52.160  76.550  1.00  0.00           H
ATOM   2598  HB2 TYR A 750      66.670  53.080  75.270  1.00  0.00           H
ATOM   2599  CG  TYR A 750      65.570  52.230  76.840  1.00  0.00           C
ATOM   2600  CD1 TYR A 750      64.490  52.040  75.930  1.00  0.00           C
ATOM   2601  HD1 TYR A 750      64.530  52.400  74.910  1.00  0.00           H
ATOM   2602  CE1 TYR A 750      63.280  51.500  76.390  1.00  0.00           C
ATOM   2603  HE1 TYR A 750      62.540  51.320  75.630  1.00  0.00           H
ATOM   2604  CZ  TYR A 750      63.210  50.880  77.670  1.00  0.00           C
ATOM   2605  OH  TYR A 750      62.060  50.290  78.130  1.00  0.00           O
ATOM   2606  HH  TYR A 750      61.370  50.450  77.490  1.00  0.00           H
ATOM   2607  CD2 TYR A 750      65.400  51.770  78.150  1.00  0.00           C
ATOM   2608  HD2 TYR A 750      66.280  51.940  78.750  1.00  0.00           H
ATOM   2609  CE2 TYR A 750      64.200  51.040  78.520  1.00  0.00           C
ATOM   2610  HE2 TYR A 750      64.040  50.670  79.510  1.00  0.00           H
ATOM   2611  C   TYR A 750      68.290  54.980  76.490  1.00  0.00           C
ATOM   2612  O   TYR A 750      68.780  54.710  75.420  1.00  0.00           O
ATOM   2613  N   ALA A 751      68.830  56.010  77.220  1.00  0.00           N
ATOM   2614  HN  ALA A 751      68.450  56.170  78.130  1.00  0.00           H
ATOM   2615  CA  ALA A 751      70.030  56.760  76.940  1.00  0.00           C
ATOM   2616  HA  ALA A 751      69.880  57.320  76.030  1.00  0.00           H
ATOM   2617  CB  ALA A 751      70.050  57.710  78.050  1.00  0.00           C
ATOM   2618  HB1 ALA A 751      69.180  58.420  78.000  1.00  0.00           H
ATOM   2619  HB2 ALA A 751      70.950  58.350  77.990  1.00  0.00           H
ATOM   2620  HB3 ALA A 751      70.050  57.130  79.000  1.00  0.00           H
ATOM   2621  C   ALA A 751      71.300  56.050  76.930  1.00  0.00           C
ATOM   2622  O   ALA A 751      72.200  56.430  76.190  1.00  0.00           O
ATOM   2623  N   ASP A 752      71.380  55.040  77.900  1.00  0.00           N
ATOM   2624  HN  ASP A 752      70.540  54.640  78.260  1.00  0.00           H
ATOM   2625  CA  ASP A 752      72.690  54.390  78.120  1.00  0.00           C
ATOM   2626  HA  ASP A 752      73.420  55.120  77.830  1.00  0.00           H
ATOM   2627  CB  ASP A 752      72.970  53.850  79.520  1.00  0.00           C
ATOM   2628  HB1 ASP A 752      73.920  53.270  79.570  1.00  0.00           H
ATOM   2629  HB2 ASP A 752      72.170  53.110  79.790  1.00  0.00           H
ATOM   2630  CG  ASP A 752      73.040  54.970  80.580  1.00  0.00           C
ATOM   2631  OD1 ASP A 752      73.140  54.610  81.820  1.00  0.00           O
ATOM   2632  OD2 ASP A 752      72.900  56.130  80.250  1.00  0.00           O
ATOM   2633  C   ASP A 752      72.950  53.290  77.180  1.00  0.00           C
ATOM   2634  O   ASP A 752      74.140  53.020  76.920  1.00  0.00           O
ATOM   2635  N   VAL A 753      71.930  52.690  76.500  1.00  0.00           N
ATOM   2636  HN  VAL A 753      71.010  52.870  76.840  1.00  0.00           H
ATOM   2637  CA  VAL A 753      72.090  51.750  75.370  1.00  0.00           C
ATOM   2638  HA  VAL A 753      73.150  51.500  75.380  1.00  0.00           H
ATOM   2639  CB  VAL A 753      71.440  50.340  75.560  1.00  0.00           C
ATOM   2640  HB  VAL A 753      71.650  49.770  74.630  1.00  0.00           H
ATOM   2641  CG1 VAL A 753      71.970  49.800  76.840  1.00  0.00           C
ATOM   2642 HG11 VAL A 753      73.070  49.720  76.760  1.00  0.00           H
ATOM   2643 HG12 VAL A 753      71.670  48.740  76.920  1.00  0.00           H
ATOM   2644 HG13 VAL A 753      71.820  50.510  77.690  1.00  0.00           H
ATOM   2645  CG2 VAL A 753      69.910  50.490  75.570  1.00  0.00           C
ATOM   2646 HG21 VAL A 753      69.410  49.500  75.660  1.00  0.00           H
ATOM   2647 HG22 VAL A 753      69.530  51.000  74.650  1.00  0.00           H
ATOM   2648 HG23 VAL A 753      69.730  51.180  76.420  1.00  0.00           H
ATOM   2649  C   VAL A 753      71.800  52.390  74.090  1.00  0.00           C
ATOM   2650  O   VAL A 753      71.650  51.710  73.100  1.00  0.00           O
ATOM   2651  N   LEU A 754      71.640  53.710  74.050  1.00  0.00           N
ATOM   2652  HN  LEU A 754      71.940  54.180  74.880  1.00  0.00           H
ATOM   2653  CA  LEU A 754      71.350  54.430  72.820  1.00  0.00           C
ATOM   2654  HA  LEU A 754      70.490  53.910  72.380  1.00  0.00           H
ATOM   2655  CB  LEU A 754      71.200  55.970  73.120  1.00  0.00           C
ATOM   2656  HB1 LEU A 754      72.060  56.120  73.810  1.00  0.00           H
ATOM   2657  HB2 LEU A 754      70.300  56.000  73.790  1.00  0.00           H
ATOM   2658  CG  LEU A 754      71.060  56.960  71.960  1.00  0.00           C
ATOM   2659  HG  LEU A 754      71.950  56.910  71.300  1.00  0.00           H
ATOM   2660  CD1 LEU A 754      69.930  56.720  71.010  1.00  0.00           C
ATOM   2661 HD11 LEU A 754      68.980  56.750  71.590  1.00  0.00           H
ATOM   2662 HD12 LEU A 754      70.150  55.750  70.500  1.00  0.00           H
ATOM   2663 HD13 LEU A 754      69.910  57.550  70.280  1.00  0.00           H
ATOM   2664  CD2 LEU A 754      71.010  58.290  72.750  1.00  0.00           C
ATOM   2665 HD21 LEU A 754      70.030  58.350  73.260  1.00  0.00           H
ATOM   2666 HD22 LEU A 754      71.160  59.170  72.080  1.00  0.00           H
ATOM   2667 HD23 LEU A 754      71.810  58.230  73.520  1.00  0.00           H
ATOM   2668  C   LEU A 754      72.420  54.330  71.760  1.00  0.00           C
ATOM   2669  O   LEU A 754      72.090  54.210  70.560  1.00  0.00           O
ATOM   2670  N   PHE A 755      73.730  54.420  72.120  1.00  0.00           N
ATOM   2671  HN  PHE A 755      73.950  54.590  73.080  1.00  0.00           H
ATOM   2672  CA  PHE A 755      74.790  54.220  71.130  1.00  0.00           C
ATOM   2673  HA  PHE A 755      74.610  54.920  70.340  1.00  0.00           H
ATOM   2674  CB  PHE A 755      76.150  54.670  71.820  1.00  0.00           C
ATOM   2675  HB1 PHE A 755      76.270  54.240  72.840  1.00  0.00           H
ATOM   2676  HB2 PHE A 755      76.190  55.760  72.030  1.00  0.00           H
ATOM   2677  CG  PHE A 755      77.360  54.470  70.950  1.00  0.00           C
ATOM   2678  CD1 PHE A 755      78.530  53.790  71.360  1.00  0.00           C
ATOM   2679  HD1 PHE A 755      78.530  53.580  72.420  1.00  0.00           H
ATOM   2680  CE1 PHE A 755      79.580  53.710  70.520  1.00  0.00           C
ATOM   2681  HE1 PHE A 755      80.480  53.270  70.920  1.00  0.00           H
ATOM   2682  CZ  PHE A 755      79.530  54.190  69.200  1.00  0.00           C
ATOM   2683  HZ  PHE A 755      80.310  53.990  68.490  1.00  0.00           H
ATOM   2684  CD2 PHE A 755      77.260  54.940  69.620  1.00  0.00           C
ATOM   2685  HD2 PHE A 755      76.380  55.470  69.320  1.00  0.00           H
ATOM   2686  CE2 PHE A 755      78.370  54.850  68.720  1.00  0.00           C
ATOM   2687  HE2 PHE A 755      78.190  54.830  67.650  1.00  0.00           H
ATOM   2688  C   PHE A 755      74.810  52.870  70.360  1.00  0.00           C
ATOM   2689  O   PHE A 755      75.050  52.830  69.150  1.00  0.00           O
ATOM   2690  N   TRP A 756      74.570  51.670  71.100  1.00  0.00           N
ATOM   2691  HN  TRP A 756      74.760  51.620  72.070  1.00  0.00           H
ATOM   2692  CA  TRP A 756      74.300  50.400  70.340  1.00  0.00           C
ATOM   2693  HA  TRP A 756      75.120  50.280  69.650  1.00  0.00           H
ATOM   2694  CB  TRP A 756      74.230  49.230  71.410  1.00  0.00           C
ATOM   2695  HB1 TRP A 756      73.380  49.430  72.100  1.00  0.00           H
ATOM   2696  HB2 TRP A 756      75.160  49.310  72.010  1.00  0.00           H
ATOM   2697  CG  TRP A 756      74.340  47.860  70.850  1.00  0.00           C
ATOM   2698  CD1 TRP A 756      73.410  46.850  71.220  1.00  0.00           C
ATOM   2699  HD1 TRP A 756      72.580  47.010  71.900  1.00  0.00           H
ATOM   2700  NE1 TRP A 756      73.790  45.700  70.600  1.00  0.00           N
ATOM   2701  HE1 TRP A 756      73.230  44.910  70.640  1.00  0.00           H
ATOM   2702  CE2 TRP A 756      74.830  45.950  69.760  1.00  0.00           C
ATOM   2703  CD2 TRP A 756      75.290  47.290  69.940  1.00  0.00           C
ATOM   2704  CE3 TRP A 756      76.290  47.780  69.110  1.00  0.00           C
ATOM   2705  HE3 TRP A 756      76.750  48.760  69.260  1.00  0.00           H
ATOM   2706  CZ3 TRP A 756      76.990  46.850  68.320  1.00  0.00           C
ATOM   2707  HZ3 TRP A 756      77.720  47.180  67.590  1.00  0.00           H
ATOM   2708  CZ2 TRP A 756      75.460  45.090  68.880  1.00  0.00           C
ATOM   2709  HZ2 TRP A 756      75.120  44.090  68.660  1.00  0.00           H
ATOM   2710  CH2 TRP A 756      76.590  45.530  68.150  1.00  0.00           C
ATOM   2711  HH2 TRP A 756      76.990  44.930  67.350  1.00  0.00           H
ATOM   2712  C   TRP A 756      73.010  50.440  69.500  1.00  0.00           C
ATOM   2713  O   TRP A 756      73.080  50.030  68.360  1.00  0.00           O
ATOM   2714  N   CYS A 757      71.950  51.040  70.000  1.00  0.00           N
ATOM   2715  HN  CYS A 757      71.950  51.540  70.860  1.00  0.00           H
ATOM   2716  CA  CYS A 757      70.710  51.160  69.230  1.00  0.00           C
ATOM   2717  HA  CYS A 757      70.500  50.180  68.840  1.00  0.00           H
ATOM   2718  CB  CYS A 757      69.510  51.600  70.100  1.00  0.00           C
ATOM   2719  HB1 CYS A 757      68.570  51.540  69.520  1.00  0.00           H
ATOM   2720  HB2 CYS A 757      69.770  52.630  70.450  1.00  0.00           H
ATOM   2721  SG  CYS A 757      69.420  50.500  71.520  1.00  0.00           S
ATOM   2722  HG1 CYS A 757      69.940  51.270  72.470  1.00  0.00           H
ATOM   2723  C   CYS A 757      70.880  52.070  67.920  1.00  0.00           C
ATOM   2724  O   CYS A 757      70.190  51.840  66.940  1.00  0.00           O
ATOM   2725  N   VAL A 758      71.670  53.080  67.970  1.00  0.00           N
ATOM   2726  HN  VAL A 758      72.110  53.190  68.860  1.00  0.00           H
ATOM   2727  CA  VAL A 758      72.100  53.950  66.820  1.00  0.00           C
ATOM   2728  HA  VAL A 758      71.220  54.170  66.250  1.00  0.00           H
ATOM   2729  CB  VAL A 758      72.760  55.240  67.370  1.00  0.00           C
ATOM   2730  HB  VAL A 758      73.570  55.040  68.110  1.00  0.00           H
ATOM   2731  CG1 VAL A 758      73.320  55.960  66.180  1.00  0.00           C
ATOM   2732 HG11 VAL A 758      73.740  56.940  66.490  1.00  0.00           H
ATOM   2733 HG12 VAL A 758      72.700  56.150  65.290  1.00  0.00           H
ATOM   2734 HG13 VAL A 758      74.190  55.350  65.850  1.00  0.00           H
ATOM   2735  CG2 VAL A 758      71.760  56.290  67.910  1.00  0.00           C
ATOM   2736 HG21 VAL A 758      72.260  57.270  68.070  1.00  0.00           H
ATOM   2737 HG22 VAL A 758      71.380  56.080  68.940  1.00  0.00           H
ATOM   2738 HG23 VAL A 758      71.000  56.390  67.110  1.00  0.00           H
ATOM   2739  C   VAL A 758      72.970  53.130  65.780  1.00  0.00           C
ATOM   2740  O   VAL A 758      72.840  53.310  64.610  1.00  0.00           O
ATOM   2741  N   ILE A 759      73.990  52.350  66.210  1.00  0.00           N
ATOM   2742  HN  ILE A 759      74.250  52.380  67.170  1.00  0.00           H
ATOM   2743  CA  ILE A 759      74.770  51.470  65.340  1.00  0.00           C
ATOM   2744  HA  ILE A 759      75.230  51.940  64.480  1.00  0.00           H
ATOM   2745  CB  ILE A 759      75.920  50.800  66.130  1.00  0.00           C
ATOM   2746  HB  ILE A 759      75.490  50.440  67.090  1.00  0.00           H
ATOM   2747  CG2 ILE A 759      76.450  49.540  65.390  1.00  0.00           C
ATOM   2748 HG21 ILE A 759      77.420  49.300  65.880  1.00  0.00           H
ATOM   2749 HG22 ILE A 759      76.580  49.780  64.310  1.00  0.00           H
ATOM   2750 HG23 ILE A 759      75.720  48.730  65.590  1.00  0.00           H
ATOM   2751  CG1 ILE A 759      77.020  51.860  66.450  1.00  0.00           C
ATOM   2752 HG11 ILE A 759      77.820  51.430  67.090  1.00  0.00           H
ATOM   2753 HG12 ILE A 759      76.550  52.590  67.120  1.00  0.00           H
ATOM   2754  CD  ILE A 759      77.780  52.550  65.290  1.00  0.00           C
ATOM   2755  HD1 ILE A 759      78.430  53.300  65.770  1.00  0.00           H
ATOM   2756  HD2 ILE A 759      76.970  53.160  64.830  1.00  0.00           H
ATOM   2757  HD3 ILE A 759      78.190  51.880  64.500  1.00  0.00           H
ATOM   2758  C   ILE A 759      73.910  50.420  64.590  1.00  0.00           C
ATOM   2759  O   ILE A 759      73.940  50.310  63.370  1.00  0.00           O
ATOM   2760  N   LEU A 760      73.060  49.700  65.300  1.00  0.00           N
ATOM   2761  HN  LEU A 760      73.150  49.680  66.290  1.00  0.00           H
ATOM   2762  CA  LEU A 760      72.250  48.720  64.660  1.00  0.00           C
ATOM   2763  HA  LEU A 760      72.850  47.950  64.190  1.00  0.00           H
ATOM   2764  CB  LEU A 760      71.260  48.140  65.710  1.00  0.00           C
ATOM   2765  HB1 LEU A 760      70.470  47.530  65.240  1.00  0.00           H
ATOM   2766  HB2 LEU A 760      70.840  48.960  66.320  1.00  0.00           H
ATOM   2767  CG  LEU A 760      72.010  47.280  66.830  1.00  0.00           C
ATOM   2768  HG  LEU A 760      72.960  47.780  67.100  1.00  0.00           H
ATOM   2769  CD1 LEU A 760      71.240  47.230  68.160  1.00  0.00           C
ATOM   2770 HD11 LEU A 760      71.050  48.260  68.530  1.00  0.00           H
ATOM   2771 HD12 LEU A 760      71.580  46.600  69.000  1.00  0.00           H
ATOM   2772 HD13 LEU A 760      70.190  46.930  67.960  1.00  0.00           H
ATOM   2773  CD2 LEU A 760      72.610  45.960  66.340  1.00  0.00           C
ATOM   2774 HD21 LEU A 760      73.300  46.150  65.490  1.00  0.00           H
ATOM   2775 HD22 LEU A 760      71.810  45.250  66.030  1.00  0.00           H
ATOM   2776 HD23 LEU A 760      73.060  45.450  67.220  1.00  0.00           H
ATOM   2777  C   LEU A 760      71.300  49.340  63.730  1.00  0.00           C
ATOM   2778  O   LEU A 760      71.250  48.930  62.600  1.00  0.00           O
ATOM   2779  N   PHE A 761      70.680  50.480  64.120  1.00  0.00           N
ATOM   2780  HN  PHE A 761      70.960  50.790  65.030  1.00  0.00           H
ATOM   2781  CA  PHE A 761      69.690  51.200  63.380  1.00  0.00           C
ATOM   2782  HA  PHE A 761      68.870  50.520  63.200  1.00  0.00           H
ATOM   2783  CB  PHE A 761      69.190  52.420  64.240  1.00  0.00           C
ATOM   2784  HB1 PHE A 761      70.050  53.100  64.490  1.00  0.00           H
ATOM   2785  HB2 PHE A 761      68.700  52.120  65.190  1.00  0.00           H
ATOM   2786  CG  PHE A 761      68.250  53.350  63.490  1.00  0.00           C
ATOM   2787  CD1 PHE A 761      66.870  53.030  63.350  1.00  0.00           C
ATOM   2788  HD1 PHE A 761      66.570  52.040  63.660  1.00  0.00           H
ATOM   2789  CE1 PHE A 761      66.030  53.860  62.690  1.00  0.00           C
ATOM   2790  HE1 PHE A 761      64.990  53.610  62.550  1.00  0.00           H
ATOM   2791  CZ  PHE A 761      66.470  55.080  62.110  1.00  0.00           C
ATOM   2792  HZ  PHE A 761      65.780  55.620  61.490  1.00  0.00           H
ATOM   2793  CD2 PHE A 761      68.660  54.620  63.010  1.00  0.00           C
ATOM   2794  HD2 PHE A 761      69.720  54.830  63.030  1.00  0.00           H
ATOM   2795  CE2 PHE A 761      67.790  55.490  62.320  1.00  0.00           C
ATOM   2796  HE2 PHE A 761      68.190  56.410  61.910  1.00  0.00           H
ATOM   2797  C   PHE A 761      70.150  51.620  61.970  1.00  0.00           C
ATOM   2798  O   PHE A 761      69.560  51.340  60.910  1.00  0.00           O
ATOM   2799  N   PHE A 762      71.400  52.180  61.920  1.00  0.00           N
ATOM   2800  HN  PHE A 762      71.950  52.210  62.740  1.00  0.00           H
ATOM   2801  CA  PHE A 762      71.980  52.660  60.660  1.00  0.00           C
ATOM   2802  HA  PHE A 762      71.150  52.940  60.030  1.00  0.00           H
ATOM   2803  CB  PHE A 762      72.940  53.920  60.800  1.00  0.00           C
ATOM   2804  HB1 PHE A 762      73.470  54.020  59.830  1.00  0.00           H
ATOM   2805  HB2 PHE A 762      73.820  53.890  61.490  1.00  0.00           H
ATOM   2806  CG  PHE A 762      72.170  55.080  61.120  1.00  0.00           C
ATOM   2807  CD1 PHE A 762      71.370  55.690  60.110  1.00  0.00           C
ATOM   2808  HD1 PHE A 762      71.140  55.210  59.180  1.00  0.00           H
ATOM   2809  CE1 PHE A 762      70.700  56.870  60.410  1.00  0.00           C
ATOM   2810  HE1 PHE A 762      69.980  57.160  59.660  1.00  0.00           H
ATOM   2811  CZ  PHE A 762      71.030  57.550  61.590  1.00  0.00           C
ATOM   2812  HZ  PHE A 762      70.550  58.460  61.920  1.00  0.00           H
ATOM   2813  CD2 PHE A 762      72.530  55.870  62.280  1.00  0.00           C
ATOM   2814  HD2 PHE A 762      73.240  55.520  63.020  1.00  0.00           H
ATOM   2815  CE2 PHE A 762      71.950  57.040  62.540  1.00  0.00           C
ATOM   2816  HE2 PHE A 762      71.910  57.530  63.500  1.00  0.00           H
ATOM   2817  C   PHE A 762      72.650  51.610  59.850  1.00  0.00           C
ATOM   2818  O   PHE A 762      72.620  51.520  58.580  1.00  0.00           O
ATOM   2819  N   THR A 763      73.270  50.610  60.580  1.00  0.00           N
ATOM   2820  HN  THR A 763      73.090  50.560  61.560  1.00  0.00           H
ATOM   2821  CA  THR A 763      73.910  49.350  59.930  1.00  0.00           C
ATOM   2822  HA  THR A 763      74.600  49.650  59.150  1.00  0.00           H
ATOM   2823  CB  THR A 763      74.540  48.440  60.940  1.00  0.00           C
ATOM   2824  HB  THR A 763      73.670  48.150  61.580  1.00  0.00           H
ATOM   2825  OG1 THR A 763      75.500  49.170  61.660  1.00  0.00           O
ATOM   2826  HG1 THR A 763      75.000  49.630  62.320  1.00  0.00           H
ATOM   2827  CG2 THR A 763      75.270  47.290  60.190  1.00  0.00           C
ATOM   2828 HG21 THR A 763      76.170  47.060  60.790  1.00  0.00           H
ATOM   2829 HG22 THR A 763      75.660  47.460  59.170  1.00  0.00           H
ATOM   2830 HG23 THR A 763      74.500  46.480  60.130  1.00  0.00           H
ATOM   2831  C   THR A 763      72.840  48.570  59.150  1.00  0.00           C
ATOM   2832  O   THR A 763      72.990  48.150  58.020  1.00  0.00           O
ATOM   2833  N   THR A 764      71.650  48.380  59.760  1.00  0.00           N
ATOM   2834  HN  THR A 764      71.590  48.740  60.690  1.00  0.00           H
ATOM   2835  CA  THR A 764      70.470  47.700  59.230  1.00  0.00           C
ATOM   2836  HA  THR A 764      70.950  46.760  58.960  1.00  0.00           H
ATOM   2837  CB  THR A 764      69.310  47.600  60.290  1.00  0.00           C
ATOM   2838  HB  THR A 764      69.150  48.630  60.680  1.00  0.00           H
ATOM   2839  OG1 THR A 764      69.770  46.850  61.440  1.00  0.00           O
ATOM   2840  HG1 THR A 764      70.420  47.380  61.910  1.00  0.00           H
ATOM   2841  CG2 THR A 764      68.050  46.990  59.790  1.00  0.00           C
ATOM   2842 HG21 THR A 764      68.210  45.960  59.400  1.00  0.00           H
ATOM   2843 HG22 THR A 764      67.600  47.640  59.000  1.00  0.00           H
ATOM   2844 HG23 THR A 764      67.340  46.900  60.630  1.00  0.00           H
ATOM   2845  C   THR A 764      69.870  48.350  57.880  1.00  0.00           C
ATOM   2846  O   THR A 764      69.520  47.650  56.940  1.00  0.00           O
ATOM   2847  N   PHE A 765      69.670  49.700  57.910  1.00  0.00           N
ATOM   2848  HN  PHE A 765      69.950  50.190  58.730  1.00  0.00           H
ATOM   2849  CA  PHE A 765      69.220  50.400  56.710  1.00  0.00           C
ATOM   2850  HA  PHE A 765      68.390  49.830  56.330  1.00  0.00           H
ATOM   2851  CB  PHE A 765      68.930  51.870  57.170  1.00  0.00           C
ATOM   2852  HB1 PHE A 765      69.590  52.160  58.010  1.00  0.00           H
ATOM   2853  HB2 PHE A 765      67.890  51.850  57.570  1.00  0.00           H
ATOM   2854  CG  PHE A 765      69.080  53.000  56.100  1.00  0.00           C
ATOM   2855  CD1 PHE A 765      68.220  53.050  55.000  1.00  0.00           C
ATOM   2856  HD1 PHE A 765      67.490  52.280  54.860  1.00  0.00           H
ATOM   2857  CE1 PHE A 765      68.440  53.940  53.940  1.00  0.00           C
ATOM   2858  HE1 PHE A 765      67.920  54.030  53.000  1.00  0.00           H
ATOM   2859  CZ  PHE A 765      69.280  55.020  54.160  1.00  0.00           C
ATOM   2860  HZ  PHE A 765      69.260  55.750  53.370  1.00  0.00           H
ATOM   2861  CD2 PHE A 765      70.000  54.050  56.260  1.00  0.00           C
ATOM   2862  HD2 PHE A 765      70.620  54.030  57.140  1.00  0.00           H
ATOM   2863  CE2 PHE A 765      70.130  55.060  55.280  1.00  0.00           C
ATOM   2864  HE2 PHE A 765      70.930  55.780  55.410  1.00  0.00           H
ATOM   2865  C   PHE A 765      70.290  50.350  55.560  1.00  0.00           C
ATOM   2866  O   PHE A 765      69.970  50.110  54.420  1.00  0.00           O
ATOM   2867  N   PHE A 766      71.510  50.520  55.950  1.00  0.00           N
ATOM   2868  HN  PHE A 766      71.800  50.760  56.870  1.00  0.00           H
ATOM   2869  CA  PHE A 766      72.610  50.500  54.990  1.00  0.00           C
ATOM   2870  HA  PHE A 766      72.330  51.130  54.170  1.00  0.00           H
ATOM   2871  CB  PHE A 766      73.990  50.950  55.590  1.00  0.00           C
ATOM   2872  HB1 PHE A 766      74.850  50.730  54.930  1.00  0.00           H
ATOM   2873  HB2 PHE A 766      74.100  50.360  56.520  1.00  0.00           H
ATOM   2874  CG  PHE A 766      74.140  52.430  55.880  1.00  0.00           C
ATOM   2875  CD1 PHE A 766      75.040  52.770  56.920  1.00  0.00           C
ATOM   2876  HD1 PHE A 766      75.570  52.040  57.510  1.00  0.00           H
ATOM   2877  CE1 PHE A 766      75.130  54.110  57.280  1.00  0.00           C
ATOM   2878  HE1 PHE A 766      75.820  54.340  58.080  1.00  0.00           H
ATOM   2879  CZ  PHE A 766      74.410  55.140  56.610  1.00  0.00           C
ATOM   2880  HZ  PHE A 766      74.480  56.180  56.890  1.00  0.00           H
ATOM   2881  CD2 PHE A 766      73.430  53.420  55.230  1.00  0.00           C
ATOM   2882  HD2 PHE A 766      72.680  53.000  54.590  1.00  0.00           H
ATOM   2883  CE2 PHE A 766      73.570  54.730  55.610  1.00  0.00           C
ATOM   2884  HE2 PHE A 766      72.940  55.450  55.110  1.00  0.00           H
ATOM   2885  C   PHE A 766      72.820  49.060  54.380  1.00  0.00           C
ATOM   2886  O   PHE A 766      72.820  48.900  53.140  1.00  0.00           O
ATOM   2887  N   LEU A 767      72.940  48.020  55.180  1.00  0.00           N
ATOM   2888  HN  LEU A 767      72.960  48.250  56.150  1.00  0.00           H
ATOM   2889  CA  LEU A 767      73.180  46.710  54.740  1.00  0.00           C
ATOM   2890  HA  LEU A 767      74.110  46.770  54.190  1.00  0.00           H
ATOM   2891  CB  LEU A 767      73.500  45.740  55.900  1.00  0.00           C
ATOM   2892  HB1 LEU A 767      72.660  45.900  56.610  1.00  0.00           H
ATOM   2893  HB2 LEU A 767      74.360  46.160  56.470  1.00  0.00           H
ATOM   2894  CG  LEU A 767      73.770  44.280  55.610  1.00  0.00           C
ATOM   2895  HG  LEU A 767      72.910  43.970  54.990  1.00  0.00           H
ATOM   2896  CD1 LEU A 767      75.010  44.070  54.830  1.00  0.00           C
ATOM   2897 HD11 LEU A 767      75.040  44.620  53.860  1.00  0.00           H
ATOM   2898 HD12 LEU A 767      75.050  42.990  54.580  1.00  0.00           H
ATOM   2899 HD13 LEU A 767      75.970  44.360  55.310  1.00  0.00           H
ATOM   2900  CD2 LEU A 767      73.940  43.500  56.960  1.00  0.00           C
ATOM   2901 HD21 LEU A 767      74.890  43.850  57.430  1.00  0.00           H
ATOM   2902 HD22 LEU A 767      73.940  42.400  56.800  1.00  0.00           H
ATOM   2903 HD23 LEU A 767      73.130  43.740  57.680  1.00  0.00           H
ATOM   2904  C   LEU A 767      72.090  46.170  53.760  1.00  0.00           C
ATOM   2905  O   LEU A 767      72.390  45.600  52.710  1.00  0.00           O
ATOM   2906  N   SER A 768      70.770  46.400  54.010  1.00  0.00           N
ATOM   2907  HN  SER A 768      70.510  46.950  54.800  1.00  0.00           H
ATOM   2908  CA  SER A 768      69.780  45.880  53.050  1.00  0.00           C
ATOM   2909  HA  SER A 768      70.100  44.940  52.620  1.00  0.00           H
ATOM   2910  CB  SER A 768      68.390  45.810  53.780  1.00  0.00           C
ATOM   2911  HB1 SER A 768      67.520  45.810  53.090  1.00  0.00           H
ATOM   2912  HB2 SER A 768      68.330  46.720  54.420  1.00  0.00           H
ATOM   2913  OG  SER A 768      68.300  44.650  54.660  1.00  0.00           O
ATOM   2914  HG1 SER A 768      69.110  44.490  55.160  1.00  0.00           H
ATOM   2915  C   SER A 768      69.720  46.790  51.820  1.00  0.00           C
ATOM   2916  O   SER A 768      69.510  46.230  50.740  1.00  0.00           O
ATOM   2917  N   SER A 769      69.950  48.130  51.890  1.00  0.00           N
ATOM   2918  HN  SER A 769      70.020  48.560  52.790  1.00  0.00           H
ATOM   2919  CA  SER A 769      70.070  49.020  50.740  1.00  0.00           C
ATOM   2920  HA  SER A 769      69.120  49.000  50.240  1.00  0.00           H
ATOM   2921  CB  SER A 769      70.280  50.490  51.200  1.00  0.00           C
ATOM   2922  HB1 SER A 769      70.540  51.200  50.380  1.00  0.00           H
ATOM   2923  HB2 SER A 769      71.130  50.630  51.890  1.00  0.00           H
ATOM   2924  OG  SER A 769      69.170  50.920  52.000  1.00  0.00           O
ATOM   2925  HG1 SER A 769      69.420  50.690  52.900  1.00  0.00           H
ATOM   2926  C   SER A 769      71.200  48.670  49.760  1.00  0.00           C
ATOM   2927  O   SER A 769      71.120  48.660  48.550  1.00  0.00           O
ATOM   2928  N   PHE A 770      72.350  48.360  50.330  1.00  0.00           N
ATOM   2929  HN  PHE A 770      72.520  48.380  51.310  1.00  0.00           H
ATOM   2930  CA  PHE A 770      73.470  47.750  49.600  1.00  0.00           C
ATOM   2931  HA  PHE A 770      73.820  48.490  48.900  1.00  0.00           H
ATOM   2932  CB  PHE A 770      74.590  47.430  50.660  1.00  0.00           C
ATOM   2933  HB1 PHE A 770      74.210  47.040  51.630  1.00  0.00           H
ATOM   2934  HB2 PHE A 770      75.050  48.430  50.740  1.00  0.00           H
ATOM   2935  CG  PHE A 770      75.680  46.480  50.110  1.00  0.00           C
ATOM   2936  CD1 PHE A 770      76.370  46.860  49.040  1.00  0.00           C
ATOM   2937  HD1 PHE A 770      76.090  47.830  48.680  1.00  0.00           H
ATOM   2938  CE1 PHE A 770      77.260  45.980  48.370  1.00  0.00           C
ATOM   2939  HE1 PHE A 770      77.530  46.130  47.340  1.00  0.00           H
ATOM   2940  CZ  PHE A 770      77.360  44.690  48.840  1.00  0.00           C
ATOM   2941  HZ  PHE A 770      78.080  44.100  48.280  1.00  0.00           H
ATOM   2942  CD2 PHE A 770      75.770  45.180  50.590  1.00  0.00           C
ATOM   2943  HD2 PHE A 770      75.100  44.870  51.380  1.00  0.00           H
ATOM   2944  CE2 PHE A 770      76.670  44.280  50.060  1.00  0.00           C
ATOM   2945  HE2 PHE A 770      76.760  43.240  50.370  1.00  0.00           H
ATOM   2946  C   PHE A 770      73.030  46.520  48.710  1.00  0.00           C
ATOM   2947  O   PHE A 770      73.330  46.670  47.480  1.00  0.00           O
ATOM   2948  N   LEU A 771      72.350  45.470  49.130  1.00  0.00           N
ATOM   2949  HN  LEU A 771      72.070  45.280  50.070  1.00  0.00           H
ATOM   2950  CA  LEU A 771      71.970  44.380  48.240  1.00  0.00           C
ATOM   2951  HA  LEU A 771      72.810  44.130  47.590  1.00  0.00           H
ATOM   2952  CB  LEU A 771      71.630  42.990  48.920  1.00  0.00           C
ATOM   2953  HB1 LEU A 771      71.400  42.240  48.140  1.00  0.00           H
ATOM   2954  HB2 LEU A 771      70.730  43.130  49.550  1.00  0.00           H
ATOM   2955  CG  LEU A 771      72.780  42.430  49.820  1.00  0.00           C
ATOM   2956  HG  LEU A 771      73.140  43.290  50.430  1.00  0.00           H
ATOM   2957  CD1 LEU A 771      72.220  41.290  50.690  1.00  0.00           C
ATOM   2958 HD11 LEU A 771      71.670  40.610  50.010  1.00  0.00           H
ATOM   2959 HD12 LEU A 771      71.560  41.730  51.470  1.00  0.00           H
ATOM   2960 HD13 LEU A 771      72.990  40.700  51.200  1.00  0.00           H
ATOM   2961  CD2 LEU A 771      74.000  42.000  48.900  1.00  0.00           C
ATOM   2962 HD21 LEU A 771      74.660  42.860  48.640  1.00  0.00           H
ATOM   2963 HD22 LEU A 771      73.620  41.490  47.990  1.00  0.00           H
ATOM   2964 HD23 LEU A 771      74.600  41.270  49.470  1.00  0.00           H
ATOM   2965  C   LEU A 771      70.820  44.660  47.300  1.00  0.00           C
ATOM   2966  O   LEU A 771      70.580  44.020  46.270  1.00  0.00           O
ATOM   2967  N   LYS A 772      69.990  45.600  47.650  1.00  0.00           N
ATOM   2968  HN  LYS A 772      69.930  45.940  48.590  1.00  0.00           H
ATOM   2969  CA  LYS A 772      69.070  46.210  46.680  1.00  0.00           C
ATOM   2970  HA  LYS A 772      68.730  45.330  46.150  1.00  0.00           H
ATOM   2971  CB  LYS A 772      67.920  46.990  47.370  1.00  0.00           C
ATOM   2972  HB1 LYS A 772      68.300  47.950  47.760  1.00  0.00           H
ATOM   2973  HB2 LYS A 772      67.490  46.520  48.290  1.00  0.00           H
ATOM   2974  CG  LYS A 772      66.710  47.360  46.470  1.00  0.00           C
ATOM   2975  HG1 LYS A 772      67.000  48.060  45.660  1.00  0.00           H
ATOM   2976  HG2 LYS A 772      66.020  47.860  47.180  1.00  0.00           H
ATOM   2977  CD  LYS A 772      65.930  46.230  45.770  1.00  0.00           C
ATOM   2978  HD1 LYS A 772      65.210  45.810  46.520  1.00  0.00           H
ATOM   2979  HD2 LYS A 772      66.560  45.420  45.370  1.00  0.00           H
ATOM   2980  CE  LYS A 772      65.060  46.710  44.500  1.00  0.00           C
ATOM   2981  HE1 LYS A 772      64.550  45.850  44.000  1.00  0.00           H
ATOM   2982  HE2 LYS A 772      65.830  47.140  43.830  1.00  0.00           H
ATOM   2983  NZ  LYS A 772      63.970  47.620  44.790  1.00  0.00           N
ATOM   2984  HZ1 LYS A 772      63.210  47.140  45.310  1.00  0.00           H
ATOM   2985  HZ2 LYS A 772      63.510  47.990  43.940  1.00  0.00           H
ATOM   2986  HZ3 LYS A 772      64.350  48.430  45.320  1.00  0.00           H
ATOM   2987  C   LYS A 772      69.690  46.910  45.480  1.00  0.00           C
ATOM   2988  O   LYS A 772      69.240  46.710  44.310  1.00  0.00           O
ATOM   2989  N   GLN A 773      70.730  47.680  45.690  1.00  0.00           N
ATOM   2990  HN  GLN A 773      71.120  47.830  46.600  1.00  0.00           H
ATOM   2991  CA  GLN A 773      71.480  48.290  44.640  1.00  0.00           C
ATOM   2992  HA  GLN A 773      70.810  48.660  43.880  1.00  0.00           H
ATOM   2993  CB  GLN A 773      72.280  49.490  45.220  1.00  0.00           C
ATOM   2994  HB1 GLN A 773      72.980  49.780  44.410  1.00  0.00           H
ATOM   2995  HB2 GLN A 773      72.840  49.130  46.110  1.00  0.00           H
ATOM   2996  CG  GLN A 773      71.530  50.850  45.430  1.00  0.00           C
ATOM   2997  HG1 GLN A 773      72.230  51.650  45.710  1.00  0.00           H
ATOM   2998  HG2 GLN A 773      70.820  50.770  46.280  1.00  0.00           H
ATOM   2999  CD  GLN A 773      70.670  51.400  44.310  1.00  0.00           C
ATOM   3000  OE1 GLN A 773      69.520  50.990  43.990  1.00  0.00           O
ATOM   3001  NE2 GLN A 773      71.310  52.310  43.500  1.00  0.00           N
ATOM   3002 HE21 GLN A 773      70.890  52.760  42.710  1.00  0.00           H
ATOM   3003 HE22 GLN A 773      72.290  52.500  43.610  1.00  0.00           H
ATOM   3004  C   GLN A 773      72.450  47.370  43.830  1.00  0.00           C
ATOM   3005  O   GLN A 773      72.800  47.560  42.660  1.00  0.00           O
ATOM   3006  N   PHE A 774      72.920  46.260  44.550  1.00  0.00           N
ATOM   3007  HN  PHE A 774      72.650  46.200  45.510  1.00  0.00           H
ATOM   3008  CA  PHE A 774      73.590  45.080  44.020  1.00  0.00           C
ATOM   3009  HA  PHE A 774      74.440  45.340  43.410  1.00  0.00           H
ATOM   3010  CB  PHE A 774      73.790  44.110  45.180  1.00  0.00           C
ATOM   3011  HB1 PHE A 774      72.780  43.730  45.460  1.00  0.00           H
ATOM   3012  HB2 PHE A 774      74.220  44.670  46.030  1.00  0.00           H
ATOM   3013  CG  PHE A 774      74.780  43.020  44.950  1.00  0.00           C
ATOM   3014  CD1 PHE A 774      74.330  41.750  44.500  1.00  0.00           C
ATOM   3015  HD1 PHE A 774      73.250  41.840  44.480  1.00  0.00           H
ATOM   3016  CE1 PHE A 774      75.090  40.610  44.440  1.00  0.00           C
ATOM   3017  HE1 PHE A 774      74.760  39.640  44.080  1.00  0.00           H
ATOM   3018  CZ  PHE A 774      76.450  40.710  44.750  1.00  0.00           C
ATOM   3019  HZ  PHE A 774      77.150  39.930  44.520  1.00  0.00           H
ATOM   3020  CD2 PHE A 774      76.160  43.050  45.370  1.00  0.00           C
ATOM   3021  HD2 PHE A 774      76.490  44.000  45.780  1.00  0.00           H
ATOM   3022  CE2 PHE A 774      77.000  41.930  45.270  1.00  0.00           C
ATOM   3023  HE2 PHE A 774      78.030  41.900  45.580  1.00  0.00           H
ATOM   3024  C   PHE A 774      72.780  44.350  42.900  1.00  0.00           C
ATOM   3025  O   PHE A 774      73.350  43.860  41.970  1.00  0.00           O
ATOM   3026  N   LYS A 775      71.400  44.210  43.060  1.00  0.00           N
ATOM   3027  HN  LYS A 775      70.990  44.550  43.890  1.00  0.00           H
ATOM   3028  CA  LYS A 775      70.540  43.430  42.170  1.00  0.00           C
ATOM   3029  HA  LYS A 775      70.760  42.370  42.130  1.00  0.00           H
ATOM   3030  CB  LYS A 775      69.060  43.490  42.870  1.00  0.00           C
ATOM   3031  HB1 LYS A 775      68.640  44.510  43.020  1.00  0.00           H
ATOM   3032  HB2 LYS A 775      69.200  43.220  43.940  1.00  0.00           H
ATOM   3033  CG  LYS A 775      67.950  42.720  42.130  1.00  0.00           C
ATOM   3034  HG1 LYS A 775      68.270  41.660  42.060  1.00  0.00           H
ATOM   3035  HG2 LYS A 775      67.750  43.120  41.110  1.00  0.00           H
ATOM   3036  CD  LYS A 775      66.750  42.600  43.120  1.00  0.00           C
ATOM   3037  HD1 LYS A 775      66.510  43.610  43.510  1.00  0.00           H
ATOM   3038  HD2 LYS A 775      67.060  41.990  44.000  1.00  0.00           H
ATOM   3039  CE  LYS A 775      65.520  42.010  42.470  1.00  0.00           C
ATOM   3040  HE1 LYS A 775      65.250  42.390  41.460  1.00  0.00           H
ATOM   3041  HE2 LYS A 775      64.620  41.980  43.120  1.00  0.00           H
ATOM   3042  NZ  LYS A 775      65.730  40.620  42.090  1.00  0.00           N
ATOM   3043  HZ1 LYS A 775      65.720  39.960  42.910  1.00  0.00           H
ATOM   3044  HZ2 LYS A 775      66.580  40.440  41.540  1.00  0.00           H
ATOM   3045  HZ3 LYS A 775      64.960  40.440  41.420  1.00  0.00           H
ATOM   3046  C   LYS A 775      70.360  43.980  40.780  1.00  0.00           C
ATOM   3047  O   LYS A 775      70.090  43.170  39.890  1.00  0.00           O
ATOM   3048  N   THR A 776      70.620  45.320  40.580  1.00  0.00           N
ATOM   3049  HN  THR A 776      70.630  45.820  41.440  1.00  0.00           H
ATOM   3050  CA  THR A 776      70.270  46.110  39.400  1.00  0.00           C
ATOM   3051  HA  THR A 776      69.570  45.570  38.780  1.00  0.00           H
ATOM   3052  CB  THR A 776      69.800  47.530  39.690  1.00  0.00           C
ATOM   3053  HB  THR A 776      69.860  48.170  38.780  1.00  0.00           H
ATOM   3054  OG1 THR A 776      70.560  48.110  40.700  1.00  0.00           O
ATOM   3055  HG1 THR A 776      70.160  48.970  40.810  1.00  0.00           H
ATOM   3056  CG2 THR A 776      68.440  47.460  40.260  1.00  0.00           C
ATOM   3057 HG21 THR A 776      68.410  46.900  41.230  1.00  0.00           H
ATOM   3058 HG22 THR A 776      67.750  46.890  39.600  1.00  0.00           H
ATOM   3059 HG23 THR A 776      67.940  48.440  40.360  1.00  0.00           H
ATOM   3060  C   THR A 776      71.470  46.090  38.500  1.00  0.00           C
ATOM   3061  O   THR A 776      71.580  46.840  37.540  1.00  0.00           O
ATOM   3062  N   LYS A 777      72.480  45.300  38.870  1.00  0.00           N
ATOM   3063  HN  LYS A 777      72.560  45.140  39.850  1.00  0.00           H
ATOM   3064  CA  LYS A 777      73.640  45.160  38.150  1.00  0.00           C
ATOM   3065  HA  LYS A 777      73.620  45.740  37.240  1.00  0.00           H
ATOM   3066  CB  LYS A 777      74.890  45.500  39.000  1.00  0.00           C
ATOM   3067  HB1 LYS A 777      75.750  45.610  38.300  1.00  0.00           H
ATOM   3068  HB2 LYS A 777      75.080  44.740  39.780  1.00  0.00           H
ATOM   3069  CG  LYS A 777      74.860  46.800  39.830  1.00  0.00           C
ATOM   3070  HG1 LYS A 777      75.790  46.870  40.440  1.00  0.00           H
ATOM   3071  HG2 LYS A 777      73.990  46.800  40.520  1.00  0.00           H
ATOM   3072  CD  LYS A 777      74.640  48.060  38.930  1.00  0.00           C
ATOM   3073  HD1 LYS A 777      73.670  48.000  38.390  1.00  0.00           H
ATOM   3074  HD2 LYS A 777      75.390  48.090  38.110  1.00  0.00           H
ATOM   3075  CE  LYS A 777      74.660  49.480  39.660  1.00  0.00           C
ATOM   3076  HE1 LYS A 777      74.670  50.320  38.930  1.00  0.00           H
ATOM   3077  HE2 LYS A 777      75.530  49.500  40.350  1.00  0.00           H
ATOM   3078  NZ  LYS A 777      73.410  49.550  40.390  1.00  0.00           N
ATOM   3079  HZ1 LYS A 777      73.170  48.610  40.780  1.00  0.00           H
ATOM   3080  HZ2 LYS A 777      72.740  49.900  39.680  1.00  0.00           H
ATOM   3081  HZ3 LYS A 777      73.590  50.250  41.130  1.00  0.00           H
ATOM   3082  C   LYS A 777      73.660  43.720  37.800  1.00  0.00           C
ATOM   3083  O   LYS A 777      73.500  42.860  38.620  1.00  0.00           O
ATOM   3084  N   ARG A 778      73.820  43.410  36.520  1.00  0.00           N
ATOM   3085  HN  ARG A 778      74.310  44.090  35.990  1.00  0.00           H
ATOM   3086  CA  ARG A 778      73.560  42.150  35.850  1.00  0.00           C
ATOM   3087  HA  ARG A 778      72.880  41.540  36.430  1.00  0.00           H
ATOM   3088  CB  ARG A 778      73.060  42.400  34.450  1.00  0.00           C
ATOM   3089  HB1 ARG A 778      72.870  41.460  33.890  1.00  0.00           H
ATOM   3090  HB2 ARG A 778      73.850  42.890  33.830  1.00  0.00           H
ATOM   3091  CG  ARG A 778      71.850  43.410  34.380  1.00  0.00           C
ATOM   3092  HG1 ARG A 778      71.550  43.460  33.320  1.00  0.00           H
ATOM   3093  HG2 ARG A 778      72.370  44.360  34.660  1.00  0.00           H
ATOM   3094  CD  ARG A 778      70.660  43.200  35.220  1.00  0.00           C
ATOM   3095  HD1 ARG A 778      70.950  43.060  36.280  1.00  0.00           H
ATOM   3096  HD2 ARG A 778      70.150  42.280  34.860  1.00  0.00           H
ATOM   3097  NE  ARG A 778      69.750  44.390  35.040  1.00  0.00           N
ATOM   3098  HE  ARG A 778      70.060  45.180  34.520  1.00  0.00           H
ATOM   3099  CZ  ARG A 778      68.450  44.250  35.110  1.00  0.00           C
ATOM   3100  NH1 ARG A 778      67.840  43.200  35.670  1.00  0.00           N
ATOM   3101 HH11 ARG A 778      68.260  42.900  36.530  1.00  0.00           H
ATOM   3102 HH12 ARG A 778      66.840  43.170  35.580  1.00  0.00           H
ATOM   3103  NH2 ARG A 778      67.770  45.210  34.500  1.00  0.00           N
ATOM   3104 HH21 ARG A 778      68.250  46.030  34.160  1.00  0.00           H
ATOM   3105 HH22 ARG A 778      66.830  45.020  34.210  1.00  0.00           H
ATOM   3106  C   ARG A 778      74.810  41.330  35.800  1.00  0.00           C
ATOM   3107  O   ARG A 778      74.900  40.200  35.160  1.00  0.00           O
ATOM   3108  N   TYR A 779      75.820  41.730  36.640  1.00  0.00           N
ATOM   3109  HN  TYR A 779      75.860  42.550  37.200  1.00  0.00           H
ATOM   3110  CA  TYR A 779      77.090  41.000  36.610  1.00  0.00           C
ATOM   3111  HA  TYR A 779      77.330  40.990  35.550  1.00  0.00           H
ATOM   3112  CB  TYR A 779      78.150  41.690  37.380  1.00  0.00           C
ATOM   3113  HB1 TYR A 779      79.150  41.210  37.390  1.00  0.00           H
ATOM   3114  HB2 TYR A 779      77.960  41.860  38.460  1.00  0.00           H
ATOM   3115  CG  TYR A 779      78.470  43.060  36.770  1.00  0.00           C
ATOM   3116  CD1 TYR A 779      78.860  43.290  35.440  1.00  0.00           C
ATOM   3117  HD1 TYR A 779      78.920  42.430  34.780  1.00  0.00           H
ATOM   3118  CE1 TYR A 779      79.080  44.590  34.880  1.00  0.00           C
ATOM   3119  HE1 TYR A 779      79.240  44.640  33.810  1.00  0.00           H
ATOM   3120  CZ  TYR A 779      78.870  45.660  35.690  1.00  0.00           C
ATOM   3121  OH  TYR A 779      79.160  47.010  35.270  1.00  0.00           O
ATOM   3122  HH  TYR A 779      79.360  47.470  36.090  1.00  0.00           H
ATOM   3123  CD2 TYR A 779      78.460  44.240  37.520  1.00  0.00           C
ATOM   3124  HD2 TYR A 779      78.150  44.240  38.550  1.00  0.00           H
ATOM   3125  CE2 TYR A 779      78.540  45.540  37.010  1.00  0.00           C
ATOM   3126  HE2 TYR A 779      78.410  46.360  37.710  1.00  0.00           H
ATOM   3127  C   TYR A 779      77.090  39.530  37.000  1.00  0.00           C
ATOM   3128  O   TYR A 779      77.640  38.690  36.270  1.00  0.00           O
ATOM   3129  N   PHE A 780      76.500  39.180  38.190  1.00  0.00           N
ATOM   3130  HN  PHE A 780      75.980  39.870  38.700  1.00  0.00           H
ATOM   3131  CA  PHE A 780      76.440  37.920  38.830  1.00  0.00           C
ATOM   3132  HA  PHE A 780      77.400  37.480  38.610  1.00  0.00           H
ATOM   3133  CB  PHE A 780      76.280  38.140  40.290  1.00  0.00           C
ATOM   3134  HB1 PHE A 780      75.980  37.190  40.790  1.00  0.00           H
ATOM   3135  HB2 PHE A 780      75.560  38.910  40.660  1.00  0.00           H
ATOM   3136  CG  PHE A 780      77.580  38.470  40.930  1.00  0.00           C
ATOM   3137  CD1 PHE A 780      78.470  37.500  41.340  1.00  0.00           C
ATOM   3138  HD1 PHE A 780      78.330  36.460  41.050  1.00  0.00           H
ATOM   3139  CE1 PHE A 780      79.650  37.770  42.060  1.00  0.00           C
ATOM   3140  HE1 PHE A 780      80.280  36.920  42.260  1.00  0.00           H
ATOM   3141  CZ  PHE A 780      79.870  39.070  42.520  1.00  0.00           C
ATOM   3142  HZ  PHE A 780      80.700  39.270  43.190  1.00  0.00           H
ATOM   3143  CD2 PHE A 780      77.880  39.800  41.360  1.00  0.00           C
ATOM   3144  HD2 PHE A 780      77.220  40.610  41.050  1.00  0.00           H
ATOM   3145  CE2 PHE A 780      79.050  40.140  42.040  1.00  0.00           C
ATOM   3146  HE2 PHE A 780      79.220  41.160  42.360  1.00  0.00           H
ATOM   3147  C   PHE A 780      75.370  37.090  38.240  1.00  0.00           C
ATOM   3148  O   PHE A 780      74.370  37.730  37.940  1.00  0.00           O
ATOM   3149  N   PRO A 781      75.500  35.800  38.000  1.00  0.00           N
ATOM   3150  CD  PRO A 781      76.550  34.980  38.620  1.00  0.00           C
ATOM   3151  HD1 PRO A 781      76.300  34.810  39.690  1.00  0.00           H
ATOM   3152  HD2 PRO A 781      77.570  35.410  38.490  1.00  0.00           H
ATOM   3153  CA  PRO A 781      74.320  34.950  37.570  1.00  0.00           C
ATOM   3154  HA  PRO A 781      74.190  35.070  36.510  1.00  0.00           H
ATOM   3155  CB  PRO A 781      74.740  33.450  37.810  1.00  0.00           C
ATOM   3156  HB1 PRO A 781      74.520  32.750  36.980  1.00  0.00           H
ATOM   3157  HB2 PRO A 781      74.410  33.150  38.830  1.00  0.00           H
ATOM   3158  CG  PRO A 781      76.380  33.660  37.900  1.00  0.00           C
ATOM   3159  HG1 PRO A 781      76.850  32.770  38.380  1.00  0.00           H
ATOM   3160  HG2 PRO A 781      76.660  33.760  36.830  1.00  0.00           H
ATOM   3161  C   PRO A 781      72.910  35.230  38.150  1.00  0.00           C
ATOM   3162  O   PRO A 781      72.790  35.660  39.240  1.00  0.00           O
ATOM   3163  N   THR A 782      71.870  34.940  37.390  1.00  0.00           N
ATOM   3164  HN  THR A 782      72.100  34.680  36.460  1.00  0.00           H
ATOM   3165  CA  THR A 782      70.450  35.020  37.720  1.00  0.00           C
ATOM   3166  HA  THR A 782      70.220  36.070  37.820  1.00  0.00           H
ATOM   3167  CB  THR A 782      69.730  34.340  36.580  1.00  0.00           C
ATOM   3168  HB  THR A 782      70.150  33.320  36.430  1.00  0.00           H
ATOM   3169  OG1 THR A 782      70.010  35.140  35.410  1.00  0.00           O
ATOM   3170  HG1 THR A 782      69.570  34.630  34.730  1.00  0.00           H
ATOM   3171  CG2 THR A 782      68.200  34.350  36.760  1.00  0.00           C
ATOM   3172 HG21 THR A 782      67.930  35.390  37.040  1.00  0.00           H
ATOM   3173 HG22 THR A 782      67.940  33.640  37.580  1.00  0.00           H
ATOM   3174 HG23 THR A 782      67.740  34.200  35.770  1.00  0.00           H
ATOM   3175  C   THR A 782      70.040  34.400  39.090  1.00  0.00           C
ATOM   3176  O   THR A 782      69.490  35.130  39.940  1.00  0.00           O
ATOM   3177  N   LYS A 783      70.200  33.090  39.300  1.00  0.00           N
ATOM   3178  HN  LYS A 783      70.610  32.630  38.510  1.00  0.00           H
ATOM   3179  CA  LYS A 783      69.860  32.340  40.470  1.00  0.00           C
ATOM   3180  HA  LYS A 783      68.780  32.320  40.500  1.00  0.00           H
ATOM   3181  CB  LYS A 783      70.090  30.890  40.320  1.00  0.00           C
ATOM   3182  HB1 LYS A 783      69.880  30.350  41.270  1.00  0.00           H
ATOM   3183  HB2 LYS A 783      71.180  30.710  40.170  1.00  0.00           H
ATOM   3184  CG  LYS A 783      69.200  30.360  39.090  1.00  0.00           C
ATOM   3185  HG1 LYS A 783      69.330  31.050  38.230  1.00  0.00           H
ATOM   3186  HG2 LYS A 783      68.120  30.370  39.350  1.00  0.00           H
ATOM   3187  CD  LYS A 783      69.620  28.930  38.800  1.00  0.00           C
ATOM   3188  HD1 LYS A 783      69.400  28.380  39.740  1.00  0.00           H
ATOM   3189  HD2 LYS A 783      70.730  28.950  38.780  1.00  0.00           H
ATOM   3190  CE  LYS A 783      69.140  28.310  37.450  1.00  0.00           C
ATOM   3191  HE1 LYS A 783      69.960  27.740  36.970  1.00  0.00           H
ATOM   3192  HE2 LYS A 783      68.920  29.020  36.620  1.00  0.00           H
ATOM   3193  NZ  LYS A 783      67.890  27.620  37.680  1.00  0.00           N
ATOM   3194  HZ1 LYS A 783      67.470  27.850  38.600  1.00  0.00           H
ATOM   3195  HZ2 LYS A 783      68.070  26.600  37.600  1.00  0.00           H
ATOM   3196  HZ3 LYS A 783      67.190  27.790  36.920  1.00  0.00           H
ATOM   3197  C   LYS A 783      70.610  32.770  41.730  1.00  0.00           C
ATOM   3198  O   LYS A 783      69.960  33.150  42.710  1.00  0.00           O
ATOM   3199  N   VAL A 784      71.960  32.920  41.590  1.00  0.00           N
ATOM   3200  HN  VAL A 784      72.420  32.760  40.720  1.00  0.00           H
ATOM   3201  CA  VAL A 784      72.800  33.450  42.680  1.00  0.00           C
ATOM   3202  HA  VAL A 784      72.540  32.870  43.550  1.00  0.00           H
ATOM   3203  CB  VAL A 784      74.280  33.450  42.280  1.00  0.00           C
ATOM   3204  HB  VAL A 784      74.490  34.310  41.600  1.00  0.00           H
ATOM   3205  CG1 VAL A 784      75.180  33.700  43.510  1.00  0.00           C
ATOM   3206 HG11 VAL A 784      74.980  34.760  43.780  1.00  0.00           H
ATOM   3207 HG12 VAL A 784      76.270  33.500  43.370  1.00  0.00           H
ATOM   3208 HG13 VAL A 784      74.820  33.040  44.340  1.00  0.00           H
ATOM   3209  CG2 VAL A 784      74.620  32.060  41.660  1.00  0.00           C
ATOM   3210 HG21 VAL A 784      74.220  31.880  40.640  1.00  0.00           H
ATOM   3211 HG22 VAL A 784      74.210  31.300  42.360  1.00  0.00           H
ATOM   3212 HG23 VAL A 784      75.720  31.920  41.700  1.00  0.00           H
ATOM   3213  C   VAL A 784      72.400  34.860  43.090  1.00  0.00           C
ATOM   3214  O   VAL A 784      72.240  35.130  44.250  1.00  0.00           O
ATOM   3215  N   ARG A 785      72.240  35.730  42.130  1.00  0.00           N
ATOM   3216  HN  ARG A 785      72.260  35.440  41.170  1.00  0.00           H
ATOM   3217  CA  ARG A 785      72.020  37.190  42.360  1.00  0.00           C
ATOM   3218  HA  ARG A 785      72.920  37.620  42.760  1.00  0.00           H
ATOM   3219  CB  ARG A 785      71.820  37.870  40.960  1.00  0.00           C
ATOM   3220  HB1 ARG A 785      71.040  37.440  40.280  1.00  0.00           H
ATOM   3221  HB2 ARG A 785      72.780  37.680  40.440  1.00  0.00           H
ATOM   3222  CG  ARG A 785      71.570  39.340  41.090  1.00  0.00           C
ATOM   3223  HG1 ARG A 785      72.420  39.810  41.620  1.00  0.00           H
ATOM   3224  HG2 ARG A 785      70.620  39.610  41.600  1.00  0.00           H
ATOM   3225  CD  ARG A 785      71.620  40.040  39.750  1.00  0.00           C
ATOM   3226  HD1 ARG A 785      72.550  39.820  39.170  1.00  0.00           H
ATOM   3227  HD2 ARG A 785      71.590  41.150  39.820  1.00  0.00           H
ATOM   3228  NE  ARG A 785      70.480  39.500  38.930  1.00  0.00           N
ATOM   3229  HE  ARG A 785      69.600  39.820  39.290  1.00  0.00           H
ATOM   3230  CZ  ARG A 785      70.580  38.870  37.810  1.00  0.00           C
ATOM   3231  NH1 ARG A 785      71.640  38.270  37.380  1.00  0.00           N
ATOM   3232 HH11 ARG A 785      71.650  37.900  36.450  1.00  0.00           H
ATOM   3233 HH12 ARG A 785      72.320  37.980  38.050  1.00  0.00           H
ATOM   3234  NH2 ARG A 785      69.480  38.800  37.070  1.00  0.00           N
ATOM   3235 HH21 ARG A 785      68.690  39.050  37.630  1.00  0.00           H
ATOM   3236 HH22 ARG A 785      69.460  38.290  36.210  1.00  0.00           H
ATOM   3237  C   ARG A 785      70.830  37.530  43.110  1.00  0.00           C
ATOM   3238  O   ARG A 785      70.970  38.250  44.110  1.00  0.00           O
ATOM   3239  N   SER A 786      69.640  36.920  42.660  1.00  0.00           N
ATOM   3240  HN  SER A 786      69.700  36.350  41.840  1.00  0.00           H
ATOM   3241  CA  SER A 786      68.360  36.920  43.360  1.00  0.00           C
ATOM   3242  HA  SER A 786      68.100  37.960  43.480  1.00  0.00           H
ATOM   3243  CB  SER A 786      67.170  36.470  42.460  1.00  0.00           C
ATOM   3244  HB1 SER A 786      67.300  35.510  41.920  1.00  0.00           H
ATOM   3245  HB2 SER A 786      66.970  37.350  41.810  1.00  0.00           H
ATOM   3246  OG  SER A 786      66.090  36.220  43.320  1.00  0.00           O
ATOM   3247  HG1 SER A 786      65.640  37.030  43.580  1.00  0.00           H
ATOM   3248  C   SER A 786      68.460  36.230  44.740  1.00  0.00           C
ATOM   3249  O   SER A 786      67.800  36.720  45.670  1.00  0.00           O
ATOM   3250  N   THR A 787      69.170  35.100  44.880  1.00  0.00           N
ATOM   3251  HN  THR A 787      69.510  34.650  44.060  1.00  0.00           H
ATOM   3252  CA  THR A 787      69.360  34.400  46.110  1.00  0.00           C
ATOM   3253  HA  THR A 787      68.370  34.190  46.490  1.00  0.00           H
ATOM   3254  CB  THR A 787      70.080  33.040  45.920  1.00  0.00           C
ATOM   3255  HB  THR A 787      71.040  33.150  45.370  1.00  0.00           H
ATOM   3256  OG1 THR A 787      69.330  32.120  45.160  1.00  0.00           O
ATOM   3257  HG1 THR A 787      69.650  32.210  44.260  1.00  0.00           H
ATOM   3258  CG2 THR A 787      70.260  32.280  47.240  1.00  0.00           C
ATOM   3259 HG21 THR A 787      70.480  31.210  47.070  1.00  0.00           H
ATOM   3260 HG22 THR A 787      69.340  32.270  47.860  1.00  0.00           H
ATOM   3261 HG23 THR A 787      71.040  32.800  47.820  1.00  0.00           H
ATOM   3262  C   THR A 787      69.980  35.230  47.190  1.00  0.00           C
ATOM   3263  O   THR A 787      69.510  35.300  48.310  1.00  0.00           O
ATOM   3264  N   ILE A 788      71.100  35.950  46.860  1.00  0.00           N
ATOM   3265  HN  ILE A 788      71.510  35.820  45.960  1.00  0.00           H
ATOM   3266  CA  ILE A 788      71.680  37.030  47.560  1.00  0.00           C
ATOM   3267  HA  ILE A 788      71.840  36.630  48.550  1.00  0.00           H
ATOM   3268  CB  ILE A 788      73.140  37.460  47.050  1.00  0.00           C
ATOM   3269  HB  ILE A 788      73.080  37.380  45.950  1.00  0.00           H
ATOM   3270  CG2 ILE A 788      73.460  38.950  47.290  1.00  0.00           C
ATOM   3271 HG21 ILE A 788      72.730  39.550  46.700  1.00  0.00           H
ATOM   3272 HG22 ILE A 788      74.450  39.120  46.820  1.00  0.00           H
ATOM   3273 HG23 ILE A 788      73.340  39.200  48.370  1.00  0.00           H
ATOM   3274  CG1 ILE A 788      74.230  36.530  47.650  1.00  0.00           C
ATOM   3275 HG11 ILE A 788      74.160  36.670  48.740  1.00  0.00           H
ATOM   3276 HG12 ILE A 788      75.240  36.820  47.280  1.00  0.00           H
ATOM   3277  CD  ILE A 788      74.130  35.050  47.310  1.00  0.00           C
ATOM   3278  HD1 ILE A 788      75.120  34.560  47.420  1.00  0.00           H
ATOM   3279  HD2 ILE A 788      73.880  34.920  46.240  1.00  0.00           H
ATOM   3280  HD3 ILE A 788      73.360  34.640  47.990  1.00  0.00           H
ATOM   3281  C   ILE A 788      70.850  38.230  47.820  1.00  0.00           C
ATOM   3282  O   ILE A 788      70.680  38.660  48.920  1.00  0.00           O
ATOM   3283  N   SER A 789      70.230  38.870  46.760  1.00  0.00           N
ATOM   3284  HN  SER A 789      70.370  38.510  45.840  1.00  0.00           H
ATOM   3285  CA  SER A 789      69.500  40.090  46.830  1.00  0.00           C
ATOM   3286  HA  SER A 789      70.170  40.710  47.430  1.00  0.00           H
ATOM   3287  CB  SER A 789      69.530  40.770  45.530  1.00  0.00           C
ATOM   3288  HB1 SER A 789      70.560  40.850  45.100  1.00  0.00           H
ATOM   3289  HB2 SER A 789      69.130  41.800  45.680  1.00  0.00           H
ATOM   3290  OG  SER A 789      68.810  40.220  44.450  1.00  0.00           O
ATOM   3291  HG1 SER A 789      67.900  40.070  44.730  1.00  0.00           H
ATOM   3292  C   SER A 789      68.080  40.130  47.430  1.00  0.00           C
ATOM   3293  O   SER A 789      67.700  41.030  48.160  1.00  0.00           O
ATOM   3294  N   ASP A 790      67.240  39.080  47.260  1.00  0.00           N
ATOM   3295  HN  ASP A 790      67.450  38.330  46.640  1.00  0.00           H
ATOM   3296  CA  ASP A 790      65.880  39.210  47.500  1.00  0.00           C
ATOM   3297  HA  ASP A 790      65.460  40.200  47.330  1.00  0.00           H
ATOM   3298  CB  ASP A 790      65.180  38.380  46.390  1.00  0.00           C
ATOM   3299  HB1 ASP A 790      64.070  38.380  46.520  1.00  0.00           H
ATOM   3300  HB2 ASP A 790      65.580  37.340  46.420  1.00  0.00           H
ATOM   3301  CG  ASP A 790      65.390  39.010  44.990  1.00  0.00           C
ATOM   3302  OD1 ASP A 790      64.770  38.400  44.030  1.00  0.00           O
ATOM   3303  OD2 ASP A 790      66.090  39.990  44.810  1.00  0.00           O
ATOM   3304  C   ASP A 790      65.500  38.630  48.860  1.00  0.00           C
ATOM   3305  O   ASP A 790      64.410  38.860  49.390  1.00  0.00           O
ATOM   3306  N   PHE A 791      66.420  37.870  49.500  1.00  0.00           N
ATOM   3307  HN  PHE A 791      67.150  37.530  48.910  1.00  0.00           H
ATOM   3308  CA  PHE A 791      66.270  37.470  50.860  1.00  0.00           C
ATOM   3309  HA  PHE A 791      65.250  37.430  51.190  1.00  0.00           H
ATOM   3310  CB  PHE A 791      66.900  36.080  51.040  1.00  0.00           C
ATOM   3311  HB1 PHE A 791      67.240  35.900  52.080  1.00  0.00           H
ATOM   3312  HB2 PHE A 791      67.880  35.990  50.520  1.00  0.00           H
ATOM   3313  CG  PHE A 791      66.060  34.950  50.620  1.00  0.00           C
ATOM   3314  CD1 PHE A 791      64.740  34.770  51.240  1.00  0.00           C
ATOM   3315  HD1 PHE A 791      64.350  35.520  51.920  1.00  0.00           H
ATOM   3316  CE1 PHE A 791      63.920  33.720  50.900  1.00  0.00           C
ATOM   3317  HE1 PHE A 791      62.970  33.660  51.400  1.00  0.00           H
ATOM   3318  CZ  PHE A 791      64.330  32.840  49.800  1.00  0.00           C
ATOM   3319  HZ  PHE A 791      63.730  32.050  49.370  1.00  0.00           H
ATOM   3320  CD2 PHE A 791      66.490  33.980  49.770  1.00  0.00           C
ATOM   3321  HD2 PHE A 791      67.450  34.130  49.300  1.00  0.00           H
ATOM   3322  CE2 PHE A 791      65.630  33.000  49.260  1.00  0.00           C
ATOM   3323  HE2 PHE A 791      65.860  32.400  48.390  1.00  0.00           H
ATOM   3324  C   PHE A 791      66.930  38.520  51.850  1.00  0.00           C
ATOM   3325  O   PHE A 791      67.110  38.300  53.070  1.00  0.00           O
ATOM   3326  N   ALA A 792      67.400  39.700  51.240  1.00  0.00           N
ATOM   3327  HN  ALA A 792      67.470  39.740  50.250  1.00  0.00           H
ATOM   3328  CA  ALA A 792      68.290  40.630  51.870  1.00  0.00           C
ATOM   3329  HA  ALA A 792      69.220  40.100  52.030  1.00  0.00           H
ATOM   3330  CB  ALA A 792      68.700  41.910  51.060  1.00  0.00           C
ATOM   3331  HB1 ALA A 792      67.750  42.430  50.780  1.00  0.00           H
ATOM   3332  HB2 ALA A 792      69.280  41.550  50.180  1.00  0.00           H
ATOM   3333  HB3 ALA A 792      69.310  42.590  51.690  1.00  0.00           H
ATOM   3334  C   ALA A 792      67.910  41.120  53.230  1.00  0.00           C
ATOM   3335  O   ALA A 792      68.720  41.180  54.170  1.00  0.00           O
ATOM   3336  N   VAL A 793      66.600  41.500  53.400  1.00  0.00           N
ATOM   3337  HN  VAL A 793      65.980  41.350  52.620  1.00  0.00           H
ATOM   3338  CA  VAL A 793      66.050  42.010  54.660  1.00  0.00           C
ATOM   3339  HA  VAL A 793      66.720  42.780  55.010  1.00  0.00           H
ATOM   3340  CB  VAL A 793      64.630  42.640  54.580  1.00  0.00           C
ATOM   3341  HB  VAL A 793      63.890  42.000  54.040  1.00  0.00           H
ATOM   3342  CG1 VAL A 793      64.060  42.770  55.930  1.00  0.00           C
ATOM   3343 HG11 VAL A 793      63.860  41.840  56.500  1.00  0.00           H
ATOM   3344 HG12 VAL A 793      63.110  43.330  55.800  1.00  0.00           H
ATOM   3345 HG13 VAL A 793      64.690  43.340  56.640  1.00  0.00           H
ATOM   3346  CG2 VAL A 793      64.630  44.060  53.920  1.00  0.00           C
ATOM   3347 HG21 VAL A 793      65.370  44.740  54.370  1.00  0.00           H
ATOM   3348 HG22 VAL A 793      63.570  44.380  54.040  1.00  0.00           H
ATOM   3349 HG23 VAL A 793      64.840  44.120  52.830  1.00  0.00           H
ATOM   3350  C   VAL A 793      66.100  40.890  55.740  1.00  0.00           C
ATOM   3351  O   VAL A 793      66.490  41.220  56.870  1.00  0.00           O
ATOM   3352  N   PHE A 794      65.680  39.650  55.420  1.00  0.00           N
ATOM   3353  HN  PHE A 794      65.420  39.480  54.470  1.00  0.00           H
ATOM   3354  CA  PHE A 794      65.680  38.530  56.410  1.00  0.00           C
ATOM   3355  HA  PHE A 794      65.130  38.830  57.280  1.00  0.00           H
ATOM   3356  CB  PHE A 794      64.880  37.380  55.710  1.00  0.00           C
ATOM   3357  HB1 PHE A 794      65.560  36.970  54.930  1.00  0.00           H
ATOM   3358  HB2 PHE A 794      63.960  37.840  55.250  1.00  0.00           H
ATOM   3359  CG  PHE A 794      64.440  36.360  56.720  1.00  0.00           C
ATOM   3360  CD1 PHE A 794      65.280  35.220  56.870  1.00  0.00           C
ATOM   3361  HD1 PHE A 794      66.200  35.140  56.300  1.00  0.00           H
ATOM   3362  CE1 PHE A 794      64.740  34.090  57.560  1.00  0.00           C
ATOM   3363  HE1 PHE A 794      65.170  33.100  57.500  1.00  0.00           H
ATOM   3364  CZ  PHE A 794      63.520  34.240  58.220  1.00  0.00           C
ATOM   3365  HZ  PHE A 794      63.140  33.370  58.720  1.00  0.00           H
ATOM   3366  CD2 PHE A 794      63.150  36.420  57.380  1.00  0.00           C
ATOM   3367  HD2 PHE A 794      62.430  37.220  57.260  1.00  0.00           H
ATOM   3368  CE2 PHE A 794      62.710  35.300  58.070  1.00  0.00           C
ATOM   3369  HE2 PHE A 794      61.790  35.430  58.620  1.00  0.00           H
ATOM   3370  C   PHE A 794      67.060  38.030  56.810  1.00  0.00           C
ATOM   3371  O   PHE A 794      67.340  37.880  57.970  1.00  0.00           O
ATOM   3372  N   LEU A 795      67.950  37.940  55.760  1.00  0.00           N
ATOM   3373  HN  LEU A 795      67.680  37.950  54.810  1.00  0.00           H
ATOM   3374  CA  LEU A 795      69.390  37.740  56.080  1.00  0.00           C
ATOM   3375  HA  LEU A 795      69.520  36.810  56.610  1.00  0.00           H
ATOM   3376  CB  LEU A 795      70.260  37.630  54.760  1.00  0.00           C
ATOM   3377  HB1 LEU A 795      71.300  37.420  55.090  1.00  0.00           H
ATOM   3378  HB2 LEU A 795      70.210  38.640  54.310  1.00  0.00           H
ATOM   3379  CG  LEU A 795      69.720  36.540  53.750  1.00  0.00           C
ATOM   3380  HG  LEU A 795      68.610  36.540  53.710  1.00  0.00           H
ATOM   3381  CD1 LEU A 795      70.250  36.780  52.420  1.00  0.00           C
ATOM   3382 HD11 LEU A 795      69.780  36.180  51.610  1.00  0.00           H
ATOM   3383 HD12 LEU A 795      71.360  36.780  52.340  1.00  0.00           H
ATOM   3384 HD13 LEU A 795      70.080  37.810  52.060  1.00  0.00           H
ATOM   3385  CD2 LEU A 795      70.020  35.120  54.250  1.00  0.00           C
ATOM   3386 HD21 LEU A 795      71.090  34.950  54.500  1.00  0.00           H
ATOM   3387 HD22 LEU A 795      69.660  34.320  53.570  1.00  0.00           H
ATOM   3388 HD23 LEU A 795      69.550  34.830  55.220  1.00  0.00           H
ATOM   3389  C   LEU A 795      69.990  38.780  56.970  1.00  0.00           C
ATOM   3390  O   LEU A 795      70.790  38.520  57.850  1.00  0.00           O
ATOM   3391  N   THR A 796      69.650  40.100  56.670  1.00  0.00           N
ATOM   3392  HN  THR A 796      69.100  40.240  55.850  1.00  0.00           H
ATOM   3393  CA  THR A 796      70.030  41.240  57.500  1.00  0.00           C
ATOM   3394  HA  THR A 796      71.090  41.350  57.680  1.00  0.00           H
ATOM   3395  CB  THR A 796      69.730  42.530  56.840  1.00  0.00           C
ATOM   3396  HB  THR A 796      68.680  42.460  56.480  1.00  0.00           H
ATOM   3397  OG1 THR A 796      70.530  42.750  55.690  1.00  0.00           O
ATOM   3398  HG1 THR A 796      70.340  42.110  55.000  1.00  0.00           H
ATOM   3399  CG2 THR A 796      69.810  43.800  57.770  1.00  0.00           C
ATOM   3400 HG21 THR A 796      68.950  43.870  58.470  1.00  0.00           H
ATOM   3401 HG22 THR A 796      69.710  44.680  57.100  1.00  0.00           H
ATOM   3402 HG23 THR A 796      70.770  43.700  58.310  1.00  0.00           H
ATOM   3403  C   THR A 796      69.410  41.180  58.890  1.00  0.00           C
ATOM   3404  O   THR A 796      70.170  41.450  59.830  1.00  0.00           O
ATOM   3405  N   ILE A 797      68.120  40.800  59.140  1.00  0.00           N
ATOM   3406  HN  ILE A 797      67.530  40.800  58.340  1.00  0.00           H
ATOM   3407  CA  ILE A 797      67.600  40.660  60.490  1.00  0.00           C
ATOM   3408  HA  ILE A 797      67.990  41.510  61.030  1.00  0.00           H
ATOM   3409  CB  ILE A 797      66.050  40.480  60.460  1.00  0.00           C
ATOM   3410  HB  ILE A 797      65.760  39.630  59.810  1.00  0.00           H
ATOM   3411  CG2 ILE A 797      65.560  40.120  61.930  1.00  0.00           C
ATOM   3412 HG21 ILE A 797      64.450  40.180  62.030  1.00  0.00           H
ATOM   3413 HG22 ILE A 797      65.970  40.800  62.700  1.00  0.00           H
ATOM   3414 HG23 ILE A 797      65.850  39.070  62.160  1.00  0.00           H
ATOM   3415  CG1 ILE A 797      65.210  41.700  60.000  1.00  0.00           C
ATOM   3416 HG11 ILE A 797      65.840  41.980  59.130  1.00  0.00           H
ATOM   3417 HG12 ILE A 797      65.190  42.490  60.800  1.00  0.00           H
ATOM   3418  CD  ILE A 797      63.830  41.420  59.490  1.00  0.00           C
ATOM   3419  HD1 ILE A 797      63.860  40.990  58.470  1.00  0.00           H
ATOM   3420  HD2 ILE A 797      63.320  42.400  59.420  1.00  0.00           H
ATOM   3421  HD3 ILE A 797      63.150  40.800  60.140  1.00  0.00           H
ATOM   3422  C   ILE A 797      68.260  39.550  61.180  1.00  0.00           C
ATOM   3423  O   ILE A 797      68.650  39.690  62.310  1.00  0.00           O
ATOM   3424  N   VAL A 798      68.570  38.380  60.500  1.00  0.00           N
ATOM   3425  HN  VAL A 798      68.500  38.260  59.520  1.00  0.00           H
ATOM   3426  CA  VAL A 798      69.250  37.310  61.090  1.00  0.00           C
ATOM   3427  HA  VAL A 798      68.710  37.100  62.010  1.00  0.00           H
ATOM   3428  CB  VAL A 798      69.280  36.130  60.210  1.00  0.00           C
ATOM   3429  HB  VAL A 798      69.580  36.510  59.210  1.00  0.00           H
ATOM   3430  CG1 VAL A 798      70.260  35.020  60.630  1.00  0.00           C
ATOM   3431 HG11 VAL A 798      71.270  35.370  60.340  1.00  0.00           H
ATOM   3432 HG12 VAL A 798      70.060  34.020  60.200  1.00  0.00           H
ATOM   3433 HG13 VAL A 798      70.220  34.920  61.740  1.00  0.00           H
ATOM   3434  CG2 VAL A 798      67.870  35.550  60.230  1.00  0.00           C
ATOM   3435 HG21 VAL A 798      67.680  34.850  59.390  1.00  0.00           H
ATOM   3436 HG22 VAL A 798      67.050  36.300  60.170  1.00  0.00           H
ATOM   3437 HG23 VAL A 798      67.690  34.970  61.150  1.00  0.00           H
ATOM   3438  C   VAL A 798      70.670  37.660  61.570  1.00  0.00           C
ATOM   3439  O   VAL A 798      71.060  37.390  62.720  1.00  0.00           O
ATOM   3440  N   ILE A 799      71.520  38.360  60.760  1.00  0.00           N
ATOM   3441  HN  ILE A 799      71.360  38.650  59.820  1.00  0.00           H
ATOM   3442  CA  ILE A 799      72.790  39.010  61.320  1.00  0.00           C
ATOM   3443  HA  ILE A 799      73.350  38.210  61.790  1.00  0.00           H
ATOM   3444  CB  ILE A 799      73.780  39.490  60.240  1.00  0.00           C
ATOM   3445  HB  ILE A 799      73.990  38.640  59.550  1.00  0.00           H
ATOM   3446  CG2 ILE A 799      73.190  40.740  59.540  1.00  0.00           C
ATOM   3447 HG21 ILE A 799      73.830  40.910  58.650  1.00  0.00           H
ATOM   3448 HG22 ILE A 799      73.200  41.580  60.260  1.00  0.00           H
ATOM   3449 HG23 ILE A 799      72.200  40.450  59.140  1.00  0.00           H
ATOM   3450  CG1 ILE A 799      75.180  39.920  60.750  1.00  0.00           C
ATOM   3451 HG11 ILE A 799      75.000  40.630  61.580  1.00  0.00           H
ATOM   3452 HG12 ILE A 799      75.620  40.400  59.840  1.00  0.00           H
ATOM   3453  CD  ILE A 799      76.120  38.720  61.110  1.00  0.00           C
ATOM   3454  HD1 ILE A 799      76.280  38.050  60.230  1.00  0.00           H
ATOM   3455  HD2 ILE A 799      75.650  38.200  61.970  1.00  0.00           H
ATOM   3456  HD3 ILE A 799      77.140  39.150  61.270  1.00  0.00           H
ATOM   3457  C   ILE A 799      72.530  40.000  62.450  1.00  0.00           C
ATOM   3458  O   ILE A 799      73.260  39.970  63.390  1.00  0.00           O
ATOM   3459  N   MET A 800      71.570  40.900  62.300  1.00  0.00           N
ATOM   3460  HN  MET A 800      70.970  40.840  61.500  1.00  0.00           H
ATOM   3461  CA  MET A 800      71.430  41.970  63.270  1.00  0.00           C
ATOM   3462  HA  MET A 800      72.460  42.220  63.490  1.00  0.00           H
ATOM   3463  CB  MET A 800      70.650  43.130  62.650  1.00  0.00           C
ATOM   3464  HB1 MET A 800      70.460  43.930  63.410  1.00  0.00           H
ATOM   3465  HB2 MET A 800      69.690  42.730  62.250  1.00  0.00           H
ATOM   3466  CG  MET A 800      71.330  43.980  61.500  1.00  0.00           C
ATOM   3467  HG1 MET A 800      70.570  44.610  60.980  1.00  0.00           H
ATOM   3468  HG2 MET A 800      71.660  43.390  60.610  1.00  0.00           H
ATOM   3469  SD  MET A 800      72.770  45.000  62.110  1.00  0.00           S
ATOM   3470  CE  MET A 800      74.140  44.060  61.330  1.00  0.00           C
ATOM   3471  HE1 MET A 800      75.140  44.510  61.500  1.00  0.00           H
ATOM   3472  HE2 MET A 800      73.980  43.970  60.240  1.00  0.00           H
ATOM   3473  HE3 MET A 800      74.180  43.050  61.790  1.00  0.00           H
ATOM   3474  C   MET A 800      70.930  41.530  64.670  1.00  0.00           C
ATOM   3475  O   MET A 800      71.440  42.020  65.660  1.00  0.00           O
ATOM   3476  N   VAL A 801      69.970  40.610  64.700  1.00  0.00           N
ATOM   3477  HN  VAL A 801      69.560  40.330  63.840  1.00  0.00           H
ATOM   3478  CA  VAL A 801      69.690  39.760  65.870  1.00  0.00           C
ATOM   3479  HA  VAL A 801      69.380  40.450  66.650  1.00  0.00           H
ATOM   3480  CB  VAL A 801      68.410  38.870  65.700  1.00  0.00           C
ATOM   3481  HB  VAL A 801      68.590  38.060  64.950  1.00  0.00           H
ATOM   3482  CG1 VAL A 801      67.910  38.330  67.100  1.00  0.00           C
ATOM   3483 HG11 VAL A 801      68.610  37.610  67.550  1.00  0.00           H
ATOM   3484 HG12 VAL A 801      66.920  37.860  66.920  1.00  0.00           H
ATOM   3485 HG13 VAL A 801      67.770  39.170  67.820  1.00  0.00           H
ATOM   3486  CG2 VAL A 801      67.260  39.670  65.020  1.00  0.00           C
ATOM   3487 HG21 VAL A 801      67.540  40.340  64.180  1.00  0.00           H
ATOM   3488 HG22 VAL A 801      66.810  40.300  65.810  1.00  0.00           H
ATOM   3489 HG23 VAL A 801      66.600  38.960  64.480  1.00  0.00           H
ATOM   3490  C   VAL A 801      70.980  38.990  66.450  1.00  0.00           C
ATOM   3491  O   VAL A 801      71.250  39.120  67.630  1.00  0.00           O
ATOM   3492  N   THR A 802      71.730  38.260  65.620  1.00  0.00           N
ATOM   3493  HN  THR A 802      71.620  38.240  64.630  1.00  0.00           H
ATOM   3494  CA  THR A 802      72.810  37.460  66.130  1.00  0.00           C
ATOM   3495  HA  THR A 802      72.380  36.920  66.960  1.00  0.00           H
ATOM   3496  CB  THR A 802      73.360  36.400  65.120  1.00  0.00           C
ATOM   3497  HB  THR A 802      73.840  36.860  64.220  1.00  0.00           H
ATOM   3498  OG1 THR A 802      72.290  35.570  64.620  1.00  0.00           O
ATOM   3499  HG1 THR A 802      71.820  36.230  64.100  1.00  0.00           H
ATOM   3500  CG2 THR A 802      74.230  35.440  65.900  1.00  0.00           C
ATOM   3501 HG21 THR A 802      74.610  34.620  65.250  1.00  0.00           H
ATOM   3502 HG22 THR A 802      73.700  34.770  66.610  1.00  0.00           H
ATOM   3503 HG23 THR A 802      75.150  35.900  66.320  1.00  0.00           H
ATOM   3504  C   THR A 802      73.950  38.290  66.680  1.00  0.00           C
ATOM   3505  O   THR A 802      74.480  37.920  67.680  1.00  0.00           O
ATOM   3506  N   ILE A 803      74.310  39.400  66.070  1.00  0.00           N
ATOM   3507  HN  ILE A 803      74.020  39.570  65.130  1.00  0.00           H
ATOM   3508  CA  ILE A 803      75.350  40.290  66.540  1.00  0.00           C
ATOM   3509  HA  ILE A 803      76.230  39.670  66.670  1.00  0.00           H
ATOM   3510  CB  ILE A 803      75.840  41.390  65.570  1.00  0.00           C
ATOM   3511  HB  ILE A 803      76.170  40.920  64.620  1.00  0.00           H
ATOM   3512  CG2 ILE A 803      74.630  42.440  65.370  1.00  0.00           C
ATOM   3513 HG21 ILE A 803      74.580  43.090  66.270  1.00  0.00           H
ATOM   3514 HG22 ILE A 803      73.700  41.850  65.220  1.00  0.00           H
ATOM   3515 HG23 ILE A 803      74.880  43.030  64.470  1.00  0.00           H
ATOM   3516  CG1 ILE A 803      77.130  42.130  66.130  1.00  0.00           C
ATOM   3517 HG11 ILE A 803      76.810  42.820  66.940  1.00  0.00           H
ATOM   3518 HG12 ILE A 803      77.490  42.720  65.260  1.00  0.00           H
ATOM   3519  CD  ILE A 803      78.340  41.260  66.480  1.00  0.00           C
ATOM   3520  HD1 ILE A 803      79.320  41.750  66.690  1.00  0.00           H
ATOM   3521  HD2 ILE A 803      78.620  40.510  65.710  1.00  0.00           H
ATOM   3522  HD3 ILE A 803      78.220  40.710  67.430  1.00  0.00           H
ATOM   3523  C   ILE A 803      75.040  40.820  67.970  1.00  0.00           C
ATOM   3524  O   ILE A 803      75.880  40.880  68.900  1.00  0.00           O
ATOM   3525  N   ASP A 804      73.800  41.240  68.260  1.00  0.00           N
ATOM   3526  HN  ASP A 804      73.090  41.330  67.560  1.00  0.00           H
ATOM   3527  CA  ASP A 804      73.310  41.660  69.590  1.00  0.00           C
ATOM   3528  HA  ASP A 804      74.040  42.380  69.910  1.00  0.00           H
ATOM   3529  CB  ASP A 804      71.940  42.230  69.350  1.00  0.00           C
ATOM   3530  HB1 ASP A 804      71.110  41.610  68.930  1.00  0.00           H
ATOM   3531  HB2 ASP A 804      72.010  43.090  68.650  1.00  0.00           H
ATOM   3532  CG  ASP A 804      71.420  42.750  70.680  1.00  0.00           C
ATOM   3533  OD1 ASP A 804      72.000  43.690  71.250  1.00  0.00           O
ATOM   3534  OD2 ASP A 804      70.400  42.130  71.140  1.00  0.00           O
ATOM   3535  C   ASP A 804      73.310  40.590  70.640  1.00  0.00           C
ATOM   3536  O   ASP A 804      73.640  40.810  71.810  1.00  0.00           O
ATOM   3537  N   TYR A 805      73.050  39.360  70.220  1.00  0.00           N
ATOM   3538  HN  TYR A 805      72.740  39.060  69.320  1.00  0.00           H
ATOM   3539  CA  TYR A 805      73.240  38.250  71.070  1.00  0.00           C
ATOM   3540  HA  TYR A 805      72.750  38.660  71.940  1.00  0.00           H
ATOM   3541  CB  TYR A 805      72.510  37.010  70.510  1.00  0.00           C
ATOM   3542  HB1 TYR A 805      72.810  36.830  69.450  1.00  0.00           H
ATOM   3543  HB2 TYR A 805      71.420  37.210  70.640  1.00  0.00           H
ATOM   3544  CG  TYR A 805      72.690  35.790  71.330  1.00  0.00           C
ATOM   3545  CD1 TYR A 805      72.040  35.520  72.540  1.00  0.00           C
ATOM   3546  HD1 TYR A 805      71.320  36.240  72.890  1.00  0.00           H
ATOM   3547  CE1 TYR A 805      72.430  34.370  73.320  1.00  0.00           C
ATOM   3548  HE1 TYR A 805      71.990  34.350  74.310  1.00  0.00           H
ATOM   3549  CZ  TYR A 805      73.370  33.450  72.890  1.00  0.00           C
ATOM   3550  OH  TYR A 805      73.940  32.580  73.810  1.00  0.00           O
ATOM   3551  HH  TYR A 805      73.840  33.000  74.670  1.00  0.00           H
ATOM   3552  CD2 TYR A 805      73.530  34.810  70.870  1.00  0.00           C
ATOM   3553  HD2 TYR A 805      73.930  34.860  69.880  1.00  0.00           H
ATOM   3554  CE2 TYR A 805      73.910  33.630  71.620  1.00  0.00           C
ATOM   3555  HE2 TYR A 805      74.580  32.850  71.290  1.00  0.00           H
ATOM   3556  C   TYR A 805      74.690  38.000  71.490  1.00  0.00           C
ATOM   3557  O   TYR A 805      75.040  37.700  72.650  1.00  0.00           O
ATOM   3558  N   LEU A 806      75.610  38.110  70.570  1.00  0.00           N
ATOM   3559  HN  LEU A 806      75.500  38.350  69.610  1.00  0.00           H
ATOM   3560  CA  LEU A 806      77.050  38.030  70.860  1.00  0.00           C
ATOM   3561  HA  LEU A 806      77.160  37.110  71.420  1.00  0.00           H
ATOM   3562  CB  LEU A 806      77.940  38.060  69.590  1.00  0.00           C
ATOM   3563  HB1 LEU A 806      79.000  38.010  69.930  1.00  0.00           H
ATOM   3564  HB2 LEU A 806      77.790  38.990  69.010  1.00  0.00           H
ATOM   3565  CG  LEU A 806      77.620  36.940  68.640  1.00  0.00           C
ATOM   3566  HG  LEU A 806      76.540  36.980  68.380  1.00  0.00           H
ATOM   3567  CD1 LEU A 806      78.410  37.220  67.400  1.00  0.00           C
ATOM   3568 HD11 LEU A 806      79.500  37.150  67.590  1.00  0.00           H
ATOM   3569 HD12 LEU A 806      78.160  38.190  66.950  1.00  0.00           H
ATOM   3570 HD13 LEU A 806      78.070  36.430  66.680  1.00  0.00           H
ATOM   3571  CD2 LEU A 806      77.890  35.540  69.230  1.00  0.00           C
ATOM   3572 HD21 LEU A 806      78.970  35.380  69.450  1.00  0.00           H
ATOM   3573 HD22 LEU A 806      77.570  34.750  68.520  1.00  0.00           H
ATOM   3574 HD23 LEU A 806      77.410  35.300  70.200  1.00  0.00           H
ATOM   3575  C   LEU A 806      77.540  39.060  71.760  1.00  0.00           C
ATOM   3576  O   LEU A 806      78.440  38.780  72.590  1.00  0.00           O
ATOM   3577  N   VAL A 807      77.100  40.280  71.560  1.00  0.00           N
ATOM   3578  HN  VAL A 807      76.310  40.440  70.980  1.00  0.00           H
ATOM   3579  CA  VAL A 807      77.630  41.320  72.350  1.00  0.00           C
ATOM   3580  HA  VAL A 807      78.700  41.200  72.480  1.00  0.00           H
ATOM   3581  CB  VAL A 807      77.500  42.610  71.490  1.00  0.00           C
ATOM   3582  HB  VAL A 807      76.490  42.660  71.010  1.00  0.00           H
ATOM   3583  CG1 VAL A 807      77.750  43.780  72.410  1.00  0.00           C
ATOM   3584 HG11 VAL A 807      76.870  44.000  73.040  1.00  0.00           H
ATOM   3585 HG12 VAL A 807      77.960  44.700  71.840  1.00  0.00           H
ATOM   3586 HG13 VAL A 807      78.620  43.720  73.110  1.00  0.00           H
ATOM   3587  CG2 VAL A 807      78.460  42.550  70.310  1.00  0.00           C
ATOM   3588 HG21 VAL A 807      78.680  41.560  69.840  1.00  0.00           H
ATOM   3589 HG22 VAL A 807      79.460  43.020  70.410  1.00  0.00           H
ATOM   3590 HG23 VAL A 807      78.020  43.050  69.420  1.00  0.00           H
ATOM   3591  C   VAL A 807      76.960  41.390  73.710  1.00  0.00           C
ATOM   3592  O   VAL A 807      77.580  41.680  74.690  1.00  0.00           O
ATOM   3593  N   GLY A 808      75.670  41.070  73.750  1.00  0.00           N
ATOM   3594  HN  GLY A 808      75.210  40.920  72.880  1.00  0.00           H
ATOM   3595  CA  GLY A 808      74.960  40.800  74.990  1.00  0.00           C
ATOM   3596  HA1 GLY A 808      75.660  40.430  75.730  1.00  0.00           H
ATOM   3597  HA2 GLY A 808      74.220  40.040  74.760  1.00  0.00           H
ATOM   3598  C   GLY A 808      74.170  41.920  75.610  1.00  0.00           C
ATOM   3599  O   GLY A 808      73.360  41.710  76.550  1.00  0.00           O
ATOM   3600  N   VAL A 809      74.330  43.170  75.060  1.00  0.00           N
ATOM   3601  HN  VAL A 809      74.470  43.280  74.080  1.00  0.00           H
ATOM   3602  CA  VAL A 809      73.890  44.340  75.720  1.00  0.00           C
ATOM   3603  HA  VAL A 809      74.030  43.970  76.730  1.00  0.00           H
ATOM   3604  CB  VAL A 809      74.870  45.480  75.380  1.00  0.00           C
ATOM   3605  HB  VAL A 809      74.540  46.400  75.940  1.00  0.00           H
ATOM   3606  CG1 VAL A 809      76.270  45.070  75.830  1.00  0.00           C
ATOM   3607 HG11 VAL A 809      76.930  45.960  75.790  1.00  0.00           H
ATOM   3608 HG12 VAL A 809      76.610  44.290  75.110  1.00  0.00           H
ATOM   3609 HG13 VAL A 809      76.160  44.610  76.830  1.00  0.00           H
ATOM   3610  CG2 VAL A 809      74.790  45.740  73.850  1.00  0.00           C
ATOM   3611 HG21 VAL A 809      73.750  46.080  73.690  1.00  0.00           H
ATOM   3612 HG22 VAL A 809      74.910  44.920  73.100  1.00  0.00           H
ATOM   3613 HG23 VAL A 809      75.470  46.590  73.640  1.00  0.00           H
ATOM   3614  C   VAL A 809      72.400  44.550  75.450  1.00  0.00           C
ATOM   3615  O   VAL A 809      71.870  44.290  74.370  1.00  0.00           O
ATOM   3616  N   PRO A 810      71.650  45.080  76.400  1.00  0.00           N
ATOM   3617  CD  PRO A 810      72.070  45.310  77.770  1.00  0.00           C
ATOM   3618  HD1 PRO A 810      72.910  46.040  77.800  1.00  0.00           H
ATOM   3619  HD2 PRO A 810      72.310  44.380  78.320  1.00  0.00           H
ATOM   3620  CA  PRO A 810      70.210  44.930  76.320  1.00  0.00           C
ATOM   3621  HA  PRO A 810      69.920  44.010  75.840  1.00  0.00           H
ATOM   3622  CB  PRO A 810      69.810  44.970  77.790  1.00  0.00           C
ATOM   3623  HB1 PRO A 810      69.910  43.930  78.180  1.00  0.00           H
ATOM   3624  HB2 PRO A 810      68.770  45.340  77.920  1.00  0.00           H
ATOM   3625  CG  PRO A 810      70.850  45.870  78.430  1.00  0.00           C
ATOM   3626  HG1 PRO A 810      70.660  46.900  78.090  1.00  0.00           H
ATOM   3627  HG2 PRO A 810      70.750  45.840  79.540  1.00  0.00           H
ATOM   3628  C   PRO A 810      69.550  46.040  75.590  1.00  0.00           C
ATOM   3629  O   PRO A 810      68.760  46.850  76.140  1.00  0.00           O
ATOM   3630  N   SER A 811      69.760  46.080  74.220  1.00  0.00           N
ATOM   3631  HN  SER A 811      70.410  45.410  73.870  1.00  0.00           H
ATOM   3632  CA  SER A 811      68.850  46.760  73.210  1.00  0.00           C
ATOM   3633  HA  SER A 811      68.970  47.810  73.450  1.00  0.00           H
ATOM   3634  CB  SER A 811      69.320  46.510  71.750  1.00  0.00           C
ATOM   3635  HB1 SER A 811      70.330  46.980  71.690  1.00  0.00           H
ATOM   3636  HB2 SER A 811      68.640  47.020  71.030  1.00  0.00           H
ATOM   3637  OG  SER A 811      69.350  45.130  71.400  1.00  0.00           O
ATOM   3638  HG1 SER A 811      70.260  44.870  71.510  1.00  0.00           H
ATOM   3639  C   SER A 811      67.350  46.350  73.320  1.00  0.00           C
ATOM   3640  O   SER A 811      67.050  45.190  73.530  1.00  0.00           O
ATOM   3641  N   PRO A 812      66.380  47.270  73.140  1.00  0.00           N
ATOM   3642  CD  PRO A 812      66.580  48.700  73.320  1.00  0.00           C
ATOM   3643  HD1 PRO A 812      67.150  49.020  72.420  1.00  0.00           H
ATOM   3644  HD2 PRO A 812      67.120  48.810  74.280  1.00  0.00           H
ATOM   3645  CA  PRO A 812      64.950  46.960  73.150  1.00  0.00           C
ATOM   3646  HA  PRO A 812      64.690  46.700  74.160  1.00  0.00           H
ATOM   3647  CB  PRO A 812      64.350  48.340  72.750  1.00  0.00           C
ATOM   3648  HB1 PRO A 812      63.250  48.340  72.880  1.00  0.00           H
ATOM   3649  HB2 PRO A 812      64.590  48.480  71.670  1.00  0.00           H
ATOM   3650  CG  PRO A 812      65.210  49.360  73.550  1.00  0.00           C
ATOM   3651  HG1 PRO A 812      65.250  50.370  73.090  1.00  0.00           H
ATOM   3652  HG2 PRO A 812      65.040  49.430  74.640  1.00  0.00           H
ATOM   3653  C   PRO A 812      64.530  45.820  72.240  1.00  0.00           C
ATOM   3654  O   PRO A 812      65.090  45.570  71.240  1.00  0.00           O
ATOM   3655  N   LYS A 813      63.500  45.020  72.630  1.00  0.00           N
ATOM   3656  HN  LYS A 813      63.000  45.200  73.480  1.00  0.00           H
ATOM   3657  CA  LYS A 813      63.250  43.760  72.110  1.00  0.00           C
ATOM   3658  HA  LYS A 813      63.880  43.560  71.250  1.00  0.00           H
ATOM   3659  CB  LYS A 813      63.630  42.610  73.030  1.00  0.00           C
ATOM   3660  HB1 LYS A 813      63.150  41.680  72.650  1.00  0.00           H
ATOM   3661  HB2 LYS A 813      63.100  42.700  74.000  1.00  0.00           H
ATOM   3662  CG  LYS A 813      65.180  42.410  73.200  1.00  0.00           C
ATOM   3663  HG1 LYS A 813      65.340  41.670  74.020  1.00  0.00           H
ATOM   3664  HG2 LYS A 813      65.540  43.390  73.560  1.00  0.00           H
ATOM   3665  CD  LYS A 813      65.910  42.030  71.920  1.00  0.00           C
ATOM   3666  HD1 LYS A 813      65.870  42.830  71.150  1.00  0.00           H
ATOM   3667  HD2 LYS A 813      65.330  41.180  71.510  1.00  0.00           H
ATOM   3668  CE  LYS A 813      67.300  41.400  72.140  1.00  0.00           C
ATOM   3669  HE1 LYS A 813      67.640  40.980  71.170  1.00  0.00           H
ATOM   3670  HE2 LYS A 813      67.290  40.650  72.960  1.00  0.00           H
ATOM   3671  NZ  LYS A 813      68.220  42.480  72.520  1.00  0.00           N
ATOM   3672  HZ1 LYS A 813      68.640  42.380  73.470  1.00  0.00           H
ATOM   3673  HZ2 LYS A 813      67.710  43.360  72.360  1.00  0.00           H
ATOM   3674  HZ3 LYS A 813      69.050  42.540  71.890  1.00  0.00           H
ATOM   3675  C   LYS A 813      61.750  43.590  71.800  1.00  0.00           C
ATOM   3676  O   LYS A 813      60.890  44.320  72.270  1.00  0.00           O
ATOM   3677  N   LEU A 814      61.400  42.690  70.900  1.00  0.00           N
ATOM   3678  HN  LEU A 814      62.150  42.370  70.320  1.00  0.00           H
ATOM   3679  CA  LEU A 814      60.040  42.330  70.590  1.00  0.00           C
ATOM   3680  HA  LEU A 814      59.580  43.300  70.550  1.00  0.00           H
ATOM   3681  CB  LEU A 814      59.920  41.580  69.270  1.00  0.00           C
ATOM   3682  HB1 LEU A 814      60.660  40.760  69.120  1.00  0.00           H
ATOM   3683  HB2 LEU A 814      60.240  42.340  68.530  1.00  0.00           H
ATOM   3684  CG  LEU A 814      58.510  41.060  68.900  1.00  0.00           C
ATOM   3685  HG  LEU A 814      58.240  40.480  69.800  1.00  0.00           H
ATOM   3686  CD1 LEU A 814      57.510  42.170  68.630  1.00  0.00           C
ATOM   3687 HD11 LEU A 814      56.490  41.720  68.670  1.00  0.00           H
ATOM   3688 HD12 LEU A 814      57.680  42.500  67.580  1.00  0.00           H
ATOM   3689 HD13 LEU A 814      57.420  43.090  69.240  1.00  0.00           H
ATOM   3690  CD2 LEU A 814      58.720  40.170  67.670  1.00  0.00           C
ATOM   3691 HD21 LEU A 814      57.680  40.020  67.290  1.00  0.00           H
ATOM   3692 HD22 LEU A 814      59.200  39.200  67.900  1.00  0.00           H
ATOM   3693 HD23 LEU A 814      59.280  40.710  66.890  1.00  0.00           H
ATOM   3694  C   LEU A 814      59.410  41.540  71.730  1.00  0.00           C
ATOM   3695  O   LEU A 814      59.610  40.320  71.940  1.00  0.00           O
ATOM   3696  N   HSD A 815      58.520  42.220  72.480  1.00  0.00           N
ATOM   3697  HN  HSD A 815      58.220  43.120  72.180  1.00  0.00           H
ATOM   3698  CA  HSD A 815      57.880  41.480  73.490  1.00  0.00           C
ATOM   3699  HA  HSD A 815      58.500  40.660  73.830  1.00  0.00           H
ATOM   3700  CB  HSD A 815      57.590  42.360  74.720  1.00  0.00           C
ATOM   3701  HB1 HSD A 815      56.990  41.850  75.510  1.00  0.00           H
ATOM   3702  HB2 HSD A 815      57.030  43.270  74.420  1.00  0.00           H
ATOM   3703  ND1 HSD A 815      59.720  41.840  75.890  1.00  0.00           N
ATOM   3704  HD1 HSD A 815      59.460  40.900  76.080  1.00  0.00           H
ATOM   3705  CG  HSD A 815      58.940  42.710  75.210  1.00  0.00           C
ATOM   3706  CE1 HSD A 815      60.750  42.500  76.360  1.00  0.00           C
ATOM   3707  HE1 HSD A 815      61.480  42.070  77.060  1.00  0.00           H
ATOM   3708  NE2 HSD A 815      60.730  43.790  76.020  1.00  0.00           N
ATOM   3709  CD2 HSD A 815      59.530  43.950  75.330  1.00  0.00           C
ATOM   3710  HD2 HSD A 815      59.150  44.800  74.770  1.00  0.00           H
ATOM   3711  C   HSD A 815      56.550  40.750  73.010  1.00  0.00           C
ATOM   3712  O   HSD A 815      55.520  41.460  72.890  1.00  0.00           O
ATOM   3713  N   VAL A 816      56.610  39.470  72.790  1.00  0.00           N
ATOM   3714  HN  VAL A 816      57.480  39.020  72.990  1.00  0.00           H
ATOM   3715  CA  VAL A 816      55.400  38.700  72.380  1.00  0.00           C
ATOM   3716  HA  VAL A 816      54.540  39.350  72.360  1.00  0.00           H
ATOM   3717  CB  VAL A 816      55.470  38.100  70.970  1.00  0.00           C
ATOM   3718  HB  VAL A 816      54.700  37.300  70.890  1.00  0.00           H
ATOM   3719  CG1 VAL A 816      55.120  39.250  69.960  1.00  0.00           C
ATOM   3720 HG11 VAL A 816      54.240  39.840  70.240  1.00  0.00           H
ATOM   3721 HG12 VAL A 816      55.060  38.930  68.900  1.00  0.00           H
ATOM   3722 HG13 VAL A 816      55.830  40.110  69.980  1.00  0.00           H
ATOM   3723  CG2 VAL A 816      56.860  37.600  70.570  1.00  0.00           C
ATOM   3724 HG21 VAL A 816      57.300  37.020  71.400  1.00  0.00           H
ATOM   3725 HG22 VAL A 816      57.610  38.340  70.210  1.00  0.00           H
ATOM   3726 HG23 VAL A 816      56.810  36.910  69.690  1.00  0.00           H
ATOM   3727  C   VAL A 816      55.340  37.600  73.470  1.00  0.00           C
ATOM   3728  O   VAL A 816      56.300  36.870  73.620  1.00  0.00           O
ATOM   3729  N   PRO A 817      54.350  37.550  74.300  1.00  0.00           N
ATOM   3730  CD  PRO A 817      53.530  38.740  74.610  1.00  0.00           C
ATOM   3731  HD1 PRO A 817      52.810  39.000  73.800  1.00  0.00           H
ATOM   3732  HD2 PRO A 817      54.180  39.640  74.690  1.00  0.00           H
ATOM   3733  CA  PRO A 817      53.980  36.360  75.080  1.00  0.00           C
ATOM   3734  HA  PRO A 817      54.760  36.220  75.830  1.00  0.00           H
ATOM   3735  CB  PRO A 817      52.610  36.790  75.600  1.00  0.00           C
ATOM   3736  HB1 PRO A 817      52.190  36.130  76.390  1.00  0.00           H
ATOM   3737  HB2 PRO A 817      51.920  36.730  74.730  1.00  0.00           H
ATOM   3738  CG  PRO A 817      52.870  38.260  75.880  1.00  0.00           C
ATOM   3739  HG1 PRO A 817      51.900  38.760  76.040  1.00  0.00           H
ATOM   3740  HG2 PRO A 817      53.510  38.300  76.790  1.00  0.00           H
ATOM   3741  C   PRO A 817      53.910  35.090  74.330  1.00  0.00           C
ATOM   3742  O   PRO A 817      53.400  35.010  73.240  1.00  0.00           O
ATOM   3743  N   GLU A 818      54.380  34.010  74.950  1.00  0.00           N
ATOM   3744  HN  GLU A 818      54.760  34.190  75.860  1.00  0.00           H
ATOM   3745  CA  GLU A 818      54.250  32.590  74.450  1.00  0.00           C
ATOM   3746  HA  GLU A 818      54.700  32.570  73.460  1.00  0.00           H
ATOM   3747  CB  GLU A 818      55.140  31.610  75.260  1.00  0.00           C
ATOM   3748  HB1 GLU A 818      54.830  30.600  74.940  1.00  0.00           H
ATOM   3749  HB2 GLU A 818      54.930  31.720  76.350  1.00  0.00           H
ATOM   3750  CG  GLU A 818      56.640  31.730  74.990  1.00  0.00           C
ATOM   3751  HG1 GLU A 818      57.000  32.670  75.460  1.00  0.00           H
ATOM   3752  HG2 GLU A 818      56.720  31.670  73.880  1.00  0.00           H
ATOM   3753  CD  GLU A 818      57.440  30.590  75.590  1.00  0.00           C
ATOM   3754  OE1 GLU A 818      56.920  29.810  76.430  1.00  0.00           O
ATOM   3755  OE2 GLU A 818      58.650  30.450  75.380  1.00  0.00           O
ATOM   3756  C   GLU A 818      52.760  32.080  74.300  1.00  0.00           C
ATOM   3757  O   GLU A 818      52.380  31.470  73.360  1.00  0.00           O
ATOM   3758  N   LYS A 819      51.870  32.400  75.270  1.00  0.00           N
ATOM   3759  HN  LYS A 819      52.120  33.040  75.990  1.00  0.00           H
ATOM   3760  CA  LYS A 819      50.470  32.000  75.190  1.00  0.00           C
ATOM   3761  HA  LYS A 819      50.400  30.980  74.830  1.00  0.00           H
ATOM   3762  CB  LYS A 819      49.720  31.950  76.490  1.00  0.00           C
ATOM   3763  HB1 LYS A 819      50.240  31.350  77.270  1.00  0.00           H
ATOM   3764  HB2 LYS A 819      48.730  31.470  76.320  1.00  0.00           H
ATOM   3765  CG  LYS A 819      49.380  33.300  77.210  1.00  0.00           C
ATOM   3766  HG1 LYS A 819      48.820  33.860  76.430  1.00  0.00           H
ATOM   3767  HG2 LYS A 819      50.430  33.620  77.320  1.00  0.00           H
ATOM   3768  CD  LYS A 819      48.590  33.260  78.460  1.00  0.00           C
ATOM   3769  HD1 LYS A 819      49.200  32.580  79.080  1.00  0.00           H
ATOM   3770  HD2 LYS A 819      47.620  32.820  78.150  1.00  0.00           H
ATOM   3771  CE  LYS A 819      48.350  34.630  79.170  1.00  0.00           C
ATOM   3772  HE1 LYS A 819      47.640  35.330  78.690  1.00  0.00           H
ATOM   3773  HE2 LYS A 819      49.280  35.220  79.360  1.00  0.00           H
ATOM   3774  NZ  LYS A 819      47.710  34.360  80.430  1.00  0.00           N
ATOM   3775  HZ1 LYS A 819      48.450  34.190  81.150  1.00  0.00           H
ATOM   3776  HZ2 LYS A 819      47.130  33.500  80.540  1.00  0.00           H
ATOM   3777  HZ3 LYS A 819      47.080  35.140  80.700  1.00  0.00           H
ATOM   3778  C   LYS A 819      49.690  32.920  74.210  1.00  0.00           C
ATOM   3779  O   LYS A 819      49.940  34.130  74.100  1.00  0.00           O
ATOM   3780  N   PHE A 820      48.730  32.390  73.520  1.00  0.00           N
ATOM   3781  HN  PHE A 820      48.460  31.430  73.600  1.00  0.00           H
ATOM   3782  CA  PHE A 820      48.270  32.870  72.220  1.00  0.00           C
ATOM   3783  HA  PHE A 820      48.900  33.680  71.920  1.00  0.00           H
ATOM   3784  CB  PHE A 820      48.010  31.690  71.200  1.00  0.00           C
ATOM   3785  HB1 PHE A 820      48.080  32.070  70.160  1.00  0.00           H
ATOM   3786  HB2 PHE A 820      47.010  31.270  71.390  1.00  0.00           H
ATOM   3787  CG  PHE A 820      48.950  30.550  71.440  1.00  0.00           C
ATOM   3788  CD1 PHE A 820      48.660  29.400  72.170  1.00  0.00           C
ATOM   3789  HD1 PHE A 820      47.680  29.310  72.620  1.00  0.00           H
ATOM   3790  CE1 PHE A 820      49.590  28.350  72.230  1.00  0.00           C
ATOM   3791  HE1 PHE A 820      49.390  27.410  72.730  1.00  0.00           H
ATOM   3792  CZ  PHE A 820      50.890  28.550  71.820  1.00  0.00           C
ATOM   3793  HZ  PHE A 820      51.610  27.790  72.080  1.00  0.00           H
ATOM   3794  CD2 PHE A 820      50.210  30.710  70.840  1.00  0.00           C
ATOM   3795  HD2 PHE A 820      50.370  31.650  70.330  1.00  0.00           H
ATOM   3796  CE2 PHE A 820      51.230  29.720  71.160  1.00  0.00           C
ATOM   3797  HE2 PHE A 820      52.230  29.910  70.820  1.00  0.00           H
ATOM   3798  C   PHE A 820      46.960  33.690  72.330  1.00  0.00           C
ATOM   3799  O   PHE A 820      46.280  34.010  71.400  1.00  0.00           O
ATOM   3800  N   GLU A 821      46.530  33.980  73.550  1.00  0.00           N
ATOM   3801  HN  GLU A 821      47.060  33.580  74.290  1.00  0.00           H
ATOM   3802  CA  GLU A 821      45.440  34.840  73.980  1.00  0.00           C
ATOM   3803  HA  GLU A 821      44.620  34.700  73.310  1.00  0.00           H
ATOM   3804  CB  GLU A 821      45.130  34.360  75.420  1.00  0.00           C
ATOM   3805  HB1 GLU A 821      44.500  35.140  75.870  1.00  0.00           H
ATOM   3806  HB2 GLU A 821      46.010  34.250  76.090  1.00  0.00           H
ATOM   3807  CG  GLU A 821      44.380  32.990  75.470  1.00  0.00           C
ATOM   3808  HG1 GLU A 821      45.020  32.260  74.920  1.00  0.00           H
ATOM   3809  HG2 GLU A 821      43.400  33.020  74.930  1.00  0.00           H
ATOM   3810  CD  GLU A 821      44.050  32.540  76.920  1.00  0.00           C
ATOM   3811  OE1 GLU A 821      43.720  31.340  77.050  1.00  0.00           O
ATOM   3812  OE2 GLU A 821      43.920  33.410  77.840  1.00  0.00           O
ATOM   3813  C   GLU A 821      45.900  36.290  73.950  1.00  0.00           C
ATOM   3814  O   GLU A 821      47.040  36.540  74.250  1.00  0.00           O
ATOM   3815  N   PRO A 822      45.000  37.200  73.470  1.00  0.00           N
ATOM   3816  CD  PRO A 822      43.550  36.930  73.240  1.00  0.00           C
ATOM   3817  HD1 PRO A 822      43.030  36.570  74.150  1.00  0.00           H
ATOM   3818  HD2 PRO A 822      43.470  36.110  72.500  1.00  0.00           H
ATOM   3819  CA  PRO A 822      45.250  38.650  73.370  1.00  0.00           C
ATOM   3820  HA  PRO A 822      45.740  38.940  72.460  1.00  0.00           H
ATOM   3821  CB  PRO A 822      43.870  39.280  73.490  1.00  0.00           C
ATOM   3822  HB1 PRO A 822      43.850  40.290  73.060  1.00  0.00           H
ATOM   3823  HB2 PRO A 822      43.510  39.230  74.540  1.00  0.00           H
ATOM   3824  CG  PRO A 822      43.010  38.260  72.770  1.00  0.00           C
ATOM   3825  HG1 PRO A 822      41.920  38.320  73.000  1.00  0.00           H
ATOM   3826  HG2 PRO A 822      43.240  38.430  71.690  1.00  0.00           H
ATOM   3827  C   PRO A 822      46.090  39.360  74.570  1.00  0.00           C
ATOM   3828  O   PRO A 822      45.860  39.130  75.760  1.00  0.00           O
ATOM   3829  N   THR A 823      47.040  40.200  74.220  1.00  0.00           N
ATOM   3830  HN  THR A 823      47.280  40.430  73.280  1.00  0.00           H
ATOM   3831  CA  THR A 823      47.920  40.860  75.170  1.00  0.00           C
ATOM   3832  HA  THR A 823      48.460  40.200  75.830  1.00  0.00           H
ATOM   3833  CB  THR A 823      48.830  41.780  74.390  1.00  0.00           C
ATOM   3834  HB  THR A 823      49.380  42.540  75.000  1.00  0.00           H
ATOM   3835  OG1 THR A 823      48.220  42.550  73.370  1.00  0.00           O
ATOM   3836  HG1 THR A 823      47.270  42.630  73.480  1.00  0.00           H
ATOM   3837  CG2 THR A 823      49.890  40.850  73.700  1.00  0.00           C
ATOM   3838 HG21 THR A 823      50.480  40.230  74.410  1.00  0.00           H
ATOM   3839 HG22 THR A 823      50.570  41.470  73.070  1.00  0.00           H
ATOM   3840 HG23 THR A 823      49.280  40.230  73.000  1.00  0.00           H
ATOM   3841  C   THR A 823      47.180  41.800  76.180  1.00  0.00           C
ATOM   3842  O   THR A 823      47.550  42.020  77.360  1.00  0.00           O
ATOM   3843  N   HSD A 824      46.020  42.390  75.720  1.00  0.00           N
ATOM   3844  HN  HSD A 824      45.860  42.510  74.740  1.00  0.00           H
ATOM   3845  CA  HSD A 824      45.280  43.210  76.690  1.00  0.00           C
ATOM   3846  HA  HSD A 824      46.020  43.880  77.120  1.00  0.00           H
ATOM   3847  CB  HSD A 824      44.240  44.000  75.890  1.00  0.00           C
ATOM   3848  HB1 HSD A 824      43.810  43.200  75.250  1.00  0.00           H
ATOM   3849  HB2 HSD A 824      44.740  44.520  75.040  1.00  0.00           H
ATOM   3850  ND1 HSD A 824      43.840  46.090  77.310  1.00  0.00           N
ATOM   3851  HD1 HSD A 824      44.730  46.530  77.280  1.00  0.00           H
ATOM   3852  CG  HSD A 824      43.330  44.930  76.640  1.00  0.00           C
ATOM   3853  CE1 HSD A 824      42.760  46.820  77.660  1.00  0.00           C
ATOM   3854  HE1 HSD A 824      42.880  47.710  78.280  1.00  0.00           H
ATOM   3855  NE2 HSD A 824      41.620  46.240  77.240  1.00  0.00           N
ATOM   3856  CD2 HSD A 824      41.920  45.050  76.550  1.00  0.00           C
ATOM   3857  HD2 HSD A 824      41.130  44.530  76.010  1.00  0.00           H
ATOM   3858  C   HSD A 824      44.520  42.380  77.690  1.00  0.00           C
ATOM   3859  O   HSD A 824      43.590  41.630  77.300  1.00  0.00           O
ATOM   3860  N   PRO A 825      44.790  42.440  78.990  1.00  0.00           N
ATOM   3861  CD  PRO A 825      45.350  43.610  79.630  1.00  0.00           C
ATOM   3862  HD1 PRO A 825      44.590  44.400  79.450  1.00  0.00           H
ATOM   3863  HD2 PRO A 825      46.360  43.810  79.220  1.00  0.00           H
ATOM   3864  CA  PRO A 825      44.370  41.520  80.040  1.00  0.00           C
ATOM   3865  HA  PRO A 825      45.040  40.670  79.980  1.00  0.00           H
ATOM   3866  CB  PRO A 825      44.590  42.190  81.410  1.00  0.00           C
ATOM   3867  HB1 PRO A 825      44.780  41.430  82.200  1.00  0.00           H
ATOM   3868  HB2 PRO A 825      43.630  42.670  81.720  1.00  0.00           H
ATOM   3869  CG  PRO A 825      45.510  43.320  81.180  1.00  0.00           C
ATOM   3870  HG1 PRO A 825      45.280  44.280  81.690  1.00  0.00           H
ATOM   3871  HG2 PRO A 825      46.550  42.980  81.360  1.00  0.00           H
ATOM   3872  C   PRO A 825      43.020  40.890  79.990  1.00  0.00           C
ATOM   3873  O   PRO A 825      42.890  39.670  80.140  1.00  0.00           O
ATOM   3874  N   GLU A 826      41.890  41.640  79.820  1.00  0.00           N
ATOM   3875  HN  GLU A 826      42.070  42.620  79.730  1.00  0.00           H
ATOM   3876  CA  GLU A 826      40.530  41.140  79.920  1.00  0.00           C
ATOM   3877  HA  GLU A 826      40.600  40.070  79.980  1.00  0.00           H
ATOM   3878  CB  GLU A 826      39.880  41.620  81.290  1.00  0.00           C
ATOM   3879  HB1 GLU A 826      38.830  41.250  81.320  1.00  0.00           H
ATOM   3880  HB2 GLU A 826      39.900  42.720  81.150  1.00  0.00           H
ATOM   3881  CG  GLU A 826      40.680  41.230  82.610  1.00  0.00           C
ATOM   3882  HG1 GLU A 826      41.770  41.470  82.560  1.00  0.00           H
ATOM   3883  HG2 GLU A 826      40.610  40.140  82.810  1.00  0.00           H
ATOM   3884  CD  GLU A 826      40.170  41.920  83.890  1.00  0.00           C
ATOM   3885  OE1 GLU A 826      40.820  42.870  84.350  1.00  0.00           O
ATOM   3886  OE2 GLU A 826      39.150  41.470  84.420  1.00  0.00           O
ATOM   3887  C   GLU A 826      39.800  41.170  78.610  1.00  0.00           C
ATOM   3888  O   GLU A 826      38.570  40.970  78.480  1.00  0.00           O
ATOM   3889  N   ARG A 827      40.560  41.430  77.480  1.00  0.00           N
ATOM   3890  HN  ARG A 827      41.530  41.670  77.570  1.00  0.00           H
ATOM   3891  CA  ARG A 827      40.210  40.840  76.200  1.00  0.00           C
ATOM   3892  HA  ARG A 827      39.130  40.930  76.110  1.00  0.00           H
ATOM   3893  CB  ARG A 827      40.830  41.690  75.030  1.00  0.00           C
ATOM   3894  HB1 ARG A 827      41.130  41.050  74.170  1.00  0.00           H
ATOM   3895  HB2 ARG A 827      41.740  42.170  75.450  1.00  0.00           H
ATOM   3896  CG  ARG A 827      40.000  42.770  74.370  1.00  0.00           C
ATOM   3897  HG1 ARG A 827      40.670  43.480  73.840  1.00  0.00           H
ATOM   3898  HG2 ARG A 827      39.400  43.420  75.060  1.00  0.00           H
ATOM   3899  CD  ARG A 827      39.160  42.140  73.220  1.00  0.00           C
ATOM   3900  HD1 ARG A 827      38.460  42.920  72.850  1.00  0.00           H
ATOM   3901  HD2 ARG A 827      38.710  41.220  73.620  1.00  0.00           H
ATOM   3902  NE  ARG A 827      39.990  41.770  72.020  1.00  0.00           N
ATOM   3903  HE  ARG A 827      40.980  41.940  72.010  1.00  0.00           H
ATOM   3904  CZ  ARG A 827      39.610  41.030  71.070  1.00  0.00           C
ATOM   3905  NH1 ARG A 827      38.390  40.620  70.820  1.00  0.00           N
ATOM   3906 HH11 ARG A 827      37.720  40.650  71.560  1.00  0.00           H
ATOM   3907 HH12 ARG A 827      38.160  39.900  70.170  1.00  0.00           H
ATOM   3908  NH2 ARG A 827      40.440  40.720  70.060  1.00  0.00           N
ATOM   3909 HH21 ARG A 827      41.330  41.180  70.110  1.00  0.00           H
ATOM   3910 HH22 ARG A 827      40.050  40.640  69.140  1.00  0.00           H
ATOM   3911  C   ARG A 827      40.510  39.350  76.010  1.00  0.00           C
ATOM   3912  O   ARG A 827      41.540  38.800  76.510  1.00  0.00           O
ATOM   3913  N   GLY A 828      39.520  38.680  75.320  1.00  0.00           N
ATOM   3914  HN  GLY A 828      38.720  39.150  74.960  1.00  0.00           H
ATOM   3915  CA  GLY A 828      39.570  37.330  74.770  1.00  0.00           C
ATOM   3916  HA1 GLY A 828      38.810  36.650  75.110  1.00  0.00           H
ATOM   3917  HA2 GLY A 828      40.560  36.950  74.600  1.00  0.00           H
ATOM   3918  C   GLY A 828      39.040  37.640  73.460  1.00  0.00           C
ATOM   3919  O   GLY A 828      38.400  38.680  73.160  1.00  0.00           O
ATOM   3920  N   TRP A 829      39.240  36.660  72.580  1.00  0.00           N
ATOM   3921  HN  TRP A 829      39.840  35.880  72.800  1.00  0.00           H
ATOM   3922  CA  TRP A 829      38.850  36.650  71.180  1.00  0.00           C
ATOM   3923  HA  TRP A 829      39.650  37.290  70.830  1.00  0.00           H
ATOM   3924  CB  TRP A 829      39.040  35.240  70.460  1.00  0.00           C
ATOM   3925  HB1 TRP A 829      38.570  35.270  69.460  1.00  0.00           H
ATOM   3926  HB2 TRP A 829      38.470  34.490  71.050  1.00  0.00           H
ATOM   3927  CG  TRP A 829      40.540  34.910  70.260  1.00  0.00           C
ATOM   3928  CD1 TRP A 829      41.090  33.730  70.540  1.00  0.00           C
ATOM   3929  HD1 TRP A 829      40.580  32.890  70.990  1.00  0.00           H
ATOM   3930  NE1 TRP A 829      42.490  33.740  70.350  1.00  0.00           N
ATOM   3931  HE1 TRP A 829      43.050  33.220  70.960  1.00  0.00           H
ATOM   3932  CE2 TRP A 829      42.860  34.930  69.870  1.00  0.00           C
ATOM   3933  CD2 TRP A 829      41.630  35.720  69.800  1.00  0.00           C
ATOM   3934  CE3 TRP A 829      41.700  37.110  69.420  1.00  0.00           C
ATOM   3935  HE3 TRP A 829      40.760  37.580  69.130  1.00  0.00           H
ATOM   3936  CZ3 TRP A 829      43.000  37.600  69.140  1.00  0.00           C
ATOM   3937  HZ3 TRP A 829      43.050  38.550  68.630  1.00  0.00           H
ATOM   3938  CZ2 TRP A 829      44.100  35.480  69.640  1.00  0.00           C
ATOM   3939  HZ2 TRP A 829      44.980  34.850  69.680  1.00  0.00           H
ATOM   3940  CH2 TRP A 829      44.110  36.810  69.170  1.00  0.00           C
ATOM   3941  HH2 TRP A 829      45.060  37.200  68.820  1.00  0.00           H
ATOM   3942  C   TRP A 829      37.460  37.130  70.850  1.00  0.00           C
ATOM   3943  O   TRP A 829      37.350  38.020  69.990  1.00  0.00           O
ATOM   3944  N   ILE A 830      36.360  36.690  71.540  1.00  0.00           N
ATOM   3945  HN  ILE A 830      36.510  36.100  72.330  1.00  0.00           H
ATOM   3946  CA  ILE A 830      35.010  37.140  71.210  1.00  0.00           C
ATOM   3947  HA  ILE A 830      35.050  37.680  70.280  1.00  0.00           H
ATOM   3948  CB  ILE A 830      34.080  35.960  71.010  1.00  0.00           C
ATOM   3949  HB  ILE A 830      34.610  35.230  70.370  1.00  0.00           H
ATOM   3950  CG2 ILE A 830      33.850  35.190  72.330  1.00  0.00           C
ATOM   3951 HG21 ILE A 830      33.490  34.160  72.090  1.00  0.00           H
ATOM   3952 HG22 ILE A 830      33.110  35.830  72.850  1.00  0.00           H
ATOM   3953 HG23 ILE A 830      34.740  35.150  73.010  1.00  0.00           H
ATOM   3954  CG1 ILE A 830      32.840  36.250  70.100  1.00  0.00           C
ATOM   3955 HG11 ILE A 830      32.200  36.970  70.670  1.00  0.00           H
ATOM   3956 HG12 ILE A 830      32.020  35.500  69.970  1.00  0.00           H
ATOM   3957  CD  ILE A 830      33.210  36.890  68.760  1.00  0.00           C
ATOM   3958  HD1 ILE A 830      33.690  37.880  68.840  1.00  0.00           H
ATOM   3959  HD2 ILE A 830      32.190  37.010  68.320  1.00  0.00           H
ATOM   3960  HD3 ILE A 830      33.690  36.120  68.110  1.00  0.00           H
ATOM   3961  C   ILE A 830      34.400  38.080  72.260  1.00  0.00           C
ATOM   3962  O   ILE A 830      33.260  38.560  72.290  1.00  0.00           O
ATOM   3963  N   ILE A 831      35.280  38.400  73.230  1.00  0.00           N
ATOM   3964  HN  ILE A 831      36.240  38.110  73.140  1.00  0.00           H
ATOM   3965  CA  ILE A 831      34.940  39.250  74.360  1.00  0.00           C
ATOM   3966  HA  ILE A 831      33.900  39.140  74.620  1.00  0.00           H
ATOM   3967  CB  ILE A 831      35.750  39.080  75.620  1.00  0.00           C
ATOM   3968  HB  ILE A 831      36.840  39.120  75.410  1.00  0.00           H
ATOM   3969  CG2 ILE A 831      35.470  40.250  76.630  1.00  0.00           C
ATOM   3970 HG21 ILE A 831      36.030  41.140  76.290  1.00  0.00           H
ATOM   3971 HG22 ILE A 831      36.060  40.050  77.560  1.00  0.00           H
ATOM   3972 HG23 ILE A 831      34.400  40.490  76.740  1.00  0.00           H
ATOM   3973  CG1 ILE A 831      35.500  37.830  76.410  1.00  0.00           C
ATOM   3974 HG11 ILE A 831      34.440  37.940  76.710  1.00  0.00           H
ATOM   3975 HG12 ILE A 831      36.100  37.890  77.350  1.00  0.00           H
ATOM   3976  CD  ILE A 831      35.670  36.490  75.700  1.00  0.00           C
ATOM   3977  HD1 ILE A 831      34.910  36.200  74.950  1.00  0.00           H
ATOM   3978  HD2 ILE A 831      35.710  35.680  76.470  1.00  0.00           H
ATOM   3979  HD3 ILE A 831      36.620  36.320  75.140  1.00  0.00           H
ATOM   3980  C   ILE A 831      35.060  40.710  73.830  1.00  0.00           C
ATOM   3981  O   ILE A 831      36.150  40.970  73.290  1.00  0.00           O
ATOM   3982  N   SER A 832      33.940  41.530  73.830  1.00  0.00           N
ATOM   3983  HN  SER A 832      33.170  41.190  74.360  1.00  0.00           H
ATOM   3984  CA  SER A 832      34.060  42.950  73.480  1.00  0.00           C
ATOM   3985  HA  SER A 832      34.760  43.440  74.120  1.00  0.00           H
ATOM   3986  CB  SER A 832      34.630  43.190  72.020  1.00  0.00           C
ATOM   3987  HB1 SER A 832      34.230  42.410  71.340  1.00  0.00           H
ATOM   3988  HB2 SER A 832      35.710  42.960  72.040  1.00  0.00           H
ATOM   3989  OG  SER A 832      34.480  44.510  71.450  1.00  0.00           O
ATOM   3990  HG1 SER A 832      33.550  44.600  71.260  1.00  0.00           H
ATOM   3991  C   SER A 832      32.680  43.580  73.520  1.00  0.00           C
ATOM   3992  O   SER A 832      31.940  43.520  72.540  1.00  0.00           O
ATOM   3993  N   PRO A 833      32.280  44.290  74.610  1.00  0.00           N
ATOM   3994  CD  PRO A 833      32.670  43.860  75.940  1.00  0.00           C
ATOM   3995  HD1 PRO A 833      33.690  44.290  76.080  1.00  0.00           H
ATOM   3996  HD2 PRO A 833      32.800  42.760  76.030  1.00  0.00           H
ATOM   3997  CA  PRO A 833      31.030  44.990  74.670  1.00  0.00           C
ATOM   3998  HA  PRO A 833      30.270  44.230  74.610  1.00  0.00           H
ATOM   3999  CB  PRO A 833      31.160  45.720  75.970  1.00  0.00           C
ATOM   4000  HB1 PRO A 833      30.200  46.080  76.420  1.00  0.00           H
ATOM   4001  HB2 PRO A 833      31.990  46.440  76.100  1.00  0.00           H
ATOM   4002  CG  PRO A 833      31.580  44.510  76.870  1.00  0.00           C
ATOM   4003  HG1 PRO A 833      31.960  44.890  77.840  1.00  0.00           H
ATOM   4004  HG2 PRO A 833      30.750  43.800  77.000  1.00  0.00           H
ATOM   4005  C   PRO A 833      30.760  46.000  73.610  1.00  0.00           C
ATOM   4006  O   PRO A 833      31.630  46.690  73.110  1.00  0.00           O
ATOM   4007  N   LEU A 834      29.500  46.240  73.280  1.00  0.00           N
ATOM   4008  HN  LEU A 834      28.770  45.800  73.810  1.00  0.00           H
ATOM   4009  CA  LEU A 834      29.100  47.150  72.240  1.00  0.00           C
ATOM   4010  HA  LEU A 834      29.980  47.580  71.790  1.00  0.00           H
ATOM   4011  CB  LEU A 834      28.390  46.440  71.110  1.00  0.00           C
ATOM   4012  HB1 LEU A 834      27.500  45.960  71.560  1.00  0.00           H
ATOM   4013  HB2 LEU A 834      28.920  45.620  70.600  1.00  0.00           H
ATOM   4014  CG  LEU A 834      27.990  47.250  69.860  1.00  0.00           C
ATOM   4015  HG  LEU A 834      27.280  48.020  70.230  1.00  0.00           H
ATOM   4016  CD1 LEU A 834      29.220  47.950  69.170  1.00  0.00           C
ATOM   4017 HD11 LEU A 834      29.810  48.650  69.820  1.00  0.00           H
ATOM   4018 HD12 LEU A 834      28.730  48.560  68.400  1.00  0.00           H
ATOM   4019 HD13 LEU A 834      29.960  47.230  68.740  1.00  0.00           H
ATOM   4020  CD2 LEU A 834      27.270  46.230  68.880  1.00  0.00           C
ATOM   4021 HD21 LEU A 834      26.850  46.820  68.040  1.00  0.00           H
ATOM   4022 HD22 LEU A 834      26.390  45.850  69.450  1.00  0.00           H
ATOM   4023 HD23 LEU A 834      27.980  45.460  68.510  1.00  0.00           H
ATOM   4024  C   LEU A 834      28.310  48.300  72.840  1.00  0.00           C
ATOM   4025  O   LEU A 834      28.010  49.270  72.170  1.00  0.00           O
ATOM   4026  N   GLY A 835      28.050  48.190  74.110  1.00  0.00           N
ATOM   4027  HN  GLY A 835      28.310  47.350  74.580  1.00  0.00           H
ATOM   4028  CA  GLY A 835      27.260  49.130  74.890  1.00  0.00           C
ATOM   4029  HA1 GLY A 835      26.550  48.530  75.450  1.00  0.00           H
ATOM   4030  HA2 GLY A 835      26.810  49.920  74.310  1.00  0.00           H
ATOM   4031  C   GLY A 835      28.130  49.940  75.830  1.00  0.00           C
ATOM   4032  O   GLY A 835      27.740  50.600  76.860  1.00  0.00           O
ATOM   4033  N   ASP A 836      29.430  49.940  75.490  1.00  0.00           N
ATOM   4034  HN  ASP A 836      29.680  49.700  74.560  1.00  0.00           H
ATOM   4035  CA  ASP A 836      30.420  50.710  76.210  1.00  0.00           C
ATOM   4036  HA  ASP A 836      30.400  50.320  77.220  1.00  0.00           H
ATOM   4037  CB  ASP A 836      31.850  50.490  75.570  1.00  0.00           C
ATOM   4038  HB1 ASP A 836      32.460  51.400  75.720  1.00  0.00           H
ATOM   4039  HB2 ASP A 836      31.710  50.200  74.500  1.00  0.00           H
ATOM   4040  CG  ASP A 836      32.480  49.340  76.240  1.00  0.00           C
ATOM   4041  OD1 ASP A 836      33.630  48.910  75.820  1.00  0.00           O
ATOM   4042  OD2 ASP A 836      31.980  48.800  77.310  1.00  0.00           O
ATOM   4043  C   ASP A 836      30.150  52.240  76.190  1.00  0.00           C
ATOM   4044  O   ASP A 836      30.370  52.870  77.220  1.00  0.00           O
ATOM   4045  N   ASN A 837      29.680  52.810  75.100  1.00  0.00           N
ATOM   4046  HN  ASN A 837      29.440  52.380  74.240  1.00  0.00           H
ATOM   4047  CA  ASN A 837      29.580  54.240  74.990  1.00  0.00           C
ATOM   4048  HA  ASN A 837      29.760  54.690  75.960  1.00  0.00           H
ATOM   4049  CB  ASN A 837      30.520  54.750  73.790  1.00  0.00           C
ATOM   4050  HB1 ASN A 837      30.360  55.850  73.720  1.00  0.00           H
ATOM   4051  HB2 ASN A 837      30.060  54.340  72.860  1.00  0.00           H
ATOM   4052  CG  ASN A 837      31.930  54.400  73.850  1.00  0.00           C
ATOM   4053  OD1 ASN A 837      32.580  54.520  74.900  1.00  0.00           O
ATOM   4054  ND2 ASN A 837      32.530  53.760  72.770  1.00  0.00           N
ATOM   4055 HD21 ASN A 837      33.500  53.540  72.850  1.00  0.00           H
ATOM   4056 HD22 ASN A 837      31.890  53.300  72.140  1.00  0.00           H
ATOM   4057  C   ASN A 837      28.150  54.590  74.730  1.00  0.00           C
ATOM   4058  O   ASN A 837      27.370  53.660  74.420  1.00  0.00           O
ATOM   4059  N   PRO A 838      27.610  55.820  74.750  1.00  0.00           N
ATOM   4060  CD  PRO A 838      28.290  57.070  75.270  1.00  0.00           C
ATOM   4061  HD1 PRO A 838      28.920  57.530  74.470  1.00  0.00           H
ATOM   4062  HD2 PRO A 838      28.780  57.110  76.260  1.00  0.00           H
ATOM   4063  CA  PRO A 838      26.250  56.070  74.210  1.00  0.00           C
ATOM   4064  HA  PRO A 838      25.570  55.650  74.930  1.00  0.00           H
ATOM   4065  CB  PRO A 838      26.230  57.630  74.120  1.00  0.00           C
ATOM   4066  HB1 PRO A 838      25.290  58.180  74.340  1.00  0.00           H
ATOM   4067  HB2 PRO A 838      26.710  57.920  73.160  1.00  0.00           H
ATOM   4068  CG  PRO A 838      27.140  58.100  75.280  1.00  0.00           C
ATOM   4069  HG1 PRO A 838      27.470  59.150  75.180  1.00  0.00           H
ATOM   4070  HG2 PRO A 838      26.540  57.950  76.210  1.00  0.00           H
ATOM   4071  C   PRO A 838      25.910  55.500  72.830  1.00  0.00           C
ATOM   4072  O   PRO A 838      26.740  55.460  71.930  1.00  0.00           O
ATOM   4073  N   TRP A 839      24.600  55.200  72.590  1.00  0.00           N
ATOM   4074  HN  TRP A 839      23.910  55.300  73.310  1.00  0.00           H
ATOM   4075  CA  TRP A 839      23.970  54.920  71.260  1.00  0.00           C
ATOM   4076  HA  TRP A 839      24.440  54.100  70.750  1.00  0.00           H
ATOM   4077  CB  TRP A 839      22.430  54.670  71.430  1.00  0.00           C
ATOM   4078  HB1 TRP A 839      22.250  53.820  72.130  1.00  0.00           H
ATOM   4079  HB2 TRP A 839      22.020  54.230  70.490  1.00  0.00           H
ATOM   4080  CG  TRP A 839      21.640  55.820  71.920  1.00  0.00           C
ATOM   4081  CD1 TRP A 839      21.190  56.120  73.180  1.00  0.00           C
ATOM   4082  HD1 TRP A 839      21.510  55.500  74.010  1.00  0.00           H
ATOM   4083  NE1 TRP A 839      20.330  57.220  73.070  1.00  0.00           N
ATOM   4084  HE1 TRP A 839      19.720  57.580  73.730  1.00  0.00           H
ATOM   4085  CE2 TRP A 839      20.120  57.560  71.830  1.00  0.00           C
ATOM   4086  CD2 TRP A 839      20.900  56.680  71.030  1.00  0.00           C
ATOM   4087  CE3 TRP A 839      20.910  56.790  69.620  1.00  0.00           C
ATOM   4088  HE3 TRP A 839      21.540  56.150  69.010  1.00  0.00           H
ATOM   4089  CZ3 TRP A 839      20.020  57.580  69.010  1.00  0.00           C
ATOM   4090  HZ3 TRP A 839      20.000  57.670  67.930  1.00  0.00           H
ATOM   4091  CZ2 TRP A 839      19.190  58.450  71.200  1.00  0.00           C
ATOM   4092  HZ2 TRP A 839      18.540  59.160  71.710  1.00  0.00           H
ATOM   4093  CH2 TRP A 839      19.210  58.480  69.760  1.00  0.00           C
ATOM   4094  HH2 TRP A 839      18.550  59.190  69.280  1.00  0.00           H
ATOM   4095  C   TRP A 839      24.150  56.140  70.330  1.00  0.00           C
ATOM   4096  O   TRP A 839      24.200  55.920  69.110  1.00  0.00           O
ATOM   4097  N   TRP A 840      24.280  57.370  70.790  1.00  0.00           N
ATOM   4098  HN  TRP A 840      24.300  57.620  71.760  1.00  0.00           H
ATOM   4099  CA  TRP A 840      24.380  58.500  69.900  1.00  0.00           C
ATOM   4100  HA  TRP A 840      23.850  58.380  68.970  1.00  0.00           H
ATOM   4101  CB  TRP A 840      23.650  59.660  70.610  1.00  0.00           C
ATOM   4102  HB1 TRP A 840      22.610  59.270  70.650  1.00  0.00           H
ATOM   4103  HB2 TRP A 840      23.720  60.670  70.150  1.00  0.00           H
ATOM   4104  CG  TRP A 840      24.090  59.940  71.990  1.00  0.00           C
ATOM   4105  CD1 TRP A 840      23.240  59.680  73.040  1.00  0.00           C
ATOM   4106  HD1 TRP A 840      22.350  59.080  72.920  1.00  0.00           H
ATOM   4107  NE1 TRP A 840      23.760  60.260  74.190  1.00  0.00           N
ATOM   4108  HE1 TRP A 840      23.350  60.330  75.070  1.00  0.00           H
ATOM   4109  CE2 TRP A 840      24.880  60.920  73.870  1.00  0.00           C
ATOM   4110  CD2 TRP A 840      25.090  60.790  72.470  1.00  0.00           C
ATOM   4111  CE3 TRP A 840      26.130  61.430  71.840  1.00  0.00           C
ATOM   4112  HE3 TRP A 840      26.270  61.450  70.770  1.00  0.00           H
ATOM   4113  CZ3 TRP A 840      26.880  62.360  72.530  1.00  0.00           C
ATOM   4114  HZ3 TRP A 840      27.520  63.000  71.940  1.00  0.00           H
ATOM   4115  CZ2 TRP A 840      25.750  61.700  74.600  1.00  0.00           C
ATOM   4116  HZ2 TRP A 840      25.720  61.750  75.680  1.00  0.00           H
ATOM   4117  CH2 TRP A 840      26.720  62.410  73.940  1.00  0.00           C
ATOM   4118  HH2 TRP A 840      27.310  63.100  74.520  1.00  0.00           H
ATOM   4119  C   TRP A 840      25.830  58.890  69.620  1.00  0.00           C
ATOM   4120  O   TRP A 840      26.000  59.570  68.630  1.00  0.00           O
ATOM   4121  N   THR A 841      26.800  58.150  70.280  1.00  0.00           N
ATOM   4122  HN  THR A 841      26.590  57.430  70.940  1.00  0.00           H
ATOM   4123  CA  THR A 841      28.170  58.230  69.900  1.00  0.00           C
ATOM   4124  HA  THR A 841      28.420  59.150  69.400  1.00  0.00           H
ATOM   4125  CB  THR A 841      29.160  58.070  71.060  1.00  0.00           C
ATOM   4126  HB  THR A 841      28.810  57.390  71.860  1.00  0.00           H
ATOM   4127  OG1 THR A 841      29.470  59.300  71.700  1.00  0.00           O
ATOM   4128  HG1 THR A 841      28.670  59.750  71.960  1.00  0.00           H
ATOM   4129  CG2 THR A 841      30.610  57.660  70.700  1.00  0.00           C
ATOM   4130 HG21 THR A 841      30.720  56.880  69.920  1.00  0.00           H
ATOM   4131 HG22 THR A 841      31.080  57.260  71.620  1.00  0.00           H
ATOM   4132 HG23 THR A 841      31.160  58.490  70.190  1.00  0.00           H
ATOM   4133  C   THR A 841      28.420  57.090  68.870  1.00  0.00           C
ATOM   4134  O   THR A 841      29.270  57.320  67.970  1.00  0.00           O
ATOM   4135  N   LEU A 842      27.690  55.990  68.940  1.00  0.00           N
ATOM   4136  HN  LEU A 842      27.190  55.770  69.770  1.00  0.00           H
ATOM   4137  CA  LEU A 842      27.650  55.000  67.890  1.00  0.00           C
ATOM   4138  HA  LEU A 842      28.650  54.630  67.690  1.00  0.00           H
ATOM   4139  CB  LEU A 842      26.710  53.860  68.280  1.00  0.00           C
ATOM   4140  HB1 LEU A 842      26.500  53.250  67.370  1.00  0.00           H
ATOM   4141  HB2 LEU A 842      25.730  54.180  68.690  1.00  0.00           H
ATOM   4142  CG  LEU A 842      27.230  52.930  69.400  1.00  0.00           C
ATOM   4143  HG  LEU A 842      27.380  53.550  70.310  1.00  0.00           H
ATOM   4144  CD1 LEU A 842      26.190  51.840  69.750  1.00  0.00           C
ATOM   4145 HD11 LEU A 842      25.270  52.270  70.200  1.00  0.00           H
ATOM   4146 HD12 LEU A 842      26.590  51.220  70.580  1.00  0.00           H
ATOM   4147 HD13 LEU A 842      25.740  51.260  68.920  1.00  0.00           H
ATOM   4148  CD2 LEU A 842      28.490  52.130  68.920  1.00  0.00           C
ATOM   4149 HD21 LEU A 842      28.380  51.550  67.980  1.00  0.00           H
ATOM   4150 HD22 LEU A 842      28.630  51.350  69.700  1.00  0.00           H
ATOM   4151 HD23 LEU A 842      29.410  52.730  68.830  1.00  0.00           H
ATOM   4152  C   LEU A 842      27.070  55.690  66.640  1.00  0.00           C
ATOM   4153  O   LEU A 842      27.450  55.420  65.500  1.00  0.00           O
ATOM   4154  N   LEU A 843      26.100  56.640  66.870  1.00  0.00           N
ATOM   4155  HN  LEU A 843      25.740  56.730  67.790  1.00  0.00           H
ATOM   4156  CA  LEU A 843      25.440  57.340  65.730  1.00  0.00           C
ATOM   4157  HA  LEU A 843      25.100  56.610  65.000  1.00  0.00           H
ATOM   4158  CB  LEU A 843      24.180  58.140  66.260  1.00  0.00           C
ATOM   4159  HB1 LEU A 843      24.440  59.070  66.800  1.00  0.00           H
ATOM   4160  HB2 LEU A 843      23.670  57.520  67.030  1.00  0.00           H
ATOM   4161  CG  LEU A 843      23.160  58.440  65.160  1.00  0.00           C
ATOM   4162  HG  LEU A 843      23.620  59.010  64.320  1.00  0.00           H
ATOM   4163  CD1 LEU A 843      22.450  57.130  64.700  1.00  0.00           C
ATOM   4164 HD11 LEU A 843      21.890  56.660  65.540  1.00  0.00           H
ATOM   4165 HD12 LEU A 843      23.180  56.340  64.410  1.00  0.00           H
ATOM   4166 HD13 LEU A 843      21.640  57.440  64.010  1.00  0.00           H
ATOM   4167  CD2 LEU A 843      22.130  59.340  65.930  1.00  0.00           C
ATOM   4168 HD21 LEU A 843      22.640  60.170  66.450  1.00  0.00           H
ATOM   4169 HD22 LEU A 843      21.510  58.670  66.570  1.00  0.00           H
ATOM   4170 HD23 LEU A 843      21.430  59.710  65.160  1.00  0.00           H
ATOM   4171  C   LEU A 843      26.410  58.310  64.980  1.00  0.00           C
ATOM   4172  O   LEU A 843      26.470  58.280  63.760  1.00  0.00           O
ATOM   4173  N   ILE A 844      27.320  59.030  65.690  1.00  0.00           N
ATOM   4174  HN  ILE A 844      27.150  59.120  66.660  1.00  0.00           H
ATOM   4175  CA  ILE A 844      28.400  59.870  65.110  1.00  0.00           C
ATOM   4176  HA  ILE A 844      27.980  60.450  64.300  1.00  0.00           H
ATOM   4177  CB  ILE A 844      29.080  60.860  66.070  1.00  0.00           C
ATOM   4178  HB  ILE A 844      29.580  60.240  66.850  1.00  0.00           H
ATOM   4179  CG2 ILE A 844      30.120  61.720  65.320  1.00  0.00           C
ATOM   4180 HG21 ILE A 844      30.600  62.400  66.060  1.00  0.00           H
ATOM   4181 HG22 ILE A 844      29.620  62.250  64.480  1.00  0.00           H
ATOM   4182 HG23 ILE A 844      30.960  61.230  64.770  1.00  0.00           H
ATOM   4183  CG1 ILE A 844      28.000  61.710  66.880  1.00  0.00           C
ATOM   4184 HG11 ILE A 844      27.270  61.020  67.330  1.00  0.00           H
ATOM   4185 HG12 ILE A 844      27.480  62.470  66.270  1.00  0.00           H
ATOM   4186  CD  ILE A 844      28.660  62.340  68.110  1.00  0.00           C
ATOM   4187  HD1 ILE A 844      28.950  61.520  68.790  1.00  0.00           H
ATOM   4188  HD2 ILE A 844      28.000  63.050  68.680  1.00  0.00           H
ATOM   4189  HD3 ILE A 844      29.540  62.990  67.920  1.00  0.00           H
ATOM   4190  C   ILE A 844      29.440  59.040  64.460  1.00  0.00           C
ATOM   4191  O   ILE A 844      30.040  59.390  63.430  1.00  0.00           O
ATOM   4192  N   ALA A 845      29.700  57.830  65.020  1.00  0.00           N
ATOM   4193  HN  ALA A 845      29.200  57.710  65.870  1.00  0.00           H
ATOM   4194  CA  ALA A 845      30.740  56.900  64.520  1.00  0.00           C
ATOM   4195  HA  ALA A 845      31.640  57.480  64.400  1.00  0.00           H
ATOM   4196  CB  ALA A 845      31.080  55.760  65.510  1.00  0.00           C
ATOM   4197  HB1 ALA A 845      31.610  56.270  66.340  1.00  0.00           H
ATOM   4198  HB2 ALA A 845      31.900  55.160  65.070  1.00  0.00           H
ATOM   4199  HB3 ALA A 845      30.320  54.980  65.800  1.00  0.00           H
ATOM   4200  C   ALA A 845      30.460  56.340  63.190  1.00  0.00           C
ATOM   4201  O   ALA A 845      31.340  55.770  62.510  1.00  0.00           O
ATOM   4202  N   ALA A 846      29.290  56.570  62.590  1.00  0.00           N
ATOM   4203  HN  ALA A 846      28.510  56.950  63.100  1.00  0.00           H
ATOM   4204  CA  ALA A 846      29.030  56.400  61.190  1.00  0.00           C
ATOM   4205  HA  ALA A 846      29.190  55.360  60.940  1.00  0.00           H
ATOM   4206  CB  ALA A 846      27.540  56.720  60.900  1.00  0.00           C
ATOM   4207  HB1 ALA A 846      27.020  55.890  61.440  1.00  0.00           H
ATOM   4208  HB2 ALA A 846      27.340  56.610  59.810  1.00  0.00           H
ATOM   4209  HB3 ALA A 846      27.170  57.690  61.300  1.00  0.00           H
ATOM   4210  C   ALA A 846      29.850  57.220  60.200  1.00  0.00           C
ATOM   4211  O   ALA A 846      30.130  56.760  59.090  1.00  0.00           O
ATOM   4212  N   ILE A 847      30.250  58.460  60.590  1.00  0.00           N
ATOM   4213  HN  ILE A 847      29.980  58.790  61.490  1.00  0.00           H
ATOM   4214  CA  ILE A 847      31.060  59.340  59.880  1.00  0.00           C
ATOM   4215  HA  ILE A 847      30.780  59.080  58.870  1.00  0.00           H
ATOM   4216  CB  ILE A 847      30.630  60.700  60.130  1.00  0.00           C
ATOM   4217  HB  ILE A 847      30.680  60.760  61.230  1.00  0.00           H
ATOM   4218  CG2 ILE A 847      31.590  61.690  59.510  1.00  0.00           C
ATOM   4219 HG21 ILE A 847      31.250  62.640  60.000  1.00  0.00           H
ATOM   4220 HG22 ILE A 847      31.570  61.820  58.410  1.00  0.00           H
ATOM   4221 HG23 ILE A 847      32.670  61.600  59.760  1.00  0.00           H
ATOM   4222  CG1 ILE A 847      29.110  61.010  59.710  1.00  0.00           C
ATOM   4223 HG11 ILE A 847      28.480  60.130  59.920  1.00  0.00           H
ATOM   4224 HG12 ILE A 847      29.010  61.230  58.630  1.00  0.00           H
ATOM   4225  CD  ILE A 847      28.640  62.180  60.580  1.00  0.00           C
ATOM   4226  HD1 ILE A 847      29.260  63.090  60.510  1.00  0.00           H
ATOM   4227  HD2 ILE A 847      28.680  61.910  61.660  1.00  0.00           H
ATOM   4228  HD3 ILE A 847      27.670  62.680  60.340  1.00  0.00           H
ATOM   4229  C   ILE A 847      32.580  58.960  59.860  1.00  0.00           C
ATOM   4230  O   ILE A 847      33.040  58.840  58.720  1.00  0.00           O
ATOM   4231  N   PRO A 848      33.400  58.700  60.890  1.00  0.00           N
ATOM   4232  CD  PRO A 848      33.060  59.190  62.230  1.00  0.00           C
ATOM   4233  HD1 PRO A 848      32.310  58.630  62.810  1.00  0.00           H
ATOM   4234  HD2 PRO A 848      32.750  60.260  62.240  1.00  0.00           H
ATOM   4235  CA  PRO A 848      34.680  57.980  60.880  1.00  0.00           C
ATOM   4236  HA  PRO A 848      35.350  58.560  60.260  1.00  0.00           H
ATOM   4237  CB  PRO A 848      35.040  57.800  62.300  1.00  0.00           C
ATOM   4238  HB1 PRO A 848      36.130  57.930  62.460  1.00  0.00           H
ATOM   4239  HB2 PRO A 848      34.760  56.850  62.800  1.00  0.00           H
ATOM   4240  CG  PRO A 848      34.340  58.890  63.020  1.00  0.00           C
ATOM   4241  HG1 PRO A 848      33.980  58.640  64.040  1.00  0.00           H
ATOM   4242  HG2 PRO A 848      35.060  59.740  63.060  1.00  0.00           H
ATOM   4243  C   PRO A 848      34.610  56.710  60.060  1.00  0.00           C
ATOM   4244  O   PRO A 848      35.450  56.570  59.160  1.00  0.00           O
ATOM   4245  N   ALA A 849      33.600  55.800  60.230  1.00  0.00           N
ATOM   4246  HN  ALA A 849      32.930  55.870  60.960  1.00  0.00           H
ATOM   4247  CA  ALA A 849      33.410  54.660  59.340  1.00  0.00           C
ATOM   4248  HA  ALA A 849      34.300  54.070  59.530  1.00  0.00           H
ATOM   4249  CB  ALA A 849      32.210  53.910  59.840  1.00  0.00           C
ATOM   4250  HB1 ALA A 849      31.290  54.520  59.640  1.00  0.00           H
ATOM   4251  HB2 ALA A 849      32.240  53.560  60.890  1.00  0.00           H
ATOM   4252  HB3 ALA A 849      32.110  53.020  59.180  1.00  0.00           H
ATOM   4253  C   ALA A 849      33.170  54.930  57.890  1.00  0.00           C
ATOM   4254  O   ALA A 849      33.670  54.210  57.060  1.00  0.00           O
ATOM   4255  N   LEU A 850      32.340  55.910  57.510  1.00  0.00           N
ATOM   4256  HN  LEU A 850      31.710  56.300  58.180  1.00  0.00           H
ATOM   4257  CA  LEU A 850      32.210  56.290  56.080  1.00  0.00           C
ATOM   4258  HA  LEU A 850      31.790  55.520  55.450  1.00  0.00           H
ATOM   4259  CB  LEU A 850      31.200  57.580  55.970  1.00  0.00           C
ATOM   4260  HB1 LEU A 850      31.460  58.230  56.840  1.00  0.00           H
ATOM   4261  HB2 LEU A 850      30.180  57.210  56.220  1.00  0.00           H
ATOM   4262  CG  LEU A 850      31.130  58.450  54.740  1.00  0.00           C
ATOM   4263  HG  LEU A 850      32.120  58.740  54.320  1.00  0.00           H
ATOM   4264  CD1 LEU A 850      30.400  57.650  53.640  1.00  0.00           C
ATOM   4265 HD11 LEU A 850      31.120  56.990  53.100  1.00  0.00           H
ATOM   4266 HD12 LEU A 850      30.020  58.350  52.860  1.00  0.00           H
ATOM   4267 HD13 LEU A 850      29.570  57.000  53.990  1.00  0.00           H
ATOM   4268  CD2 LEU A 850      30.240  59.700  55.160  1.00  0.00           C
ATOM   4269 HD21 LEU A 850      29.240  59.270  55.420  1.00  0.00           H
ATOM   4270 HD22 LEU A 850      30.160  60.390  54.300  1.00  0.00           H
ATOM   4271 HD23 LEU A 850      30.790  60.140  56.010  1.00  0.00           H
ATOM   4272  C   LEU A 850      33.470  56.820  55.500  1.00  0.00           C
ATOM   4273  O   LEU A 850      33.840  56.430  54.400  1.00  0.00           O
ATOM   4274  N   LEU A 851      34.190  57.680  56.280  1.00  0.00           N
ATOM   4275  HN  LEU A 851      33.720  57.980  57.100  1.00  0.00           H
ATOM   4276  CA  LEU A 851      35.590  58.110  55.990  1.00  0.00           C
ATOM   4277  HA  LEU A 851      35.530  58.560  55.010  1.00  0.00           H
ATOM   4278  CB  LEU A 851      36.030  59.220  56.950  1.00  0.00           C
ATOM   4279  HB1 LEU A 851      37.070  59.540  56.710  1.00  0.00           H
ATOM   4280  HB2 LEU A 851      35.950  58.780  57.970  1.00  0.00           H
ATOM   4281  CG  LEU A 851      35.130  60.470  56.990  1.00  0.00           C
ATOM   4282  HG  LEU A 851      34.050  60.200  57.070  1.00  0.00           H
ATOM   4283  CD1 LEU A 851      35.530  61.250  58.250  1.00  0.00           C
ATOM   4284 HD11 LEU A 851      34.840  62.110  58.270  1.00  0.00           H
ATOM   4285 HD12 LEU A 851      36.560  61.640  58.090  1.00  0.00           H
ATOM   4286 HD13 LEU A 851      35.550  60.670  59.200  1.00  0.00           H
ATOM   4287  CD2 LEU A 851      35.190  61.270  55.700  1.00  0.00           C
ATOM   4288 HD21 LEU A 851      34.670  62.210  55.960  1.00  0.00           H
ATOM   4289 HD22 LEU A 851      34.580  60.730  54.930  1.00  0.00           H
ATOM   4290 HD23 LEU A 851      36.210  61.330  55.250  1.00  0.00           H
ATOM   4291  C   LEU A 851      36.620  57.060  55.830  1.00  0.00           C
ATOM   4292  O   LEU A 851      37.470  57.050  54.940  1.00  0.00           O
ATOM   4293  N   CYS A 852      36.620  56.030  56.670  1.00  0.00           N
ATOM   4294  HN  CYS A 852      36.010  56.160  57.450  1.00  0.00           H
ATOM   4295  CA  CYS A 852      37.450  54.880  56.540  1.00  0.00           C
ATOM   4296  HA  CYS A 852      38.420  55.250  56.220  1.00  0.00           H
ATOM   4297  CB  CYS A 852      37.490  54.060  57.820  1.00  0.00           C
ATOM   4298  HB1 CYS A 852      36.550  53.550  58.100  1.00  0.00           H
ATOM   4299  HB2 CYS A 852      37.620  54.890  58.540  1.00  0.00           H
ATOM   4300  SG  CYS A 852      38.700  52.820  57.800  1.00  0.00           S
ATOM   4301  HG1 CYS A 852      38.190  51.830  57.090  1.00  0.00           H
ATOM   4302  C   CYS A 852      37.070  53.950  55.410  1.00  0.00           C
ATOM   4303  O   CYS A 852      37.970  53.470  54.690  1.00  0.00           O
ATOM   4304  N   THR A 853      35.750  53.780  55.120  1.00  0.00           N
ATOM   4305  HN  THR A 853      35.090  54.110  55.800  1.00  0.00           H
ATOM   4306  CA  THR A 853      35.410  52.920  53.890  1.00  0.00           C
ATOM   4307  HA  THR A 853      35.770  51.930  54.130  1.00  0.00           H
ATOM   4308  CB  THR A 853      33.920  52.910  53.660  1.00  0.00           C
ATOM   4309  HB  THR A 853      33.550  53.870  53.210  1.00  0.00           H
ATOM   4310  OG1 THR A 853      33.140  52.710  54.820  1.00  0.00           O
ATOM   4311  HG1 THR A 853      33.650  52.940  55.600  1.00  0.00           H
ATOM   4312  CG2 THR A 853      33.600  51.780  52.730  1.00  0.00           C
ATOM   4313 HG21 THR A 853      34.230  51.500  51.850  1.00  0.00           H
ATOM   4314 HG22 THR A 853      32.600  51.880  52.280  1.00  0.00           H
ATOM   4315 HG23 THR A 853      33.510  50.910  53.420  1.00  0.00           H
ATOM   4316  C   THR A 853      36.100  53.490  52.620  1.00  0.00           C
ATOM   4317  O   THR A 853      36.650  52.750  51.880  1.00  0.00           O
ATOM   4318  N   ILE A 854      36.000  54.850  52.410  1.00  0.00           N
ATOM   4319  HN  ILE A 854      35.490  55.310  53.140  1.00  0.00           H
ATOM   4320  CA  ILE A 854      36.660  55.670  51.410  1.00  0.00           C
ATOM   4321  HA  ILE A 854      36.240  55.360  50.470  1.00  0.00           H
ATOM   4322  CB  ILE A 854      36.370  57.150  51.390  1.00  0.00           C
ATOM   4323  HB  ILE A 854      36.620  57.590  52.380  1.00  0.00           H
ATOM   4324  CG2 ILE A 854      37.310  57.910  50.500  1.00  0.00           C
ATOM   4325 HG21 ILE A 854      37.470  57.420  49.520  1.00  0.00           H
ATOM   4326 HG22 ILE A 854      38.250  58.210  51.030  1.00  0.00           H
ATOM   4327 HG23 ILE A 854      36.970  58.930  50.200  1.00  0.00           H
ATOM   4328  CG1 ILE A 854      34.900  57.450  51.050  1.00  0.00           C
ATOM   4329 HG11 ILE A 854      34.220  56.710  51.500  1.00  0.00           H
ATOM   4330 HG12 ILE A 854      34.730  57.280  49.970  1.00  0.00           H
ATOM   4331  CD  ILE A 854      34.440  58.930  51.400  1.00  0.00           C
ATOM   4332  HD1 ILE A 854      33.340  59.040  51.230  1.00  0.00           H
ATOM   4333  HD2 ILE A 854      35.010  59.620  50.750  1.00  0.00           H
ATOM   4334  HD3 ILE A 854      34.800  59.160  52.420  1.00  0.00           H
ATOM   4335  C   ILE A 854      38.150  55.280  51.210  1.00  0.00           C
ATOM   4336  O   ILE A 854      38.530  54.960  50.070  1.00  0.00           O
ATOM   4337  N   LEU A 855      38.950  55.440  52.340  1.00  0.00           N
ATOM   4338  HN  LEU A 855      38.750  55.880  53.210  1.00  0.00           H
ATOM   4339  CA  LEU A 855      40.340  55.050  52.260  1.00  0.00           C
ATOM   4340  HA  LEU A 855      40.810  55.730  51.560  1.00  0.00           H
ATOM   4341  CB  LEU A 855      41.010  55.300  53.670  1.00  0.00           C
ATOM   4342  HB1 LEU A 855      42.030  54.850  53.660  1.00  0.00           H
ATOM   4343  HB2 LEU A 855      40.370  54.720  54.360  1.00  0.00           H
ATOM   4344  CG  LEU A 855      41.160  56.790  54.070  1.00  0.00           C
ATOM   4345  HG  LEU A 855      40.160  57.290  54.120  1.00  0.00           H
ATOM   4346  CD1 LEU A 855      41.600  56.830  55.550  1.00  0.00           C
ATOM   4347 HD11 LEU A 855      40.870  56.230  56.140  1.00  0.00           H
ATOM   4348 HD12 LEU A 855      41.600  57.870  55.920  1.00  0.00           H
ATOM   4349 HD13 LEU A 855      42.620  56.440  55.780  1.00  0.00           H
ATOM   4350  CD2 LEU A 855      42.100  57.480  53.140  1.00  0.00           C
ATOM   4351 HD21 LEU A 855      41.510  57.640  52.210  1.00  0.00           H
ATOM   4352 HD22 LEU A 855      43.000  56.840  52.980  1.00  0.00           H
ATOM   4353 HD23 LEU A 855      42.520  58.430  53.530  1.00  0.00           H
ATOM   4354  C   LEU A 855      40.590  53.540  51.850  1.00  0.00           C
ATOM   4355  O   LEU A 855      41.570  53.280  51.110  1.00  0.00           O
ATOM   4356  N   ILE A 856      39.800  52.600  52.420  1.00  0.00           N
ATOM   4357  HN  ILE A 856      39.130  52.890  53.090  1.00  0.00           H
ATOM   4358  CA  ILE A 856      39.840  51.140  52.140  1.00  0.00           C
ATOM   4359  HA  ILE A 856      40.880  50.910  52.310  1.00  0.00           H
ATOM   4360  CB  ILE A 856      38.960  50.520  53.260  1.00  0.00           C
ATOM   4361  HB  ILE A 856      38.020  51.100  53.310  1.00  0.00           H
ATOM   4362  CG2 ILE A 856      38.450  49.080  52.990  1.00  0.00           C
ATOM   4363 HG21 ILE A 856      37.790  48.890  52.120  1.00  0.00           H
ATOM   4364 HG22 ILE A 856      37.780  48.700  53.790  1.00  0.00           H
ATOM   4365 HG23 ILE A 856      39.330  48.390  53.010  1.00  0.00           H
ATOM   4366  CG1 ILE A 856      39.790  50.560  54.540  1.00  0.00           C
ATOM   4367 HG11 ILE A 856      39.260  49.850  55.200  1.00  0.00           H
ATOM   4368 HG12 ILE A 856      39.800  51.620  54.870  1.00  0.00           H
ATOM   4369  CD  ILE A 856      41.180  50.040  54.550  1.00  0.00           C
ATOM   4370  HD1 ILE A 856      41.220  49.230  53.790  1.00  0.00           H
ATOM   4371  HD2 ILE A 856      41.430  49.550  55.520  1.00  0.00           H
ATOM   4372  HD3 ILE A 856      42.030  50.650  54.190  1.00  0.00           H
ATOM   4373  C   ILE A 856      39.570  50.800  50.690  1.00  0.00           C
ATOM   4374  O   ILE A 856      40.250  50.030  50.030  1.00  0.00           O
ATOM   4375  N   PHE A 857      38.510  51.450  50.140  1.00  0.00           N
ATOM   4376  HN  PHE A 857      38.030  52.050  50.780  1.00  0.00           H
ATOM   4377  CA  PHE A 857      37.990  51.150  48.810  1.00  0.00           C
ATOM   4378  HA  PHE A 857      37.880  50.080  48.860  1.00  0.00           H
ATOM   4379  CB  PHE A 857      36.530  51.820  48.450  1.00  0.00           C
ATOM   4380  HB1 PHE A 857      36.710  52.900  48.640  1.00  0.00           H
ATOM   4381  HB2 PHE A 857      35.790  51.510  49.220  1.00  0.00           H
ATOM   4382  CG  PHE A 857      36.110  51.620  47.020  1.00  0.00           C
ATOM   4383  CD1 PHE A 857      35.270  50.510  46.650  1.00  0.00           C
ATOM   4384  HD1 PHE A 857      35.030  49.740  47.370  1.00  0.00           H
ATOM   4385  CE1 PHE A 857      34.990  50.280  45.330  1.00  0.00           C
ATOM   4386  HE1 PHE A 857      34.340  49.480  45.020  1.00  0.00           H
ATOM   4387  CZ  PHE A 857      35.590  50.970  44.270  1.00  0.00           C
ATOM   4388  HZ  PHE A 857      35.270  50.730  43.260  1.00  0.00           H
ATOM   4389  CD2 PHE A 857      36.590  52.410  45.990  1.00  0.00           C
ATOM   4390  HD2 PHE A 857      37.400  53.110  46.150  1.00  0.00           H
ATOM   4391  CE2 PHE A 857      36.420  52.070  44.620  1.00  0.00           C
ATOM   4392  HE2 PHE A 857      36.960  52.660  43.900  1.00  0.00           H
ATOM   4393  C   PHE A 857      39.170  51.590  47.860  1.00  0.00           C
ATOM   4394  O   PHE A 857      39.590  50.870  46.970  1.00  0.00           O
ATOM   4395  N   MET A 858      39.730  52.810  47.970  1.00  0.00           N
ATOM   4396  HN  MET A 858      39.410  53.460  48.650  1.00  0.00           H
ATOM   4397  CA  MET A 858      40.760  53.280  47.130  1.00  0.00           C
ATOM   4398  HA  MET A 858      40.440  52.850  46.190  1.00  0.00           H
ATOM   4399  CB  MET A 858      40.750  54.770  46.810  1.00  0.00           C
ATOM   4400  HB1 MET A 858      41.690  55.080  46.290  1.00  0.00           H
ATOM   4401  HB2 MET A 858      40.730  55.340  47.770  1.00  0.00           H
ATOM   4402  CG  MET A 858      39.540  55.180  45.850  1.00  0.00           C
ATOM   4403  HG1 MET A 858      39.630  56.280  45.660  1.00  0.00           H
ATOM   4404  HG2 MET A 858      38.570  55.020  46.360  1.00  0.00           H
ATOM   4405  SD  MET A 858      39.520  54.300  44.280  1.00  0.00           S
ATOM   4406  CE  MET A 858      38.100  55.140  43.570  1.00  0.00           C
ATOM   4407  HE1 MET A 858      38.320  55.910  42.810  1.00  0.00           H
ATOM   4408  HE2 MET A 858      37.420  55.670  44.280  1.00  0.00           H
ATOM   4409  HE3 MET A 858      37.460  54.390  43.060  1.00  0.00           H
ATOM   4410  C   MET A 858      42.180  52.620  47.280  1.00  0.00           C
ATOM   4411  O   MET A 858      42.820  52.410  46.250  1.00  0.00           O
ATOM   4412  N   ASP A 859      42.700  52.200  48.440  1.00  0.00           N
ATOM   4413  HN  ASP A 859      42.190  52.390  49.280  1.00  0.00           H
ATOM   4414  CA  ASP A 859      43.870  51.410  48.650  1.00  0.00           C
ATOM   4415  HA  ASP A 859      44.580  51.950  48.040  1.00  0.00           H
ATOM   4416  CB  ASP A 859      44.300  51.470  50.160  1.00  0.00           C
ATOM   4417  HB1 ASP A 859      43.740  50.750  50.790  1.00  0.00           H
ATOM   4418  HB2 ASP A 859      44.110  52.550  50.370  1.00  0.00           H
ATOM   4419  CG  ASP A 859      45.800  51.290  50.380  1.00  0.00           C
ATOM   4420  OD1 ASP A 859      46.550  51.180  49.340  1.00  0.00           O
ATOM   4421  OD2 ASP A 859      46.300  51.340  51.520  1.00  0.00           O
ATOM   4422  C   ASP A 859      43.820  50.010  47.990  1.00  0.00           C
ATOM   4423  O   ASP A 859      44.790  49.450  47.440  1.00  0.00           O
ATOM   4424  N   GLN A 860      42.570  49.450  48.010  1.00  0.00           N
ATOM   4425  HN  GLN A 860      41.850  49.890  48.520  1.00  0.00           H
ATOM   4426  CA  GLN A 860      42.230  48.240  47.330  1.00  0.00           C
ATOM   4427  HA  GLN A 860      42.990  47.510  47.570  1.00  0.00           H
ATOM   4428  CB  GLN A 860      40.820  47.860  47.920  1.00  0.00           C
ATOM   4429  HB1 GLN A 860      40.140  48.690  47.660  1.00  0.00           H
ATOM   4430  HB2 GLN A 860      41.010  47.900  49.010  1.00  0.00           H
ATOM   4431  CG  GLN A 860      40.290  46.570  47.410  1.00  0.00           C
ATOM   4432  HG1 GLN A 860      39.950  46.520  46.350  1.00  0.00           H
ATOM   4433  HG2 GLN A 860      39.400  46.300  48.020  1.00  0.00           H
ATOM   4434  CD  GLN A 860      41.400  45.530  47.650  1.00  0.00           C
ATOM   4435  OE1 GLN A 860      42.050  45.480  48.720  1.00  0.00           O
ATOM   4436  NE2 GLN A 860      41.610  44.690  46.640  1.00  0.00           N
ATOM   4437 HE21 GLN A 860      42.290  43.960  46.720  1.00  0.00           H
ATOM   4438 HE22 GLN A 860      40.830  44.610  46.010  1.00  0.00           H
ATOM   4439  C   GLN A 860      42.160  48.440  45.880  1.00  0.00           C
ATOM   4440  O   GLN A 860      42.900  47.810  45.110  1.00  0.00           O
ATOM   4441  N   GLN A 861      41.170  49.310  45.410  1.00  0.00           N
ATOM   4442  HN  GLN A 861      40.420  49.640  45.970  1.00  0.00           H
ATOM   4443  CA  GLN A 861      40.870  49.310  44.000  1.00  0.00           C
ATOM   4444  HA  GLN A 861      40.770  48.310  43.610  1.00  0.00           H
ATOM   4445  CB  GLN A 861      39.610  50.220  43.820  1.00  0.00           C
ATOM   4446  HB1 GLN A 861      39.820  51.150  44.390  1.00  0.00           H
ATOM   4447  HB2 GLN A 861      38.830  49.660  44.390  1.00  0.00           H
ATOM   4448  CG  GLN A 861      39.100  50.320  42.400  1.00  0.00           C
ATOM   4449  HG1 GLN A 861      39.720  50.920  41.720  1.00  0.00           H
ATOM   4450  HG2 GLN A 861      38.110  50.830  42.350  1.00  0.00           H
ATOM   4451  CD  GLN A 861      38.990  48.910  41.670  1.00  0.00           C
ATOM   4452  OE1 GLN A 861      37.920  48.330  41.610  1.00  0.00           O
ATOM   4453  NE2 GLN A 861      40.090  48.530  40.990  1.00  0.00           N
ATOM   4454 HE21 GLN A 861      40.020  47.650  40.520  1.00  0.00           H
ATOM   4455 HE22 GLN A 861      41.020  48.880  41.100  1.00  0.00           H
ATOM   4456  C   GLN A 861      42.060  49.900  43.180  1.00  0.00           C
ATOM   4457  O   GLN A 861      42.370  49.470  42.080  1.00  0.00           O
ATOM   4458  N   ILE A 862      42.900  50.760  43.770  1.00  0.00           N
ATOM   4459  HN  ILE A 862      42.680  51.270  44.600  1.00  0.00           H
ATOM   4460  CA  ILE A 862      44.140  51.220  43.140  1.00  0.00           C
ATOM   4461  HA  ILE A 862      43.910  51.330  42.090  1.00  0.00           H
ATOM   4462  CB  ILE A 862      44.630  52.600  43.700  1.00  0.00           C
ATOM   4463  HB  ILE A 862      44.790  52.500  44.790  1.00  0.00           H
ATOM   4464  CG2 ILE A 862      45.990  52.940  43.040  1.00  0.00           C
ATOM   4465 HG21 ILE A 862      46.770  52.150  43.050  1.00  0.00           H
ATOM   4466 HG22 ILE A 862      46.480  53.780  43.580  1.00  0.00           H
ATOM   4467 HG23 ILE A 862      45.780  53.330  42.020  1.00  0.00           H
ATOM   4468  CG1 ILE A 862      43.590  53.620  43.390  1.00  0.00           C
ATOM   4469 HG11 ILE A 862      42.560  53.260  43.510  1.00  0.00           H
ATOM   4470 HG12 ILE A 862      43.510  53.840  42.300  1.00  0.00           H
ATOM   4471  CD  ILE A 862      43.720  55.010  44.080  1.00  0.00           C
ATOM   4472  HD1 ILE A 862      43.580  54.760  45.160  1.00  0.00           H
ATOM   4473  HD2 ILE A 862      42.900  55.710  43.820  1.00  0.00           H
ATOM   4474  HD3 ILE A 862      44.710  55.490  43.960  1.00  0.00           H
ATOM   4475  C   ILE A 862      45.210  50.150  43.080  1.00  0.00           C
ATOM   4476  O   ILE A 862      45.840  49.920  42.060  1.00  0.00           O
ATOM   4477  N   THR A 863      45.310  49.290  44.110  1.00  0.00           N
ATOM   4478  HN  THR A 863      44.810  49.420  44.960  1.00  0.00           H
ATOM   4479  CA  THR A 863      46.320  48.230  44.090  1.00  0.00           C
ATOM   4480  HA  THR A 863      47.220  48.730  43.820  1.00  0.00           H
ATOM   4481  CB  THR A 863      46.520  47.530  45.520  1.00  0.00           C
ATOM   4482  HB  THR A 863      45.510  47.140  45.760  1.00  0.00           H
ATOM   4483  OG1 THR A 863      47.050  48.460  46.460  1.00  0.00           O
ATOM   4484  HG1 THR A 863      46.260  48.830  46.860  1.00  0.00           H
ATOM   4485  CG2 THR A 863      47.500  46.320  45.440  1.00  0.00           C
ATOM   4486 HG21 THR A 863      47.180  45.640  44.620  1.00  0.00           H
ATOM   4487 HG22 THR A 863      47.440  45.640  46.310  1.00  0.00           H
ATOM   4488 HG23 THR A 863      48.520  46.720  45.260  1.00  0.00           H
ATOM   4489  C   THR A 863      45.950  47.130  43.080  1.00  0.00           C
ATOM   4490  O   THR A 863      46.740  46.680  42.290  1.00  0.00           O
ATOM   4491  N   ALA A 864      44.600  46.740  43.140  1.00  0.00           N
ATOM   4492  HN  ALA A 864      44.030  47.320  43.720  1.00  0.00           H
ATOM   4493  CA  ALA A 864      43.980  45.840  42.190  1.00  0.00           C
ATOM   4494  HA  ALA A 864      44.470  44.900  42.350  1.00  0.00           H
ATOM   4495  CB  ALA A 864      42.430  45.570  42.450  1.00  0.00           C
ATOM   4496  HB1 ALA A 864      41.820  46.480  42.620  1.00  0.00           H
ATOM   4497  HB2 ALA A 864      42.450  45.030  43.420  1.00  0.00           H
ATOM   4498  HB3 ALA A 864      41.990  44.970  41.640  1.00  0.00           H
ATOM   4499  C   ALA A 864      44.250  46.220  40.680  1.00  0.00           C
ATOM   4500  O   ALA A 864      44.670  45.360  39.960  1.00  0.00           O
ATOM   4501  N   VAL A 865      44.170  47.510  40.270  1.00  0.00           N
ATOM   4502  HN  VAL A 865      43.920  48.290  40.840  1.00  0.00           H
ATOM   4503  CA  VAL A 865      44.590  47.990  38.950  1.00  0.00           C
ATOM   4504  HA  VAL A 865      44.040  47.360  38.270  1.00  0.00           H
ATOM   4505  CB  VAL A 865      44.180  49.380  38.700  1.00  0.00           C
ATOM   4506  HB  VAL A 865      44.370  49.960  39.640  1.00  0.00           H
ATOM   4507  CG1 VAL A 865      44.870  50.060  37.570  1.00  0.00           C
ATOM   4508 HG11 VAL A 865      44.590  49.560  36.620  1.00  0.00           H
ATOM   4509 HG12 VAL A 865      45.960  50.240  37.630  1.00  0.00           H
ATOM   4510 HG13 VAL A 865      44.380  51.030  37.370  1.00  0.00           H
ATOM   4511  CG2 VAL A 865      42.650  49.620  38.420  1.00  0.00           C
ATOM   4512 HG21 VAL A 865      42.000  49.030  39.100  1.00  0.00           H
ATOM   4513 HG22 VAL A 865      42.420  49.180  37.430  1.00  0.00           H
ATOM   4514 HG23 VAL A 865      42.470  50.710  38.450  1.00  0.00           H
ATOM   4515  C   VAL A 865      46.140  47.830  38.670  1.00  0.00           C
ATOM   4516  O   VAL A 865      46.610  47.300  37.630  1.00  0.00           O
ATOM   4517  N   ILE A 866      47.000  48.210  39.690  1.00  0.00           N
ATOM   4518  HN  ILE A 866      46.580  48.560  40.530  1.00  0.00           H
ATOM   4519  CA  ILE A 866      48.500  47.980  39.640  1.00  0.00           C
ATOM   4520  HA  ILE A 866      48.860  48.440  38.730  1.00  0.00           H
ATOM   4521  CB  ILE A 866      49.250  48.520  40.820  1.00  0.00           C
ATOM   4522  HB  ILE A 866      49.020  48.060  41.800  1.00  0.00           H
ATOM   4523  CG2 ILE A 866      50.740  48.270  40.590  1.00  0.00           C
ATOM   4524 HG21 ILE A 866      51.160  48.500  39.590  1.00  0.00           H
ATOM   4525 HG22 ILE A 866      50.930  47.180  40.730  1.00  0.00           H
ATOM   4526 HG23 ILE A 866      51.380  48.800  41.330  1.00  0.00           H
ATOM   4527  CG1 ILE A 866      49.120  49.980  41.090  1.00  0.00           C
ATOM   4528 HG11 ILE A 866      48.110  50.280  40.720  1.00  0.00           H
ATOM   4529 HG12 ILE A 866      49.770  50.540  40.370  1.00  0.00           H
ATOM   4530  CD  ILE A 866      49.320  50.420  42.520  1.00  0.00           C
ATOM   4531  HD1 ILE A 866      49.210  51.520  42.610  1.00  0.00           H
ATOM   4532  HD2 ILE A 866      50.330  50.210  42.950  1.00  0.00           H
ATOM   4533  HD3 ILE A 866      48.580  49.830  43.100  1.00  0.00           H
ATOM   4534  C   ILE A 866      48.770  46.490  39.530  1.00  0.00           C
ATOM   4535  O   ILE A 866      49.640  46.110  38.750  1.00  0.00           O
ATOM   4536  N   ILE A 867      48.120  45.500  40.250  1.00  0.00           N
ATOM   4537  HN  ILE A 867      47.520  45.840  40.970  1.00  0.00           H
ATOM   4538  CA  ILE A 867      48.470  44.100  40.040  1.00  0.00           C
ATOM   4539  HA  ILE A 867      49.540  44.000  40.070  1.00  0.00           H
ATOM   4540  CB  ILE A 867      47.940  43.240  41.160  1.00  0.00           C
ATOM   4541  HB  ILE A 867      46.870  43.530  41.280  1.00  0.00           H
ATOM   4542  CG2 ILE A 867      48.140  41.690  40.990  1.00  0.00           C
ATOM   4543 HG21 ILE A 867      47.470  41.450  40.130  1.00  0.00           H
ATOM   4544 HG22 ILE A 867      47.670  41.120  41.820  1.00  0.00           H
ATOM   4545 HG23 ILE A 867      49.170  41.300  40.900  1.00  0.00           H
ATOM   4546  CG1 ILE A 867      48.640  43.750  42.440  1.00  0.00           C
ATOM   4547 HG11 ILE A 867      48.380  43.080  43.280  1.00  0.00           H
ATOM   4548 HG12 ILE A 867      48.060  44.620  42.800  1.00  0.00           H
ATOM   4549  CD  ILE A 867      50.090  43.940  42.450  1.00  0.00           C
ATOM   4550  HD1 ILE A 867      50.560  42.930  42.310  1.00  0.00           H
ATOM   4551  HD2 ILE A 867      50.470  44.380  43.390  1.00  0.00           H
ATOM   4552  HD3 ILE A 867      50.490  44.710  41.750  1.00  0.00           H
ATOM   4553  C   ILE A 867      47.890  43.470  38.760  1.00  0.00           C
ATOM   4554  O   ILE A 867      48.510  42.620  38.130  1.00  0.00           O
ATOM   4555  N   ASN A 868      46.720  43.920  38.340  1.00  0.00           N
ATOM   4556  HN  ASN A 868      46.260  44.630  38.880  1.00  0.00           H
ATOM   4557  CA  ASN A 868      46.120  43.540  37.070  1.00  0.00           C
ATOM   4558  HA  ASN A 868      46.330  42.500  36.990  1.00  0.00           H
ATOM   4559  CB  ASN A 868      44.590  43.800  37.300  1.00  0.00           C
ATOM   4560  HB1 ASN A 868      44.420  44.880  37.160  1.00  0.00           H
ATOM   4561  HB2 ASN A 868      44.230  43.430  38.290  1.00  0.00           H
ATOM   4562  CG  ASN A 868      43.720  43.060  36.260  1.00  0.00           C
ATOM   4563  OD1 ASN A 868      43.980  41.880  35.960  1.00  0.00           O
ATOM   4564  ND2 ASN A 868      42.650  43.660  35.700  1.00  0.00           N
ATOM   4565 HD21 ASN A 868      42.250  44.550  35.940  1.00  0.00           H
ATOM   4566 HD22 ASN A 868      42.410  43.340  34.790  1.00  0.00           H
ATOM   4567  C   ASN A 868      46.560  44.310  35.800  1.00  0.00           C
ATOM   4568  O   ASN A 868      46.080  44.040  34.720  1.00  0.00           O
ATOM   4569  N   ARG A 869      47.550  45.280  35.890  1.00  0.00           N
ATOM   4570  HN  ARG A 869      47.780  45.590  36.810  1.00  0.00           H
ATOM   4571  CA  ARG A 869      48.010  46.130  34.780  1.00  0.00           C
ATOM   4572  HA  ARG A 869      47.150  46.730  34.490  1.00  0.00           H
ATOM   4573  CB  ARG A 869      49.070  47.230  35.210  1.00  0.00           C
ATOM   4574  HB1 ARG A 869      48.650  47.940  35.940  1.00  0.00           H
ATOM   4575  HB2 ARG A 869      49.110  47.750  34.230  1.00  0.00           H
ATOM   4576  CG  ARG A 869      50.480  46.810  35.640  1.00  0.00           C
ATOM   4577  HG1 ARG A 869      51.080  46.440  34.770  1.00  0.00           H
ATOM   4578  HG2 ARG A 869      50.420  45.950  36.340  1.00  0.00           H
ATOM   4579  CD  ARG A 869      51.030  47.990  36.460  1.00  0.00           C
ATOM   4580  HD1 ARG A 869      50.320  48.250  37.270  1.00  0.00           H
ATOM   4581  HD2 ARG A 869      51.260  48.940  35.920  1.00  0.00           H
ATOM   4582  NE  ARG A 869      52.300  47.540  37.100  1.00  0.00           N
ATOM   4583  HE  ARG A 869      52.450  46.560  36.920  1.00  0.00           H
ATOM   4584  CZ  ARG A 869      53.400  48.310  37.140  1.00  0.00           C
ATOM   4585  NH1 ARG A 869      53.300  49.640  37.160  1.00  0.00           N
ATOM   4586 HH11 ARG A 869      54.110  50.220  37.150  1.00  0.00           H
ATOM   4587 HH12 ARG A 869      52.410  50.070  37.180  1.00  0.00           H
ATOM   4588  NH2 ARG A 869      54.610  47.710  37.120  1.00  0.00           N
ATOM   4589 HH21 ARG A 869      54.730  46.740  36.920  1.00  0.00           H
ATOM   4590 HH22 ARG A 869      55.480  48.200  37.070  1.00  0.00           H
ATOM   4591  C   ARG A 869      48.350  45.370  33.420  1.00  0.00           C
ATOM   4592  O   ARG A 869      48.900  44.290  33.380  1.00  0.00           O
ATOM   4593  N   LYS A 870      48.170  45.920  32.230  1.00  0.00           N
ATOM   4594  HN  LYS A 870      47.790  46.830  32.140  1.00  0.00           H
ATOM   4595  CA  LYS A 870      48.390  45.250  30.970  1.00  0.00           C
ATOM   4596  HA  LYS A 870      47.710  44.410  30.940  1.00  0.00           H
ATOM   4597  CB  LYS A 870      47.830  46.060  29.810  1.00  0.00           C
ATOM   4598  HB1 LYS A 870      47.990  45.480  28.870  1.00  0.00           H
ATOM   4599  HB2 LYS A 870      48.350  47.030  29.730  1.00  0.00           H
ATOM   4600  CG  LYS A 870      46.280  46.090  29.850  1.00  0.00           C
ATOM   4601  HG1 LYS A 870      45.750  46.490  28.960  1.00  0.00           H
ATOM   4602  HG2 LYS A 870      46.030  46.730  30.730  1.00  0.00           H
ATOM   4603  CD  LYS A 870      45.540  44.700  30.020  1.00  0.00           C
ATOM   4604  HD1 LYS A 870      45.800  44.460  31.070  1.00  0.00           H
ATOM   4605  HD2 LYS A 870      46.200  44.120  29.340  1.00  0.00           H
ATOM   4606  CE  LYS A 870      44.050  44.690  29.780  1.00  0.00           C
ATOM   4607  HE1 LYS A 870      43.640  43.660  29.770  1.00  0.00           H
ATOM   4608  HE2 LYS A 870      43.910  45.040  28.730  1.00  0.00           H
ATOM   4609  NZ  LYS A 870      43.190  45.570  30.670  1.00  0.00           N
ATOM   4610  HZ1 LYS A 870      42.180  45.380  30.590  1.00  0.00           H
ATOM   4611  HZ2 LYS A 870      43.380  46.590  30.560  1.00  0.00           H
ATOM   4612  HZ3 LYS A 870      43.450  45.280  31.640  1.00  0.00           H
ATOM   4613  C   LYS A 870      49.860  44.880  30.680  1.00  0.00           C
ATOM   4614  O   LYS A 870      50.220  43.970  29.970  1.00  0.00           O
ATOM   4615  N   GLU A 871      50.800  45.520  31.350  1.00  0.00           N
ATOM   4616  HN  GLU A 871      50.570  46.310  31.900  1.00  0.00           H
ATOM   4617  CA  GLU A 871      52.190  45.090  31.330  1.00  0.00           C
ATOM   4618  HA  GLU A 871      52.460  44.900  30.300  1.00  0.00           H
ATOM   4619  CB  GLU A 871      53.050  46.240  31.930  1.00  0.00           C
ATOM   4620  HB1 GLU A 871      54.080  45.840  32.010  1.00  0.00           H
ATOM   4621  HB2 GLU A 871      52.670  46.490  32.950  1.00  0.00           H
ATOM   4622  CG  GLU A 871      53.230  47.530  31.030  1.00  0.00           C
ATOM   4623  HG1 GLU A 871      53.880  47.440  30.140  1.00  0.00           H
ATOM   4624  HG2 GLU A 871      53.730  48.290  31.670  1.00  0.00           H
ATOM   4625  CD  GLU A 871      51.840  48.150  30.580  1.00  0.00           C
ATOM   4626  OE1 GLU A 871      51.600  48.140  29.340  1.00  0.00           O
ATOM   4627  OE2 GLU A 871      50.940  48.480  31.370  1.00  0.00           O
ATOM   4628  C   GLU A 871      52.530  43.790  32.120  1.00  0.00           C
ATOM   4629  O   GLU A 871      53.570  43.230  31.900  1.00  0.00           O
ATOM   4630  N   HSD A 872      51.640  43.290  32.960  1.00  0.00           N
ATOM   4631  HN  HSD A 872      50.710  43.570  33.220  1.00  0.00           H
ATOM   4632  CA  HSD A 872      51.930  42.050  33.700  1.00  0.00           C
ATOM   4633  HA  HSD A 872      52.990  42.090  33.900  1.00  0.00           H
ATOM   4634  CB  HSD A 872      51.240  41.920  35.090  1.00  0.00           C
ATOM   4635  HB1 HSD A 872      51.220  40.940  35.610  1.00  0.00           H
ATOM   4636  HB2 HSD A 872      50.140  42.050  34.950  1.00  0.00           H
ATOM   4637  ND1 HSD A 872      50.900  43.370  37.180  1.00  0.00           N
ATOM   4638  HD1 HSD A 872      49.990  43.090  37.470  1.00  0.00           H
ATOM   4639  CG  HSD A 872      51.650  42.970  36.060  1.00  0.00           C
ATOM   4640  CE1 HSD A 872      51.580  44.360  37.770  1.00  0.00           C
ATOM   4641  HE1 HSD A 872      51.320  44.750  38.750  1.00  0.00           H
ATOM   4642  NE2 HSD A 872      52.690  44.560  37.140  1.00  0.00           N
ATOM   4643  CD2 HSD A 872      52.790  43.710  36.090  1.00  0.00           C
ATOM   4644  HD2 HSD A 872      53.620  43.600  35.410  1.00  0.00           H
ATOM   4645  C   HSD A 872      51.680  40.730  32.850  1.00  0.00           C
ATOM   4646  O   HSD A 872      52.100  39.630  33.190  1.00  0.00           O
ATOM   4647  N   LYS A 873      51.030  40.840  31.710  1.00  0.00           N
ATOM   4648  HN  LYS A 873      51.040  41.800  31.440  1.00  0.00           H
ATOM   4649  CA  LYS A 873      50.760  39.880  30.700  1.00  0.00           C
ATOM   4650  HA  LYS A 873      50.160  40.480  30.030  1.00  0.00           H
ATOM   4651  CB  LYS A 873      51.960  39.460  29.890  1.00  0.00           C
ATOM   4652  HB1 LYS A 873      51.470  38.830  29.120  1.00  0.00           H
ATOM   4653  HB2 LYS A 873      52.640  38.850  30.520  1.00  0.00           H
ATOM   4654  CG  LYS A 873      52.780  40.590  29.140  1.00  0.00           C
ATOM   4655  HG1 LYS A 873      53.570  40.110  28.530  1.00  0.00           H
ATOM   4656  HG2 LYS A 873      53.230  41.160  29.980  1.00  0.00           H
ATOM   4657  CD  LYS A 873      51.950  41.520  28.310  1.00  0.00           C
ATOM   4658  HD1 LYS A 873      51.060  41.820  28.900  1.00  0.00           H
ATOM   4659  HD2 LYS A 873      51.580  41.010  27.400  1.00  0.00           H
ATOM   4660  CE  LYS A 873      52.720  42.850  27.930  1.00  0.00           C
ATOM   4661  HE1 LYS A 873      52.830  43.510  28.810  1.00  0.00           H
ATOM   4662  HE2 LYS A 873      52.200  43.440  27.140  1.00  0.00           H
ATOM   4663  NZ  LYS A 873      54.100  42.490  27.510  1.00  0.00           N
ATOM   4664  HZ1 LYS A 873      54.720  42.120  28.250  1.00  0.00           H
ATOM   4665  HZ2 LYS A 873      54.490  43.370  27.100  1.00  0.00           H
ATOM   4666  HZ3 LYS A 873      54.090  41.780  26.750  1.00  0.00           H
ATOM   4667  C   LYS A 873      49.830  38.670  31.160  1.00  0.00           C
ATOM   4668  O   LYS A 873      50.060  37.520  31.030  1.00  0.00           O
ATOM   4669  N   LEU A 874      48.780  39.080  31.820  1.00  0.00           N
ATOM   4670  HN  LEU A 874      48.610  40.060  31.900  1.00  0.00           H
ATOM   4671  CA  LEU A 874      47.880  38.110  32.540  1.00  0.00           C
ATOM   4672  HA  LEU A 874      48.470  37.540  33.230  1.00  0.00           H
ATOM   4673  CB  LEU A 874      46.900  38.840  33.530  1.00  0.00           C
ATOM   4674  HB1 LEU A 874      46.180  38.150  34.030  1.00  0.00           H
ATOM   4675  HB2 LEU A 874      46.340  39.620  32.980  1.00  0.00           H
ATOM   4676  CG  LEU A 874      47.710  39.560  34.670  1.00  0.00           C
ATOM   4677  HG  LEU A 874      48.280  40.390  34.190  1.00  0.00           H
ATOM   4678  CD1 LEU A 874      46.730  40.370  35.590  1.00  0.00           C
ATOM   4679 HD11 LEU A 874      47.370  40.850  36.350  1.00  0.00           H
ATOM   4680 HD12 LEU A 874      46.020  39.640  36.050  1.00  0.00           H
ATOM   4681 HD13 LEU A 874      46.170  41.130  35.000  1.00  0.00           H
ATOM   4682  CD2 LEU A 874      48.610  38.620  35.550  1.00  0.00           C
ATOM   4683 HD21 LEU A 874      48.120  37.660  35.810  1.00  0.00           H
ATOM   4684 HD22 LEU A 874      48.890  39.190  36.460  1.00  0.00           H
ATOM   4685 HD23 LEU A 874      49.540  38.280  35.040  1.00  0.00           H
ATOM   4686  C   LEU A 874      47.010  37.160  31.630  1.00  0.00           C
ATOM   4687  O   LEU A 874      46.330  37.640  30.700  1.00  0.00           O
ATOM   4688  N   LYS A 875      47.050  35.860  31.750  1.00  0.00           N
ATOM   4689  HN  LYS A 875      47.570  35.580  32.560  1.00  0.00           H
ATOM   4690  CA  LYS A 875      46.390  34.850  30.910  1.00  0.00           C
ATOM   4691  HA  LYS A 875      46.090  35.330  29.990  1.00  0.00           H
ATOM   4692  CB  LYS A 875      47.330  33.640  30.530  1.00  0.00           C
ATOM   4693  HB1 LYS A 875      46.800  32.760  30.130  1.00  0.00           H
ATOM   4694  HB2 LYS A 875      47.740  33.280  31.500  1.00  0.00           H
ATOM   4695  CG  LYS A 875      48.460  34.210  29.680  1.00  0.00           C
ATOM   4696  HG1 LYS A 875      49.210  34.810  30.250  1.00  0.00           H
ATOM   4697  HG2 LYS A 875      48.020  34.900  28.930  1.00  0.00           H
ATOM   4698  CD  LYS A 875      49.310  33.250  28.860  1.00  0.00           C
ATOM   4699  HD1 LYS A 875      49.970  33.740  28.120  1.00  0.00           H
ATOM   4700  HD2 LYS A 875      48.660  32.660  28.180  1.00  0.00           H
ATOM   4701  CE  LYS A 875      50.240  32.400  29.750  1.00  0.00           C
ATOM   4702  HE1 LYS A 875      50.500  31.570  29.060  1.00  0.00           H
ATOM   4703  HE2 LYS A 875      49.620  32.010  30.590  1.00  0.00           H
ATOM   4704  NZ  LYS A 875      51.340  33.050  30.390  1.00  0.00           N
ATOM   4705  HZ1 LYS A 875      51.980  32.360  30.820  1.00  0.00           H
ATOM   4706  HZ2 LYS A 875      51.020  33.710  31.120  1.00  0.00           H
ATOM   4707  HZ3 LYS A 875      51.900  33.650  29.760  1.00  0.00           H
ATOM   4708  C   LYS A 875      45.130  34.340  31.560  1.00  0.00           C
ATOM   4709  O   LYS A 875      44.240  33.760  30.890  1.00  0.00           O
ATOM   4710  N   LYS A 876      44.970  34.620  32.890  1.00  0.00           N
ATOM   4711  HN  LYS A 876      45.800  34.880  33.340  1.00  0.00           H
ATOM   4712  CA  LYS A 876      43.690  34.380  33.540  1.00  0.00           C
ATOM   4713  HA  LYS A 876      43.090  33.650  33.000  1.00  0.00           H
ATOM   4714  CB  LYS A 876      43.970  33.620  34.910  1.00  0.00           C
ATOM   4715  HB1 LYS A 876      43.050  33.610  35.520  1.00  0.00           H
ATOM   4716  HB2 LYS A 876      44.770  34.110  35.510  1.00  0.00           H
ATOM   4717  CG  LYS A 876      44.490  32.210  34.630  1.00  0.00           C
ATOM   4718  HG1 LYS A 876      45.350  32.220  33.930  1.00  0.00           H
ATOM   4719  HG2 LYS A 876      43.670  31.670  34.120  1.00  0.00           H
ATOM   4720  CD  LYS A 876      45.090  31.520  35.880  1.00  0.00           C
ATOM   4721  HD1 LYS A 876      44.400  31.720  36.740  1.00  0.00           H
ATOM   4722  HD2 LYS A 876      46.070  31.980  36.150  1.00  0.00           H
ATOM   4723  CE  LYS A 876      45.260  30.030  35.670  1.00  0.00           C
ATOM   4724  HE1 LYS A 876      46.030  29.880  34.890  1.00  0.00           H
ATOM   4725  HE2 LYS A 876      44.370  29.450  35.330  1.00  0.00           H
ATOM   4726  NZ  LYS A 876      45.840  29.500  36.890  1.00  0.00           N
ATOM   4727  HZ1 LYS A 876      46.720  30.010  37.150  1.00  0.00           H
ATOM   4728  HZ2 LYS A 876      45.960  28.470  36.780  1.00  0.00           H
ATOM   4729  HZ3 LYS A 876      45.220  29.710  37.700  1.00  0.00           H
ATOM   4730  C   LYS A 876      43.070  35.690  33.700  1.00  0.00           C
ATOM   4731  O   LYS A 876      43.660  36.640  34.300  1.00  0.00           O
ATOM   4732  N   GLY A 877      41.760  35.880  33.290  1.00  0.00           N
ATOM   4733  HN  GLY A 877      41.370  35.210  32.650  1.00  0.00           H
ATOM   4734  CA  GLY A 877      40.840  37.030  33.590  1.00  0.00           C
ATOM   4735  HA1 GLY A 877      39.880  36.650  33.270  1.00  0.00           H
ATOM   4736  HA2 GLY A 877      41.170  37.920  33.080  1.00  0.00           H
ATOM   4737  C   GLY A 877      40.770  37.380  35.060  1.00  0.00           C
ATOM   4738  O   GLY A 877      41.020  36.540  35.900  1.00  0.00           O
ATOM   4739  N   ALA A 878      40.480  38.690  35.390  1.00  0.00           N
ATOM   4740  HN  ALA A 878      40.330  39.470  34.790  1.00  0.00           H
ATOM   4741  CA  ALA A 878      40.510  39.120  36.740  1.00  0.00           C
ATOM   4742  HA  ALA A 878      40.890  38.350  37.400  1.00  0.00           H
ATOM   4743  CB  ALA A 878      41.320  40.360  37.010  1.00  0.00           C
ATOM   4744  HB1 ALA A 878      41.180  40.780  38.030  1.00  0.00           H
ATOM   4745  HB2 ALA A 878      40.990  41.170  36.330  1.00  0.00           H
ATOM   4746  HB3 ALA A 878      42.410  40.210  36.840  1.00  0.00           H
ATOM   4747  C   ALA A 878      39.140  39.420  37.380  1.00  0.00           C
ATOM   4748  O   ALA A 878      38.600  38.560  38.090  1.00  0.00           O
ATOM   4749  N   GLY A 879      38.600  40.660  37.080  1.00  0.00           N
ATOM   4750  HN  GLY A 879      38.960  41.110  36.270  1.00  0.00           H
ATOM   4751  CA  GLY A 879      37.450  41.240  37.870  1.00  0.00           C
ATOM   4752  HA1 GLY A 879      36.650  40.530  37.940  1.00  0.00           H
ATOM   4753  HA2 GLY A 879      37.150  42.070  37.230  1.00  0.00           H
ATOM   4754  C   GLY A 879      37.920  41.760  39.180  1.00  0.00           C
ATOM   4755  O   GLY A 879      38.820  41.220  39.900  1.00  0.00           O
ATOM   4756  N   TYR A 880      37.370  42.860  39.620  1.00  0.00           N
ATOM   4757  HN  TYR A 880      36.610  43.270  39.130  1.00  0.00           H
ATOM   4758  CA  TYR A 880      37.690  43.570  40.940  1.00  0.00           C
ATOM   4759  HA  TYR A 880      38.680  43.180  41.150  1.00  0.00           H
ATOM   4760  CB  TYR A 880      37.450  45.070  40.680  1.00  0.00           C
ATOM   4761  HB1 TYR A 880      37.640  45.740  41.550  1.00  0.00           H
ATOM   4762  HB2 TYR A 880      36.420  45.180  40.290  1.00  0.00           H
ATOM   4763  CG  TYR A 880      38.510  45.490  39.720  1.00  0.00           C
ATOM   4764  CD1 TYR A 880      38.100  46.380  38.660  1.00  0.00           C
ATOM   4765  HD1 TYR A 880      37.130  46.840  38.620  1.00  0.00           H
ATOM   4766  CE1 TYR A 880      38.990  46.770  37.670  1.00  0.00           C
ATOM   4767  HE1 TYR A 880      38.660  47.340  36.800  1.00  0.00           H
ATOM   4768  CZ  TYR A 880      40.310  46.280  37.690  1.00  0.00           C
ATOM   4769  OH  TYR A 880      41.290  46.740  36.730  1.00  0.00           O
ATOM   4770  HH  TYR A 880      40.960  47.490  36.250  1.00  0.00           H
ATOM   4771  CD2 TYR A 880      39.820  45.030  39.700  1.00  0.00           C
ATOM   4772  HD2 TYR A 880      40.210  44.440  40.520  1.00  0.00           H
ATOM   4773  CE2 TYR A 880      40.740  45.400  38.690  1.00  0.00           C
ATOM   4774  HE2 TYR A 880      41.710  44.940  38.720  1.00  0.00           H
ATOM   4775  C   TYR A 880      36.800  43.340  42.090  1.00  0.00           C
ATOM   4776  O   TYR A 880      37.000  43.720  43.270  1.00  0.00           O
ATOM   4777  N   HSD A 881      35.550  42.910  41.760  1.00  0.00           N
ATOM   4778  HN  HSD A 881      35.280  42.550  40.870  1.00  0.00           H
ATOM   4779  CA  HSD A 881      34.410  43.030  42.590  1.00  0.00           C
ATOM   4780  HA  HSD A 881      34.540  43.870  43.250  1.00  0.00           H
ATOM   4781  CB  HSD A 881      33.050  43.180  41.850  1.00  0.00           C
ATOM   4782  HB1 HSD A 881      32.230  42.870  42.530  1.00  0.00           H
ATOM   4783  HB2 HSD A 881      33.020  42.590  40.910  1.00  0.00           H
ATOM   4784  ND1 HSD A 881      33.090  45.120  40.260  1.00  0.00           N
ATOM   4785  HD1 HSD A 881      33.590  44.750  39.470  1.00  0.00           H
ATOM   4786  CG  HSD A 881      32.760  44.590  41.460  1.00  0.00           C
ATOM   4787  CE1 HSD A 881      32.440  46.310  40.260  1.00  0.00           C
ATOM   4788  HE1 HSD A 881      32.580  46.950  39.390  1.00  0.00           H
ATOM   4789  NE2 HSD A 881      31.890  46.540  41.440  1.00  0.00           N
ATOM   4790  CD2 HSD A 881      32.060  45.420  42.180  1.00  0.00           C
ATOM   4791  HD2 HSD A 881      31.550  45.380  43.130  1.00  0.00           H
ATOM   4792  C   HSD A 881      34.240  41.930  43.590  1.00  0.00           C
ATOM   4793  O   HSD A 881      33.820  42.170  44.690  1.00  0.00           O
ATOM   4794  N   LEU A 882      34.570  40.680  43.190  1.00  0.00           N
ATOM   4795  HN  LEU A 882      34.910  40.440  42.280  1.00  0.00           H
ATOM   4796  CA  LEU A 882      34.770  39.600  44.130  1.00  0.00           C
ATOM   4797  HA  LEU A 882      33.900  39.620  44.770  1.00  0.00           H
ATOM   4798  CB  LEU A 882      34.810  38.260  43.430  1.00  0.00           C
ATOM   4799  HB1 LEU A 882      35.840  38.290  43.030  1.00  0.00           H
ATOM   4800  HB2 LEU A 882      34.130  38.180  42.560  1.00  0.00           H
ATOM   4801  CG  LEU A 882      34.650  36.970  44.270  1.00  0.00           C
ATOM   4802  HG  LEU A 882      35.360  36.870  45.120  1.00  0.00           H
ATOM   4803  CD1 LEU A 882      33.270  36.890  44.950  1.00  0.00           C
ATOM   4804 HD11 LEU A 882      33.220  35.960  45.560  1.00  0.00           H
ATOM   4805 HD12 LEU A 882      32.480  36.900  44.160  1.00  0.00           H
ATOM   4806 HD13 LEU A 882      33.220  37.810  45.570  1.00  0.00           H
ATOM   4807  CD2 LEU A 882      34.720  35.760  43.330  1.00  0.00           C
ATOM   4808 HD21 LEU A 882      34.580  34.820  43.920  1.00  0.00           H
ATOM   4809 HD22 LEU A 882      35.600  35.750  42.670  1.00  0.00           H
ATOM   4810 HD23 LEU A 882      33.840  35.850  42.660  1.00  0.00           H
ATOM   4811  C   LEU A 882      35.910  39.800  45.140  1.00  0.00           C
ATOM   4812  O   LEU A 882      35.780  39.610  46.340  1.00  0.00           O
ATOM   4813  N   ASP A 883      37.060  40.160  44.590  1.00  0.00           N
ATOM   4814  HN  ASP A 883      37.120  40.290  43.600  1.00  0.00           H
ATOM   4815  CA  ASP A 883      38.210  40.590  45.360  1.00  0.00           C
ATOM   4816  HA  ASP A 883      38.530  39.620  45.720  1.00  0.00           H
ATOM   4817  CB  ASP A 883      39.300  41.120  44.420  1.00  0.00           C
ATOM   4818  HB1 ASP A 883      39.130  42.140  44.010  1.00  0.00           H
ATOM   4819  HB2 ASP A 883      39.240  40.470  43.520  1.00  0.00           H
ATOM   4820  CG  ASP A 883      40.650  40.930  45.100  1.00  0.00           C
ATOM   4821  OD1 ASP A 883      41.330  41.870  45.430  1.00  0.00           O
ATOM   4822  OD2 ASP A 883      41.130  39.670  45.030  1.00  0.00           O
ATOM   4823  HD2 ASP A 883      41.940  39.570  45.540  1.00  0.00           H
ATOM   4824  C   ASP A 883      37.910  41.630  46.490  1.00  0.00           C
ATOM   4825  O   ASP A 883      38.110  41.420  47.700  1.00  0.00           O
ATOM   4826  N   LEU A 884      37.260  42.810  46.120  1.00  0.00           N
ATOM   4827  HN  LEU A 884      37.100  43.070  45.180  1.00  0.00           H
ATOM   4828  CA  LEU A 884      36.710  43.800  47.090  1.00  0.00           C
ATOM   4829  HA  LEU A 884      37.580  44.100  47.660  1.00  0.00           H
ATOM   4830  CB  LEU A 884      36.320  45.120  46.340  1.00  0.00           C
ATOM   4831  HB1 LEU A 884      35.820  44.860  45.380  1.00  0.00           H
ATOM   4832  HB2 LEU A 884      37.260  45.650  46.070  1.00  0.00           H
ATOM   4833  CG  LEU A 884      35.350  46.050  46.990  1.00  0.00           C
ATOM   4834  HG  LEU A 884      34.510  45.480  47.430  1.00  0.00           H
ATOM   4835  CD1 LEU A 884      36.010  46.870  48.130  1.00  0.00           C
ATOM   4836 HD11 LEU A 884      36.450  47.770  47.650  1.00  0.00           H
ATOM   4837 HD12 LEU A 884      36.830  46.220  48.500  1.00  0.00           H
ATOM   4838 HD13 LEU A 884      35.430  47.250  48.990  1.00  0.00           H
ATOM   4839  CD2 LEU A 884      34.710  46.960  45.930  1.00  0.00           C
ATOM   4840 HD21 LEU A 884      34.040  46.450  45.210  1.00  0.00           H
ATOM   4841 HD22 LEU A 884      35.590  47.460  45.460  1.00  0.00           H
ATOM   4842 HD23 LEU A 884      34.030  47.760  46.310  1.00  0.00           H
ATOM   4843  C   LEU A 884      35.600  43.270  48.010  1.00  0.00           C
ATOM   4844  O   LEU A 884      35.490  43.680  49.170  1.00  0.00           O
ATOM   4845  N   LEU A 885      34.720  42.380  47.550  1.00  0.00           N
ATOM   4846  HN  LEU A 885      34.580  42.210  46.570  1.00  0.00           H
ATOM   4847  CA  LEU A 885      33.690  41.760  48.370  1.00  0.00           C
ATOM   4848  HA  LEU A 885      33.070  42.520  48.810  1.00  0.00           H
ATOM   4849  CB  LEU A 885      32.710  40.920  47.530  1.00  0.00           C
ATOM   4850  HB1 LEU A 885      33.250  40.110  46.990  1.00  0.00           H
ATOM   4851  HB2 LEU A 885      32.210  41.610  46.810  1.00  0.00           H
ATOM   4852  CG  LEU A 885      31.530  40.160  48.300  1.00  0.00           C
ATOM   4853  HG  LEU A 885      31.920  39.320  48.910  1.00  0.00           H
ATOM   4854  CD1 LEU A 885      30.840  41.020  49.360  1.00  0.00           C
ATOM   4855 HD11 LEU A 885      30.160  41.730  48.840  1.00  0.00           H
ATOM   4856 HD12 LEU A 885      31.430  41.710  50.000  1.00  0.00           H
ATOM   4857 HD13 LEU A 885      30.060  40.490  49.950  1.00  0.00           H
ATOM   4858  CD2 LEU A 885      30.600  39.700  47.270  1.00  0.00           C
ATOM   4859 HD21 LEU A 885      31.170  39.050  46.570  1.00  0.00           H
ATOM   4860 HD22 LEU A 885      30.250  40.540  46.650  1.00  0.00           H
ATOM   4861 HD23 LEU A 885      29.790  39.130  47.780  1.00  0.00           H
ATOM   4862  C   LEU A 885      34.320  40.880  49.480  1.00  0.00           C
ATOM   4863  O   LEU A 885      33.830  40.960  50.570  1.00  0.00           O
ATOM   4864  N   MET A 886      35.370  40.130  49.230  1.00  0.00           N
ATOM   4865  HN  MET A 886      35.700  40.030  48.290  1.00  0.00           H
ATOM   4866  CA  MET A 886      35.970  39.310  50.280  1.00  0.00           C
ATOM   4867  HA  MET A 886      35.120  38.670  50.510  1.00  0.00           H
ATOM   4868  CB  MET A 886      37.040  38.420  49.620  1.00  0.00           C
ATOM   4869  HB1 MET A 886      37.670  37.810  50.310  1.00  0.00           H
ATOM   4870  HB2 MET A 886      37.730  39.030  49.010  1.00  0.00           H
ATOM   4871  CG  MET A 886      36.480  37.260  48.740  1.00  0.00           C
ATOM   4872  HG1 MET A 886      37.340  36.720  48.300  1.00  0.00           H
ATOM   4873  HG2 MET A 886      35.990  37.670  47.830  1.00  0.00           H
ATOM   4874  SD  MET A 886      35.420  36.120  49.580  1.00  0.00           S
ATOM   4875  CE  MET A 886      34.260  35.520  48.280  1.00  0.00           C
ATOM   4876  HE1 MET A 886      33.680  36.310  47.740  1.00  0.00           H
ATOM   4877  HE2 MET A 886      33.430  34.970  48.780  1.00  0.00           H
ATOM   4878  HE3 MET A 886      34.720  34.750  47.640  1.00  0.00           H
ATOM   4879  C   MET A 886      36.540  39.990  51.500  1.00  0.00           C
ATOM   4880  O   MET A 886      36.260  39.660  52.690  1.00  0.00           O
ATOM   4881  N   VAL A 887      37.310  41.010  51.180  1.00  0.00           N
ATOM   4882  HN  VAL A 887      37.390  41.290  50.230  1.00  0.00           H
ATOM   4883  CA  VAL A 887      37.870  41.990  52.170  1.00  0.00           C
ATOM   4884  HA  VAL A 887      38.230  41.390  53.000  1.00  0.00           H
ATOM   4885  CB  VAL A 887      38.930  42.920  51.590  1.00  0.00           C
ATOM   4886  HB  VAL A 887      38.480  43.630  50.880  1.00  0.00           H
ATOM   4887  CG1 VAL A 887      39.740  43.690  52.610  1.00  0.00           C
ATOM   4888 HG11 VAL A 887      39.140  44.450  53.150  1.00  0.00           H
ATOM   4889 HG12 VAL A 887      40.580  44.220  52.090  1.00  0.00           H
ATOM   4890 HG13 VAL A 887      40.060  42.980  53.400  1.00  0.00           H
ATOM   4891  CG2 VAL A 887      39.940  42.160  50.800  1.00  0.00           C
ATOM   4892 HG21 VAL A 887      40.400  41.440  51.510  1.00  0.00           H
ATOM   4893 HG22 VAL A 887      40.710  42.870  50.430  1.00  0.00           H
ATOM   4894 HG23 VAL A 887      39.500  41.570  49.970  1.00  0.00           H
ATOM   4895  C   VAL A 887      36.750  42.760  52.860  1.00  0.00           C
ATOM   4896  O   VAL A 887      36.830  43.020  54.060  1.00  0.00           O
ATOM   4897  N   GLY A 888      35.660  43.180  52.110  1.00  0.00           N
ATOM   4898  HN  GLY A 888      35.700  43.070  51.110  1.00  0.00           H
ATOM   4899  CA  GLY A 888      34.390  43.710  52.620  1.00  0.00           C
ATOM   4900  HA1 GLY A 888      33.650  43.780  51.830  1.00  0.00           H
ATOM   4901  HA2 GLY A 888      34.570  44.700  53.010  1.00  0.00           H
ATOM   4902  C   GLY A 888      33.690  42.810  53.570  1.00  0.00           C
ATOM   4903  O   GLY A 888      33.040  43.300  54.530  1.00  0.00           O
ATOM   4904  N   VAL A 889      33.700  41.440  53.350  1.00  0.00           N
ATOM   4905  HN  VAL A 889      34.160  41.090  52.540  1.00  0.00           H
ATOM   4906  CA  VAL A 889      33.320  40.360  54.310  1.00  0.00           C
ATOM   4907  HA  VAL A 889      32.330  40.630  54.650  1.00  0.00           H
ATOM   4908  CB  VAL A 889      33.250  38.980  53.610  1.00  0.00           C
ATOM   4909  HB  VAL A 889      33.910  38.920  52.710  1.00  0.00           H
ATOM   4910  CG1 VAL A 889      33.740  37.780  54.470  1.00  0.00           C
ATOM   4911 HG11 VAL A 889      33.150  37.690  55.400  1.00  0.00           H
ATOM   4912 HG12 VAL A 889      34.820  37.880  54.720  1.00  0.00           H
ATOM   4913 HG13 VAL A 889      33.680  36.820  53.900  1.00  0.00           H
ATOM   4914  CG2 VAL A 889      31.810  38.710  53.040  1.00  0.00           C
ATOM   4915 HG21 VAL A 889      31.470  39.590  52.470  1.00  0.00           H
ATOM   4916 HG22 VAL A 889      31.220  38.350  53.910  1.00  0.00           H
ATOM   4917 HG23 VAL A 889      31.990  37.920  52.270  1.00  0.00           H
ATOM   4918  C   VAL A 889      34.150  40.470  55.670  1.00  0.00           C
ATOM   4919  O   VAL A 889      33.600  40.650  56.790  1.00  0.00           O
ATOM   4920  N   MET A 890      35.470  40.430  55.490  1.00  0.00           N
ATOM   4921  HN  MET A 890      35.780  40.370  54.550  1.00  0.00           H
ATOM   4922  CA  MET A 890      36.440  40.260  56.560  1.00  0.00           C
ATOM   4923  HA  MET A 890      36.060  39.500  57.220  1.00  0.00           H
ATOM   4924  CB  MET A 890      37.710  39.660  55.870  1.00  0.00           C
ATOM   4925  HB1 MET A 890      38.580  39.730  56.560  1.00  0.00           H
ATOM   4926  HB2 MET A 890      38.130  40.160  54.980  1.00  0.00           H
ATOM   4927  CG  MET A 890      37.700  38.130  55.520  1.00  0.00           C
ATOM   4928  HG1 MET A 890      38.730  37.820  55.240  1.00  0.00           H
ATOM   4929  HG2 MET A 890      37.190  38.110  54.530  1.00  0.00           H
ATOM   4930  SD  MET A 890      36.810  36.970  56.600  1.00  0.00           S
ATOM   4931  CE  MET A 890      37.950  36.810  58.040  1.00  0.00           C
ATOM   4932  HE1 MET A 890      37.290  36.490  58.870  1.00  0.00           H
ATOM   4933  HE2 MET A 890      38.440  37.780  58.290  1.00  0.00           H
ATOM   4934  HE3 MET A 890      38.820  36.160  57.820  1.00  0.00           H
ATOM   4935  C   MET A 890      36.780  41.410  57.400  1.00  0.00           C
ATOM   4936  O   MET A 890      37.080  41.220  58.570  1.00  0.00           O
ATOM   4937  N   LEU A 891      36.590  42.620  56.930  1.00  0.00           N
ATOM   4938  HN  LEU A 891      36.460  42.580  55.940  1.00  0.00           H
ATOM   4939  CA  LEU A 891      36.520  43.920  57.580  1.00  0.00           C
ATOM   4940  HA  LEU A 891      37.510  44.070  58.000  1.00  0.00           H
ATOM   4941  CB  LEU A 891      36.260  45.030  56.510  1.00  0.00           C
ATOM   4942  HB1 LEU A 891      35.900  45.940  57.040  1.00  0.00           H
ATOM   4943  HB2 LEU A 891      35.450  44.750  55.800  1.00  0.00           H
ATOM   4944  CG  LEU A 891      37.550  45.450  55.790  1.00  0.00           C
ATOM   4945  HG  LEU A 891      38.150  44.550  55.540  1.00  0.00           H
ATOM   4946  CD1 LEU A 891      37.300  46.260  54.550  1.00  0.00           C
ATOM   4947 HD11 LEU A 891      36.770  45.640  53.810  1.00  0.00           H
ATOM   4948 HD12 LEU A 891      38.280  46.480  54.060  1.00  0.00           H
ATOM   4949 HD13 LEU A 891      36.820  47.250  54.720  1.00  0.00           H
ATOM   4950  CD2 LEU A 891      38.480  46.240  56.750  1.00  0.00           C
ATOM   4951 HD21 LEU A 891      38.020  47.140  57.210  1.00  0.00           H
ATOM   4952 HD22 LEU A 891      39.360  46.580  56.180  1.00  0.00           H
ATOM   4953 HD23 LEU A 891      38.970  45.580  57.510  1.00  0.00           H
ATOM   4954  C   LEU A 891      35.360  43.800  58.590  1.00  0.00           C
ATOM   4955  O   LEU A 891      35.560  44.260  59.710  1.00  0.00           O
ATOM   4956  N   GLY A 892      34.190  43.140  58.290  1.00  0.00           N
ATOM   4957  HN  GLY A 892      34.040  42.730  57.390  1.00  0.00           H
ATOM   4958  CA  GLY A 892      33.210  42.890  59.310  1.00  0.00           C
ATOM   4959  HA1 GLY A 892      32.430  42.260  58.920  1.00  0.00           H
ATOM   4960  HA2 GLY A 892      32.890  43.770  59.840  1.00  0.00           H
ATOM   4961  C   GLY A 892      33.760  41.930  60.350  1.00  0.00           C
ATOM   4962  O   GLY A 892      33.840  42.260  61.510  1.00  0.00           O
ATOM   4963  N   VAL A 893      34.170  40.670  59.910  1.00  0.00           N
ATOM   4964  HN  VAL A 893      33.930  40.520  58.960  1.00  0.00           H
ATOM   4965  CA  VAL A 893      34.630  39.610  60.740  1.00  0.00           C
ATOM   4966  HA  VAL A 893      33.880  39.330  61.460  1.00  0.00           H
ATOM   4967  CB  VAL A 893      34.900  38.260  60.030  1.00  0.00           C
ATOM   4968  HB  VAL A 893      35.780  38.380  59.370  1.00  0.00           H
ATOM   4969  CG1 VAL A 893      35.380  37.130  61.040  1.00  0.00           C
ATOM   4970 HG11 VAL A 893      35.380  36.140  60.530  1.00  0.00           H
ATOM   4971 HG12 VAL A 893      34.660  37.140  61.870  1.00  0.00           H
ATOM   4972 HG13 VAL A 893      36.380  37.290  61.520  1.00  0.00           H
ATOM   4973  CG2 VAL A 893      33.590  37.750  59.370  1.00  0.00           C
ATOM   4974 HG21 VAL A 893      32.740  37.710  60.090  1.00  0.00           H
ATOM   4975 HG22 VAL A 893      33.750  36.760  58.880  1.00  0.00           H
ATOM   4976 HG23 VAL A 893      33.310  38.410  58.530  1.00  0.00           H
ATOM   4977  C   VAL A 893      35.760  39.990  61.740  1.00  0.00           C
ATOM   4978  O   VAL A 893      35.640  39.730  62.980  1.00  0.00           O
ATOM   4979  N   CYS A 894      36.830  40.760  61.300  1.00  0.00           N
ATOM   4980  HN  CYS A 894      36.920  40.960  60.330  1.00  0.00           H
ATOM   4981  CA  CYS A 894      37.910  41.380  62.090  1.00  0.00           C
ATOM   4982  HA  CYS A 894      38.490  40.660  62.650  1.00  0.00           H
ATOM   4983  CB  CYS A 894      38.900  42.210  61.270  1.00  0.00           C
ATOM   4984  HB1 CYS A 894      39.550  42.840  61.920  1.00  0.00           H
ATOM   4985  HB2 CYS A 894      38.230  42.960  60.780  1.00  0.00           H
ATOM   4986  SG  CYS A 894      39.920  41.280  60.030  1.00  0.00           S
ATOM   4987  HG1 CYS A 894      38.910  41.330  59.170  1.00  0.00           H
ATOM   4988  C   CYS A 894      37.320  42.300  63.110  1.00  0.00           C
ATOM   4989  O   CYS A 894      37.810  42.360  64.220  1.00  0.00           O
ATOM   4990  N   SER A 895      36.210  43.050  62.790  1.00  0.00           N
ATOM   4991  HN  SER A 895      35.770  42.920  61.910  1.00  0.00           H
ATOM   4992  CA  SER A 895      35.610  43.910  63.780  1.00  0.00           C
ATOM   4993  HA  SER A 895      36.360  44.530  64.260  1.00  0.00           H
ATOM   4994  CB  SER A 895      34.680  45.050  63.230  1.00  0.00           C
ATOM   4995  HB1 SER A 895      35.160  45.740  62.490  1.00  0.00           H
ATOM   4996  HB2 SER A 895      34.510  45.790  64.050  1.00  0.00           H
ATOM   4997  OG  SER A 895      33.470  44.590  62.680  1.00  0.00           O
ATOM   4998  HG1 SER A 895      33.630  43.820  62.140  1.00  0.00           H
ATOM   4999  C   SER A 895      34.960  43.270  64.990  1.00  0.00           C
ATOM   5000  O   SER A 895      35.130  43.650  66.190  1.00  0.00           O
ATOM   5001  N   VAL A 896      34.170  42.190  64.760  1.00  0.00           N
ATOM   5002  HN  VAL A 896      33.990  42.020  63.790  1.00  0.00           H
ATOM   5003  CA  VAL A 896      33.440  41.450  65.770  1.00  0.00           C
ATOM   5004  HA  VAL A 896      32.930  42.300  66.180  1.00  0.00           H
ATOM   5005  CB  VAL A 896      32.440  40.530  65.130  1.00  0.00           C
ATOM   5006  HB  VAL A 896      32.930  39.760  64.520  1.00  0.00           H
ATOM   5007  CG1 VAL A 896      31.600  40.010  66.270  1.00  0.00           C
ATOM   5008 HG11 VAL A 896      31.440  40.740  67.090  1.00  0.00           H
ATOM   5009 HG12 VAL A 896      32.070  39.060  66.630  1.00  0.00           H
ATOM   5010 HG13 VAL A 896      30.560  39.780  65.950  1.00  0.00           H
ATOM   5011  CG2 VAL A 896      31.530  41.360  64.140  1.00  0.00           C
ATOM   5012 HG21 VAL A 896      31.020  42.130  64.760  1.00  0.00           H
ATOM   5013 HG22 VAL A 896      30.690  40.670  63.900  1.00  0.00           H
ATOM   5014 HG23 VAL A 896      31.990  41.820  63.250  1.00  0.00           H
ATOM   5015  C   VAL A 896      34.330  40.820  66.770  1.00  0.00           C
ATOM   5016  O   VAL A 896      34.070  40.750  67.970  1.00  0.00           O
ATOM   5017  N   MET A 897      35.480  40.260  66.320  1.00  0.00           N
ATOM   5018  HN  MET A 897      35.690  40.370  65.360  1.00  0.00           H
ATOM   5019  CA  MET A 897      36.500  39.590  67.160  1.00  0.00           C
ATOM   5020  HA  MET A 897      36.140  39.050  68.020  1.00  0.00           H
ATOM   5021  CB  MET A 897      37.150  38.430  66.270  1.00  0.00           C
ATOM   5022  HB1 MET A 897      37.870  37.810  66.840  1.00  0.00           H
ATOM   5023  HB2 MET A 897      37.860  38.800  65.500  1.00  0.00           H
ATOM   5024  CG  MET A 897      36.060  37.440  65.850  1.00  0.00           C
ATOM   5025  HG1 MET A 897      35.220  37.950  65.310  1.00  0.00           H
ATOM   5026  HG2 MET A 897      35.640  37.000  66.780  1.00  0.00           H
ATOM   5027  SD  MET A 897      36.890  36.060  64.950  1.00  0.00           S
ATOM   5028  CE  MET A 897      35.710  34.760  65.190  1.00  0.00           C
ATOM   5029  HE1 MET A 897      36.160  33.830  64.800  1.00  0.00           H
ATOM   5030  HE2 MET A 897      34.850  35.010  64.520  1.00  0.00           H
ATOM   5031  HE3 MET A 897      35.420  34.710  66.260  1.00  0.00           H
ATOM   5032  C   MET A 897      37.670  40.460  67.560  1.00  0.00           C
ATOM   5033  O   MET A 897      38.710  39.970  68.040  1.00  0.00           O
ATOM   5034  N   GLY A 898      37.480  41.810  67.270  1.00  0.00           N
ATOM   5035  HN  GLY A 898      36.710  42.200  66.780  1.00  0.00           H
ATOM   5036  CA  GLY A 898      38.320  42.860  67.740  1.00  0.00           C
ATOM   5037  HA1 GLY A 898      38.410  42.950  68.810  1.00  0.00           H
ATOM   5038  HA2 GLY A 898      37.890  43.750  67.290  1.00  0.00           H
ATOM   5039  C   GLY A 898      39.820  42.930  67.220  1.00  0.00           C
ATOM   5040  O   GLY A 898      40.760  43.280  67.950  1.00  0.00           O
ATOM   5041  N   LEU A 899      40.010  42.570  65.950  1.00  0.00           N
ATOM   5042  HN  LEU A 899      39.240  42.240  65.420  1.00  0.00           H
ATOM   5043  CA  LEU A 899      41.340  42.270  65.410  1.00  0.00           C
ATOM   5044  HA  LEU A 899      41.950  42.000  66.250  1.00  0.00           H
ATOM   5045  CB  LEU A 899      41.310  41.060  64.480  1.00  0.00           C
ATOM   5046  HB1 LEU A 899      42.330  40.860  64.070  1.00  0.00           H
ATOM   5047  HB2 LEU A 899      40.640  41.290  63.620  1.00  0.00           H
ATOM   5048  CG  LEU A 899      40.660  39.790  65.050  1.00  0.00           C
ATOM   5049  HG  LEU A 899      39.680  40.070  65.500  1.00  0.00           H
ATOM   5050  CD1 LEU A 899      40.490  38.830  63.920  1.00  0.00           C
ATOM   5051 HD11 LEU A 899      40.030  39.230  62.990  1.00  0.00           H
ATOM   5052 HD12 LEU A 899      39.930  37.960  64.310  1.00  0.00           H
ATOM   5053 HD13 LEU A 899      41.510  38.550  63.570  1.00  0.00           H
ATOM   5054  CD2 LEU A 899      41.450  39.260  66.250  1.00  0.00           C
ATOM   5055 HD21 LEU A 899      41.120  38.290  66.670  1.00  0.00           H
ATOM   5056 HD22 LEU A 899      41.300  39.960  67.100  1.00  0.00           H
ATOM   5057 HD23 LEU A 899      42.540  39.140  66.110  1.00  0.00           H
ATOM   5058  C   LEU A 899      41.770  43.500  64.690  1.00  0.00           C
ATOM   5059  O   LEU A 899      40.890  44.320  64.330  1.00  0.00           O
ATOM   5060  N   PRO A 900      43.130  43.620  64.400  1.00  0.00           N
[truncated: 7,490,634 more chars]
