# Supplementary material for: CryoEM and computational modeling structural insights into the pH regulator NBCn1
Source: Nat Commun. 2025 Nov 11;16:9932. doi: 10.1038/s41467-025-64868-z (PMC12606367; doi:10.1038/s41467-025-64868-z)
Supplement: Supplementary file 8 — Supplementary Data 6 [file 41467_2025_64868_MOESM8_ESM.zip › 1us_unrestr_MD_OF_IF_transition_apoNBCn1/transition_rep2_traj10_first.pdb]

REMARK    GENERATED BY TRJCONV
TITLE     Title t=   0.00000 step= 0
REMARK    THIS IS A SIMULATION BOX
CRYST1   96.322   96.322  104.404  90.00  90.00  90.00 P 1           1
MODEL        1
ATOM      1  N   LEU A 585      29.420  42.170  39.730  1.00  0.00           N
ATOM      2  HT1 LEU A 585      29.700  43.130  40.010  1.00  0.00           H
ATOM      3  HT2 LEU A 585      28.390  42.050  39.780  1.00  0.00           H
ATOM      4  HT3 LEU A 585      29.690  42.080  38.730  1.00  0.00           H
ATOM      5  CA  LEU A 585      30.050  41.140  40.590  1.00  0.00           C
ATOM      6  HA  LEU A 585      30.990  41.610  40.840  1.00  0.00           H
ATOM      7  CB  LEU A 585      29.190  40.810  41.770  1.00  0.00           C
ATOM      8  HB1 LEU A 585      28.150  40.480  41.580  1.00  0.00           H
ATOM      9  HB2 LEU A 585      29.060  41.750  42.350  1.00  0.00           H
ATOM     10  CG  LEU A 585      29.840  39.750  42.760  1.00  0.00           C
ATOM     11  HG  LEU A 585      29.730  38.760  42.270  1.00  0.00           H
ATOM     12  CD1 LEU A 585      31.180  40.160  43.240  1.00  0.00           C
ATOM     13 HD11 LEU A 585      31.230  41.180  43.680  1.00  0.00           H
ATOM     14 HD12 LEU A 585      31.920  40.070  42.410  1.00  0.00           H
ATOM     15 HD13 LEU A 585      31.470  39.530  44.120  1.00  0.00           H
ATOM     16  CD2 LEU A 585      28.960  39.550  44.050  1.00  0.00           C
ATOM     17 HD21 LEU A 585      29.450  38.720  44.600  1.00  0.00           H
ATOM     18 HD22 LEU A 585      27.940  39.240  43.750  1.00  0.00           H
ATOM     19 HD23 LEU A 585      28.850  40.480  44.640  1.00  0.00           H
ATOM     20  C   LEU A 585      30.240  39.890  39.710  1.00  0.00           C
ATOM     21  O   LEU A 585      31.360  39.340  39.700  1.00  0.00           O
ATOM     22  N   ILE A 586      29.180  39.420  39.010  1.00  0.00           N
ATOM     23  HN  ILE A 586      28.260  39.740  39.210  1.00  0.00           H
ATOM     24  CA  ILE A 586      29.200  38.190  38.230  1.00  0.00           C
ATOM     25  HA  ILE A 586      29.470  37.450  38.960  1.00  0.00           H
ATOM     26  CB  ILE A 586      27.790  37.790  37.820  1.00  0.00           C
ATOM     27  HB  ILE A 586      27.150  37.940  38.710  1.00  0.00           H
ATOM     28  CG2 ILE A 586      27.190  38.660  36.670  1.00  0.00           C
ATOM     29 HG21 ILE A 586      26.110  38.490  36.520  1.00  0.00           H
ATOM     30 HG22 ILE A 586      27.610  38.440  35.670  1.00  0.00           H
ATOM     31 HG23 ILE A 586      27.390  39.740  36.870  1.00  0.00           H
ATOM     32  CG1 ILE A 586      27.640  36.220  37.570  1.00  0.00           C
ATOM     33 HG11 ILE A 586      28.000  36.020  36.530  1.00  0.00           H
ATOM     34 HG12 ILE A 586      26.540  36.100  37.600  1.00  0.00           H
ATOM     35  CD  ILE A 586      28.270  35.320  38.680  1.00  0.00           C
ATOM     36  HD1 ILE A 586      29.330  35.080  38.450  1.00  0.00           H
ATOM     37  HD2 ILE A 586      27.740  34.340  38.720  1.00  0.00           H
ATOM     38  HD3 ILE A 586      28.070  35.780  39.660  1.00  0.00           H
ATOM     39  C   ILE A 586      30.280  38.200  37.060  1.00  0.00           C
ATOM     40  O   ILE A 586      30.950  37.260  36.820  1.00  0.00           O
ATOM     41  N   LEU A 587      30.610  39.380  36.520  1.00  0.00           N
ATOM     42  HN  LEU A 587      30.080  40.180  36.790  1.00  0.00           H
ATOM     43  CA  LEU A 587      31.720  39.570  35.510  1.00  0.00           C
ATOM     44  HA  LEU A 587      31.540  38.860  34.720  1.00  0.00           H
ATOM     45  CB  LEU A 587      31.550  41.000  34.940  1.00  0.00           C
ATOM     46  HB1 LEU A 587      31.630  41.770  35.740  1.00  0.00           H
ATOM     47  HB2 LEU A 587      30.640  41.180  34.350  1.00  0.00           H
ATOM     48  CG  LEU A 587      32.760  41.480  34.040  1.00  0.00           C
ATOM     49  HG  LEU A 587      33.730  41.350  34.560  1.00  0.00           H
ATOM     50  CD1 LEU A 587      32.800  40.590  32.740  1.00  0.00           C
ATOM     51 HD11 LEU A 587      33.660  40.910  32.120  1.00  0.00           H
ATOM     52 HD12 LEU A 587      31.820  40.740  32.250  1.00  0.00           H
ATOM     53 HD13 LEU A 587      32.960  39.500  32.940  1.00  0.00           H
ATOM     54  CD2 LEU A 587      32.620  43.010  33.730  1.00  0.00           C
ATOM     55 HD21 LEU A 587      31.690  43.240  33.180  1.00  0.00           H
ATOM     56 HD22 LEU A 587      33.480  43.430  33.180  1.00  0.00           H
ATOM     57 HD23 LEU A 587      32.560  43.510  34.730  1.00  0.00           H
ATOM     58  C   LEU A 587      33.100  39.110  36.030  1.00  0.00           C
ATOM     59  O   LEU A 587      33.770  38.500  35.210  1.00  0.00           O
ATOM     60  N   ASP A 588      33.550  39.460  37.260  1.00  0.00           N
ATOM     61  HN  ASP A 588      33.060  40.130  37.800  1.00  0.00           H
ATOM     62  CA  ASP A 588      34.700  38.930  37.950  1.00  0.00           C
ATOM     63  HA  ASP A 588      35.560  39.210  37.360  1.00  0.00           H
ATOM     64  CB  ASP A 588      34.900  39.610  39.400  1.00  0.00           C
ATOM     65  HB1 ASP A 588      35.810  39.180  39.870  1.00  0.00           H
ATOM     66  HB2 ASP A 588      34.010  39.310  40.000  1.00  0.00           H
ATOM     67  CG  ASP A 588      34.980  41.060  39.540  1.00  0.00           C
ATOM     68  OD1 ASP A 588      35.350  41.480  40.660  1.00  0.00           O
ATOM     69  OD2 ASP A 588      34.690  41.800  38.600  1.00  0.00           O
ATOM     70  C   ASP A 588      34.720  37.400  38.150  1.00  0.00           C
ATOM     71  O   ASP A 588      35.730  36.730  37.990  1.00  0.00           O
ATOM     72  N   ILE A 589      33.510  36.880  38.470  1.00  0.00           N
ATOM     73  HN  ILE A 589      32.710  37.450  38.330  1.00  0.00           H
ATOM     74  CA  ILE A 589      33.360  35.480  38.700  1.00  0.00           C
ATOM     75  HA  ILE A 589      34.110  35.230  39.440  1.00  0.00           H
ATOM     76  CB  ILE A 589      32.010  35.160  39.410  1.00  0.00           C
ATOM     77  HB  ILE A 589      31.230  35.530  38.710  1.00  0.00           H
ATOM     78  CG2 ILE A 589      31.750  33.590  39.400  1.00  0.00           C
ATOM     79 HG21 ILE A 589      32.700  33.010  39.470  1.00  0.00           H
ATOM     80 HG22 ILE A 589      31.160  33.390  38.480  1.00  0.00           H
ATOM     81 HG23 ILE A 589      31.160  33.350  40.300  1.00  0.00           H
ATOM     82  CG1 ILE A 589      31.820  35.820  40.770  1.00  0.00           C
ATOM     83 HG11 ILE A 589      30.740  36.040  40.900  1.00  0.00           H
ATOM     84 HG12 ILE A 589      32.220  36.860  40.700  1.00  0.00           H
ATOM     85  CD  ILE A 589      32.310  35.030  41.950  1.00  0.00           C
ATOM     86  HD1 ILE A 589      33.350  34.720  41.730  1.00  0.00           H
ATOM     87  HD2 ILE A 589      31.730  34.090  42.030  1.00  0.00           H
ATOM     88  HD3 ILE A 589      32.130  35.570  42.900  1.00  0.00           H
ATOM     89  C   ILE A 589      33.580  34.600  37.490  1.00  0.00           C
ATOM     90  O   ILE A 589      34.350  33.640  37.470  1.00  0.00           O
ATOM     91  N   LYS A 590      32.900  34.960  36.410  1.00  0.00           N
ATOM     92  HN  LYS A 590      32.210  35.660  36.540  1.00  0.00           H
ATOM     93  CA  LYS A 590      33.020  34.380  35.050  1.00  0.00           C
ATOM     94  HA  LYS A 590      32.820  33.330  35.230  1.00  0.00           H
ATOM     95  CB  LYS A 590      31.960  35.030  34.130  1.00  0.00           C
ATOM     96  HB1 LYS A 590      32.290  34.690  33.130  1.00  0.00           H
ATOM     97  HB2 LYS A 590      32.200  36.110  34.210  1.00  0.00           H
ATOM     98  CG  LYS A 590      30.620  34.490  34.470  1.00  0.00           C
ATOM     99  HG1 LYS A 590      30.610  34.190  35.540  1.00  0.00           H
ATOM    100  HG2 LYS A 590      30.380  33.540  33.960  1.00  0.00           H
ATOM    101  CD  LYS A 590      29.490  35.440  34.150  1.00  0.00           C
ATOM    102  HD1 LYS A 590      29.640  36.380  34.740  1.00  0.00           H
ATOM    103  HD2 LYS A 590      28.490  35.010  34.400  1.00  0.00           H
ATOM    104  CE  LYS A 590      29.330  35.890  32.720  1.00  0.00           C
ATOM    105  HE1 LYS A 590      30.240  36.420  32.370  1.00  0.00           H
ATOM    106  HE2 LYS A 590      28.410  36.520  32.670  1.00  0.00           H
ATOM    107  NZ  LYS A 590      29.090  34.740  31.850  1.00  0.00           N
ATOM    108  HZ1 LYS A 590      28.430  34.940  31.070  1.00  0.00           H
ATOM    109  HZ2 LYS A 590      28.840  33.870  32.380  1.00  0.00           H
ATOM    110  HZ3 LYS A 590      30.000  34.590  31.360  1.00  0.00           H
ATOM    111  C   LYS A 590      34.410  34.420  34.470  1.00  0.00           C
ATOM    112  O   LYS A 590      34.880  33.490  33.820  1.00  0.00           O
ATOM    113  N   ARG A 591      35.070  35.540  34.720  1.00  0.00           N
ATOM    114  HN  ARG A 591      34.620  36.290  35.200  1.00  0.00           H
ATOM    115  CA  ARG A 591      36.440  35.750  34.330  1.00  0.00           C
ATOM    116  HA  ARG A 591      36.500  35.600  33.260  1.00  0.00           H
ATOM    117  CB  ARG A 591      36.820  37.190  34.530  1.00  0.00           C
ATOM    118  HB1 ARG A 591      37.920  37.270  34.610  1.00  0.00           H
ATOM    119  HB2 ARG A 591      36.540  37.440  35.580  1.00  0.00           H
ATOM    120  CG  ARG A 591      36.300  38.160  33.430  1.00  0.00           C
ATOM    121  HG1 ARG A 591      35.200  38.150  33.260  1.00  0.00           H
ATOM    122  HG2 ARG A 591      36.670  37.820  32.450  1.00  0.00           H
ATOM    123  CD  ARG A 591      36.600  39.600  33.590  1.00  0.00           C
ATOM    124  HD1 ARG A 591      36.390  39.860  34.650  1.00  0.00           H
ATOM    125  HD2 ARG A 591      35.850  40.190  33.020  1.00  0.00           H
ATOM    126  NE  ARG A 591      38.000  39.880  33.140  1.00  0.00           N
ATOM    127  HE  ARG A 591      38.410  39.230  32.500  1.00  0.00           H
ATOM    128  CZ  ARG A 591      38.610  40.970  33.480  1.00  0.00           C
ATOM    129  NH1 ARG A 591      38.120  41.970  34.270  1.00  0.00           N
ATOM    130 HH11 ARG A 591      38.730  42.760  34.210  1.00  0.00           H
ATOM    131 HH12 ARG A 591      37.250  41.830  34.730  1.00  0.00           H
ATOM    132  NH2 ARG A 591      39.780  41.280  32.930  1.00  0.00           N
ATOM    133 HH21 ARG A 591      40.250  40.540  32.450  1.00  0.00           H
ATOM    134 HH22 ARG A 591      40.060  42.240  32.960  1.00  0.00           H
ATOM    135  C   ARG A 591      37.400  34.810  35.050  1.00  0.00           C
ATOM    136  O   ARG A 591      38.180  34.160  34.370  1.00  0.00           O
ATOM    137  N   LYS A 592      37.270  34.610  36.360  1.00  0.00           N
ATOM    138  HN  LYS A 592      36.650  35.140  36.910  1.00  0.00           H
ATOM    139  CA  LYS A 592      38.220  33.730  37.040  1.00  0.00           C
ATOM    140  HA  LYS A 592      39.240  33.960  36.750  1.00  0.00           H
ATOM    141  CB  LYS A 592      38.210  33.980  38.550  1.00  0.00           C
ATOM    142  HB1 LYS A 592      38.740  33.140  39.050  1.00  0.00           H
ATOM    143  HB2 LYS A 592      37.170  34.180  38.890  1.00  0.00           H
ATOM    144  CG  LYS A 592      38.790  35.310  39.010  1.00  0.00           C
ATOM    145  HG1 LYS A 592      38.840  35.310  40.120  1.00  0.00           H
ATOM    146  HG2 LYS A 592      38.180  36.170  38.660  1.00  0.00           H
ATOM    147  CD  LYS A 592      40.150  35.640  38.400  1.00  0.00           C
ATOM    148  HD1 LYS A 592      40.460  36.630  38.800  1.00  0.00           H
ATOM    149  HD2 LYS A 592      40.080  35.690  37.290  1.00  0.00           H
ATOM    150  CE  LYS A 592      41.210  34.660  38.810  1.00  0.00           C
ATOM    151  HE1 LYS A 592      41.090  33.620  38.400  1.00  0.00           H
ATOM    152  HE2 LYS A 592      41.310  34.470  39.900  1.00  0.00           H
ATOM    153  NZ  LYS A 592      42.580  35.120  38.410  1.00  0.00           N
ATOM    154  HZ1 LYS A 592      42.660  35.930  37.780  1.00  0.00           H
ATOM    155  HZ2 LYS A 592      43.000  34.280  37.970  1.00  0.00           H
ATOM    156  HZ3 LYS A 592      43.150  35.310  39.260  1.00  0.00           H
ATOM    157  C   LYS A 592      38.000  32.210  36.880  1.00  0.00           C
ATOM    158  O   LYS A 592      38.920  31.460  36.880  1.00  0.00           O
ATOM    159  N   ALA A 593      36.720  31.680  36.650  1.00  0.00           N
ATOM    160  HN  ALA A 593      35.880  32.200  36.730  1.00  0.00           H
ATOM    161  CA  ALA A 593      36.380  30.260  36.420  1.00  0.00           C
ATOM    162  HA  ALA A 593      36.470  29.750  37.370  1.00  0.00           H
ATOM    163  CB  ALA A 593      34.860  30.180  36.100  1.00  0.00           C
ATOM    164  HB1 ALA A 593      34.570  30.890  35.300  1.00  0.00           H
ATOM    165  HB2 ALA A 593      34.240  30.280  37.020  1.00  0.00           H
ATOM    166  HB3 ALA A 593      34.750  29.160  35.660  1.00  0.00           H
ATOM    167  C   ALA A 593      37.200  29.470  35.470  1.00  0.00           C
ATOM    168  O   ALA A 593      37.600  28.420  35.940  1.00  0.00           O
ATOM    169  N   PRO A 594      37.650  29.800  34.220  1.00  0.00           N
ATOM    170  CD  PRO A 594      37.200  30.970  33.440  1.00  0.00           C
ATOM    171  HD1 PRO A 594      37.440  31.910  33.990  1.00  0.00           H
ATOM    172  HD2 PRO A 594      36.160  31.010  33.050  1.00  0.00           H
ATOM    173  CA  PRO A 594      38.440  28.940  33.420  1.00  0.00           C
ATOM    174  HA  PRO A 594      38.170  27.920  33.660  1.00  0.00           H
ATOM    175  CB  PRO A 594      38.140  29.310  32.030  1.00  0.00           C
ATOM    176  HB1 PRO A 594      37.200  28.820  31.690  1.00  0.00           H
ATOM    177  HB2 PRO A 594      38.910  29.120  31.250  1.00  0.00           H
ATOM    178  CG  PRO A 594      37.990  30.760  32.150  1.00  0.00           C
ATOM    179  HG1 PRO A 594      39.000  31.190  32.040  1.00  0.00           H
ATOM    180  HG2 PRO A 594      37.330  31.130  31.340  1.00  0.00           H
ATOM    181  C   PRO A 594      39.900  28.930  33.810  1.00  0.00           C
ATOM    182  O   PRO A 594      40.620  28.140  33.220  1.00  0.00           O
ATOM    183  N   PHE A 595      40.370  29.710  34.770  1.00  0.00           N
ATOM    184  HN  PHE A 595      39.700  30.210  35.320  1.00  0.00           H
ATOM    185  CA  PHE A 595      41.770  29.800  35.110  1.00  0.00           C
ATOM    186  HA  PHE A 595      42.220  28.970  34.580  1.00  0.00           H
ATOM    187  CB  PHE A 595      42.170  31.270  34.640  1.00  0.00           C
ATOM    188  HB1 PHE A 595      43.170  31.490  35.070  1.00  0.00           H
ATOM    189  HB2 PHE A 595      41.410  32.020  34.970  1.00  0.00           H
ATOM    190  CG  PHE A 595      42.330  31.260  33.130  1.00  0.00           C
ATOM    191  CD1 PHE A 595      43.330  30.500  32.520  1.00  0.00           C
ATOM    192  HD1 PHE A 595      44.070  29.930  33.070  1.00  0.00           H
ATOM    193  CE1 PHE A 595      43.480  30.380  31.090  1.00  0.00           C
ATOM    194  HE1 PHE A 595      44.280  29.820  30.630  1.00  0.00           H
ATOM    195  CZ  PHE A 595      42.560  31.010  30.250  1.00  0.00           C
ATOM    196  HZ  PHE A 595      42.550  30.820  29.190  1.00  0.00           H
ATOM    197  CD2 PHE A 595      41.450  31.960  32.270  1.00  0.00           C
ATOM    198  HD2 PHE A 595      40.690  32.640  32.630  1.00  0.00           H
ATOM    199  CE2 PHE A 595      41.580  31.860  30.860  1.00  0.00           C
ATOM    200  HE2 PHE A 595      40.940  32.390  30.160  1.00  0.00           H
ATOM    201  C   PHE A 595      41.890  29.700  36.560  1.00  0.00           C
ATOM    202  O   PHE A 595      43.030  29.720  37.080  1.00  0.00           O
ATOM    203  N   PHE A 596      40.830  29.520  37.360  1.00  0.00           N
ATOM    204  HN  PHE A 596      39.900  29.450  37.010  1.00  0.00           H
ATOM    205  CA  PHE A 596      40.930  29.550  38.810  1.00  0.00           C
ATOM    206  HA  PHE A 596      41.440  30.430  39.160  1.00  0.00           H
ATOM    207  CB  PHE A 596      39.480  29.670  39.520  1.00  0.00           C
ATOM    208  HB1 PHE A 596      38.770  28.940  39.070  1.00  0.00           H
ATOM    209  HB2 PHE A 596      39.110  30.710  39.330  1.00  0.00           H
ATOM    210  CG  PHE A 596      39.430  29.490  41.010  1.00  0.00           C
ATOM    211  CD1 PHE A 596      38.650  28.450  41.630  1.00  0.00           C
ATOM    212  HD1 PHE A 596      38.100  27.730  41.030  1.00  0.00           H
ATOM    213  CE1 PHE A 596      38.480  28.510  43.020  1.00  0.00           C
ATOM    214  HE1 PHE A 596      37.950  27.710  43.520  1.00  0.00           H
ATOM    215  CZ  PHE A 596      39.170  29.460  43.790  1.00  0.00           C
ATOM    216  HZ  PHE A 596      39.020  29.420  44.860  1.00  0.00           H
ATOM    217  CD2 PHE A 596      39.920  30.560  41.730  1.00  0.00           C
ATOM    218  HD2 PHE A 596      40.270  31.370  41.120  1.00  0.00           H
ATOM    219  CE2 PHE A 596      39.840  30.500  43.150  1.00  0.00           C
ATOM    220  HE2 PHE A 596      40.430  31.180  43.750  1.00  0.00           H
ATOM    221  C   PHE A 596      41.860  28.460  39.460  1.00  0.00           C
ATOM    222  O   PHE A 596      42.730  28.710  40.230  1.00  0.00           O
ATOM    223  N   LEU A 597      41.710  27.210  38.930  1.00  0.00           N
ATOM    224  HN  LEU A 597      40.890  26.970  38.420  1.00  0.00           H
ATOM    225  CA  LEU A 597      42.460  26.070  39.290  1.00  0.00           C
ATOM    226  HA  LEU A 597      42.630  26.020  40.350  1.00  0.00           H
ATOM    227  CB  LEU A 597      41.620  24.830  39.080  1.00  0.00           C
ATOM    228  HB1 LEU A 597      42.050  23.960  39.630  1.00  0.00           H
ATOM    229  HB2 LEU A 597      41.530  24.440  38.040  1.00  0.00           H
ATOM    230  CG  LEU A 597      40.190  24.740  39.660  1.00  0.00           C
ATOM    231  HG  LEU A 597      39.450  25.400  39.160  1.00  0.00           H
ATOM    232  CD1 LEU A 597      39.750  23.220  39.540  1.00  0.00           C
ATOM    233 HD11 LEU A 597      38.710  23.170  39.930  1.00  0.00           H
ATOM    234 HD12 LEU A 597      40.420  22.550  40.130  1.00  0.00           H
ATOM    235 HD13 LEU A 597      39.730  22.900  38.480  1.00  0.00           H
ATOM    236  CD2 LEU A 597      39.990  25.150  41.170  1.00  0.00           C
ATOM    237 HD21 LEU A 597      38.960  24.850  41.460  1.00  0.00           H
ATOM    238 HD22 LEU A 597      40.050  26.260  41.360  1.00  0.00           H
ATOM    239 HD23 LEU A 597      40.740  24.580  41.730  1.00  0.00           H
ATOM    240  C   LEU A 597      43.810  25.970  38.570  1.00  0.00           C
ATOM    241  O   LEU A 597      44.700  25.270  39.020  1.00  0.00           O
ATOM    242  N   SER A 598      43.960  26.670  37.430  1.00  0.00           N
ATOM    243  HN  SER A 598      43.230  27.270  37.110  1.00  0.00           H
ATOM    244  CA  SER A 598      45.230  26.730  36.680  1.00  0.00           C
ATOM    245  HA  SER A 598      45.500  25.720  36.420  1.00  0.00           H
ATOM    246  CB  SER A 598      45.060  27.450  35.350  1.00  0.00           C
ATOM    247  HB1 SER A 598      46.080  27.400  34.910  1.00  0.00           H
ATOM    248  HB2 SER A 598      44.820  28.530  35.350  1.00  0.00           H
ATOM    249  OG  SER A 598      44.320  26.660  34.420  1.00  0.00           O
ATOM    250  HG1 SER A 598      43.610  26.210  34.890  1.00  0.00           H
ATOM    251  C   SER A 598      46.360  27.490  37.400  1.00  0.00           C
ATOM    252  O   SER A 598      47.530  27.150  37.320  1.00  0.00           O
ATOM    253  N   ASP A 599      46.040  28.470  38.260  1.00  0.00           N
ATOM    254  HN  ASP A 599      45.140  28.870  38.270  1.00  0.00           H
ATOM    255  CA  ASP A 599      46.980  29.060  39.170  1.00  0.00           C
ATOM    256  HA  ASP A 599      47.880  29.330  38.640  1.00  0.00           H
ATOM    257  CB  ASP A 599      46.330  30.290  39.920  1.00  0.00           C
ATOM    258  HB1 ASP A 599      46.920  30.560  40.810  1.00  0.00           H
ATOM    259  HB2 ASP A 599      45.390  29.880  40.370  1.00  0.00           H
ATOM    260  CG  ASP A 599      46.010  31.500  39.090  1.00  0.00           C
ATOM    261  OD1 ASP A 599      46.520  31.670  37.960  1.00  0.00           O
ATOM    262  OD2 ASP A 599      45.280  32.370  39.690  1.00  0.00           O
ATOM    263  C   ASP A 599      47.530  28.020  40.190  1.00  0.00           C
ATOM    264  O   ASP A 599      48.750  27.970  40.370  1.00  0.00           O
ATOM    265  N   PHE A 600      46.690  27.170  40.870  1.00  0.00           N
ATOM    266  HN  PHE A 600      45.710  27.230  40.700  1.00  0.00           H
ATOM    267  CA  PHE A 600      47.120  26.130  41.810  1.00  0.00           C
ATOM    268  HA  PHE A 600      47.590  26.690  42.600  1.00  0.00           H
ATOM    269  CB  PHE A 600      45.910  25.340  42.260  1.00  0.00           C
ATOM    270  HB1 PHE A 600      46.140  24.350  42.710  1.00  0.00           H
ATOM    271  HB2 PHE A 600      45.220  25.030  41.440  1.00  0.00           H
ATOM    272  CG  PHE A 600      45.110  26.050  43.260  1.00  0.00           C
ATOM    273  CD1 PHE A 600      44.020  26.880  42.830  1.00  0.00           C
ATOM    274  HD1 PHE A 600      43.690  26.940  41.800  1.00  0.00           H
ATOM    275  CE1 PHE A 600      43.230  27.580  43.680  1.00  0.00           C
ATOM    276  HE1 PHE A 600      42.330  28.070  43.340  1.00  0.00           H
ATOM    277  CZ  PHE A 600      43.560  27.660  44.990  1.00  0.00           C
ATOM    278  HZ  PHE A 600      42.980  28.260  45.680  1.00  0.00           H
ATOM    279  CD2 PHE A 600      45.440  26.190  44.630  1.00  0.00           C
ATOM    280  HD2 PHE A 600      46.190  25.490  44.970  1.00  0.00           H
ATOM    281  CE2 PHE A 600      44.710  26.990  45.510  1.00  0.00           C
ATOM    282  HE2 PHE A 600      44.960  27.020  46.560  1.00  0.00           H
ATOM    283  C   PHE A 600      48.010  25.170  41.270  1.00  0.00           C
ATOM    284  O   PHE A 600      48.900  24.760  41.980  1.00  0.00           O
ATOM    285  N   LYS A 601      47.780  24.710  40.010  1.00  0.00           N
ATOM    286  HN  LYS A 601      46.940  25.070  39.610  1.00  0.00           H
ATOM    287  CA  LYS A 601      48.790  24.020  39.230  1.00  0.00           C
ATOM    288  HA  LYS A 601      49.000  23.220  39.920  1.00  0.00           H
ATOM    289  CB  LYS A 601      48.120  23.460  37.970  1.00  0.00           C
ATOM    290  HB1 LYS A 601      48.910  23.110  37.270  1.00  0.00           H
ATOM    291  HB2 LYS A 601      47.480  24.290  37.610  1.00  0.00           H
ATOM    292  CG  LYS A 601      47.380  22.150  38.290  1.00  0.00           C
ATOM    293  HG1 LYS A 601      46.570  22.310  39.030  1.00  0.00           H
ATOM    294  HG2 LYS A 601      48.180  21.480  38.680  1.00  0.00           H
ATOM    295  CD  LYS A 601      46.620  21.580  37.050  1.00  0.00           C
ATOM    296  HD1 LYS A 601      45.940  20.760  37.380  1.00  0.00           H
ATOM    297  HD2 LYS A 601      47.430  21.140  36.420  1.00  0.00           H
ATOM    298  CE  LYS A 601      45.750  22.490  36.230  1.00  0.00           C
ATOM    299  HE1 LYS A 601      46.250  23.360  35.740  1.00  0.00           H
ATOM    300  HE2 LYS A 601      45.060  22.990  36.950  1.00  0.00           H
ATOM    301  NZ  LYS A 601      44.980  21.760  35.310  1.00  0.00           N
ATOM    302  HZ1 LYS A 601      44.590  22.310  34.520  1.00  0.00           H
ATOM    303  HZ2 LYS A 601      44.130  21.350  35.740  1.00  0.00           H
ATOM    304  HZ3 LYS A 601      45.340  20.930  34.790  1.00  0.00           H
ATOM    305  C   LYS A 601      50.160  24.810  38.930  1.00  0.00           C
ATOM    306  O   LYS A 601      51.230  24.200  39.020  1.00  0.00           O
ATOM    307  N   ASP A 602      50.050  26.100  38.620  1.00  0.00           N
ATOM    308  HN  ASP A 602      49.180  26.570  38.440  1.00  0.00           H
ATOM    309  CA  ASP A 602      51.240  26.920  38.290  1.00  0.00           C
ATOM    310  HA  ASP A 602      51.920  26.370  37.660  1.00  0.00           H
ATOM    311  CB  ASP A 602      50.890  28.170  37.450  1.00  0.00           C
ATOM    312  HB1 ASP A 602      51.840  28.730  37.410  1.00  0.00           H
ATOM    313  HB2 ASP A 602      50.080  28.710  37.990  1.00  0.00           H
ATOM    314  CG  ASP A 602      50.580  27.930  36.010  1.00  0.00           C
ATOM    315  OD1 ASP A 602      50.630  26.750  35.530  1.00  0.00           O
ATOM    316  OD2 ASP A 602      50.160  28.900  35.320  1.00  0.00           O
ATOM    317  C   ASP A 602      52.110  27.280  39.460  1.00  0.00           C
ATOM    318  O   ASP A 602      53.260  27.730  39.290  1.00  0.00           O
ATOM    319  N   ALA A 603      51.620  27.080  40.640  1.00  0.00           N
ATOM    320  HN  ALA A 603      50.660  26.850  40.610  1.00  0.00           H
ATOM    321  CA  ALA A 603      52.370  27.080  41.910  1.00  0.00           C
ATOM    322  HA  ALA A 603      52.820  28.050  42.040  1.00  0.00           H
ATOM    323  CB  ALA A 603      51.300  27.020  43.040  1.00  0.00           C
ATOM    324  HB1 ALA A 603      50.400  27.650  42.840  1.00  0.00           H
ATOM    325  HB2 ALA A 603      51.940  27.400  43.860  1.00  0.00           H
ATOM    326  HB3 ALA A 603      50.920  26.000  43.240  1.00  0.00           H
ATOM    327  C   ALA A 603      53.440  26.050  42.190  1.00  0.00           C
ATOM    328  O   ALA A 603      54.340  26.230  42.980  1.00  0.00           O
ATOM    329  N   LEU A 604      53.300  24.800  41.650  1.00  0.00           N
ATOM    330  HN  LEU A 604      52.490  24.510  41.160  1.00  0.00           H
ATOM    331  CA  LEU A 604      54.320  23.800  41.590  1.00  0.00           C
ATOM    332  HA  LEU A 604      54.730  23.660  42.580  1.00  0.00           H
ATOM    333  CB  LEU A 604      53.640  22.520  41.080  1.00  0.00           C
ATOM    334  HB1 LEU A 604      54.260  21.620  41.310  1.00  0.00           H
ATOM    335  HB2 LEU A 604      53.660  22.530  39.970  1.00  0.00           H
ATOM    336  CG  LEU A 604      52.240  22.170  41.500  1.00  0.00           C
ATOM    337  HG  LEU A 604      51.500  22.940  41.230  1.00  0.00           H
ATOM    338  CD1 LEU A 604      51.680  20.950  40.750  1.00  0.00           C
ATOM    339 HD11 LEU A 604      52.290  20.020  40.870  1.00  0.00           H
ATOM    340 HD12 LEU A 604      51.560  21.140  39.660  1.00  0.00           H
ATOM    341 HD13 LEU A 604      50.670  20.730  41.150  1.00  0.00           H
ATOM    342  CD2 LEU A 604      52.180  21.950  42.960  1.00  0.00           C
ATOM    343 HD21 LEU A 604      52.400  22.860  43.550  1.00  0.00           H
ATOM    344 HD22 LEU A 604      52.830  21.110  43.290  1.00  0.00           H
ATOM    345 HD23 LEU A 604      51.150  21.710  43.300  1.00  0.00           H
ATOM    346  C   LEU A 604      55.450  24.130  40.650  1.00  0.00           C
ATOM    347  O   LEU A 604      56.480  23.450  40.790  1.00  0.00           O
ATOM    348  N   SER A 605      55.310  25.150  39.690  1.00  0.00           N
ATOM    349  HN  SER A 605      54.440  25.620  39.670  1.00  0.00           H
ATOM    350  CA  SER A 605      56.340  25.550  38.680  1.00  0.00           C
ATOM    351  HA  SER A 605      57.160  24.860  38.850  1.00  0.00           H
ATOM    352  CB  SER A 605      55.810  25.300  37.190  1.00  0.00           C
ATOM    353  HB1 SER A 605      54.900  25.890  37.020  1.00  0.00           H
ATOM    354  HB2 SER A 605      55.600  24.210  37.070  1.00  0.00           H
ATOM    355  OG  SER A 605      56.710  25.600  36.180  1.00  0.00           O
ATOM    356  HG1 SER A 605      57.090  24.790  35.830  1.00  0.00           H
ATOM    357  C   SER A 605      57.040  26.850  38.900  1.00  0.00           C
ATOM    358  O   SER A 605      56.510  27.900  38.470  1.00  0.00           O
ATOM    359  N   LEU A 606      58.250  26.880  39.480  1.00  0.00           N
ATOM    360  HN  LEU A 606      58.780  26.170  39.930  1.00  0.00           H
ATOM    361  CA  LEU A 606      59.030  28.150  39.630  1.00  0.00           C
ATOM    362  HA  LEU A 606      60.030  27.800  39.820  1.00  0.00           H
ATOM    363  CB  LEU A 606      59.420  28.830  38.280  1.00  0.00           C
ATOM    364  HB1 LEU A 606      60.050  29.710  38.500  1.00  0.00           H
ATOM    365  HB2 LEU A 606      58.550  29.240  37.720  1.00  0.00           H
ATOM    366  CG  LEU A 606      60.180  27.920  37.260  1.00  0.00           C
ATOM    367  HG  LEU A 606      59.520  27.070  36.990  1.00  0.00           H
ATOM    368  CD1 LEU A 606      60.380  28.640  35.970  1.00  0.00           C
ATOM    369 HD11 LEU A 606      61.110  29.480  36.050  1.00  0.00           H
ATOM    370 HD12 LEU A 606      59.430  29.080  35.600  1.00  0.00           H
ATOM    371 HD13 LEU A 606      60.730  27.910  35.210  1.00  0.00           H
ATOM    372  CD2 LEU A 606      61.550  27.370  37.740  1.00  0.00           C
ATOM    373 HD21 LEU A 606      61.640  27.060  38.800  1.00  0.00           H
ATOM    374 HD22 LEU A 606      62.350  28.140  37.710  1.00  0.00           H
ATOM    375 HD23 LEU A 606      61.870  26.610  37.000  1.00  0.00           H
ATOM    376  C   LEU A 606      58.610  29.110  40.750  1.00  0.00           C
ATOM    377  O   LEU A 606      57.420  29.240  41.120  1.00  0.00           O
ATOM    378  N   GLN A 607      59.560  29.810  41.310  1.00  0.00           N
ATOM    379  HN  GLN A 607      60.470  29.410  41.240  1.00  0.00           H
ATOM    380  CA  GLN A 607      59.310  30.960  42.180  1.00  0.00           C
ATOM    381  HA  GLN A 607      60.250  31.460  42.430  1.00  0.00           H
ATOM    382  CB  GLN A 607      58.420  32.050  41.490  1.00  0.00           C
ATOM    383  HB1 GLN A 607      58.450  33.010  42.040  1.00  0.00           H
ATOM    384  HB2 GLN A 607      57.370  31.710  41.630  1.00  0.00           H
ATOM    385  CG  GLN A 607      58.720  32.290  39.980  1.00  0.00           C
ATOM    386  HG1 GLN A 607      58.170  33.130  39.510  1.00  0.00           H
ATOM    387  HG2 GLN A 607      58.430  31.350  39.450  1.00  0.00           H
ATOM    388  CD  GLN A 607      60.190  32.520  39.580  1.00  0.00           C
ATOM    389  OE1 GLN A 607      60.920  31.620  39.190  1.00  0.00           O
ATOM    390  NE2 GLN A 607      60.600  33.840  39.570  1.00  0.00           N
ATOM    391 HE21 GLN A 607      61.480  34.120  39.200  1.00  0.00           H
ATOM    392 HE22 GLN A 607      59.900  34.510  39.830  1.00  0.00           H
ATOM    393  C   GLN A 607      58.760  30.700  43.620  1.00  0.00           C
ATOM    394  O   GLN A 607      59.140  31.420  44.560  1.00  0.00           O
ATOM    395  N   CYS A 608      57.750  29.860  43.720  1.00  0.00           N
ATOM    396  HN  CYS A 608      57.450  29.350  42.920  1.00  0.00           H
ATOM    397  CA  CYS A 608      56.810  29.950  44.830  1.00  0.00           C
ATOM    398  HA  CYS A 608      56.330  30.930  44.730  1.00  0.00           H
ATOM    399  CB  CYS A 608      55.740  28.850  44.610  1.00  0.00           C
ATOM    400  HB1 CYS A 608      56.210  27.870  44.770  1.00  0.00           H
ATOM    401  HB2 CYS A 608      55.350  28.820  43.570  1.00  0.00           H
ATOM    402  SG  CYS A 608      54.350  28.960  45.710  1.00  0.00           S
ATOM    403  HG1 CYS A 608      53.780  30.050  45.210  1.00  0.00           H
ATOM    404  C   CYS A 608      57.490  29.770  46.180  1.00  0.00           C
ATOM    405  O   CYS A 608      57.230  30.500  47.150  1.00  0.00           O
ATOM    406  N   LEU A 609      58.400  28.780  46.280  1.00  0.00           N
ATOM    407  HN  LEU A 609      58.700  28.290  45.460  1.00  0.00           H
ATOM    408  CA  LEU A 609      59.220  28.680  47.500  1.00  0.00           C
ATOM    409  HA  LEU A 609      58.600  28.420  48.340  1.00  0.00           H
ATOM    410  CB  LEU A 609      60.210  27.490  47.420  1.00  0.00           C
ATOM    411  HB1 LEU A 609      60.960  27.630  48.220  1.00  0.00           H
ATOM    412  HB2 LEU A 609      60.730  27.550  46.440  1.00  0.00           H
ATOM    413  CG  LEU A 609      59.460  26.140  47.570  1.00  0.00           C
ATOM    414  HG  LEU A 609      58.760  26.150  46.710  1.00  0.00           H
ATOM    415  CD1 LEU A 609      60.350  24.940  47.460  1.00  0.00           C
ATOM    416 HD11 LEU A 609      60.930  24.830  46.510  1.00  0.00           H
ATOM    417 HD12 LEU A 609      59.820  23.970  47.590  1.00  0.00           H
ATOM    418 HD13 LEU A 609      61.090  24.980  48.290  1.00  0.00           H
ATOM    419  CD2 LEU A 609      58.740  25.920  48.920  1.00  0.00           C
ATOM    420 HD21 LEU A 609      58.290  24.910  48.850  1.00  0.00           H
ATOM    421 HD22 LEU A 609      57.940  26.670  49.100  1.00  0.00           H
ATOM    422 HD23 LEU A 609      59.470  26.070  49.740  1.00  0.00           H
ATOM    423  C   LEU A 609      59.970  29.990  47.870  1.00  0.00           C
ATOM    424  O   LEU A 609      60.060  30.440  49.040  1.00  0.00           O
ATOM    425  N   ALA A 610      60.660  30.610  46.850  1.00  0.00           N
ATOM    426  HN  ALA A 610      60.590  30.340  45.890  1.00  0.00           H
ATOM    427  CA  ALA A 610      61.410  31.800  47.110  1.00  0.00           C
ATOM    428  HA  ALA A 610      61.960  31.690  48.040  1.00  0.00           H
ATOM    429  CB  ALA A 610      62.330  32.190  45.920  1.00  0.00           C
ATOM    430  HB1 ALA A 610      61.870  32.090  44.920  1.00  0.00           H
ATOM    431  HB2 ALA A 610      63.230  31.550  45.800  1.00  0.00           H
ATOM    432  HB3 ALA A 610      62.740  33.210  46.050  1.00  0.00           H
ATOM    433  C   ALA A 610      60.540  33.000  47.510  1.00  0.00           C
ATOM    434  O   ALA A 610      60.820  33.830  48.410  1.00  0.00           O
ATOM    435  N   SER A 611      59.350  33.090  46.850  1.00  0.00           N
ATOM    436  HN  SER A 611      59.160  32.480  46.080  1.00  0.00           H
ATOM    437  CA  SER A 611      58.270  33.990  47.270  1.00  0.00           C
ATOM    438  HA  SER A 611      58.720  34.960  47.320  1.00  0.00           H
ATOM    439  CB  SER A 611      57.150  34.140  46.210  1.00  0.00           C
ATOM    440  HB1 SER A 611      56.620  33.170  46.160  1.00  0.00           H
ATOM    441  HB2 SER A 611      57.730  34.420  45.300  1.00  0.00           H
ATOM    442  OG  SER A 611      56.230  35.220  46.490  1.00  0.00           O
ATOM    443  HG1 SER A 611      56.610  35.960  46.020  1.00  0.00           H
ATOM    444  C   SER A 611      57.660  33.710  48.680  1.00  0.00           C
ATOM    445  O   SER A 611      57.520  34.650  49.430  1.00  0.00           O
ATOM    446  N   ILE A 612      57.280  32.500  49.040  1.00  0.00           N
ATOM    447  HN  ILE A 612      57.350  31.770  48.370  1.00  0.00           H
ATOM    448  CA  ILE A 612      56.830  32.190  50.400  1.00  0.00           C
ATOM    449  HA  ILE A 612      55.890  32.730  50.540  1.00  0.00           H
ATOM    450  CB  ILE A 612      56.420  30.740  50.580  1.00  0.00           C
ATOM    451  HB  ILE A 612      57.240  30.170  50.110  1.00  0.00           H
ATOM    452  CG2 ILE A 612      56.220  30.350  52.090  1.00  0.00           C
ATOM    453 HG21 ILE A 612      55.840  29.340  52.320  1.00  0.00           H
ATOM    454 HG22 ILE A 612      55.430  30.970  52.570  1.00  0.00           H
ATOM    455 HG23 ILE A 612      57.200  30.440  52.620  1.00  0.00           H
ATOM    456  CG1 ILE A 612      55.130  30.530  49.720  1.00  0.00           C
ATOM    457 HG11 ILE A 612      55.260  31.160  48.800  1.00  0.00           H
ATOM    458 HG12 ILE A 612      54.410  30.940  50.460  1.00  0.00           H
ATOM    459  CD  ILE A 612      55.010  29.080  49.450  1.00  0.00           C
ATOM    460  HD1 ILE A 612      54.870  28.460  50.360  1.00  0.00           H
ATOM    461  HD2 ILE A 612      55.870  28.710  48.860  1.00  0.00           H
ATOM    462  HD3 ILE A 612      54.070  28.890  48.880  1.00  0.00           H
ATOM    463  C   ILE A 612      57.780  32.600  51.510  1.00  0.00           C
ATOM    464  O   ILE A 612      57.410  33.200  52.540  1.00  0.00           O
ATOM    465  N   LEU A 613      59.060  32.130  51.430  1.00  0.00           N
ATOM    466  HN  LEU A 613      59.340  31.570  50.650  1.00  0.00           H
ATOM    467  CA  LEU A 613      60.100  32.460  52.350  1.00  0.00           C
ATOM    468  HA  LEU A 613      59.690  32.100  53.290  1.00  0.00           H
ATOM    469  CB  LEU A 613      61.380  31.650  52.230  1.00  0.00           C
ATOM    470  HB1 LEU A 613      61.620  31.670  51.150  1.00  0.00           H
ATOM    471  HB2 LEU A 613      61.140  30.580  52.370  1.00  0.00           H
ATOM    472  CG  LEU A 613      62.570  32.050  53.110  1.00  0.00           C
ATOM    473  HG  LEU A 613      62.790  33.090  52.780  1.00  0.00           H
ATOM    474  CD1 LEU A 613      62.430  32.090  54.690  1.00  0.00           C
ATOM    475 HD11 LEU A 613      61.540  32.680  55.000  1.00  0.00           H
ATOM    476 HD12 LEU A 613      63.290  32.570  55.200  1.00  0.00           H
ATOM    477 HD13 LEU A 613      62.310  31.150  55.250  1.00  0.00           H
ATOM    478  CD2 LEU A 613      63.800  31.110  52.590  1.00  0.00           C
ATOM    479 HD21 LEU A 613      63.520  30.080  52.860  1.00  0.00           H
ATOM    480 HD22 LEU A 613      64.680  31.410  53.200  1.00  0.00           H
ATOM    481 HD23 LEU A 613      63.990  31.280  51.500  1.00  0.00           H
ATOM    482  C   LEU A 613      60.340  33.970  52.530  1.00  0.00           C
ATOM    483  O   LEU A 613      60.480  34.500  53.630  1.00  0.00           O
ATOM    484  N   PHE A 614      60.540  34.640  51.350  1.00  0.00           N
ATOM    485  HN  PHE A 614      60.640  34.080  50.520  1.00  0.00           H
ATOM    486  CA  PHE A 614      60.590  36.020  51.290  1.00  0.00           C
ATOM    487  HA  PHE A 614      61.410  36.200  51.980  1.00  0.00           H
ATOM    488  CB  PHE A 614      61.110  36.550  49.900  1.00  0.00           C
ATOM    489  HB1 PHE A 614      60.530  36.280  48.990  1.00  0.00           H
ATOM    490  HB2 PHE A 614      62.120  36.160  49.670  1.00  0.00           H
ATOM    491  CG  PHE A 614      61.160  38.090  49.860  1.00  0.00           C
ATOM    492  CD1 PHE A 614      60.550  38.740  48.760  1.00  0.00           C
ATOM    493  HD1 PHE A 614      60.060  38.190  47.980  1.00  0.00           H
ATOM    494  CE1 PHE A 614      60.520  40.160  48.690  1.00  0.00           C
ATOM    495  HE1 PHE A 614      60.030  40.650  47.870  1.00  0.00           H
ATOM    496  CZ  PHE A 614      61.030  40.860  49.760  1.00  0.00           C
ATOM    497  HZ  PHE A 614      61.180  41.920  49.610  1.00  0.00           H
ATOM    498  CD2 PHE A 614      61.720  38.820  50.920  1.00  0.00           C
ATOM    499  HD2 PHE A 614      61.990  38.340  51.850  1.00  0.00           H
ATOM    500  CE2 PHE A 614      61.670  40.260  50.860  1.00  0.00           C
ATOM    501  HE2 PHE A 614      61.900  40.900  51.700  1.00  0.00           H
ATOM    502  C   PHE A 614      59.390  36.780  51.800  1.00  0.00           C
ATOM    503  O   PHE A 614      59.550  37.620  52.630  1.00  0.00           O
ATOM    504  N   LEU A 615      58.150  36.490  51.350  1.00  0.00           N
ATOM    505  HN  LEU A 615      58.060  35.920  50.530  1.00  0.00           H
ATOM    506  CA  LEU A 615      56.950  37.180  51.800  1.00  0.00           C
ATOM    507  HA  LEU A 615      57.080  38.250  51.700  1.00  0.00           H
ATOM    508  CB  LEU A 615      55.720  36.830  50.970  1.00  0.00           C
ATOM    509  HB1 LEU A 615      54.850  37.370  51.400  1.00  0.00           H
ATOM    510  HB2 LEU A 615      55.710  35.720  50.840  1.00  0.00           H
ATOM    511  CG  LEU A 615      55.730  37.350  49.480  1.00  0.00           C
ATOM    512  HG  LEU A 615      56.590  36.880  48.980  1.00  0.00           H
ATOM    513  CD1 LEU A 615      54.400  36.890  48.900  1.00  0.00           C
ATOM    514 HD11 LEU A 615      54.050  35.890  49.230  1.00  0.00           H
ATOM    515 HD12 LEU A 615      54.400  36.910  47.790  1.00  0.00           H
ATOM    516 HD13 LEU A 615      53.570  37.470  49.310  1.00  0.00           H
ATOM    517  CD2 LEU A 615      55.820  39.010  49.400  1.00  0.00           C
ATOM    518 HD21 LEU A 615      55.900  39.190  48.310  1.00  0.00           H
ATOM    519 HD22 LEU A 615      56.860  39.260  49.680  1.00  0.00           H
ATOM    520 HD23 LEU A 615      55.050  39.630  49.900  1.00  0.00           H
ATOM    521  C   LEU A 615      56.650  36.920  53.230  1.00  0.00           C
ATOM    522  O   LEU A 615      56.220  37.770  53.940  1.00  0.00           O
ATOM    523  N   TYR A 616      56.890  35.650  53.740  1.00  0.00           N
ATOM    524  HN  TYR A 616      57.270  35.000  53.110  1.00  0.00           H
ATOM    525  CA  TYR A 616      56.760  35.420  55.160  1.00  0.00           C
ATOM    526  HA  TYR A 616      55.820  35.780  55.550  1.00  0.00           H
ATOM    527  CB  TYR A 616      56.810  33.890  55.540  1.00  0.00           C
ATOM    528  HB1 TYR A 616      57.650  33.450  54.970  1.00  0.00           H
ATOM    529  HB2 TYR A 616      55.850  33.390  55.290  1.00  0.00           H
ATOM    530  CG  TYR A 616      57.050  33.600  56.950  1.00  0.00           C
ATOM    531  CD1 TYR A 616      56.040  33.860  57.820  1.00  0.00           C
ATOM    532  HD1 TYR A 616      55.060  33.990  57.390  1.00  0.00           H
ATOM    533  CE1 TYR A 616      56.250  33.630  59.240  1.00  0.00           C
ATOM    534  HE1 TYR A 616      55.440  33.870  59.920  1.00  0.00           H
ATOM    535  CZ  TYR A 616      57.520  33.320  59.680  1.00  0.00           C
ATOM    536  OH  TYR A 616      57.650  33.140  61.000  1.00  0.00           O
ATOM    537  HH  TYR A 616      56.790  33.150  61.420  1.00  0.00           H
ATOM    538  CD2 TYR A 616      58.350  33.250  57.400  1.00  0.00           C
ATOM    539  HD2 TYR A 616      59.200  33.110  56.740  1.00  0.00           H
ATOM    540  CE2 TYR A 616      58.600  33.120  58.810  1.00  0.00           C
ATOM    541  HE2 TYR A 616      59.550  32.750  59.140  1.00  0.00           H
ATOM    542  C   TYR A 616      57.600  36.300  56.010  1.00  0.00           C
ATOM    543  O   TYR A 616      57.090  36.910  56.890  1.00  0.00           O
ATOM    544  N   CYS A 617      58.980  36.320  55.800  1.00  0.00           N
ATOM    545  HN  CYS A 617      59.410  35.830  55.050  1.00  0.00           H
ATOM    546  CA  CYS A 617      59.890  37.000  56.710  1.00  0.00           C
ATOM    547  HA  CYS A 617      59.700  36.790  57.760  1.00  0.00           H
ATOM    548  CB  CYS A 617      61.360  36.600  56.310  1.00  0.00           C
ATOM    549  HB1 CYS A 617      62.090  37.370  56.620  1.00  0.00           H
ATOM    550  HB2 CYS A 617      61.430  36.620  55.200  1.00  0.00           H
ATOM    551  SG  CYS A 617      61.770  34.870  56.730  1.00  0.00           S
ATOM    552  HG1 CYS A 617      62.790  34.780  55.900  1.00  0.00           H
ATOM    553  C   CYS A 617      59.670  38.500  56.590  1.00  0.00           C
ATOM    554  O   CYS A 617      59.730  39.230  57.550  1.00  0.00           O
ATOM    555  N   ALA A 618      59.570  39.000  55.340  1.00  0.00           N
ATOM    556  HN  ALA A 618      59.620  38.410  54.540  1.00  0.00           H
ATOM    557  CA  ALA A 618      59.460  40.480  55.140  1.00  0.00           C
ATOM    558  HA  ALA A 618      60.260  41.000  55.640  1.00  0.00           H
ATOM    559  CB  ALA A 618      59.540  40.810  53.660  1.00  0.00           C
ATOM    560  HB1 ALA A 618      59.350  41.910  53.600  1.00  0.00           H
ATOM    561  HB2 ALA A 618      58.860  40.270  52.970  1.00  0.00           H
ATOM    562  HB3 ALA A 618      60.560  40.710  53.250  1.00  0.00           H
ATOM    563  C   ALA A 618      58.120  40.960  55.680  1.00  0.00           C
ATOM    564  O   ALA A 618      58.090  42.030  56.190  1.00  0.00           O
ATOM    565  N   CYS A 619      57.020  40.100  55.610  1.00  0.00           N
ATOM    566  HN  CYS A 619      57.090  39.220  55.140  1.00  0.00           H
ATOM    567  CA  CYS A 619      55.680  40.500  56.050  1.00  0.00           C
ATOM    568  HA  CYS A 619      55.570  41.530  55.740  1.00  0.00           H
ATOM    569  CB  CYS A 619      54.390  39.710  55.410  1.00  0.00           C
ATOM    570  HB1 CYS A 619      53.410  40.080  55.810  1.00  0.00           H
ATOM    571  HB2 CYS A 619      54.390  38.610  55.610  1.00  0.00           H
ATOM    572  SG  CYS A 619      54.290  40.040  53.580  1.00  0.00           S
ATOM    573  HG1 CYS A 619      55.290  39.250  53.260  1.00  0.00           H
ATOM    574  C   CYS A 619      55.530  40.490  57.550  1.00  0.00           C
ATOM    575  O   CYS A 619      54.680  41.200  58.100  1.00  0.00           O
ATOM    576  N   MET A 620      56.320  39.650  58.210  1.00  0.00           N
ATOM    577  HN  MET A 620      56.800  38.980  57.660  1.00  0.00           H
ATOM    578  CA  MET A 620      56.280  39.470  59.610  1.00  0.00           C
ATOM    579  HA  MET A 620      55.300  39.150  59.900  1.00  0.00           H
ATOM    580  CB  MET A 620      57.110  38.260  60.140  1.00  0.00           C
ATOM    581  HB1 MET A 620      57.400  38.420  61.200  1.00  0.00           H
ATOM    582  HB2 MET A 620      58.030  38.130  59.530  1.00  0.00           H
ATOM    583  CG  MET A 620      56.370  36.910  60.110  1.00  0.00           C
ATOM    584  HG1 MET A 620      57.190  36.180  60.310  1.00  0.00           H
ATOM    585  HG2 MET A 620      55.990  36.700  59.090  1.00  0.00           H
ATOM    586  SD  MET A 620      55.040  36.660  61.260  1.00  0.00           S
ATOM    587  CE  MET A 620      56.040  36.300  62.740  1.00  0.00           C
ATOM    588  HE1 MET A 620      55.420  35.840  63.530  1.00  0.00           H
ATOM    589  HE2 MET A 620      56.380  37.290  63.110  1.00  0.00           H
ATOM    590  HE3 MET A 620      56.850  35.550  62.660  1.00  0.00           H
ATOM    591  C   MET A 620      56.550  40.730  60.400  1.00  0.00           C
ATOM    592  O   MET A 620      55.710  41.180  61.110  1.00  0.00           O
ATOM    593  N   SER A 621      57.720  41.320  60.040  1.00  0.00           N
ATOM    594  HN  SER A 621      58.290  40.810  59.390  1.00  0.00           H
ATOM    595  CA  SER A 621      58.190  42.640  60.470  1.00  0.00           C
ATOM    596  HA  SER A 621      58.590  42.510  61.470  1.00  0.00           H
ATOM    597  CB  SER A 621      59.350  43.150  59.490  1.00  0.00           C
ATOM    598  HB1 SER A 621      59.030  43.250  58.440  1.00  0.00           H
ATOM    599  HB2 SER A 621      60.160  42.400  59.420  1.00  0.00           H
ATOM    600  OG  SER A 621      59.940  44.400  59.890  1.00  0.00           O
ATOM    601  HG1 SER A 621      59.180  44.990  59.850  1.00  0.00           H
ATOM    602  C   SER A 621      57.100  43.720  60.610  1.00  0.00           C
ATOM    603  O   SER A 621      56.860  44.100  61.790  1.00  0.00           O
ATOM    604  N   PRO A 622      56.390  44.320  59.560  1.00  0.00           N
ATOM    605  CD  PRO A 622      56.530  44.030  58.080  1.00  0.00           C
ATOM    606  HD1 PRO A 622      56.780  42.970  57.910  1.00  0.00           H
ATOM    607  HD2 PRO A 622      57.380  44.650  57.730  1.00  0.00           H
ATOM    608  CA  PRO A 622      55.310  45.200  59.810  1.00  0.00           C
ATOM    609  HA  PRO A 622      55.750  45.960  60.440  1.00  0.00           H
ATOM    610  CB  PRO A 622      54.980  45.810  58.470  1.00  0.00           C
ATOM    611  HB1 PRO A 622      55.700  46.550  58.050  1.00  0.00           H
ATOM    612  HB2 PRO A 622      53.940  46.160  58.350  1.00  0.00           H
ATOM    613  CG  PRO A 622      55.270  44.630  57.520  1.00  0.00           C
ATOM    614  HG1 PRO A 622      54.440  43.900  57.470  1.00  0.00           H
ATOM    615  HG2 PRO A 622      55.440  45.020  56.480  1.00  0.00           H
ATOM    616  C   PRO A 622      54.070  44.630  60.510  1.00  0.00           C
ATOM    617  O   PRO A 622      53.380  45.410  61.170  1.00  0.00           O
ATOM    618  N   VAL A 623      53.700  43.340  60.490  1.00  0.00           N
ATOM    619  HN  VAL A 623      54.110  42.710  59.840  1.00  0.00           H
ATOM    620  CA  VAL A 623      52.500  42.830  61.190  1.00  0.00           C
ATOM    621  HA  VAL A 623      51.810  43.640  60.980  1.00  0.00           H
ATOM    622  CB  VAL A 623      52.070  41.480  60.550  1.00  0.00           C
ATOM    623  HB  VAL A 623      52.960  40.880  60.280  1.00  0.00           H
ATOM    624  CG1 VAL A 623      51.100  40.730  61.450  1.00  0.00           C
ATOM    625 HG11 VAL A 623      50.280  41.440  61.730  1.00  0.00           H
ATOM    626 HG12 VAL A 623      51.550  40.370  62.390  1.00  0.00           H
ATOM    627 HG13 VAL A 623      50.750  39.830  60.920  1.00  0.00           H
ATOM    628  CG2 VAL A 623      51.240  41.790  59.310  1.00  0.00           C
ATOM    629 HG21 VAL A 623      51.760  42.420  58.550  1.00  0.00           H
ATOM    630 HG22 VAL A 623      50.450  42.480  59.650  1.00  0.00           H
ATOM    631 HG23 VAL A 623      50.700  40.930  58.860  1.00  0.00           H
ATOM    632  C   VAL A 623      52.740  42.710  62.640  1.00  0.00           C
ATOM    633  O   VAL A 623      51.950  43.230  63.430  1.00  0.00           O
ATOM    634  N   ILE A 624      53.940  42.260  63.070  1.00  0.00           N
ATOM    635  HN  ILE A 624      54.610  42.050  62.360  1.00  0.00           H
ATOM    636  CA  ILE A 624      54.370  42.430  64.430  1.00  0.00           C
ATOM    637  HA  ILE A 624      53.520  42.320  65.090  1.00  0.00           H
ATOM    638  CB  ILE A 624      55.470  41.440  64.960  1.00  0.00           C
ATOM    639  HB  ILE A 624      55.600  41.770  66.000  1.00  0.00           H
ATOM    640  CG2 ILE A 624      55.050  39.880  64.890  1.00  0.00           C
ATOM    641 HG21 ILE A 624      54.140  39.800  65.520  1.00  0.00           H
ATOM    642 HG22 ILE A 624      55.820  39.300  65.440  1.00  0.00           H
ATOM    643 HG23 ILE A 624      54.910  39.550  63.830  1.00  0.00           H
ATOM    644  CG1 ILE A 624      56.840  41.600  64.210  1.00  0.00           C
ATOM    645 HG11 ILE A 624      56.950  42.640  63.860  1.00  0.00           H
ATOM    646 HG12 ILE A 624      56.900  40.980  63.310  1.00  0.00           H
ATOM    647  CD  ILE A 624      58.100  41.240  65.080  1.00  0.00           C
ATOM    648  HD1 ILE A 624      58.160  40.170  65.350  1.00  0.00           H
ATOM    649  HD2 ILE A 624      58.150  41.930  65.950  1.00  0.00           H
ATOM    650  HD3 ILE A 624      59.060  41.440  64.560  1.00  0.00           H
ATOM    651  C   ILE A 624      54.700  43.880  64.870  1.00  0.00           C
ATOM    652  O   ILE A 624      54.350  44.240  66.040  1.00  0.00           O
ATOM    653  N   THR A 625      55.220  44.780  64.040  1.00  0.00           N
ATOM    654  HN  THR A 625      55.390  44.510  63.110  1.00  0.00           H
ATOM    655  CA  THR A 625      55.480  46.210  64.320  1.00  0.00           C
ATOM    656  HA  THR A 625      55.930  46.180  65.300  1.00  0.00           H
ATOM    657  CB  THR A 625      56.540  46.900  63.440  1.00  0.00           C
ATOM    658  HB  THR A 625      56.080  47.160  62.470  1.00  0.00           H
ATOM    659  OG1 THR A 625      57.660  46.010  63.270  1.00  0.00           O
ATOM    660  HG1 THR A 625      57.400  45.260  62.740  1.00  0.00           H
ATOM    661  CG2 THR A 625      57.090  48.260  64.120  1.00  0.00           C
ATOM    662 HG21 THR A 625      56.330  49.040  64.340  1.00  0.00           H
ATOM    663 HG22 THR A 625      57.710  48.760  63.350  1.00  0.00           H
ATOM    664 HG23 THR A 625      57.630  47.950  65.040  1.00  0.00           H
ATOM    665  C   THR A 625      54.280  47.060  64.440  1.00  0.00           C
ATOM    666  O   THR A 625      54.050  47.810  65.420  1.00  0.00           O
ATOM    667  N   PHE A 626      53.280  46.870  63.550  1.00  0.00           N
ATOM    668  HN  PHE A 626      53.320  46.290  62.740  1.00  0.00           H
ATOM    669  CA  PHE A 626      52.090  47.730  63.720  1.00  0.00           C
ATOM    670  HA  PHE A 626      52.290  48.700  64.160  1.00  0.00           H
ATOM    671  CB  PHE A 626      51.430  47.900  62.380  1.00  0.00           C
ATOM    672  HB1 PHE A 626      50.410  48.320  62.490  1.00  0.00           H
ATOM    673  HB2 PHE A 626      51.280  46.970  61.780  1.00  0.00           H
ATOM    674  CG  PHE A 626      52.130  48.890  61.480  1.00  0.00           C
ATOM    675  CD1 PHE A 626      52.470  50.140  61.910  1.00  0.00           C
ATOM    676  HD1 PHE A 626      52.170  50.440  62.900  1.00  0.00           H
ATOM    677  CE1 PHE A 626      53.250  50.930  61.050  1.00  0.00           C
ATOM    678  HE1 PHE A 626      53.590  51.900  61.400  1.00  0.00           H
ATOM    679  CZ  PHE A 626      53.410  50.560  59.720  1.00  0.00           C
ATOM    680  HZ  PHE A 626      54.070  51.180  59.120  1.00  0.00           H
ATOM    681  CD2 PHE A 626      52.520  48.360  60.240  1.00  0.00           C
ATOM    682  HD2 PHE A 626      52.110  47.430  59.870  1.00  0.00           H
ATOM    683  CE2 PHE A 626      53.050  49.240  59.340  1.00  0.00           C
ATOM    684  HE2 PHE A 626      53.330  48.820  58.390  1.00  0.00           H
ATOM    685  C   PHE A 626      51.140  47.200  64.780  1.00  0.00           C
ATOM    686  O   PHE A 626      50.560  48.000  65.520  1.00  0.00           O
ATOM    687  N   GLY A 627      51.240  45.940  64.980  1.00  0.00           N
ATOM    688  HN  GLY A 627      51.790  45.280  64.450  1.00  0.00           H
ATOM    689  CA  GLY A 627      50.620  45.320  66.190  1.00  0.00           C
ATOM    690  HA1 GLY A 627      50.810  44.250  66.140  1.00  0.00           H
ATOM    691  HA2 GLY A 627      49.600  45.680  66.220  1.00  0.00           H
ATOM    692  C   GLY A 627      51.210  45.680  67.490  1.00  0.00           C
ATOM    693  O   GLY A 627      50.540  45.950  68.460  1.00  0.00           O
ATOM    694  N   GLY A 628      52.530  45.680  67.620  1.00  0.00           N
ATOM    695  HN  GLY A 628      53.110  45.330  66.890  1.00  0.00           H
ATOM    696  CA  GLY A 628      53.220  46.270  68.780  1.00  0.00           C
ATOM    697  HA1 GLY A 628      54.280  46.250  68.600  1.00  0.00           H
ATOM    698  HA2 GLY A 628      52.920  45.690  69.640  1.00  0.00           H
ATOM    699  C   GLY A 628      52.940  47.680  68.980  1.00  0.00           C
ATOM    700  O   GLY A 628      52.400  47.970  70.050  1.00  0.00           O
ATOM    701  N   LEU A 629      53.120  48.580  67.990  1.00  0.00           N
ATOM    702  HN  LEU A 629      53.590  48.330  67.140  1.00  0.00           H
ATOM    703  CA  LEU A 629      52.500  49.900  67.960  1.00  0.00           C
ATOM    704  HA  LEU A 629      53.050  50.420  68.730  1.00  0.00           H
ATOM    705  CB  LEU A 629      52.800  50.650  66.610  1.00  0.00           C
ATOM    706  HB1 LEU A 629      52.310  51.640  66.440  1.00  0.00           H
ATOM    707  HB2 LEU A 629      52.370  50.030  65.790  1.00  0.00           H
ATOM    708  CG  LEU A 629      54.350  50.860  66.310  1.00  0.00           C
ATOM    709  HG  LEU A 629      54.910  49.940  66.580  1.00  0.00           H
ATOM    710  CD1 LEU A 629      54.510  51.030  64.860  1.00  0.00           C
ATOM    711 HD11 LEU A 629      54.250  50.080  64.350  1.00  0.00           H
ATOM    712 HD12 LEU A 629      55.530  51.330  64.560  1.00  0.00           H
ATOM    713 HD13 LEU A 629      53.710  51.690  64.460  1.00  0.00           H
ATOM    714  CD2 LEU A 629      54.860  52.090  67.100  1.00  0.00           C
ATOM    715 HD21 LEU A 629      54.120  52.920  67.050  1.00  0.00           H
ATOM    716 HD22 LEU A 629      55.820  52.420  66.640  1.00  0.00           H
ATOM    717 HD23 LEU A 629      55.000  51.730  68.140  1.00  0.00           H
ATOM    718  C   LEU A 629      51.080  50.070  68.350  1.00  0.00           C
ATOM    719  O   LEU A 629      50.830  50.730  69.390  1.00  0.00           O
ATOM    720  N   LEU A 630      50.070  49.530  67.640  1.00  0.00           N
ATOM    721  HN  LEU A 630      50.310  49.030  66.810  1.00  0.00           H
ATOM    722  CA  LEU A 630      48.670  49.490  67.990  1.00  0.00           C
ATOM    723  HA  LEU A 630      48.340  50.520  68.030  1.00  0.00           H
ATOM    724  CB  LEU A 630      47.870  48.650  66.950  1.00  0.00           C
ATOM    725  HB1 LEU A 630      46.820  48.450  67.260  1.00  0.00           H
ATOM    726  HB2 LEU A 630      48.390  47.670  66.980  1.00  0.00           H
ATOM    727  CG  LEU A 630      47.700  49.280  65.570  1.00  0.00           C
ATOM    728  HG  LEU A 630      48.640  49.820  65.330  1.00  0.00           H
ATOM    729  CD1 LEU A 630      47.260  48.240  64.470  1.00  0.00           C
ATOM    730 HD11 LEU A 630      47.050  48.680  63.470  1.00  0.00           H
ATOM    731 HD12 LEU A 630      46.350  47.710  64.830  1.00  0.00           H
ATOM    732 HD13 LEU A 630      48.120  47.570  64.300  1.00  0.00           H
ATOM    733  CD2 LEU A 630      46.620  50.420  65.650  1.00  0.00           C
ATOM    734 HD21 LEU A 630      46.780  51.080  66.540  1.00  0.00           H
ATOM    735 HD22 LEU A 630      45.630  49.930  65.650  1.00  0.00           H
ATOM    736 HD23 LEU A 630      46.710  51.060  64.740  1.00  0.00           H
ATOM    737  C   LEU A 630      48.240  49.010  69.340  1.00  0.00           C
ATOM    738  O   LEU A 630      47.440  49.620  70.070  1.00  0.00           O
ATOM    739  N   GLY A 631      48.810  47.850  69.800  1.00  0.00           N
ATOM    740  HN  GLY A 631      49.400  47.350  69.180  1.00  0.00           H
ATOM    741  CA  GLY A 631      48.590  47.220  71.070  1.00  0.00           C
ATOM    742  HA1 GLY A 631      49.250  46.390  71.220  1.00  0.00           H
ATOM    743  HA2 GLY A 631      47.570  46.870  71.230  1.00  0.00           H
ATOM    744  C   GLY A 631      48.920  48.310  72.130  1.00  0.00           C
ATOM    745  O   GLY A 631      48.110  48.550  73.000  1.00  0.00           O
ATOM    746  N   GLU A 632      50.170  48.890  72.080  1.00  0.00           N
ATOM    747  HN  GLU A 632      50.880  48.640  71.430  1.00  0.00           H
ATOM    748  CA  GLU A 632      50.580  50.000  72.950  1.00  0.00           C
ATOM    749  HA  GLU A 632      50.540  49.590  73.950  1.00  0.00           H
ATOM    750  CB  GLU A 632      52.110  50.510  72.730  1.00  0.00           C
ATOM    751  HB1 GLU A 632      52.140  51.610  72.810  1.00  0.00           H
ATOM    752  HB2 GLU A 632      52.080  50.350  71.630  1.00  0.00           H
ATOM    753  CG  GLU A 632      53.160  49.590  73.280  1.00  0.00           C
ATOM    754  HG1 GLU A 632      54.080  49.660  72.660  1.00  0.00           H
ATOM    755  HG2 GLU A 632      52.840  48.520  73.240  1.00  0.00           H
ATOM    756  CD  GLU A 632      53.410  49.950  74.670  1.00  0.00           C
ATOM    757  OE1 GLU A 632      53.060  49.120  75.550  1.00  0.00           O
ATOM    758  OE2 GLU A 632      53.900  51.100  74.850  1.00  0.00           O
ATOM    759  C   GLU A 632      49.630  51.230  72.980  1.00  0.00           C
ATOM    760  O   GLU A 632      49.280  51.800  74.050  1.00  0.00           O
ATOM    761  N   ALA A 633      49.160  51.710  71.780  1.00  0.00           N
ATOM    762  HN  ALA A 633      49.420  51.150  71.000  1.00  0.00           H
ATOM    763  CA  ALA A 633      48.230  52.750  71.440  1.00  0.00           C
ATOM    764  HA  ALA A 633      48.660  53.650  71.860  1.00  0.00           H
ATOM    765  CB  ALA A 633      48.240  53.060  69.850  1.00  0.00           C
ATOM    766  HB1 ALA A 633      47.750  52.180  69.390  1.00  0.00           H
ATOM    767  HB2 ALA A 633      49.270  53.290  69.510  1.00  0.00           H
ATOM    768  HB3 ALA A 633      47.660  53.970  69.610  1.00  0.00           H
ATOM    769  C   ALA A 633      46.820  52.540  71.950  1.00  0.00           C
ATOM    770  O   ALA A 633      46.160  53.460  72.320  1.00  0.00           O
ATOM    771  N   THR A 634      46.460  51.220  71.990  1.00  0.00           N
ATOM    772  HN  THR A 634      47.040  50.510  71.600  1.00  0.00           H
ATOM    773  CA  THR A 634      45.150  50.770  72.540  1.00  0.00           C
ATOM    774  HA  THR A 634      44.430  51.590  72.480  1.00  0.00           H
ATOM    775  CB  THR A 634      44.490  49.600  71.700  1.00  0.00           C
ATOM    776  HB  THR A 634      44.950  48.640  72.010  1.00  0.00           H
ATOM    777  OG1 THR A 634      44.780  49.780  70.330  1.00  0.00           O
ATOM    778  HG1 THR A 634      45.710  50.010  70.280  1.00  0.00           H
ATOM    779  CG2 THR A 634      43.010  49.750  71.960  1.00  0.00           C
ATOM    780 HG21 THR A 634      42.680  49.900  73.010  1.00  0.00           H
ATOM    781 HG22 THR A 634      42.520  48.830  71.590  1.00  0.00           H
ATOM    782 HG23 THR A 634      42.630  50.610  71.360  1.00  0.00           H
ATOM    783  C   THR A 634      45.340  50.340  74.030  1.00  0.00           C
ATOM    784  O   THR A 634      44.510  49.500  74.510  1.00  0.00           O
ATOM    785  N   GLU A 635      46.430  50.830  74.670  1.00  0.00           N
ATOM    786  HN  GLU A 635      47.090  51.400  74.170  1.00  0.00           H
ATOM    787  CA  GLU A 635      46.750  50.640  76.070  1.00  0.00           C
ATOM    788  HA  GLU A 635      47.770  50.990  76.200  1.00  0.00           H
ATOM    789  CB  GLU A 635      46.040  51.600  77.080  1.00  0.00           C
ATOM    790  HB1 GLU A 635      46.600  51.430  78.020  1.00  0.00           H
ATOM    791  HB2 GLU A 635      44.950  51.390  77.110  1.00  0.00           H
ATOM    792  CG  GLU A 635      46.180  53.110  76.740  1.00  0.00           C
ATOM    793  HG1 GLU A 635      45.880  53.420  75.720  1.00  0.00           H
ATOM    794  HG2 GLU A 635      47.280  53.200  76.880  1.00  0.00           H
ATOM    795  CD  GLU A 635      45.350  53.780  77.770  1.00  0.00           C
ATOM    796  OE1 GLU A 635      44.380  54.490  77.390  1.00  0.00           O
ATOM    797  OE2 GLU A 635      45.680  53.660  79.010  1.00  0.00           O
ATOM    798  C   GLU A 635      46.860  49.220  76.500  1.00  0.00           C
ATOM    799  O   GLU A 635      46.680  48.920  77.680  1.00  0.00           O
ATOM    800  N   GLY A 636      47.160  48.380  75.530  1.00  0.00           N
ATOM    801  HN  GLY A 636      47.400  48.640  74.600  1.00  0.00           H
ATOM    802  CA  GLY A 636      47.280  46.920  75.840  1.00  0.00           C
ATOM    803  HA1 GLY A 636      47.490  46.690  76.880  1.00  0.00           H
ATOM    804  HA2 GLY A 636      48.080  46.590  75.200  1.00  0.00           H
ATOM    805  C   GLY A 636      46.100  46.130  75.510  1.00  0.00           C
ATOM    806  O   GLY A 636      46.150  44.890  75.770  1.00  0.00           O
ATOM    807  N   ARG A 637      45.080  46.700  74.940  1.00  0.00           N
ATOM    808  HN  ARG A 637      45.210  47.690  74.860  1.00  0.00           H
ATOM    809  CA  ARG A 637      43.830  46.170  74.420  1.00  0.00           C
ATOM    810  HA  ARG A 637      43.710  45.160  74.800  1.00  0.00           H
ATOM    811  CB  ARG A 637      42.610  46.930  74.880  1.00  0.00           C
ATOM    812  HB1 ARG A 637      41.770  46.280  74.520  1.00  0.00           H
ATOM    813  HB2 ARG A 637      42.590  47.940  74.410  1.00  0.00           H
ATOM    814  CG  ARG A 637      42.440  47.190  76.380  1.00  0.00           C
ATOM    815  HG1 ARG A 637      43.020  48.100  76.660  1.00  0.00           H
ATOM    816  HG2 ARG A 637      42.930  46.310  76.860  1.00  0.00           H
ATOM    817  CD  ARG A 637      41.010  47.480  76.750  1.00  0.00           C
ATOM    818  HD1 ARG A 637      40.300  46.700  76.420  1.00  0.00           H
ATOM    819  HD2 ARG A 637      40.710  48.430  76.270  1.00  0.00           H
ATOM    820  NE  ARG A 637      41.040  47.630  78.280  1.00  0.00           N
ATOM    821  HE  ARG A 637      40.720  46.840  78.810  1.00  0.00           H
ATOM    822  CZ  ARG A 637      41.240  48.740  78.980  1.00  0.00           C
ATOM    823  NH1 ARG A 637      41.640  49.820  78.380  1.00  0.00           N
ATOM    824 HH11 ARG A 637      41.610  50.710  78.860  1.00  0.00           H
ATOM    825 HH12 ARG A 637      41.650  49.980  77.400  1.00  0.00           H
ATOM    826  NH2 ARG A 637      40.850  48.740  80.220  1.00  0.00           N
ATOM    827 HH21 ARG A 637      40.160  48.050  80.470  1.00  0.00           H
ATOM    828 HH22 ARG A 637      40.720  49.670  80.570  1.00  0.00           H
ATOM    829  C   ARG A 637      43.740  45.680  73.010  1.00  0.00           C
ATOM    830  O   ARG A 637      42.600  45.510  72.520  1.00  0.00           O
ATOM    831  N   LEU A 638      44.900  45.520  72.410  1.00  0.00           N
ATOM    832  HN  LEU A 638      45.730  45.780  72.910  1.00  0.00           H
ATOM    833  CA  LEU A 638      45.210  44.910  71.090  1.00  0.00           C
ATOM    834  HA  LEU A 638      44.640  44.010  70.980  1.00  0.00           H
ATOM    835  CB  LEU A 638      44.820  45.880  69.890  1.00  0.00           C
ATOM    836  HB1 LEU A 638      45.320  46.850  70.120  1.00  0.00           H
ATOM    837  HB2 LEU A 638      43.740  46.120  69.940  1.00  0.00           H
ATOM    838  CG  LEU A 638      45.310  45.420  68.450  1.00  0.00           C
ATOM    839  HG  LEU A 638      46.420  45.370  68.440  1.00  0.00           H
ATOM    840  CD1 LEU A 638      44.790  43.980  68.170  1.00  0.00           C
ATOM    841 HD11 LEU A 638      43.710  44.090  67.920  1.00  0.00           H
ATOM    842 HD12 LEU A 638      45.020  43.330  69.050  1.00  0.00           H
ATOM    843 HD13 LEU A 638      45.350  43.640  67.280  1.00  0.00           H
ATOM    844  CD2 LEU A 638      44.830  46.370  67.430  1.00  0.00           C
ATOM    845 HD21 LEU A 638      44.920  47.450  67.660  1.00  0.00           H
ATOM    846 HD22 LEU A 638      43.750  46.330  67.210  1.00  0.00           H
ATOM    847 HD23 LEU A 638      45.400  46.310  66.470  1.00  0.00           H
ATOM    848  C   LEU A 638      46.710  44.460  71.220  1.00  0.00           C
ATOM    849  O   LEU A 638      47.350  44.790  72.210  1.00  0.00           O
ATOM    850  N   SER A 639      47.230  43.660  70.310  1.00  0.00           N
ATOM    851  HN  SER A 639      46.800  43.300  69.480  1.00  0.00           H
ATOM    852  CA  SER A 639      48.590  43.100  70.490  1.00  0.00           C
ATOM    853  HA  SER A 639      49.190  43.910  70.870  1.00  0.00           H
ATOM    854  CB  SER A 639      48.700  41.850  71.310  1.00  0.00           C
ATOM    855  HB1 SER A 639      48.550  42.080  72.380  1.00  0.00           H
ATOM    856  HB2 SER A 639      49.750  41.500  71.200  1.00  0.00           H
ATOM    857  OG  SER A 639      47.910  40.770  70.820  1.00  0.00           O
ATOM    858  HG1 SER A 639      47.050  41.000  71.180  1.00  0.00           H
ATOM    859  C   SER A 639      49.110  42.670  69.080  1.00  0.00           C
ATOM    860  O   SER A 639      48.350  42.670  68.130  1.00  0.00           O
ATOM    861  N   ALA A 640      50.360  42.240  68.920  1.00  0.00           N
ATOM    862  HN  ALA A 640      51.010  42.500  69.640  1.00  0.00           H
ATOM    863  CA  ALA A 640      50.950  41.460  67.880  1.00  0.00           C
ATOM    864  HA  ALA A 640      51.050  42.100  67.010  1.00  0.00           H
ATOM    865  CB  ALA A 640      52.450  41.110  68.360  1.00  0.00           C
ATOM    866  HB1 ALA A 640      52.930  42.060  68.660  1.00  0.00           H
ATOM    867  HB2 ALA A 640      52.990  40.710  67.480  1.00  0.00           H
ATOM    868  HB3 ALA A 640      52.490  40.430  69.230  1.00  0.00           H
ATOM    869  C   ALA A 640      50.290  40.070  67.630  1.00  0.00           C
ATOM    870  O   ALA A 640      50.060  39.730  66.510  1.00  0.00           O
ATOM    871  N   ILE A 641      49.960  39.320  68.700  1.00  0.00           N
ATOM    872  HN  ILE A 641      50.110  39.770  69.580  1.00  0.00           H
ATOM    873  CA  ILE A 641      49.350  38.010  68.600  1.00  0.00           C
ATOM    874  HA  ILE A 641      49.880  37.460  67.850  1.00  0.00           H
ATOM    875  CB  ILE A 641      49.280  37.220  69.910  1.00  0.00           C
ATOM    876  HB  ILE A 641      48.750  37.820  70.670  1.00  0.00           H
ATOM    877  CG2 ILE A 641      48.470  35.910  69.760  1.00  0.00           C
ATOM    878 HG21 ILE A 641      48.500  35.170  70.580  1.00  0.00           H
ATOM    879 HG22 ILE A 641      48.910  35.370  68.880  1.00  0.00           H
ATOM    880 HG23 ILE A 641      47.390  36.050  69.530  1.00  0.00           H
ATOM    881  CG1 ILE A 641      50.680  36.830  70.480  1.00  0.00           C
ATOM    882 HG11 ILE A 641      51.210  37.780  70.730  1.00  0.00           H
ATOM    883 HG12 ILE A 641      51.280  36.410  69.650  1.00  0.00           H
ATOM    884  CD  ILE A 641      50.860  36.020  71.810  1.00  0.00           C
ATOM    885  HD1 ILE A 641      51.800  36.200  72.370  1.00  0.00           H
ATOM    886  HD2 ILE A 641      50.870  34.910  71.700  1.00  0.00           H
ATOM    887  HD3 ILE A 641      49.990  36.270  72.450  1.00  0.00           H
ATOM    888  C   ILE A 641      47.940  37.990  68.000  1.00  0.00           C
ATOM    889  O   ILE A 641      47.660  37.210  67.110  1.00  0.00           O
ATOM    890  N   GLU A 642      47.150  39.010  68.410  1.00  0.00           N
ATOM    891  HN  GLU A 642      47.410  39.370  69.300  1.00  0.00           H
ATOM    892  CA  GLU A 642      45.960  39.380  67.720  1.00  0.00           C
ATOM    893  HA  GLU A 642      45.210  38.600  67.670  1.00  0.00           H
ATOM    894  CB  GLU A 642      45.330  40.610  68.550  1.00  0.00           C
ATOM    895  HB1 GLU A 642      44.570  41.170  67.980  1.00  0.00           H
ATOM    896  HB2 GLU A 642      46.180  41.300  68.760  1.00  0.00           H
ATOM    897  CG  GLU A 642      44.660  40.040  69.760  1.00  0.00           C
ATOM    898  HG1 GLU A 642      44.950  39.110  70.310  1.00  0.00           H
ATOM    899  HG2 GLU A 642      43.640  39.810  69.380  1.00  0.00           H
ATOM    900  CD  GLU A 642      44.580  41.120  70.920  1.00  0.00           C
ATOM    901  OE1 GLU A 642      45.610  41.370  71.580  1.00  0.00           O
ATOM    902  OE2 GLU A 642      43.530  41.730  71.020  1.00  0.00           O
ATOM    903  C   GLU A 642      46.220  39.770  66.280  1.00  0.00           C
ATOM    904  O   GLU A 642      45.430  39.280  65.430  1.00  0.00           O
ATOM    905  N   SER A 643      47.180  40.550  66.000  1.00  0.00           N
ATOM    906  HN  SER A 643      47.860  40.930  66.620  1.00  0.00           H
ATOM    907  CA  SER A 643      47.430  40.960  64.650  1.00  0.00           C
ATOM    908  HA  SER A 643      46.520  41.380  64.240  1.00  0.00           H
ATOM    909  CB  SER A 643      48.570  42.040  64.700  1.00  0.00           C
ATOM    910  HB1 SER A 643      48.690  42.340  63.630  1.00  0.00           H
ATOM    911  HB2 SER A 643      49.550  41.780  65.140  1.00  0.00           H
ATOM    912  OG  SER A 643      48.120  43.330  65.200  1.00  0.00           O
ATOM    913  HG1 SER A 643      48.050  43.170  66.140  1.00  0.00           H
ATOM    914  C   SER A 643      47.880  39.780  63.720  1.00  0.00           C
ATOM    915  O   SER A 643      47.370  39.500  62.620  1.00  0.00           O
ATOM    916  N   LEU A 644      48.760  38.950  64.300  1.00  0.00           N
ATOM    917  HN  LEU A 644      49.070  39.130  65.220  1.00  0.00           H
ATOM    918  CA  LEU A 644      49.080  37.720  63.590  1.00  0.00           C
ATOM    919  HA  LEU A 644      49.500  37.910  62.610  1.00  0.00           H
ATOM    920  CB  LEU A 644      50.020  36.830  64.490  1.00  0.00           C
ATOM    921  HB1 LEU A 644      50.160  35.800  64.080  1.00  0.00           H
ATOM    922  HB2 LEU A 644      49.660  36.810  65.540  1.00  0.00           H
ATOM    923  CG  LEU A 644      51.540  37.170  64.490  1.00  0.00           C
ATOM    924  HG  LEU A 644      51.690  38.100  65.070  1.00  0.00           H
ATOM    925  CD1 LEU A 644      52.330  35.970  65.150  1.00  0.00           C
ATOM    926 HD11 LEU A 644      53.390  36.280  65.140  1.00  0.00           H
ATOM    927 HD12 LEU A 644      52.380  35.100  64.460  1.00  0.00           H
ATOM    928 HD13 LEU A 644      51.910  35.560  66.100  1.00  0.00           H
ATOM    929  CD2 LEU A 644      52.130  37.330  63.060  1.00  0.00           C
ATOM    930 HD21 LEU A 644      53.060  37.910  63.220  1.00  0.00           H
ATOM    931 HD22 LEU A 644      51.520  37.980  62.390  1.00  0.00           H
ATOM    932 HD23 LEU A 644      52.370  36.390  62.520  1.00  0.00           H
ATOM    933  C   LEU A 644      47.910  36.820  63.270  1.00  0.00           C
ATOM    934  O   LEU A 644      47.720  36.350  62.180  1.00  0.00           O
ATOM    935  N   PHE A 645      47.050  36.520  64.270  1.00  0.00           N
ATOM    936  HN  PHE A 645      47.180  36.930  65.180  1.00  0.00           H
ATOM    937  CA  PHE A 645      45.890  35.680  64.210  1.00  0.00           C
ATOM    938  HA  PHE A 645      46.230  34.800  63.670  1.00  0.00           H
ATOM    939  CB  PHE A 645      45.400  35.240  65.650  1.00  0.00           C
ATOM    940  HB1 PHE A 645      45.120  36.170  66.190  1.00  0.00           H
ATOM    941  HB2 PHE A 645      46.350  34.860  66.070  1.00  0.00           H
ATOM    942  CG  PHE A 645      44.170  34.340  65.810  1.00  0.00           C
ATOM    943  CD1 PHE A 645      44.300  32.930  65.780  1.00  0.00           C
ATOM    944  HD1 PHE A 645      45.280  32.470  65.700  1.00  0.00           H
ATOM    945  CE1 PHE A 645      43.180  32.110  65.750  1.00  0.00           C
ATOM    946  HE1 PHE A 645      43.330  31.040  65.820  1.00  0.00           H
ATOM    947  CZ  PHE A 645      41.850  32.690  65.910  1.00  0.00           C
ATOM    948  HZ  PHE A 645      41.020  32.020  66.060  1.00  0.00           H
ATOM    949  CD2 PHE A 645      42.830  34.840  65.850  1.00  0.00           C
ATOM    950  HD2 PHE A 645      42.770  35.910  65.930  1.00  0.00           H
ATOM    951  CE2 PHE A 645      41.740  34.050  65.980  1.00  0.00           C
ATOM    952  HE2 PHE A 645      40.870  34.560  66.370  1.00  0.00           H
ATOM    953  C   PHE A 645      44.830  36.230  63.220  1.00  0.00           C
ATOM    954  O   PHE A 645      44.300  35.490  62.380  1.00  0.00           O
ATOM    955  N   GLY A 646      44.510  37.500  63.260  1.00  0.00           N
ATOM    956  HN  GLY A 646      44.900  38.010  64.020  1.00  0.00           H
ATOM    957  CA  GLY A 646      43.690  38.190  62.270  1.00  0.00           C
ATOM    958  HA1 GLY A 646      43.480  39.210  62.550  1.00  0.00           H
ATOM    959  HA2 GLY A 646      42.810  37.560  62.280  1.00  0.00           H
ATOM    960  C   GLY A 646      44.220  38.330  60.890  1.00  0.00           C
ATOM    961  O   GLY A 646      43.450  38.180  59.960  1.00  0.00           O
ATOM    962  N   ALA A 647      45.560  38.600  60.730  1.00  0.00           N
ATOM    963  HN  ALA A 647      46.070  38.660  61.580  1.00  0.00           H
ATOM    964  CA  ALA A 647      46.220  38.680  59.440  1.00  0.00           C
ATOM    965  HA  ALA A 647      45.620  39.300  58.780  1.00  0.00           H
ATOM    966  CB  ALA A 647      47.690  39.170  59.520  1.00  0.00           C
ATOM    967  HB1 ALA A 647      47.920  40.170  59.950  1.00  0.00           H
ATOM    968  HB2 ALA A 647      48.090  39.070  58.490  1.00  0.00           H
ATOM    969  HB3 ALA A 647      48.330  38.570  60.200  1.00  0.00           H
ATOM    970  C   ALA A 647      46.160  37.220  58.810  1.00  0.00           C
ATOM    971  O   ALA A 647      45.800  37.070  57.640  1.00  0.00           O
ATOM    972  N   SER A 648      46.410  36.170  59.590  1.00  0.00           N
ATOM    973  HN  SER A 648      46.760  36.430  60.480  1.00  0.00           H
ATOM    974  CA  SER A 648      46.260  34.760  59.080  1.00  0.00           C
ATOM    975  HA  SER A 648      46.920  34.670  58.230  1.00  0.00           H
ATOM    976  CB  SER A 648      46.630  33.650  60.180  1.00  0.00           C
ATOM    977  HB1 SER A 648      45.920  33.800  61.020  1.00  0.00           H
ATOM    978  HB2 SER A 648      47.610  33.780  60.690  1.00  0.00           H
ATOM    979  OG  SER A 648      46.590  32.250  59.730  1.00  0.00           O
ATOM    980  HG1 SER A 648      47.240  32.180  59.030  1.00  0.00           H
ATOM    981  C   SER A 648      44.900  34.460  58.660  1.00  0.00           C
ATOM    982  O   SER A 648      44.640  34.210  57.420  1.00  0.00           O
ATOM    983  N   LEU A 649      43.960  34.530  59.580  1.00  0.00           N
ATOM    984  HN  LEU A 649      44.210  34.700  60.520  1.00  0.00           H
ATOM    985  CA  LEU A 649      42.510  34.390  59.400  1.00  0.00           C
ATOM    986  HA  LEU A 649      42.400  33.350  59.150  1.00  0.00           H
ATOM    987  CB  LEU A 649      41.790  34.590  60.720  1.00  0.00           C
ATOM    988  HB1 LEU A 649      42.010  35.560  61.200  1.00  0.00           H
ATOM    989  HB2 LEU A 649      42.200  33.830  61.430  1.00  0.00           H
ATOM    990  CG  LEU A 649      40.190  34.590  60.680  1.00  0.00           C
ATOM    991  HG  LEU A 649      39.870  35.400  59.970  1.00  0.00           H
ATOM    992  CD1 LEU A 649      39.640  33.280  60.120  1.00  0.00           C
ATOM    993 HD11 LEU A 649      38.550  33.450  60.180  1.00  0.00           H
ATOM    994 HD12 LEU A 649      39.980  32.430  60.750  1.00  0.00           H
ATOM    995 HD13 LEU A 649      39.940  33.060  59.060  1.00  0.00           H
ATOM    996  CD2 LEU A 649      39.580  34.800  62.060  1.00  0.00           C
ATOM    997 HD21 LEU A 649      39.490  33.820  62.560  1.00  0.00           H
ATOM    998 HD22 LEU A 649      38.530  35.160  61.950  1.00  0.00           H
ATOM    999 HD23 LEU A 649      40.250  35.510  62.600  1.00  0.00           H
ATOM   1000  C   LEU A 649      41.920  35.180  58.220  1.00  0.00           C
ATOM   1001  O   LEU A 649      41.320  34.590  57.300  1.00  0.00           O
ATOM   1002  N   THR A 650      42.130  36.490  58.140  1.00  0.00           N
ATOM   1003  HN  THR A 650      42.750  36.880  58.810  1.00  0.00           H
ATOM   1004  CA  THR A 650      41.570  37.270  57.030  1.00  0.00           C
ATOM   1005  HA  THR A 650      40.540  36.950  56.930  1.00  0.00           H
ATOM   1006  CB  THR A 650      41.500  38.800  57.230  1.00  0.00           C
ATOM   1007  HB  THR A 650      41.020  38.930  58.220  1.00  0.00           H
ATOM   1008  OG1 THR A 650      40.710  39.450  56.280  1.00  0.00           O
ATOM   1009  HG1 THR A 650      41.190  39.520  55.450  1.00  0.00           H
ATOM   1010  CG2 THR A 650      42.890  39.460  57.170  1.00  0.00           C
ATOM   1011 HG21 THR A 650      43.370  39.220  56.210  1.00  0.00           H
ATOM   1012 HG22 THR A 650      43.590  39.130  57.980  1.00  0.00           H
ATOM   1013 HG23 THR A 650      42.810  40.570  57.290  1.00  0.00           H
ATOM   1014  C   THR A 650      42.190  36.970  55.680  1.00  0.00           C
ATOM   1015  O   THR A 650      41.510  36.980  54.640  1.00  0.00           O
ATOM   1016  N   GLY A 651      43.450  36.630  55.760  1.00  0.00           N
ATOM   1017  HN  GLY A 651      43.950  36.530  56.610  1.00  0.00           H
ATOM   1018  CA  GLY A 651      44.200  36.380  54.580  1.00  0.00           C
ATOM   1019  HA1 GLY A 651      45.250  36.390  54.840  1.00  0.00           H
ATOM   1020  HA2 GLY A 651      43.960  37.140  53.850  1.00  0.00           H
ATOM   1021  C   GLY A 651      44.110  35.020  53.970  1.00  0.00           C
ATOM   1022  O   GLY A 651      44.080  34.800  52.790  1.00  0.00           O
ATOM   1023  N   ILE A 652      43.920  33.980  54.780  1.00  0.00           N
ATOM   1024  HN  ILE A 652      44.010  34.200  55.750  1.00  0.00           H
ATOM   1025  CA  ILE A 652      43.480  32.630  54.370  1.00  0.00           C
ATOM   1026  HA  ILE A 652      44.260  32.320  53.680  1.00  0.00           H
ATOM   1027  CB  ILE A 652      43.360  31.660  55.540  1.00  0.00           C
ATOM   1028  HB  ILE A 652      42.870  32.130  56.420  1.00  0.00           H
ATOM   1029  CG2 ILE A 652      42.580  30.380  55.090  1.00  0.00           C
ATOM   1030 HG21 ILE A 652      41.490  30.580  54.950  1.00  0.00           H
ATOM   1031 HG22 ILE A 652      42.670  29.480  55.740  1.00  0.00           H
ATOM   1032 HG23 ILE A 652      42.890  29.890  54.150  1.00  0.00           H
ATOM   1033  CG1 ILE A 652      44.800  31.270  56.020  1.00  0.00           C
ATOM   1034 HG11 ILE A 652      45.460  32.140  56.230  1.00  0.00           H
ATOM   1035 HG12 ILE A 652      45.350  30.710  55.220  1.00  0.00           H
ATOM   1036  CD  ILE A 652      44.830  30.370  57.300  1.00  0.00           C
ATOM   1037  HD1 ILE A 652      43.960  29.670  57.290  1.00  0.00           H
ATOM   1038  HD2 ILE A 652      44.820  30.980  58.240  1.00  0.00           H
ATOM   1039  HD3 ILE A 652      45.780  29.800  57.300  1.00  0.00           H
ATOM   1040  C   ILE A 652      42.170  32.670  53.670  1.00  0.00           C
ATOM   1041  O   ILE A 652      42.000  32.080  52.580  1.00  0.00           O
ATOM   1042  N   ALA A 653      41.130  33.360  54.230  1.00  0.00           N
ATOM   1043  HN  ALA A 653      41.200  33.760  55.140  1.00  0.00           H
ATOM   1044  CA  ALA A 653      39.900  33.410  53.560  1.00  0.00           C
ATOM   1045  HA  ALA A 653      39.420  32.460  53.370  1.00  0.00           H
ATOM   1046  CB  ALA A 653      39.050  34.250  54.570  1.00  0.00           C
ATOM   1047  HB1 ALA A 653      39.720  35.030  54.970  1.00  0.00           H
ATOM   1048  HB2 ALA A 653      38.850  33.550  55.410  1.00  0.00           H
ATOM   1049  HB3 ALA A 653      38.070  34.660  54.260  1.00  0.00           H
ATOM   1050  C   ALA A 653      40.080  34.130  52.210  1.00  0.00           C
ATOM   1051  O   ALA A 653      39.490  33.780  51.190  1.00  0.00           O
ATOM   1052  N   TYR A 654      40.780  35.300  52.200  1.00  0.00           N
ATOM   1053  HN  TYR A 654      41.090  35.640  53.090  1.00  0.00           H
ATOM   1054  CA  TYR A 654      40.940  36.210  51.050  1.00  0.00           C
ATOM   1055  HA  TYR A 654      39.920  36.520  50.850  1.00  0.00           H
ATOM   1056  CB  TYR A 654      41.660  37.440  51.550  1.00  0.00           C
ATOM   1057  HB1 TYR A 654      42.660  37.120  51.900  1.00  0.00           H
ATOM   1058  HB2 TYR A 654      41.290  37.930  52.480  1.00  0.00           H
ATOM   1059  CG  TYR A 654      41.780  38.450  50.440  1.00  0.00           C
ATOM   1060  CD1 TYR A 654      43.020  38.480  49.640  1.00  0.00           C
ATOM   1061  HD1 TYR A 654      43.740  37.750  49.980  1.00  0.00           H
ATOM   1062  CE1 TYR A 654      43.210  39.510  48.670  1.00  0.00           C
ATOM   1063  HE1 TYR A 654      44.090  39.530  48.050  1.00  0.00           H
ATOM   1064  CZ  TYR A 654      42.240  40.470  48.520  1.00  0.00           C
ATOM   1065  OH  TYR A 654      42.450  41.460  47.530  1.00  0.00           O
ATOM   1066  HH  TYR A 654      43.390  41.610  47.390  1.00  0.00           H
ATOM   1067  CD2 TYR A 654      40.850  39.440  50.310  1.00  0.00           C
ATOM   1068  HD2 TYR A 654      39.950  39.570  50.880  1.00  0.00           H
ATOM   1069  CE2 TYR A 654      41.100  40.460  49.260  1.00  0.00           C
ATOM   1070  HE2 TYR A 654      40.390  41.160  48.840  1.00  0.00           H
ATOM   1071  C   TYR A 654      41.710  35.500  49.890  1.00  0.00           C
ATOM   1072  O   TYR A 654      41.330  35.560  48.720  1.00  0.00           O
ATOM   1073  N   SER A 655      42.760  34.730  50.200  1.00  0.00           N
ATOM   1074  HN  SER A 655      42.990  34.700  51.180  1.00  0.00           H
ATOM   1075  CA  SER A 655      43.580  34.050  49.240  1.00  0.00           C
ATOM   1076  HA  SER A 655      43.910  34.780  48.510  1.00  0.00           H
ATOM   1077  CB  SER A 655      44.790  33.410  49.860  1.00  0.00           C
ATOM   1078  HB1 SER A 655      45.510  32.880  49.210  1.00  0.00           H
ATOM   1079  HB2 SER A 655      44.520  32.650  50.640  1.00  0.00           H
ATOM   1080  OG  SER A 655      45.580  34.400  50.530  1.00  0.00           O
ATOM   1081  HG1 SER A 655      45.260  34.610  51.400  1.00  0.00           H
ATOM   1082  C   SER A 655      42.830  33.020  48.440  1.00  0.00           C
ATOM   1083  O   SER A 655      42.980  32.960  47.180  1.00  0.00           O
ATOM   1084  N   LEU A 656      41.940  32.320  49.170  1.00  0.00           N
ATOM   1085  HN  LEU A 656      41.950  32.570  50.140  1.00  0.00           H
ATOM   1086  CA  LEU A 656      41.040  31.330  48.620  1.00  0.00           C
ATOM   1087  HA  LEU A 656      41.570  30.660  47.950  1.00  0.00           H
ATOM   1088  CB  LEU A 656      40.210  30.550  49.750  1.00  0.00           C
ATOM   1089  HB1 LEU A 656      39.350  29.970  49.390  1.00  0.00           H
ATOM   1090  HB2 LEU A 656      39.780  31.310  50.450  1.00  0.00           H
ATOM   1091  CG  LEU A 656      41.080  29.500  50.490  1.00  0.00           C
ATOM   1092  HG  LEU A 656      41.970  30.010  50.930  1.00  0.00           H
ATOM   1093  CD1 LEU A 656      40.290  28.850  51.700  1.00  0.00           C
ATOM   1094 HD11 LEU A 656      41.030  28.330  52.360  1.00  0.00           H
ATOM   1095 HD12 LEU A 656      39.430  28.240  51.360  1.00  0.00           H
ATOM   1096 HD13 LEU A 656      39.920  29.730  52.280  1.00  0.00           H
ATOM   1097  CD2 LEU A 656      41.660  28.320  49.540  1.00  0.00           C
ATOM   1098 HD21 LEU A 656      40.970  27.730  48.900  1.00  0.00           H
ATOM   1099 HD22 LEU A 656      42.390  27.830  50.200  1.00  0.00           H
ATOM   1100 HD23 LEU A 656      42.290  28.790  48.750  1.00  0.00           H
ATOM   1101  C   LEU A 656      40.040  31.950  47.700  1.00  0.00           C
ATOM   1102  O   LEU A 656      40.030  31.590  46.550  1.00  0.00           O
ATOM   1103  N   PHE A 657      39.300  32.980  48.180  1.00  0.00           N
ATOM   1104  HN  PHE A 657      39.630  33.400  49.020  1.00  0.00           H
ATOM   1105  CA  PHE A 657      38.060  33.440  47.470  1.00  0.00           C
ATOM   1106  HA  PHE A 657      37.900  32.740  46.670  1.00  0.00           H
ATOM   1107  CB  PHE A 657      37.010  33.450  48.590  1.00  0.00           C
ATOM   1108  HB1 PHE A 657      35.990  33.770  48.270  1.00  0.00           H
ATOM   1109  HB2 PHE A 657      37.330  34.090  49.440  1.00  0.00           H
ATOM   1110  CG  PHE A 657      36.890  32.040  49.100  1.00  0.00           C
ATOM   1111  CD1 PHE A 657      37.010  31.680  50.450  1.00  0.00           C
ATOM   1112  HD1 PHE A 657      37.440  32.420  51.100  1.00  0.00           H
ATOM   1113  CE1 PHE A 657      36.890  30.350  50.860  1.00  0.00           C
ATOM   1114  HE1 PHE A 657      37.110  30.210  51.910  1.00  0.00           H
ATOM   1115  CZ  PHE A 657      36.520  29.360  49.940  1.00  0.00           C
ATOM   1116  HZ  PHE A 657      36.340  28.370  50.330  1.00  0.00           H
ATOM   1117  CD2 PHE A 657      36.360  31.070  48.200  1.00  0.00           C
ATOM   1118  HD2 PHE A 657      36.170  31.420  47.200  1.00  0.00           H
ATOM   1119  CE2 PHE A 657      36.220  29.700  48.590  1.00  0.00           C
ATOM   1120  HE2 PHE A 657      36.030  29.020  47.770  1.00  0.00           H
ATOM   1121  C   PHE A 657      38.150  34.800  46.800  1.00  0.00           C
ATOM   1122  O   PHE A 657      37.240  35.120  46.030  1.00  0.00           O
ATOM   1123  N   ALA A 658      39.220  35.650  47.020  1.00  0.00           N
ATOM   1124  HN  ALA A 658      39.950  35.430  47.660  1.00  0.00           H
ATOM   1125  CA  ALA A 658      39.400  36.890  46.290  1.00  0.00           C
ATOM   1126  HA  ALA A 658      38.460  37.410  46.370  1.00  0.00           H
ATOM   1127  CB  ALA A 658      40.510  37.770  46.990  1.00  0.00           C
ATOM   1128  HB1 ALA A 658      40.670  38.800  46.610  1.00  0.00           H
ATOM   1129  HB2 ALA A 658      41.520  37.310  47.030  1.00  0.00           H
ATOM   1130  HB3 ALA A 658      40.250  37.820  48.070  1.00  0.00           H
ATOM   1131  C   ALA A 658      39.670  36.700  44.780  1.00  0.00           C
ATOM   1132  O   ALA A 658      40.250  35.720  44.340  1.00  0.00           O
ATOM   1133  N   GLY A 659      39.270  37.660  43.910  1.00  0.00           N
ATOM   1134  HN  GLY A 659      38.820  38.500  44.190  1.00  0.00           H
ATOM   1135  CA  GLY A 659      39.430  37.560  42.470  1.00  0.00           C
ATOM   1136  HA1 GLY A 659      39.080  38.450  41.980  1.00  0.00           H
ATOM   1137  HA2 GLY A 659      39.070  36.610  42.080  1.00  0.00           H
ATOM   1138  C   GLY A 659      40.880  37.610  42.090  1.00  0.00           C
ATOM   1139  O   GLY A 659      41.300  36.750  41.320  1.00  0.00           O
ATOM   1140  N   GLN A 660      41.540  38.630  42.570  1.00  0.00           N
ATOM   1141  HN  GLN A 660      41.010  39.170  43.230  1.00  0.00           H
ATOM   1142  CA  GLN A 660      42.950  38.880  42.210  1.00  0.00           C
ATOM   1143  HA  GLN A 660      43.230  38.140  41.480  1.00  0.00           H
ATOM   1144  CB  GLN A 660      43.080  40.340  41.610  1.00  0.00           C
ATOM   1145  HB1 GLN A 660      43.220  41.090  42.410  1.00  0.00           H
ATOM   1146  HB2 GLN A 660      42.140  40.530  41.040  1.00  0.00           H
ATOM   1147  CG  GLN A 660      44.250  40.630  40.530  1.00  0.00           C
ATOM   1148  HG1 GLN A 660      44.430  41.690  40.260  1.00  0.00           H
ATOM   1149  HG2 GLN A 660      43.940  39.980  39.680  1.00  0.00           H
ATOM   1150  CD  GLN A 660      45.620  40.080  41.060  1.00  0.00           C
ATOM   1151  OE1 GLN A 660      46.030  40.340  42.210  1.00  0.00           O
ATOM   1152  NE2 GLN A 660      46.380  39.410  40.140  1.00  0.00           N
ATOM   1153 HE21 GLN A 660      47.330  39.350  40.460  1.00  0.00           H
ATOM   1154 HE22 GLN A 660      45.930  38.860  39.450  1.00  0.00           H
ATOM   1155  C   GLN A 660      43.670  38.780  43.580  1.00  0.00           C
ATOM   1156  O   GLN A 660      43.290  39.550  44.440  1.00  0.00           O
ATOM   1157  N   PRO A 661      44.690  37.950  43.880  1.00  0.00           N
ATOM   1158  CD  PRO A 661      45.010  36.840  42.970  1.00  0.00           C
ATOM   1159  HD1 PRO A 661      45.560  37.180  42.070  1.00  0.00           H
ATOM   1160  HD2 PRO A 661      44.010  36.450  42.700  1.00  0.00           H
ATOM   1161  CA  PRO A 661      44.970  37.670  45.300  1.00  0.00           C
ATOM   1162  HA  PRO A 661      44.360  38.070  46.090  1.00  0.00           H
ATOM   1163  CB  PRO A 661      45.080  36.160  45.320  1.00  0.00           C
ATOM   1164  HB1 PRO A 661      44.060  35.730  45.400  1.00  0.00           H
ATOM   1165  HB2 PRO A 661      45.690  35.750  46.170  1.00  0.00           H
ATOM   1166  CG  PRO A 661      45.650  35.830  43.950  1.00  0.00           C
ATOM   1167  HG1 PRO A 661      46.730  36.050  43.870  1.00  0.00           H
ATOM   1168  HG2 PRO A 661      45.470  34.770  43.650  1.00  0.00           H
ATOM   1169  C   PRO A 661      46.410  38.140  45.660  1.00  0.00           C
ATOM   1170  O   PRO A 661      47.040  37.730  46.630  1.00  0.00           O
ATOM   1171  N   LEU A 662      47.040  39.010  44.830  1.00  0.00           N
ATOM   1172  HN  LEU A 662      46.580  39.220  43.970  1.00  0.00           H
ATOM   1173  CA  LEU A 662      48.380  39.420  45.020  1.00  0.00           C
ATOM   1174  HA  LEU A 662      49.020  38.650  45.450  1.00  0.00           H
ATOM   1175  CB  LEU A 662      48.980  39.800  43.660  1.00  0.00           C
ATOM   1176  HB1 LEU A 662      50.040  40.020  43.920  1.00  0.00           H
ATOM   1177  HB2 LEU A 662      48.460  40.700  43.260  1.00  0.00           H
ATOM   1178  CG  LEU A 662      49.080  38.670  42.610  1.00  0.00           C
ATOM   1179  HG  LEU A 662      48.120  38.150  42.380  1.00  0.00           H
ATOM   1180  CD1 LEU A 662      49.600  39.160  41.270  1.00  0.00           C
ATOM   1181 HD11 LEU A 662      50.690  39.310  41.400  1.00  0.00           H
ATOM   1182 HD12 LEU A 662      48.960  40.010  40.960  1.00  0.00           H
ATOM   1183 HD13 LEU A 662      49.710  38.360  40.520  1.00  0.00           H
ATOM   1184  CD2 LEU A 662      49.940  37.500  43.110  1.00  0.00           C
ATOM   1185 HD21 LEU A 662      50.120  36.740  42.320  1.00  0.00           H
ATOM   1186 HD22 LEU A 662      49.400  37.040  43.980  1.00  0.00           H
ATOM   1187 HD23 LEU A 662      50.920  37.920  43.450  1.00  0.00           H
ATOM   1188  C   LEU A 662      48.380  40.570  46.020  1.00  0.00           C
ATOM   1189  O   LEU A 662      49.450  40.880  46.580  1.00  0.00           O
ATOM   1190  N   THR A 663      47.240  41.190  46.230  1.00  0.00           N
ATOM   1191  HN  THR A 663      46.430  40.800  45.800  1.00  0.00           H
ATOM   1192  CA  THR A 663      47.200  42.140  47.370  1.00  0.00           C
ATOM   1193  HA  THR A 663      48.050  42.790  47.260  1.00  0.00           H
ATOM   1194  CB  THR A 663      46.010  43.170  47.370  1.00  0.00           C
ATOM   1195  HB  THR A 663      45.750  43.510  48.400  1.00  0.00           H
ATOM   1196  OG1 THR A 663      44.890  42.460  46.810  1.00  0.00           O
ATOM   1197  HG1 THR A 663      45.010  42.550  45.870  1.00  0.00           H
ATOM   1198  CG2 THR A 663      46.250  44.410  46.480  1.00  0.00           C
ATOM   1199 HG21 THR A 663      47.190  44.930  46.750  1.00  0.00           H
ATOM   1200 HG22 THR A 663      45.360  45.070  46.570  1.00  0.00           H
ATOM   1201 HG23 THR A 663      46.420  44.120  45.420  1.00  0.00           H
ATOM   1202  C   THR A 663      47.300  41.610  48.810  1.00  0.00           C
ATOM   1203  O   THR A 663      46.330  40.960  49.290  1.00  0.00           O
ATOM   1204  N   ILE A 664      48.440  41.960  49.410  1.00  0.00           N
ATOM   1205  HN  ILE A 664      49.200  42.410  48.940  1.00  0.00           H
ATOM   1206  CA  ILE A 664      48.610  41.560  50.770  1.00  0.00           C
ATOM   1207  HA  ILE A 664      48.090  40.620  50.880  1.00  0.00           H
ATOM   1208  CB  ILE A 664      50.160  41.420  51.120  1.00  0.00           C
ATOM   1209  HB  ILE A 664      50.530  42.410  50.780  1.00  0.00           H
ATOM   1210  CG2 ILE A 664      50.310  41.150  52.580  1.00  0.00           C
ATOM   1211 HG21 ILE A 664      49.520  40.440  52.920  1.00  0.00           H
ATOM   1212 HG22 ILE A 664      50.300  42.140  53.080  1.00  0.00           H
ATOM   1213 HG23 ILE A 664      51.270  40.600  52.740  1.00  0.00           H
ATOM   1214  CG1 ILE A 664      50.920  40.430  50.260  1.00  0.00           C
ATOM   1215 HG11 ILE A 664      52.000  40.410  50.540  1.00  0.00           H
ATOM   1216 HG12 ILE A 664      50.900  40.830  49.230  1.00  0.00           H
ATOM   1217  CD  ILE A 664      50.350  39.030  50.350  1.00  0.00           C
ATOM   1218  HD1 ILE A 664      50.260  38.700  51.410  1.00  0.00           H
ATOM   1219  HD2 ILE A 664      51.050  38.350  49.840  1.00  0.00           H
ATOM   1220  HD3 ILE A 664      49.320  38.890  49.980  1.00  0.00           H
ATOM   1221  C   ILE A 664      47.940  42.490  51.670  1.00  0.00           C
ATOM   1222  O   ILE A 664      48.330  43.650  51.750  1.00  0.00           O
ATOM   1223  N   LEU A 665      46.870  42.080  52.430  1.00  0.00           N
ATOM   1224  HN  LEU A 665      46.470  41.170  52.330  1.00  0.00           H
ATOM   1225  CA  LEU A 665      46.090  42.830  53.380  1.00  0.00           C
ATOM   1226  HA  LEU A 665      45.880  43.810  52.990  1.00  0.00           H
ATOM   1227  CB  LEU A 665      44.650  42.230  53.770  1.00  0.00           C
ATOM   1228  HB1 LEU A 665      44.110  42.900  54.460  1.00  0.00           H
ATOM   1229  HB2 LEU A 665      44.810  41.260  54.250  1.00  0.00           H
ATOM   1230  CG  LEU A 665      43.700  42.010  52.560  1.00  0.00           C
ATOM   1231  HG  LEU A 665      44.110  41.390  51.730  1.00  0.00           H
ATOM   1232  CD1 LEU A 665      42.410  41.330  53.050  1.00  0.00           C
ATOM   1233 HD11 LEU A 665      41.840  41.820  53.870  1.00  0.00           H
ATOM   1234 HD12 LEU A 665      42.630  40.270  53.320  1.00  0.00           H
ATOM   1235 HD13 LEU A 665      41.690  41.350  52.210  1.00  0.00           H
ATOM   1236  CD2 LEU A 665      43.400  43.390  51.900  1.00  0.00           C
ATOM   1237 HD21 LEU A 665      42.790  43.860  52.700  1.00  0.00           H
ATOM   1238 HD22 LEU A 665      42.750  43.320  51.000  1.00  0.00           H
ATOM   1239 HD23 LEU A 665      44.350  43.910  51.640  1.00  0.00           H
ATOM   1240  C   LEU A 665      46.940  43.090  54.700  1.00  0.00           C
ATOM   1241  O   LEU A 665      47.490  42.110  55.200  1.00  0.00           O
ATOM   1242  N   GLY A 666      47.080  44.260  55.240  1.00  0.00           N
ATOM   1243  HN  GLY A 666      46.640  44.980  54.720  1.00  0.00           H
ATOM   1244  CA  GLY A 666      47.780  44.600  56.530  1.00  0.00           C
ATOM   1245  HA1 GLY A 666      48.800  44.870  56.320  1.00  0.00           H
ATOM   1246  HA2 GLY A 666      47.620  43.840  57.270  1.00  0.00           H
ATOM   1247  C   GLY A 666      47.320  45.900  57.140  1.00  0.00           C
ATOM   1248  O   GLY A 666      46.390  46.560  56.660  1.00  0.00           O
ATOM   1249  N   SER A 667      48.040  46.340  58.210  1.00  0.00           N
ATOM   1250  HN  SER A 667      48.690  45.720  58.650  1.00  0.00           H
ATOM   1251  CA  SER A 667      47.810  47.680  58.820  1.00  0.00           C
ATOM   1252  HA  SER A 667      46.760  47.930  58.750  1.00  0.00           H
ATOM   1253  CB  SER A 667      48.340  47.860  60.300  1.00  0.00           C
ATOM   1254  HB1 SER A 667      48.030  48.850  60.680  1.00  0.00           H
ATOM   1255  HB2 SER A 667      49.430  47.640  60.320  1.00  0.00           H
ATOM   1256  OG  SER A 667      47.620  46.930  61.200  1.00  0.00           O
ATOM   1257  HG1 SER A 667      46.810  47.390  61.430  1.00  0.00           H
ATOM   1258  C   SER A 667      48.590  48.620  57.990  1.00  0.00           C
ATOM   1259  O   SER A 667      49.810  48.430  57.770  1.00  0.00           O
ATOM   1260  N   THR A 668      47.880  49.590  57.410  1.00  0.00           N
ATOM   1261  HN  THR A 668      46.890  49.580  57.430  1.00  0.00           H
ATOM   1262  CA  THR A 668      48.320  50.540  56.420  1.00  0.00           C
ATOM   1263  HA  THR A 668      49.360  50.350  56.190  1.00  0.00           H
ATOM   1264  CB  THR A 668      47.550  50.460  55.120  1.00  0.00           C
ATOM   1265  HB  THR A 668      48.090  51.070  54.370  1.00  0.00           H
ATOM   1266  OG1 THR A 668      46.180  50.740  55.180  1.00  0.00           O
ATOM   1267  HG1 THR A 668      45.850  50.850  54.280  1.00  0.00           H
ATOM   1268  CG2 THR A 668      47.550  49.040  54.670  1.00  0.00           C
ATOM   1269 HG21 THR A 668      46.950  48.360  55.310  1.00  0.00           H
ATOM   1270 HG22 THR A 668      48.560  48.590  54.690  1.00  0.00           H
ATOM   1271 HG23 THR A 668      47.220  49.000  53.600  1.00  0.00           H
ATOM   1272  C   THR A 668      48.190  51.890  57.080  1.00  0.00           C
ATOM   1273  O   THR A 668      47.420  52.070  58.000  1.00  0.00           O
ATOM   1274  N   GLY A 669      48.900  52.900  56.550  1.00  0.00           N
ATOM   1275  HN  GLY A 669      49.490  52.670  55.770  1.00  0.00           H
ATOM   1276  CA  GLY A 669      48.830  54.220  57.070  1.00  0.00           C
ATOM   1277  HA1 GLY A 669      49.480  54.810  56.430  1.00  0.00           H
ATOM   1278  HA2 GLY A 669      49.210  54.040  58.080  1.00  0.00           H
ATOM   1279  C   GLY A 669      47.570  54.980  57.150  1.00  0.00           C
ATOM   1280  O   GLY A 669      47.460  55.540  58.270  1.00  0.00           O
ATOM   1281  N   PRO A 670      46.610  54.980  56.250  1.00  0.00           N
ATOM   1282  CD  PRO A 670      46.710  54.610  54.810  1.00  0.00           C
ATOM   1283  HD1 PRO A 670      46.080  53.700  54.750  1.00  0.00           H
ATOM   1284  HD2 PRO A 670      47.720  54.500  54.370  1.00  0.00           H
ATOM   1285  CA  PRO A 670      45.410  55.730  56.530  1.00  0.00           C
ATOM   1286  HA  PRO A 670      45.540  56.700  56.970  1.00  0.00           H
ATOM   1287  CB  PRO A 670      44.740  56.000  55.130  1.00  0.00           C
ATOM   1288  HB1 PRO A 670      44.410  57.060  55.010  1.00  0.00           H
ATOM   1289  HB2 PRO A 670      43.830  55.390  55.020  1.00  0.00           H
ATOM   1290  CG  PRO A 670      45.880  55.630  54.090  1.00  0.00           C
ATOM   1291  HG1 PRO A 670      45.460  55.090  53.210  1.00  0.00           H
ATOM   1292  HG2 PRO A 670      46.450  56.550  53.850  1.00  0.00           H
ATOM   1293  C   PRO A 670      44.480  55.190  57.600  1.00  0.00           C
ATOM   1294  O   PRO A 670      43.900  55.990  58.380  1.00  0.00           O
ATOM   1295  N   VAL A 671      44.380  53.820  57.790  1.00  0.00           N
ATOM   1296  HN  VAL A 671      44.830  53.150  57.200  1.00  0.00           H
ATOM   1297  CA  VAL A 671      43.520  53.300  58.810  1.00  0.00           C
ATOM   1298  HA  VAL A 671      42.670  53.940  59.000  1.00  0.00           H
ATOM   1299  CB  VAL A 671      42.990  52.000  58.330  1.00  0.00           C
ATOM   1300  HB  VAL A 671      42.610  52.040  57.290  1.00  0.00           H
ATOM   1301  CG1 VAL A 671      44.140  50.980  58.360  1.00  0.00           C
ATOM   1302 HG11 VAL A 671      44.950  51.270  57.660  1.00  0.00           H
ATOM   1303 HG12 VAL A 671      43.710  50.090  57.870  1.00  0.00           H
ATOM   1304 HG13 VAL A 671      44.610  50.720  59.340  1.00  0.00           H
ATOM   1305  CG2 VAL A 671      41.870  51.500  59.240  1.00  0.00           C
ATOM   1306 HG21 VAL A 671      41.710  50.400  59.130  1.00  0.00           H
ATOM   1307 HG22 VAL A 671      40.920  51.940  58.860  1.00  0.00           H
ATOM   1308 HG23 VAL A 671      41.850  51.710  60.330  1.00  0.00           H
ATOM   1309  C   VAL A 671      44.280  53.140  60.160  1.00  0.00           C
ATOM   1310  O   VAL A 671      43.600  53.140  61.160  1.00  0.00           O
ATOM   1311  N   LEU A 672      45.640  53.060  60.180  1.00  0.00           N
ATOM   1312  HN  LEU A 672      46.120  52.690  59.400  1.00  0.00           H
ATOM   1313  CA  LEU A 672      46.400  53.310  61.380  1.00  0.00           C
ATOM   1314  HA  LEU A 672      46.040  52.560  62.080  1.00  0.00           H
ATOM   1315  CB  LEU A 672      47.880  53.180  61.020  1.00  0.00           C
ATOM   1316  HB1 LEU A 672      48.550  53.820  61.640  1.00  0.00           H
ATOM   1317  HB2 LEU A 672      48.140  53.520  60.000  1.00  0.00           H
ATOM   1318  CG  LEU A 672      48.420  51.730  61.120  1.00  0.00           C
ATOM   1319  HG  LEU A 672      47.770  51.090  60.490  1.00  0.00           H
ATOM   1320  CD1 LEU A 672      49.760  51.650  60.470  1.00  0.00           C
ATOM   1321 HD11 LEU A 672      50.470  52.320  61.000  1.00  0.00           H
ATOM   1322 HD12 LEU A 672      49.720  52.000  59.420  1.00  0.00           H
ATOM   1323 HD13 LEU A 672      50.260  50.660  60.420  1.00  0.00           H
ATOM   1324  CD2 LEU A 672      48.480  51.200  62.520  1.00  0.00           C
ATOM   1325 HD21 LEU A 672      47.460  51.000  62.900  1.00  0.00           H
ATOM   1326 HD22 LEU A 672      49.120  51.790  63.210  1.00  0.00           H
ATOM   1327 HD23 LEU A 672      49.010  50.230  62.460  1.00  0.00           H
ATOM   1328  C   LEU A 672      46.120  54.600  62.050  1.00  0.00           C
ATOM   1329  O   LEU A 672      45.930  54.680  63.250  1.00  0.00           O
ATOM   1330  N   VAL A 673      46.130  55.750  61.370  1.00  0.00           N
ATOM   1331  HN  VAL A 673      46.400  55.620  60.410  1.00  0.00           H
ATOM   1332  CA  VAL A 673      45.670  57.110  61.740  1.00  0.00           C
ATOM   1333  HA  VAL A 673      46.210  57.390  62.640  1.00  0.00           H
ATOM   1334  CB  VAL A 673      45.830  58.160  60.620  1.00  0.00           C
ATOM   1335  HB  VAL A 673      45.420  57.760  59.670  1.00  0.00           H
ATOM   1336  CG1 VAL A 673      45.130  59.520  61.000  1.00  0.00           C
ATOM   1337 HG11 VAL A 673      44.020  59.470  61.100  1.00  0.00           H
ATOM   1338 HG12 VAL A 673      45.280  60.270  60.210  1.00  0.00           H
ATOM   1339 HG13 VAL A 673      45.540  59.850  61.980  1.00  0.00           H
ATOM   1340  CG2 VAL A 673      47.370  58.410  60.390  1.00  0.00           C
ATOM   1341 HG21 VAL A 673      47.480  59.010  59.450  1.00  0.00           H
ATOM   1342 HG22 VAL A 673      47.830  57.430  60.190  1.00  0.00           H
ATOM   1343 HG23 VAL A 673      47.850  58.880  61.260  1.00  0.00           H
ATOM   1344  C   VAL A 673      44.230  57.130  62.280  1.00  0.00           C
ATOM   1345  O   VAL A 673      43.970  57.700  63.290  1.00  0.00           O
ATOM   1346  N   PHE A 674      43.310  56.450  61.580  1.00  0.00           N
ATOM   1347  HN  PHE A 674      43.570  55.990  60.740  1.00  0.00           H
ATOM   1348  CA  PHE A 674      41.890  56.420  61.910  1.00  0.00           C
ATOM   1349  HA  PHE A 674      41.640  57.460  62.040  1.00  0.00           H
ATOM   1350  CB  PHE A 674      41.010  55.950  60.730  1.00  0.00           C
ATOM   1351  HB1 PHE A 674      41.320  54.950  60.370  1.00  0.00           H
ATOM   1352  HB2 PHE A 674      41.300  56.540  59.830  1.00  0.00           H
ATOM   1353  CG  PHE A 674      39.480  55.980  61.010  1.00  0.00           C
ATOM   1354  CD1 PHE A 674      38.810  54.920  61.680  1.00  0.00           C
ATOM   1355  HD1 PHE A 674      39.280  54.080  62.130  1.00  0.00           H
ATOM   1356  CE1 PHE A 674      37.470  55.140  61.960  1.00  0.00           C
ATOM   1357  HE1 PHE A 674      36.920  54.490  62.630  1.00  0.00           H
ATOM   1358  CZ  PHE A 674      36.830  56.300  61.570  1.00  0.00           C
ATOM   1359  HZ  PHE A 674      35.770  56.400  61.760  1.00  0.00           H
ATOM   1360  CD2 PHE A 674      38.870  57.180  60.620  1.00  0.00           C
ATOM   1361  HD2 PHE A 674      39.480  57.790  59.970  1.00  0.00           H
ATOM   1362  CE2 PHE A 674      37.470  57.330  60.850  1.00  0.00           C
ATOM   1363  HE2 PHE A 674      36.880  58.090  60.360  1.00  0.00           H
ATOM   1364  C   PHE A 674      41.550  55.810  63.290  1.00  0.00           C
ATOM   1365  O   PHE A 674      40.850  56.400  64.110  1.00  0.00           O
ATOM   1366  N   GLU A 675      42.160  54.570  63.530  1.00  0.00           N
ATOM   1367  HN  GLU A 675      42.730  54.040  62.910  1.00  0.00           H
ATOM   1368  CA  GLU A 675      41.910  53.920  64.790  1.00  0.00           C
ATOM   1369  HA  GLU A 675      40.880  53.900  65.080  1.00  0.00           H
ATOM   1370  CB  GLU A 675      42.200  52.440  64.870  1.00  0.00           C
ATOM   1371  HB1 GLU A 675      41.890  52.020  65.840  1.00  0.00           H
ATOM   1372  HB2 GLU A 675      43.240  52.140  64.620  1.00  0.00           H
ATOM   1373  CG  GLU A 675      41.420  51.560  63.870  1.00  0.00           C
ATOM   1374  HG1 GLU A 675      41.780  51.920  62.880  1.00  0.00           H
ATOM   1375  HG2 GLU A 675      40.320  51.710  63.970  1.00  0.00           H
ATOM   1376  CD  GLU A 675      41.620  50.090  64.100  1.00  0.00           C
ATOM   1377  OE1 GLU A 675      41.350  49.580  65.250  1.00  0.00           O
ATOM   1378  OE2 GLU A 675      42.000  49.360  63.160  1.00  0.00           O
ATOM   1379  C   GLU A 675      42.580  54.680  65.890  1.00  0.00           C
ATOM   1380  O   GLU A 675      42.050  54.970  66.910  1.00  0.00           O
ATOM   1381  N   LYS A 676      43.780  55.220  65.640  1.00  0.00           N
ATOM   1382  HN  LYS A 676      44.240  54.950  64.790  1.00  0.00           H
ATOM   1383  CA  LYS A 676      44.470  56.040  66.680  1.00  0.00           C
ATOM   1384  HA  LYS A 676      44.500  55.520  67.630  1.00  0.00           H
ATOM   1385  CB  LYS A 676      45.890  56.270  66.130  1.00  0.00           C
ATOM   1386  HB1 LYS A 676      46.430  56.810  66.950  1.00  0.00           H
ATOM   1387  HB2 LYS A 676      45.990  56.690  65.110  1.00  0.00           H
ATOM   1388  CG  LYS A 676      46.720  54.950  66.200  1.00  0.00           C
ATOM   1389  HG1 LYS A 676      46.190  54.190  65.600  1.00  0.00           H
ATOM   1390  HG2 LYS A 676      46.680  54.510  67.220  1.00  0.00           H
ATOM   1391  CD  LYS A 676      48.280  55.220  65.980  1.00  0.00           C
ATOM   1392  HD1 LYS A 676      48.870  54.440  66.500  1.00  0.00           H
ATOM   1393  HD2 LYS A 676      48.510  56.240  66.330  1.00  0.00           H
ATOM   1394  CE  LYS A 676      48.820  54.980  64.550  1.00  0.00           C
ATOM   1395  HE1 LYS A 676      48.180  55.530  63.830  1.00  0.00           H
ATOM   1396  HE2 LYS A 676      48.730  53.900  64.280  1.00  0.00           H
ATOM   1397  NZ  LYS A 676      50.270  55.330  64.340  1.00  0.00           N
ATOM   1398  HZ1 LYS A 676      50.650  55.000  63.430  1.00  0.00           H
ATOM   1399  HZ2 LYS A 676      50.750  54.920  65.160  1.00  0.00           H
ATOM   1400  HZ3 LYS A 676      50.440  56.350  64.420  1.00  0.00           H
ATOM   1401  C   LYS A 676      43.670  57.270  67.000  1.00  0.00           C
ATOM   1402  O   LYS A 676      43.360  57.510  68.170  1.00  0.00           O
ATOM   1403  N   ILE A 677      43.200  58.150  66.060  1.00  0.00           N
ATOM   1404  HN  ILE A 677      43.460  58.010  65.110  1.00  0.00           H
ATOM   1405  CA  ILE A 677      42.450  59.370  66.310  1.00  0.00           C
ATOM   1406  HA  ILE A 677      42.940  59.960  67.090  1.00  0.00           H
ATOM   1407  CB  ILE A 677      42.440  60.400  65.150  1.00  0.00           C
ATOM   1408  HB  ILE A 677      43.360  60.300  64.540  1.00  0.00           H
ATOM   1409  CG2 ILE A 677      41.240  60.080  64.210  1.00  0.00           C
ATOM   1410 HG21 ILE A 677      41.220  59.000  63.940  1.00  0.00           H
ATOM   1411 HG22 ILE A 677      41.360  60.570  63.220  1.00  0.00           H
ATOM   1412 HG23 ILE A 677      40.250  60.410  64.570  1.00  0.00           H
ATOM   1413  CG1 ILE A 677      42.420  61.910  65.480  1.00  0.00           C
ATOM   1414 HG11 ILE A 677      41.510  62.110  66.090  1.00  0.00           H
ATOM   1415 HG12 ILE A 677      42.190  62.500  64.570  1.00  0.00           H
ATOM   1416  CD  ILE A 677      43.740  62.520  66.030  1.00  0.00           C
ATOM   1417  HD1 ILE A 677      43.600  63.550  66.410  1.00  0.00           H
ATOM   1418  HD2 ILE A 677      44.570  62.540  65.300  1.00  0.00           H
ATOM   1419  HD3 ILE A 677      44.160  61.940  66.890  1.00  0.00           H
ATOM   1420  C   ILE A 677      41.130  59.050  66.890  1.00  0.00           C
ATOM   1421  O   ILE A 677      40.760  59.710  67.840  1.00  0.00           O
ATOM   1422  N   LEU A 678      40.420  57.980  66.470  1.00  0.00           N
ATOM   1423  HN  LEU A 678      40.660  57.370  65.720  1.00  0.00           H
ATOM   1424  CA  LEU A 678      39.120  57.640  67.090  1.00  0.00           C
ATOM   1425  HA  LEU A 678      38.420  58.450  67.140  1.00  0.00           H
ATOM   1426  CB  LEU A 678      38.610  56.400  66.190  1.00  0.00           C
ATOM   1427  HB1 LEU A 678      39.410  55.630  66.210  1.00  0.00           H
ATOM   1428  HB2 LEU A 678      38.560  56.730  65.130  1.00  0.00           H
ATOM   1429  CG  LEU A 678      37.280  55.750  66.600  1.00  0.00           C
ATOM   1430  HG  LEU A 678      37.270  55.590  67.700  1.00  0.00           H
ATOM   1431  CD1 LEU A 678      36.130  56.650  66.280  1.00  0.00           C
ATOM   1432 HD11 LEU A 678      35.130  56.310  66.620  1.00  0.00           H
ATOM   1433 HD12 LEU A 678      36.130  56.850  65.180  1.00  0.00           H
ATOM   1434 HD13 LEU A 678      36.300  57.690  66.630  1.00  0.00           H
ATOM   1435  CD2 LEU A 678      37.170  54.330  66.000  1.00  0.00           C
ATOM   1436 HD21 LEU A 678      37.770  53.590  66.570  1.00  0.00           H
ATOM   1437 HD22 LEU A 678      37.580  54.280  64.970  1.00  0.00           H
ATOM   1438 HD23 LEU A 678      36.200  53.800  66.110  1.00  0.00           H
ATOM   1439  C   LEU A 678      39.250  57.160  68.570  1.00  0.00           C
ATOM   1440  O   LEU A 678      38.450  57.590  69.400  1.00  0.00           O
ATOM   1441  N   TYR A 679      40.340  56.480  68.880  1.00  0.00           N
ATOM   1442  HN  TYR A 679      41.060  56.450  68.200  1.00  0.00           H
ATOM   1443  CA  TYR A 679      40.690  55.970  70.170  1.00  0.00           C
ATOM   1444  HA  TYR A 679      39.910  55.370  70.600  1.00  0.00           H
ATOM   1445  CB  TYR A 679      41.970  55.080  70.160  1.00  0.00           C
ATOM   1446  HB1 TYR A 679      42.830  55.590  69.700  1.00  0.00           H
ATOM   1447  HB2 TYR A 679      41.730  54.200  69.540  1.00  0.00           H
ATOM   1448  CG  TYR A 679      42.310  54.650  71.570  1.00  0.00           C
ATOM   1449  CD1 TYR A 679      43.220  55.250  72.450  1.00  0.00           C
ATOM   1450  HD1 TYR A 679      43.750  56.130  72.110  1.00  0.00           H
ATOM   1451  CE1 TYR A 679      43.330  54.890  73.840  1.00  0.00           C
ATOM   1452  HE1 TYR A 679      43.840  55.520  74.560  1.00  0.00           H
ATOM   1453  CZ  TYR A 679      42.770  53.700  74.270  1.00  0.00           C
ATOM   1454  OH  TYR A 679      42.970  53.200  75.580  1.00  0.00           O
ATOM   1455  HH  TYR A 679      43.640  53.790  75.940  1.00  0.00           H
ATOM   1456  CD2 TYR A 679      41.710  53.440  72.080  1.00  0.00           C
ATOM   1457  HD2 TYR A 679      41.000  52.940  71.440  1.00  0.00           H
ATOM   1458  CE2 TYR A 679      41.920  53.040  73.390  1.00  0.00           C
ATOM   1459  HE2 TYR A 679      41.460  52.110  73.700  1.00  0.00           H
ATOM   1460  C   TYR A 679      40.950  57.150  71.100  1.00  0.00           C
ATOM   1461  O   TYR A 679      40.470  57.180  72.240  1.00  0.00           O
ATOM   1462  N   LYS A 680      41.660  58.210  70.640  1.00  0.00           N
ATOM   1463  HN  LYS A 680      42.110  58.150  69.750  1.00  0.00           H
ATOM   1464  CA  LYS A 680      41.830  59.400  71.400  1.00  0.00           C
ATOM   1465  HA  LYS A 680      42.320  59.150  72.340  1.00  0.00           H
ATOM   1466  CB  LYS A 680      42.750  60.420  70.770  1.00  0.00           C
ATOM   1467  HB1 LYS A 680      42.740  61.400  71.280  1.00  0.00           H
ATOM   1468  HB2 LYS A 680      42.270  60.560  69.780  1.00  0.00           H
ATOM   1469  CG  LYS A 680      44.230  59.850  70.630  1.00  0.00           C
ATOM   1470  HG1 LYS A 680      44.130  58.850  70.140  1.00  0.00           H
ATOM   1471  HG2 LYS A 680      44.630  59.720  71.660  1.00  0.00           H
ATOM   1472  CD  LYS A 680      45.210  60.820  69.930  1.00  0.00           C
ATOM   1473  HD1 LYS A 680      45.150  61.760  70.510  1.00  0.00           H
ATOM   1474  HD2 LYS A 680      44.870  61.150  68.930  1.00  0.00           H
ATOM   1475  CE  LYS A 680      46.600  60.130  69.770  1.00  0.00           C
ATOM   1476  HE1 LYS A 680      46.650  59.510  68.860  1.00  0.00           H
ATOM   1477  HE2 LYS A 680      46.820  59.510  70.660  1.00  0.00           H
ATOM   1478  NZ  LYS A 680      47.660  61.130  69.620  1.00  0.00           N
ATOM   1479  HZ1 LYS A 680      48.530  60.600  69.380  1.00  0.00           H
ATOM   1480  HZ2 LYS A 680      47.910  61.680  70.470  1.00  0.00           H
ATOM   1481  HZ3 LYS A 680      47.460  61.830  68.880  1.00  0.00           H
ATOM   1482  C   LYS A 680      40.580  60.060  71.860  1.00  0.00           C
ATOM   1483  O   LYS A 680      40.370  60.290  73.050  1.00  0.00           O
ATOM   1484  N   PHE A 681      39.680  60.210  70.890  1.00  0.00           N
ATOM   1485  HN  PHE A 681      39.930  59.890  69.980  1.00  0.00           H
ATOM   1486  CA  PHE A 681      38.250  60.670  71.040  1.00  0.00           C
ATOM   1487  HA  PHE A 681      38.320  61.500  71.720  1.00  0.00           H
ATOM   1488  CB  PHE A 681      37.560  61.150  69.680  1.00  0.00           C
ATOM   1489  HB1 PHE A 681      36.630  61.680  70.020  1.00  0.00           H
ATOM   1490  HB2 PHE A 681      37.320  60.280  69.040  1.00  0.00           H
ATOM   1491  CG  PHE A 681      38.270  62.230  69.040  1.00  0.00           C
ATOM   1492  CD1 PHE A 681      38.740  63.390  69.790  1.00  0.00           C
ATOM   1493  HD1 PHE A 681      38.590  63.410  70.860  1.00  0.00           H
ATOM   1494  CE1 PHE A 681      39.010  64.620  69.090  1.00  0.00           C
ATOM   1495  HE1 PHE A 681      39.200  65.510  69.690  1.00  0.00           H
ATOM   1496  CZ  PHE A 681      39.370  64.550  67.710  1.00  0.00           C
ATOM   1497  HZ  PHE A 681      39.720  65.420  67.180  1.00  0.00           H
ATOM   1498  CD2 PHE A 681      38.540  62.230  67.700  1.00  0.00           C
ATOM   1499  HD2 PHE A 681      38.290  61.380  67.080  1.00  0.00           H
ATOM   1500  CE2 PHE A 681      39.080  63.350  66.990  1.00  0.00           C
ATOM   1501  HE2 PHE A 681      39.200  63.250  65.920  1.00  0.00           H
ATOM   1502  C   PHE A 681      37.340  59.820  71.890  1.00  0.00           C
ATOM   1503  O   PHE A 681      36.560  60.320  72.640  1.00  0.00           O
ATOM   1504  N   CYS A 682      37.600  58.530  71.890  1.00  0.00           N
ATOM   1505  HN  CYS A 682      38.320  58.260  71.250  1.00  0.00           H
ATOM   1506  CA  CYS A 682      37.060  57.520  72.860  1.00  0.00           C
ATOM   1507  HA  CYS A 682      36.030  57.750  73.100  1.00  0.00           H
ATOM   1508  CB  CYS A 682      37.290  56.110  72.300  1.00  0.00           C
ATOM   1509  HB1 CYS A 682      37.010  55.390  73.090  1.00  0.00           H
ATOM   1510  HB2 CYS A 682      38.370  56.030  72.060  1.00  0.00           H
ATOM   1511  SG  CYS A 682      36.290  55.860  70.770  1.00  0.00           S
ATOM   1512  HG1 CYS A 682      37.030  56.550  69.900  1.00  0.00           H
ATOM   1513  C   CYS A 682      37.530  57.730  74.340  1.00  0.00           C
ATOM   1514  O   CYS A 682      36.790  57.480  75.300  1.00  0.00           O
ATOM   1515  N   ARG A 683      38.850  58.100  74.560  1.00  0.00           N
ATOM   1516  HN  ARG A 683      39.370  58.140  73.720  1.00  0.00           H
ATOM   1517  CA  ARG A 683      39.340  58.550  75.920  1.00  0.00           C
ATOM   1518  HA  ARG A 683      38.850  57.910  76.640  1.00  0.00           H
ATOM   1519  CB  ARG A 683      40.890  58.320  75.950  1.00  0.00           C
ATOM   1520  HB1 ARG A 683      41.320  59.040  75.230  1.00  0.00           H
ATOM   1521  HB2 ARG A 683      41.150  57.340  75.520  1.00  0.00           H
ATOM   1522  CG  ARG A 683      41.590  58.660  77.320  1.00  0.00           C
ATOM   1523  HG1 ARG A 683      41.330  59.720  77.500  1.00  0.00           H
ATOM   1524  HG2 ARG A 683      42.700  58.560  77.270  1.00  0.00           H
ATOM   1525  CD  ARG A 683      41.150  57.800  78.510  1.00  0.00           C
ATOM   1526  HD1 ARG A 683      40.060  57.630  78.510  1.00  0.00           H
ATOM   1527  HD2 ARG A 683      41.420  58.420  79.400  1.00  0.00           H
ATOM   1528  NE  ARG A 683      41.950  56.530  78.430  1.00  0.00           N
ATOM   1529  HE  ARG A 683      42.830  56.570  77.950  1.00  0.00           H
ATOM   1530  CZ  ARG A 683      41.670  55.530  79.250  1.00  0.00           C
ATOM   1531  NH1 ARG A 683      40.580  55.520  79.950  1.00  0.00           N
ATOM   1532 HH11 ARG A 683      40.020  56.340  80.030  1.00  0.00           H
ATOM   1533 HH12 ARG A 683      40.360  54.680  80.470  1.00  0.00           H
ATOM   1534  NH2 ARG A 683      42.520  54.530  79.320  1.00  0.00           N
ATOM   1535 HH21 ARG A 683      43.290  54.510  78.690  1.00  0.00           H
ATOM   1536 HH22 ARG A 683      42.210  53.620  79.600  1.00  0.00           H
ATOM   1537  C   ARG A 683      38.800  59.950  76.250  1.00  0.00           C
ATOM   1538  O   ARG A 683      38.600  60.150  77.450  1.00  0.00           O
ATOM   1539  N   ASP A 684      38.690  60.960  75.380  1.00  0.00           N
ATOM   1540  HN  ASP A 684      39.040  60.880  74.460  1.00  0.00           H
ATOM   1541  CA  ASP A 684      38.150  62.260  75.840  1.00  0.00           C
ATOM   1542  HA  ASP A 684      38.640  62.490  76.760  1.00  0.00           H
ATOM   1543  CB  ASP A 684      38.320  63.360  74.780  1.00  0.00           C
ATOM   1544  HB1 ASP A 684      37.820  64.320  74.980  1.00  0.00           H
ATOM   1545  HB2 ASP A 684      37.970  63.110  73.750  1.00  0.00           H
ATOM   1546  CG  ASP A 684      39.750  63.790  74.550  1.00  0.00           C
ATOM   1547  OD1 ASP A 684      39.960  64.450  73.510  1.00  0.00           O
ATOM   1548  OD2 ASP A 684      40.660  63.520  75.350  1.00  0.00           O
ATOM   1549  C   ASP A 684      36.660  62.190  76.220  1.00  0.00           C
ATOM   1550  O   ASP A 684      36.300  62.760  77.260  1.00  0.00           O
ATOM   1551  N   TYR A 685      35.770  61.500  75.430  1.00  0.00           N
ATOM   1552  HN  TYR A 685      36.160  61.070  74.620  1.00  0.00           H
ATOM   1553  CA  TYR A 685      34.360  61.650  75.570  1.00  0.00           C
ATOM   1554  HA  TYR A 685      34.120  62.530  76.140  1.00  0.00           H
ATOM   1555  CB  TYR A 685      33.660  61.740  74.230  1.00  0.00           C
ATOM   1556  HB1 TYR A 685      32.590  62.040  74.290  1.00  0.00           H
ATOM   1557  HB2 TYR A 685      33.730  60.790  73.670  1.00  0.00           H
ATOM   1558  CG  TYR A 685      34.260  62.830  73.450  1.00  0.00           C
ATOM   1559  CD1 TYR A 685      34.580  64.080  74.060  1.00  0.00           C
ATOM   1560  HD1 TYR A 685      34.120  64.200  75.030  1.00  0.00           H
ATOM   1561  CE1 TYR A 685      35.310  65.020  73.380  1.00  0.00           C
ATOM   1562  HE1 TYR A 685      35.670  65.940  73.810  1.00  0.00           H
ATOM   1563  CZ  TYR A 685      35.590  64.820  72.040  1.00  0.00           C
ATOM   1564  OH  TYR A 685      36.190  65.740  71.280  1.00  0.00           O
ATOM   1565  HH  TYR A 685      36.530  66.380  71.910  1.00  0.00           H
ATOM   1566  CD2 TYR A 685      34.540  62.650  72.050  1.00  0.00           C
ATOM   1567  HD2 TYR A 685      34.180  61.810  71.470  1.00  0.00           H
ATOM   1568  CE2 TYR A 685      35.100  63.720  71.340  1.00  0.00           C
ATOM   1569  HE2 TYR A 685      35.220  63.620  70.270  1.00  0.00           H
ATOM   1570  C   TYR A 685      33.660  60.500  76.290  1.00  0.00           C
ATOM   1571  O   TYR A 685      32.470  60.450  76.330  1.00  0.00           O
ATOM   1572  N   GLN A 686      34.430  59.530  76.900  1.00  0.00           N
ATOM   1573  HN  GLN A 686      35.400  59.700  76.770  1.00  0.00           H
ATOM   1574  CA  GLN A 686      34.010  58.390  77.680  1.00  0.00           C
ATOM   1575  HA  GLN A 686      34.910  57.840  77.900  1.00  0.00           H
ATOM   1576  CB  GLN A 686      33.260  59.030  78.930  1.00  0.00           C
ATOM   1577  HB1 GLN A 686      32.910  58.180  79.570  1.00  0.00           H
ATOM   1578  HB2 GLN A 686      32.300  59.510  78.670  1.00  0.00           H
ATOM   1579  CG  GLN A 686      34.130  59.990  79.830  1.00  0.00           C
ATOM   1580  HG1 GLN A 686      33.510  60.250  80.720  1.00  0.00           H
ATOM   1581  HG2 GLN A 686      34.230  60.950  79.290  1.00  0.00           H
ATOM   1582  CD  GLN A 686      35.560  59.570  80.240  1.00  0.00           C
ATOM   1583  OE1 GLN A 686      36.100  58.510  79.890  1.00  0.00           O
ATOM   1584  NE2 GLN A 686      36.240  60.490  80.970  1.00  0.00           N
ATOM   1585 HE21 GLN A 686      37.220  60.330  81.050  1.00  0.00           H
ATOM   1586 HE22 GLN A 686      35.630  61.140  81.410  1.00  0.00           H
ATOM   1587  C   GLN A 686      33.220  57.410  76.990  1.00  0.00           C
ATOM   1588  O   GLN A 686      32.120  56.990  77.370  1.00  0.00           O
ATOM   1589  N   LEU A 687      33.720  56.930  75.800  1.00  0.00           N
ATOM   1590  HN  LEU A 687      34.680  57.130  75.650  1.00  0.00           H
ATOM   1591  CA  LEU A 687      33.060  56.090  74.880  1.00  0.00           C
ATOM   1592  HA  LEU A 687      32.030  55.920  75.120  1.00  0.00           H
ATOM   1593  CB  LEU A 687      33.180  56.630  73.450  1.00  0.00           C
ATOM   1594  HB1 LEU A 687      32.420  56.200  72.770  1.00  0.00           H
ATOM   1595  HB2 LEU A 687      34.160  56.460  72.930  1.00  0.00           H
ATOM   1596  CG  LEU A 687      32.800  58.160  73.360  1.00  0.00           C
ATOM   1597  HG  LEU A 687      33.440  58.760  74.030  1.00  0.00           H
ATOM   1598  CD1 LEU A 687      32.890  58.590  71.870  1.00  0.00           C
ATOM   1599 HD11 LEU A 687      32.680  59.680  71.870  1.00  0.00           H
ATOM   1600 HD12 LEU A 687      32.150  58.040  71.270  1.00  0.00           H
ATOM   1601 HD13 LEU A 687      33.930  58.370  71.560  1.00  0.00           H
ATOM   1602  CD2 LEU A 687      31.320  58.490  73.850  1.00  0.00           C
ATOM   1603 HD21 LEU A 687      30.480  57.960  73.360  1.00  0.00           H
ATOM   1604 HD22 LEU A 687      31.170  59.560  73.620  1.00  0.00           H
ATOM   1605 HD23 LEU A 687      31.220  58.420  74.950  1.00  0.00           H
ATOM   1606  C   LEU A 687      33.550  54.650  74.810  1.00  0.00           C
ATOM   1607  O   LEU A 687      34.760  54.430  74.870  1.00  0.00           O
ATOM   1608  N   SER A 688      32.670  53.700  74.620  1.00  0.00           N
ATOM   1609  HN  SER A 688      31.710  53.890  74.420  1.00  0.00           H
ATOM   1610  CA  SER A 688      33.080  52.280  74.550  1.00  0.00           C
ATOM   1611  HA  SER A 688      33.920  52.170  75.230  1.00  0.00           H
ATOM   1612  CB  SER A 688      32.040  51.240  75.070  1.00  0.00           C
ATOM   1613  HB1 SER A 688      32.540  50.260  74.900  1.00  0.00           H
ATOM   1614  HB2 SER A 688      31.070  51.250  74.520  1.00  0.00           H
ATOM   1615  OG  SER A 688      31.680  51.480  76.400  1.00  0.00           O
ATOM   1616  HG1 SER A 688      31.410  52.400  76.590  1.00  0.00           H
ATOM   1617  C   SER A 688      33.620  51.870  73.170  1.00  0.00           C
ATOM   1618  O   SER A 688      32.950  51.640  72.180  1.00  0.00           O
ATOM   1619  N   TYR A 689      34.920  51.740  73.140  1.00  0.00           N
ATOM   1620  HN  TYR A 689      35.420  51.830  74.000  1.00  0.00           H
ATOM   1621  CA  TYR A 689      35.760  51.720  71.960  1.00  0.00           C
ATOM   1622  HA  TYR A 689      35.450  52.620  71.430  1.00  0.00           H
ATOM   1623  CB  TYR A 689      37.240  52.000  72.350  1.00  0.00           C
ATOM   1624  HB1 TYR A 689      37.640  51.290  73.110  1.00  0.00           H
ATOM   1625  HB2 TYR A 689      37.210  53.010  72.800  1.00  0.00           H
ATOM   1626  CG  TYR A 689      38.180  51.820  71.210  1.00  0.00           C
ATOM   1627  CD1 TYR A 689      38.220  52.710  70.140  1.00  0.00           C
ATOM   1628  HD1 TYR A 689      37.590  53.580  70.150  1.00  0.00           H
ATOM   1629  CE1 TYR A 689      39.220  52.490  69.130  1.00  0.00           C
ATOM   1630  HE1 TYR A 689      39.390  53.190  68.320  1.00  0.00           H
ATOM   1631  CZ  TYR A 689      40.030  51.350  69.140  1.00  0.00           C
ATOM   1632  OH  TYR A 689      41.080  51.260  68.150  1.00  0.00           O
ATOM   1633  HH  TYR A 689      41.490  50.420  67.950  1.00  0.00           H
ATOM   1634  CD2 TYR A 689      38.970  50.680  71.230  1.00  0.00           C
ATOM   1635  HD2 TYR A 689      38.910  50.050  72.110  1.00  0.00           H
ATOM   1636  CE2 TYR A 689      39.900  50.390  70.170  1.00  0.00           C
ATOM   1637  HE2 TYR A 689      40.410  49.440  70.190  1.00  0.00           H
ATOM   1638  C   TYR A 689      35.480  50.590  71.000  1.00  0.00           C
ATOM   1639  O   TYR A 689      35.390  50.810  69.760  1.00  0.00           O
ATOM   1640  N   LEU A 690      35.510  49.400  71.490  1.00  0.00           N
ATOM   1641  HN  LEU A 690      35.530  49.370  72.480  1.00  0.00           H
ATOM   1642  CA  LEU A 690      35.430  48.210  70.700  1.00  0.00           C
ATOM   1643  HA  LEU A 690      36.120  48.340  69.890  1.00  0.00           H
ATOM   1644  CB  LEU A 690      35.870  46.990  71.410  1.00  0.00           C
ATOM   1645  HB1 LEU A 690      35.060  46.640  72.080  1.00  0.00           H
ATOM   1646  HB2 LEU A 690      36.710  47.280  72.090  1.00  0.00           H
ATOM   1647  CG  LEU A 690      36.180  45.900  70.400  1.00  0.00           C
ATOM   1648  HG  LEU A 690      35.310  45.890  69.720  1.00  0.00           H
ATOM   1649  CD1 LEU A 690      37.450  46.160  69.720  1.00  0.00           C
ATOM   1650 HD11 LEU A 690      37.700  47.220  69.490  1.00  0.00           H
ATOM   1651 HD12 LEU A 690      37.470  45.640  68.740  1.00  0.00           H
ATOM   1652 HD13 LEU A 690      38.290  45.750  70.320  1.00  0.00           H
ATOM   1653  CD2 LEU A 690      36.240  44.480  71.110  1.00  0.00           C
ATOM   1654 HD21 LEU A 690      37.270  44.430  71.520  1.00  0.00           H
ATOM   1655 HD22 LEU A 690      36.120  43.670  70.370  1.00  0.00           H
ATOM   1656 HD23 LEU A 690      35.440  44.380  71.880  1.00  0.00           H
ATOM   1657  C   LEU A 690      34.030  48.100  70.070  1.00  0.00           C
ATOM   1658  O   LEU A 690      33.900  47.760  68.900  1.00  0.00           O
ATOM   1659  N   SER A 691      33.010  48.520  70.830  1.00  0.00           N
ATOM   1660  HN  SER A 691      33.270  48.920  71.710  1.00  0.00           H
ATOM   1661  CA  SER A 691      31.590  48.600  70.370  1.00  0.00           C
ATOM   1662  HA  SER A 691      31.470  47.720  69.750  1.00  0.00           H
ATOM   1663  CB  SER A 691      30.570  48.480  71.570  1.00  0.00           C
ATOM   1664  HB1 SER A 691      30.540  47.440  71.960  1.00  0.00           H
ATOM   1665  HB2 SER A 691      29.580  48.880  71.250  1.00  0.00           H
ATOM   1666  OG  SER A 691      31.050  49.300  72.560  1.00  0.00           O
ATOM   1667  HG1 SER A 691      31.750  48.760  72.940  1.00  0.00           H
ATOM   1668  C   SER A 691      31.310  49.680  69.370  1.00  0.00           C
ATOM   1669  O   SER A 691      30.670  49.510  68.310  1.00  0.00           O
ATOM   1670  N   LEU A 692      31.850  50.900  69.670  1.00  0.00           N
ATOM   1671  HN  LEU A 692      32.270  51.130  70.540  1.00  0.00           H
ATOM   1672  CA  LEU A 692      31.650  52.010  68.760  1.00  0.00           C
ATOM   1673  HA  LEU A 692      30.570  52.130  68.740  1.00  0.00           H
ATOM   1674  CB  LEU A 692      32.280  53.280  69.400  1.00  0.00           C
ATOM   1675  HB1 LEU A 692      33.320  53.040  69.690  1.00  0.00           H
ATOM   1676  HB2 LEU A 692      31.720  53.410  70.350  1.00  0.00           H
ATOM   1677  CG  LEU A 692      32.090  54.560  68.680  1.00  0.00           C
ATOM   1678  HG  LEU A 692      32.830  54.680  67.850  1.00  0.00           H
ATOM   1679  CD1 LEU A 692      30.600  54.720  68.190  1.00  0.00           C
ATOM   1680 HD11 LEU A 692      30.390  55.660  67.620  1.00  0.00           H
ATOM   1681 HD12 LEU A 692      29.910  54.670  69.060  1.00  0.00           H
ATOM   1682 HD13 LEU A 692      30.470  53.920  67.430  1.00  0.00           H
ATOM   1683  CD2 LEU A 692      32.300  55.680  69.730  1.00  0.00           C
ATOM   1684 HD21 LEU A 692      33.330  55.560  70.120  1.00  0.00           H
ATOM   1685 HD22 LEU A 692      31.550  55.540  70.540  1.00  0.00           H
ATOM   1686 HD23 LEU A 692      32.220  56.720  69.350  1.00  0.00           H
ATOM   1687  C   LEU A 692      32.360  51.700  67.420  1.00  0.00           C
ATOM   1688  O   LEU A 692      31.710  51.870  66.380  1.00  0.00           O
ATOM   1689  N   ARG A 693      33.600  51.170  67.420  1.00  0.00           N
ATOM   1690  HN  ARG A 693      33.990  50.910  68.300  1.00  0.00           H
ATOM   1691  CA  ARG A 693      34.440  50.750  66.270  1.00  0.00           C
ATOM   1692  HA  ARG A 693      34.610  51.650  65.710  1.00  0.00           H
ATOM   1693  CB  ARG A 693      35.730  50.210  66.720  1.00  0.00           C
ATOM   1694  HB1 ARG A 693      35.660  49.170  67.100  1.00  0.00           H
ATOM   1695  HB2 ARG A 693      36.260  50.810  67.490  1.00  0.00           H
ATOM   1696  CG  ARG A 693      36.780  50.370  65.570  1.00  0.00           C
ATOM   1697  HG1 ARG A 693      37.020  51.430  65.380  1.00  0.00           H
ATOM   1698  HG2 ARG A 693      36.400  49.840  64.670  1.00  0.00           H
ATOM   1699  CD  ARG A 693      38.150  49.710  65.880  1.00  0.00           C
ATOM   1700  HD1 ARG A 693      38.610  49.940  66.870  1.00  0.00           H
ATOM   1701  HD2 ARG A 693      38.880  49.910  65.070  1.00  0.00           H
ATOM   1702  NE  ARG A 693      37.830  48.290  65.910  1.00  0.00           N
ATOM   1703  HE  ARG A 693      36.890  48.020  66.120  1.00  0.00           H
ATOM   1704  CZ  ARG A 693      38.570  47.240  65.550  1.00  0.00           C
ATOM   1705  NH1 ARG A 693      39.750  47.230  64.960  1.00  0.00           N
ATOM   1706 HH11 ARG A 693      40.230  48.110  64.860  1.00  0.00           H
ATOM   1707 HH12 ARG A 693      40.330  46.410  64.920  1.00  0.00           H
ATOM   1708  NH2 ARG A 693      38.020  46.040  65.580  1.00  0.00           N
ATOM   1709 HH21 ARG A 693      37.120  45.970  66.000  1.00  0.00           H
ATOM   1710 HH22 ARG A 693      38.560  45.300  65.190  1.00  0.00           H
ATOM   1711  C   ARG A 693      33.650  49.720  65.470  1.00  0.00           C
ATOM   1712  O   ARG A 693      33.520  49.780  64.250  1.00  0.00           O
ATOM   1713  N   THR A 694      32.960  48.730  66.150  1.00  0.00           N
ATOM   1714  HN  THR A 694      32.970  48.660  67.140  1.00  0.00           H
ATOM   1715  CA  THR A 694      32.330  47.600  65.480  1.00  0.00           C
ATOM   1716  HA  THR A 694      32.980  47.130  64.760  1.00  0.00           H
ATOM   1717  CB  THR A 694      31.750  46.530  66.440  1.00  0.00           C
ATOM   1718  HB  THR A 694      31.030  46.910  67.200  1.00  0.00           H
ATOM   1719  OG1 THR A 694      32.900  46.020  67.060  1.00  0.00           O
ATOM   1720  HG1 THR A 694      33.030  46.530  67.860  1.00  0.00           H
ATOM   1721  CG2 THR A 694      31.140  45.340  65.800  1.00  0.00           C
ATOM   1722 HG21 THR A 694      31.910  45.050  65.050  1.00  0.00           H
ATOM   1723 HG22 THR A 694      30.170  45.600  65.320  1.00  0.00           H
ATOM   1724 HG23 THR A 694      30.890  44.460  66.430  1.00  0.00           H
ATOM   1725  C   THR A 694      31.220  48.070  64.600  1.00  0.00           C
ATOM   1726  O   THR A 694      31.100  47.590  63.490  1.00  0.00           O
ATOM   1727  N   SER A 695      30.470  49.000  65.120  1.00  0.00           N
ATOM   1728  HN  SER A 695      30.620  49.350  66.040  1.00  0.00           H
ATOM   1729  CA  SER A 695      29.430  49.660  64.370  1.00  0.00           C
ATOM   1730  HA  SER A 695      28.730  48.910  64.060  1.00  0.00           H
ATOM   1731  CB  SER A 695      28.630  50.680  65.210  1.00  0.00           C
ATOM   1732  HB1 SER A 695      27.840  50.990  64.500  1.00  0.00           H
ATOM   1733  HB2 SER A 695      29.230  51.560  65.530  1.00  0.00           H
ATOM   1734  OG  SER A 695      27.910  50.100  66.260  1.00  0.00           O
ATOM   1735  HG1 SER A 695      28.510  49.790  66.940  1.00  0.00           H
ATOM   1736  C   SER A 695      29.910  50.400  63.160  1.00  0.00           C
ATOM   1737  O   SER A 695      29.320  50.380  62.110  1.00  0.00           O
ATOM   1738  N   ILE A 696      31.050  51.130  63.280  1.00  0.00           N
ATOM   1739  HN  ILE A 696      31.350  50.980  64.220  1.00  0.00           H
ATOM   1740  CA  ILE A 696      31.760  51.920  62.250  1.00  0.00           C
ATOM   1741  HA  ILE A 696      31.170  52.660  61.740  1.00  0.00           H
ATOM   1742  CB  ILE A 696      32.900  52.680  62.900  1.00  0.00           C
ATOM   1743  HB  ILE A 696      33.490  52.000  63.540  1.00  0.00           H
ATOM   1744  CG2 ILE A 696      33.800  53.320  61.820  1.00  0.00           C
ATOM   1745 HG21 ILE A 696      34.580  53.900  62.360  1.00  0.00           H
ATOM   1746 HG22 ILE A 696      33.180  54.080  61.290  1.00  0.00           H
ATOM   1747 HG23 ILE A 696      34.290  52.580  61.140  1.00  0.00           H
ATOM   1748  CG1 ILE A 696      32.310  53.830  63.710  1.00  0.00           C
ATOM   1749 HG11 ILE A 696      31.660  53.310  64.450  1.00  0.00           H
ATOM   1750 HG12 ILE A 696      31.800  54.560  63.050  1.00  0.00           H
ATOM   1751  CD  ILE A 696      33.330  54.710  64.520  1.00  0.00           C
ATOM   1752  HD1 ILE A 696      32.720  55.400  65.150  1.00  0.00           H
ATOM   1753  HD2 ILE A 696      33.850  55.380  63.800  1.00  0.00           H
ATOM   1754  HD3 ILE A 696      34.030  54.090  65.120  1.00  0.00           H
ATOM   1755  C   ILE A 696      32.280  50.970  61.180  1.00  0.00           C
ATOM   1756  O   ILE A 696      32.160  51.320  59.980  1.00  0.00           O
ATOM   1757  N   GLY A 697      32.860  49.790  61.540  1.00  0.00           N
ATOM   1758  HN  GLY A 697      32.980  49.640  62.520  1.00  0.00           H
ATOM   1759  CA  GLY A 697      33.240  48.750  60.580  1.00  0.00           C
ATOM   1760  HA1 GLY A 697      33.790  47.950  61.030  1.00  0.00           H
ATOM   1761  HA2 GLY A 697      33.880  49.270  59.880  1.00  0.00           H
ATOM   1762  C   GLY A 697      32.070  48.130  59.840  1.00  0.00           C
ATOM   1763  O   GLY A 697      32.020  48.060  58.620  1.00  0.00           O
ATOM   1764  N   LEU A 698      30.990  47.690  60.520  1.00  0.00           N
ATOM   1765  HN  LEU A 698      30.960  47.650  61.510  1.00  0.00           H
ATOM   1766  CA  LEU A 698      29.790  47.110  59.930  1.00  0.00           C
ATOM   1767  HA  LEU A 698      30.020  46.350  59.200  1.00  0.00           H
ATOM   1768  CB  LEU A 698      28.760  46.630  60.990  1.00  0.00           C
ATOM   1769  HB1 LEU A 698      27.790  46.300  60.550  1.00  0.00           H
ATOM   1770  HB2 LEU A 698      28.580  47.470  61.720  1.00  0.00           H
ATOM   1771  CG  LEU A 698      29.240  45.370  61.720  1.00  0.00           C
ATOM   1772  HG  LEU A 698      30.240  45.510  62.190  1.00  0.00           H
ATOM   1773  CD1 LEU A 698      28.390  45.100  62.970  1.00  0.00           C
ATOM   1774 HD11 LEU A 698      28.980  44.420  63.620  1.00  0.00           H
ATOM   1775 HD12 LEU A 698      27.460  44.510  62.770  1.00  0.00           H
ATOM   1776 HD13 LEU A 698      28.170  46.010  63.570  1.00  0.00           H
ATOM   1777  CD2 LEU A 698      29.420  44.110  60.760  1.00  0.00           C
ATOM   1778 HD21 LEU A 698      29.000  43.190  61.220  1.00  0.00           H
ATOM   1779 HD22 LEU A 698      30.490  43.920  60.550  1.00  0.00           H
ATOM   1780 HD23 LEU A 698      28.800  44.190  59.840  1.00  0.00           H
ATOM   1781  C   LEU A 698      29.110  48.080  59.000  1.00  0.00           C
ATOM   1782  O   LEU A 698      28.630  47.750  57.930  1.00  0.00           O
ATOM   1783  N   TRP A 699      29.000  49.350  59.370  1.00  0.00           N
ATOM   1784  HN  TRP A 699      29.330  49.660  60.260  1.00  0.00           H
ATOM   1785  CA  TRP A 699      28.520  50.390  58.390  1.00  0.00           C
ATOM   1786  HA  TRP A 699      27.550  50.150  57.980  1.00  0.00           H
ATOM   1787  CB  TRP A 699      28.460  51.780  59.000  1.00  0.00           C
ATOM   1788  HB1 TRP A 699      29.490  52.090  59.290  1.00  0.00           H
ATOM   1789  HB2 TRP A 699      28.010  51.700  60.010  1.00  0.00           H
ATOM   1790  CG  TRP A 699      27.640  52.790  58.190  1.00  0.00           C
ATOM   1791  CD1 TRP A 699      28.110  53.450  57.050  1.00  0.00           C
ATOM   1792  HD1 TRP A 699      29.150  53.540  56.770  1.00  0.00           H
ATOM   1793  NE1 TRP A 699      27.080  53.930  56.330  1.00  0.00           N
ATOM   1794  HE1 TRP A 699      27.090  54.280  55.420  1.00  0.00           H
ATOM   1795  CE2 TRP A 699      25.950  53.550  56.900  1.00  0.00           C
ATOM   1796  CD2 TRP A 699      26.190  52.840  58.080  1.00  0.00           C
ATOM   1797  CE3 TRP A 699      25.140  52.310  58.830  1.00  0.00           C
ATOM   1798  HE3 TRP A 699      25.200  51.760  59.760  1.00  0.00           H
ATOM   1799  CZ3 TRP A 699      23.810  52.560  58.350  1.00  0.00           C
ATOM   1800  HZ3 TRP A 699      22.980  52.190  58.930  1.00  0.00           H
ATOM   1801  CZ2 TRP A 699      24.690  53.890  56.510  1.00  0.00           C
ATOM   1802  HZ2 TRP A 699      24.530  54.390  55.560  1.00  0.00           H
ATOM   1803  CH2 TRP A 699      23.540  53.470  57.300  1.00  0.00           C
ATOM   1804  HH2 TRP A 699      22.500  53.630  57.040  1.00  0.00           H
ATOM   1805  C   TRP A 699      29.510  50.490  57.190  1.00  0.00           C
ATOM   1806  O   TRP A 699      29.150  50.650  56.030  1.00  0.00           O
ATOM   1807  N   THR A 700      30.840  50.440  57.410  1.00  0.00           N
ATOM   1808  HN  THR A 700      31.160  50.250  58.330  1.00  0.00           H
ATOM   1809  CA  THR A 700      31.930  50.570  56.330  1.00  0.00           C
ATOM   1810  HA  THR A 700      31.450  51.290  55.680  1.00  0.00           H
ATOM   1811  CB  THR A 700      33.360  50.870  56.880  1.00  0.00           C
ATOM   1812  HB  THR A 700      33.710  50.060  57.560  1.00  0.00           H
ATOM   1813  OG1 THR A 700      33.380  52.130  57.600  1.00  0.00           O
ATOM   1814  HG1 THR A 700      32.790  51.950  58.350  1.00  0.00           H
ATOM   1815  CG2 THR A 700      34.280  51.080  55.590  1.00  0.00           C
ATOM   1816 HG21 THR A 700      35.160  51.710  55.840  1.00  0.00           H
ATOM   1817 HG22 THR A 700      33.740  51.710  54.860  1.00  0.00           H
ATOM   1818 HG23 THR A 700      34.590  50.100  55.160  1.00  0.00           H
ATOM   1819  C   THR A 700      31.920  49.330  55.440  1.00  0.00           C
ATOM   1820  O   THR A 700      32.070  49.350  54.240  1.00  0.00           O
ATOM   1821  N   SER A 701      31.520  48.150  55.960  1.00  0.00           N
ATOM   1822  HN  SER A 701      31.520  48.060  56.950  1.00  0.00           H
ATOM   1823  CA  SER A 701      31.350  46.910  55.190  1.00  0.00           C
ATOM   1824  HA  SER A 701      32.140  46.710  54.480  1.00  0.00           H
ATOM   1825  CB  SER A 701      31.370  45.690  56.140  1.00  0.00           C
ATOM   1826  HB1 SER A 701      31.130  44.780  55.550  1.00  0.00           H
ATOM   1827  HB2 SER A 701      30.610  45.720  56.950  1.00  0.00           H
ATOM   1828  OG  SER A 701      32.660  45.710  56.700  1.00  0.00           O
ATOM   1829  HG1 SER A 701      33.120  45.060  56.170  1.00  0.00           H
ATOM   1830  C   SER A 701      29.990  46.910  54.450  1.00  0.00           C
ATOM   1831  O   SER A 701      29.920  46.490  53.300  1.00  0.00           O
ATOM   1832  N   PHE A 702      28.920  47.440  55.050  1.00  0.00           N
ATOM   1833  HN  PHE A 702      29.060  47.740  55.990  1.00  0.00           H
ATOM   1834  CA  PHE A 702      27.680  47.700  54.430  1.00  0.00           C
ATOM   1835  HA  PHE A 702      27.260  46.770  54.050  1.00  0.00           H
ATOM   1836  CB  PHE A 702      26.580  48.220  55.400  1.00  0.00           C
ATOM   1837  HB1 PHE A 702      27.050  48.950  56.120  1.00  0.00           H
ATOM   1838  HB2 PHE A 702      26.270  47.470  56.160  1.00  0.00           H
ATOM   1839  CG  PHE A 702      25.370  48.910  54.810  1.00  0.00           C
ATOM   1840  CD1 PHE A 702      24.320  48.120  54.320  1.00  0.00           C
ATOM   1841  HD1 PHE A 702      24.370  47.040  54.340  1.00  0.00           H
ATOM   1842  CE1 PHE A 702      23.340  48.760  53.540  1.00  0.00           C
ATOM   1843  HE1 PHE A 702      22.650  48.100  53.040  1.00  0.00           H
ATOM   1844  CZ  PHE A 702      23.260  50.100  53.350  1.00  0.00           C
ATOM   1845  HZ  PHE A 702      22.550  50.490  52.640  1.00  0.00           H
ATOM   1846  CD2 PHE A 702      25.230  50.320  54.790  1.00  0.00           C
ATOM   1847  HD2 PHE A 702      26.010  50.820  55.340  1.00  0.00           H
ATOM   1848  CE2 PHE A 702      24.210  50.920  54.060  1.00  0.00           C
ATOM   1849  HE2 PHE A 702      24.220  51.980  53.850  1.00  0.00           H
ATOM   1850  C   PHE A 702      27.760  48.640  53.210  1.00  0.00           C
ATOM   1851  O   PHE A 702      27.350  48.300  52.090  1.00  0.00           O
ATOM   1852  N   LEU A 703      28.490  49.870  53.320  1.00  0.00           N
ATOM   1853  HN  LEU A 703      28.880  50.070  54.220  1.00  0.00           H
ATOM   1854  CA  LEU A 703      28.810  50.700  52.190  1.00  0.00           C
ATOM   1855  HA  LEU A 703      27.870  51.000  51.750  1.00  0.00           H
ATOM   1856  CB  LEU A 703      29.610  52.000  52.760  1.00  0.00           C
ATOM   1857  HB1 LEU A 703      29.970  52.590  51.880  1.00  0.00           H
ATOM   1858  HB2 LEU A 703      30.500  51.740  53.360  1.00  0.00           H
ATOM   1859  CG  LEU A 703      28.840  52.990  53.620  1.00  0.00           C
ATOM   1860  HG  LEU A 703      28.300  52.420  54.390  1.00  0.00           H
ATOM   1861  CD1 LEU A 703      29.840  54.000  54.240  1.00  0.00           C
ATOM   1862 HD11 LEU A 703      29.340  54.850  54.770  1.00  0.00           H
ATOM   1863 HD12 LEU A 703      30.470  54.330  53.390  1.00  0.00           H
ATOM   1864 HD13 LEU A 703      30.640  53.570  54.880  1.00  0.00           H
ATOM   1865  CD2 LEU A 703      27.790  53.720  52.730  1.00  0.00           C
ATOM   1866 HD21 LEU A 703      28.270  54.040  51.780  1.00  0.00           H
ATOM   1867 HD22 LEU A 703      27.410  54.670  53.160  1.00  0.00           H
ATOM   1868 HD23 LEU A 703      26.870  53.100  52.600  1.00  0.00           H
ATOM   1869  C   LEU A 703      29.780  50.110  51.180  1.00  0.00           C
ATOM   1870  O   LEU A 703      29.520  50.290  50.010  1.00  0.00           O
ATOM   1871  N   CYS A 704      30.760  49.390  51.580  1.00  0.00           N
ATOM   1872  HN  CYS A 704      31.030  49.270  52.530  1.00  0.00           H
ATOM   1873  CA  CYS A 704      31.500  48.600  50.590  1.00  0.00           C
ATOM   1874  HA  CYS A 704      31.950  49.340  49.940  1.00  0.00           H
ATOM   1875  CB  CYS A 704      32.700  47.730  51.260  1.00  0.00           C
ATOM   1876  HB1 CYS A 704      33.090  47.010  50.520  1.00  0.00           H
ATOM   1877  HB2 CYS A 704      32.210  47.120  52.040  1.00  0.00           H
ATOM   1878  SG  CYS A 704      34.090  48.710  51.930  1.00  0.00           S
ATOM   1879  HG1 CYS A 704      33.540  48.990  53.090  1.00  0.00           H
ATOM   1880  C   CYS A 704      30.670  47.710  49.720  1.00  0.00           C
ATOM   1881  O   CYS A 704      30.860  47.710  48.470  1.00  0.00           O
ATOM   1882  N   ILE A 705      29.730  46.940  50.310  1.00  0.00           N
ATOM   1883  HN  ILE A 705      29.650  46.960  51.300  1.00  0.00           H
ATOM   1884  CA  ILE A 705      28.730  46.290  49.480  1.00  0.00           C
ATOM   1885  HA  ILE A 705      29.290  45.690  48.800  1.00  0.00           H
ATOM   1886  CB  ILE A 705      27.920  45.280  50.250  1.00  0.00           C
ATOM   1887  HB  ILE A 705      27.560  45.750  51.200  1.00  0.00           H
ATOM   1888  CG2 ILE A 705      26.730  44.670  49.450  1.00  0.00           C
ATOM   1889 HG21 ILE A 705      26.930  44.520  48.360  1.00  0.00           H
ATOM   1890 HG22 ILE A 705      26.000  45.510  49.420  1.00  0.00           H
ATOM   1891 HG23 ILE A 705      26.250  43.820  49.960  1.00  0.00           H
ATOM   1892  CG1 ILE A 705      28.880  44.170  50.800  1.00  0.00           C
ATOM   1893 HG11 ILE A 705      28.360  43.500  51.510  1.00  0.00           H
ATOM   1894 HG12 ILE A 705      29.730  44.690  51.300  1.00  0.00           H
ATOM   1895  CD  ILE A 705      29.400  43.240  49.610  1.00  0.00           C
ATOM   1896  HD1 ILE A 705      28.760  42.930  48.760  1.00  0.00           H
ATOM   1897  HD2 ILE A 705      30.010  42.420  50.030  1.00  0.00           H
ATOM   1898  HD3 ILE A 705      30.230  43.820  49.150  1.00  0.00           H
ATOM   1899  C   ILE A 705      27.870  47.100  48.560  1.00  0.00           C
ATOM   1900  O   ILE A 705      27.700  46.690  47.420  1.00  0.00           O
ATOM   1901  N   VAL A 706      27.400  48.330  48.960  1.00  0.00           N
ATOM   1902  HN  VAL A 706      27.570  48.860  49.780  1.00  0.00           H
ATOM   1903  CA  VAL A 706      26.610  49.140  48.040  1.00  0.00           C
ATOM   1904  HA  VAL A 706      25.730  48.610  47.710  1.00  0.00           H
ATOM   1905  CB  VAL A 706      26.080  50.350  48.830  1.00  0.00           C
ATOM   1906  HB  VAL A 706      26.810  50.640  49.610  1.00  0.00           H
ATOM   1907  CG1 VAL A 706      25.790  51.670  48.120  1.00  0.00           C
ATOM   1908 HG11 VAL A 706      25.190  52.320  48.790  1.00  0.00           H
ATOM   1909 HG12 VAL A 706      25.400  51.490  47.090  1.00  0.00           H
ATOM   1910 HG13 VAL A 706      26.660  52.310  47.920  1.00  0.00           H
ATOM   1911  CG2 VAL A 706      24.730  50.000  49.480  1.00  0.00           C
ATOM   1912 HG21 VAL A 706      24.860  49.040  50.030  1.00  0.00           H
ATOM   1913 HG22 VAL A 706      23.880  49.930  48.770  1.00  0.00           H
ATOM   1914 HG23 VAL A 706      24.470  50.770  50.240  1.00  0.00           H
ATOM   1915  C   VAL A 706      27.390  49.600  46.880  1.00  0.00           C
ATOM   1916  O   VAL A 706      26.970  49.470  45.750  1.00  0.00           O
ATOM   1917  N   LEU A 707      28.650  50.000  47.120  1.00  0.00           N
ATOM   1918  HN  LEU A 707      28.990  50.050  48.050  1.00  0.00           H
ATOM   1919  CA  LEU A 707      29.600  50.270  46.040  1.00  0.00           C
ATOM   1920  HA  LEU A 707      29.180  51.040  45.400  1.00  0.00           H
ATOM   1921  CB  LEU A 707      31.020  50.730  46.520  1.00  0.00           C
ATOM   1922  HB1 LEU A 707      31.710  50.820  45.650  1.00  0.00           H
ATOM   1923  HB2 LEU A 707      31.510  50.090  47.300  1.00  0.00           H
ATOM   1924  CG  LEU A 707      31.060  52.170  47.110  1.00  0.00           C
ATOM   1925  HG  LEU A 707      30.310  52.190  47.930  1.00  0.00           H
ATOM   1926  CD1 LEU A 707      32.330  52.400  47.890  1.00  0.00           C
ATOM   1927 HD11 LEU A 707      32.340  53.510  48.090  1.00  0.00           H
ATOM   1928 HD12 LEU A 707      33.170  52.070  47.240  1.00  0.00           H
ATOM   1929 HD13 LEU A 707      32.340  51.830  48.840  1.00  0.00           H
ATOM   1930  CD2 LEU A 707      30.780  53.220  46.100  1.00  0.00           C
ATOM   1931 HD21 LEU A 707      30.560  54.200  46.570  1.00  0.00           H
ATOM   1932 HD22 LEU A 707      29.970  52.960  45.390  1.00  0.00           H
ATOM   1933 HD23 LEU A 707      31.750  53.360  45.580  1.00  0.00           H
ATOM   1934  C   LEU A 707      29.720  49.080  45.060  1.00  0.00           C
ATOM   1935  O   LEU A 707      29.720  49.230  43.800  1.00  0.00           O
ATOM   1936  N   VAL A 708      29.870  47.830  45.560  1.00  0.00           N
ATOM   1937  HN  VAL A 708      29.770  47.610  46.520  1.00  0.00           H
ATOM   1938  CA  VAL A 708      29.970  46.660  44.670  1.00  0.00           C
ATOM   1939  HA  VAL A 708      30.760  46.870  43.960  1.00  0.00           H
ATOM   1940  CB  VAL A 708      30.240  45.410  45.450  1.00  0.00           C
ATOM   1941  HB  VAL A 708      29.500  45.190  46.250  1.00  0.00           H
ATOM   1942  CG1 VAL A 708      30.240  44.180  44.560  1.00  0.00           C
ATOM   1943 HG11 VAL A 708      29.310  43.890  44.030  1.00  0.00           H
ATOM   1944 HG12 VAL A 708      30.520  43.250  45.100  1.00  0.00           H
ATOM   1945 HG13 VAL A 708      31.110  44.290  43.880  1.00  0.00           H
ATOM   1946  CG2 VAL A 708      31.670  45.410  46.080  1.00  0.00           C
ATOM   1947 HG21 VAL A 708      32.440  45.840  45.400  1.00  0.00           H
ATOM   1948 HG22 VAL A 708      32.090  44.450  46.420  1.00  0.00           H
ATOM   1949 HG23 VAL A 708      31.780  46.070  46.960  1.00  0.00           H
ATOM   1950  C   VAL A 708      28.670  46.510  43.770  1.00  0.00           C
ATOM   1951  O   VAL A 708      28.730  46.200  42.550  1.00  0.00           O
ATOM   1952  N   ALA A 709      27.490  46.770  44.340  1.00  0.00           N
ATOM   1953  HN  ALA A 709      27.460  46.920  45.330  1.00  0.00           H
ATOM   1954  CA  ALA A 709      26.190  46.820  43.780  1.00  0.00           C
ATOM   1955  HA  ALA A 709      26.030  45.890  43.240  1.00  0.00           H
ATOM   1956  CB  ALA A 709      25.200  46.830  44.940  1.00  0.00           C
ATOM   1957  HB1 ALA A 709      25.260  47.770  45.530  1.00  0.00           H
ATOM   1958  HB2 ALA A 709      25.450  46.040  45.690  1.00  0.00           H
ATOM   1959  HB3 ALA A 709      24.120  46.710  44.680  1.00  0.00           H
ATOM   1960  C   ALA A 709      25.970  47.920  42.700  1.00  0.00           C
ATOM   1961  O   ALA A 709      25.490  47.620  41.610  1.00  0.00           O
ATOM   1962  N   THR A 710      26.460  49.160  42.970  1.00  0.00           N
ATOM   1963  HN  THR A 710      26.820  49.360  43.870  1.00  0.00           H
ATOM   1964  CA  THR A 710      26.440  50.220  42.020  1.00  0.00           C
ATOM   1965  HA  THR A 710      25.420  50.200  41.680  1.00  0.00           H
ATOM   1966  CB  THR A 710      26.510  51.650  42.580  1.00  0.00           C
ATOM   1967  HB  THR A 710      26.110  51.670  43.610  1.00  0.00           H
ATOM   1968  OG1 THR A 710      25.680  52.530  41.750  1.00  0.00           O
ATOM   1969  HG1 THR A 710      24.790  52.530  42.110  1.00  0.00           H
ATOM   1970  CG2 THR A 710      28.000  52.230  42.720  1.00  0.00           C
ATOM   1971 HG21 THR A 710      28.000  53.230  43.210  1.00  0.00           H
ATOM   1972 HG22 THR A 710      28.430  52.470  41.720  1.00  0.00           H
ATOM   1973 HG23 THR A 710      28.530  51.390  43.210  1.00  0.00           H
ATOM   1974  C   THR A 710      27.330  50.020  40.800  1.00  0.00           C
ATOM   1975  O   THR A 710      27.100  50.480  39.630  1.00  0.00           O
ATOM   1976  N   ASP A 711      28.540  49.440  41.100  1.00  0.00           N
ATOM   1977  HN  ASP A 711      28.720  49.030  42.000  1.00  0.00           H
ATOM   1978  CA  ASP A 711      29.650  49.180  40.210  1.00  0.00           C
ATOM   1979  HA  ASP A 711      30.270  48.420  40.660  1.00  0.00           H
ATOM   1980  CB  ASP A 711      29.470  48.610  38.710  1.00  0.00           C
ATOM   1981  HB1 ASP A 711      28.700  49.260  38.230  1.00  0.00           H
ATOM   1982  HB2 ASP A 711      29.050  47.610  38.900  1.00  0.00           H
ATOM   1983  CG  ASP A 711      30.610  48.450  37.860  1.00  0.00           C
ATOM   1984  OD1 ASP A 711      31.670  49.050  38.050  1.00  0.00           O
ATOM   1985  OD2 ASP A 711      30.450  47.700  36.880  1.00  0.00           O
ATOM   1986  C   ASP A 711      30.590  50.370  40.250  1.00  0.00           C
ATOM   1987  O   ASP A 711      30.270  51.430  39.670  1.00  0.00           O
ATOM   1988  N   ALA A 712      31.740  50.230  40.890  1.00  0.00           N
ATOM   1989  HN  ALA A 712      31.980  49.310  41.170  1.00  0.00           H
ATOM   1990  CA  ALA A 712      32.560  51.180  41.490  1.00  0.00           C
ATOM   1991  HA  ALA A 712      31.980  52.090  41.360  1.00  0.00           H
ATOM   1992  CB  ALA A 712      32.870  50.870  42.960  1.00  0.00           C
ATOM   1993  HB1 ALA A 712      33.430  51.670  43.490  1.00  0.00           H
ATOM   1994  HB2 ALA A 712      33.350  49.870  42.980  1.00  0.00           H
ATOM   1995  HB3 ALA A 712      31.880  50.720  43.440  1.00  0.00           H
ATOM   1996  C   ALA A 712      33.810  51.180  40.640  1.00  0.00           C
ATOM   1997  O   ALA A 712      34.830  51.880  40.900  1.00  0.00           O
ATOM   1998  N   SER A 713      33.780  50.440  39.510  1.00  0.00           N
ATOM   1999  HN  SER A 713      33.000  49.900  39.200  1.00  0.00           H
ATOM   2000  CA  SER A 713      35.020  50.410  38.640  1.00  0.00           C
ATOM   2001  HA  SER A 713      35.770  50.140  39.380  1.00  0.00           H
ATOM   2002  CB  SER A 713      34.970  49.290  37.530  1.00  0.00           C
ATOM   2003  HB1 SER A 713      34.780  48.300  38.010  1.00  0.00           H
ATOM   2004  HB2 SER A 713      36.010  49.180  37.140  1.00  0.00           H
ATOM   2005  OG  SER A 713      33.940  49.610  36.650  1.00  0.00           O
ATOM   2006  HG1 SER A 713      33.140  49.280  37.060  1.00  0.00           H
ATOM   2007  C   SER A 713      35.430  51.770  38.100  1.00  0.00           C
ATOM   2008  O   SER A 713      36.560  52.200  37.990  1.00  0.00           O
ATOM   2009  N   SER A 714      34.370  52.510  37.760  1.00  0.00           N
ATOM   2010  HN  SER A 714      33.580  51.980  37.480  1.00  0.00           H
ATOM   2011  CA  SER A 714      34.550  53.850  37.270  1.00  0.00           C
ATOM   2012  HA  SER A 714      35.270  53.880  36.460  1.00  0.00           H
ATOM   2013  CB  SER A 714      33.200  54.480  36.810  1.00  0.00           C
ATOM   2014  HB1 SER A 714      33.300  55.540  36.470  1.00  0.00           H
ATOM   2015  HB2 SER A 714      32.460  54.420  37.630  1.00  0.00           H
ATOM   2016  OG  SER A 714      32.750  53.770  35.700  1.00  0.00           O
ATOM   2017  HG1 SER A 714      32.540  52.930  36.110  1.00  0.00           H
ATOM   2018  C   SER A 714      35.160  54.780  38.310  1.00  0.00           C
ATOM   2019  O   SER A 714      36.130  55.520  37.990  1.00  0.00           O
ATOM   2020  N   LEU A 715      34.690  54.650  39.600  1.00  0.00           N
ATOM   2021  HN  LEU A 715      33.990  53.980  39.830  1.00  0.00           H
ATOM   2022  CA  LEU A 715      35.230  55.400  40.680  1.00  0.00           C
ATOM   2023  HA  LEU A 715      35.190  56.410  40.320  1.00  0.00           H
ATOM   2024  CB  LEU A 715      34.620  55.220  42.100  1.00  0.00           C
ATOM   2025  HB1 LEU A 715      35.120  55.930  42.790  1.00  0.00           H
ATOM   2026  HB2 LEU A 715      34.840  54.220  42.530  1.00  0.00           H
ATOM   2027  CG  LEU A 715      33.060  55.330  42.050  1.00  0.00           C
ATOM   2028  HG  LEU A 715      32.610  54.660  41.290  1.00  0.00           H
ATOM   2029  CD1 LEU A 715      32.600  55.000  43.480  1.00  0.00           C
ATOM   2030 HD11 LEU A 715      31.610  55.500  43.530  1.00  0.00           H
ATOM   2031 HD12 LEU A 715      33.330  55.370  44.220  1.00  0.00           H
ATOM   2032 HD13 LEU A 715      32.430  53.900  43.430  1.00  0.00           H
ATOM   2033  CD2 LEU A 715      32.710  56.690  41.770  1.00  0.00           C
ATOM   2034 HD21 LEU A 715      33.230  57.380  42.470  1.00  0.00           H
ATOM   2035 HD22 LEU A 715      31.610  56.770  41.920  1.00  0.00           H
ATOM   2036 HD23 LEU A 715      32.990  57.120  40.790  1.00  0.00           H
ATOM   2037  C   LEU A 715      36.770  55.170  40.840  1.00  0.00           C
ATOM   2038  O   LEU A 715      37.490  56.170  40.890  1.00  0.00           O
ATOM   2039  N   VAL A 716      37.220  53.880  40.840  1.00  0.00           N
ATOM   2040  HN  VAL A 716      36.500  53.230  40.610  1.00  0.00           H
ATOM   2041  CA  VAL A 716      38.590  53.470  40.950  1.00  0.00           C
ATOM   2042  HA  VAL A 716      38.930  53.800  41.930  1.00  0.00           H
ATOM   2043  CB  VAL A 716      38.840  51.940  40.730  1.00  0.00           C
ATOM   2044  HB  VAL A 716      38.570  51.640  39.700  1.00  0.00           H
ATOM   2045  CG1 VAL A 716      40.310  51.570  40.930  1.00  0.00           C
ATOM   2046 HG11 VAL A 716      40.610  52.050  41.890  1.00  0.00           H
ATOM   2047 HG12 VAL A 716      41.010  51.870  40.120  1.00  0.00           H
ATOM   2048 HG13 VAL A 716      40.530  50.490  40.970  1.00  0.00           H
ATOM   2049  CG2 VAL A 716      38.010  51.160  41.830  1.00  0.00           C
ATOM   2050 HG21 VAL A 716      37.090  51.740  42.070  1.00  0.00           H
ATOM   2051 HG22 VAL A 716      38.550  51.170  42.790  1.00  0.00           H
ATOM   2052 HG23 VAL A 716      37.740  50.200  41.320  1.00  0.00           H
ATOM   2053  C   VAL A 716      39.420  54.160  39.920  1.00  0.00           C
ATOM   2054  O   VAL A 716      40.390  54.820  40.290  1.00  0.00           O
ATOM   2055  N   CYS A 717      38.990  54.130  38.720  1.00  0.00           N
ATOM   2056  HN  CYS A 717      38.130  53.630  38.600  1.00  0.00           H
ATOM   2057  CA  CYS A 717      39.670  54.630  37.560  1.00  0.00           C
ATOM   2058  HA  CYS A 717      40.670  54.220  37.540  1.00  0.00           H
ATOM   2059  CB  CYS A 717      38.850  54.250  36.270  1.00  0.00           C
ATOM   2060  HB1 CYS A 717      39.330  54.720  35.390  1.00  0.00           H
ATOM   2061  HB2 CYS A 717      37.810  54.650  36.320  1.00  0.00           H
ATOM   2062  SG  CYS A 717      38.910  52.470  35.910  1.00  0.00           S
ATOM   2063  HG1 CYS A 717      38.150  52.120  36.940  1.00  0.00           H
ATOM   2064  C   CYS A 717      39.890  56.120  37.570  1.00  0.00           C
ATOM   2065  O   CYS A 717      40.800  56.640  36.980  1.00  0.00           O
ATOM   2066  N   TYR A 718      39.120  56.910  38.260  1.00  0.00           N
ATOM   2067  HN  TYR A 718      38.370  56.480  38.760  1.00  0.00           H
ATOM   2068  CA  TYR A 718      39.100  58.360  38.110  1.00  0.00           C
ATOM   2069  HA  TYR A 718      39.790  58.590  37.310  1.00  0.00           H
ATOM   2070  CB  TYR A 718      37.640  58.910  37.850  1.00  0.00           C
ATOM   2071  HB1 TYR A 718      37.500  60.010  37.730  1.00  0.00           H
ATOM   2072  HB2 TYR A 718      36.890  58.650  38.620  1.00  0.00           H
ATOM   2073  CG  TYR A 718      37.060  58.280  36.540  1.00  0.00           C
ATOM   2074  CD1 TYR A 718      37.880  57.910  35.450  1.00  0.00           C
ATOM   2075  HD1 TYR A 718      38.940  57.920  35.650  1.00  0.00           H
ATOM   2076  CE1 TYR A 718      37.300  57.230  34.360  1.00  0.00           C
ATOM   2077  HE1 TYR A 718      37.980  56.980  33.550  1.00  0.00           H
ATOM   2078  CZ  TYR A 718      35.920  57.070  34.310  1.00  0.00           C
ATOM   2079  OH  TYR A 718      35.400  56.480  33.190  1.00  0.00           O
ATOM   2080  HH  TYR A 718      36.110  55.890  32.910  1.00  0.00           H
ATOM   2081  CD2 TYR A 718      35.640  58.180  36.440  1.00  0.00           C
ATOM   2082  HD2 TYR A 718      35.110  58.670  37.240  1.00  0.00           H
ATOM   2083  CE2 TYR A 718      35.070  57.540  35.310  1.00  0.00           C
ATOM   2084  HE2 TYR A 718      34.000  57.410  35.300  1.00  0.00           H
ATOM   2085  C   TYR A 718      39.670  58.970  39.410  1.00  0.00           C
ATOM   2086  O   TYR A 718      39.500  60.190  39.580  1.00  0.00           O
ATOM   2087  N   ILE A 719      40.390  58.190  40.260  1.00  0.00           N
ATOM   2088  HN  ILE A 719      40.300  57.210  40.110  1.00  0.00           H
ATOM   2089  CA  ILE A 719      40.970  58.670  41.500  1.00  0.00           C
ATOM   2090  HA  ILE A 719      40.120  59.010  42.080  1.00  0.00           H
ATOM   2091  CB  ILE A 719      41.490  57.570  42.380  1.00  0.00           C
ATOM   2092  HB  ILE A 719      41.960  56.810  41.710  1.00  0.00           H
ATOM   2093  CG2 ILE A 719      42.460  58.150  43.460  1.00  0.00           C
ATOM   2094 HG21 ILE A 719      41.980  58.900  44.140  1.00  0.00           H
ATOM   2095 HG22 ILE A 719      43.400  58.560  43.040  1.00  0.00           H
ATOM   2096 HG23 ILE A 719      42.820  57.310  44.090  1.00  0.00           H
ATOM   2097  CG1 ILE A 719      40.400  56.800  43.140  1.00  0.00           C
ATOM   2098 HG11 ILE A 719      39.480  56.570  42.560  1.00  0.00           H
ATOM   2099 HG12 ILE A 719      39.960  57.500  43.880  1.00  0.00           H
ATOM   2100  CD  ILE A 719      40.940  55.560  43.840  1.00  0.00           C
ATOM   2101  HD1 ILE A 719      40.160  54.790  44.070  1.00  0.00           H
ATOM   2102  HD2 ILE A 719      41.510  55.750  44.780  1.00  0.00           H
ATOM   2103  HD3 ILE A 719      41.740  55.130  43.190  1.00  0.00           H
ATOM   2104  C   ILE A 719      41.940  59.840  41.320  1.00  0.00           C
ATOM   2105  O   ILE A 719      41.930  60.770  42.130  1.00  0.00           O
ATOM   2106  N   THR A 720      42.770  59.740  40.280  1.00  0.00           N
ATOM   2107  HN  THR A 720      42.690  58.990  39.640  1.00  0.00           H
ATOM   2108  CA  THR A 720      43.800  60.720  39.920  1.00  0.00           C
ATOM   2109  HA  THR A 720      43.900  60.600  38.850  1.00  0.00           H
ATOM   2110  CB  THR A 720      43.520  62.250  40.030  1.00  0.00           C
ATOM   2111  HB  THR A 720      44.200  62.890  39.440  1.00  0.00           H
ATOM   2112  OG1 THR A 720      43.540  62.670  41.410  1.00  0.00           O
ATOM   2113  HG1 THR A 720      42.900  62.050  41.800  1.00  0.00           H
ATOM   2114  CG2 THR A 720      42.110  62.550  39.530  1.00  0.00           C
ATOM   2115 HG21 THR A 720      41.330  62.040  40.150  1.00  0.00           H
ATOM   2116 HG22 THR A 720      42.090  62.280  38.450  1.00  0.00           H
ATOM   2117 HG23 THR A 720      41.920  63.640  39.490  1.00  0.00           H
ATOM   2118  C   THR A 720      45.140  60.370  40.520  1.00  0.00           C
ATOM   2119  O   THR A 720      45.360  60.070  41.720  1.00  0.00           O
ATOM   2120  N   ARG A 721      46.190  60.420  39.600  1.00  0.00           N
ATOM   2121  HN  ARG A 721      46.030  60.680  38.660  1.00  0.00           H
ATOM   2122  CA  ARG A 721      47.610  60.330  39.950  1.00  0.00           C
ATOM   2123  HA  ARG A 721      47.780  59.380  40.430  1.00  0.00           H
ATOM   2124  CB  ARG A 721      48.480  60.210  38.750  1.00  0.00           C
ATOM   2125  HB1 ARG A 721      49.580  60.280  38.920  1.00  0.00           H
ATOM   2126  HB2 ARG A 721      48.270  61.040  38.020  1.00  0.00           H
ATOM   2127  CG  ARG A 721      48.350  58.810  38.060  1.00  0.00           C
ATOM   2128  HG1 ARG A 721      48.050  59.000  37.010  1.00  0.00           H
ATOM   2129  HG2 ARG A 721      47.570  58.170  38.530  1.00  0.00           H
ATOM   2130  CD  ARG A 721      49.680  58.030  38.070  1.00  0.00           C
ATOM   2131  HD1 ARG A 721      50.420  58.720  37.600  1.00  0.00           H
ATOM   2132  HD2 ARG A 721      49.590  57.070  37.520  1.00  0.00           H
ATOM   2133  NE  ARG A 721      50.110  57.560  39.480  1.00  0.00           N
ATOM   2134  HE  ARG A 721      49.440  57.210  40.130  1.00  0.00           H
ATOM   2135  CZ  ARG A 721      51.350  57.370  39.850  1.00  0.00           C
ATOM   2136  NH1 ARG A 721      52.390  57.750  39.140  1.00  0.00           N
ATOM   2137 HH11 ARG A 721      52.280  58.540  38.520  1.00  0.00           H
ATOM   2138 HH12 ARG A 721      53.250  57.560  39.620  1.00  0.00           H
ATOM   2139  NH2 ARG A 721      51.620  56.740  40.970  1.00  0.00           N
ATOM   2140 HH21 ARG A 721      50.900  56.220  41.450  1.00  0.00           H
ATOM   2141 HH22 ARG A 721      52.550  56.660  41.320  1.00  0.00           H
ATOM   2142  C   ARG A 721      48.110  61.420  40.880  1.00  0.00           C
ATOM   2143  O   ARG A 721      48.830  61.210  41.800  1.00  0.00           O
ATOM   2144  N   PHE A 722      47.590  62.610  40.610  1.00  0.00           N
ATOM   2145  HN  PHE A 722      47.010  62.770  39.820  1.00  0.00           H
ATOM   2146  CA  PHE A 722      47.770  63.770  41.420  1.00  0.00           C
ATOM   2147  HA  PHE A 722      48.830  63.980  41.400  1.00  0.00           H
ATOM   2148  CB  PHE A 722      46.840  64.920  40.800  1.00  0.00           C
ATOM   2149  HB1 PHE A 722      45.770  64.750  41.080  1.00  0.00           H
ATOM   2150  HB2 PHE A 722      46.950  64.830  39.710  1.00  0.00           H
ATOM   2151  CG  PHE A 722      47.190  66.260  41.360  1.00  0.00           C
ATOM   2152  CD1 PHE A 722      48.390  66.910  40.860  1.00  0.00           C
ATOM   2153  HD1 PHE A 722      49.120  66.400  40.250  1.00  0.00           H
ATOM   2154  CE1 PHE A 722      48.640  68.230  41.220  1.00  0.00           C
ATOM   2155  HE1 PHE A 722      49.530  68.760  40.920  1.00  0.00           H
ATOM   2156  CZ  PHE A 722      47.750  68.920  42.010  1.00  0.00           C
ATOM   2157  HZ  PHE A 722      48.000  69.930  42.290  1.00  0.00           H
ATOM   2158  CD2 PHE A 722      46.270  66.980  42.090  1.00  0.00           C
ATOM   2159  HD2 PHE A 722      45.350  66.520  42.410  1.00  0.00           H
ATOM   2160  CE2 PHE A 722      46.480  68.360  42.420  1.00  0.00           C
ATOM   2161  HE2 PHE A 722      45.860  68.970  43.060  1.00  0.00           H
ATOM   2162  C   PHE A 722      47.450  63.620  42.880  1.00  0.00           C
ATOM   2163  O   PHE A 722      48.170  63.840  43.840  1.00  0.00           O
ATOM   2164  N   THR A 723      46.230  63.090  43.110  1.00  0.00           N
ATOM   2165  HN  THR A 723      45.680  62.910  42.300  1.00  0.00           H
ATOM   2166  CA  THR A 723      45.880  62.650  44.410  1.00  0.00           C
ATOM   2167  HA  THR A 723      46.040  63.440  45.130  1.00  0.00           H
ATOM   2168  CB  THR A 723      44.360  62.360  44.470  1.00  0.00           C
ATOM   2169  HB  THR A 723      44.050  61.660  43.670  1.00  0.00           H
ATOM   2170  OG1 THR A 723      43.690  63.620  44.240  1.00  0.00           O
ATOM   2171  HG1 THR A 723      43.650  63.860  43.310  1.00  0.00           H
ATOM   2172  CG2 THR A 723      43.940  61.800  45.860  1.00  0.00           C
ATOM   2173 HG21 THR A 723      44.230  62.450  46.710  1.00  0.00           H
ATOM   2174 HG22 THR A 723      44.410  60.810  46.060  1.00  0.00           H
ATOM   2175 HG23 THR A 723      42.840  61.720  46.010  1.00  0.00           H
ATOM   2176  C   THR A 723      46.640  61.460  45.030  1.00  0.00           C
ATOM   2177  O   THR A 723      47.120  61.540  46.170  1.00  0.00           O
ATOM   2178  N   GLU A 724      46.870  60.370  44.170  1.00  0.00           N
ATOM   2179  HN  GLU A 724      46.460  60.370  43.260  1.00  0.00           H
ATOM   2180  CA  GLU A 724      47.650  59.200  44.610  1.00  0.00           C
ATOM   2181  HA  GLU A 724      47.190  58.810  45.520  1.00  0.00           H
ATOM   2182  CB  GLU A 724      47.630  58.220  43.480  1.00  0.00           C
ATOM   2183  HB1 GLU A 724      47.990  58.750  42.580  1.00  0.00           H
ATOM   2184  HB2 GLU A 724      46.600  57.900  43.230  1.00  0.00           H
ATOM   2185  CG  GLU A 724      48.510  56.970  43.600  1.00  0.00           C
ATOM   2186  HG1 GLU A 724      48.010  56.310  44.340  1.00  0.00           H
ATOM   2187  HG2 GLU A 724      49.550  57.120  43.950  1.00  0.00           H
ATOM   2188  CD  GLU A 724      48.560  56.220  42.250  1.00  0.00           C
ATOM   2189  OE1 GLU A 724      49.180  55.080  42.300  1.00  0.00           O
ATOM   2190  OE2 GLU A 724      48.070  56.680  41.150  1.00  0.00           O
ATOM   2191  C   GLU A 724      49.050  59.450  45.040  1.00  0.00           C
ATOM   2192  O   GLU A 724      49.450  59.040  46.110  1.00  0.00           O
ATOM   2193  N   GLU A 725      49.820  60.220  44.300  1.00  0.00           N
ATOM   2194  HN  GLU A 725      49.550  60.540  43.390  1.00  0.00           H
ATOM   2195  CA  GLU A 725      51.230  60.540  44.730  1.00  0.00           C
ATOM   2196  HA  GLU A 725      51.810  59.650  44.900  1.00  0.00           H
ATOM   2197  CB  GLU A 725      52.100  61.320  43.580  1.00  0.00           C
ATOM   2198  HB1 GLU A 725      53.040  61.660  44.060  1.00  0.00           H
ATOM   2199  HB2 GLU A 725      51.470  62.200  43.320  1.00  0.00           H
ATOM   2200  CG  GLU A 725      52.350  60.430  42.300  1.00  0.00           C
ATOM   2201  HG1 GLU A 725      51.390  60.250  41.770  1.00  0.00           H
ATOM   2202  HG2 GLU A 725      52.760  59.430  42.570  1.00  0.00           H
ATOM   2203  CD  GLU A 725      53.380  61.010  41.330  1.00  0.00           C
ATOM   2204  OE1 GLU A 725      52.990  61.910  40.520  1.00  0.00           O
ATOM   2205  OE2 GLU A 725      54.570  60.660  41.280  1.00  0.00           O
ATOM   2206  C   GLU A 725      51.300  61.280  46.120  1.00  0.00           C
ATOM   2207  O   GLU A 725      52.070  60.900  47.050  1.00  0.00           O
ATOM   2208  N   ALA A 726      50.500  62.380  46.190  1.00  0.00           N
ATOM   2209  HN  ALA A 726      49.930  62.580  45.400  1.00  0.00           H
ATOM   2210  CA  ALA A 726      50.270  63.190  47.370  1.00  0.00           C
ATOM   2211  HA  ALA A 726      51.240  63.440  47.760  1.00  0.00           H
ATOM   2212  CB  ALA A 726      49.450  64.600  47.260  1.00  0.00           C
ATOM   2213  HB1 ALA A 726      49.430  65.120  48.230  1.00  0.00           H
ATOM   2214  HB2 ALA A 726      48.400  64.430  46.910  1.00  0.00           H
ATOM   2215  HB3 ALA A 726      50.070  65.240  46.590  1.00  0.00           H
ATOM   2216  C   ALA A 726      49.750  62.400  48.640  1.00  0.00           C
ATOM   2217  O   ALA A 726      50.330  62.430  49.740  1.00  0.00           O
ATOM   2218  N   PHE A 727      48.760  61.500  48.540  1.00  0.00           N
ATOM   2219  HN  PHE A 727      48.190  61.550  47.720  1.00  0.00           H
ATOM   2220  CA  PHE A 727      48.300  60.530  49.630  1.00  0.00           C
ATOM   2221  HA  PHE A 727      47.950  61.090  50.490  1.00  0.00           H
ATOM   2222  CB  PHE A 727      47.150  59.730  49.020  1.00  0.00           C
ATOM   2223  HB1 PHE A 727      47.540  59.160  48.150  1.00  0.00           H
ATOM   2224  HB2 PHE A 727      46.490  60.470  48.520  1.00  0.00           H
ATOM   2225  CG  PHE A 727      46.330  58.970  49.960  1.00  0.00           C
ATOM   2226  CD1 PHE A 727      45.700  59.630  51.000  1.00  0.00           C
ATOM   2227  HD1 PHE A 727      45.900  60.680  51.150  1.00  0.00           H
ATOM   2228  CE1 PHE A 727      44.700  58.990  51.650  1.00  0.00           C
ATOM   2229  HE1 PHE A 727      44.140  59.430  52.460  1.00  0.00           H
ATOM   2230  CZ  PHE A 727      44.430  57.610  51.420  1.00  0.00           C
ATOM   2231  HZ  PHE A 727      43.630  57.050  51.890  1.00  0.00           H
ATOM   2232  CD2 PHE A 727      46.150  57.600  49.730  1.00  0.00           C
ATOM   2233  HD2 PHE A 727      46.710  57.010  49.020  1.00  0.00           H
ATOM   2234  CE2 PHE A 727      45.140  56.930  50.440  1.00  0.00           C
ATOM   2235  HE2 PHE A 727      45.070  55.870  50.240  1.00  0.00           H
ATOM   2236  C   PHE A 727      49.450  59.600  50.090  1.00  0.00           C
ATOM   2237  O   PHE A 727      49.900  59.590  51.230  1.00  0.00           O
ATOM   2238  N   ALA A 728      50.130  58.890  49.170  1.00  0.00           N
ATOM   2239  HN  ALA A 728      49.970  59.030  48.200  1.00  0.00           H
ATOM   2240  CA  ALA A 728      51.310  57.990  49.320  1.00  0.00           C
ATOM   2241  HA  ALA A 728      51.030  57.220  50.020  1.00  0.00           H
ATOM   2242  CB  ALA A 728      51.750  57.420  47.950  1.00  0.00           C
ATOM   2243  HB1 ALA A 728      50.830  57.150  47.390  1.00  0.00           H
ATOM   2244  HB2 ALA A 728      52.460  56.570  48.060  1.00  0.00           H
ATOM   2245  HB3 ALA A 728      52.260  58.230  47.380  1.00  0.00           H
ATOM   2246  C   ALA A 728      52.520  58.760  49.970  1.00  0.00           C
ATOM   2247  O   ALA A 728      52.990  58.300  51.020  1.00  0.00           O
ATOM   2248  N   ALA A 729      52.880  59.960  49.460  1.00  0.00           N
ATOM   2249  HN  ALA A 729      52.390  60.360  48.680  1.00  0.00           H
ATOM   2250  CA  ALA A 729      53.860  60.830  50.010  1.00  0.00           C
ATOM   2251  HA  ALA A 729      54.810  60.350  49.840  1.00  0.00           H
ATOM   2252  CB  ALA A 729      53.910  62.020  49.050  1.00  0.00           C
ATOM   2253  HB1 ALA A 729      54.710  62.740  49.330  1.00  0.00           H
ATOM   2254  HB2 ALA A 729      52.930  62.550  49.070  1.00  0.00           H
ATOM   2255  HB3 ALA A 729      54.150  61.610  48.050  1.00  0.00           H
ATOM   2256  C   ALA A 729      53.550  61.310  51.440  1.00  0.00           C
ATOM   2257  O   ALA A 729      54.390  61.260  52.290  1.00  0.00           O
ATOM   2258  N   LEU A 730      52.270  61.630  51.760  1.00  0.00           N
ATOM   2259  HN  LEU A 730      51.450  61.460  51.200  1.00  0.00           H
ATOM   2260  CA  LEU A 730      51.990  61.930  53.140  1.00  0.00           C
ATOM   2261  HA  LEU A 730      52.610  62.780  53.390  1.00  0.00           H
ATOM   2262  CB  LEU A 730      50.490  62.330  53.260  1.00  0.00           C
ATOM   2263  HB1 LEU A 730      50.000  61.370  53.020  1.00  0.00           H
ATOM   2264  HB2 LEU A 730      50.300  63.190  52.580  1.00  0.00           H
ATOM   2265  CG  LEU A 730      49.840  62.770  54.640  1.00  0.00           C
ATOM   2266  HG  LEU A 730      49.980  61.930  55.350  1.00  0.00           H
ATOM   2267  CD1 LEU A 730      50.510  63.990  55.220  1.00  0.00           C
ATOM   2268 HD11 LEU A 730      50.120  64.110  56.250  1.00  0.00           H
ATOM   2269 HD12 LEU A 730      50.160  64.840  54.600  1.00  0.00           H
ATOM   2270 HD13 LEU A 730      51.600  64.010  55.020  1.00  0.00           H
ATOM   2271  CD2 LEU A 730      48.250  62.930  54.620  1.00  0.00           C
ATOM   2272 HD21 LEU A 730      47.930  63.450  55.530  1.00  0.00           H
ATOM   2273 HD22 LEU A 730      47.670  61.980  54.550  1.00  0.00           H
ATOM   2274 HD23 LEU A 730      47.940  63.630  53.810  1.00  0.00           H
ATOM   2275  C   LEU A 730      52.240  60.770  54.110  1.00  0.00           C
ATOM   2276  O   LEU A 730      52.810  60.920  55.190  1.00  0.00           O
ATOM   2277  N   ILE A 731      51.840  59.500  53.620  1.00  0.00           N
ATOM   2278  HN  ILE A 731      51.600  59.420  52.660  1.00  0.00           H
ATOM   2279  CA  ILE A 731      52.020  58.260  54.310  1.00  0.00           C
ATOM   2280  HA  ILE A 731      51.600  58.440  55.290  1.00  0.00           H
ATOM   2281  CB  ILE A 731      51.260  57.060  53.720  1.00  0.00           C
ATOM   2282  HB  ILE A 731      51.570  56.860  52.670  1.00  0.00           H
ATOM   2283  CG2 ILE A 731      51.660  55.880  54.630  1.00  0.00           C
ATOM   2284 HG21 ILE A 731      52.690  55.450  54.590  1.00  0.00           H
ATOM   2285 HG22 ILE A 731      50.910  55.070  54.500  1.00  0.00           H
ATOM   2286 HG23 ILE A 731      51.370  56.210  55.650  1.00  0.00           H
ATOM   2287  CG1 ILE A 731      49.720  57.270  53.630  1.00  0.00           C
ATOM   2288 HG11 ILE A 731      49.160  56.320  53.560  1.00  0.00           H
ATOM   2289 HG12 ILE A 731      49.510  57.810  52.690  1.00  0.00           H
ATOM   2290  CD  ILE A 731      48.960  57.930  54.870  1.00  0.00           C
ATOM   2291  HD1 ILE A 731      48.740  57.260  55.730  1.00  0.00           H
ATOM   2292  HD2 ILE A 731      47.950  58.210  54.550  1.00  0.00           H
ATOM   2293  HD3 ILE A 731      49.500  58.790  55.320  1.00  0.00           H
ATOM   2294  C   ILE A 731      53.500  58.000  54.480  1.00  0.00           C
ATOM   2295  O   ILE A 731      53.920  57.730  55.600  1.00  0.00           O
ATOM   2296  N   CYS A 732      54.330  58.250  53.500  1.00  0.00           N
ATOM   2297  HN  CYS A 732      53.900  58.540  52.640  1.00  0.00           H
ATOM   2298  CA  CYS A 732      55.780  58.190  53.600  1.00  0.00           C
ATOM   2299  HA  CYS A 732      56.110  57.230  53.960  1.00  0.00           H
ATOM   2300  CB  CYS A 732      56.350  58.330  52.130  1.00  0.00           C
ATOM   2301  HB1 CYS A 732      57.460  58.370  52.060  1.00  0.00           H
ATOM   2302  HB2 CYS A 732      56.080  59.270  51.620  1.00  0.00           H
ATOM   2303  SG  CYS A 732      55.740  56.910  51.070  1.00  0.00           S
ATOM   2304  HG1 CYS A 732      54.450  57.160  51.280  1.00  0.00           H
ATOM   2305  C   CYS A 732      56.440  59.140  54.530  1.00  0.00           C
ATOM   2306  O   CYS A 732      57.260  58.790  55.330  1.00  0.00           O
ATOM   2307  N   ILE A 733      55.970  60.350  54.640  1.00  0.00           N
ATOM   2308  HN  ILE A 733      55.210  60.640  54.060  1.00  0.00           H
ATOM   2309  CA  ILE A 733      56.520  61.220  55.720  1.00  0.00           C
ATOM   2310  HA  ILE A 733      57.570  61.330  55.520  1.00  0.00           H
ATOM   2311  CB  ILE A 733      56.040  62.660  55.680  1.00  0.00           C
ATOM   2312  HB  ILE A 733      54.970  62.560  55.930  1.00  0.00           H
ATOM   2313  CG2 ILE A 733      56.890  63.590  56.570  1.00  0.00           C
ATOM   2314 HG21 ILE A 733      56.720  63.400  57.650  1.00  0.00           H
ATOM   2315 HG22 ILE A 733      56.560  64.630  56.410  1.00  0.00           H
ATOM   2316 HG23 ILE A 733      57.990  63.540  56.400  1.00  0.00           H
ATOM   2317  CG1 ILE A 733      56.080  63.280  54.270  1.00  0.00           C
ATOM   2318 HG11 ILE A 733      55.870  62.520  53.490  1.00  0.00           H
ATOM   2319 HG12 ILE A 733      57.100  63.710  54.180  1.00  0.00           H
ATOM   2320  CD  ILE A 733      55.230  64.570  54.040  1.00  0.00           C
ATOM   2321  HD1 ILE A 733      55.420  65.270  54.890  1.00  0.00           H
ATOM   2322  HD2 ILE A 733      54.140  64.360  53.940  1.00  0.00           H
ATOM   2323  HD3 ILE A 733      55.450  64.920  53.020  1.00  0.00           H
ATOM   2324  C   ILE A 733      56.230  60.680  57.080  1.00  0.00           C
ATOM   2325  O   ILE A 733      57.100  60.600  57.980  1.00  0.00           O
ATOM   2326  N   ILE A 734      54.900  60.250  57.240  1.00  0.00           N
ATOM   2327  HN  ILE A 734      54.430  60.150  56.370  1.00  0.00           H
ATOM   2328  CA  ILE A 734      54.520  59.680  58.560  1.00  0.00           C
ATOM   2329  HA  ILE A 734      54.690  60.400  59.340  1.00  0.00           H
ATOM   2330  CB  ILE A 734      53.010  59.560  58.510  1.00  0.00           C
ATOM   2331  HB  ILE A 734      52.790  58.840  57.670  1.00  0.00           H
ATOM   2332  CG2 ILE A 734      52.360  58.890  59.760  1.00  0.00           C
ATOM   2333 HG21 ILE A 734      52.280  59.560  60.650  1.00  0.00           H
ATOM   2334 HG22 ILE A 734      52.990  58.000  59.960  1.00  0.00           H
ATOM   2335 HG23 ILE A 734      51.320  58.520  59.660  1.00  0.00           H
ATOM   2336  CG1 ILE A 734      52.250  60.910  58.320  1.00  0.00           C
ATOM   2337 HG11 ILE A 734      52.650  61.480  57.460  1.00  0.00           H
ATOM   2338 HG12 ILE A 734      52.450  61.410  59.300  1.00  0.00           H
ATOM   2339  CD  ILE A 734      50.740  60.720  58.280  1.00  0.00           C
ATOM   2340  HD1 ILE A 734      50.260  60.830  59.270  1.00  0.00           H
ATOM   2341  HD2 ILE A 734      50.520  59.720  57.860  1.00  0.00           H
ATOM   2342  HD3 ILE A 734      50.300  61.530  57.670  1.00  0.00           H
ATOM   2343  C   ILE A 734      55.230  58.470  58.960  1.00  0.00           C
ATOM   2344  O   ILE A 734      55.620  58.330  60.100  1.00  0.00           O
ATOM   2345  N   PHE A 735      55.420  57.620  58.010  1.00  0.00           N
ATOM   2346  HN  PHE A 735      54.940  57.640  57.140  1.00  0.00           H
ATOM   2347  CA  PHE A 735      56.120  56.320  58.140  1.00  0.00           C
ATOM   2348  HA  PHE A 735      55.620  55.840  58.970  1.00  0.00           H
ATOM   2349  CB  PHE A 735      55.840  55.450  56.820  1.00  0.00           C
ATOM   2350  HB1 PHE A 735      56.230  55.900  55.880  1.00  0.00           H
ATOM   2351  HB2 PHE A 735      54.740  55.320  56.730  1.00  0.00           H
ATOM   2352  CG  PHE A 735      56.470  54.140  56.860  1.00  0.00           C
ATOM   2353  CD1 PHE A 735      55.880  53.070  57.570  1.00  0.00           C
ATOM   2354  HD1 PHE A 735      55.060  53.240  58.250  1.00  0.00           H
ATOM   2355  CE1 PHE A 735      56.420  51.680  57.520  1.00  0.00           C
ATOM   2356  HE1 PHE A 735      55.900  50.860  58.000  1.00  0.00           H
ATOM   2357  CZ  PHE A 735      57.500  51.470  56.610  1.00  0.00           C
ATOM   2358  HZ  PHE A 735      57.840  50.460  56.490  1.00  0.00           H
ATOM   2359  CD2 PHE A 735      57.620  53.800  56.100  1.00  0.00           C
ATOM   2360  HD2 PHE A 735      58.140  54.590  55.600  1.00  0.00           H
ATOM   2361  CE2 PHE A 735      58.130  52.510  56.000  1.00  0.00           C
ATOM   2362  HE2 PHE A 735      58.910  52.370  55.270  1.00  0.00           H
ATOM   2363  C   PHE A 735      57.640  56.340  58.520  1.00  0.00           C
ATOM   2364  O   PHE A 735      58.110  55.590  59.380  1.00  0.00           O
ATOM   2365  N   ILE A 736      58.360  57.270  57.910  1.00  0.00           N
ATOM   2366  HN  ILE A 736      57.970  57.750  57.130  1.00  0.00           H
ATOM   2367  CA  ILE A 736      59.700  57.590  58.430  1.00  0.00           C
ATOM   2368  HA  ILE A 736      60.120  56.590  58.510  1.00  0.00           H
ATOM   2369  CB  ILE A 736      60.570  58.470  57.470  1.00  0.00           C
ATOM   2370  HB  ILE A 736      59.940  59.350  57.190  1.00  0.00           H
ATOM   2371  CG2 ILE A 736      61.800  59.140  58.160  1.00  0.00           C
ATOM   2372 HG21 ILE A 736      61.420  59.950  58.800  1.00  0.00           H
ATOM   2373 HG22 ILE A 736      62.430  59.710  57.440  1.00  0.00           H
ATOM   2374 HG23 ILE A 736      62.390  58.410  58.750  1.00  0.00           H
ATOM   2375  CG1 ILE A 736      60.940  57.740  56.220  1.00  0.00           C
ATOM   2376 HG11 ILE A 736      61.430  58.430  55.500  1.00  0.00           H
ATOM   2377 HG12 ILE A 736      60.020  57.310  55.770  1.00  0.00           H
ATOM   2378  CD  ILE A 736      62.040  56.660  56.610  1.00  0.00           C
ATOM   2379  HD1 ILE A 736      62.890  57.150  57.130  1.00  0.00           H
ATOM   2380  HD2 ILE A 736      62.450  56.240  55.670  1.00  0.00           H
ATOM   2381  HD3 ILE A 736      61.630  55.830  57.220  1.00  0.00           H
ATOM   2382  C   ILE A 736      59.630  58.290  59.770  1.00  0.00           C
ATOM   2383  O   ILE A 736      60.370  57.860  60.670  1.00  0.00           O
ATOM   2384  N   TYR A 737      58.780  59.280  59.960  1.00  0.00           N
ATOM   2385  HN  TYR A 737      58.070  59.520  59.300  1.00  0.00           H
ATOM   2386  CA  TYR A 737      58.730  59.980  61.140  1.00  0.00           C
ATOM   2387  HA  TYR A 737      59.700  60.380  61.380  1.00  0.00           H
ATOM   2388  CB  TYR A 737      57.820  61.250  60.790  1.00  0.00           C
ATOM   2389  HB1 TYR A 737      56.840  60.860  60.450  1.00  0.00           H
ATOM   2390  HB2 TYR A 737      58.230  61.900  59.980  1.00  0.00           H
ATOM   2391  CG  TYR A 737      57.700  62.200  61.920  1.00  0.00           C
ATOM   2392  CD1 TYR A 737      58.560  63.410  61.920  1.00  0.00           C
ATOM   2393  HD1 TYR A 737      59.290  63.550  61.140  1.00  0.00           H
ATOM   2394  CE1 TYR A 737      58.430  64.370  62.950  1.00  0.00           C
ATOM   2395  HE1 TYR A 737      59.080  65.220  63.050  1.00  0.00           H
ATOM   2396  CZ  TYR A 737      57.490  64.180  63.960  1.00  0.00           C
ATOM   2397  OH  TYR A 737      57.200  65.140  64.930  1.00  0.00           O
ATOM   2398  HH  TYR A 737      56.560  64.730  65.520  1.00  0.00           H
ATOM   2399  CD2 TYR A 737      56.720  62.140  62.850  1.00  0.00           C
ATOM   2400  HD2 TYR A 737      55.900  61.450  62.800  1.00  0.00           H
ATOM   2401  CE2 TYR A 737      56.650  63.040  63.890  1.00  0.00           C
ATOM   2402  HE2 TYR A 737      55.880  62.940  64.640  1.00  0.00           H
ATOM   2403  C   TYR A 737      58.340  59.290  62.410  1.00  0.00           C
ATOM   2404  O   TYR A 737      58.960  59.500  63.390  1.00  0.00           O
ATOM   2405  N   GLU A 738      57.300  58.440  62.480  1.00  0.00           N
ATOM   2406  HN  GLU A 738      56.670  58.240  61.750  1.00  0.00           H
ATOM   2407  CA  GLU A 738      57.010  57.620  63.620  1.00  0.00           C
ATOM   2408  HA  GLU A 738      56.830  58.300  64.440  1.00  0.00           H
ATOM   2409  CB  GLU A 738      55.760  56.840  63.350  1.00  0.00           C
ATOM   2410  HB1 GLU A 738      55.660  56.020  64.090  1.00  0.00           H
ATOM   2411  HB2 GLU A 738      55.790  56.280  62.390  1.00  0.00           H
ATOM   2412  CG  GLU A 738      54.440  57.670  63.400  1.00  0.00           C
ATOM   2413  HG1 GLU A 738      54.470  58.270  62.470  1.00  0.00           H
ATOM   2414  HG2 GLU A 738      54.440  58.390  64.250  1.00  0.00           H
ATOM   2415  CD  GLU A 738      53.130  56.900  63.410  1.00  0.00           C
ATOM   2416  OE1 GLU A 738      52.260  57.240  64.220  1.00  0.00           O
ATOM   2417  OE2 GLU A 738      52.890  56.000  62.490  1.00  0.00           O
ATOM   2418  C   GLU A 738      58.170  56.700  64.020  1.00  0.00           C
ATOM   2419  O   GLU A 738      58.300  56.330  65.170  1.00  0.00           O
ATOM   2420  N   ALA A 739      58.960  56.230  63.020  1.00  0.00           N
ATOM   2421  HN  ALA A 739      58.900  56.330  62.030  1.00  0.00           H
ATOM   2422  CA  ALA A 739      60.130  55.360  63.330  1.00  0.00           C
ATOM   2423  HA  ALA A 739      59.860  54.590  64.040  1.00  0.00           H
ATOM   2424  CB  ALA A 739      60.500  54.530  62.070  1.00  0.00           C
ATOM   2425  HB1 ALA A 739      61.320  53.800  62.220  1.00  0.00           H
ATOM   2426  HB2 ALA A 739      60.750  55.130  61.160  1.00  0.00           H
ATOM   2427  HB3 ALA A 739      59.630  53.900  61.760  1.00  0.00           H
ATOM   2428  C   ALA A 739      61.210  56.180  63.970  1.00  0.00           C
ATOM   2429  O   ALA A 739      61.760  55.700  64.960  1.00  0.00           O
ATOM   2430  N   LEU A 740      61.470  57.400  63.530  1.00  0.00           N
ATOM   2431  HN  LEU A 740      61.020  57.790  62.730  1.00  0.00           H
ATOM   2432  CA  LEU A 740      62.360  58.360  64.130  1.00  0.00           C
ATOM   2433  HA  LEU A 740      63.300  57.830  64.210  1.00  0.00           H
ATOM   2434  CB  LEU A 740      62.600  59.540  63.180  1.00  0.00           C
ATOM   2435  HB1 LEU A 740      63.090  60.390  63.700  1.00  0.00           H
ATOM   2436  HB2 LEU A 740      61.600  59.890  62.840  1.00  0.00           H
ATOM   2437  CG  LEU A 740      63.450  59.120  61.930  1.00  0.00           C
ATOM   2438  HG  LEU A 740      62.940  58.290  61.360  1.00  0.00           H
ATOM   2439  CD1 LEU A 740      63.530  60.310  60.950  1.00  0.00           C
ATOM   2440 HD11 LEU A 740      64.220  61.090  61.350  1.00  0.00           H
ATOM   2441 HD12 LEU A 740      62.520  60.730  60.860  1.00  0.00           H
ATOM   2442 HD13 LEU A 740      63.940  59.940  59.990  1.00  0.00           H
ATOM   2443  CD2 LEU A 740      64.940  58.820  62.160  1.00  0.00           C
ATOM   2444 HD21 LEU A 740      65.510  59.680  62.570  1.00  0.00           H
ATOM   2445 HD22 LEU A 740      65.380  58.580  61.170  1.00  0.00           H
ATOM   2446 HD23 LEU A 740      65.030  58.030  62.930  1.00  0.00           H
ATOM   2447  C   LEU A 740      61.910  58.790  65.500  1.00  0.00           C
ATOM   2448  O   LEU A 740      62.610  58.670  66.490  1.00  0.00           O
ATOM   2449  N   GLU A 741      60.580  59.170  65.610  1.00  0.00           N
ATOM   2450  HN  GLU A 741      59.960  59.080  64.830  1.00  0.00           H
ATOM   2451  CA  GLU A 741      60.050  59.570  66.900  1.00  0.00           C
ATOM   2452  HA  GLU A 741      60.620  60.410  67.280  1.00  0.00           H
ATOM   2453  CB  GLU A 741      58.640  60.090  66.670  1.00  0.00           C
ATOM   2454  HB1 GLU A 741      58.010  59.360  66.120  1.00  0.00           H
ATOM   2455  HB2 GLU A 741      58.690  61.010  66.050  1.00  0.00           H
ATOM   2456  CG  GLU A 741      57.830  60.400  68.050  1.00  0.00           C
ATOM   2457  HG1 GLU A 741      58.260  61.340  68.480  1.00  0.00           H
ATOM   2458  HG2 GLU A 741      58.000  59.510  68.700  1.00  0.00           H
ATOM   2459  CD  GLU A 741      56.310  60.550  67.850  1.00  0.00           C
ATOM   2460  OE1 GLU A 741      55.800  61.710  67.880  1.00  0.00           O
ATOM   2461  OE2 GLU A 741      55.610  59.500  67.660  1.00  0.00           O
ATOM   2462  C   GLU A 741      60.140  58.490  67.940  1.00  0.00           C
ATOM   2463  O   GLU A 741      60.570  58.780  69.040  1.00  0.00           O
ATOM   2464  N   LYS A 742      59.820  57.220  67.600  1.00  0.00           N
ATOM   2465  HN  LYS A 742      59.520  56.940  66.690  1.00  0.00           H
ATOM   2466  CA  LYS A 742      60.120  56.160  68.580  1.00  0.00           C
ATOM   2467  HA  LYS A 742      59.680  56.530  69.490  1.00  0.00           H
ATOM   2468  CB  LYS A 742      59.520  54.800  68.120  1.00  0.00           C
ATOM   2469  HB1 LYS A 742      60.070  53.970  68.620  1.00  0.00           H
ATOM   2470  HB2 LYS A 742      59.580  54.830  67.010  1.00  0.00           H
ATOM   2471  CG  LYS A 742      58.000  54.610  68.620  1.00  0.00           C
ATOM   2472  HG1 LYS A 742      57.620  53.640  68.260  1.00  0.00           H
ATOM   2473  HG2 LYS A 742      57.470  55.340  67.950  1.00  0.00           H
ATOM   2474  CD  LYS A 742      57.640  54.910  70.130  1.00  0.00           C
ATOM   2475  HD1 LYS A 742      56.560  54.800  70.360  1.00  0.00           H
ATOM   2476  HD2 LYS A 742      57.830  56.000  70.200  1.00  0.00           H
ATOM   2477  CE  LYS A 742      58.470  54.100  71.130  1.00  0.00           C
ATOM   2478  HE1 LYS A 742      59.520  54.380  70.940  1.00  0.00           H
ATOM   2479  HE2 LYS A 742      58.350  53.000  71.120  1.00  0.00           H
ATOM   2480  NZ  LYS A 742      58.120  54.620  72.450  1.00  0.00           N
ATOM   2481  HZ1 LYS A 742      58.470  55.590  72.600  1.00  0.00           H
ATOM   2482  HZ2 LYS A 742      58.470  54.020  73.210  1.00  0.00           H
ATOM   2483  HZ3 LYS A 742      57.090  54.590  72.570  1.00  0.00           H
ATOM   2484  C   LYS A 742      61.640  55.910  69.030  1.00  0.00           C
ATOM   2485  O   LYS A 742      61.940  55.620  70.190  1.00  0.00           O
ATOM   2486  N   LEU A 743      62.610  55.920  68.060  1.00  0.00           N
ATOM   2487  HN  LEU A 743      62.250  56.050  67.140  1.00  0.00           H
ATOM   2488  CA  LEU A 743      64.050  55.810  68.260  1.00  0.00           C
ATOM   2489  HA  LEU A 743      64.150  54.910  68.870  1.00  0.00           H
ATOM   2490  CB  LEU A 743      64.800  55.720  66.850  1.00  0.00           C
ATOM   2491  HB1 LEU A 743      64.680  56.700  66.330  1.00  0.00           H
ATOM   2492  HB2 LEU A 743      64.150  54.970  66.350  1.00  0.00           H
ATOM   2493  CG  LEU A 743      66.240  55.170  66.880  1.00  0.00           C
ATOM   2494  HG  LEU A 743      66.800  55.780  67.620  1.00  0.00           H
ATOM   2495  CD1 LEU A 743      66.290  53.700  67.410  1.00  0.00           C
ATOM   2496 HD11 LEU A 743      65.650  53.080  66.750  1.00  0.00           H
ATOM   2497 HD12 LEU A 743      65.940  53.730  68.460  1.00  0.00           H
ATOM   2498 HD13 LEU A 743      67.310  53.300  67.350  1.00  0.00           H
ATOM   2499  CD2 LEU A 743      66.960  55.330  65.500  1.00  0.00           C
ATOM   2500 HD21 LEU A 743      66.900  56.410  65.210  1.00  0.00           H
ATOM   2501 HD22 LEU A 743      66.340  54.790  64.750  1.00  0.00           H
ATOM   2502 HD23 LEU A 743      68.020  55.050  65.640  1.00  0.00           H
ATOM   2503  C   LEU A 743      64.620  57.010  69.030  1.00  0.00           C
ATOM   2504  O   LEU A 743      65.430  56.920  69.910  1.00  0.00           O
ATOM   2505  N   PHE A 744      64.040  58.250  68.820  1.00  0.00           N
ATOM   2506  HN  PHE A 744      63.420  58.410  68.060  1.00  0.00           H
ATOM   2507  CA  PHE A 744      64.310  59.450  69.610  1.00  0.00           C
ATOM   2508  HA  PHE A 744      65.360  59.710  69.620  1.00  0.00           H
ATOM   2509  CB  PHE A 744      63.700  60.740  68.990  1.00  0.00           C
ATOM   2510  HB1 PHE A 744      63.820  61.600  69.680  1.00  0.00           H
ATOM   2511  HB2 PHE A 744      62.610  60.520  68.970  1.00  0.00           H
ATOM   2512  CG  PHE A 744      64.280  61.210  67.600  1.00  0.00           C
ATOM   2513  CD1 PHE A 744      65.290  60.580  66.840  1.00  0.00           C
ATOM   2514  HD1 PHE A 744      65.760  59.680  67.190  1.00  0.00           H
ATOM   2515  CE1 PHE A 744      65.630  61.090  65.550  1.00  0.00           C
ATOM   2516  HE1 PHE A 744      66.300  60.570  64.890  1.00  0.00           H
ATOM   2517  CZ  PHE A 744      65.020  62.250  65.060  1.00  0.00           C
ATOM   2518  HZ  PHE A 744      65.140  62.520  64.020  1.00  0.00           H
ATOM   2519  CD2 PHE A 744      63.620  62.370  67.010  1.00  0.00           C
ATOM   2520  HD2 PHE A 744      62.770  62.820  67.490  1.00  0.00           H
ATOM   2521  CE2 PHE A 744      64.010  62.850  65.740  1.00  0.00           C
ATOM   2522  HE2 PHE A 744      63.530  63.730  65.350  1.00  0.00           H
ATOM   2523  C   PHE A 744      63.840  59.310  71.050  1.00  0.00           C
ATOM   2524  O   PHE A 744      64.510  59.760  72.000  1.00  0.00           O
ATOM   2525  N   ASP A 745      62.620  58.720  71.360  1.00  0.00           N
ATOM   2526  HN  ASP A 745      62.030  58.460  70.600  1.00  0.00           H
ATOM   2527  CA  ASP A 745      61.970  58.520  72.710  1.00  0.00           C
ATOM   2528  HA  ASP A 745      62.000  59.390  73.350  1.00  0.00           H
ATOM   2529  CB  ASP A 745      60.450  58.140  72.460  1.00  0.00           C
ATOM   2530  HB1 ASP A 745      60.350  57.250  71.800  1.00  0.00           H
ATOM   2531  HB2 ASP A 745      59.910  58.960  71.950  1.00  0.00           H
ATOM   2532  CG  ASP A 745      59.750  57.830  73.800  1.00  0.00           C
ATOM   2533  OD1 ASP A 745      59.030  56.760  73.780  1.00  0.00           O
ATOM   2534  OD2 ASP A 745      59.890  58.560  74.830  1.00  0.00           O
ATOM   2535  C   ASP A 745      62.820  57.460  73.460  1.00  0.00           C
ATOM   2536  O   ASP A 745      63.190  57.510  74.630  1.00  0.00           O
ATOM   2537  N   LEU A 746      63.290  56.470  72.750  1.00  0.00           N
ATOM   2538  HN  LEU A 746      62.920  56.380  71.820  1.00  0.00           H
ATOM   2539  CA  LEU A 746      64.310  55.490  73.160  1.00  0.00           C
ATOM   2540  HA  LEU A 746      63.940  55.000  74.040  1.00  0.00           H
ATOM   2541  CB  LEU A 746      64.450  54.360  72.090  1.00  0.00           C
ATOM   2542  HB1 LEU A 746      64.530  54.820  71.090  1.00  0.00           H
ATOM   2543  HB2 LEU A 746      63.600  53.650  72.160  1.00  0.00           H
ATOM   2544  CG  LEU A 746      65.710  53.480  72.220  1.00  0.00           C
ATOM   2545  HG  LEU A 746      65.750  53.130  73.280  1.00  0.00           H
ATOM   2546  CD1 LEU A 746      65.380  52.130  71.380  1.00  0.00           C
ATOM   2547 HD11 LEU A 746      65.080  52.470  70.370  1.00  0.00           H
ATOM   2548 HD12 LEU A 746      64.550  51.520  71.790  1.00  0.00           H
ATOM   2549 HD13 LEU A 746      66.270  51.470  71.260  1.00  0.00           H
ATOM   2550  CD2 LEU A 746      67.050  53.990  71.720  1.00  0.00           C
ATOM   2551 HD21 LEU A 746      66.850  54.400  70.710  1.00  0.00           H
ATOM   2552 HD22 LEU A 746      67.760  53.140  71.620  1.00  0.00           H
ATOM   2553 HD23 LEU A 746      67.400  54.760  72.430  1.00  0.00           H
ATOM   2554  C   LEU A 746      65.610  56.120  73.630  1.00  0.00           C
ATOM   2555  O   LEU A 746      66.210  55.770  74.650  1.00  0.00           O
ATOM   2556  N   GLY A 747      66.030  57.160  72.850  1.00  0.00           N
ATOM   2557  HN  GLY A 747      65.470  57.280  72.040  1.00  0.00           H
ATOM   2558  CA  GLY A 747      67.230  57.920  73.190  1.00  0.00           C
ATOM   2559  HA1 GLY A 747      67.620  58.560  72.420  1.00  0.00           H
ATOM   2560  HA2 GLY A 747      67.970  57.150  73.360  1.00  0.00           H
ATOM   2561  C   GLY A 747      67.140  58.740  74.420  1.00  0.00           C
ATOM   2562  O   GLY A 747      68.070  58.980  75.190  1.00  0.00           O
ATOM   2563  N   GLU A 748      65.970  59.330  74.670  1.00  0.00           N
ATOM   2564  HN  GLU A 748      65.230  59.190  74.010  1.00  0.00           H
ATOM   2565  CA  GLU A 748      65.620  60.070  75.940  1.00  0.00           C
ATOM   2566  HA  GLU A 748      66.500  60.540  76.360  1.00  0.00           H
ATOM   2567  CB  GLU A 748      64.350  61.030  75.740  1.00  0.00           C
ATOM   2568  HB1 GLU A 748      64.070  61.410  76.750  1.00  0.00           H
ATOM   2569  HB2 GLU A 748      63.480  60.500  75.310  1.00  0.00           H
ATOM   2570  CG  GLU A 748      64.710  62.170  74.760  1.00  0.00           C
ATOM   2571  HG1 GLU A 748      63.700  62.620  74.610  1.00  0.00           H
ATOM   2572  HG2 GLU A 748      65.010  61.740  73.780  1.00  0.00           H
ATOM   2573  CD  GLU A 748      65.780  63.090  75.340  1.00  0.00           C
ATOM   2574  OE1 GLU A 748      65.330  64.090  76.000  1.00  0.00           O
ATOM   2575  OE2 GLU A 748      66.980  62.780  75.270  1.00  0.00           O
ATOM   2576  C   GLU A 748      65.260  59.130  77.100  1.00  0.00           C
ATOM   2577  O   GLU A 748      65.420  59.600  78.220  1.00  0.00           O
ATOM   2578  N   THR A 749      64.880  57.890  76.920  1.00  0.00           N
ATOM   2579  HN  THR A 749      64.860  57.670  75.940  1.00  0.00           H
ATOM   2580  CA  THR A 749      64.650  56.950  77.970  1.00  0.00           C
ATOM   2581  HA  THR A 749      64.260  57.470  78.840  1.00  0.00           H
ATOM   2582  CB  THR A 749      63.500  55.970  77.780  1.00  0.00           C
ATOM   2583  HB  THR A 749      63.790  55.220  77.000  1.00  0.00           H
ATOM   2584  OG1 THR A 749      62.390  56.580  77.220  1.00  0.00           O
ATOM   2585  HG1 THR A 749      62.610  56.990  76.380  1.00  0.00           H
ATOM   2586  CG2 THR A 749      63.070  55.290  79.000  1.00  0.00           C
ATOM   2587 HG21 THR A 749      63.110  55.890  79.940  1.00  0.00           H
ATOM   2588 HG22 THR A 749      63.820  54.470  79.050  1.00  0.00           H
ATOM   2589 HG23 THR A 749      62.160  54.670  78.860  1.00  0.00           H
ATOM   2590  C   THR A 749      65.860  56.200  78.390  1.00  0.00           C
ATOM   2591  O   THR A 749      66.450  56.270  79.460  1.00  0.00           O
ATOM   2592  N   TYR A 750      66.380  55.320  77.470  1.00  0.00           N
ATOM   2593  HN  TYR A 750      65.960  55.310  76.570  1.00  0.00           H
ATOM   2594  CA  TYR A 750      67.440  54.360  77.710  1.00  0.00           C
ATOM   2595  HA  TYR A 750      67.660  54.220  78.760  1.00  0.00           H
ATOM   2596  CB  TYR A 750      66.940  52.980  77.130  1.00  0.00           C
ATOM   2597  HB1 TYR A 750      67.680  52.180  77.290  1.00  0.00           H
ATOM   2598  HB2 TYR A 750      66.800  53.190  76.050  1.00  0.00           H
ATOM   2599  CG  TYR A 750      65.690  52.480  77.770  1.00  0.00           C
ATOM   2600  CD1 TYR A 750      64.740  51.910  76.880  1.00  0.00           C
ATOM   2601  HD1 TYR A 750      64.930  51.920  75.820  1.00  0.00           H
ATOM   2602  CE1 TYR A 750      63.580  51.250  77.340  1.00  0.00           C
ATOM   2603  HE1 TYR A 750      62.810  50.880  76.680  1.00  0.00           H
ATOM   2604  CZ  TYR A 750      63.300  51.310  78.710  1.00  0.00           C
ATOM   2605  OH  TYR A 750      62.140  50.640  79.210  1.00  0.00           O
ATOM   2606  HH  TYR A 750      62.150  50.770  80.160  1.00  0.00           H
ATOM   2607  CD2 TYR A 750      65.420  52.440  79.180  1.00  0.00           C
ATOM   2608  HD2 TYR A 750      66.190  52.820  79.830  1.00  0.00           H
ATOM   2609  CE2 TYR A 750      64.270  51.800  79.610  1.00  0.00           C
ATOM   2610  HE2 TYR A 750      64.100  51.860  80.680  1.00  0.00           H
ATOM   2611  C   TYR A 750      68.670  54.840  76.960  1.00  0.00           C
ATOM   2612  O   TYR A 750      69.180  54.250  76.070  1.00  0.00           O
ATOM   2613  N   ALA A 751      69.250  55.870  77.540  1.00  0.00           N
ATOM   2614  HN  ALA A 751      68.780  56.350  78.270  1.00  0.00           H
ATOM   2615  CA  ALA A 751      70.440  56.500  77.090  1.00  0.00           C
ATOM   2616  HA  ALA A 751      70.250  57.030  76.170  1.00  0.00           H
ATOM   2617  CB  ALA A 751      70.850  57.610  78.110  1.00  0.00           C
ATOM   2618  HB1 ALA A 751      70.190  58.490  78.000  1.00  0.00           H
ATOM   2619  HB2 ALA A 751      71.860  58.010  77.850  1.00  0.00           H
ATOM   2620  HB3 ALA A 751      70.770  57.350  79.180  1.00  0.00           H
ATOM   2621  C   ALA A 751      71.670  55.650  77.020  1.00  0.00           C
ATOM   2622  O   ALA A 751      72.350  55.680  76.020  1.00  0.00           O
ATOM   2623  N   ASP A 752      71.950  54.790  77.980  1.00  0.00           N
ATOM   2624  HN  ASP A 752      71.420  54.780  78.820  1.00  0.00           H
ATOM   2625  CA  ASP A 752      73.050  53.810  78.180  1.00  0.00           C
ATOM   2626  HA  ASP A 752      74.010  54.310  78.230  1.00  0.00           H
ATOM   2627  CB  ASP A 752      72.790  52.950  79.490  1.00  0.00           C
ATOM   2628  HB1 ASP A 752      73.400  52.030  79.420  1.00  0.00           H
ATOM   2629  HB2 ASP A 752      71.770  52.530  79.570  1.00  0.00           H
ATOM   2630  CG  ASP A 752      73.080  53.730  80.800  1.00  0.00           C
ATOM   2631  OD1 ASP A 752      73.260  54.970  80.670  1.00  0.00           O
ATOM   2632  OD2 ASP A 752      73.210  53.110  81.830  1.00  0.00           O
ATOM   2633  C   ASP A 752      73.220  52.960  76.880  1.00  0.00           C
ATOM   2634  O   ASP A 752      74.290  52.660  76.410  1.00  0.00           O
ATOM   2635  N   VAL A 753      72.060  52.500  76.240  1.00  0.00           N
ATOM   2636  HN  VAL A 753      71.130  52.740  76.480  1.00  0.00           H
ATOM   2637  CA  VAL A 753      72.240  51.600  75.110  1.00  0.00           C
ATOM   2638  HA  VAL A 753      73.220  51.140  75.170  1.00  0.00           H
ATOM   2639  CB  VAL A 753      71.310  50.470  75.110  1.00  0.00           C
ATOM   2640  HB  VAL A 753      71.360  49.820  74.210  1.00  0.00           H
ATOM   2641  CG1 VAL A 753      71.660  49.430  76.260  1.00  0.00           C
ATOM   2642 HG11 VAL A 753      71.300  49.980  77.140  1.00  0.00           H
ATOM   2643 HG12 VAL A 753      72.770  49.300  76.240  1.00  0.00           H
ATOM   2644 HG13 VAL A 753      71.120  48.470  76.220  1.00  0.00           H
ATOM   2645  CG2 VAL A 753      69.880  51.030  75.380  1.00  0.00           C
ATOM   2646 HG21 VAL A 753      69.140  50.210  75.270  1.00  0.00           H
ATOM   2647 HG22 VAL A 753      69.530  51.760  74.610  1.00  0.00           H
ATOM   2648 HG23 VAL A 753      69.720  51.410  76.410  1.00  0.00           H
ATOM   2649  C   VAL A 753      72.020  52.320  73.740  1.00  0.00           C
ATOM   2650  O   VAL A 753      72.040  51.610  72.680  1.00  0.00           O
ATOM   2651  N   LEU A 754      71.990  53.610  73.810  1.00  0.00           N
ATOM   2652  HN  LEU A 754      72.120  54.080  74.680  1.00  0.00           H
ATOM   2653  CA  LEU A 754      71.750  54.440  72.670  1.00  0.00           C
ATOM   2654  HA  LEU A 754      70.750  54.240  72.300  1.00  0.00           H
ATOM   2655  CB  LEU A 754      71.660  55.950  73.150  1.00  0.00           C
ATOM   2656  HB1 LEU A 754      72.680  56.130  73.570  1.00  0.00           H
ATOM   2657  HB2 LEU A 754      71.090  56.060  74.090  1.00  0.00           H
ATOM   2658  CG  LEU A 754      71.380  57.040  72.100  1.00  0.00           C
ATOM   2659  HG  LEU A 754      72.260  57.040  71.430  1.00  0.00           H
ATOM   2660  CD1 LEU A 754      70.120  56.890  71.200  1.00  0.00           C
ATOM   2661 HD11 LEU A 754      70.150  56.010  70.510  1.00  0.00           H
ATOM   2662 HD12 LEU A 754      70.090  57.770  70.540  1.00  0.00           H
ATOM   2663 HD13 LEU A 754      69.140  56.810  71.730  1.00  0.00           H
ATOM   2664  CD2 LEU A 754      71.420  58.440  72.770  1.00  0.00           C
ATOM   2665 HD21 LEU A 754      71.830  59.130  72.000  1.00  0.00           H
ATOM   2666 HD22 LEU A 754      72.060  58.440  73.680  1.00  0.00           H
ATOM   2667 HD23 LEU A 754      70.400  58.690  73.120  1.00  0.00           H
ATOM   2668  C   LEU A 754      72.690  54.330  71.450  1.00  0.00           C
ATOM   2669  O   LEU A 754      72.100  54.110  70.390  1.00  0.00           O
ATOM   2670  N   PHE A 755      74.040  54.320  71.620  1.00  0.00           N
ATOM   2671  HN  PHE A 755      74.410  54.390  72.530  1.00  0.00           H
ATOM   2672  CA  PHE A 755      75.000  54.180  70.510  1.00  0.00           C
ATOM   2673  HA  PHE A 755      74.810  54.920  69.750  1.00  0.00           H
ATOM   2674  CB  PHE A 755      76.430  54.550  71.050  1.00  0.00           C
ATOM   2675  HB1 PHE A 755      77.230  54.240  70.350  1.00  0.00           H
ATOM   2676  HB2 PHE A 755      76.640  53.960  71.960  1.00  0.00           H
ATOM   2677  CG  PHE A 755      76.530  56.050  71.260  1.00  0.00           C
ATOM   2678  CD1 PHE A 755      75.650  57.080  70.860  1.00  0.00           C
ATOM   2679  HD1 PHE A 755      74.680  56.930  70.430  1.00  0.00           H
ATOM   2680  CE1 PHE A 755      75.950  58.430  71.170  1.00  0.00           C
ATOM   2681  HE1 PHE A 755      75.310  59.230  70.830  1.00  0.00           H
ATOM   2682  CZ  PHE A 755      77.000  58.740  71.910  1.00  0.00           C
ATOM   2683  HZ  PHE A 755      77.110  59.740  72.300  1.00  0.00           H
ATOM   2684  CD2 PHE A 755      77.710  56.400  71.900  1.00  0.00           C
ATOM   2685  HD2 PHE A 755      78.480  55.730  72.240  1.00  0.00           H
ATOM   2686  CE2 PHE A 755      77.940  57.740  72.320  1.00  0.00           C
ATOM   2687  HE2 PHE A 755      78.780  57.990  72.950  1.00  0.00           H
ATOM   2688  C   PHE A 755      74.830  52.820  69.770  1.00  0.00           C
ATOM   2689  O   PHE A 755      74.840  52.810  68.510  1.00  0.00           O
ATOM   2690  N   TRP A 756      74.710  51.710  70.420  1.00  0.00           N
ATOM   2691  HN  TRP A 756      74.770  51.740  71.420  1.00  0.00           H
ATOM   2692  CA  TRP A 756      74.370  50.490  69.820  1.00  0.00           C
ATOM   2693  HA  TRP A 756      75.000  50.190  69.010  1.00  0.00           H
ATOM   2694  CB  TRP A 756      74.620  49.340  70.850  1.00  0.00           C
ATOM   2695  HB1 TRP A 756      73.870  49.450  71.670  1.00  0.00           H
ATOM   2696  HB2 TRP A 756      75.660  49.570  71.160  1.00  0.00           H
ATOM   2697  CG  TRP A 756      74.440  47.970  70.300  1.00  0.00           C
ATOM   2698  CD1 TRP A 756      73.600  47.060  70.920  1.00  0.00           C
ATOM   2699  HD1 TRP A 756      72.890  47.390  71.660  1.00  0.00           H
ATOM   2700  NE1 TRP A 756      73.680  45.890  70.160  1.00  0.00           N
ATOM   2701  HE1 TRP A 756      73.030  45.170  70.120  1.00  0.00           H
ATOM   2702  CE2 TRP A 756      74.580  45.970  69.210  1.00  0.00           C
ATOM   2703  CD2 TRP A 756      75.100  47.280  69.180  1.00  0.00           C
ATOM   2704  CE3 TRP A 756      75.880  47.650  68.110  1.00  0.00           C
ATOM   2705  HE3 TRP A 756      76.290  48.630  67.980  1.00  0.00           H
ATOM   2706  CZ3 TRP A 756      76.220  46.650  67.170  1.00  0.00           C
ATOM   2707  HZ3 TRP A 756      76.890  47.020  66.420  1.00  0.00           H
ATOM   2708  CZ2 TRP A 756      74.870  45.040  68.230  1.00  0.00           C
ATOM   2709  HZ2 TRP A 756      74.410  44.050  68.190  1.00  0.00           H
ATOM   2710  CH2 TRP A 756      75.710  45.360  67.180  1.00  0.00           C
ATOM   2711  HH2 TRP A 756      75.960  44.640  66.420  1.00  0.00           H
ATOM   2712  C   TRP A 756      73.010  50.440  69.110  1.00  0.00           C
ATOM   2713  O   TRP A 756      72.900  49.920  68.020  1.00  0.00           O
ATOM   2714  N   CYS A 757      71.920  51.030  69.660  1.00  0.00           N
ATOM   2715  HN  CYS A 757      71.860  51.530  70.520  1.00  0.00           H
ATOM   2716  CA  CYS A 757      70.670  51.110  68.880  1.00  0.00           C
ATOM   2717  HA  CYS A 757      70.510  50.100  68.540  1.00  0.00           H
ATOM   2718  CB  CYS A 757      69.510  51.590  69.750  1.00  0.00           C
ATOM   2719  HB1 CYS A 757      68.500  51.630  69.300  1.00  0.00           H
ATOM   2720  HB2 CYS A 757      69.670  52.630  70.110  1.00  0.00           H
ATOM   2721  SG  CYS A 757      69.220  50.340  71.140  1.00  0.00           S
ATOM   2722  HG1 CYS A 757      69.480  51.060  72.220  1.00  0.00           H
ATOM   2723  C   CYS A 757      70.660  51.930  67.640  1.00  0.00           C
ATOM   2724  O   CYS A 757      70.090  51.490  66.680  1.00  0.00           O
ATOM   2725  N   VAL A 758      71.280  53.120  67.680  1.00  0.00           N
ATOM   2726  HN  VAL A 758      71.570  53.500  68.560  1.00  0.00           H
ATOM   2727  CA  VAL A 758      71.500  53.890  66.500  1.00  0.00           C
ATOM   2728  HA  VAL A 758      70.550  54.150  66.060  1.00  0.00           H
ATOM   2729  CB  VAL A 758      72.190  55.250  66.740  1.00  0.00           C
ATOM   2730  HB  VAL A 758      73.010  55.000  67.450  1.00  0.00           H
ATOM   2731  CG1 VAL A 758      72.710  56.010  65.480  1.00  0.00           C
ATOM   2732 HG11 VAL A 758      73.540  55.550  64.910  1.00  0.00           H
ATOM   2733 HG12 VAL A 758      72.910  57.070  65.730  1.00  0.00           H
ATOM   2734 HG13 VAL A 758      71.960  55.920  64.680  1.00  0.00           H
ATOM   2735  CG2 VAL A 758      71.120  56.170  67.480  1.00  0.00           C
ATOM   2736 HG21 VAL A 758      71.350  57.230  67.740  1.00  0.00           H
ATOM   2737 HG22 VAL A 758      70.860  55.710  68.460  1.00  0.00           H
ATOM   2738 HG23 VAL A 758      70.230  56.270  66.830  1.00  0.00           H
ATOM   2739  C   VAL A 758      72.280  53.110  65.450  1.00  0.00           C
ATOM   2740  O   VAL A 758      72.010  53.270  64.240  1.00  0.00           O
ATOM   2741  N   ILE A 759      73.320  52.370  65.880  1.00  0.00           N
ATOM   2742  HN  ILE A 759      73.720  52.460  66.790  1.00  0.00           H
ATOM   2743  CA  ILE A 759      74.070  51.430  65.060  1.00  0.00           C
ATOM   2744  HA  ILE A 759      74.480  52.090  64.310  1.00  0.00           H
ATOM   2745  CB  ILE A 759      75.300  50.910  65.780  1.00  0.00           C
ATOM   2746  HB  ILE A 759      75.090  50.590  66.820  1.00  0.00           H
ATOM   2747  CG2 ILE A 759      75.850  49.590  65.120  1.00  0.00           C
ATOM   2748 HG21 ILE A 759      76.710  49.180  65.690  1.00  0.00           H
ATOM   2749 HG22 ILE A 759      76.190  49.770  64.070  1.00  0.00           H
ATOM   2750 HG23 ILE A 759      75.050  48.830  65.180  1.00  0.00           H
ATOM   2751  CG1 ILE A 759      76.390  52.050  65.810  1.00  0.00           C
ATOM   2752 HG11 ILE A 759      75.870  52.970  66.120  1.00  0.00           H
ATOM   2753 HG12 ILE A 759      76.740  52.190  64.760  1.00  0.00           H
ATOM   2754  CD  ILE A 759      77.600  51.780  66.690  1.00  0.00           C
ATOM   2755  HD1 ILE A 759      78.410  52.490  66.440  1.00  0.00           H
ATOM   2756  HD2 ILE A 759      77.960  50.750  66.510  1.00  0.00           H
ATOM   2757  HD3 ILE A 759      77.300  51.970  67.750  1.00  0.00           H
ATOM   2758  C   ILE A 759      73.180  50.390  64.460  1.00  0.00           C
ATOM   2759  O   ILE A 759      73.310  50.100  63.260  1.00  0.00           O
ATOM   2760  N   LEU A 760      72.300  49.730  65.220  1.00  0.00           N
ATOM   2761  HN  LEU A 760      72.070  49.920  66.160  1.00  0.00           H
ATOM   2762  CA  LEU A 760      71.430  48.720  64.640  1.00  0.00           C
ATOM   2763  HA  LEU A 760      72.100  47.980  64.230  1.00  0.00           H
ATOM   2764  CB  LEU A 760      70.580  47.880  65.590  1.00  0.00           C
ATOM   2765  HB1 LEU A 760      69.850  47.200  65.090  1.00  0.00           H
ATOM   2766  HB2 LEU A 760      70.030  48.610  66.210  1.00  0.00           H
ATOM   2767  CG  LEU A 760      71.410  47.020  66.590  1.00  0.00           C
ATOM   2768  HG  LEU A 760      72.330  47.620  66.810  1.00  0.00           H
ATOM   2769  CD1 LEU A 760      70.710  46.960  67.910  1.00  0.00           C
ATOM   2770 HD11 LEU A 760      70.460  48.000  68.250  1.00  0.00           H
ATOM   2771 HD12 LEU A 760      71.210  46.430  68.750  1.00  0.00           H
ATOM   2772 HD13 LEU A 760      69.780  46.410  67.660  1.00  0.00           H
ATOM   2773  CD2 LEU A 760      71.860  45.700  65.990  1.00  0.00           C
ATOM   2774 HD21 LEU A 760      72.610  45.220  66.670  1.00  0.00           H
ATOM   2775 HD22 LEU A 760      72.390  45.830  65.020  1.00  0.00           H
ATOM   2776 HD23 LEU A 760      71.030  44.970  65.890  1.00  0.00           H
ATOM   2777  C   LEU A 760      70.500  49.260  63.590  1.00  0.00           C
ATOM   2778  O   LEU A 760      70.420  48.730  62.430  1.00  0.00           O
ATOM   2779  N   PHE A 761      69.830  50.380  63.790  1.00  0.00           N
ATOM   2780  HN  PHE A 761      70.080  50.870  64.620  1.00  0.00           H
ATOM   2781  CA  PHE A 761      68.910  50.980  62.840  1.00  0.00           C
ATOM   2782  HA  PHE A 761      68.040  50.340  62.830  1.00  0.00           H
ATOM   2783  CB  PHE A 761      68.300  52.270  63.550  1.00  0.00           C
ATOM   2784  HB1 PHE A 761      69.170  52.790  63.990  1.00  0.00           H
ATOM   2785  HB2 PHE A 761      67.680  51.870  64.370  1.00  0.00           H
ATOM   2786  CG  PHE A 761      67.540  53.260  62.680  1.00  0.00           C
ATOM   2787  CD1 PHE A 761      66.140  53.030  62.610  1.00  0.00           C
ATOM   2788  HD1 PHE A 761      65.850  52.050  62.920  1.00  0.00           H
ATOM   2789  CE1 PHE A 761      65.250  54.050  62.160  1.00  0.00           C
ATOM   2790  HE1 PHE A 761      64.190  53.890  62.230  1.00  0.00           H
ATOM   2791  CZ  PHE A 761      65.800  55.310  61.740  1.00  0.00           C
ATOM   2792  HZ  PHE A 761      65.150  56.090  61.380  1.00  0.00           H
ATOM   2793  CD2 PHE A 761      68.050  54.460  62.240  1.00  0.00           C
ATOM   2794  HD2 PHE A 761      69.120  54.610  62.180  1.00  0.00           H
ATOM   2795  CE2 PHE A 761      67.210  55.440  61.690  1.00  0.00           C
ATOM   2796  HE2 PHE A 761      67.530  56.410  61.320  1.00  0.00           H
ATOM   2797  C   PHE A 761      69.490  51.180  61.460  1.00  0.00           C
ATOM   2798  O   PHE A 761      69.040  50.670  60.410  1.00  0.00           O
ATOM   2799  N   PHE A 762      70.550  51.990  61.390  1.00  0.00           N
ATOM   2800  HN  PHE A 762      70.950  52.320  62.250  1.00  0.00           H
ATOM   2801  CA  PHE A 762      71.380  52.150  60.190  1.00  0.00           C
ATOM   2802  HA  PHE A 762      70.700  52.450  59.420  1.00  0.00           H
ATOM   2803  CB  PHE A 762      72.510  53.160  60.360  1.00  0.00           C
ATOM   2804  HB1 PHE A 762      73.120  53.380  59.460  1.00  0.00           H
ATOM   2805  HB2 PHE A 762      73.130  52.820  61.230  1.00  0.00           H
ATOM   2806  CG  PHE A 762      72.020  54.540  60.810  1.00  0.00           C
ATOM   2807  CD1 PHE A 762      72.820  55.230  61.730  1.00  0.00           C
ATOM   2808  HD1 PHE A 762      73.700  54.740  62.120  1.00  0.00           H
ATOM   2809  CE1 PHE A 762      72.550  56.590  62.150  1.00  0.00           C
ATOM   2810  HE1 PHE A 762      73.240  57.120  62.770  1.00  0.00           H
ATOM   2811  CZ  PHE A 762      71.370  57.170  61.660  1.00  0.00           C
ATOM   2812  HZ  PHE A 762      71.300  58.230  61.850  1.00  0.00           H
ATOM   2813  CD2 PHE A 762      70.880  55.190  60.340  1.00  0.00           C
ATOM   2814  HD2 PHE A 762      70.280  54.690  59.600  1.00  0.00           H
ATOM   2815  CE2 PHE A 762      70.540  56.430  60.740  1.00  0.00           C
ATOM   2816  HE2 PHE A 762      69.700  56.920  60.280  1.00  0.00           H
ATOM   2817  C   PHE A 762      71.980  50.910  59.640  1.00  0.00           C
ATOM   2818  O   PHE A 762      71.940  50.840  58.370  1.00  0.00           O
ATOM   2819  N   THR A 763      72.600  50.030  60.450  1.00  0.00           N
ATOM   2820  HN  THR A 763      72.820  50.260  61.400  1.00  0.00           H
ATOM   2821  CA  THR A 763      73.370  48.890  59.840  1.00  0.00           C
ATOM   2822  HA  THR A 763      74.150  49.340  59.260  1.00  0.00           H
ATOM   2823  CB  THR A 763      74.170  48.080  60.840  1.00  0.00           C
ATOM   2824  HB  THR A 763      73.500  47.480  61.500  1.00  0.00           H
ATOM   2825  OG1 THR A 763      74.950  49.070  61.550  1.00  0.00           O
ATOM   2826  HG1 THR A 763      74.320  49.500  62.120  1.00  0.00           H
ATOM   2827  CG2 THR A 763      75.160  47.170  60.110  1.00  0.00           C
ATOM   2828 HG21 THR A 763      75.920  46.790  60.820  1.00  0.00           H
ATOM   2829 HG22 THR A 763      75.600  47.730  59.260  1.00  0.00           H
ATOM   2830 HG23 THR A 763      74.660  46.290  59.640  1.00  0.00           H
ATOM   2831  C   THR A 763      72.430  47.940  59.080  1.00  0.00           C
ATOM   2832  O   THR A 763      72.680  47.510  57.970  1.00  0.00           O
ATOM   2833  N   THR A 764      71.280  47.620  59.720  1.00  0.00           N
ATOM   2834  HN  THR A 764      71.120  47.990  60.630  1.00  0.00           H
ATOM   2835  CA  THR A 764      70.140  46.900  59.060  1.00  0.00           C
ATOM   2836  HA  THR A 764      70.500  45.870  59.000  1.00  0.00           H
ATOM   2837  CB  THR A 764      68.860  46.950  59.870  1.00  0.00           C
ATOM   2838  HB  THR A 764      68.400  47.950  59.820  1.00  0.00           H
ATOM   2839  OG1 THR A 764      69.090  46.610  61.290  1.00  0.00           O
ATOM   2840  HG1 THR A 764      69.460  47.370  61.750  1.00  0.00           H
ATOM   2841  CG2 THR A 764      67.940  45.800  59.290  1.00  0.00           C
ATOM   2842 HG21 THR A 764      66.980  45.670  59.840  1.00  0.00           H
ATOM   2843 HG22 THR A 764      68.440  44.820  59.460  1.00  0.00           H
ATOM   2844 HG23 THR A 764      67.750  45.940  58.210  1.00  0.00           H
ATOM   2845  C   THR A 764      69.840  47.510  57.670  1.00  0.00           C
ATOM   2846  O   THR A 764      69.860  46.800  56.670  1.00  0.00           O
ATOM   2847  N   PHE A 765      69.570  48.830  57.530  1.00  0.00           N
ATOM   2848  HN  PHE A 765      69.560  49.330  58.390  1.00  0.00           H
ATOM   2849  CA  PHE A 765      69.330  49.590  56.290  1.00  0.00           C
ATOM   2850  HA  PHE A 765      68.400  49.260  55.830  1.00  0.00           H
ATOM   2851  CB  PHE A 765      69.060  51.070  56.760  1.00  0.00           C
ATOM   2852  HB1 PHE A 765      69.670  51.270  57.670  1.00  0.00           H
ATOM   2853  HB2 PHE A 765      68.010  51.130  57.110  1.00  0.00           H
ATOM   2854  CG  PHE A 765      69.310  52.220  55.800  1.00  0.00           C
ATOM   2855  CD1 PHE A 765      68.370  52.540  54.790  1.00  0.00           C
ATOM   2856  HD1 PHE A 765      67.570  51.840  54.630  1.00  0.00           H
ATOM   2857  CE1 PHE A 765      68.660  53.490  53.800  1.00  0.00           C
ATOM   2858  HE1 PHE A 765      67.980  53.730  53.000  1.00  0.00           H
ATOM   2859  CZ  PHE A 765      69.640  54.500  54.090  1.00  0.00           C
ATOM   2860  HZ  PHE A 765      69.860  55.310  53.400  1.00  0.00           H
ATOM   2861  CD2 PHE A 765      70.250  53.180  56.060  1.00  0.00           C
ATOM   2862  HD2 PHE A 765      70.870  53.170  56.940  1.00  0.00           H
ATOM   2863  CE2 PHE A 765      70.470  54.300  55.160  1.00  0.00           C
ATOM   2864  HE2 PHE A 765      71.330  54.960  55.120  1.00  0.00           H
ATOM   2865  C   PHE A 765      70.430  49.510  55.310  1.00  0.00           C
ATOM   2866  O   PHE A 765      70.200  49.150  54.160  1.00  0.00           O
ATOM   2867  N   PHE A 766      71.700  49.830  55.660  1.00  0.00           N
ATOM   2868  HN  PHE A 766      71.900  50.100  56.580  1.00  0.00           H
ATOM   2869  CA  PHE A 766      72.880  49.780  54.760  1.00  0.00           C
ATOM   2870  HA  PHE A 766      72.810  50.520  53.980  1.00  0.00           H
ATOM   2871  CB  PHE A 766      74.000  50.270  55.690  1.00  0.00           C
ATOM   2872  HB1 PHE A 766      73.760  49.630  56.570  1.00  0.00           H
ATOM   2873  HB2 PHE A 766      74.040  51.370  55.760  1.00  0.00           H
ATOM   2874  CG  PHE A 766      75.410  49.840  55.400  1.00  0.00           C
ATOM   2875  CD1 PHE A 766      76.300  49.290  56.350  1.00  0.00           C
ATOM   2876  HD1 PHE A 766      75.890  49.030  57.310  1.00  0.00           H
ATOM   2877  CE1 PHE A 766      77.640  49.050  56.120  1.00  0.00           C
ATOM   2878  HE1 PHE A 766      78.260  48.760  56.950  1.00  0.00           H
ATOM   2879  CZ  PHE A 766      78.120  49.200  54.810  1.00  0.00           C
ATOM   2880  HZ  PHE A 766      79.140  49.020  54.500  1.00  0.00           H
ATOM   2881  CD2 PHE A 766      75.910  50.010  54.110  1.00  0.00           C
ATOM   2882  HD2 PHE A 766      75.230  50.360  53.350  1.00  0.00           H
ATOM   2883  CE2 PHE A 766      77.240  49.670  53.810  1.00  0.00           C
ATOM   2884  HE2 PHE A 766      77.720  49.680  52.850  1.00  0.00           H
ATOM   2885  C   PHE A 766      73.120  48.350  54.100  1.00  0.00           C
ATOM   2886  O   PHE A 766      73.280  48.200  52.900  1.00  0.00           O
ATOM   2887  N   LEU A 767      73.190  47.260  54.980  1.00  0.00           N
ATOM   2888  HN  LEU A 767      73.080  47.350  55.970  1.00  0.00           H
ATOM   2889  CA  LEU A 767      73.190  45.890  54.610  1.00  0.00           C
ATOM   2890  HA  LEU A 767      74.050  45.700  53.990  1.00  0.00           H
ATOM   2891  CB  LEU A 767      73.280  44.900  55.830  1.00  0.00           C
ATOM   2892  HB1 LEU A 767      73.070  43.900  55.400  1.00  0.00           H
ATOM   2893  HB2 LEU A 767      72.530  45.180  56.600  1.00  0.00           H
ATOM   2894  CG  LEU A 767      74.600  44.870  56.560  1.00  0.00           C
ATOM   2895  HG  LEU A 767      74.860  45.740  57.210  1.00  0.00           H
ATOM   2896  CD1 LEU A 767      74.560  43.560  57.420  1.00  0.00           C
ATOM   2897 HD11 LEU A 767      74.280  42.720  56.750  1.00  0.00           H
ATOM   2898 HD12 LEU A 767      73.930  43.600  58.330  1.00  0.00           H
ATOM   2899 HD13 LEU A 767      75.580  43.350  57.790  1.00  0.00           H
ATOM   2900  CD2 LEU A 767      75.800  44.920  55.610  1.00  0.00           C
ATOM   2901 HD21 LEU A 767      75.590  44.170  54.820  1.00  0.00           H
ATOM   2902 HD22 LEU A 767      76.780  44.900  56.130  1.00  0.00           H
ATOM   2903 HD23 LEU A 767      75.820  45.910  55.090  1.00  0.00           H
ATOM   2904  C   LEU A 767      71.950  45.520  53.690  1.00  0.00           C
ATOM   2905  O   LEU A 767      72.120  44.990  52.600  1.00  0.00           O
ATOM   2906  N   SER A 768      70.760  45.980  54.060  1.00  0.00           N
ATOM   2907  HN  SER A 768      70.670  46.330  54.990  1.00  0.00           H
ATOM   2908  CA  SER A 768      69.650  45.610  53.250  1.00  0.00           C
ATOM   2909  HA  SER A 768      69.640  44.550  53.060  1.00  0.00           H
ATOM   2910  CB  SER A 768      68.310  45.990  53.950  1.00  0.00           C
ATOM   2911  HB1 SER A 768      67.430  45.820  53.290  1.00  0.00           H
ATOM   2912  HB2 SER A 768      68.290  47.050  54.290  1.00  0.00           H
ATOM   2913  OG  SER A 768      68.140  45.180  55.150  1.00  0.00           O
ATOM   2914  HG1 SER A 768      68.600  45.670  55.840  1.00  0.00           H
ATOM   2915  C   SER A 768      69.790  46.310  51.870  1.00  0.00           C
ATOM   2916  O   SER A 768      69.680  45.640  50.850  1.00  0.00           O
ATOM   2917  N   SER A 769      70.120  47.600  51.780  1.00  0.00           N
ATOM   2918  HN  SER A 769      70.330  48.080  52.620  1.00  0.00           H
ATOM   2919  CA  SER A 769      70.330  48.310  50.480  1.00  0.00           C
ATOM   2920  HA  SER A 769      69.450  48.100  49.880  1.00  0.00           H
ATOM   2921  CB  SER A 769      70.470  49.810  50.690  1.00  0.00           C
ATOM   2922  HB1 SER A 769      70.390  50.210  49.650  1.00  0.00           H
ATOM   2923  HB2 SER A 769      71.430  50.100  51.150  1.00  0.00           H
ATOM   2924  OG  SER A 769      69.400  50.220  51.500  1.00  0.00           O
ATOM   2925  HG1 SER A 769      69.590  49.930  52.410  1.00  0.00           H
ATOM   2926  C   SER A 769      71.540  47.870  49.620  1.00  0.00           C
ATOM   2927  O   SER A 769      71.490  47.680  48.440  1.00  0.00           O
ATOM   2928  N   PHE A 770      72.630  47.530  50.340  1.00  0.00           N
ATOM   2929  HN  PHE A 770      72.610  47.660  51.330  1.00  0.00           H
ATOM   2930  CA  PHE A 770      73.790  46.990  49.650  1.00  0.00           C
ATOM   2931  HA  PHE A 770      74.050  47.710  48.880  1.00  0.00           H
ATOM   2932  CB  PHE A 770      74.990  46.900  50.610  1.00  0.00           C
ATOM   2933  HB1 PHE A 770      74.840  46.260  51.510  1.00  0.00           H
ATOM   2934  HB2 PHE A 770      75.160  47.900  51.070  1.00  0.00           H
ATOM   2935  CG  PHE A 770      76.190  46.440  49.880  1.00  0.00           C
ATOM   2936  CD1 PHE A 770      76.910  47.320  49.090  1.00  0.00           C
ATOM   2937  HD1 PHE A 770      76.490  48.300  48.860  1.00  0.00           H
ATOM   2938  CE1 PHE A 770      78.030  46.890  48.400  1.00  0.00           C
ATOM   2939  HE1 PHE A 770      78.570  47.590  47.800  1.00  0.00           H
ATOM   2940  CZ  PHE A 770      78.500  45.580  48.670  1.00  0.00           C
ATOM   2941  HZ  PHE A 770      79.430  45.240  48.230  1.00  0.00           H
ATOM   2942  CD2 PHE A 770      76.640  45.130  50.080  1.00  0.00           C
ATOM   2943  HD2 PHE A 770      76.070  44.460  50.720  1.00  0.00           H
ATOM   2944  CE2 PHE A 770      77.770  44.670  49.430  1.00  0.00           C
ATOM   2945  HE2 PHE A 770      78.250  43.740  49.680  1.00  0.00           H
ATOM   2946  C   PHE A 770      73.560  45.730  48.940  1.00  0.00           C
ATOM   2947  O   PHE A 770      73.830  45.530  47.770  1.00  0.00           O
ATOM   2948  N   LEU A 771      72.900  44.730  49.690  1.00  0.00           N
ATOM   2949  HN  LEU A 771      72.720  44.670  50.670  1.00  0.00           H
ATOM   2950  CA  LEU A 771      72.510  43.520  49.000  1.00  0.00           C
ATOM   2951  HA  LEU A 771      73.410  43.140  48.540  1.00  0.00           H
ATOM   2952  CB  LEU A 771      72.150  42.450  50.030  1.00  0.00           C
ATOM   2953  HB1 LEU A 771      71.820  41.500  49.550  1.00  0.00           H
ATOM   2954  HB2 LEU A 771      71.340  42.760  50.730  1.00  0.00           H
ATOM   2955  CG  LEU A 771      73.300  42.020  50.990  1.00  0.00           C
ATOM   2956  HG  LEU A 771      73.540  42.930  51.590  1.00  0.00           H
ATOM   2957  CD1 LEU A 771      72.850  40.860  51.970  1.00  0.00           C
ATOM   2958 HD11 LEU A 771      72.310  40.090  51.390  1.00  0.00           H
ATOM   2959 HD12 LEU A 771      72.150  41.220  52.760  1.00  0.00           H
ATOM   2960 HD13 LEU A 771      73.780  40.480  52.470  1.00  0.00           H
ATOM   2961  CD2 LEU A 771      74.560  41.550  50.270  1.00  0.00           C
ATOM   2962 HD21 LEU A 771      75.300  41.040  50.920  1.00  0.00           H
ATOM   2963 HD22 LEU A 771      75.220  42.260  49.720  1.00  0.00           H
ATOM   2964 HD23 LEU A 771      74.210  40.740  49.600  1.00  0.00           H
ATOM   2965  C   LEU A 771      71.510  43.710  47.950  1.00  0.00           C
ATOM   2966  O   LEU A 771      71.670  43.210  46.860  1.00  0.00           O
ATOM   2967  N   LYS A 772      70.540  44.490  48.220  1.00  0.00           N
ATOM   2968  HN  LYS A 772      70.450  44.970  49.090  1.00  0.00           H
ATOM   2969  CA  LYS A 772      69.460  44.640  47.230  1.00  0.00           C
ATOM   2970  HA  LYS A 772      69.220  43.660  46.830  1.00  0.00           H
ATOM   2971  CB  LYS A 772      68.190  45.140  47.940  1.00  0.00           C
ATOM   2972  HB1 LYS A 772      68.540  46.150  48.210  1.00  0.00           H
ATOM   2973  HB2 LYS A 772      67.800  44.440  48.700  1.00  0.00           H
ATOM   2974  CG  LYS A 772      66.940  45.350  47.080  1.00  0.00           C
ATOM   2975  HG1 LYS A 772      67.240  45.950  46.190  1.00  0.00           H
ATOM   2976  HG2 LYS A 772      66.200  45.900  47.690  1.00  0.00           H
ATOM   2977  CD  LYS A 772      66.380  44.010  46.420  1.00  0.00           C
ATOM   2978  HD1 LYS A 772      65.800  43.600  47.270  1.00  0.00           H
ATOM   2979  HD2 LYS A 772      67.300  43.380  46.330  1.00  0.00           H
ATOM   2980  CE  LYS A 772      65.690  44.100  45.110  1.00  0.00           C
ATOM   2981  HE1 LYS A 772      64.870  44.840  45.180  1.00  0.00           H
ATOM   2982  HE2 LYS A 772      65.190  43.160  44.790  1.00  0.00           H
ATOM   2983  NZ  LYS A 772      66.650  44.590  44.050  1.00  0.00           N
ATOM   2984  HZ1 LYS A 772      66.350  44.320  43.090  1.00  0.00           H
ATOM   2985  HZ2 LYS A 772      67.650  44.430  44.290  1.00  0.00           H
ATOM   2986  HZ3 LYS A 772      66.620  45.620  43.940  1.00  0.00           H
ATOM   2987  C   LYS A 772      69.770  45.350  45.940  1.00  0.00           C
ATOM   2988  O   LYS A 772      69.320  45.050  44.870  1.00  0.00           O
ATOM   2989  N   GLN A 773      70.650  46.370  45.970  1.00  0.00           N
ATOM   2990  HN  GLN A 773      71.100  46.660  46.820  1.00  0.00           H
ATOM   2991  CA  GLN A 773      71.070  47.120  44.800  1.00  0.00           C
ATOM   2992  HA  GLN A 773      70.300  47.220  44.060  1.00  0.00           H
ATOM   2993  CB  GLN A 773      71.510  48.480  45.210  1.00  0.00           C
ATOM   2994  HB1 GLN A 773      71.720  49.010  44.260  1.00  0.00           H
ATOM   2995  HB2 GLN A 773      72.490  48.380  45.720  1.00  0.00           H
ATOM   2996  CG  GLN A 773      70.400  49.270  45.910  1.00  0.00           C
ATOM   2997  HG1 GLN A 773      70.950  50.170  46.280  1.00  0.00           H
ATOM   2998  HG2 GLN A 773      70.050  48.860  46.880  1.00  0.00           H
ATOM   2999  CD  GLN A 773      69.160  49.550  45.090  1.00  0.00           C
ATOM   3000  OE1 GLN A 773      68.190  48.820  45.200  1.00  0.00           O
ATOM   3001  NE2 GLN A 773      69.130  50.620  44.250  1.00  0.00           N
ATOM   3002 HE21 GLN A 773      68.390  50.750  43.590  1.00  0.00           H
ATOM   3003 HE22 GLN A 773      69.760  51.370  44.440  1.00  0.00           H
ATOM   3004  C   GLN A 773      72.230  46.340  44.190  1.00  0.00           C
ATOM   3005  O   GLN A 773      72.990  46.840  43.340  1.00  0.00           O
ATOM   3006  N   PHE A 774      72.460  45.130  44.560  1.00  0.00           N
ATOM   3007  HN  PHE A 774      71.820  44.740  45.210  1.00  0.00           H
ATOM   3008  CA  PHE A 774      73.530  44.340  43.940  1.00  0.00           C
ATOM   3009  HA  PHE A 774      74.280  45.010  43.580  1.00  0.00           H
ATOM   3010  CB  PHE A 774      74.200  43.420  45.060  1.00  0.00           C
ATOM   3011  HB1 PHE A 774      73.520  42.570  45.290  1.00  0.00           H
ATOM   3012  HB2 PHE A 774      74.510  43.950  45.990  1.00  0.00           H
ATOM   3013  CG  PHE A 774      75.520  42.770  44.600  1.00  0.00           C
ATOM   3014  CD1 PHE A 774      76.620  43.650  44.150  1.00  0.00           C
ATOM   3015  HD1 PHE A 774      76.470  44.720  44.060  1.00  0.00           H
ATOM   3016  CE1 PHE A 774      77.770  43.040  43.700  1.00  0.00           C
ATOM   3017  HE1 PHE A 774      78.590  43.630  43.320  1.00  0.00           H
ATOM   3018  CZ  PHE A 774      78.070  41.700  44.000  1.00  0.00           C
ATOM   3019  HZ  PHE A 774      78.990  41.230  43.700  1.00  0.00           H
ATOM   3020  CD2 PHE A 774      75.770  41.420  44.790  1.00  0.00           C
ATOM   3021  HD2 PHE A 774      75.040  40.710  45.130  1.00  0.00           H
ATOM   3022  CE2 PHE A 774      77.070  40.840  44.430  1.00  0.00           C
ATOM   3023  HE2 PHE A 774      77.280  39.790  44.550  1.00  0.00           H
ATOM   3024  C   PHE A 774      73.080  43.510  42.780  1.00  0.00           C
ATOM   3025  O   PHE A 774      73.870  42.750  42.170  1.00  0.00           O
ATOM   3026  N   LYS A 775      71.810  43.640  42.400  1.00  0.00           N
ATOM   3027  HN  LYS A 775      71.210  44.310  42.830  1.00  0.00           H
ATOM   3028  CA  LYS A 775      71.460  42.980  41.100  1.00  0.00           C
ATOM   3029  HA  LYS A 775      72.220  42.290  40.770  1.00  0.00           H
ATOM   3030  CB  LYS A 775      70.230  42.070  41.340  1.00  0.00           C
ATOM   3031  HB1 LYS A 775      69.620  42.480  42.170  1.00  0.00           H
ATOM   3032  HB2 LYS A 775      70.650  41.080  41.640  1.00  0.00           H
ATOM   3033  CG  LYS A 775      69.310  41.820  40.120  1.00  0.00           C
ATOM   3034  HG1 LYS A 775      69.830  41.710  39.140  1.00  0.00           H
ATOM   3035  HG2 LYS A 775      68.790  42.790  39.980  1.00  0.00           H
ATOM   3036  CD  LYS A 775      68.330  40.610  40.300  1.00  0.00           C
ATOM   3037  HD1 LYS A 775      68.050  40.700  41.370  1.00  0.00           H
ATOM   3038  HD2 LYS A 775      68.970  39.710  40.150  1.00  0.00           H
ATOM   3039  CE  LYS A 775      66.950  40.680  39.490  1.00  0.00           C
ATOM   3040  HE1 LYS A 775      67.180  41.060  38.460  1.00  0.00           H
ATOM   3041  HE2 LYS A 775      66.220  41.420  39.880  1.00  0.00           H
ATOM   3042  NZ  LYS A 775      66.360  39.350  39.360  1.00  0.00           N
ATOM   3043  HZ1 LYS A 775      67.090  38.850  38.790  1.00  0.00           H
ATOM   3044  HZ2 LYS A 775      65.530  39.310  38.740  1.00  0.00           H
ATOM   3045  HZ3 LYS A 775      66.230  38.940  40.300  1.00  0.00           H
ATOM   3046  C   LYS A 775      71.350  43.970  39.850  1.00  0.00           C
ATOM   3047  O   LYS A 775      71.080  43.450  38.780  1.00  0.00           O
ATOM   3048  N   THR A 776      71.440  45.360  39.940  1.00  0.00           N
ATOM   3049  HN  THR A 776      71.790  45.750  40.790  1.00  0.00           H
ATOM   3050  CA  THR A 776      71.170  46.270  38.880  1.00  0.00           C
ATOM   3051  HA  THR A 776      70.180  45.970  38.570  1.00  0.00           H
ATOM   3052  CB  THR A 776      71.290  47.770  39.230  1.00  0.00           C
ATOM   3053  HB  THR A 776      71.310  48.420  38.320  1.00  0.00           H
ATOM   3054  OG1 THR A 776      72.500  48.060  39.930  1.00  0.00           O
ATOM   3055  HG1 THR A 776      72.400  48.980  40.200  1.00  0.00           H
ATOM   3056  CG2 THR A 776      70.130  48.190  40.120  1.00  0.00           C
ATOM   3057 HG21 THR A 776      69.160  48.180  39.580  1.00  0.00           H
ATOM   3058 HG22 THR A 776      70.230  49.190  40.590  1.00  0.00           H
ATOM   3059 HG23 THR A 776      70.120  47.520  41.000  1.00  0.00           H
ATOM   3060  C   THR A 776      72.060  46.170  37.670  1.00  0.00           C
ATOM   3061  O   THR A 776      71.540  46.310  36.550  1.00  0.00           O
ATOM   3062  N   LYS A 777      73.360  45.960  37.850  1.00  0.00           N
ATOM   3063  HN  LYS A 777      73.680  45.940  38.790  1.00  0.00           H
ATOM   3064  CA  LYS A 777      74.270  45.970  36.710  1.00  0.00           C
ATOM   3065  HA  LYS A 777      73.750  46.420  35.880  1.00  0.00           H
ATOM   3066  CB  LYS A 777      75.570  46.760  37.170  1.00  0.00           C
ATOM   3067  HB1 LYS A 777      76.290  46.680  36.330  1.00  0.00           H
ATOM   3068  HB2 LYS A 777      75.970  46.230  38.060  1.00  0.00           H
ATOM   3069  CG  LYS A 777      75.460  48.240  37.510  1.00  0.00           C
ATOM   3070  HG1 LYS A 777      76.470  48.670  37.670  1.00  0.00           H
ATOM   3071  HG2 LYS A 777      74.950  48.250  38.500  1.00  0.00           H
ATOM   3072  CD  LYS A 777      74.700  49.090  36.500  1.00  0.00           C
ATOM   3073  HD1 LYS A 777      73.710  48.650  36.250  1.00  0.00           H
ATOM   3074  HD2 LYS A 777      75.180  49.070  35.490  1.00  0.00           H
ATOM   3075  CE  LYS A 777      74.400  50.520  36.920  1.00  0.00           C
ATOM   3076  HE1 LYS A 777      75.340  51.100  37.100  1.00  0.00           H
ATOM   3077  HE2 LYS A 777      73.910  50.470  37.910  1.00  0.00           H
ATOM   3078  NZ  LYS A 777      73.610  51.280  36.010  1.00  0.00           N
ATOM   3079  HZ1 LYS A 777      74.270  51.730  35.340  1.00  0.00           H
ATOM   3080  HZ2 LYS A 777      73.170  52.080  36.520  1.00  0.00           H
ATOM   3081  HZ3 LYS A 777      72.910  50.680  35.500  1.00  0.00           H
ATOM   3082  C   LYS A 777      74.770  44.540  36.380  1.00  0.00           C
ATOM   3083  O   LYS A 777      74.870  43.680  37.220  1.00  0.00           O
ATOM   3084  N   ARG A 778      75.110  44.290  35.130  1.00  0.00           N
ATOM   3085  HN  ARG A 778      74.740  44.820  34.380  1.00  0.00           H
ATOM   3086  CA  ARG A 778      75.920  43.110  34.740  1.00  0.00           C
ATOM   3087  HA  ARG A 778      75.340  42.330  35.190  1.00  0.00           H
ATOM   3088  CB  ARG A 778      75.860  43.020  33.220  1.00  0.00           C
ATOM   3089  HB1 ARG A 778      76.220  41.990  33.040  1.00  0.00           H
ATOM   3090  HB2 ARG A 778      76.550  43.750  32.730  1.00  0.00           H
ATOM   3091  CG  ARG A 778      74.390  43.260  32.660  1.00  0.00           C
ATOM   3092  HG1 ARG A 778      74.250  44.350  32.520  1.00  0.00           H
ATOM   3093  HG2 ARG A 778      73.630  42.750  33.290  1.00  0.00           H
ATOM   3094  CD  ARG A 778      74.260  42.620  31.250  1.00  0.00           C
ATOM   3095  HD1 ARG A 778      74.350  41.510  31.230  1.00  0.00           H
ATOM   3096  HD2 ARG A 778      75.040  43.100  30.620  1.00  0.00           H
ATOM   3097  NE  ARG A 778      72.980  42.920  30.540  1.00  0.00           N
ATOM   3098  HE  ARG A 778      72.840  43.850  30.190  1.00  0.00           H
ATOM   3099  CZ  ARG A 778      72.070  42.060  30.120  1.00  0.00           C
ATOM   3100  NH1 ARG A 778      72.130  40.870  30.550  1.00  0.00           N
ATOM   3101 HH11 ARG A 778      72.960  40.570  31.030  1.00  0.00           H
ATOM   3102 HH12 ARG A 778      71.490  40.140  30.310  1.00  0.00           H
ATOM   3103  NH2 ARG A 778      71.100  42.420  29.260  1.00  0.00           N
ATOM   3104 HH21 ARG A 778      71.010  43.350  28.930  1.00  0.00           H
ATOM   3105 HH22 ARG A 778      70.610  41.710  28.740  1.00  0.00           H
ATOM   3106  C   ARG A 778      77.360  43.230  35.350  1.00  0.00           C
ATOM   3107  O   ARG A 778      77.870  44.320  35.530  1.00  0.00           O
ATOM   3108  N   TYR A 779      78.010  42.100  35.650  1.00  0.00           N
ATOM   3109  HN  TYR A 779      77.580  41.200  35.530  1.00  0.00           H
ATOM   3110  CA  TYR A 779      79.410  41.910  36.000  1.00  0.00           C
ATOM   3111  HA  TYR A 779      79.790  41.550  35.070  1.00  0.00           H
ATOM   3112  CB  TYR A 779      80.190  43.130  36.640  1.00  0.00           C
ATOM   3113  HB1 TYR A 779      79.660  43.390  37.570  1.00  0.00           H
ATOM   3114  HB2 TYR A 779      80.110  43.940  35.880  1.00  0.00           H
ATOM   3115  CG  TYR A 779      81.550  42.780  36.910  1.00  0.00           C
ATOM   3116  CD1 TYR A 779      82.070  42.640  38.140  1.00  0.00           C
ATOM   3117  HD1 TYR A 779      81.480  42.930  39.000  1.00  0.00           H
ATOM   3118  CE1 TYR A 779      83.380  42.260  38.470  1.00  0.00           C
ATOM   3119  HE1 TYR A 779      83.760  42.100  39.460  1.00  0.00           H
ATOM   3120  CZ  TYR A 779      84.280  42.090  37.380  1.00  0.00           C
ATOM   3121  OH  TYR A 779      85.620  41.800  37.670  1.00  0.00           O
ATOM   3122  HH  TYR A 779      85.850  41.340  36.870  1.00  0.00           H
ATOM   3123  CD2 TYR A 779      82.390  42.570  35.810  1.00  0.00           C
ATOM   3124  HD2 TYR A 779      82.020  42.510  34.800  1.00  0.00           H
ATOM   3125  CE2 TYR A 779      83.720  42.170  36.090  1.00  0.00           C
ATOM   3126  HE2 TYR A 779      84.440  41.970  35.310  1.00  0.00           H
ATOM   3127  C   TYR A 779      79.490  40.670  36.830  1.00  0.00           C
ATOM   3128  O   TYR A 779      79.770  39.550  36.430  1.00  0.00           O
ATOM   3129  N   PHE A 780      79.180  40.680  38.110  1.00  0.00           N
ATOM   3130  HN  PHE A 780      78.920  41.590  38.430  1.00  0.00           H
ATOM   3131  CA  PHE A 780      79.200  39.620  39.080  1.00  0.00           C
ATOM   3132  HA  PHE A 780      80.190  39.190  39.000  1.00  0.00           H
ATOM   3133  CB  PHE A 780      78.880  40.140  40.570  1.00  0.00           C
ATOM   3134  HB1 PHE A 780      78.810  39.340  41.340  1.00  0.00           H
ATOM   3135  HB2 PHE A 780      78.030  40.830  40.410  1.00  0.00           H
ATOM   3136  CG  PHE A 780      80.050  40.920  41.050  1.00  0.00           C
ATOM   3137  CD1 PHE A 780      81.300  40.380  41.370  1.00  0.00           C
ATOM   3138  HD1 PHE A 780      81.540  39.340  41.210  1.00  0.00           H
ATOM   3139  CE1 PHE A 780      82.390  41.200  41.670  1.00  0.00           C
ATOM   3140  HE1 PHE A 780      83.360  40.750  41.810  1.00  0.00           H
ATOM   3141  CZ  PHE A 780      82.170  42.560  41.830  1.00  0.00           C
ATOM   3142  HZ  PHE A 780      83.000  43.190  42.090  1.00  0.00           H
ATOM   3143  CD2 PHE A 780      79.900  42.320  41.160  1.00  0.00           C
ATOM   3144  HD2 PHE A 780      78.900  42.680  41.010  1.00  0.00           H
ATOM   3145  CE2 PHE A 780      80.910  43.160  41.620  1.00  0.00           C
ATOM   3146  HE2 PHE A 780      80.920  44.240  41.630  1.00  0.00           H
ATOM   3147  C   PHE A 780      78.200  38.530  38.810  1.00  0.00           C
ATOM   3148  O   PHE A 780      77.190  38.760  38.110  1.00  0.00           O
ATOM   3149  N   PRO A 781      78.380  37.230  39.230  1.00  0.00           N
ATOM   3150  CD  PRO A 781      79.560  36.790  39.880  1.00  0.00           C
ATOM   3151  HD1 PRO A 781      79.560  36.990  40.980  1.00  0.00           H
ATOM   3152  HD2 PRO A 781      80.540  37.170  39.510  1.00  0.00           H
ATOM   3153  CA  PRO A 781      77.480  36.130  38.860  1.00  0.00           C
ATOM   3154  HA  PRO A 781      77.490  36.030  37.780  1.00  0.00           H
ATOM   3155  CB  PRO A 781      78.100  34.880  39.450  1.00  0.00           C
ATOM   3156  HB1 PRO A 781      78.060  34.060  38.710  1.00  0.00           H
ATOM   3157  HB2 PRO A 781      77.510  34.570  40.340  1.00  0.00           H
ATOM   3158  CG  PRO A 781      79.530  35.220  39.780  1.00  0.00           C
ATOM   3159  HG1 PRO A 781      79.930  34.790  40.720  1.00  0.00           H
ATOM   3160  HG2 PRO A 781      80.280  34.880  39.030  1.00  0.00           H
ATOM   3161  C   PRO A 781      75.960  36.230  39.130  1.00  0.00           C
ATOM   3162  O   PRO A 781      75.550  36.690  40.210  1.00  0.00           O
ATOM   3163  N   THR A 782      75.080  35.920  38.200  1.00  0.00           N
ATOM   3164  HN  THR A 782      75.450  35.570  37.340  1.00  0.00           H
ATOM   3165  CA  THR A 782      73.610  36.240  38.170  1.00  0.00           C
ATOM   3166  HA  THR A 782      73.470  37.300  38.280  1.00  0.00           H
ATOM   3167  CB  THR A 782      72.930  36.050  36.810  1.00  0.00           C
ATOM   3168  HB  THR A 782      72.890  34.980  36.510  1.00  0.00           H
ATOM   3169  OG1 THR A 782      73.650  36.840  35.870  1.00  0.00           O
ATOM   3170  HG1 THR A 782      74.470  36.370  35.740  1.00  0.00           H
ATOM   3171  CG2 THR A 782      71.470  36.660  36.840  1.00  0.00           C
ATOM   3172 HG21 THR A 782      70.880  36.540  35.910  1.00  0.00           H
ATOM   3173 HG22 THR A 782      71.560  37.720  37.150  1.00  0.00           H
ATOM   3174 HG23 THR A 782      70.780  36.210  37.590  1.00  0.00           H
ATOM   3175  C   THR A 782      72.820  35.510  39.270  1.00  0.00           C
ATOM   3176  O   THR A 782      72.020  36.000  40.050  1.00  0.00           O
ATOM   3177  N   LYS A 783      73.010  34.200  39.330  1.00  0.00           N
ATOM   3178  HN  LYS A 783      73.720  33.740  38.790  1.00  0.00           H
ATOM   3179  CA  LYS A 783      72.280  33.320  40.260  1.00  0.00           C
ATOM   3180  HA  LYS A 783      71.280  33.650  40.030  1.00  0.00           H
ATOM   3181  CB  LYS A 783      72.300  31.800  39.860  1.00  0.00           C
ATOM   3182  HB1 LYS A 783      71.880  31.270  40.740  1.00  0.00           H
ATOM   3183  HB2 LYS A 783      73.350  31.510  39.680  1.00  0.00           H
ATOM   3184  CG  LYS A 783      71.370  31.630  38.650  1.00  0.00           C
ATOM   3185  HG1 LYS A 783      71.770  32.040  37.690  1.00  0.00           H
ATOM   3186  HG2 LYS A 783      70.400  32.100  38.890  1.00  0.00           H
ATOM   3187  CD  LYS A 783      71.080  30.090  38.420  1.00  0.00           C
ATOM   3188  HD1 LYS A 783      70.560  29.710  39.340  1.00  0.00           H
ATOM   3189  HD2 LYS A 783      72.090  29.700  38.170  1.00  0.00           H
ATOM   3190  CE  LYS A 783      70.230  30.050  37.210  1.00  0.00           C
ATOM   3191  HE1 LYS A 783      70.660  30.770  36.470  1.00  0.00           H
ATOM   3192  HE2 LYS A 783      69.200  30.440  37.340  1.00  0.00           H
ATOM   3193  NZ  LYS A 783      70.250  28.660  36.820  1.00  0.00           N
ATOM   3194  HZ1 LYS A 783      71.160  28.450  36.370  1.00  0.00           H
ATOM   3195  HZ2 LYS A 783      69.550  28.360  36.130  1.00  0.00           H
ATOM   3196  HZ3 LYS A 783      70.060  28.110  37.690  1.00  0.00           H
ATOM   3197  C   LYS A 783      72.480  33.660  41.780  1.00  0.00           C
ATOM   3198  O   LYS A 783      71.550  33.790  42.580  1.00  0.00           O
ATOM   3199  N   VAL A 784      73.760  33.880  42.150  1.00  0.00           N
ATOM   3200  HN  VAL A 784      74.450  33.550  41.510  1.00  0.00           H
ATOM   3201  CA  VAL A 784      74.220  34.430  43.360  1.00  0.00           C
ATOM   3202  HA  VAL A 784      73.800  33.860  44.180  1.00  0.00           H
ATOM   3203  CB  VAL A 784      75.730  34.540  43.400  1.00  0.00           C
ATOM   3204  HB  VAL A 784      75.990  35.220  42.560  1.00  0.00           H
ATOM   3205  CG1 VAL A 784      76.150  35.220  44.730  1.00  0.00           C
ATOM   3206 HG11 VAL A 784      76.090  36.320  44.860  1.00  0.00           H
ATOM   3207 HG12 VAL A 784      77.220  35.080  45.010  1.00  0.00           H
ATOM   3208 HG13 VAL A 784      75.450  34.840  45.500  1.00  0.00           H
ATOM   3209  CG2 VAL A 784      76.320  33.110  43.290  1.00  0.00           C
ATOM   3210 HG21 VAL A 784      75.980  32.600  42.380  1.00  0.00           H
ATOM   3211 HG22 VAL A 784      76.080  32.440  44.150  1.00  0.00           H
ATOM   3212 HG23 VAL A 784      77.420  33.210  43.170  1.00  0.00           H
ATOM   3213  C   VAL A 784      73.570  35.820  43.610  1.00  0.00           C
ATOM   3214  O   VAL A 784      72.830  35.960  44.570  1.00  0.00           O
ATOM   3215  N   ARG A 785      73.670  36.800  42.680  1.00  0.00           N
ATOM   3216  HN  ARG A 785      74.070  36.590  41.790  1.00  0.00           H
ATOM   3217  CA  ARG A 785      73.360  38.220  42.970  1.00  0.00           C
ATOM   3218  HA  ARG A 785      73.700  38.500  43.960  1.00  0.00           H
ATOM   3219  CB  ARG A 785      74.110  39.080  41.950  1.00  0.00           C
ATOM   3220  HB1 ARG A 785      75.140  38.760  41.700  1.00  0.00           H
ATOM   3221  HB2 ARG A 785      74.350  39.960  42.580  1.00  0.00           H
ATOM   3222  CG  ARG A 785      73.320  39.310  40.700  1.00  0.00           C
ATOM   3223  HG1 ARG A 785      72.350  39.820  40.900  1.00  0.00           H
ATOM   3224  HG2 ARG A 785      73.030  38.310  40.330  1.00  0.00           H
ATOM   3225  CD  ARG A 785      74.140  39.940  39.540  1.00  0.00           C
ATOM   3226  HD1 ARG A 785      73.440  40.300  38.750  1.00  0.00           H
ATOM   3227  HD2 ARG A 785      74.780  39.160  39.080  1.00  0.00           H
ATOM   3228  NE  ARG A 785      74.920  41.090  40.120  1.00  0.00           N
ATOM   3229  HE  ARG A 785      74.600  41.530  40.960  1.00  0.00           H
ATOM   3230  CZ  ARG A 785      75.770  41.850  39.480  1.00  0.00           C
ATOM   3231  NH1 ARG A 785      76.230  41.540  38.300  1.00  0.00           N
ATOM   3232 HH11 ARG A 785      76.330  42.330  37.690  1.00  0.00           H
ATOM   3233 HH12 ARG A 785      75.830  40.740  37.850  1.00  0.00           H
ATOM   3234  NH2 ARG A 785      76.080  42.970  40.120  1.00  0.00           N
ATOM   3235 HH21 ARG A 785      76.730  43.640  39.750  1.00  0.00           H
ATOM   3236 HH22 ARG A 785      75.430  43.340  40.780  1.00  0.00           H
ATOM   3237  C   ARG A 785      71.820  38.340  42.960  1.00  0.00           C
ATOM   3238  O   ARG A 785      71.290  39.250  43.650  1.00  0.00           O
ATOM   3239  N   SER A 786      71.070  37.460  42.270  1.00  0.00           N
ATOM   3240  HN  SER A 786      71.610  36.880  41.670  1.00  0.00           H
ATOM   3241  CA  SER A 786      69.610  37.430  42.330  1.00  0.00           C
ATOM   3242  HA  SER A 786      69.230  38.440  42.330  1.00  0.00           H
ATOM   3243  CB  SER A 786      68.980  36.710  41.010  1.00  0.00           C
ATOM   3244  HB1 SER A 786      69.430  35.720  40.780  1.00  0.00           H
ATOM   3245  HB2 SER A 786      69.190  37.450  40.220  1.00  0.00           H
ATOM   3246  OG  SER A 786      67.650  36.480  41.140  1.00  0.00           O
ATOM   3247  HG1 SER A 786      67.450  35.750  41.740  1.00  0.00           H
ATOM   3248  C   SER A 786      69.100  36.720  43.560  1.00  0.00           C
ATOM   3249  O   SER A 786      68.140  37.160  44.170  1.00  0.00           O
ATOM   3250  N   THR A 787      69.680  35.650  43.990  1.00  0.00           N
ATOM   3251  HN  THR A 787      70.510  35.370  43.510  1.00  0.00           H
ATOM   3252  CA  THR A 787      69.370  35.100  45.380  1.00  0.00           C
ATOM   3253  HA  THR A 787      68.330  34.810  45.400  1.00  0.00           H
ATOM   3254  CB  THR A 787      70.170  33.780  45.760  1.00  0.00           C
ATOM   3255  HB  THR A 787      71.210  34.120  45.970  1.00  0.00           H
ATOM   3256  OG1 THR A 787      70.190  32.820  44.700  1.00  0.00           O
ATOM   3257  HG1 THR A 787      70.640  33.200  43.940  1.00  0.00           H
ATOM   3258  CG2 THR A 787      69.550  33.040  46.960  1.00  0.00           C
ATOM   3259 HG21 THR A 787      69.570  33.740  47.820  1.00  0.00           H
ATOM   3260 HG22 THR A 787      70.120  32.110  47.160  1.00  0.00           H
ATOM   3261 HG23 THR A 787      68.520  32.750  46.660  1.00  0.00           H
ATOM   3262  C   THR A 787      69.730  36.060  46.520  1.00  0.00           C
ATOM   3263  O   THR A 787      68.930  36.250  47.440  1.00  0.00           O
ATOM   3264  N   ILE A 788      70.810  36.760  46.410  1.00  0.00           N
ATOM   3265  HN  ILE A 788      71.470  36.620  45.670  1.00  0.00           H
ATOM   3266  CA  ILE A 788      71.130  37.820  47.270  1.00  0.00           C
ATOM   3267  HA  ILE A 788      70.990  37.470  48.290  1.00  0.00           H
ATOM   3268  CB  ILE A 788      72.590  38.270  47.080  1.00  0.00           C
ATOM   3269  HB  ILE A 788      72.800  38.360  45.990  1.00  0.00           H
ATOM   3270  CG2 ILE A 788      72.830  39.780  47.570  1.00  0.00           C
ATOM   3271 HG21 ILE A 788      73.900  40.070  47.510  1.00  0.00           H
ATOM   3272 HG22 ILE A 788      72.650  39.830  48.670  1.00  0.00           H
ATOM   3273 HG23 ILE A 788      72.190  40.530  47.080  1.00  0.00           H
ATOM   3274  CG1 ILE A 788      73.490  37.310  47.830  1.00  0.00           C
ATOM   3275 HG11 ILE A 788      73.080  36.290  47.620  1.00  0.00           H
ATOM   3276 HG12 ILE A 788      73.400  37.480  48.930  1.00  0.00           H
ATOM   3277  CD  ILE A 788      74.960  37.360  47.310  1.00  0.00           C
ATOM   3278  HD1 ILE A 788      75.250  38.390  47.600  1.00  0.00           H
ATOM   3279  HD2 ILE A 788      74.940  37.240  46.200  1.00  0.00           H
ATOM   3280  HD3 ILE A 788      75.540  36.600  47.850  1.00  0.00           H
ATOM   3281  C   ILE A 788      70.150  39.020  47.300  1.00  0.00           C
ATOM   3282  O   ILE A 788      69.840  39.540  48.340  1.00  0.00           O
ATOM   3283  N   SER A 789      69.680  39.450  46.140  1.00  0.00           N
ATOM   3284  HN  SER A 789      70.020  39.020  45.320  1.00  0.00           H
ATOM   3285  CA  SER A 789      68.650  40.520  45.910  1.00  0.00           C
ATOM   3286  HA  SER A 789      68.800  41.400  46.530  1.00  0.00           H
ATOM   3287  CB  SER A 789      68.470  40.860  44.400  1.00  0.00           C
ATOM   3288  HB1 SER A 789      68.390  39.940  43.780  1.00  0.00           H
ATOM   3289  HB2 SER A 789      69.480  41.280  44.240  1.00  0.00           H
ATOM   3290  OG  SER A 789      67.420  41.830  44.060  1.00  0.00           O
ATOM   3291  HG1 SER A 789      66.540  41.450  44.170  1.00  0.00           H
ATOM   3292  C   SER A 789      67.330  40.090  46.520  1.00  0.00           C
ATOM   3293  O   SER A 789      66.750  40.820  47.280  1.00  0.00           O
ATOM   3294  N   ASP A 790      66.950  38.830  46.310  1.00  0.00           N
ATOM   3295  HN  ASP A 790      67.390  38.180  45.690  1.00  0.00           H
ATOM   3296  CA  ASP A 790      65.670  38.370  46.750  1.00  0.00           C
ATOM   3297  HA  ASP A 790      64.890  39.000  46.350  1.00  0.00           H
ATOM   3298  CB  ASP A 790      65.530  37.000  46.150  1.00  0.00           C
ATOM   3299  HB1 ASP A 790      64.610  36.550  46.590  1.00  0.00           H
ATOM   3300  HB2 ASP A 790      66.460  36.410  46.310  1.00  0.00           H
ATOM   3301  CG  ASP A 790      65.270  37.040  44.680  1.00  0.00           C
ATOM   3302  OD1 ASP A 790      64.790  38.020  44.090  1.00  0.00           O
ATOM   3303  OD2 ASP A 790      65.280  35.900  44.100  1.00  0.00           O
ATOM   3304  C   ASP A 790      65.560  38.380  48.320  1.00  0.00           C
ATOM   3305  O   ASP A 790      64.540  38.780  48.850  1.00  0.00           O
ATOM   3306  N   PHE A 791      66.570  37.850  48.990  1.00  0.00           N
ATOM   3307  HN  PHE A 791      67.270  37.260  48.590  1.00  0.00           H
ATOM   3308  CA  PHE A 791      66.640  37.580  50.390  1.00  0.00           C
ATOM   3309  HA  PHE A 791      65.660  37.470  50.840  1.00  0.00           H
ATOM   3310  CB  PHE A 791      67.310  36.120  50.490  1.00  0.00           C
ATOM   3311  HB1 PHE A 791      67.430  35.800  51.540  1.00  0.00           H
ATOM   3312  HB2 PHE A 791      68.280  35.860  50.010  1.00  0.00           H
ATOM   3313  CG  PHE A 791      66.330  35.110  49.970  1.00  0.00           C
ATOM   3314  CD1 PHE A 791      66.480  34.440  48.760  1.00  0.00           C
ATOM   3315  HD1 PHE A 791      67.410  34.600  48.240  1.00  0.00           H
ATOM   3316  CE1 PHE A 791      65.470  33.640  48.220  1.00  0.00           C
ATOM   3317  HE1 PHE A 791      65.630  33.170  47.270  1.00  0.00           H
ATOM   3318  CZ  PHE A 791      64.290  33.420  48.940  1.00  0.00           C
ATOM   3319  HZ  PHE A 791      63.520  32.740  48.610  1.00  0.00           H
ATOM   3320  CD2 PHE A 791      65.170  34.830  50.710  1.00  0.00           C
ATOM   3321  HD2 PHE A 791      64.930  35.310  51.640  1.00  0.00           H
ATOM   3322  CE2 PHE A 791      64.190  33.990  50.150  1.00  0.00           C
ATOM   3323  HE2 PHE A 791      63.290  33.740  50.690  1.00  0.00           H
ATOM   3324  C   PHE A 791      67.470  38.540  51.200  1.00  0.00           C
ATOM   3325  O   PHE A 791      67.400  38.470  52.390  1.00  0.00           O
ATOM   3326  N   ALA A 792      68.100  39.630  50.680  1.00  0.00           N
ATOM   3327  HN  ALA A 792      67.990  39.790  49.700  1.00  0.00           H
ATOM   3328  CA  ALA A 792      68.890  40.690  51.420  1.00  0.00           C
ATOM   3329  HA  ALA A 792      69.900  40.370  51.650  1.00  0.00           H
ATOM   3330  CB  ALA A 792      68.870  41.880  50.450  1.00  0.00           C
ATOM   3331  HB1 ALA A 792      69.300  41.690  49.440  1.00  0.00           H
ATOM   3332  HB2 ALA A 792      69.470  42.720  50.840  1.00  0.00           H
ATOM   3333  HB3 ALA A 792      67.860  42.250  50.160  1.00  0.00           H
ATOM   3334  C   ALA A 792      68.440  41.010  52.760  1.00  0.00           C
ATOM   3335  O   ALA A 792      69.080  40.750  53.730  1.00  0.00           O
ATOM   3336  N   VAL A 793      67.190  41.490  52.970  1.00  0.00           N
ATOM   3337  HN  VAL A 793      66.620  41.830  52.230  1.00  0.00           H
ATOM   3338  CA  VAL A 793      66.660  41.780  54.330  1.00  0.00           C
ATOM   3339  HA  VAL A 793      67.390  42.430  54.790  1.00  0.00           H
ATOM   3340  CB  VAL A 793      65.260  42.480  54.150  1.00  0.00           C
ATOM   3341  HB  VAL A 793      65.530  43.330  53.480  1.00  0.00           H
ATOM   3342  CG1 VAL A 793      64.240  41.560  53.360  1.00  0.00           C
ATOM   3343 HG11 VAL A 793      64.620  41.440  52.320  1.00  0.00           H
ATOM   3344 HG12 VAL A 793      63.270  42.080  53.200  1.00  0.00           H
ATOM   3345 HG13 VAL A 793      63.910  40.640  53.890  1.00  0.00           H
ATOM   3346  CG2 VAL A 793      64.630  43.050  55.480  1.00  0.00           C
ATOM   3347 HG21 VAL A 793      64.560  42.290  56.280  1.00  0.00           H
ATOM   3348 HG22 VAL A 793      63.640  43.490  55.230  1.00  0.00           H
ATOM   3349 HG23 VAL A 793      65.350  43.800  55.880  1.00  0.00           H
ATOM   3350  C   VAL A 793      66.580  40.640  55.320  1.00  0.00           C
ATOM   3351  O   VAL A 793      67.060  40.740  56.430  1.00  0.00           O
ATOM   3352  N   PHE A 794      66.130  39.440  54.930  1.00  0.00           N
ATOM   3353  HN  PHE A 794      65.890  39.290  53.970  1.00  0.00           H
ATOM   3354  CA  PHE A 794      66.060  38.310  55.730  1.00  0.00           C
ATOM   3355  HA  PHE A 794      65.330  38.570  56.480  1.00  0.00           H
ATOM   3356  CB  PHE A 794      65.370  37.220  54.940  1.00  0.00           C
ATOM   3357  HB1 PHE A 794      65.750  37.280  53.900  1.00  0.00           H
ATOM   3358  HB2 PHE A 794      64.290  37.470  54.810  1.00  0.00           H
ATOM   3359  CG  PHE A 794      65.570  35.780  55.410  1.00  0.00           C
ATOM   3360  CD1 PHE A 794      66.030  34.800  54.470  1.00  0.00           C
ATOM   3361  HD1 PHE A 794      66.390  35.070  53.470  1.00  0.00           H
ATOM   3362  CE1 PHE A 794      66.120  33.480  54.780  1.00  0.00           C
ATOM   3363  HE1 PHE A 794      66.350  32.680  54.090  1.00  0.00           H
ATOM   3364  CZ  PHE A 794      65.730  33.050  56.050  1.00  0.00           C
ATOM   3365  HZ  PHE A 794      65.900  31.990  56.150  1.00  0.00           H
ATOM   3366  CD2 PHE A 794      65.210  35.330  56.650  1.00  0.00           C
ATOM   3367  HD2 PHE A 794      64.820  36.130  57.250  1.00  0.00           H
ATOM   3368  CE2 PHE A 794      65.270  33.960  57.010  1.00  0.00           C
ATOM   3369  HE2 PHE A 794      64.940  33.660  57.990  1.00  0.00           H
ATOM   3370  C   PHE A 794      67.350  37.810  56.450  1.00  0.00           C
ATOM   3371  O   PHE A 794      67.380  37.570  57.620  1.00  0.00           O
ATOM   3372  N   LEU A 795      68.380  37.630  55.670  1.00  0.00           N
ATOM   3373  HN  LEU A 795      68.170  37.660  54.690  1.00  0.00           H
ATOM   3374  CA  LEU A 795      69.800  37.450  55.910  1.00  0.00           C
ATOM   3375  HA  LEU A 795      70.050  36.510  56.390  1.00  0.00           H
ATOM   3376  CB  LEU A 795      70.660  37.620  54.610  1.00  0.00           C
ATOM   3377  HB1 LEU A 795      71.740  37.430  54.750  1.00  0.00           H
ATOM   3378  HB2 LEU A 795      70.490  38.630  54.160  1.00  0.00           H
ATOM   3379  CG  LEU A 795      70.190  36.710  53.470  1.00  0.00           C
ATOM   3380  HG  LEU A 795      69.300  37.240  53.060  1.00  0.00           H
ATOM   3381  CD1 LEU A 795      71.310  36.580  52.460  1.00  0.00           C
ATOM   3382 HD11 LEU A 795      71.580  37.560  52.030  1.00  0.00           H
ATOM   3383 HD12 LEU A 795      70.870  36.090  51.570  1.00  0.00           H
ATOM   3384 HD13 LEU A 795      72.220  36.080  52.830  1.00  0.00           H
ATOM   3385  CD2 LEU A 795      69.750  35.230  53.920  1.00  0.00           C
ATOM   3386 HD21 LEU A 795      70.500  34.760  54.590  1.00  0.00           H
ATOM   3387 HD22 LEU A 795      69.740  34.630  53.000  1.00  0.00           H
ATOM   3388 HD23 LEU A 795      68.730  35.090  54.330  1.00  0.00           H
ATOM   3389  C   LEU A 795      70.280  38.470  56.940  1.00  0.00           C
ATOM   3390  O   LEU A 795      70.790  38.070  58.040  1.00  0.00           O
ATOM   3391  N   THR A 796      70.140  39.760  56.650  1.00  0.00           N
ATOM   3392  HN  THR A 796      69.910  40.030  55.730  1.00  0.00           H
ATOM   3393  CA  THR A 796      70.340  40.910  57.550  1.00  0.00           C
ATOM   3394  HA  THR A 796      71.420  40.910  57.660  1.00  0.00           H
ATOM   3395  CB  THR A 796      70.030  42.280  56.900  1.00  0.00           C
ATOM   3396  HB  THR A 796      68.920  42.380  56.850  1.00  0.00           H
ATOM   3397  OG1 THR A 796      70.500  42.390  55.540  1.00  0.00           O
ATOM   3398  HG1 THR A 796      69.860  42.940  55.110  1.00  0.00           H
ATOM   3399  CG2 THR A 796      70.570  43.420  57.780  1.00  0.00           C
ATOM   3400 HG21 THR A 796      70.210  43.340  58.820  1.00  0.00           H
ATOM   3401 HG22 THR A 796      70.320  44.450  57.450  1.00  0.00           H
ATOM   3402 HG23 THR A 796      71.680  43.350  57.800  1.00  0.00           H
ATOM   3403  C   THR A 796      69.660  40.840  58.840  1.00  0.00           C
ATOM   3404  O   THR A 796      70.230  40.980  59.970  1.00  0.00           O
ATOM   3405  N   ILE A 797      68.360  40.450  58.840  1.00  0.00           N
ATOM   3406  HN  ILE A 797      67.960  40.260  57.950  1.00  0.00           H
ATOM   3407  CA  ILE A 797      67.570  40.320  60.070  1.00  0.00           C
ATOM   3408  HA  ILE A 797      67.660  41.240  60.620  1.00  0.00           H
ATOM   3409  CB  ILE A 797      66.030  40.020  59.790  1.00  0.00           C
ATOM   3410  HB  ILE A 797      65.810  39.240  59.040  1.00  0.00           H
ATOM   3411  CG2 ILE A 797      65.280  39.600  61.130  1.00  0.00           C
ATOM   3412 HG21 ILE A 797      64.180  39.470  61.100  1.00  0.00           H
ATOM   3413 HG22 ILE A 797      65.590  40.330  61.920  1.00  0.00           H
ATOM   3414 HG23 ILE A 797      65.660  38.600  61.370  1.00  0.00           H
ATOM   3415  CG1 ILE A 797      65.500  41.420  59.330  1.00  0.00           C
ATOM   3416 HG11 ILE A 797      66.160  41.770  58.510  1.00  0.00           H
ATOM   3417 HG12 ILE A 797      65.510  42.190  60.150  1.00  0.00           H
ATOM   3418  CD  ILE A 797      63.940  41.360  58.920  1.00  0.00           C
ATOM   3419  HD1 ILE A 797      63.830  41.280  57.820  1.00  0.00           H
ATOM   3420  HD2 ILE A 797      63.520  42.330  59.260  1.00  0.00           H
ATOM   3421  HD3 ILE A 797      63.380  40.560  59.420  1.00  0.00           H
ATOM   3422  C   ILE A 797      68.110  39.230  61.040  1.00  0.00           C
ATOM   3423  O   ILE A 797      68.330  39.540  62.220  1.00  0.00           O
ATOM   3424  N   VAL A 798      68.420  38.070  60.570  1.00  0.00           N
ATOM   3425  HN  VAL A 798      68.330  37.820  59.610  1.00  0.00           H
ATOM   3426  CA  VAL A 798      69.130  37.110  61.410  1.00  0.00           C
ATOM   3427  HA  VAL A 798      68.570  37.030  62.320  1.00  0.00           H
ATOM   3428  CB  VAL A 798      69.190  35.740  60.860  1.00  0.00           C
ATOM   3429  HB  VAL A 798      69.850  35.750  59.960  1.00  0.00           H
ATOM   3430  CG1 VAL A 798      69.790  34.750  61.910  1.00  0.00           C
ATOM   3431 HG11 VAL A 798      70.880  34.930  61.990  1.00  0.00           H
ATOM   3432 HG12 VAL A 798      69.550  33.700  61.600  1.00  0.00           H
ATOM   3433 HG13 VAL A 798      69.230  34.950  62.840  1.00  0.00           H
ATOM   3434  CG2 VAL A 798      67.820  35.160  60.590  1.00  0.00           C
ATOM   3435 HG21 VAL A 798      67.210  35.290  61.520  1.00  0.00           H
ATOM   3436 HG22 VAL A 798      67.800  34.070  60.370  1.00  0.00           H
ATOM   3437 HG23 VAL A 798      67.280  35.750  59.840  1.00  0.00           H
ATOM   3438  C   VAL A 798      70.540  37.550  61.970  1.00  0.00           C
ATOM   3439  O   VAL A 798      70.880  37.330  63.130  1.00  0.00           O
ATOM   3440  N   ILE A 799      71.410  38.100  61.040  1.00  0.00           N
ATOM   3441  HN  ILE A 799      71.090  38.350  60.130  1.00  0.00           H
ATOM   3442  CA  ILE A 799      72.740  38.550  61.440  1.00  0.00           C
ATOM   3443  HA  ILE A 799      73.190  37.600  61.710  1.00  0.00           H
ATOM   3444  CB  ILE A 799      73.630  39.080  60.230  1.00  0.00           C
ATOM   3445  HB  ILE A 799      73.000  39.780  59.620  1.00  0.00           H
ATOM   3446  CG2 ILE A 799      74.930  39.670  60.730  1.00  0.00           C
ATOM   3447 HG21 ILE A 799      74.610  40.650  61.130  1.00  0.00           H
ATOM   3448 HG22 ILE A 799      75.580  39.940  59.880  1.00  0.00           H
ATOM   3449 HG23 ILE A 799      75.380  38.980  61.490  1.00  0.00           H
ATOM   3450  CG1 ILE A 799      74.010  37.950  59.230  1.00  0.00           C
ATOM   3451 HG11 ILE A 799      73.110  37.340  58.990  1.00  0.00           H
ATOM   3452 HG12 ILE A 799      74.600  37.310  59.920  1.00  0.00           H
ATOM   3453  CD  ILE A 799      74.710  38.350  57.950  1.00  0.00           C
ATOM   3454  HD1 ILE A 799      75.570  39.020  58.200  1.00  0.00           H
ATOM   3455  HD2 ILE A 799      74.000  38.950  57.340  1.00  0.00           H
ATOM   3456  HD3 ILE A 799      75.040  37.450  57.390  1.00  0.00           H
ATOM   3457  C   ILE A 799      72.770  39.610  62.550  1.00  0.00           C
ATOM   3458  O   ILE A 799      73.430  39.460  63.530  1.00  0.00           O
ATOM   3459  N   MET A 800      71.920  40.640  62.450  1.00  0.00           N
ATOM   3460  HN  MET A 800      71.390  40.630  61.600  1.00  0.00           H
ATOM   3461  CA  MET A 800      71.660  41.640  63.420  1.00  0.00           C
ATOM   3462  HA  MET A 800      72.650  41.980  63.690  1.00  0.00           H
ATOM   3463  CB  MET A 800      70.840  42.900  62.960  1.00  0.00           C
ATOM   3464  HB1 MET A 800      70.780  43.630  63.800  1.00  0.00           H
ATOM   3465  HB2 MET A 800      69.840  42.600  62.580  1.00  0.00           H
ATOM   3466  CG  MET A 800      71.600  43.750  61.940  1.00  0.00           C
ATOM   3467  HG1 MET A 800      70.970  44.590  61.600  1.00  0.00           H
ATOM   3468  HG2 MET A 800      71.990  43.070  61.150  1.00  0.00           H
ATOM   3469  SD  MET A 800      73.020  44.670  62.590  1.00  0.00           S
ATOM   3470  CE  MET A 800      74.420  43.720  61.940  1.00  0.00           C
ATOM   3471  HE1 MET A 800      74.430  42.720  62.420  1.00  0.00           H
ATOM   3472  HE2 MET A 800      75.360  44.250  62.220  1.00  0.00           H
ATOM   3473  HE3 MET A 800      74.500  43.540  60.860  1.00  0.00           H
ATOM   3474  C   MET A 800      71.060  41.100  64.720  1.00  0.00           C
ATOM   3475  O   MET A 800      71.510  41.360  65.850  1.00  0.00           O
ATOM   3476  N   VAL A 801      70.070  40.180  64.650  1.00  0.00           N
ATOM   3477  HN  VAL A 801      69.850  39.960  63.700  1.00  0.00           H
ATOM   3478  CA  VAL A 801      69.490  39.510  65.830  1.00  0.00           C
ATOM   3479  HA  VAL A 801      68.950  40.230  66.440  1.00  0.00           H
ATOM   3480  CB  VAL A 801      68.390  38.510  65.440  1.00  0.00           C
ATOM   3481  HB  VAL A 801      68.630  38.030  64.470  1.00  0.00           H
ATOM   3482  CG1 VAL A 801      68.040  37.400  66.450  1.00  0.00           C
ATOM   3483 HG11 VAL A 801      68.670  36.490  66.430  1.00  0.00           H
ATOM   3484 HG12 VAL A 801      67.020  37.000  66.260  1.00  0.00           H
ATOM   3485 HG13 VAL A 801      68.060  37.780  67.500  1.00  0.00           H
ATOM   3486  CG2 VAL A 801      67.160  39.390  65.150  1.00  0.00           C
ATOM   3487 HG21 VAL A 801      66.880  39.950  66.060  1.00  0.00           H
ATOM   3488 HG22 VAL A 801      66.330  38.680  64.940  1.00  0.00           H
ATOM   3489 HG23 VAL A 801      67.360  40.030  64.260  1.00  0.00           H
ATOM   3490  C   VAL A 801      70.560  38.750  66.670  1.00  0.00           C
ATOM   3491  O   VAL A 801      70.740  38.850  67.910  1.00  0.00           O
ATOM   3492  N   THR A 802      71.280  37.880  65.990  1.00  0.00           N
ATOM   3493  HN  THR A 802      71.160  37.900  65.000  1.00  0.00           H
ATOM   3494  CA  THR A 802      72.390  37.030  66.500  1.00  0.00           C
ATOM   3495  HA  THR A 802      72.010  36.700  67.460  1.00  0.00           H
ATOM   3496  CB  THR A 802      72.850  35.690  65.800  1.00  0.00           C
ATOM   3497  HB  THR A 802      73.690  35.180  66.330  1.00  0.00           H
ATOM   3498  OG1 THR A 802      73.110  35.920  64.450  1.00  0.00           O
ATOM   3499  HG1 THR A 802      72.290  36.190  64.040  1.00  0.00           H
ATOM   3500  CG2 THR A 802      71.730  34.650  65.950  1.00  0.00           C
ATOM   3501 HG21 THR A 802      71.430  34.450  67.000  1.00  0.00           H
ATOM   3502 HG22 THR A 802      72.040  33.650  65.550  1.00  0.00           H
ATOM   3503 HG23 THR A 802      70.880  35.150  65.450  1.00  0.00           H
ATOM   3504  C   THR A 802      73.600  37.820  66.990  1.00  0.00           C
ATOM   3505  O   THR A 802      74.080  37.560  68.080  1.00  0.00           O
ATOM   3506  N   ILE A 803      74.140  38.800  66.230  1.00  0.00           N
ATOM   3507  HN  ILE A 803      73.950  38.900  65.260  1.00  0.00           H
ATOM   3508  CA  ILE A 803      75.180  39.760  66.710  1.00  0.00           C
ATOM   3509  HA  ILE A 803      75.990  39.140  67.050  1.00  0.00           H
ATOM   3510  CB  ILE A 803      75.660  40.580  65.490  1.00  0.00           C
ATOM   3511  HB  ILE A 803      74.780  40.990  64.960  1.00  0.00           H
ATOM   3512  CG2 ILE A 803      76.510  41.780  65.940  1.00  0.00           C
ATOM   3513 HG21 ILE A 803      76.850  42.490  65.160  1.00  0.00           H
ATOM   3514 HG22 ILE A 803      77.410  41.410  66.480  1.00  0.00           H
ATOM   3515 HG23 ILE A 803      75.930  42.530  66.530  1.00  0.00           H
ATOM   3516  CG1 ILE A 803      76.440  39.820  64.490  1.00  0.00           C
ATOM   3517 HG11 ILE A 803      76.490  40.490  63.610  1.00  0.00           H
ATOM   3518 HG12 ILE A 803      75.770  38.960  64.300  1.00  0.00           H
ATOM   3519  CD  ILE A 803      77.830  39.350  64.820  1.00  0.00           C
ATOM   3520  HD1 ILE A 803      78.550  40.190  64.870  1.00  0.00           H
ATOM   3521  HD2 ILE A 803      78.120  38.690  63.980  1.00  0.00           H
ATOM   3522  HD3 ILE A 803      77.810  38.670  65.710  1.00  0.00           H
ATOM   3523  C   ILE A 803      74.820  40.530  67.940  1.00  0.00           C
ATOM   3524  O   ILE A 803      75.640  40.640  68.830  1.00  0.00           O
ATOM   3525  N   ASP A 804      73.570  41.100  68.020  1.00  0.00           N
ATOM   3526  HN  ASP A 804      72.860  41.000  67.320  1.00  0.00           H
ATOM   3527  CA  ASP A 804      73.140  41.760  69.270  1.00  0.00           C
ATOM   3528  HA  ASP A 804      73.880  42.480  69.570  1.00  0.00           H
ATOM   3529  CB  ASP A 804      71.760  42.410  69.000  1.00  0.00           C
ATOM   3530  HB1 ASP A 804      71.080  41.690  68.500  1.00  0.00           H
ATOM   3531  HB2 ASP A 804      71.780  43.230  68.260  1.00  0.00           H
ATOM   3532  CG  ASP A 804      71.000  43.000  70.190  1.00  0.00           C
ATOM   3533  OD1 ASP A 804      71.240  44.190  70.580  1.00  0.00           O
ATOM   3534  OD2 ASP A 804      70.160  42.240  70.800  1.00  0.00           O
ATOM   3535  C   ASP A 804      73.050  40.790  70.500  1.00  0.00           C
ATOM   3536  O   ASP A 804      73.360  41.210  71.610  1.00  0.00           O
ATOM   3537  N   TYR A 805      72.680  39.530  70.270  1.00  0.00           N
ATOM   3538  HN  TYR A 805      72.360  39.300  69.350  1.00  0.00           H
ATOM   3539  CA  TYR A 805      72.670  38.490  71.300  1.00  0.00           C
ATOM   3540  HA  TYR A 805      72.130  38.920  72.130  1.00  0.00           H
ATOM   3541  CB  TYR A 805      71.970  37.250  70.680  1.00  0.00           C
ATOM   3542  HB1 TYR A 805      72.510  36.800  69.820  1.00  0.00           H
ATOM   3543  HB2 TYR A 805      71.070  37.670  70.170  1.00  0.00           H
ATOM   3544  CG  TYR A 805      71.560  36.180  71.640  1.00  0.00           C
ATOM   3545  CD1 TYR A 805      70.710  36.340  72.770  1.00  0.00           C
ATOM   3546  HD1 TYR A 805      70.460  37.360  73.070  1.00  0.00           H
ATOM   3547  CE1 TYR A 805      70.380  35.310  73.580  1.00  0.00           C
ATOM   3548  HE1 TYR A 805      69.610  35.450  74.330  1.00  0.00           H
ATOM   3549  CZ  TYR A 805      70.810  34.050  73.250  1.00  0.00           C
ATOM   3550  OH  TYR A 805      70.360  33.020  74.100  1.00  0.00           O
ATOM   3551  HH  TYR A 805      69.800  33.460  74.740  1.00  0.00           H
ATOM   3552  CD2 TYR A 805      72.080  34.880  71.430  1.00  0.00           C
ATOM   3553  HD2 TYR A 805      72.780  34.770  70.610  1.00  0.00           H
ATOM   3554  CE2 TYR A 805      71.660  33.850  72.190  1.00  0.00           C
ATOM   3555  HE2 TYR A 805      71.970  32.850  71.920  1.00  0.00           H
ATOM   3556  C   TYR A 805      74.090  38.150  71.720  1.00  0.00           C
ATOM   3557  O   TYR A 805      74.440  37.810  72.840  1.00  0.00           O
ATOM   3558  N   LEU A 806      75.000  38.100  70.720  1.00  0.00           N
ATOM   3559  HN  LEU A 806      74.750  38.530  69.850  1.00  0.00           H
ATOM   3560  CA  LEU A 806      76.420  37.800  70.900  1.00  0.00           C
ATOM   3561  HA  LEU A 806      76.520  36.860  71.400  1.00  0.00           H
ATOM   3562  CB  LEU A 806      77.190  37.660  69.600  1.00  0.00           C
ATOM   3563  HB1 LEU A 806      77.090  38.520  68.910  1.00  0.00           H
ATOM   3564  HB2 LEU A 806      76.770  36.740  69.130  1.00  0.00           H
ATOM   3565  CG  LEU A 806      78.700  37.360  69.710  1.00  0.00           C
ATOM   3566  HG  LEU A 806      79.210  38.140  70.310  1.00  0.00           H
ATOM   3567  CD1 LEU A 806      79.170  36.060  70.320  1.00  0.00           C
ATOM   3568 HD11 LEU A 806      80.280  36.030  70.320  1.00  0.00           H
ATOM   3569 HD12 LEU A 806      78.870  35.110  69.840  1.00  0.00           H
ATOM   3570 HD13 LEU A 806      78.800  35.980  71.360  1.00  0.00           H
ATOM   3571  CD2 LEU A 806      79.300  37.640  68.340  1.00  0.00           C
ATOM   3572 HD21 LEU A 806      78.960  36.820  67.670  1.00  0.00           H
ATOM   3573 HD22 LEU A 806      80.410  37.650  68.410  1.00  0.00           H
ATOM   3574 HD23 LEU A 806      79.090  38.660  67.950  1.00  0.00           H
ATOM   3575  C   LEU A 806      77.190  38.760  71.800  1.00  0.00           C
ATOM   3576  O   LEU A 806      77.900  38.300  72.720  1.00  0.00           O
ATOM   3577  N   VAL A 807      77.030  40.060  71.460  1.00  0.00           N
ATOM   3578  HN  VAL A 807      76.560  40.230  70.600  1.00  0.00           H
ATOM   3579  CA  VAL A 807      77.660  41.170  72.050  1.00  0.00           C
ATOM   3580  HA  VAL A 807      78.630  40.780  72.310  1.00  0.00           H
ATOM   3581  CB  VAL A 807      77.780  42.440  71.150  1.00  0.00           C
ATOM   3582  HB  VAL A 807      76.770  42.730  70.790  1.00  0.00           H
ATOM   3583  CG1 VAL A 807      78.710  43.520  71.750  1.00  0.00           C
ATOM   3584 HG11 VAL A 807      79.750  43.130  71.780  1.00  0.00           H
ATOM   3585 HG12 VAL A 807      78.520  43.700  72.830  1.00  0.00           H
ATOM   3586 HG13 VAL A 807      78.660  44.480  71.190  1.00  0.00           H
ATOM   3587  CG2 VAL A 807      78.410  42.140  69.770  1.00  0.00           C
ATOM   3588 HG21 VAL A 807      78.450  43.000  69.090  1.00  0.00           H
ATOM   3589 HG22 VAL A 807      77.910  41.330  69.200  1.00  0.00           H
ATOM   3590 HG23 VAL A 807      79.460  41.790  69.890  1.00  0.00           H
ATOM   3591  C   VAL A 807      77.070  41.490  73.480  1.00  0.00           C
ATOM   3592  O   VAL A 807      77.720  42.100  74.280  1.00  0.00           O
ATOM   3593  N   GLY A 808      75.720  41.180  73.670  1.00  0.00           N
ATOM   3594  HN  GLY A 808      75.140  41.010  72.870  1.00  0.00           H
ATOM   3595  CA  GLY A 808      75.100  41.140  74.950  1.00  0.00           C
ATOM   3596  HA1 GLY A 808      75.710  40.540  75.610  1.00  0.00           H
ATOM   3597  HA2 GLY A 808      74.130  40.700  74.800  1.00  0.00           H
ATOM   3598  C   GLY A 808      74.840  42.490  75.540  1.00  0.00           C
ATOM   3599  O   GLY A 808      74.660  42.610  76.700  1.00  0.00           O
ATOM   3600  N   VAL A 809      74.790  43.580  74.720  1.00  0.00           N
ATOM   3601  HN  VAL A 809      75.010  43.410  73.760  1.00  0.00           H
ATOM   3602  CA  VAL A 809      74.350  44.940  74.970  1.00  0.00           C
ATOM   3603  HA  VAL A 809      74.670  45.060  76.000  1.00  0.00           H
ATOM   3604  CB  VAL A 809      75.130  45.910  74.080  1.00  0.00           C
ATOM   3605  HB  VAL A 809      74.710  45.750  73.060  1.00  0.00           H
ATOM   3606  CG1 VAL A 809      74.730  47.400  74.450  1.00  0.00           C
ATOM   3607 HG11 VAL A 809      75.240  48.150  73.810  1.00  0.00           H
ATOM   3608 HG12 VAL A 809      74.910  47.650  75.520  1.00  0.00           H
ATOM   3609 HG13 VAL A 809      73.630  47.570  74.430  1.00  0.00           H
ATOM   3610  CG2 VAL A 809      76.620  45.590  73.970  1.00  0.00           C
ATOM   3611 HG21 VAL A 809      76.820  44.590  73.550  1.00  0.00           H
ATOM   3612 HG22 VAL A 809      77.070  45.620  74.990  1.00  0.00           H
ATOM   3613 HG23 VAL A 809      77.140  46.330  73.330  1.00  0.00           H
ATOM   3614  C   VAL A 809      72.870  44.990  74.760  1.00  0.00           C
ATOM   3615  O   VAL A 809      72.400  44.530  73.710  1.00  0.00           O
ATOM   3616  N   PRO A 810      72.040  45.430  75.670  1.00  0.00           N
ATOM   3617  CD  PRO A 810      72.500  45.810  77.070  1.00  0.00           C
ATOM   3618  HD1 PRO A 810      73.010  46.800  77.110  1.00  0.00           H
ATOM   3619  HD2 PRO A 810      73.280  45.090  77.430  1.00  0.00           H
ATOM   3620  CA  PRO A 810      70.600  45.100  75.700  1.00  0.00           C
ATOM   3621  HA  PRO A 810      70.530  44.150  75.200  1.00  0.00           H
ATOM   3622  CB  PRO A 810      70.380  44.710  77.200  1.00  0.00           C
ATOM   3623  HB1 PRO A 810      70.720  43.650  77.240  1.00  0.00           H
ATOM   3624  HB2 PRO A 810      69.360  44.810  77.640  1.00  0.00           H
ATOM   3625  CG  PRO A 810      71.340  45.600  78.050  1.00  0.00           C
ATOM   3626  HG1 PRO A 810      70.880  46.590  78.220  1.00  0.00           H
ATOM   3627  HG2 PRO A 810      71.580  45.100  79.030  1.00  0.00           H
ATOM   3628  C   PRO A 810      69.620  45.950  75.020  1.00  0.00           C
ATOM   3629  O   PRO A 810      69.040  46.820  75.630  1.00  0.00           O
ATOM   3630  N   SER A 811      69.390  45.830  73.680  1.00  0.00           N
ATOM   3631  HN  SER A 811      69.800  45.080  73.180  1.00  0.00           H
ATOM   3632  CA  SER A 811      68.500  46.690  72.930  1.00  0.00           C
ATOM   3633  HA  SER A 811      68.720  47.730  73.170  1.00  0.00           H
ATOM   3634  CB  SER A 811      68.820  46.480  71.420  1.00  0.00           C
ATOM   3635  HB1 SER A 811      69.820  46.980  71.280  1.00  0.00           H
ATOM   3636  HB2 SER A 811      68.210  47.140  70.760  1.00  0.00           H
ATOM   3637  OG  SER A 811      68.810  45.160  70.990  1.00  0.00           O
ATOM   3638  HG1 SER A 811      69.740  44.920  70.950  1.00  0.00           H
ATOM   3639  C   SER A 811      67.080  46.330  73.120  1.00  0.00           C
ATOM   3640  O   SER A 811      66.760  45.160  73.440  1.00  0.00           O
ATOM   3641  N   PRO A 812      66.120  47.240  73.040  1.00  0.00           N
ATOM   3642  CD  PRO A 812      66.370  48.720  73.000  1.00  0.00           C
ATOM   3643  HD1 PRO A 812      66.470  48.970  71.930  1.00  0.00           H
ATOM   3644  HD2 PRO A 812      67.280  49.050  73.540  1.00  0.00           H
ATOM   3645  CA  PRO A 812      64.730  46.970  73.370  1.00  0.00           C
ATOM   3646  HA  PRO A 812      64.780  46.510  74.350  1.00  0.00           H
ATOM   3647  CB  PRO A 812      63.990  48.280  73.500  1.00  0.00           C
ATOM   3648  HB1 PRO A 812      63.200  48.280  74.280  1.00  0.00           H
ATOM   3649  HB2 PRO A 812      63.490  48.530  72.540  1.00  0.00           H
ATOM   3650  CG  PRO A 812      65.130  49.280  73.640  1.00  0.00           C
ATOM   3651  HG1 PRO A 812      64.790  50.250  73.220  1.00  0.00           H
ATOM   3652  HG2 PRO A 812      65.400  49.520  74.690  1.00  0.00           H
ATOM   3653  C   PRO A 812      64.050  46.020  72.390  1.00  0.00           C
ATOM   3654  O   PRO A 812      64.070  46.140  71.170  1.00  0.00           O
ATOM   3655  N   LYS A 813      63.550  44.910  72.910  1.00  0.00           N
ATOM   3656  HN  LYS A 813      63.500  44.810  73.900  1.00  0.00           H
ATOM   3657  CA  LYS A 813      63.030  43.810  72.180  1.00  0.00           C
ATOM   3658  HA  LYS A 813      63.410  43.850  71.170  1.00  0.00           H
ATOM   3659  CB  LYS A 813      63.290  42.450  72.850  1.00  0.00           C
ATOM   3660  HB1 LYS A 813      62.810  41.620  72.290  1.00  0.00           H
ATOM   3661  HB2 LYS A 813      62.950  42.450  73.900  1.00  0.00           H
ATOM   3662  CG  LYS A 813      64.770  41.990  72.890  1.00  0.00           C
ATOM   3663  HG1 LYS A 813      64.910  41.050  73.460  1.00  0.00           H
ATOM   3664  HG2 LYS A 813      65.340  42.800  73.410  1.00  0.00           H
ATOM   3665  CD  LYS A 813      65.390  41.850  71.500  1.00  0.00           C
ATOM   3666  HD1 LYS A 813      65.320  42.790  70.900  1.00  0.00           H
ATOM   3667  HD2 LYS A 813      64.810  41.130  70.890  1.00  0.00           H
ATOM   3668  CE  LYS A 813      66.850  41.420  71.470  1.00  0.00           C
ATOM   3669  HE1 LYS A 813      67.260  41.010  70.530  1.00  0.00           H
ATOM   3670  HE2 LYS A 813      67.020  40.760  72.360  1.00  0.00           H
ATOM   3671  NZ  LYS A 813      67.700  42.610  71.870  1.00  0.00           N
ATOM   3672  HZ1 LYS A 813      67.860  42.650  72.900  1.00  0.00           H
ATOM   3673  HZ2 LYS A 813      67.490  43.590  71.590  1.00  0.00           H
ATOM   3674  HZ3 LYS A 813      68.660  42.570  71.480  1.00  0.00           H
ATOM   3675  C   LYS A 813      61.420  43.890  72.110  1.00  0.00           C
ATOM   3676  O   LYS A 813      60.820  44.540  72.970  1.00  0.00           O
ATOM   3677  N   LEU A 814      60.710  43.330  71.090  1.00  0.00           N
ATOM   3678  HN  LEU A 814      61.250  42.840  70.420  1.00  0.00           H
ATOM   3679  CA  LEU A 814      59.260  43.110  70.960  1.00  0.00           C
ATOM   3680  HA  LEU A 814      58.870  44.100  71.090  1.00  0.00           H
ATOM   3681  CB  LEU A 814      58.820  42.650  69.500  1.00  0.00           C
ATOM   3682  HB1 LEU A 814      59.220  41.610  69.470  1.00  0.00           H
ATOM   3683  HB2 LEU A 814      59.150  43.330  68.680  1.00  0.00           H
ATOM   3684  CG  LEU A 814      57.290  42.380  69.440  1.00  0.00           C
ATOM   3685  HG  LEU A 814      56.870  42.230  70.460  1.00  0.00           H
ATOM   3686  CD1 LEU A 814      56.330  43.500  68.850  1.00  0.00           C
ATOM   3687 HD11 LEU A 814      56.670  44.500  69.250  1.00  0.00           H
ATOM   3688 HD12 LEU A 814      55.280  43.270  69.120  1.00  0.00           H
ATOM   3689 HD13 LEU A 814      56.410  43.580  67.750  1.00  0.00           H
ATOM   3690  CD2 LEU A 814      56.960  41.060  68.680  1.00  0.00           C
ATOM   3691 HD21 LEU A 814      57.620  40.240  69.030  1.00  0.00           H
ATOM   3692 HD22 LEU A 814      57.200  41.350  67.640  1.00  0.00           H
ATOM   3693 HD23 LEU A 814      55.900  40.710  68.810  1.00  0.00           H
ATOM   3694  C   LEU A 814      58.800  42.240  72.210  1.00  0.00           C
ATOM   3695  O   LEU A 814      59.140  41.070  72.440  1.00  0.00           O
ATOM   3696  N   HSD A 815      57.940  42.710  73.120  1.00  0.00           N
ATOM   3697  HN  HSD A 815      57.560  43.630  73.000  1.00  0.00           H
ATOM   3698  CA  HSD A 815      57.420  41.930  74.170  1.00  0.00           C
ATOM   3699  HA  HSD A 815      58.130  41.160  74.420  1.00  0.00           H
ATOM   3700  CB  HSD A 815      57.130  42.640  75.460  1.00  0.00           C
ATOM   3701  HB1 HSD A 815      57.130  41.920  76.310  1.00  0.00           H
ATOM   3702  HB2 HSD A 815      56.230  43.280  75.430  1.00  0.00           H
ATOM   3703  ND1 HSD A 815      59.540  43.250  76.150  1.00  0.00           N
ATOM   3704  HD1 HSD A 815      59.890  42.320  76.330  1.00  0.00           H
ATOM   3705  CG  HSD A 815      58.260  43.520  75.790  1.00  0.00           C
ATOM   3706  CE1 HSD A 815      60.230  44.470  76.270  1.00  0.00           C
ATOM   3707  HE1 HSD A 815      61.280  44.560  76.560  1.00  0.00           H
ATOM   3708  NE2 HSD A 815      59.410  45.510  76.060  1.00  0.00           N
ATOM   3709  CD2 HSD A 815      58.210  44.880  75.760  1.00  0.00           C
ATOM   3710  HD2 HSD A 815      57.350  45.530  75.610  1.00  0.00           H
ATOM   3711  C   HSD A 815      56.110  41.320  73.690  1.00  0.00           C
ATOM   3712  O   HSD A 815      55.050  41.980  73.470  1.00  0.00           O
ATOM   3713  N   VAL A 816      56.140  39.970  73.650  1.00  0.00           N
ATOM   3714  HN  VAL A 816      57.060  39.570  73.710  1.00  0.00           H
ATOM   3715  CA  VAL A 816      55.150  39.140  73.100  1.00  0.00           C
ATOM   3716  HA  VAL A 816      54.180  39.610  73.210  1.00  0.00           H
ATOM   3717  CB  VAL A 816      55.380  38.900  71.590  1.00  0.00           C
ATOM   3718  HB  VAL A 816      55.190  39.820  71.010  1.00  0.00           H
ATOM   3719  CG1 VAL A 816      56.850  38.600  71.310  1.00  0.00           C
ATOM   3720 HG11 VAL A 816      57.520  39.450  71.580  1.00  0.00           H
ATOM   3721 HG12 VAL A 816      57.090  38.540  70.240  1.00  0.00           H
ATOM   3722 HG13 VAL A 816      57.280  37.720  71.850  1.00  0.00           H
ATOM   3723  CG2 VAL A 816      54.570  37.660  71.120  1.00  0.00           C
ATOM   3724 HG21 VAL A 816      54.760  37.410  70.060  1.00  0.00           H
ATOM   3725 HG22 VAL A 816      53.510  37.870  71.340  1.00  0.00           H
ATOM   3726 HG23 VAL A 816      54.800  36.760  71.730  1.00  0.00           H
ATOM   3727  C   VAL A 816      55.090  37.870  73.980  1.00  0.00           C
ATOM   3728  O   VAL A 816      56.110  37.230  74.240  1.00  0.00           O
ATOM   3729  N   PRO A 817      53.970  37.530  74.600  1.00  0.00           N
ATOM   3730  CD  PRO A 817      52.680  38.260  74.650  1.00  0.00           C
ATOM   3731  HD1 PRO A 817      52.380  38.500  73.610  1.00  0.00           H
ATOM   3732  HD2 PRO A 817      52.820  39.190  75.260  1.00  0.00           H
ATOM   3733  CA  PRO A 817      53.890  36.330  75.430  1.00  0.00           C
ATOM   3734  HA  PRO A 817      54.720  36.180  76.090  1.00  0.00           H
ATOM   3735  CB  PRO A 817      52.660  36.640  76.300  1.00  0.00           C
ATOM   3736  HB1 PRO A 817      53.090  37.330  77.070  1.00  0.00           H
ATOM   3737  HB2 PRO A 817      52.140  35.850  76.880  1.00  0.00           H
ATOM   3738  CG  PRO A 817      51.700  37.380  75.410  1.00  0.00           C
ATOM   3739  HG1 PRO A 817      51.080  36.910  74.630  1.00  0.00           H
ATOM   3740  HG2 PRO A 817      51.010  37.940  76.090  1.00  0.00           H
ATOM   3741  C   PRO A 817      53.680  35.060  74.640  1.00  0.00           C
ATOM   3742  O   PRO A 817      53.600  35.030  73.440  1.00  0.00           O
ATOM   3743  N   GLU A 818      53.520  33.950  75.380  1.00  0.00           N
ATOM   3744  HN  GLU A 818      53.790  34.000  76.330  1.00  0.00           H
ATOM   3745  CA  GLU A 818      53.380  32.560  74.840  1.00  0.00           C
ATOM   3746  HA  GLU A 818      53.420  32.640  73.760  1.00  0.00           H
ATOM   3747  CB  GLU A 818      54.500  31.500  75.290  1.00  0.00           C
ATOM   3748  HB1 GLU A 818      54.210  30.570  74.760  1.00  0.00           H
ATOM   3749  HB2 GLU A 818      54.490  31.290  76.380  1.00  0.00           H
ATOM   3750  CG  GLU A 818      55.880  32.030  74.890  1.00  0.00           C
ATOM   3751  HG1 GLU A 818      55.870  33.110  75.140  1.00  0.00           H
ATOM   3752  HG2 GLU A 818      56.050  32.070  73.790  1.00  0.00           H
ATOM   3753  CD  GLU A 818      57.080  31.300  75.530  1.00  0.00           C
ATOM   3754  OE1 GLU A 818      56.910  30.250  76.170  1.00  0.00           O
ATOM   3755  OE2 GLU A 818      58.250  31.820  75.490  1.00  0.00           O
ATOM   3756  C   GLU A 818      52.010  32.080  75.240  1.00  0.00           C
ATOM   3757  O   GLU A 818      51.680  30.890  75.310  1.00  0.00           O
ATOM   3758  N   LYS A 819      51.130  33.040  75.410  1.00  0.00           N
ATOM   3759  HN  LYS A 819      51.530  33.950  75.440  1.00  0.00           H
ATOM   3760  CA  LYS A 819      49.660  32.770  75.640  1.00  0.00           C
ATOM   3761  HA  LYS A 819      49.430  31.720  75.660  1.00  0.00           H
ATOM   3762  CB  LYS A 819      49.270  33.270  77.030  1.00  0.00           C
ATOM   3763  HB1 LYS A 819      49.650  34.290  77.270  1.00  0.00           H
ATOM   3764  HB2 LYS A 819      49.610  32.560  77.820  1.00  0.00           H
ATOM   3765  CG  LYS A 819      47.700  33.440  77.090  1.00  0.00           C
ATOM   3766  HG1 LYS A 819      47.310  34.120  76.320  1.00  0.00           H
ATOM   3767  HG2 LYS A 819      47.440  33.920  78.060  1.00  0.00           H
ATOM   3768  CD  LYS A 819      46.880  32.070  76.970  1.00  0.00           C
ATOM   3769  HD1 LYS A 819      47.620  31.250  76.980  1.00  0.00           H
ATOM   3770  HD2 LYS A 819      46.320  32.120  76.010  1.00  0.00           H
ATOM   3771  CE  LYS A 819      45.780  31.910  78.070  1.00  0.00           C
ATOM   3772  HE1 LYS A 819      44.970  32.670  77.990  1.00  0.00           H
ATOM   3773  HE2 LYS A 819      46.300  32.080  79.030  1.00  0.00           H
ATOM   3774  NZ  LYS A 819      45.230  30.550  78.210  1.00  0.00           N
ATOM   3775  HZ1 LYS A 819      44.900  30.010  77.400  1.00  0.00           H
ATOM   3776  HZ2 LYS A 819      44.380  30.630  78.800  1.00  0.00           H
ATOM   3777  HZ3 LYS A 819      45.960  30.020  78.740  1.00  0.00           H
ATOM   3778  C   LYS A 819      48.930  33.460  74.440  1.00  0.00           C
ATOM   3779  O   LYS A 819      49.140  34.640  74.250  1.00  0.00           O
ATOM   3780  N   PHE A 820      48.120  32.690  73.690  1.00  0.00           N
ATOM   3781  HN  PHE A 820      47.980  31.710  73.760  1.00  0.00           H
ATOM   3782  CA  PHE A 820      47.680  33.090  72.390  1.00  0.00           C
ATOM   3783  HA  PHE A 820      48.480  33.670  71.980  1.00  0.00           H
ATOM   3784  CB  PHE A 820      47.510  31.780  71.510  1.00  0.00           C
ATOM   3785  HB1 PHE A 820      47.270  32.090  70.470  1.00  0.00           H
ATOM   3786  HB2 PHE A 820      46.580  31.290  71.890  1.00  0.00           H
ATOM   3787  CG  PHE A 820      48.680  30.810  71.610  1.00  0.00           C
ATOM   3788  CD1 PHE A 820      49.980  31.160  71.810  1.00  0.00           C
ATOM   3789  HD1 PHE A 820      50.310  32.160  72.050  1.00  0.00           H
ATOM   3790  CE1 PHE A 820      51.010  30.190  72.020  1.00  0.00           C
ATOM   3791  HE1 PHE A 820      52.000  30.460  72.370  1.00  0.00           H
ATOM   3792  CZ  PHE A 820      50.620  28.870  71.790  1.00  0.00           C
ATOM   3793  HZ  PHE A 820      51.390  28.140  71.970  1.00  0.00           H
ATOM   3794  CD2 PHE A 820      48.360  29.430  71.400  1.00  0.00           C
ATOM   3795  HD2 PHE A 820      47.320  29.170  71.260  1.00  0.00           H
ATOM   3796  CE2 PHE A 820      49.290  28.460  71.660  1.00  0.00           C
ATOM   3797  HE2 PHE A 820      49.030  27.410  71.590  1.00  0.00           H
ATOM   3798  C   PHE A 820      46.380  33.850  72.430  1.00  0.00           C
ATOM   3799  O   PHE A 820      46.010  34.500  71.430  1.00  0.00           O
ATOM   3800  N   GLU A 821      45.550  33.820  73.450  1.00  0.00           N
ATOM   3801  HN  GLU A 821      45.700  33.310  74.300  1.00  0.00           H
ATOM   3802  CA  GLU A 821      44.400  34.670  73.660  1.00  0.00           C
ATOM   3803  HA  GLU A 821      43.670  34.610  72.870  1.00  0.00           H
ATOM   3804  CB  GLU A 821      43.630  34.370  75.020  1.00  0.00           C
ATOM   3805  HB1 GLU A 821      42.890  35.200  75.020  1.00  0.00           H
ATOM   3806  HB2 GLU A 821      44.350  34.550  75.850  1.00  0.00           H
ATOM   3807  CG  GLU A 821      42.900  33.030  74.950  1.00  0.00           C
ATOM   3808  HG1 GLU A 821      43.560  32.180  74.660  1.00  0.00           H
ATOM   3809  HG2 GLU A 821      42.070  33.180  74.230  1.00  0.00           H
ATOM   3810  CD  GLU A 821      42.180  32.800  76.270  1.00  0.00           C
ATOM   3811  OE1 GLU A 821      41.070  33.340  76.330  1.00  0.00           O
ATOM   3812  OE2 GLU A 821      42.660  32.030  77.140  1.00  0.00           O
ATOM   3813  C   GLU A 821      44.760  36.200  73.620  1.00  0.00           C
ATOM   3814  O   GLU A 821      45.900  36.500  73.830  1.00  0.00           O
ATOM   3815  N   PRO A 822      43.860  37.140  73.440  1.00  0.00           N
ATOM   3816  CD  PRO A 822      42.480  36.990  72.870  1.00  0.00           C
ATOM   3817  HD1 PRO A 822      41.870  36.580  73.700  1.00  0.00           H
ATOM   3818  HD2 PRO A 822      42.410  36.300  72.000  1.00  0.00           H
ATOM   3819  CA  PRO A 822      44.110  38.600  73.580  1.00  0.00           C
ATOM   3820  HA  PRO A 822      44.590  38.900  72.660  1.00  0.00           H
ATOM   3821  CB  PRO A 822      42.730  39.200  73.540  1.00  0.00           C
ATOM   3822  HB1 PRO A 822      42.620  40.240  73.160  1.00  0.00           H
ATOM   3823  HB2 PRO A 822      42.250  39.140  74.540  1.00  0.00           H
ATOM   3824  CG  PRO A 822      41.990  38.380  72.520  1.00  0.00           C
ATOM   3825  HG1 PRO A 822      40.890  38.400  72.580  1.00  0.00           H
ATOM   3826  HG2 PRO A 822      42.310  38.680  71.500  1.00  0.00           H
ATOM   3827  C   PRO A 822      44.840  39.040  74.960  1.00  0.00           C
ATOM   3828  O   PRO A 822      44.550  38.470  76.010  1.00  0.00           O
ATOM   3829  N   THR A 823      45.780  40.010  74.980  1.00  0.00           N
ATOM   3830  HN  THR A 823      45.940  40.630  74.220  1.00  0.00           H
ATOM   3831  CA  THR A 823      46.640  40.290  76.090  1.00  0.00           C
ATOM   3832  HA  THR A 823      47.060  39.350  76.420  1.00  0.00           H
ATOM   3833  CB  THR A 823      47.810  41.160  75.810  1.00  0.00           C
ATOM   3834  HB  THR A 823      48.490  41.290  76.680  1.00  0.00           H
ATOM   3835  OG1 THR A 823      47.520  42.410  75.270  1.00  0.00           O
ATOM   3836  HG1 THR A 823      47.060  42.940  75.930  1.00  0.00           H
ATOM   3837  CG2 THR A 823      48.740  40.490  74.810  1.00  0.00           C
ATOM   3838 HG21 THR A 823      48.200  40.000  73.960  1.00  0.00           H
ATOM   3839 HG22 THR A 823      49.280  39.740  75.430  1.00  0.00           H
ATOM   3840 HG23 THR A 823      49.500  41.260  74.580  1.00  0.00           H
ATOM   3841  C   THR A 823      45.880  40.870  77.280  1.00  0.00           C
ATOM   3842  O   THR A 823      46.220  40.560  78.430  1.00  0.00           O
ATOM   3843  N   HSD A 824      44.850  41.660  77.040  1.00  0.00           N
ATOM   3844  HN  HSD A 824      44.670  41.870  76.080  1.00  0.00           H
ATOM   3845  CA  HSD A 824      44.020  42.210  78.090  1.00  0.00           C
ATOM   3846  HA  HSD A 824      44.680  42.470  78.900  1.00  0.00           H
ATOM   3847  CB  HSD A 824      43.410  43.600  77.550  1.00  0.00           C
ATOM   3848  HB1 HSD A 824      42.900  43.440  76.580  1.00  0.00           H
ATOM   3849  HB2 HSD A 824      44.280  44.250  77.330  1.00  0.00           H
ATOM   3850  ND1 HSD A 824      42.870  44.520  79.810  1.00  0.00           N
ATOM   3851  HD1 HSD A 824      43.780  44.480  80.230  1.00  0.00           H
ATOM   3852  CG  HSD A 824      42.520  44.180  78.560  1.00  0.00           C
ATOM   3853  CE1 HSD A 824      41.800  44.970  80.440  1.00  0.00           C
ATOM   3854  HE1 HSD A 824      41.920  45.370  81.450  1.00  0.00           H
ATOM   3855  NE2 HSD A 824      40.740  44.940  79.670  1.00  0.00           N
ATOM   3856  CD2 HSD A 824      41.210  44.450  78.460  1.00  0.00           C
ATOM   3857  HD2 HSD A 824      40.540  44.150  77.660  1.00  0.00           H
ATOM   3858  C   HSD A 824      42.900  41.240  78.500  1.00  0.00           C
ATOM   3859  O   HSD A 824      42.400  40.640  77.590  1.00  0.00           O
ATOM   3860  N   PRO A 825      42.410  41.160  79.750  1.00  0.00           N
ATOM   3861  CD  PRO A 825      43.150  41.610  80.880  1.00  0.00           C
ATOM   3862  HD1 PRO A 825      42.690  42.560  81.220  1.00  0.00           H
ATOM   3863  HD2 PRO A 825      44.250  41.620  80.700  1.00  0.00           H
ATOM   3864  CA  PRO A 825      41.370  40.210  80.200  1.00  0.00           C
ATOM   3865  HA  PRO A 825      41.730  39.270  79.820  1.00  0.00           H
ATOM   3866  CB  PRO A 825      41.520  40.260  81.730  1.00  0.00           C
ATOM   3867  HB1 PRO A 825      41.140  39.300  82.170  1.00  0.00           H
ATOM   3868  HB2 PRO A 825      40.890  41.050  82.190  1.00  0.00           H
ATOM   3869  CG  PRO A 825      42.950  40.500  81.970  1.00  0.00           C
ATOM   3870  HG1 PRO A 825      43.330  40.720  82.990  1.00  0.00           H
ATOM   3871  HG2 PRO A 825      43.380  39.530  81.660  1.00  0.00           H
ATOM   3872  C   PRO A 825      39.970  40.380  79.600  1.00  0.00           C
ATOM   3873  O   PRO A 825      39.310  39.350  79.310  1.00  0.00           O
ATOM   3874  N   GLU A 826      39.480  41.620  79.480  1.00  0.00           N
ATOM   3875  HN  GLU A 826      40.000  42.380  79.860  1.00  0.00           H
ATOM   3876  CA  GLU A 826      38.130  41.850  78.980  1.00  0.00           C
ATOM   3877  HA  GLU A 826      37.600  40.950  79.260  1.00  0.00           H
ATOM   3878  CB  GLU A 826      37.410  43.030  79.650  1.00  0.00           C
ATOM   3879  HB1 GLU A 826      36.400  43.160  79.200  1.00  0.00           H
ATOM   3880  HB2 GLU A 826      37.920  43.970  79.360  1.00  0.00           H
ATOM   3881  CG  GLU A 826      37.160  42.770  81.150  1.00  0.00           C
ATOM   3882  HG1 GLU A 826      38.190  42.480  81.450  1.00  0.00           H
ATOM   3883  HG2 GLU A 826      36.460  41.920  81.290  1.00  0.00           H
ATOM   3884  CD  GLU A 826      36.720  44.000  81.930  1.00  0.00           C
ATOM   3885  OE1 GLU A 826      35.620  43.950  82.540  1.00  0.00           O
ATOM   3886  OE2 GLU A 826      37.340  45.060  81.840  1.00  0.00           O
ATOM   3887  C   GLU A 826      38.050  41.970  77.440  1.00  0.00           C
ATOM   3888  O   GLU A 826      37.160  42.620  76.880  1.00  0.00           O
ATOM   3889  N   ARG A 827      39.020  41.420  76.740  1.00  0.00           N
ATOM   3890  HN  ARG A 827      39.700  40.930  77.280  1.00  0.00           H
ATOM   3891  CA  ARG A 827      39.150  41.350  75.340  1.00  0.00           C
ATOM   3892  HA  ARG A 827      38.460  42.010  74.840  1.00  0.00           H
ATOM   3893  CB  ARG A 827      40.480  41.980  74.900  1.00  0.00           C
ATOM   3894  HB1 ARG A 827      40.930  41.340  74.110  1.00  0.00           H
ATOM   3895  HB2 ARG A 827      41.230  41.870  75.710  1.00  0.00           H
ATOM   3896  CG  ARG A 827      40.520  43.410  74.350  1.00  0.00           C
ATOM   3897  HG1 ARG A 827      41.590  43.740  74.380  1.00  0.00           H
ATOM   3898  HG2 ARG A 827      39.940  43.910  75.150  1.00  0.00           H
ATOM   3899  CD  ARG A 827      39.880  43.650  72.970  1.00  0.00           C
ATOM   3900  HD1 ARG A 827      40.010  44.670  72.550  1.00  0.00           H
ATOM   3901  HD2 ARG A 827      38.810  43.380  73.010  1.00  0.00           H
ATOM   3902  NE  ARG A 827      40.710  42.740  72.000  1.00  0.00           N
ATOM   3903  HE  ARG A 827      41.690  42.880  71.910  1.00  0.00           H
ATOM   3904  CZ  ARG A 827      40.190  41.770  71.250  1.00  0.00           C
ATOM   3905  NH1 ARG A 827      38.870  41.420  71.240  1.00  0.00           N
ATOM   3906 HH11 ARG A 827      38.240  41.880  71.870  1.00  0.00           H
ATOM   3907 HH12 ARG A 827      38.680  40.490  70.900  1.00  0.00           H
ATOM   3908  NH2 ARG A 827      40.920  41.090  70.440  1.00  0.00           N
ATOM   3909 HH21 ARG A 827      41.890  41.240  70.620  1.00  0.00           H
ATOM   3910 HH22 ARG A 827      40.430  40.930  69.590  1.00  0.00           H
ATOM   3911  C   ARG A 827      38.960  39.930  74.800  1.00  0.00           C
ATOM   3912  O   ARG A 827      39.570  39.010  75.270  1.00  0.00           O
ATOM   3913  N   GLY A 828      38.000  39.690  73.870  1.00  0.00           N
ATOM   3914  HN  GLY A 828      37.410  40.330  73.400  1.00  0.00           H
ATOM   3915  CA  GLY A 828      37.690  38.340  73.470  1.00  0.00           C
ATOM   3916  HA1 GLY A 828      36.750  38.100  73.930  1.00  0.00           H
ATOM   3917  HA2 GLY A 828      38.420  37.580  73.730  1.00  0.00           H
ATOM   3918  C   GLY A 828      37.520  38.210  71.930  1.00  0.00           C
ATOM   3919  O   GLY A 828      37.660  39.140  71.170  1.00  0.00           O
ATOM   3920  N   TRP A 829      37.110  37.060  71.520  1.00  0.00           N
ATOM   3921  HN  TRP A 829      37.070  36.340  72.200  1.00  0.00           H
ATOM   3922  CA  TRP A 829      37.060  36.730  70.110  1.00  0.00           C
ATOM   3923  HA  TRP A 829      37.770  37.320  69.540  1.00  0.00           H
ATOM   3924  CB  TRP A 829      37.410  35.200  69.960  1.00  0.00           C
ATOM   3925  HB1 TRP A 829      37.290  34.940  68.900  1.00  0.00           H
ATOM   3926  HB2 TRP A 829      36.710  34.670  70.640  1.00  0.00           H
ATOM   3927  CG  TRP A 829      38.800  34.860  70.290  1.00  0.00           C
ATOM   3928  CD1 TRP A 829      39.170  33.860  71.090  1.00  0.00           C
ATOM   3929  HD1 TRP A 829      38.530  33.230  71.680  1.00  0.00           H
ATOM   3930  NE1 TRP A 829      40.510  33.620  70.940  1.00  0.00           N
ATOM   3931  HE1 TRP A 829      41.080  33.070  71.520  1.00  0.00           H
ATOM   3932  CE2 TRP A 829      41.040  34.470  70.110  1.00  0.00           C
ATOM   3933  CD2 TRP A 829      40.050  35.350  69.700  1.00  0.00           C
ATOM   3934  CE3 TRP A 829      40.430  36.450  68.940  1.00  0.00           C
ATOM   3935  HE3 TRP A 829      39.610  37.100  68.670  1.00  0.00           H
ATOM   3936  CZ3 TRP A 829      41.750  36.690  68.560  1.00  0.00           C
ATOM   3937  HZ3 TRP A 829      41.960  37.550  67.950  1.00  0.00           H
ATOM   3938  CZ2 TRP A 829      42.400  34.630  69.800  1.00  0.00           C
ATOM   3939  HZ2 TRP A 829      43.160  33.890  70.030  1.00  0.00           H
ATOM   3940  CH2 TRP A 829      42.680  35.710  68.940  1.00  0.00           C
ATOM   3941  HH2 TRP A 829      43.620  35.960  68.460  1.00  0.00           H
ATOM   3942  C   TRP A 829      35.570  37.000  69.620  1.00  0.00           C
ATOM   3943  O   TRP A 829      35.390  37.050  68.390  1.00  0.00           O
ATOM   3944  N   ILE A 830      34.560  37.110  70.490  1.00  0.00           N
ATOM   3945  HN  ILE A 830      34.820  37.010  71.450  1.00  0.00           H
ATOM   3946  CA  ILE A 830      33.100  37.480  70.200  1.00  0.00           C
ATOM   3947  HA  ILE A 830      33.100  38.230  69.440  1.00  0.00           H
ATOM   3948  CB  ILE A 830      32.360  36.240  69.680  1.00  0.00           C
ATOM   3949  HB  ILE A 830      32.940  35.900  68.790  1.00  0.00           H
ATOM   3950  CG2 ILE A 830      32.470  35.070  70.740  1.00  0.00           C
ATOM   3951 HG21 ILE A 830      32.140  35.420  71.730  1.00  0.00           H
ATOM   3952 HG22 ILE A 830      33.510  34.680  70.780  1.00  0.00           H
ATOM   3953 HG23 ILE A 830      31.700  34.330  70.390  1.00  0.00           H
ATOM   3954  CG1 ILE A 830      30.910  36.340  69.110  1.00  0.00           C
ATOM   3955 HG11 ILE A 830      30.160  36.470  69.920  1.00  0.00           H
ATOM   3956 HG12 ILE A 830      30.680  35.470  68.430  1.00  0.00           H
ATOM   3957  CD  ILE A 830      30.750  37.580  68.220  1.00  0.00           C
ATOM   3958  HD1 ILE A 830      31.720  37.910  67.800  1.00  0.00           H
ATOM   3959  HD2 ILE A 830      30.410  38.400  68.890  1.00  0.00           H
ATOM   3960  HD3 ILE A 830      29.990  37.450  67.420  1.00  0.00           H
ATOM   3961  C   ILE A 830      32.520  38.080  71.480  1.00  0.00           C
ATOM   3962  O   ILE A 830      31.390  37.880  71.870  1.00  0.00           O
ATOM   3963  N   ILE A 831      33.290  38.900  72.240  1.00  0.00           N
ATOM   3964  HN  ILE A 831      34.220  39.160  72.010  1.00  0.00           H
ATOM   3965  CA  ILE A 831      32.710  39.390  73.560  1.00  0.00           C
ATOM   3966  HA  ILE A 831      31.660  39.110  73.620  1.00  0.00           H
ATOM   3967  CB  ILE A 831      33.570  38.960  74.810  1.00  0.00           C
ATOM   3968  HB  ILE A 831      34.580  39.420  74.820  1.00  0.00           H
ATOM   3969  CG2 ILE A 831      32.760  39.420  75.970  1.00  0.00           C
ATOM   3970 HG21 ILE A 831      31.790  38.860  75.970  1.00  0.00           H
ATOM   3971 HG22 ILE A 831      32.630  40.520  75.940  1.00  0.00           H
ATOM   3972 HG23 ILE A 831      33.350  39.190  76.880  1.00  0.00           H
ATOM   3973  CG1 ILE A 831      33.830  37.370  74.740  1.00  0.00           C
ATOM   3974 HG11 ILE A 831      34.390  37.350  75.700  1.00  0.00           H
ATOM   3975 HG12 ILE A 831      34.490  36.960  73.950  1.00  0.00           H
ATOM   3976  CD  ILE A 831      32.490  36.530  74.770  1.00  0.00           C
ATOM   3977  HD1 ILE A 831      31.770  36.850  75.550  1.00  0.00           H
ATOM   3978  HD2 ILE A 831      32.610  35.440  74.950  1.00  0.00           H
ATOM   3979  HD3 ILE A 831      32.070  36.580  73.750  1.00  0.00           H
ATOM   3980  C   ILE A 831      32.860  40.920  73.320  1.00  0.00           C
ATOM   3981  O   ILE A 831      33.930  41.490  73.120  1.00  0.00           O
ATOM   3982  N   SER A 832      31.760  41.610  73.480  1.00  0.00           N
ATOM   3983  HN  SER A 832      30.910  41.150  73.740  1.00  0.00           H
ATOM   3984  CA  SER A 832      31.640  43.050  73.480  1.00  0.00           C
ATOM   3985  HA  SER A 832      31.650  43.280  74.540  1.00  0.00           H
ATOM   3986  CB  SER A 832      32.780  44.010  72.820  1.00  0.00           C
ATOM   3987  HB1 SER A 832      33.090  43.680  71.800  1.00  0.00           H
ATOM   3988  HB2 SER A 832      33.700  43.900  73.430  1.00  0.00           H
ATOM   3989  OG  SER A 832      32.390  45.340  72.650  1.00  0.00           O
ATOM   3990  HG1 SER A 832      31.510  45.350  72.250  1.00  0.00           H
ATOM   3991  C   SER A 832      30.280  43.500  73.120  1.00  0.00           C
ATOM   3992  O   SER A 832      30.030  43.810  71.960  1.00  0.00           O
ATOM   3993  N   PRO A 833      29.290  43.590  74.140  1.00  0.00           N
ATOM   3994  CD  PRO A 833      29.440  43.130  75.510  1.00  0.00           C
ATOM   3995  HD1 PRO A 833      30.080  43.900  76.010  1.00  0.00           H
ATOM   3996  HD2 PRO A 833      29.970  42.150  75.470  1.00  0.00           H
ATOM   3997  CA  PRO A 833      28.030  44.300  73.990  1.00  0.00           C
ATOM   3998  HA  PRO A 833      27.440  43.770  73.250  1.00  0.00           H
ATOM   3999  CB  PRO A 833      27.320  44.260  75.290  1.00  0.00           C
ATOM   4000  HB1 PRO A 833      26.210  44.160  75.250  1.00  0.00           H
ATOM   4001  HB2 PRO A 833      27.580  45.080  75.980  1.00  0.00           H
ATOM   4002  CG  PRO A 833      28.010  43.100  76.030  1.00  0.00           C
ATOM   4003  HG1 PRO A 833      27.990  43.270  77.120  1.00  0.00           H
ATOM   4004  HG2 PRO A 833      27.500  42.150  75.810  1.00  0.00           H
ATOM   4005  C   PRO A 833      28.210  45.720  73.480  1.00  0.00           C
ATOM   4006  O   PRO A 833      29.210  46.310  73.760  1.00  0.00           O
ATOM   4007  N   LEU A 834      27.140  46.140  72.710  1.00  0.00           N
ATOM   4008  HN  LEU A 834      26.360  45.550  72.540  1.00  0.00           H
ATOM   4009  CA  LEU A 834      26.940  47.450  72.180  1.00  0.00           C
ATOM   4010  HA  LEU A 834      27.860  47.970  71.950  1.00  0.00           H
ATOM   4011  CB  LEU A 834      26.190  47.380  70.860  1.00  0.00           C
ATOM   4012  HB1 LEU A 834      25.780  48.380  70.590  1.00  0.00           H
ATOM   4013  HB2 LEU A 834      25.260  46.810  71.080  1.00  0.00           H
ATOM   4014  CG  LEU A 834      27.060  46.820  69.720  1.00  0.00           C
ATOM   4015  HG  LEU A 834      28.090  46.790  70.120  1.00  0.00           H
ATOM   4016  CD1 LEU A 834      26.630  45.400  69.570  1.00  0.00           C
ATOM   4017 HD11 LEU A 834      27.320  44.770  68.970  1.00  0.00           H
ATOM   4018 HD12 LEU A 834      25.610  45.470  69.130  1.00  0.00           H
ATOM   4019 HD13 LEU A 834      26.560  44.870  70.540  1.00  0.00           H
ATOM   4020  CD2 LEU A 834      27.070  47.610  68.420  1.00  0.00           C
ATOM   4021 HD21 LEU A 834      26.130  47.490  67.840  1.00  0.00           H
ATOM   4022 HD22 LEU A 834      27.880  47.180  67.800  1.00  0.00           H
ATOM   4023 HD23 LEU A 834      27.230  48.680  68.650  1.00  0.00           H
ATOM   4024  C   LEU A 834      26.110  48.330  73.130  1.00  0.00           C
ATOM   4025  O   LEU A 834      25.900  49.470  72.860  1.00  0.00           O
ATOM   4026  N   GLY A 835      25.740  47.820  74.340  1.00  0.00           N
ATOM   4027  HN  GLY A 835      26.150  46.970  74.640  1.00  0.00           H
ATOM   4028  CA  GLY A 835      24.840  48.450  75.250  1.00  0.00           C
ATOM   4029  HA1 GLY A 835      24.400  47.650  75.830  1.00  0.00           H
ATOM   4030  HA2 GLY A 835      24.080  48.910  74.640  1.00  0.00           H
ATOM   4031  C   GLY A 835      25.350  49.600  76.040  1.00  0.00           C
ATOM   4032  O   GLY A 835      24.530  50.430  76.450  1.00  0.00           O
ATOM   4033  N   ASP A 836      26.730  49.770  76.220  1.00  0.00           N
ATOM   4034  HN  ASP A 836      27.380  49.190  75.760  1.00  0.00           H
ATOM   4035  CA  ASP A 836      27.260  50.770  77.040  1.00  0.00           C
ATOM   4036  HA  ASP A 836      26.560  51.040  77.820  1.00  0.00           H
ATOM   4037  CB  ASP A 836      28.540  50.310  77.710  1.00  0.00           C
ATOM   4038  HB1 ASP A 836      29.100  51.160  78.160  1.00  0.00           H
ATOM   4039  HB2 ASP A 836      29.300  49.930  77.000  1.00  0.00           H
ATOM   4040  CG  ASP A 836      28.360  49.330  78.820  1.00  0.00           C
ATOM   4041  OD1 ASP A 836      27.160  49.000  79.270  1.00  0.00           O
ATOM   4042  OD2 ASP A 836      29.340  49.000  79.470  1.00  0.00           O
ATOM   4043  C   ASP A 836      27.320  52.160  76.370  1.00  0.00           C
ATOM   4044  O   ASP A 836      27.270  53.140  77.050  1.00  0.00           O
ATOM   4045  N   ASN A 837      27.440  52.280  75.070  1.00  0.00           N
ATOM   4046  HN  ASN A 837      27.540  51.400  74.590  1.00  0.00           H
ATOM   4047  CA  ASN A 837      27.390  53.590  74.290  1.00  0.00           C
ATOM   4048  HA  ASN A 837      28.080  54.290  74.720  1.00  0.00           H
ATOM   4049  CB  ASN A 837      27.860  53.330  72.830  1.00  0.00           C
ATOM   4050  HB1 ASN A 837      27.780  54.260  72.230  1.00  0.00           H
ATOM   4051  HB2 ASN A 837      27.270  52.500  72.380  1.00  0.00           H
ATOM   4052  CG  ASN A 837      29.260  52.920  72.920  1.00  0.00           C
ATOM   4053  OD1 ASN A 837      30.030  53.420  73.740  1.00  0.00           O
ATOM   4054  ND2 ASN A 837      29.650  52.030  71.920  1.00  0.00           N
ATOM   4055 HD21 ASN A 837      30.560  51.620  72.050  1.00  0.00           H
ATOM   4056 HD22 ASN A 837      28.940  51.630  71.350  1.00  0.00           H
ATOM   4057  C   ASN A 837      25.990  54.230  74.350  1.00  0.00           C
ATOM   4058  O   ASN A 837      25.000  53.480  74.290  1.00  0.00           O
ATOM   4059  N   PRO A 838      25.830  55.540  74.570  1.00  0.00           N
ATOM   4060  CD  PRO A 838      26.750  56.460  75.300  1.00  0.00           C
ATOM   4061  HD1 PRO A 838      27.510  56.610  74.520  1.00  0.00           H
ATOM   4062  HD2 PRO A 838      27.310  55.930  76.090  1.00  0.00           H
ATOM   4063  CA  PRO A 838      24.590  56.180  74.210  1.00  0.00           C
ATOM   4064  HA  PRO A 838      23.810  55.840  74.880  1.00  0.00           H
ATOM   4065  CB  PRO A 838      24.950  57.730  74.450  1.00  0.00           C
ATOM   4066  HB1 PRO A 838      23.980  58.250  74.600  1.00  0.00           H
ATOM   4067  HB2 PRO A 838      25.490  58.130  73.560  1.00  0.00           H
ATOM   4068  CG  PRO A 838      25.920  57.710  75.540  1.00  0.00           C
ATOM   4069  HG1 PRO A 838      26.450  58.670  75.370  1.00  0.00           H
ATOM   4070  HG2 PRO A 838      25.460  57.610  76.550  1.00  0.00           H
ATOM   4071  C   PRO A 838      23.990  55.940  72.870  1.00  0.00           C
ATOM   4072  O   PRO A 838      24.640  55.640  71.890  1.00  0.00           O
ATOM   4073  N   TRP A 839      22.640  55.900  72.820  1.00  0.00           N
ATOM   4074  HN  TRP A 839      22.120  55.830  73.660  1.00  0.00           H
ATOM   4075  CA  TRP A 839      21.900  55.520  71.660  1.00  0.00           C
ATOM   4076  HA  TRP A 839      22.090  54.480  71.480  1.00  0.00           H
ATOM   4077  CB  TRP A 839      20.340  55.490  71.960  1.00  0.00           C
ATOM   4078  HB1 TRP A 839      20.210  54.800  72.820  1.00  0.00           H
ATOM   4079  HB2 TRP A 839      19.740  55.060  71.130  1.00  0.00           H
ATOM   4080  CG  TRP A 839      19.780  56.880  72.360  1.00  0.00           C
ATOM   4081  CD1 TRP A 839      19.400  57.290  73.600  1.00  0.00           C
ATOM   4082  HD1 TRP A 839      19.490  56.730  74.510  1.00  0.00           H
ATOM   4083  NE1 TRP A 839      18.690  58.490  73.570  1.00  0.00           N
ATOM   4084  HE1 TRP A 839      18.410  58.870  74.420  1.00  0.00           H
ATOM   4085  CE2 TRP A 839      18.620  58.900  72.300  1.00  0.00           C
ATOM   4086  CD2 TRP A 839      19.250  57.900  71.500  1.00  0.00           C
ATOM   4087  CE3 TRP A 839      19.170  57.930  70.100  1.00  0.00           C
ATOM   4088  HE3 TRP A 839      19.660  57.160  69.530  1.00  0.00           H
ATOM   4089  CZ3 TRP A 839      18.530  58.990  69.550  1.00  0.00           C
ATOM   4090  HZ3 TRP A 839      18.370  59.110  68.490  1.00  0.00           H
ATOM   4091  CZ2 TRP A 839      18.030  59.940  71.710  1.00  0.00           C
ATOM   4092  HZ2 TRP A 839      17.630  60.770  72.270  1.00  0.00           H
ATOM   4093  CH2 TRP A 839      17.960  60.000  70.360  1.00  0.00           C
ATOM   4094  HH2 TRP A 839      17.620  60.890  69.850  1.00  0.00           H
ATOM   4095  C   TRP A 839      22.320  56.360  70.470  1.00  0.00           C
ATOM   4096  O   TRP A 839      22.570  55.950  69.330  1.00  0.00           O
ATOM   4097  N   TRP A 840      22.410  57.690  70.760  1.00  0.00           N
ATOM   4098  HN  TRP A 840      22.260  57.920  71.720  1.00  0.00           H
ATOM   4099  CA  TRP A 840      22.780  58.620  69.720  1.00  0.00           C
ATOM   4100  HA  TRP A 840      22.110  58.570  68.870  1.00  0.00           H
ATOM   4101  CB  TRP A 840      22.490  60.070  70.290  1.00  0.00           C
ATOM   4102  HB1 TRP A 840      21.390  60.080  70.430  1.00  0.00           H
ATOM   4103  HB2 TRP A 840      22.720  60.840  69.520  1.00  0.00           H
ATOM   4104  CG  TRP A 840      23.040  60.400  71.690  1.00  0.00           C
ATOM   4105  CD1 TRP A 840      22.490  60.130  72.920  1.00  0.00           C
ATOM   4106  HD1 TRP A 840      21.480  59.810  73.140  1.00  0.00           H
ATOM   4107  NE1 TRP A 840      23.170  60.880  73.810  1.00  0.00           N
ATOM   4108  HE1 TRP A 840      22.880  61.080  74.720  1.00  0.00           H
ATOM   4109  CE2 TRP A 840      24.290  61.380  73.310  1.00  0.00           C
ATOM   4110  CD2 TRP A 840      24.270  61.120  71.900  1.00  0.00           C
ATOM   4111  CE3 TRP A 840      25.250  61.550  71.070  1.00  0.00           C
ATOM   4112  HE3 TRP A 840      25.180  61.330  70.010  1.00  0.00           H
ATOM   4113  CZ3 TRP A 840      26.310  62.250  71.670  1.00  0.00           C
ATOM   4114  HZ3 TRP A 840      27.140  62.580  71.070  1.00  0.00           H
ATOM   4115  CZ2 TRP A 840      25.330  62.080  73.840  1.00  0.00           C
ATOM   4116  HZ2 TRP A 840      25.330  62.450  74.860  1.00  0.00           H
ATOM   4117  CH2 TRP A 840      26.340  62.530  73.010  1.00  0.00           C
ATOM   4118  HH2 TRP A 840      27.140  63.120  73.420  1.00  0.00           H
ATOM   4119  C   TRP A 840      24.180  58.500  69.180  1.00  0.00           C
ATOM   4120  O   TRP A 840      24.470  58.930  68.080  1.00  0.00           O
ATOM   4121  N   THR A 841      25.100  58.000  69.970  1.00  0.00           N
ATOM   4122  HN  THR A 841      24.730  57.630  70.820  1.00  0.00           H
ATOM   4123  CA  THR A 841      26.470  57.950  69.560  1.00  0.00           C
ATOM   4124  HA  THR A 841      26.710  58.760  68.880  1.00  0.00           H
ATOM   4125  CB  THR A 841      27.560  57.660  70.690  1.00  0.00           C
ATOM   4126  HB  THR A 841      28.540  57.480  70.180  1.00  0.00           H
ATOM   4127  OG1 THR A 841      27.200  56.530  71.550  1.00  0.00           O
ATOM   4128  HG1 THR A 841      26.250  56.370  71.510  1.00  0.00           H
ATOM   4129  CG2 THR A 841      27.670  58.750  71.620  1.00  0.00           C
ATOM   4130 HG21 THR A 841      28.290  58.390  72.480  1.00  0.00           H
ATOM   4131 HG22 THR A 841      26.680  58.920  72.080  1.00  0.00           H
ATOM   4132 HG23 THR A 841      28.080  59.690  71.210  1.00  0.00           H
ATOM   4133  C   THR A 841      26.610  56.820  68.590  1.00  0.00           C
ATOM   4134  O   THR A 841      27.410  56.800  67.680  1.00  0.00           O
ATOM   4135  N   LEU A 842      25.660  55.830  68.710  1.00  0.00           N
ATOM   4136  HN  LEU A 842      24.990  55.840  69.450  1.00  0.00           H
ATOM   4137  CA  LEU A 842      25.610  54.780  67.750  1.00  0.00           C
ATOM   4138  HA  LEU A 842      26.620  54.440  67.530  1.00  0.00           H
ATOM   4139  CB  LEU A 842      24.710  53.640  68.200  1.00  0.00           C
ATOM   4140  HB1 LEU A 842      24.440  52.950  67.360  1.00  0.00           H
ATOM   4141  HB2 LEU A 842      23.720  54.040  68.520  1.00  0.00           H
ATOM   4142  CG  LEU A 842      25.230  52.720  69.320  1.00  0.00           C
ATOM   4143  HG  LEU A 842      25.210  53.210  70.320  1.00  0.00           H
ATOM   4144  CD1 LEU A 842      24.310  51.480  69.500  1.00  0.00           C
ATOM   4145 HD11 LEU A 842      24.160  50.860  68.600  1.00  0.00           H
ATOM   4146 HD12 LEU A 842      23.310  51.910  69.730  1.00  0.00           H
ATOM   4147 HD13 LEU A 842      24.610  50.900  70.390  1.00  0.00           H
ATOM   4148  CD2 LEU A 842      26.580  52.220  68.910  1.00  0.00           C
ATOM   4149 HD21 LEU A 842      26.700  51.660  67.960  1.00  0.00           H
ATOM   4150 HD22 LEU A 842      27.010  51.590  69.720  1.00  0.00           H
ATOM   4151 HD23 LEU A 842      27.320  53.040  68.780  1.00  0.00           H
ATOM   4152  C   LEU A 842      25.120  55.240  66.340  1.00  0.00           C
ATOM   4153  O   LEU A 842      25.720  54.970  65.320  1.00  0.00           O
ATOM   4154  N   LEU A 843      24.130  56.090  66.230  1.00  0.00           N
ATOM   4155  HN  LEU A 843      23.780  56.500  67.070  1.00  0.00           H
ATOM   4156  CA  LEU A 843      23.490  56.640  65.070  1.00  0.00           C
ATOM   4157  HA  LEU A 843      23.280  55.820  64.390  1.00  0.00           H
ATOM   4158  CB  LEU A 843      22.190  57.400  65.370  1.00  0.00           C
ATOM   4159  HB1 LEU A 843      21.890  57.890  64.420  1.00  0.00           H
ATOM   4160  HB2 LEU A 843      22.400  58.210  66.110  1.00  0.00           H
ATOM   4161  CG  LEU A 843      21.120  56.390  65.810  1.00  0.00           C
ATOM   4162  HG  LEU A 843      21.520  55.890  66.720  1.00  0.00           H
ATOM   4163  CD1 LEU A 843      19.790  57.120  66.250  1.00  0.00           C
ATOM   4164 HD11 LEU A 843      19.250  57.560  65.380  1.00  0.00           H
ATOM   4165 HD12 LEU A 843      20.000  57.960  66.950  1.00  0.00           H
ATOM   4166 HD13 LEU A 843      19.170  56.400  66.840  1.00  0.00           H
ATOM   4167  CD2 LEU A 843      20.650  55.400  64.710  1.00  0.00           C
ATOM   4168 HD21 LEU A 843      20.110  54.550  65.160  1.00  0.00           H
ATOM   4169 HD22 LEU A 843      21.530  55.000  64.150  1.00  0.00           H
ATOM   4170 HD23 LEU A 843      19.990  55.910  63.960  1.00  0.00           H
ATOM   4171  C   LEU A 843      24.450  57.550  64.430  1.00  0.00           C
ATOM   4172  O   LEU A 843      24.550  57.620  63.210  1.00  0.00           O
ATOM   4173  N   ILE A 844      25.200  58.270  65.240  1.00  0.00           N
ATOM   4174  HN  ILE A 844      24.960  58.340  66.210  1.00  0.00           H
ATOM   4175  CA  ILE A 844      26.240  59.210  64.770  1.00  0.00           C
ATOM   4176  HA  ILE A 844      25.810  59.830  64.000  1.00  0.00           H
ATOM   4177  CB  ILE A 844      26.690  60.180  65.880  1.00  0.00           C
ATOM   4178  HB  ILE A 844      26.910  59.730  66.870  1.00  0.00           H
ATOM   4179  CG2 ILE A 844      28.060  60.870  65.620  1.00  0.00           C
ATOM   4180 HG21 ILE A 844      28.980  60.280  65.470  1.00  0.00           H
ATOM   4181 HG22 ILE A 844      28.220  61.700  66.340  1.00  0.00           H
ATOM   4182 HG23 ILE A 844      27.960  61.420  64.650  1.00  0.00           H
ATOM   4183  CG1 ILE A 844      25.590  61.270  66.210  1.00  0.00           C
ATOM   4184 HG11 ILE A 844      26.070  61.930  66.950  1.00  0.00           H
ATOM   4185 HG12 ILE A 844      24.720  60.630  66.470  1.00  0.00           H
ATOM   4186  CD  ILE A 844      25.080  62.110  65.040  1.00  0.00           C
ATOM   4187  HD1 ILE A 844      24.450  61.560  64.320  1.00  0.00           H
ATOM   4188  HD2 ILE A 844      25.890  62.660  64.540  1.00  0.00           H
ATOM   4189  HD3 ILE A 844      24.330  62.860  65.410  1.00  0.00           H
ATOM   4190  C   ILE A 844      27.380  58.500  64.050  1.00  0.00           C
ATOM   4191  O   ILE A 844      28.000  59.090  63.200  1.00  0.00           O
ATOM   4192  N   ALA A 845      27.580  57.190  64.360  1.00  0.00           N
ATOM   4193  HN  ALA A 845      26.860  56.780  64.950  1.00  0.00           H
ATOM   4194  CA  ALA A 845      28.760  56.430  64.040  1.00  0.00           C
ATOM   4195  HA  ALA A 845      29.610  56.990  64.370  1.00  0.00           H
ATOM   4196  CB  ALA A 845      28.720  55.060  64.700  1.00  0.00           C
ATOM   4197  HB1 ALA A 845      28.390  55.310  65.730  1.00  0.00           H
ATOM   4198  HB2 ALA A 845      29.690  54.510  64.750  1.00  0.00           H
ATOM   4199  HB3 ALA A 845      27.980  54.400  64.210  1.00  0.00           H
ATOM   4200  C   ALA A 845      28.900  56.200  62.490  1.00  0.00           C
ATOM   4201  O   ALA A 845      29.950  55.870  62.070  1.00  0.00           O
ATOM   4202  N   ALA A 846      27.820  56.410  61.750  1.00  0.00           N
ATOM   4203  HN  ALA A 846      26.920  56.520  62.170  1.00  0.00           H
ATOM   4204  CA  ALA A 846      27.820  56.500  60.300  1.00  0.00           C
ATOM   4205  HA  ALA A 846      28.190  55.600  59.830  1.00  0.00           H
ATOM   4206  CB  ALA A 846      26.370  56.640  59.750  1.00  0.00           C
ATOM   4207  HB1 ALA A 846      25.830  55.710  60.030  1.00  0.00           H
ATOM   4208  HB2 ALA A 846      26.350  56.860  58.660  1.00  0.00           H
ATOM   4209  HB3 ALA A 846      25.870  57.480  60.270  1.00  0.00           H
ATOM   4210  C   ALA A 846      28.690  57.610  59.790  1.00  0.00           C
ATOM   4211  O   ALA A 846      29.440  57.330  58.850  1.00  0.00           O
ATOM   4212  N   ILE A 847      28.730  58.860  60.350  1.00  0.00           N
ATOM   4213  HN  ILE A 847      28.140  59.100  61.110  1.00  0.00           H
ATOM   4214  CA  ILE A 847      29.610  59.930  59.980  1.00  0.00           C
ATOM   4215  HA  ILE A 847      29.380  60.140  58.950  1.00  0.00           H
ATOM   4216  CB  ILE A 847      29.290  61.330  60.560  1.00  0.00           C
ATOM   4217  HB  ILE A 847      29.400  61.300  61.660  1.00  0.00           H
ATOM   4218  CG2 ILE A 847      30.360  62.320  60.030  1.00  0.00           C
ATOM   4219 HG21 ILE A 847      29.940  63.340  60.160  1.00  0.00           H
ATOM   4220 HG22 ILE A 847      30.530  62.250  58.930  1.00  0.00           H
ATOM   4221 HG23 ILE A 847      31.350  62.280  60.530  1.00  0.00           H
ATOM   4222  CG1 ILE A 847      27.800  61.770  60.360  1.00  0.00           C
ATOM   4223 HG11 ILE A 847      26.930  61.080  60.430  1.00  0.00           H
ATOM   4224 HG12 ILE A 847      27.640  62.160  59.330  1.00  0.00           H
ATOM   4225  CD  ILE A 847      27.300  62.900  61.250  1.00  0.00           C
ATOM   4226  HD1 ILE A 847      28.080  63.640  61.520  1.00  0.00           H
ATOM   4227  HD2 ILE A 847      26.840  62.410  62.130  1.00  0.00           H
ATOM   4228  HD3 ILE A 847      26.510  63.370  60.620  1.00  0.00           H
ATOM   4229  C   ILE A 847      31.130  59.570  60.110  1.00  0.00           C
ATOM   4230  O   ILE A 847      31.920  59.780  59.070  1.00  0.00           O
ATOM   4231  N   PRO A 848      31.590  58.970  61.170  1.00  0.00           N
ATOM   4232  CD  PRO A 848      31.190  59.330  62.550  1.00  0.00           C
ATOM   4233  HD1 PRO A 848      30.310  58.740  62.880  1.00  0.00           H
ATOM   4234  HD2 PRO A 848      30.910  60.410  62.690  1.00  0.00           H
ATOM   4235  CA  PRO A 848      32.900  58.540  61.170  1.00  0.00           C
ATOM   4236  HA  PRO A 848      33.530  59.350  60.850  1.00  0.00           H
ATOM   4237  CB  PRO A 848      33.130  58.060  62.620  1.00  0.00           C
ATOM   4238  HB1 PRO A 848      34.210  57.990  62.830  1.00  0.00           H
ATOM   4239  HB2 PRO A 848      32.520  57.130  62.720  1.00  0.00           H
ATOM   4240  CG  PRO A 848      32.420  59.130  63.460  1.00  0.00           C
ATOM   4241  HG1 PRO A 848      32.230  58.810  64.510  1.00  0.00           H
ATOM   4242  HG2 PRO A 848      33.010  60.060  63.540  1.00  0.00           H
ATOM   4243  C   PRO A 848      33.160  57.400  60.210  1.00  0.00           C
ATOM   4244  O   PRO A 848      34.310  57.350  59.720  1.00  0.00           O
ATOM   4245  N   ALA A 849      32.190  56.440  59.930  1.00  0.00           N
ATOM   4246  HN  ALA A 849      31.310  56.570  60.390  1.00  0.00           H
ATOM   4247  CA  ALA A 849      32.190  55.420  58.930  1.00  0.00           C
ATOM   4248  HA  ALA A 849      33.070  54.800  59.050  1.00  0.00           H
ATOM   4249  CB  ALA A 849      30.940  54.520  59.050  1.00  0.00           C
ATOM   4250  HB1 ALA A 849      31.100  53.650  58.380  1.00  0.00           H
ATOM   4251  HB2 ALA A 849      29.950  54.990  58.920  1.00  0.00           H
ATOM   4252  HB3 ALA A 849      30.980  54.140  60.090  1.00  0.00           H
ATOM   4253  C   ALA A 849      32.290  56.020  57.530  1.00  0.00           C
ATOM   4254  O   ALA A 849      32.980  55.490  56.670  1.00  0.00           O
ATOM   4255  N   LEU A 850      31.580  57.090  57.130  1.00  0.00           N
ATOM   4256  HN  LEU A 850      30.820  57.470  57.660  1.00  0.00           H
ATOM   4257  CA  LEU A 850      31.810  57.850  55.910  1.00  0.00           C
ATOM   4258  HA  LEU A 850      31.750  57.120  55.120  1.00  0.00           H
ATOM   4259  CB  LEU A 850      30.800  59.060  56.000  1.00  0.00           C
ATOM   4260  HB1 LEU A 850      30.700  59.490  57.030  1.00  0.00           H
ATOM   4261  HB2 LEU A 850      29.830  58.600  55.710  1.00  0.00           H
ATOM   4262  CG  LEU A 850      31.240  60.370  55.200  1.00  0.00           C
ATOM   4263  HG  LEU A 850      32.330  60.530  55.120  1.00  0.00           H
ATOM   4264  CD1 LEU A 850      30.730  60.260  53.720  1.00  0.00           C
ATOM   4265 HD11 LEU A 850      31.300  60.890  53.010  1.00  0.00           H
ATOM   4266 HD12 LEU A 850      29.730  60.740  53.610  1.00  0.00           H
ATOM   4267 HD13 LEU A 850      30.660  59.210  53.370  1.00  0.00           H
ATOM   4268  CD2 LEU A 850      30.660  61.660  55.800  1.00  0.00           C
ATOM   4269 HD21 LEU A 850      29.560  61.790  55.750  1.00  0.00           H
ATOM   4270 HD22 LEU A 850      31.020  62.430  55.090  1.00  0.00           H
ATOM   4271 HD23 LEU A 850      31.090  61.710  56.820  1.00  0.00           H
ATOM   4272  C   LEU A 850      33.240  58.380  55.780  1.00  0.00           C
ATOM   4273  O   LEU A 850      33.980  58.430  54.760  1.00  0.00           O
ATOM   4274  N   LEU A 851      33.790  58.870  56.980  1.00  0.00           N
ATOM   4275  HN  LEU A 851      33.240  59.020  57.800  1.00  0.00           H
ATOM   4276  CA  LEU A 851      35.160  59.300  56.900  1.00  0.00           C
ATOM   4277  HA  LEU A 851      35.330  59.990  56.070  1.00  0.00           H
ATOM   4278  CB  LEU A 851      35.460  60.130  58.140  1.00  0.00           C
ATOM   4279  HB1 LEU A 851      36.540  60.380  58.220  1.00  0.00           H
ATOM   4280  HB2 LEU A 851      35.150  59.510  59.010  1.00  0.00           H
ATOM   4281  CG  LEU A 851      34.610  61.460  58.140  1.00  0.00           C
ATOM   4282  HG  LEU A 851      33.580  61.250  57.780  1.00  0.00           H
ATOM   4283  CD1 LEU A 851      34.440  61.980  59.510  1.00  0.00           C
ATOM   4284 HD11 LEU A 851      35.340  62.220  60.110  1.00  0.00           H
ATOM   4285 HD12 LEU A 851      33.710  61.430  60.140  1.00  0.00           H
ATOM   4286 HD13 LEU A 851      33.970  62.980  59.380  1.00  0.00           H
ATOM   4287  CD2 LEU A 851      35.260  62.530  57.270  1.00  0.00           C
ATOM   4288 HD21 LEU A 851      35.860  63.270  57.820  1.00  0.00           H
ATOM   4289 HD22 LEU A 851      34.420  63.120  56.820  1.00  0.00           H
ATOM   4290 HD23 LEU A 851      35.840  62.070  56.440  1.00  0.00           H
ATOM   4291  C   LEU A 851      36.220  58.110  56.800  1.00  0.00           C
ATOM   4292  O   LEU A 851      37.180  58.240  56.000  1.00  0.00           O
ATOM   4293  N   CYS A 852      35.990  56.930  57.450  1.00  0.00           N
ATOM   4294  HN  CYS A 852      35.190  56.830  58.050  1.00  0.00           H
ATOM   4295  CA  CYS A 852      36.640  55.670  57.260  1.00  0.00           C
ATOM   4296  HA  CYS A 852      37.710  55.760  57.400  1.00  0.00           H
ATOM   4297  CB  CYS A 852      36.060  54.640  58.290  1.00  0.00           C
ATOM   4298  HB1 CYS A 852      34.990  54.490  58.010  1.00  0.00           H
ATOM   4299  HB2 CYS A 852      36.200  55.130  59.270  1.00  0.00           H
ATOM   4300  SG  CYS A 852      36.850  53.030  58.400  1.00  0.00           S
ATOM   4301  HG1 CYS A 852      35.800  52.380  57.920  1.00  0.00           H
ATOM   4302  C   CYS A 852      36.530  54.970  55.880  1.00  0.00           C
ATOM   4303  O   CYS A 852      37.480  54.490  55.350  1.00  0.00           O
ATOM   4304  N   THR A 853      35.350  54.960  55.200  1.00  0.00           N
ATOM   4305  HN  THR A 853      34.590  55.440  55.640  1.00  0.00           H
ATOM   4306  CA  THR A 853      35.120  54.360  53.850  1.00  0.00           C
ATOM   4307  HA  THR A 853      35.330  53.310  53.860  1.00  0.00           H
ATOM   4308  CB  THR A 853      33.700  54.540  53.510  1.00  0.00           C
ATOM   4309  HB  THR A 853      33.370  55.590  53.390  1.00  0.00           H
ATOM   4310  OG1 THR A 853      32.900  53.910  54.450  1.00  0.00           O
ATOM   4311  HG1 THR A 853      32.830  54.410  55.270  1.00  0.00           H
ATOM   4312  CG2 THR A 853      33.430  53.680  52.240  1.00  0.00           C
ATOM   4313 HG21 THR A 853      33.450  52.590  52.480  1.00  0.00           H
ATOM   4314 HG22 THR A 853      34.060  53.930  51.370  1.00  0.00           H
ATOM   4315 HG23 THR A 853      32.410  53.850  51.850  1.00  0.00           H
ATOM   4316  C   THR A 853      35.980  55.000  52.740  1.00  0.00           C
ATOM   4317  O   THR A 853      36.500  54.370  51.800  1.00  0.00           O
ATOM   4318  N   ILE A 854      36.120  56.330  52.790  1.00  0.00           N
ATOM   4319  HN  ILE A 854      35.780  56.860  53.560  1.00  0.00           H
ATOM   4320  CA  ILE A 854      36.990  57.030  51.880  1.00  0.00           C
ATOM   4321  HA  ILE A 854      36.640  56.820  50.880  1.00  0.00           H
ATOM   4322  CB  ILE A 854      36.940  58.570  52.160  1.00  0.00           C
ATOM   4323  HB  ILE A 854      37.130  58.690  53.250  1.00  0.00           H
ATOM   4324  CG2 ILE A 854      38.080  59.330  51.440  1.00  0.00           C
ATOM   4325 HG21 ILE A 854      37.820  60.400  51.360  1.00  0.00           H
ATOM   4326 HG22 ILE A 854      38.000  58.990  50.380  1.00  0.00           H
ATOM   4327 HG23 ILE A 854      39.160  59.270  51.690  1.00  0.00           H
ATOM   4328  CG1 ILE A 854      35.530  59.120  51.820  1.00  0.00           C
ATOM   4329 HG11 ILE A 854      34.770  58.460  52.290  1.00  0.00           H
ATOM   4330 HG12 ILE A 854      35.290  59.060  50.730  1.00  0.00           H
ATOM   4331  CD  ILE A 854      35.200  60.510  52.290  1.00  0.00           C
ATOM   4332  HD1 ILE A 854      34.140  60.780  52.070  1.00  0.00           H
ATOM   4333  HD2 ILE A 854      35.850  61.300  51.850  1.00  0.00           H
ATOM   4334  HD3 ILE A 854      35.370  60.570  53.380  1.00  0.00           H
ATOM   4335  C   ILE A 854      38.520  56.570  51.950  1.00  0.00           C
ATOM   4336  O   ILE A 854      39.110  56.230  50.940  1.00  0.00           O
ATOM   4337  N   LEU A 855      39.180  56.440  53.100  1.00  0.00           N
ATOM   4338  HN  LEU A 855      38.650  56.650  53.910  1.00  0.00           H
ATOM   4339  CA  LEU A 855      40.540  56.010  53.370  1.00  0.00           C
ATOM   4340  HA  LEU A 855      41.130  56.620  52.690  1.00  0.00           H
ATOM   4341  CB  LEU A 855      40.800  56.190  54.850  1.00  0.00           C
ATOM   4342  HB1 LEU A 855      41.830  55.820  55.080  1.00  0.00           H
ATOM   4343  HB2 LEU A 855      40.060  55.590  55.430  1.00  0.00           H
ATOM   4344  CG  LEU A 855      40.690  57.650  55.270  1.00  0.00           C
ATOM   4345  HG  LEU A 855      39.710  58.000  54.850  1.00  0.00           H
ATOM   4346  CD1 LEU A 855      40.460  57.800  56.780  1.00  0.00           C
ATOM   4347 HD11 LEU A 855      41.430  57.550  57.260  1.00  0.00           H
ATOM   4348 HD12 LEU A 855      39.610  57.170  57.120  1.00  0.00           H
ATOM   4349 HD13 LEU A 855      40.290  58.860  57.060  1.00  0.00           H
ATOM   4350  CD2 LEU A 855      41.800  58.560  54.610  1.00  0.00           C
ATOM   4351 HD21 LEU A 855      42.790  58.070  54.670  1.00  0.00           H
ATOM   4352 HD22 LEU A 855      41.710  59.500  55.180  1.00  0.00           H
ATOM   4353 HD23 LEU A 855      41.660  58.770  53.530  1.00  0.00           H
ATOM   4354  C   LEU A 855      40.790  54.500  52.890  1.00  0.00           C
ATOM   4355  O   LEU A 855      41.640  54.270  52.020  1.00  0.00           O
ATOM   4356  N   ILE A 856      39.840  53.680  53.320  1.00  0.00           N
ATOM   4357  HN  ILE A 856      39.140  54.150  53.840  1.00  0.00           H
ATOM   4358  CA  ILE A 856      39.660  52.270  52.970  1.00  0.00           C
ATOM   4359  HA  ILE A 856      40.620  51.830  53.180  1.00  0.00           H
ATOM   4360  CB  ILE A 856      38.640  51.630  53.890  1.00  0.00           C
ATOM   4361  HB  ILE A 856      37.700  52.200  53.980  1.00  0.00           H
ATOM   4362  CG2 ILE A 856      38.100  50.270  53.380  1.00  0.00           C
ATOM   4363 HG21 ILE A 856      37.530  50.500  52.450  1.00  0.00           H
ATOM   4364 HG22 ILE A 856      37.370  49.890  54.130  1.00  0.00           H
ATOM   4365 HG23 ILE A 856      38.850  49.490  53.150  1.00  0.00           H
ATOM   4366  CG1 ILE A 856      39.240  51.510  55.390  1.00  0.00           C
ATOM   4367 HG11 ILE A 856      39.230  52.590  55.670  1.00  0.00           H
ATOM   4368 HG12 ILE A 856      40.330  51.310  55.290  1.00  0.00           H
ATOM   4369  CD  ILE A 856      38.500  50.650  56.380  1.00  0.00           C
ATOM   4370  HD1 ILE A 856      38.410  49.560  56.150  1.00  0.00           H
ATOM   4371  HD2 ILE A 856      37.450  51.020  56.470  1.00  0.00           H
ATOM   4372  HD3 ILE A 856      38.940  50.670  57.400  1.00  0.00           H
ATOM   4373  C   ILE A 856      39.510  52.040  51.500  1.00  0.00           C
ATOM   4374  O   ILE A 856      40.400  51.340  50.930  1.00  0.00           O
ATOM   4375  N   PHE A 857      38.550  52.670  50.870  1.00  0.00           N
ATOM   4376  HN  PHE A 857      38.000  53.280  51.430  1.00  0.00           H
ATOM   4377  CA  PHE A 857      38.380  52.680  49.470  1.00  0.00           C
ATOM   4378  HA  PHE A 857      38.590  51.610  49.360  1.00  0.00           H
ATOM   4379  CB  PHE A 857      36.930  52.980  48.950  1.00  0.00           C
ATOM   4380  HB1 PHE A 857      36.620  53.960  49.350  1.00  0.00           H
ATOM   4381  HB2 PHE A 857      36.370  52.230  49.570  1.00  0.00           H
ATOM   4382  CG  PHE A 857      36.650  52.940  47.480  1.00  0.00           C
ATOM   4383  CD1 PHE A 857      35.940  51.880  46.970  1.00  0.00           C
ATOM   4384  HD1 PHE A 857      35.660  51.040  47.600  1.00  0.00           H
ATOM   4385  CE1 PHE A 857      35.530  51.720  45.630  1.00  0.00           C
ATOM   4386  HE1 PHE A 857      34.960  50.850  45.350  1.00  0.00           H
ATOM   4387  CZ  PHE A 857      35.900  52.750  44.730  1.00  0.00           C
ATOM   4388  HZ  PHE A 857      35.800  52.680  43.650  1.00  0.00           H
ATOM   4389  CD2 PHE A 857      37.040  53.940  46.540  1.00  0.00           C
ATOM   4390  HD2 PHE A 857      37.590  54.830  46.800  1.00  0.00           H
ATOM   4391  CE2 PHE A 857      36.690  53.840  45.180  1.00  0.00           C
ATOM   4392  HE2 PHE A 857      36.990  54.640  44.510  1.00  0.00           H
ATOM   4393  C   PHE A 857      39.540  53.210  48.590  1.00  0.00           C
ATOM   4394  O   PHE A 857      40.070  52.440  47.720  1.00  0.00           O
ATOM   4395  N   MET A 858      40.070  54.470  48.860  1.00  0.00           N
ATOM   4396  HN  MET A 858      39.740  54.990  49.640  1.00  0.00           H
ATOM   4397  CA  MET A 858      41.320  54.960  48.220  1.00  0.00           C
ATOM   4398  HA  MET A 858      41.130  55.080  47.170  1.00  0.00           H
ATOM   4399  CB  MET A 858      41.750  56.330  48.750  1.00  0.00           C
ATOM   4400  HB1 MET A 858      42.780  56.490  48.370  1.00  0.00           H
ATOM   4401  HB2 MET A 858      41.800  56.350  49.860  1.00  0.00           H
ATOM   4402  CG  MET A 858      40.830  57.530  48.450  1.00  0.00           C
ATOM   4403  HG1 MET A 858      41.450  58.370  48.830  1.00  0.00           H
ATOM   4404  HG2 MET A 858      39.820  57.450  48.920  1.00  0.00           H
ATOM   4405  SD  MET A 858      40.620  57.950  46.610  1.00  0.00           S
ATOM   4406  CE  MET A 858      39.860  59.570  46.850  1.00  0.00           C
ATOM   4407  HE1 MET A 858      39.180  59.500  47.730  1.00  0.00           H
ATOM   4408  HE2 MET A 858      39.240  59.920  46.000  1.00  0.00           H
ATOM   4409  HE3 MET A 858      40.660  60.300  47.090  1.00  0.00           H
ATOM   4410  C   MET A 858      42.470  53.980  48.270  1.00  0.00           C
ATOM   4411  O   MET A 858      43.120  53.670  47.260  1.00  0.00           O
ATOM   4412  N   ASP A 859      42.760  53.490  49.510  1.00  0.00           N
ATOM   4413  HN  ASP A 859      42.320  53.770  50.360  1.00  0.00           H
ATOM   4414  CA  ASP A 859      44.070  52.950  49.720  1.00  0.00           C
ATOM   4415  HA  ASP A 859      44.820  53.520  49.200  1.00  0.00           H
ATOM   4416  CB  ASP A 859      44.210  53.020  51.270  1.00  0.00           C
ATOM   4417  HB1 ASP A 859      43.480  52.360  51.790  1.00  0.00           H
ATOM   4418  HB2 ASP A 859      44.050  54.070  51.590  1.00  0.00           H
ATOM   4419  CG  ASP A 859      45.520  52.620  51.830  1.00  0.00           C
ATOM   4420  OD1 ASP A 859      46.470  53.240  51.290  1.00  0.00           O
ATOM   4421  OD2 ASP A 859      45.560  51.840  52.780  1.00  0.00           O
ATOM   4422  C   ASP A 859      44.070  51.470  49.170  1.00  0.00           C
ATOM   4423  O   ASP A 859      45.120  50.960  48.700  1.00  0.00           O
ATOM   4424  N   GLN A 860      42.950  50.770  49.340  1.00  0.00           N
ATOM   4425  HN  GLN A 860      42.210  51.190  49.870  1.00  0.00           H
ATOM   4426  CA  GLN A 860      42.690  49.440  48.820  1.00  0.00           C
ATOM   4427  HA  GLN A 860      43.450  48.750  49.140  1.00  0.00           H
ATOM   4428  CB  GLN A 860      41.300  48.810  49.170  1.00  0.00           C
ATOM   4429  HB1 GLN A 860      40.580  49.600  48.860  1.00  0.00           H
ATOM   4430  HB2 GLN A 860      41.250  48.730  50.280  1.00  0.00           H
ATOM   4431  CG  GLN A 860      41.040  47.380  48.640  1.00  0.00           C
ATOM   4432  HG1 GLN A 860      40.970  47.420  47.530  1.00  0.00           H
ATOM   4433  HG2 GLN A 860      40.080  47.030  49.070  1.00  0.00           H
ATOM   4434  CD  GLN A 860      42.070  46.260  48.980  1.00  0.00           C
ATOM   4435  OE1 GLN A 860      42.740  46.250  49.960  1.00  0.00           O
ATOM   4436  NE2 GLN A 860      42.180  45.240  48.130  1.00  0.00           N
ATOM   4437 HE21 GLN A 860      41.770  45.270  47.220  1.00  0.00           H
ATOM   4438 HE22 GLN A 860      42.680  44.420  48.390  1.00  0.00           H
ATOM   4439  C   GLN A 860      42.830  49.380  47.310  1.00  0.00           C
ATOM   4440  O   GLN A 860      43.630  48.490  46.840  1.00  0.00           O
ATOM   4441  N   GLN A 861      42.200  50.410  46.630  1.00  0.00           N
ATOM   4442  HN  GLN A 861      41.830  51.190  47.130  1.00  0.00           H
ATOM   4443  CA  GLN A 861      42.050  50.390  45.190  1.00  0.00           C
ATOM   4444  HA  GLN A 861      42.010  49.350  44.870  1.00  0.00           H
ATOM   4445  CB  GLN A 861      40.800  51.230  44.860  1.00  0.00           C
ATOM   4446  HB1 GLN A 861      40.750  51.340  43.750  1.00  0.00           H
ATOM   4447  HB2 GLN A 861      40.870  52.270  45.230  1.00  0.00           H
ATOM   4448  CG  GLN A 861      39.440  50.670  45.330  1.00  0.00           C
ATOM   4449  HG1 GLN A 861      38.620  51.370  45.040  1.00  0.00           H
ATOM   4450  HG2 GLN A 861      39.470  50.550  46.430  1.00  0.00           H
ATOM   4451  CD  GLN A 861      39.140  49.230  44.770  1.00  0.00           C
ATOM   4452  OE1 GLN A 861      39.850  48.290  44.560  1.00  0.00           O
ATOM   4453  NE2 GLN A 861      37.790  48.910  44.760  1.00  0.00           N
ATOM   4454 HE21 GLN A 861      37.560  47.950  44.610  1.00  0.00           H
ATOM   4455 HE22 GLN A 861      37.160  49.680  44.800  1.00  0.00           H
ATOM   4456  C   GLN A 861      43.250  51.020  44.470  1.00  0.00           C
ATOM   4457  O   GLN A 861      43.560  50.560  43.360  1.00  0.00           O
ATOM   4458  N   ILE A 862      44.030  51.920  45.150  1.00  0.00           N
ATOM   4459  HN  ILE A 862      43.720  52.350  46.000  1.00  0.00           H
ATOM   4460  CA  ILE A 862      45.260  52.470  44.590  1.00  0.00           C
ATOM   4461  HA  ILE A 862      45.030  52.820  43.600  1.00  0.00           H
ATOM   4462  CB  ILE A 862      45.730  53.640  45.450  1.00  0.00           C
ATOM   4463  HB  ILE A 862      45.480  53.420  46.510  1.00  0.00           H
ATOM   4464  CG2 ILE A 862      47.190  53.940  45.380  1.00  0.00           C
ATOM   4465 HG21 ILE A 862      47.510  54.370  44.410  1.00  0.00           H
ATOM   4466 HG22 ILE A 862      47.890  53.070  45.360  1.00  0.00           H
ATOM   4467 HG23 ILE A 862      47.540  54.590  46.200  1.00  0.00           H
ATOM   4468  CG1 ILE A 862      44.930  54.880  45.090  1.00  0.00           C
ATOM   4469 HG11 ILE A 862      43.820  54.790  45.010  1.00  0.00           H
ATOM   4470 HG12 ILE A 862      45.200  55.140  44.050  1.00  0.00           H
ATOM   4471  CD  ILE A 862      45.140  56.170  45.910  1.00  0.00           C
ATOM   4472  HD1 ILE A 862      44.420  56.180  46.760  1.00  0.00           H
ATOM   4473  HD2 ILE A 862      45.090  57.130  45.350  1.00  0.00           H
ATOM   4474  HD3 ILE A 862      46.170  56.160  46.330  1.00  0.00           H
ATOM   4475  C   ILE A 862      46.310  51.350  44.490  1.00  0.00           C
ATOM   4476  O   ILE A 862      46.980  51.230  43.490  1.00  0.00           O
ATOM   4477  N   THR A 863      46.440  50.500  45.530  1.00  0.00           N
ATOM   4478  HN  THR A 863      45.940  50.680  46.380  1.00  0.00           H
ATOM   4479  CA  THR A 863      47.140  49.180  45.510  1.00  0.00           C
ATOM   4480  HA  THR A 863      48.150  49.470  45.290  1.00  0.00           H
ATOM   4481  CB  THR A 863      47.190  48.490  46.890  1.00  0.00           C
ATOM   4482  HB  THR A 863      46.260  47.910  47.080  1.00  0.00           H
ATOM   4483  OG1 THR A 863      47.460  49.470  47.910  1.00  0.00           O
ATOM   4484  HG1 THR A 863      46.690  49.960  48.200  1.00  0.00           H
ATOM   4485  CG2 THR A 863      48.320  47.430  46.910  1.00  0.00           C
ATOM   4486 HG21 THR A 863      48.300  46.630  46.130  1.00  0.00           H
ATOM   4487 HG22 THR A 863      48.340  46.960  47.920  1.00  0.00           H
ATOM   4488 HG23 THR A 863      49.270  47.940  46.650  1.00  0.00           H
ATOM   4489  C   THR A 863      46.700  48.170  44.540  1.00  0.00           C
ATOM   4490  O   THR A 863      47.540  47.620  43.810  1.00  0.00           O
ATOM   4491  N   ALA A 864      45.370  47.890  44.390  1.00  0.00           N
ATOM   4492  HN  ALA A 864      44.660  48.200  45.030  1.00  0.00           H
ATOM   4493  CA  ALA A 864      44.780  47.100  43.330  1.00  0.00           C
ATOM   4494  HA  ALA A 864      45.150  46.100  43.520  1.00  0.00           H
ATOM   4495  CB  ALA A 864      43.270  47.000  43.610  1.00  0.00           C
ATOM   4496  HB1 ALA A 864      42.870  46.250  42.900  1.00  0.00           H
ATOM   4497  HB2 ALA A 864      42.760  47.980  43.540  1.00  0.00           H
ATOM   4498  HB3 ALA A 864      43.170  46.670  44.670  1.00  0.00           H
ATOM   4499  C   ALA A 864      45.070  47.490  41.800  1.00  0.00           C
ATOM   4500  O   ALA A 864      45.390  46.710  40.930  1.00  0.00           O
ATOM   4501  N   VAL A 865      45.050  48.860  41.550  1.00  0.00           N
ATOM   4502  HN  VAL A 865      44.610  49.410  42.270  1.00  0.00           H
ATOM   4503  CA  VAL A 865      45.420  49.440  40.320  1.00  0.00           C
ATOM   4504  HA  VAL A 865      44.880  49.020  39.490  1.00  0.00           H
ATOM   4505  CB  VAL A 865      45.130  50.920  40.160  1.00  0.00           C
ATOM   4506  HB  VAL A 865      45.400  51.480  41.080  1.00  0.00           H
ATOM   4507  CG1 VAL A 865      45.800  51.520  38.920  1.00  0.00           C
ATOM   4508 HG11 VAL A 865      45.850  50.680  38.200  1.00  0.00           H
ATOM   4509 HG12 VAL A 865      46.810  51.900  39.200  1.00  0.00           H
ATOM   4510 HG13 VAL A 865      45.250  52.350  38.430  1.00  0.00           H
ATOM   4511  CG2 VAL A 865      43.540  51.040  40.030  1.00  0.00           C
ATOM   4512 HG21 VAL A 865      43.030  50.710  40.960  1.00  0.00           H
ATOM   4513 HG22 VAL A 865      43.300  50.360  39.180  1.00  0.00           H
ATOM   4514 HG23 VAL A 865      43.250  52.090  39.820  1.00  0.00           H
ATOM   4515  C   VAL A 865      46.920  49.150  40.060  1.00  0.00           C
ATOM   4516  O   VAL A 865      47.320  48.730  38.970  1.00  0.00           O
ATOM   4517  N   ILE A 866      47.760  49.340  41.140  1.00  0.00           N
ATOM   4518  HN  ILE A 866      47.500  49.750  42.000  1.00  0.00           H
ATOM   4519  CA  ILE A 866      49.120  49.060  41.200  1.00  0.00           C
ATOM   4520  HA  ILE A 866      49.650  49.660  40.480  1.00  0.00           H
ATOM   4521  CB  ILE A 866      49.780  49.590  42.510  1.00  0.00           C
ATOM   4522  HB  ILE A 866      48.960  49.530  43.270  1.00  0.00           H
ATOM   4523  CG2 ILE A 866      51.120  48.880  42.890  1.00  0.00           C
ATOM   4524 HG21 ILE A 866      50.880  47.840  43.240  1.00  0.00           H
ATOM   4525 HG22 ILE A 866      51.690  49.370  43.700  1.00  0.00           H
ATOM   4526 HG23 ILE A 866      51.720  48.770  41.960  1.00  0.00           H
ATOM   4527  CG1 ILE A 866      50.110  51.120  42.440  1.00  0.00           C
ATOM   4528 HG11 ILE A 866      49.240  51.560  41.920  1.00  0.00           H
ATOM   4529 HG12 ILE A 866      50.970  51.180  41.740  1.00  0.00           H
ATOM   4530  CD  ILE A 866      50.310  51.800  43.730  1.00  0.00           C
ATOM   4531  HD1 ILE A 866      49.440  51.670  44.410  1.00  0.00           H
ATOM   4532  HD2 ILE A 866      50.440  52.910  43.670  1.00  0.00           H
ATOM   4533  HD3 ILE A 866      51.160  51.450  44.350  1.00  0.00           H
ATOM   4534  C   ILE A 866      49.560  47.680  40.840  1.00  0.00           C
ATOM   4535  O   ILE A 866      50.520  47.470  40.080  1.00  0.00           O
ATOM   4536  N   ILE A 867      48.790  46.690  41.300  1.00  0.00           N
ATOM   4537  HN  ILE A 867      48.130  46.830  42.030  1.00  0.00           H
ATOM   4538  CA  ILE A 867      49.010  45.280  40.890  1.00  0.00           C
ATOM   4539  HA  ILE A 867      50.040  44.960  41.010  1.00  0.00           H
ATOM   4540  CB  ILE A 867      48.150  44.240  41.680  1.00  0.00           C
ATOM   4541  HB  ILE A 867      47.090  44.510  41.500  1.00  0.00           H
ATOM   4542  CG2 ILE A 867      48.260  42.880  41.090  1.00  0.00           C
ATOM   4543 HG21 ILE A 867      47.720  42.070  41.640  1.00  0.00           H
ATOM   4544 HG22 ILE A 867      49.190  42.350  40.790  1.00  0.00           H
ATOM   4545 HG23 ILE A 867      47.790  42.840  40.080  1.00  0.00           H
ATOM   4546  CG1 ILE A 867      48.270  44.110  43.280  1.00  0.00           C
ATOM   4547 HG11 ILE A 867      47.410  43.480  43.610  1.00  0.00           H
ATOM   4548 HG12 ILE A 867      48.060  45.090  43.780  1.00  0.00           H
ATOM   4549  CD  ILE A 867      49.580  43.550  43.660  1.00  0.00           C
ATOM   4550  HD1 ILE A 867      50.370  44.330  43.470  1.00  0.00           H
ATOM   4551  HD2 ILE A 867      49.910  42.630  43.160  1.00  0.00           H
ATOM   4552  HD3 ILE A 867      49.530  43.350  44.760  1.00  0.00           H
ATOM   4553  C   ILE A 867      48.810  45.120  39.390  1.00  0.00           C
ATOM   4554  O   ILE A 867      49.660  44.510  38.740  1.00  0.00           O
ATOM   4555  N   ASN A 868      47.790  45.800  38.870  1.00  0.00           N
ATOM   4556  HN  ASN A 868      47.290  46.470  39.420  1.00  0.00           H
ATOM   4557  CA  ASN A 868      47.250  45.560  37.540  1.00  0.00           C
ATOM   4558  HA  ASN A 868      47.600  44.590  37.210  1.00  0.00           H
ATOM   4559  CB  ASN A 868      45.720  45.840  37.560  1.00  0.00           C
ATOM   4560  HB1 ASN A 868      45.300  45.620  36.560  1.00  0.00           H
ATOM   4561  HB2 ASN A 868      45.570  46.930  37.790  1.00  0.00           H
ATOM   4562  CG  ASN A 868      44.960  44.960  38.510  1.00  0.00           C
ATOM   4563  OD1 ASN A 868      45.420  43.920  39.100  1.00  0.00           O
ATOM   4564  ND2 ASN A 868      43.600  45.330  38.700  1.00  0.00           N
ATOM   4565 HD21 ASN A 868      43.070  44.620  39.180  1.00  0.00           H
ATOM   4566 HD22 ASN A 868      43.320  46.270  38.560  1.00  0.00           H
ATOM   4567  C   ASN A 868      47.820  46.510  36.500  1.00  0.00           C
ATOM   4568  O   ASN A 868      47.370  46.410  35.350  1.00  0.00           O
ATOM   4569  N   ARG A 869      48.780  47.360  36.820  1.00  0.00           N
ATOM   4570  HN  ARG A 869      49.060  47.280  37.770  1.00  0.00           H
ATOM   4571  CA  ARG A 869      49.450  48.290  35.930  1.00  0.00           C
ATOM   4572  HA  ARG A 869      48.600  48.940  35.730  1.00  0.00           H
ATOM   4573  CB  ARG A 869      50.580  49.040  36.690  1.00  0.00           C
ATOM   4574  HB1 ARG A 869      51.230  49.670  36.030  1.00  0.00           H
ATOM   4575  HB2 ARG A 869      51.250  48.330  37.210  1.00  0.00           H
ATOM   4576  CG  ARG A 869      50.110  50.040  37.650  1.00  0.00           C
ATOM   4577  HG1 ARG A 869      50.920  50.530  38.240  1.00  0.00           H
ATOM   4578  HG2 ARG A 869      49.590  49.460  38.450  1.00  0.00           H
ATOM   4579  CD  ARG A 869      49.230  51.150  37.020  1.00  0.00           C
ATOM   4580  HD1 ARG A 869      48.940  51.740  37.920  1.00  0.00           H
ATOM   4581  HD2 ARG A 869      48.300  50.810  36.520  1.00  0.00           H
ATOM   4582  NE  ARG A 869      49.970  52.040  36.030  1.00  0.00           N
ATOM   4583  HE  ARG A 869      49.870  51.860  35.050  1.00  0.00           H
ATOM   4584  CZ  ARG A 869      50.980  52.930  36.280  1.00  0.00           C
ATOM   4585  NH1 ARG A 869      51.350  53.360  37.470  1.00  0.00           N
ATOM   4586 HH11 ARG A 869      50.770  53.450  38.290  1.00  0.00           H
ATOM   4587 HH12 ARG A 869      52.080  54.050  37.420  1.00  0.00           H
ATOM   4588  NH2 ARG A 869      51.680  53.290  35.210  1.00  0.00           N
ATOM   4589 HH21 ARG A 869      51.240  53.080  34.330  1.00  0.00           H
ATOM   4590 HH22 ARG A 869      52.210  54.150  35.220  1.00  0.00           H
ATOM   4591  C   ARG A 869      50.040  47.690  34.660  1.00  0.00           C
ATOM   4592  O   ARG A 869      50.540  46.600  34.710  1.00  0.00           O
ATOM   4593  N   LYS A 870      50.140  48.520  33.530  1.00  0.00           N
ATOM   4594  HN  LYS A 870      49.820  49.460  33.590  1.00  0.00           H
ATOM   4595  CA  LYS A 870      50.530  48.020  32.220  1.00  0.00           C
ATOM   4596  HA  LYS A 870      49.730  47.340  31.950  1.00  0.00           H
ATOM   4597  CB  LYS A 870      50.510  49.110  31.100  1.00  0.00           C
ATOM   4598  HB1 LYS A 870      49.540  49.640  31.180  1.00  0.00           H
ATOM   4599  HB2 LYS A 870      50.560  48.580  30.120  1.00  0.00           H
ATOM   4600  CG  LYS A 870      51.680  50.140  31.110  1.00  0.00           C
ATOM   4601  HG1 LYS A 870      52.590  49.610  30.770  1.00  0.00           H
ATOM   4602  HG2 LYS A 870      51.710  50.470  32.170  1.00  0.00           H
ATOM   4603  CD  LYS A 870      51.500  51.260  30.150  1.00  0.00           C
ATOM   4604  HD1 LYS A 870      50.630  51.900  30.370  1.00  0.00           H
ATOM   4605  HD2 LYS A 870      51.400  50.710  29.200  1.00  0.00           H
ATOM   4606  CE  LYS A 870      52.750  52.240  30.040  1.00  0.00           C
ATOM   4607  HE1 LYS A 870      52.530  52.970  29.220  1.00  0.00           H
ATOM   4608  HE2 LYS A 870      53.600  51.630  29.660  1.00  0.00           H
ATOM   4609  NZ  LYS A 870      52.930  53.000  31.300  1.00  0.00           N
ATOM   4610  HZ1 LYS A 870      52.030  53.510  31.430  1.00  0.00           H
ATOM   4611  HZ2 LYS A 870      53.770  53.620  31.190  1.00  0.00           H
ATOM   4612  HZ3 LYS A 870      53.200  52.290  32.020  1.00  0.00           H
ATOM   4613  C   LYS A 870      51.820  47.260  32.190  1.00  0.00           C
ATOM   4614  O   LYS A 870      51.910  46.240  31.610  1.00  0.00           O
ATOM   4615  N   GLU A 871      52.900  47.600  32.870  1.00  0.00           N
ATOM   4616  HN  GLU A 871      52.760  48.420  33.410  1.00  0.00           H
ATOM   4617  CA  GLU A 871      54.230  46.980  32.690  1.00  0.00           C
ATOM   4618  HA  GLU A 871      54.260  46.650  31.660  1.00  0.00           H
ATOM   4619  CB  GLU A 871      55.410  47.940  32.820  1.00  0.00           C
ATOM   4620  HB1 GLU A 871      56.320  47.340  33.010  1.00  0.00           H
ATOM   4621  HB2 GLU A 871      55.240  48.320  33.850  1.00  0.00           H
ATOM   4622  CG  GLU A 871      55.380  49.040  31.730  1.00  0.00           C
ATOM   4623  HG1 GLU A 871      54.620  49.820  31.990  1.00  0.00           H
ATOM   4624  HG2 GLU A 871      55.290  48.530  30.750  1.00  0.00           H
ATOM   4625  CD  GLU A 871      56.750  49.730  31.620  1.00  0.00           C
ATOM   4626  OE1 GLU A 871      57.790  49.010  31.740  1.00  0.00           O
ATOM   4627  OE2 GLU A 871      56.890  50.970  31.540  1.00  0.00           O
ATOM   4628  C   GLU A 871      54.410  45.750  33.530  1.00  0.00           C
ATOM   4629  O   GLU A 871      55.400  45.030  33.340  1.00  0.00           O
ATOM   4630  N   HSD A 872      53.510  45.450  34.430  1.00  0.00           N
ATOM   4631  HN  HSD A 872      52.770  46.100  34.590  1.00  0.00           H
ATOM   4632  CA  HSD A 872      53.450  44.270  35.250  1.00  0.00           C
ATOM   4633  HA  HSD A 872      54.450  43.900  35.410  1.00  0.00           H
ATOM   4634  CB  HSD A 872      52.690  44.520  36.610  1.00  0.00           C
ATOM   4635  HB1 HSD A 872      52.860  43.610  37.210  1.00  0.00           H
ATOM   4636  HB2 HSD A 872      51.600  44.670  36.440  1.00  0.00           H
ATOM   4637  ND1 HSD A 872      52.460  46.180  38.530  1.00  0.00           N
ATOM   4638  HD1 HSD A 872      51.490  45.990  38.720  1.00  0.00           H
ATOM   4639  CG  HSD A 872      53.250  45.610  37.510  1.00  0.00           C
ATOM   4640  CE1 HSD A 872      53.240  47.130  39.170  1.00  0.00           C
ATOM   4641  HE1 HSD A 872      52.990  47.710  40.060  1.00  0.00           H
ATOM   4642  NE2 HSD A 872      54.440  47.200  38.630  1.00  0.00           N
ATOM   4643  CD2 HSD A 872      54.460  46.210  37.670  1.00  0.00           C
ATOM   4644  HD2 HSD A 872      55.390  46.080  37.120  1.00  0.00           H
ATOM   4645  C   HSD A 872      52.900  43.090  34.430  1.00  0.00           C
ATOM   4646  O   HSD A 872      53.150  41.910  34.720  1.00  0.00           O
ATOM   4647  N   LYS A 873      52.130  43.440  33.350  1.00  0.00           N
ATOM   4648  HN  LYS A 873      52.050  44.390  33.050  1.00  0.00           H
ATOM   4649  CA  LYS A 873      51.700  42.390  32.360  1.00  0.00           C
ATOM   4650  HA  LYS A 873      50.910  42.970  31.900  1.00  0.00           H
ATOM   4651  CB  LYS A 873      52.660  42.010  31.220  1.00  0.00           C
ATOM   4652  HB1 LYS A 873      52.310  41.200  30.550  1.00  0.00           H
ATOM   4653  HB2 LYS A 873      53.600  41.830  31.750  1.00  0.00           H
ATOM   4654  CG  LYS A 873      52.740  43.210  30.210  1.00  0.00           C
ATOM   4655  HG1 LYS A 873      53.680  43.190  29.600  1.00  0.00           H
ATOM   4656  HG2 LYS A 873      52.760  44.090  30.880  1.00  0.00           H
ATOM   4657  CD  LYS A 873      51.690  43.340  29.120  1.00  0.00           C
ATOM   4658  HD1 LYS A 873      50.660  43.230  29.540  1.00  0.00           H
ATOM   4659  HD2 LYS A 873      51.700  42.540  28.360  1.00  0.00           H
ATOM   4660  CE  LYS A 873      51.660  44.640  28.390  1.00  0.00           C
ATOM   4661  HE1 LYS A 873      52.660  44.850  27.940  1.00  0.00           H
ATOM   4662  HE2 LYS A 873      51.450  45.390  29.180  1.00  0.00           H
ATOM   4663  NZ  LYS A 873      50.530  44.680  27.320  1.00  0.00           N
ATOM   4664  HZ1 LYS A 873      49.630  44.400  27.760  1.00  0.00           H
ATOM   4665  HZ2 LYS A 873      50.570  43.960  26.570  1.00  0.00           H
ATOM   4666  HZ3 LYS A 873      50.420  45.620  26.890  1.00  0.00           H
ATOM   4667  C   LYS A 873      50.960  41.200  32.840  1.00  0.00           C
ATOM   4668  O   LYS A 873      51.390  40.080  32.660  1.00  0.00           O
ATOM   4669  N   LEU A 874      49.710  41.370  33.400  1.00  0.00           N
ATOM   4670  HN  LEU A 874      49.380  42.290  33.640  1.00  0.00           H
ATOM   4671  CA  LEU A 874      48.800  40.400  33.820  1.00  0.00           C
ATOM   4672  HA  LEU A 874      49.440  39.710  34.350  1.00  0.00           H
ATOM   4673  CB  LEU A 874      47.640  40.850  34.760  1.00  0.00           C
ATOM   4674  HB1 LEU A 874      46.810  40.150  35.010  1.00  0.00           H
ATOM   4675  HB2 LEU A 874      47.090  41.680  34.270  1.00  0.00           H
ATOM   4676  CG  LEU A 874      48.110  41.320  36.210  1.00  0.00           C
ATOM   4677  HG  LEU A 874      48.800  42.160  36.010  1.00  0.00           H
ATOM   4678  CD1 LEU A 874      47.000  41.870  37.020  1.00  0.00           C
ATOM   4679 HD11 LEU A 874      46.120  41.190  37.120  1.00  0.00           H
ATOM   4680 HD12 LEU A 874      46.500  42.700  36.490  1.00  0.00           H
ATOM   4681 HD13 LEU A 874      47.410  42.200  37.990  1.00  0.00           H
ATOM   4682  CD2 LEU A 874      48.820  40.120  36.930  1.00  0.00           C
ATOM   4683 HD21 LEU A 874      49.670  39.840  36.270  1.00  0.00           H
ATOM   4684 HD22 LEU A 874      48.070  39.300  36.950  1.00  0.00           H
ATOM   4685 HD23 LEU A 874      49.150  40.400  37.950  1.00  0.00           H
ATOM   4686  C   LEU A 874      48.370  39.560  32.620  1.00  0.00           C
ATOM   4687  O   LEU A 874      48.010  40.080  31.520  1.00  0.00           O
ATOM   4688  N   LYS A 875      48.370  38.280  32.750  1.00  0.00           N
ATOM   4689  HN  LYS A 875      48.540  37.860  33.630  1.00  0.00           H
ATOM   4690  CA  LYS A 875      48.090  37.360  31.650  1.00  0.00           C
ATOM   4691  HA  LYS A 875      48.030  37.760  30.640  1.00  0.00           H
ATOM   4692  CB  LYS A 875      49.210  36.290  31.730  1.00  0.00           C
ATOM   4693  HB1 LYS A 875      48.940  35.380  31.150  1.00  0.00           H
ATOM   4694  HB2 LYS A 875      49.350  35.880  32.740  1.00  0.00           H
ATOM   4695  CG  LYS A 875      50.600  36.780  31.270  1.00  0.00           C
ATOM   4696  HG1 LYS A 875      51.080  35.800  31.040  1.00  0.00           H
ATOM   4697  HG2 LYS A 875      51.250  37.060  32.130  1.00  0.00           H
ATOM   4698  CD  LYS A 875      50.710  37.850  30.190  1.00  0.00           C
ATOM   4699  HD1 LYS A 875      51.690  38.360  30.330  1.00  0.00           H
ATOM   4700  HD2 LYS A 875      49.960  38.620  30.460  1.00  0.00           H
ATOM   4701  CE  LYS A 875      50.440  37.250  28.880  1.00  0.00           C
ATOM   4702  HE1 LYS A 875      49.580  36.560  28.990  1.00  0.00           H
ATOM   4703  HE2 LYS A 875      51.290  36.640  28.510  1.00  0.00           H
ATOM   4704  NZ  LYS A 875      50.060  38.290  27.890  1.00  0.00           N
ATOM   4705  HZ1 LYS A 875      50.740  39.060  27.760  1.00  0.00           H
ATOM   4706  HZ2 LYS A 875      49.180  38.740  28.230  1.00  0.00           H
ATOM   4707  HZ3 LYS A 875      49.850  37.840  26.970  1.00  0.00           H
ATOM   4708  C   LYS A 875      46.770  36.700  31.750  1.00  0.00           C
ATOM   4709  O   LYS A 875      46.420  36.010  30.800  1.00  0.00           O
ATOM   4710  N   LYS A 876      46.010  36.870  32.900  1.00  0.00           N
ATOM   4711  HN  LYS A 876      46.360  37.420  33.660  1.00  0.00           H
ATOM   4712  CA  LYS A 876      44.710  36.300  33.290  1.00  0.00           C
ATOM   4713  HA  LYS A 876      44.190  35.850  32.460  1.00  0.00           H
ATOM   4714  CB  LYS A 876      44.920  35.080  34.230  1.00  0.00           C
ATOM   4715  HB1 LYS A 876      43.960  34.830  34.740  1.00  0.00           H
ATOM   4716  HB2 LYS A 876      45.720  35.250  34.980  1.00  0.00           H
ATOM   4717  CG  LYS A 876      45.350  33.760  33.510  1.00  0.00           C
ATOM   4718  HG1 LYS A 876      46.070  33.970  32.690  1.00  0.00           H
ATOM   4719  HG2 LYS A 876      44.410  33.410  33.030  1.00  0.00           H
ATOM   4720  CD  LYS A 876      45.960  32.590  34.250  1.00  0.00           C
ATOM   4721  HD1 LYS A 876      45.990  31.730  33.550  1.00  0.00           H
ATOM   4722  HD2 LYS A 876      45.360  32.380  35.160  1.00  0.00           H
ATOM   4723  CE  LYS A 876      47.360  32.830  34.810  1.00  0.00           C
ATOM   4724  HE1 LYS A 876      47.330  33.720  35.460  1.00  0.00           H
ATOM   4725  HE2 LYS A 876      48.070  32.830  33.950  1.00  0.00           H
ATOM   4726  NZ  LYS A 876      47.760  31.760  35.760  1.00  0.00           N
ATOM   4727  HZ1 LYS A 876      48.760  31.950  35.980  1.00  0.00           H
ATOM   4728  HZ2 LYS A 876      47.620  30.810  35.370  1.00  0.00           H
ATOM   4729  HZ3 LYS A 876      47.150  31.750  36.600  1.00  0.00           H
ATOM   4730  C   LYS A 876      43.790  37.290  33.990  1.00  0.00           C
ATOM   4731  O   LYS A 876      44.230  38.250  34.520  1.00  0.00           O
ATOM   4732  N   GLY A 877      42.440  37.180  33.960  1.00  0.00           N
ATOM   4733  HN  GLY A 877      42.100  36.350  33.530  1.00  0.00           H
ATOM   4734  CA  GLY A 877      41.590  38.060  34.760  1.00  0.00           C
ATOM   4735  HA1 GLY A 877      40.660  37.520  34.650  1.00  0.00           H
ATOM   4736  HA2 GLY A 877      41.520  39.070  34.390  1.00  0.00           H
ATOM   4737  C   GLY A 877      41.700  38.170  36.280  1.00  0.00           C
ATOM   4738  O   GLY A 877      42.370  37.430  37.020  1.00  0.00           O
ATOM   4739  N   ALA A 878      41.150  39.310  36.810  1.00  0.00           N
ATOM   4740  HN  ALA A 878      40.580  39.770  36.120  1.00  0.00           H
ATOM   4741  CA  ALA A 878      41.460  39.970  38.070  1.00  0.00           C
ATOM   4742  HA  ALA A 878      42.120  39.330  38.630  1.00  0.00           H
ATOM   4743  CB  ALA A 878      42.100  41.280  37.630  1.00  0.00           C
ATOM   4744  HB1 ALA A 878      43.020  41.090  37.060  1.00  0.00           H
ATOM   4745  HB2 ALA A 878      42.130  42.090  38.410  1.00  0.00           H
ATOM   4746  HB3 ALA A 878      41.410  41.660  36.840  1.00  0.00           H
ATOM   4747  C   ALA A 878      40.250  40.160  38.940  1.00  0.00           C
ATOM   4748  O   ALA A 878      39.870  39.350  39.710  1.00  0.00           O
ATOM   4749  N   GLY A 879      39.620  41.300  38.660  1.00  0.00           N
ATOM   4750  HN  GLY A 879      39.820  41.790  37.820  1.00  0.00           H
ATOM   4751  CA  GLY A 879      38.470  41.730  39.400  1.00  0.00           C
ATOM   4752  HA1 GLY A 879      37.970  40.900  39.880  1.00  0.00           H
ATOM   4753  HA2 GLY A 879      37.850  42.080  38.580  1.00  0.00           H
ATOM   4754  C   GLY A 879      38.820  42.810  40.350  1.00  0.00           C
ATOM   4755  O   GLY A 879      39.650  42.590  41.190  1.00  0.00           O
ATOM   4756  N   TYR A 880      38.070  43.900  40.380  1.00  0.00           N
ATOM   4757  HN  TYR A 880      37.350  44.060  39.710  1.00  0.00           H
ATOM   4758  CA  TYR A 880      38.010  44.800  41.540  1.00  0.00           C
ATOM   4759  HA  TYR A 880      38.940  44.690  42.090  1.00  0.00           H
ATOM   4760  CB  TYR A 880      37.750  46.170  41.080  1.00  0.00           C
ATOM   4761  HB1 TYR A 880      37.710  46.970  41.860  1.00  0.00           H
ATOM   4762  HB2 TYR A 880      36.890  46.220  40.370  1.00  0.00           H
ATOM   4763  CG  TYR A 880      38.870  46.720  40.250  1.00  0.00           C
ATOM   4764  CD1 TYR A 880      38.630  47.120  38.940  1.00  0.00           C
ATOM   4765  HD1 TYR A 880      37.640  47.130  38.520  1.00  0.00           H
ATOM   4766  CE1 TYR A 880      39.750  47.600  38.210  1.00  0.00           C
ATOM   4767  HE1 TYR A 880      39.570  47.980  37.220  1.00  0.00           H
ATOM   4768  CZ  TYR A 880      41.030  47.750  38.820  1.00  0.00           C
ATOM   4769  OH  TYR A 880      42.080  48.450  38.150  1.00  0.00           O
ATOM   4770  HH  TYR A 880      41.830  48.960  37.380  1.00  0.00           H
ATOM   4771  CD2 TYR A 880      40.130  46.710  40.790  1.00  0.00           C
ATOM   4772  HD2 TYR A 880      40.240  46.450  41.830  1.00  0.00           H
ATOM   4773  CE2 TYR A 880      41.210  47.300  40.120  1.00  0.00           C
ATOM   4774  HE2 TYR A 880      42.200  47.360  40.540  1.00  0.00           H
ATOM   4775  C   TYR A 880      37.020  44.510  42.640  1.00  0.00           C
ATOM   4776  O   TYR A 880      37.280  44.710  43.850  1.00  0.00           O
ATOM   4777  N   HSD A 881      35.780  44.140  42.250  1.00  0.00           N
ATOM   4778  HN  HSD A 881      35.680  43.880  41.290  1.00  0.00           H
ATOM   4779  CA  HSD A 881      34.590  43.860  43.020  1.00  0.00           C
ATOM   4780  HA  HSD A 881      34.440  44.710  43.680  1.00  0.00           H
ATOM   4781  CB  HSD A 881      33.380  43.740  41.990  1.00  0.00           C
ATOM   4782  HB1 HSD A 881      32.500  43.400  42.560  1.00  0.00           H
ATOM   4783  HB2 HSD A 881      33.670  43.050  41.170  1.00  0.00           H
ATOM   4784  ND1 HSD A 881      32.820  45.450  40.120  1.00  0.00           N
ATOM   4785  HD1 HSD A 881      32.800  44.700  39.460  1.00  0.00           H
ATOM   4786  CG  HSD A 881      33.130  45.130  41.460  1.00  0.00           C
ATOM   4787  CE1 HSD A 881      32.390  46.740  40.140  1.00  0.00           C
ATOM   4788  HE1 HSD A 881      31.750  47.190  39.380  1.00  0.00           H
ATOM   4789  NE2 HSD A 881      32.510  47.320  41.340  1.00  0.00           N
ATOM   4790  CD2 HSD A 881      32.890  46.260  42.140  1.00  0.00           C
ATOM   4791  HD2 HSD A 881      32.990  46.420  43.210  1.00  0.00           H
ATOM   4792  C   HSD A 881      34.650  42.660  43.860  1.00  0.00           C
ATOM   4793  O   HSD A 881      34.120  42.680  44.990  1.00  0.00           O
ATOM   4794  N   LEU A 882      35.210  41.560  43.340  1.00  0.00           N
ATOM   4795  HN  LEU A 882      35.500  41.470  42.390  1.00  0.00           H
ATOM   4796  CA  LEU A 882      35.410  40.280  44.140  1.00  0.00           C
ATOM   4797  HA  LEU A 882      34.490  40.120  44.670  1.00  0.00           H
ATOM   4798  CB  LEU A 882      35.810  39.030  43.310  1.00  0.00           C
ATOM   4799  HB1 LEU A 882      36.780  39.200  42.810  1.00  0.00           H
ATOM   4800  HB2 LEU A 882      35.090  39.010  42.470  1.00  0.00           H
ATOM   4801  CG  LEU A 882      35.820  37.690  44.070  1.00  0.00           C
ATOM   4802  HG  LEU A 882      36.670  37.660  44.780  1.00  0.00           H
ATOM   4803  CD1 LEU A 882      34.600  37.440  44.910  1.00  0.00           C
ATOM   4804 HD11 LEU A 882      33.690  37.450  44.280  1.00  0.00           H
ATOM   4805 HD12 LEU A 882      34.460  38.170  45.740  1.00  0.00           H
ATOM   4806 HD13 LEU A 882      34.780  36.450  45.380  1.00  0.00           H
ATOM   4807  CD2 LEU A 882      35.930  36.590  42.990  1.00  0.00           C
ATOM   4808 HD21 LEU A 882      35.950  35.580  43.460  1.00  0.00           H
ATOM   4809 HD22 LEU A 882      36.850  36.740  42.390  1.00  0.00           H
ATOM   4810 HD23 LEU A 882      35.070  36.620  42.300  1.00  0.00           H
ATOM   4811  C   LEU A 882      36.390  40.580  45.330  1.00  0.00           C
ATOM   4812  O   LEU A 882      36.110  40.200  46.500  1.00  0.00           O
ATOM   4813  N   ASP A 883      37.450  41.360  45.160  1.00  0.00           N
ATOM   4814  HN  ASP A 883      37.480  41.760  44.250  1.00  0.00           H
ATOM   4815  CA  ASP A 883      38.390  41.720  46.170  1.00  0.00           C
ATOM   4816  HA  ASP A 883      38.700  40.850  46.710  1.00  0.00           H
ATOM   4817  CB  ASP A 883      39.620  42.380  45.460  1.00  0.00           C
ATOM   4818  HB1 ASP A 883      40.230  42.820  46.280  1.00  0.00           H
ATOM   4819  HB2 ASP A 883      39.260  43.210  44.810  1.00  0.00           H
ATOM   4820  CG  ASP A 883      40.450  41.500  44.640  1.00  0.00           C
ATOM   4821  OD1 ASP A 883      40.140  40.370  44.270  1.00  0.00           O
ATOM   4822  OD2 ASP A 883      41.770  41.960  44.580  1.00  0.00           O
ATOM   4823  HD2 ASP A 883      42.420  41.310  44.300  1.00  0.00           H
ATOM   4824  C   ASP A 883      37.760  42.730  47.120  1.00  0.00           C
ATOM   4825  O   ASP A 883      37.980  42.620  48.360  1.00  0.00           O
ATOM   4826  N   LEU A 884      36.990  43.790  46.650  1.00  0.00           N
ATOM   4827  HN  LEU A 884      36.790  43.870  45.680  1.00  0.00           H
ATOM   4828  CA  LEU A 884      36.290  44.800  47.500  1.00  0.00           C
ATOM   4829  HA  LEU A 884      37.010  45.210  48.200  1.00  0.00           H
ATOM   4830  CB  LEU A 884      35.830  45.940  46.590  1.00  0.00           C
ATOM   4831  HB1 LEU A 884      35.180  45.480  45.840  1.00  0.00           H
ATOM   4832  HB2 LEU A 884      36.690  46.450  46.090  1.00  0.00           H
ATOM   4833  CG  LEU A 884      35.100  47.120  47.350  1.00  0.00           C
ATOM   4834  HG  LEU A 884      34.280  46.600  47.880  1.00  0.00           H
ATOM   4835  CD1 LEU A 884      35.990  47.680  48.450  1.00  0.00           C
ATOM   4836 HD11 LEU A 884      37.030  47.840  48.090  1.00  0.00           H
ATOM   4837 HD12 LEU A 884      36.070  46.890  49.230  1.00  0.00           H
ATOM   4838 HD13 LEU A 884      35.600  48.670  48.780  1.00  0.00           H
ATOM   4839  CD2 LEU A 884      34.590  48.180  46.330  1.00  0.00           C
ATOM   4840 HD21 LEU A 884      34.380  47.900  45.280  1.00  0.00           H
ATOM   4841 HD22 LEU A 884      35.350  48.960  46.150  1.00  0.00           H
ATOM   4842 HD23 LEU A 884      33.790  48.790  46.800  1.00  0.00           H
ATOM   4843  C   LEU A 884      35.290  44.080  48.410  1.00  0.00           C
ATOM   4844  O   LEU A 884      35.000  44.510  49.530  1.00  0.00           O
ATOM   4845  N   LEU A 885      34.490  43.060  47.850  1.00  0.00           N
ATOM   4846  HN  LEU A 885      34.580  42.850  46.880  1.00  0.00           H
ATOM   4847  CA  LEU A 885      33.490  42.270  48.560  1.00  0.00           C
ATOM   4848  HA  LEU A 885      32.780  42.990  48.950  1.00  0.00           H
ATOM   4849  CB  LEU A 885      32.620  41.410  47.560  1.00  0.00           C
ATOM   4850  HB1 LEU A 885      33.240  40.950  46.760  1.00  0.00           H
ATOM   4851  HB2 LEU A 885      31.950  42.150  47.070  1.00  0.00           H
ATOM   4852  CG  LEU A 885      31.780  40.200  48.140  1.00  0.00           C
ATOM   4853  HG  LEU A 885      31.400  40.390  49.170  1.00  0.00           H
ATOM   4854  CD1 LEU A 885      30.470  39.950  47.310  1.00  0.00           C
ATOM   4855 HD11 LEU A 885      29.910  40.910  47.290  1.00  0.00           H
ATOM   4856 HD12 LEU A 885      29.820  39.330  47.960  1.00  0.00           H
ATOM   4857 HD13 LEU A 885      30.510  39.490  46.290  1.00  0.00           H
ATOM   4858  CD2 LEU A 885      32.480  38.860  48.200  1.00  0.00           C
ATOM   4859 HD21 LEU A 885      33.330  39.070  48.890  1.00  0.00           H
ATOM   4860 HD22 LEU A 885      32.860  38.490  47.220  1.00  0.00           H
ATOM   4861 HD23 LEU A 885      31.860  38.150  48.790  1.00  0.00           H
ATOM   4862  C   LEU A 885      34.240  41.520  49.670  1.00  0.00           C
ATOM   4863  O   LEU A 885      33.960  41.660  50.870  1.00  0.00           O
ATOM   4864  N   MET A 886      35.320  40.850  49.340  1.00  0.00           N
ATOM   4865  HN  MET A 886      35.630  41.040  48.400  1.00  0.00           H
ATOM   4866  CA  MET A 886      36.160  40.100  50.190  1.00  0.00           C
ATOM   4867  HA  MET A 886      35.440  39.500  50.760  1.00  0.00           H
ATOM   4868  CB  MET A 886      37.050  39.120  49.330  1.00  0.00           C
ATOM   4869  HB1 MET A 886      37.980  38.810  49.870  1.00  0.00           H
ATOM   4870  HB2 MET A 886      37.410  39.670  48.430  1.00  0.00           H
ATOM   4871  CG  MET A 886      36.300  37.870  48.800  1.00  0.00           C
ATOM   4872  HG1 MET A 886      37.010  37.360  48.110  1.00  0.00           H
ATOM   4873  HG2 MET A 886      35.480  38.250  48.150  1.00  0.00           H
ATOM   4874  SD  MET A 886      35.550  36.810  49.980  1.00  0.00           S
ATOM   4875  CE  MET A 886      37.020  36.450  51.100  1.00  0.00           C
ATOM   4876  HE1 MET A 886      37.550  37.380  51.430  1.00  0.00           H
ATOM   4877  HE2 MET A 886      37.790  35.870  50.550  1.00  0.00           H
ATOM   4878  HE3 MET A 886      36.600  35.970  52.010  1.00  0.00           H
ATOM   4879  C   MET A 886      36.890  40.830  51.300  1.00  0.00           C
ATOM   4880  O   MET A 886      36.920  40.350  52.420  1.00  0.00           O
ATOM   4881  N   VAL A 887      37.360  42.060  51.030  1.00  0.00           N
ATOM   4882  HN  VAL A 887      37.450  42.390  50.100  1.00  0.00           H
ATOM   4883  CA  VAL A 887      37.700  42.970  52.070  1.00  0.00           C
ATOM   4884  HA  VAL A 887      38.410  42.500  52.720  1.00  0.00           H
ATOM   4885  CB  VAL A 887      38.490  44.160  51.500  1.00  0.00           C
ATOM   4886  HB  VAL A 887      38.070  44.660  50.600  1.00  0.00           H
ATOM   4887  CG1 VAL A 887      38.680  45.270  52.580  1.00  0.00           C
ATOM   4888 HG11 VAL A 887      39.020  44.810  53.520  1.00  0.00           H
ATOM   4889 HG12 VAL A 887      37.690  45.730  52.820  1.00  0.00           H
ATOM   4890 HG13 VAL A 887      39.320  46.110  52.200  1.00  0.00           H
ATOM   4891  CG2 VAL A 887      39.850  43.680  51.050  1.00  0.00           C
ATOM   4892 HG21 VAL A 887      40.230  43.230  51.990  1.00  0.00           H
ATOM   4893 HG22 VAL A 887      40.630  44.400  50.730  1.00  0.00           H
ATOM   4894 HG23 VAL A 887      39.700  42.990  50.190  1.00  0.00           H
ATOM   4895  C   VAL A 887      36.560  43.450  52.890  1.00  0.00           C
ATOM   4896  O   VAL A 887      36.630  43.400  54.090  1.00  0.00           O
ATOM   4897  N   GLY A 888      35.370  43.900  52.330  1.00  0.00           N
ATOM   4898  HN  GLY A 888      35.270  44.030  51.350  1.00  0.00           H
ATOM   4899  CA  GLY A 888      34.190  44.320  53.200  1.00  0.00           C
ATOM   4900  HA1 GLY A 888      33.380  44.580  52.520  1.00  0.00           H
ATOM   4901  HA2 GLY A 888      34.340  45.130  53.900  1.00  0.00           H
ATOM   4902  C   GLY A 888      33.720  43.220  54.020  1.00  0.00           C
ATOM   4903  O   GLY A 888      33.320  43.440  55.190  1.00  0.00           O
ATOM   4904  N   VAL A 889      33.630  41.950  53.570  1.00  0.00           N
ATOM   4905  HN  VAL A 889      33.820  41.740  52.610  1.00  0.00           H
ATOM   4906  CA  VAL A 889      33.160  40.780  54.380  1.00  0.00           C
ATOM   4907  HA  VAL A 889      32.280  41.120  54.910  1.00  0.00           H
ATOM   4908  CB  VAL A 889      32.760  39.550  53.520  1.00  0.00           C
ATOM   4909  HB  VAL A 889      33.680  39.170  53.020  1.00  0.00           H
ATOM   4910  CG1 VAL A 889      32.320  38.400  54.470  1.00  0.00           C
ATOM   4911 HG11 VAL A 889      33.100  37.910  55.100  1.00  0.00           H
ATOM   4912 HG12 VAL A 889      31.890  37.630  53.790  1.00  0.00           H
ATOM   4913 HG13 VAL A 889      31.410  38.730  55.020  1.00  0.00           H
ATOM   4914  CG2 VAL A 889      31.630  39.880  52.530  1.00  0.00           C
ATOM   4915 HG21 VAL A 889      31.450  38.990  51.870  1.00  0.00           H
ATOM   4916 HG22 VAL A 889      31.830  40.800  51.940  1.00  0.00           H
ATOM   4917 HG23 VAL A 889      30.640  40.090  52.970  1.00  0.00           H
ATOM   4918  C   VAL A 889      34.070  40.430  55.530  1.00  0.00           C
ATOM   4919  O   VAL A 889      33.620  40.280  56.700  1.00  0.00           O
ATOM   4920  N   MET A 890      35.410  40.280  55.290  1.00  0.00           N
ATOM   4921  HN  MET A 890      35.670  40.230  54.330  1.00  0.00           H
ATOM   4922  CA  MET A 890      36.350  39.950  56.340  1.00  0.00           C
ATOM   4923  HA  MET A 890      35.740  39.270  56.940  1.00  0.00           H
ATOM   4924  CB  MET A 890      37.610  39.180  55.830  1.00  0.00           C
ATOM   4925  HB1 MET A 890      38.280  38.970  56.690  1.00  0.00           H
ATOM   4926  HB2 MET A 890      38.160  39.750  55.030  1.00  0.00           H
ATOM   4927  CG  MET A 890      37.400  37.690  55.320  1.00  0.00           C
ATOM   4928  HG1 MET A 890      38.400  37.210  55.280  1.00  0.00           H
ATOM   4929  HG2 MET A 890      37.120  37.880  54.260  1.00  0.00           H
ATOM   4930  SD  MET A 890      36.230  36.570  56.210  1.00  0.00           S
ATOM   4931  CE  MET A 890      37.520  36.280  57.500  1.00  0.00           C
ATOM   4932  HE1 MET A 890      38.060  37.170  57.860  1.00  0.00           H
ATOM   4933  HE2 MET A 890      38.320  35.620  57.110  1.00  0.00           H
ATOM   4934  HE3 MET A 890      37.060  35.810  58.400  1.00  0.00           H
ATOM   4935  C   MET A 890      36.630  41.060  57.350  1.00  0.00           C
ATOM   4936  O   MET A 890      36.820  40.830  58.500  1.00  0.00           O
ATOM   4937  N   LEU A 891      36.530  42.350  56.870  1.00  0.00           N
ATOM   4938  HN  LEU A 891      36.370  42.340  55.880  1.00  0.00           H
ATOM   4939  CA  LEU A 891      36.500  43.600  57.570  1.00  0.00           C
ATOM   4940  HA  LEU A 891      37.430  43.690  58.120  1.00  0.00           H
ATOM   4941  CB  LEU A 891      36.430  44.790  56.600  1.00  0.00           C
ATOM   4942  HB1 LEU A 891      35.530  44.580  55.970  1.00  0.00           H
ATOM   4943  HB2 LEU A 891      37.400  44.860  56.060  1.00  0.00           H
ATOM   4944  CG  LEU A 891      36.230  46.210  57.220  1.00  0.00           C
ATOM   4945  HG  LEU A 891      35.280  46.290  57.780  1.00  0.00           H
ATOM   4946  CD1 LEU A 891      37.440  46.490  58.160  1.00  0.00           C
ATOM   4947 HD11 LEU A 891      38.370  46.060  57.740  1.00  0.00           H
ATOM   4948 HD12 LEU A 891      37.220  45.870  59.050  1.00  0.00           H
ATOM   4949 HD13 LEU A 891      37.670  47.550  58.440  1.00  0.00           H
ATOM   4950  CD2 LEU A 891      36.170  47.230  56.010  1.00  0.00           C
ATOM   4951 HD21 LEU A 891      35.970  48.260  56.390  1.00  0.00           H
ATOM   4952 HD22 LEU A 891      35.280  47.000  55.380  1.00  0.00           H
ATOM   4953 HD23 LEU A 891      37.070  47.250  55.340  1.00  0.00           H
ATOM   4954  C   LEU A 891      35.370  43.680  58.520  1.00  0.00           C
ATOM   4955  O   LEU A 891      35.400  44.070  59.660  1.00  0.00           O
ATOM   4956  N   GLY A 892      34.220  43.080  58.060  1.00  0.00           N
ATOM   4957  HN  GLY A 892      34.100  42.740  57.140  1.00  0.00           H
ATOM   4958  CA  GLY A 892      33.050  42.770  58.930  1.00  0.00           C
ATOM   4959  HA1 GLY A 892      32.280  42.400  58.270  1.00  0.00           H
ATOM   4960  HA2 GLY A 892      32.600  43.650  59.370  1.00  0.00           H
ATOM   4961  C   GLY A 892      33.220  41.730  60.070  1.00  0.00           C
ATOM   4962  O   GLY A 892      32.800  42.060  61.220  1.00  0.00           O
ATOM   4963  N   VAL A 893      33.850  40.660  59.740  1.00  0.00           N
ATOM   4964  HN  VAL A 893      34.140  40.590  58.790  1.00  0.00           H
ATOM   4965  CA  VAL A 893      34.270  39.610  60.640  1.00  0.00           C
ATOM   4966  HA  VAL A 893      33.350  39.300  61.110  1.00  0.00           H
ATOM   4967  CB  VAL A 893      34.760  38.410  59.890  1.00  0.00           C
ATOM   4968  HB  VAL A 893      35.580  38.710  59.200  1.00  0.00           H
ATOM   4969  CG1 VAL A 893      35.080  37.200  60.750  1.00  0.00           C
ATOM   4970 HG11 VAL A 893      35.530  36.400  60.120  1.00  0.00           H
ATOM   4971 HG12 VAL A 893      34.210  36.750  61.260  1.00  0.00           H
ATOM   4972 HG13 VAL A 893      35.810  37.450  61.550  1.00  0.00           H
ATOM   4973  CG2 VAL A 893      33.610  37.850  58.980  1.00  0.00           C
ATOM   4974 HG21 VAL A 893      33.440  38.450  58.050  1.00  0.00           H
ATOM   4975 HG22 VAL A 893      32.720  37.870  59.640  1.00  0.00           H
ATOM   4976 HG23 VAL A 893      33.770  36.790  58.700  1.00  0.00           H
ATOM   4977  C   VAL A 893      35.300  40.120  61.760  1.00  0.00           C
ATOM   4978  O   VAL A 893      35.060  39.980  62.960  1.00  0.00           O
ATOM   4979  N   CYS A 894      36.380  40.770  61.300  1.00  0.00           N
ATOM   4980  HN  CYS A 894      36.490  40.700  60.310  1.00  0.00           H
ATOM   4981  CA  CYS A 894      37.360  41.430  62.050  1.00  0.00           C
ATOM   4982  HA  CYS A 894      37.860  40.740  62.730  1.00  0.00           H
ATOM   4983  CB  CYS A 894      38.500  42.050  61.150  1.00  0.00           C
ATOM   4984  HB1 CYS A 894      39.180  42.630  61.800  1.00  0.00           H
ATOM   4985  HB2 CYS A 894      37.990  42.720  60.420  1.00  0.00           H
ATOM   4986  SG  CYS A 894      39.500  41.010  60.200  1.00  0.00           S
ATOM   4987  HG1 CYS A 894      38.360  40.700  59.600  1.00  0.00           H
ATOM   4988  C   CYS A 894      36.790  42.500  62.990  1.00  0.00           C
ATOM   4989  O   CYS A 894      37.230  42.580  64.130  1.00  0.00           O
ATOM   4990  N   SER A 895      35.860  43.320  62.640  1.00  0.00           N
ATOM   4991  HN  SER A 895      35.640  43.260  61.670  1.00  0.00           H
ATOM   4992  CA  SER A 895      35.180  44.280  63.540  1.00  0.00           C
ATOM   4993  HA  SER A 895      35.980  44.930  63.880  1.00  0.00           H
ATOM   4994  CB  SER A 895      34.090  45.080  62.790  1.00  0.00           C
ATOM   4995  HB1 SER A 895      33.560  45.790  63.450  1.00  0.00           H
ATOM   4996  HB2 SER A 895      33.360  44.410  62.280  1.00  0.00           H
ATOM   4997  OG  SER A 895      34.740  45.810  61.760  1.00  0.00           O
ATOM   4998  HG1 SER A 895      34.850  45.160  61.050  1.00  0.00           H
ATOM   4999  C   SER A 895      34.420  43.530  64.690  1.00  0.00           C
ATOM   5000  O   SER A 895      34.750  43.750  65.840  1.00  0.00           O
ATOM   5001  N   VAL A 896      33.620  42.500  64.230  1.00  0.00           N
ATOM   5002  HN  VAL A 896      33.550  42.300  63.260  1.00  0.00           H
ATOM   5003  CA  VAL A 896      32.820  41.730  65.150  1.00  0.00           C
ATOM   5004  HA  VAL A 896      32.210  42.470  65.630  1.00  0.00           H
ATOM   5005  CB  VAL A 896      31.940  40.610  64.430  1.00  0.00           C
ATOM   5006  HB  VAL A 896      32.690  40.150  63.760  1.00  0.00           H
ATOM   5007  CG1 VAL A 896      31.320  39.620  65.400  1.00  0.00           C
ATOM   5008 HG11 VAL A 896      30.510  38.970  65.010  1.00  0.00           H
ATOM   5009 HG12 VAL A 896      30.970  40.130  66.320  1.00  0.00           H
ATOM   5010 HG13 VAL A 896      32.120  38.880  65.620  1.00  0.00           H
ATOM   5011  CG2 VAL A 896      30.730  41.300  63.650  1.00  0.00           C
ATOM   5012 HG21 VAL A 896      29.990  41.810  64.290  1.00  0.00           H
ATOM   5013 HG22 VAL A 896      30.120  40.570  63.070  1.00  0.00           H
ATOM   5014 HG23 VAL A 896      31.170  42.020  62.910  1.00  0.00           H
ATOM   5015  C   VAL A 896      33.660  41.000  66.190  1.00  0.00           C
ATOM   5016  O   VAL A 896      33.390  41.060  67.390  1.00  0.00           O
ATOM   5017  N   MET A 897      34.780  40.370  65.680  1.00  0.00           N
ATOM   5018  HN  MET A 897      34.940  40.120  64.730  1.00  0.00           H
ATOM   5019  CA  MET A 897      35.710  39.750  66.580  1.00  0.00           C
ATOM   5020  HA  MET A 897      35.080  39.160  67.240  1.00  0.00           H
ATOM   5021  CB  MET A 897      36.610  38.820  65.750  1.00  0.00           C
ATOM   5022  HB1 MET A 897      37.420  38.390  66.380  1.00  0.00           H
ATOM   5023  HB2 MET A 897      36.980  39.500  64.960  1.00  0.00           H
ATOM   5024  CG  MET A 897      35.850  37.570  65.090  1.00  0.00           C
ATOM   5025  HG1 MET A 897      35.120  38.090  64.430  1.00  0.00           H
ATOM   5026  HG2 MET A 897      35.250  37.100  65.900  1.00  0.00           H
ATOM   5027  SD  MET A 897      36.860  36.310  64.250  1.00  0.00           S
ATOM   5028  CE  MET A 897      37.740  35.650  65.700  1.00  0.00           C
ATOM   5029  HE1 MET A 897      37.240  35.810  66.690  1.00  0.00           H
ATOM   5030  HE2 MET A 897      38.670  36.250  65.840  1.00  0.00           H
ATOM   5031  HE3 MET A 897      37.930  34.580  65.480  1.00  0.00           H
ATOM   5032  C   MET A 897      36.600  40.590  67.490  1.00  0.00           C
ATOM   5033  O   MET A 897      37.150  40.100  68.480  1.00  0.00           O
ATOM   5034  N   GLY A 898      36.700  41.840  67.140  1.00  0.00           N
ATOM   5035  HN  GLY A 898      36.110  42.290  66.480  1.00  0.00           H
ATOM   5036  CA  GLY A 898      37.650  42.650  67.860  1.00  0.00           C
ATOM   5037  HA1 GLY A 898      37.580  42.480  68.930  1.00  0.00           H
ATOM   5038  HA2 GLY A 898      37.460  43.690  67.610  1.00  0.00           H
ATOM   5039  C   GLY A 898      39.080  42.360  67.430  1.00  0.00           C
ATOM   5040  O   GLY A 898      39.940  42.290  68.260  1.00  0.00           O
ATOM   5041  N   LEU A 899      39.280  42.240  66.150  1.00  0.00           N
ATOM   5042  HN  LEU A 899      38.490  42.270  65.550  1.00  0.00           H
ATOM   5043  CA  LEU A 899      40.600  42.250  65.530  1.00  0.00           C
ATOM   5044  HA  LEU A 899      41.320  41.990  66.290  1.00  0.00           H
ATOM   5045  CB  LEU A 899      40.530  41.310  64.300  1.00  0.00           C
ATOM   5046  HB1 LEU A 899      41.410  41.520  63.650  1.00  0.00           H
ATOM   5047  HB2 LEU A 899      39.620  41.540  63.720  1.00  0.00           H
ATOM   5048  CG  LEU A 899      40.580  39.790  64.600  1.00  0.00           C
ATOM   5049  HG  LEU A 899      39.720  39.560  65.260  1.00  0.00           H
ATOM   5050  CD1 LEU A 899      40.410  39.070  63.250  1.00  0.00           C
ATOM   5051 HD11 LEU A 899      41.160  39.490  62.550  1.00  0.00           H
ATOM   5052 HD12 LEU A 899      39.400  39.390  62.920  1.00  0.00           H
ATOM   5053 HD13 LEU A 899      40.430  37.960  63.270  1.00  0.00           H
ATOM   5054  CD2 LEU A 899      41.750  39.230  65.370  1.00  0.00           C
ATOM   5055 HD21 LEU A 899      41.550  38.130  65.370  1.00  0.00           H
ATOM   5056 HD22 LEU A 899      41.740  39.590  66.410  1.00  0.00           H
ATOM   5057 HD23 LEU A 899      42.750  39.350  64.890  1.00  0.00           H
ATOM   5058  C   LEU A 899      41.060  43.580  65.050  1.00  0.00           C
ATOM   5059  O   LEU A 899      40.250  44.540  65.100  1.00  0.00           O
ATOM   5060  N   PRO A 900      42.340  43.870  64.590  1.00  0.00           N
[truncated: 7,490,634 more chars]
