# Supplementary material for: CryoEM and computational modeling structural insights into the pH regulator NBCn1
Source: Nat Commun. 2025 Nov 11;16:9932. doi: 10.1038/s41467-025-64868-z (PMC12606367; doi:10.1038/s41467-025-64868-z)
Supplement: Supplementary file 8 — Supplementary Data 6 [file 41467_2025_64868_MOESM8_ESM.zip › 1us_unrestr_MD_OF_IF_transition_apoNBCn1/transition_rep2_traj16_first.pdb]

REMARK    GENERATED BY TRJCONV
TITLE     Title t=   0.00000 step= 0
REMARK    THIS IS A SIMULATION BOX
CRYST1   95.778   95.778  105.547  90.00  90.00  90.00 P 1           1
MODEL        1
ATOM      1  N   LEU A 585      28.360  42.140  39.940  1.00  0.00           N
ATOM      2  HT1 LEU A 585      28.770  42.340  39.000  1.00  0.00           H
ATOM      3  HT2 LEU A 585      28.420  42.990  40.540  1.00  0.00           H
ATOM      4  HT3 LEU A 585      27.380  41.810  39.840  1.00  0.00           H
ATOM      5  CA  LEU A 585      29.210  41.170  40.640  1.00  0.00           C
ATOM      6  HA  LEU A 585      30.200  41.590  40.690  1.00  0.00           H
ATOM      7  CB  LEU A 585      28.740  40.940  42.110  1.00  0.00           C
ATOM      8  HB1 LEU A 585      27.630  40.910  42.070  1.00  0.00           H
ATOM      9  HB2 LEU A 585      28.990  41.870  42.680  1.00  0.00           H
ATOM     10  CG  LEU A 585      29.110  39.690  42.920  1.00  0.00           C
ATOM     11  HG  LEU A 585      28.740  38.770  42.420  1.00  0.00           H
ATOM     12  CD1 LEU A 585      30.610  39.570  43.210  1.00  0.00           C
ATOM     13 HD11 LEU A 585      31.240  39.380  42.300  1.00  0.00           H
ATOM     14 HD12 LEU A 585      30.890  38.780  43.930  1.00  0.00           H
ATOM     15 HD13 LEU A 585      30.930  40.530  43.650  1.00  0.00           H
ATOM     16  CD2 LEU A 585      28.250  39.770  44.250  1.00  0.00           C
ATOM     17 HD21 LEU A 585      28.360  38.840  44.850  1.00  0.00           H
ATOM     18 HD22 LEU A 585      27.190  39.810  43.920  1.00  0.00           H
ATOM     19 HD23 LEU A 585      28.600  40.620  44.870  1.00  0.00           H
ATOM     20  C   LEU A 585      29.210  39.920  39.940  1.00  0.00           C
ATOM     21  O   LEU A 585      30.260  39.390  39.470  1.00  0.00           O
ATOM     22  N   ILE A 586      27.930  39.360  39.750  1.00  0.00           N
ATOM     23  HN  ILE A 586      27.150  39.890  40.060  1.00  0.00           H
ATOM     24  CA  ILE A 586      27.660  38.020  39.280  1.00  0.00           C
ATOM     25  HA  ILE A 586      28.040  37.410  40.090  1.00  0.00           H
ATOM     26  CB  ILE A 586      26.120  37.690  39.150  1.00  0.00           C
ATOM     27  HB  ILE A 586      25.630  38.020  40.100  1.00  0.00           H
ATOM     28  CG2 ILE A 586      25.440  38.650  38.130  1.00  0.00           C
ATOM     29 HG21 ILE A 586      25.540  38.400  37.050  1.00  0.00           H
ATOM     30 HG22 ILE A 586      25.760  39.700  38.260  1.00  0.00           H
ATOM     31 HG23 ILE A 586      24.350  38.570  38.310  1.00  0.00           H
ATOM     32  CG1 ILE A 586      25.720  36.190  39.030  1.00  0.00           C
ATOM     33 HG11 ILE A 586      25.790  35.810  37.990  1.00  0.00           H
ATOM     34 HG12 ILE A 586      24.630  36.120  39.240  1.00  0.00           H
ATOM     35  CD  ILE A 586      26.400  35.190  39.900  1.00  0.00           C
ATOM     36  HD1 ILE A 586      27.450  35.040  39.580  1.00  0.00           H
ATOM     37  HD2 ILE A 586      25.920  34.190  39.960  1.00  0.00           H
ATOM     38  HD3 ILE A 586      26.570  35.430  40.970  1.00  0.00           H
ATOM     39  C   ILE A 586      28.380  37.510  38.060  1.00  0.00           C
ATOM     40  O   ILE A 586      28.880  36.350  38.000  1.00  0.00           O
ATOM     41  N   LEU A 587      28.570  38.300  37.030  1.00  0.00           N
ATOM     42  HN  LEU A 587      28.110  39.190  36.980  1.00  0.00           H
ATOM     43  CA  LEU A 587      29.350  38.040  35.870  1.00  0.00           C
ATOM     44  HA  LEU A 587      28.950  37.130  35.430  1.00  0.00           H
ATOM     45  CB  LEU A 587      29.290  39.020  34.700  1.00  0.00           C
ATOM     46  HB1 LEU A 587      29.950  38.950  33.810  1.00  0.00           H
ATOM     47  HB2 LEU A 587      29.580  39.970  35.190  1.00  0.00           H
ATOM     48  CG  LEU A 587      27.830  39.260  34.140  1.00  0.00           C
ATOM     49  HG  LEU A 587      27.960  39.610  33.090  1.00  0.00           H
ATOM     50  CD1 LEU A 587      26.830  38.090  34.150  1.00  0.00           C
ATOM     51 HD11 LEU A 587      27.250  37.310  33.470  1.00  0.00           H
ATOM     52 HD12 LEU A 587      25.880  38.420  33.690  1.00  0.00           H
ATOM     53 HD13 LEU A 587      26.600  37.620  35.140  1.00  0.00           H
ATOM     54  CD2 LEU A 587      27.280  40.410  34.920  1.00  0.00           C
ATOM     55 HD21 LEU A 587      27.930  41.290  34.680  1.00  0.00           H
ATOM     56 HD22 LEU A 587      27.360  40.160  36.000  1.00  0.00           H
ATOM     57 HD23 LEU A 587      26.210  40.570  34.670  1.00  0.00           H
ATOM     58  C   LEU A 587      30.770  37.780  36.120  1.00  0.00           C
ATOM     59  O   LEU A 587      31.350  36.980  35.410  1.00  0.00           O
ATOM     60  N   ASP A 588      31.460  38.400  37.140  1.00  0.00           N
ATOM     61  HN  ASP A 588      31.060  39.040  37.780  1.00  0.00           H
ATOM     62  CA  ASP A 588      32.870  38.050  37.380  1.00  0.00           C
ATOM     63  HA  ASP A 588      33.320  37.810  36.430  1.00  0.00           H
ATOM     64  CB  ASP A 588      33.640  39.210  37.950  1.00  0.00           C
ATOM     65  HB1 ASP A 588      34.700  39.010  38.220  1.00  0.00           H
ATOM     66  HB2 ASP A 588      33.050  39.520  38.850  1.00  0.00           H
ATOM     67  CG  ASP A 588      33.520  40.450  37.050  1.00  0.00           C
ATOM     68  OD1 ASP A 588      33.280  40.330  35.840  1.00  0.00           O
ATOM     69  OD2 ASP A 588      33.710  41.590  37.540  1.00  0.00           O
ATOM     70  C   ASP A 588      32.970  36.750  38.210  1.00  0.00           C
ATOM     71  O   ASP A 588      34.000  36.080  38.180  1.00  0.00           O
ATOM     72  N   ILE A 589      31.900  36.310  38.950  1.00  0.00           N
ATOM     73  HN  ILE A 589      31.050  36.830  38.940  1.00  0.00           H
ATOM     74  CA  ILE A 589      31.870  35.020  39.650  1.00  0.00           C
ATOM     75  HA  ILE A 589      32.760  34.960  40.260  1.00  0.00           H
ATOM     76  CB  ILE A 589      30.700  34.950  40.700  1.00  0.00           C
ATOM     77  HB  ILE A 589      29.710  35.360  40.390  1.00  0.00           H
ATOM     78  CG2 ILE A 589      30.480  33.490  41.160  1.00  0.00           C
ATOM     79 HG21 ILE A 589      31.360  33.190  41.770  1.00  0.00           H
ATOM     80 HG22 ILE A 589      30.360  32.840  40.260  1.00  0.00           H
ATOM     81 HG23 ILE A 589      29.540  33.390  41.740  1.00  0.00           H
ATOM     82  CG1 ILE A 589      31.020  35.930  41.930  1.00  0.00           C
ATOM     83 HG11 ILE A 589      31.340  36.840  41.400  1.00  0.00           H
ATOM     84 HG12 ILE A 589      31.880  35.450  42.420  1.00  0.00           H
ATOM     85  CD  ILE A 589      29.840  36.110  42.890  1.00  0.00           C
ATOM     86  HD1 ILE A 589      29.350  35.120  43.000  1.00  0.00           H
ATOM     87  HD2 ILE A 589      29.020  36.800  42.630  1.00  0.00           H
ATOM     88  HD3 ILE A 589      30.350  36.360  43.840  1.00  0.00           H
ATOM     89  C   ILE A 589      31.830  33.870  38.620  1.00  0.00           C
ATOM     90  O   ILE A 589      32.570  32.950  38.480  1.00  0.00           O
ATOM     91  N   LYS A 590      30.940  34.060  37.650  1.00  0.00           N
ATOM     92  HN  LYS A 590      30.390  34.890  37.570  1.00  0.00           H
ATOM     93  CA  LYS A 590      30.760  33.180  36.490  1.00  0.00           C
ATOM     94  HA  LYS A 590      30.660  32.210  36.950  1.00  0.00           H
ATOM     95  CB  LYS A 590      29.470  33.610  35.790  1.00  0.00           C
ATOM     96  HB1 LYS A 590      29.380  33.110  34.800  1.00  0.00           H
ATOM     97  HB2 LYS A 590      29.560  34.720  35.740  1.00  0.00           H
ATOM     98  CG  LYS A 590      28.250  33.240  36.690  1.00  0.00           C
ATOM     99  HG1 LYS A 590      28.210  33.790  37.650  1.00  0.00           H
ATOM    100  HG2 LYS A 590      28.260  32.180  37.000  1.00  0.00           H
ATOM    101  CD  LYS A 590      26.960  33.320  35.920  1.00  0.00           C
ATOM    102  HD1 LYS A 590      26.150  32.800  36.460  1.00  0.00           H
ATOM    103  HD2 LYS A 590      27.100  32.670  35.010  1.00  0.00           H
ATOM    104  CE  LYS A 590      26.420  34.740  35.410  1.00  0.00           C
ATOM    105  HE1 LYS A 590      27.090  35.010  34.570  1.00  0.00           H
ATOM    106  HE2 LYS A 590      26.360  35.550  36.180  1.00  0.00           H
ATOM    107  NZ  LYS A 590      25.100  34.600  34.860  1.00  0.00           N
ATOM    108  HZ1 LYS A 590      24.580  35.430  34.530  1.00  0.00           H
ATOM    109  HZ2 LYS A 590      24.480  34.060  35.490  1.00  0.00           H
ATOM    110  HZ3 LYS A 590      25.120  33.960  34.030  1.00  0.00           H
ATOM    111  C   LYS A 590      31.840  33.100  35.470  1.00  0.00           C
ATOM    112  O   LYS A 590      32.070  32.010  34.980  1.00  0.00           O
ATOM    113  N   ARG A 591      32.550  34.230  35.170  1.00  0.00           N
ATOM    114  HN  ARG A 591      32.200  35.140  35.350  1.00  0.00           H
ATOM    115  CA  ARG A 591      33.790  34.170  34.470  1.00  0.00           C
ATOM    116  HA  ARG A 591      33.550  33.770  33.500  1.00  0.00           H
ATOM    117  CB  ARG A 591      34.320  35.600  34.160  1.00  0.00           C
ATOM    118  HB1 ARG A 591      34.160  36.340  34.960  1.00  0.00           H
ATOM    119  HB2 ARG A 591      33.780  35.870  33.220  1.00  0.00           H
ATOM    120  CG  ARG A 591      35.750  35.690  33.660  1.00  0.00           C
ATOM    121  HG1 ARG A 591      36.120  34.910  32.970  1.00  0.00           H
ATOM    122  HG2 ARG A 591      36.400  35.570  34.560  1.00  0.00           H
ATOM    123  CD  ARG A 591      35.950  37.030  32.860  1.00  0.00           C
ATOM    124  HD1 ARG A 591      35.670  37.940  33.430  1.00  0.00           H
ATOM    125  HD2 ARG A 591      35.370  36.960  31.900  1.00  0.00           H
ATOM    126  NE  ARG A 591      37.400  37.100  32.530  1.00  0.00           N
ATOM    127  HE  ARG A 591      37.870  36.220  32.520  1.00  0.00           H
ATOM    128  CZ  ARG A 591      37.900  38.100  31.780  1.00  0.00           C
ATOM    129  NH1 ARG A 591      37.350  39.300  31.670  1.00  0.00           N
ATOM    130 HH11 ARG A 591      38.040  40.020  31.580  1.00  0.00           H
ATOM    131 HH12 ARG A 591      36.400  39.310  31.970  1.00  0.00           H
ATOM    132  NH2 ARG A 591      39.110  37.790  31.260  1.00  0.00           N
ATOM    133 HH21 ARG A 591      39.430  36.840  31.250  1.00  0.00           H
ATOM    134 HH22 ARG A 591      39.450  38.510  30.660  1.00  0.00           H
ATOM    135  C   ARG A 591      34.880  33.380  35.180  1.00  0.00           C
ATOM    136  O   ARG A 591      35.680  32.650  34.580  1.00  0.00           O
ATOM    137  N   LYS A 592      35.000  33.450  36.510  1.00  0.00           N
ATOM    138  HN  LYS A 592      34.390  33.850  37.190  1.00  0.00           H
ATOM    139  CA  LYS A 592      36.290  32.950  37.120  1.00  0.00           C
ATOM    140  HA  LYS A 592      37.010  32.970  36.310  1.00  0.00           H
ATOM    141  CB  LYS A 592      36.860  34.060  38.040  1.00  0.00           C
ATOM    142  HB1 LYS A 592      36.190  34.240  38.900  1.00  0.00           H
ATOM    143  HB2 LYS A 592      36.870  35.010  37.470  1.00  0.00           H
ATOM    144  CG  LYS A 592      38.240  33.850  38.580  1.00  0.00           C
ATOM    145  HG1 LYS A 592      38.190  33.080  39.370  1.00  0.00           H
ATOM    146  HG2 LYS A 592      38.420  34.790  39.130  1.00  0.00           H
ATOM    147  CD  LYS A 592      39.360  33.460  37.600  1.00  0.00           C
ATOM    148  HD1 LYS A 592      39.300  34.090  36.680  1.00  0.00           H
ATOM    149  HD2 LYS A 592      39.050  32.440  37.270  1.00  0.00           H
ATOM    150  CE  LYS A 592      40.770  33.200  38.110  1.00  0.00           C
ATOM    151  HE1 LYS A 592      41.440  32.730  37.360  1.00  0.00           H
ATOM    152  HE2 LYS A 592      40.680  32.450  38.930  1.00  0.00           H
ATOM    153  NZ  LYS A 592      41.500  34.300  38.580  1.00  0.00           N
ATOM    154  HZ1 LYS A 592      42.530  34.200  38.470  1.00  0.00           H
ATOM    155  HZ2 LYS A 592      41.270  34.380  39.600  1.00  0.00           H
ATOM    156  HZ3 LYS A 592      41.160  35.150  38.090  1.00  0.00           H
ATOM    157  C   LYS A 592      36.190  31.620  37.820  1.00  0.00           C
ATOM    158  O   LYS A 592      37.140  30.820  37.920  1.00  0.00           O
ATOM    159  N   ALA A 593      34.970  31.290  38.380  1.00  0.00           N
ATOM    160  HN  ALA A 593      34.170  31.850  38.130  1.00  0.00           H
ATOM    161  CA  ALA A 593      34.720  29.980  39.020  1.00  0.00           C
ATOM    162  HA  ALA A 593      35.420  29.880  39.840  1.00  0.00           H
ATOM    163  CB  ALA A 593      33.320  29.980  39.550  1.00  0.00           C
ATOM    164  HB1 ALA A 593      33.130  30.750  40.340  1.00  0.00           H
ATOM    165  HB2 ALA A 593      32.960  28.980  39.870  1.00  0.00           H
ATOM    166  HB3 ALA A 593      32.760  30.490  38.730  1.00  0.00           H
ATOM    167  C   ALA A 593      34.870  28.700  38.070  1.00  0.00           C
ATOM    168  O   ALA A 593      35.440  27.700  38.570  1.00  0.00           O
ATOM    169  N   PRO A 594      34.480  28.610  36.810  1.00  0.00           N
ATOM    170  CD  PRO A 594      33.810  29.670  36.080  1.00  0.00           C
ATOM    171  HD1 PRO A 594      34.530  30.340  35.580  1.00  0.00           H
ATOM    172  HD2 PRO A 594      33.020  30.260  36.580  1.00  0.00           H
ATOM    173  CA  PRO A 594      34.700  27.440  35.960  1.00  0.00           C
ATOM    174  HA  PRO A 594      34.200  26.640  36.480  1.00  0.00           H
ATOM    175  CB  PRO A 594      34.230  27.900  34.590  1.00  0.00           C
ATOM    176  HB1 PRO A 594      33.750  27.080  34.010  1.00  0.00           H
ATOM    177  HB2 PRO A 594      34.940  28.510  33.990  1.00  0.00           H
ATOM    178  CG  PRO A 594      33.110  28.850  34.970  1.00  0.00           C
ATOM    179  HG1 PRO A 594      32.650  29.420  34.140  1.00  0.00           H
ATOM    180  HG2 PRO A 594      32.200  28.410  35.410  1.00  0.00           H
ATOM    181  C   PRO A 594      36.160  27.060  35.760  1.00  0.00           C
ATOM    182  O   PRO A 594      36.370  26.030  35.170  1.00  0.00           O
ATOM    183  N   PHE A 595      37.190  27.880  36.080  1.00  0.00           N
ATOM    184  HN  PHE A 595      36.960  28.800  36.390  1.00  0.00           H
ATOM    185  CA  PHE A 595      38.640  27.730  35.910  1.00  0.00           C
ATOM    186  HA  PHE A 595      38.910  26.810  35.440  1.00  0.00           H
ATOM    187  CB  PHE A 595      39.250  29.010  35.320  1.00  0.00           C
ATOM    188  HB1 PHE A 595      40.350  28.840  35.290  1.00  0.00           H
ATOM    189  HB2 PHE A 595      39.070  29.920  35.930  1.00  0.00           H
ATOM    190  CG  PHE A 595      38.710  29.210  33.940  1.00  0.00           C
ATOM    191  CD1 PHE A 595      39.070  28.370  32.850  1.00  0.00           C
ATOM    192  HD1 PHE A 595      39.680  27.490  32.960  1.00  0.00           H
ATOM    193  CE1 PHE A 595      38.530  28.720  31.590  1.00  0.00           C
ATOM    194  HE1 PHE A 595      38.750  28.120  30.720  1.00  0.00           H
ATOM    195  CZ  PHE A 595      37.610  29.740  31.470  1.00  0.00           C
ATOM    196  HZ  PHE A 595      37.280  29.930  30.460  1.00  0.00           H
ATOM    197  CD2 PHE A 595      37.650  30.160  33.780  1.00  0.00           C
ATOM    198  HD2 PHE A 595      37.270  30.760  34.590  1.00  0.00           H
ATOM    199  CE2 PHE A 595      37.080  30.470  32.530  1.00  0.00           C
ATOM    200  HE2 PHE A 595      36.330  31.240  32.490  1.00  0.00           H
ATOM    201  C   PHE A 595      39.260  27.510  37.260  1.00  0.00           C
ATOM    202  O   PHE A 595      40.510  27.580  37.480  1.00  0.00           O
ATOM    203  N   PHE A 596      38.410  27.270  38.280  1.00  0.00           N
ATOM    204  HN  PHE A 596      37.430  27.460  38.250  1.00  0.00           H
ATOM    205  CA  PHE A 596      38.880  27.180  39.660  1.00  0.00           C
ATOM    206  HA  PHE A 596      39.390  28.090  39.950  1.00  0.00           H
ATOM    207  CB  PHE A 596      37.610  27.020  40.520  1.00  0.00           C
ATOM    208  HB1 PHE A 596      36.960  26.280  40.010  1.00  0.00           H
ATOM    209  HB2 PHE A 596      37.140  28.020  40.450  1.00  0.00           H
ATOM    210  CG  PHE A 596      37.860  26.650  41.960  1.00  0.00           C
ATOM    211  CD1 PHE A 596      38.370  27.600  42.870  1.00  0.00           C
ATOM    212  HD1 PHE A 596      38.300  28.660  42.690  1.00  0.00           H
ATOM    213  CE1 PHE A 596      38.760  27.170  44.160  1.00  0.00           C
ATOM    214  HE1 PHE A 596      39.270  27.790  44.890  1.00  0.00           H
ATOM    215  CZ  PHE A 596      38.680  25.820  44.480  1.00  0.00           C
ATOM    216  HZ  PHE A 596      38.880  25.350  45.430  1.00  0.00           H
ATOM    217  CD2 PHE A 596      37.840  25.290  42.310  1.00  0.00           C
ATOM    218  HD2 PHE A 596      37.400  24.650  41.570  1.00  0.00           H
ATOM    219  CE2 PHE A 596      38.230  24.820  43.540  1.00  0.00           C
ATOM    220  HE2 PHE A 596      38.190  23.790  43.840  1.00  0.00           H
ATOM    221  C   PHE A 596      39.920  26.080  39.890  1.00  0.00           C
ATOM    222  O   PHE A 596      40.970  26.140  40.520  1.00  0.00           O
ATOM    223  N   LEU A 597      39.640  24.900  39.270  1.00  0.00           N
ATOM    224  HN  LEU A 597      38.900  24.850  38.610  1.00  0.00           H
ATOM    225  CA  LEU A 597      40.420  23.650  39.370  1.00  0.00           C
ATOM    226  HA  LEU A 597      40.660  23.680  40.420  1.00  0.00           H
ATOM    227  CB  LEU A 597      39.610  22.380  39.010  1.00  0.00           C
ATOM    228  HB1 LEU A 597      40.160  21.460  38.730  1.00  0.00           H
ATOM    229  HB2 LEU A 597      38.940  22.680  38.170  1.00  0.00           H
ATOM    230  CG  LEU A 597      38.710  21.920  40.190  1.00  0.00           C
ATOM    231  HG  LEU A 597      38.300  22.790  40.720  1.00  0.00           H
ATOM    232  CD1 LEU A 597      37.630  21.090  39.460  1.00  0.00           C
ATOM    233 HD11 LEU A 597      37.110  21.810  38.790  1.00  0.00           H
ATOM    234 HD12 LEU A 597      36.890  20.690  40.190  1.00  0.00           H
ATOM    235 HD13 LEU A 597      38.090  20.220  38.930  1.00  0.00           H
ATOM    236  CD2 LEU A 597      39.460  21.080  41.180  1.00  0.00           C
ATOM    237 HD21 LEU A 597      39.530  20.050  40.750  1.00  0.00           H
ATOM    238 HD22 LEU A 597      39.060  20.970  42.210  1.00  0.00           H
ATOM    239 HD23 LEU A 597      40.470  21.540  41.200  1.00  0.00           H
ATOM    240  C   LEU A 597      41.700  23.700  38.480  1.00  0.00           C
ATOM    241  O   LEU A 597      42.640  23.040  38.790  1.00  0.00           O
ATOM    242  N   SER A 598      41.720  24.580  37.450  1.00  0.00           N
ATOM    243  HN  SER A 598      40.940  25.190  37.420  1.00  0.00           H
ATOM    244  CA  SER A 598      42.870  24.770  36.540  1.00  0.00           C
ATOM    245  HA  SER A 598      43.060  23.800  36.130  1.00  0.00           H
ATOM    246  CB  SER A 598      42.610  25.700  35.330  1.00  0.00           C
ATOM    247  HB1 SER A 598      42.410  26.680  35.830  1.00  0.00           H
ATOM    248  HB2 SER A 598      41.620  25.400  34.920  1.00  0.00           H
ATOM    249  OG  SER A 598      43.540  25.830  34.240  1.00  0.00           O
ATOM    250  HG1 SER A 598      43.320  25.090  33.670  1.00  0.00           H
ATOM    251  C   SER A 598      44.140  25.200  37.290  1.00  0.00           C
ATOM    252  O   SER A 598      45.280  24.760  37.140  1.00  0.00           O
ATOM    253  N   ASP A 599      43.960  26.150  38.280  1.00  0.00           N
ATOM    254  HN  ASP A 599      43.100  26.620  38.440  1.00  0.00           H
ATOM    255  CA  ASP A 599      44.950  26.750  39.140  1.00  0.00           C
ATOM    256  HA  ASP A 599      45.520  27.410  38.500  1.00  0.00           H
ATOM    257  CB  ASP A 599      44.180  27.650  40.130  1.00  0.00           C
ATOM    258  HB1 ASP A 599      44.780  27.940  41.030  1.00  0.00           H
ATOM    259  HB2 ASP A 599      43.300  27.060  40.480  1.00  0.00           H
ATOM    260  CG  ASP A 599      43.640  28.840  39.460  1.00  0.00           C
ATOM    261  OD1 ASP A 599      43.660  29.070  38.280  1.00  0.00           O
ATOM    262  OD2 ASP A 599      43.020  29.580  40.250  1.00  0.00           O
ATOM    263  C   ASP A 599      45.800  25.740  39.980  1.00  0.00           C
ATOM    264  O   ASP A 599      46.960  25.960  40.190  1.00  0.00           O
ATOM    265  N   PHE A 600      45.130  24.700  40.520  1.00  0.00           N
ATOM    266  HN  PHE A 600      44.220  24.540  40.150  1.00  0.00           H
ATOM    267  CA  PHE A 600      45.800  23.640  41.270  1.00  0.00           C
ATOM    268  HA  PHE A 600      46.400  24.220  41.960  1.00  0.00           H
ATOM    269  CB  PHE A 600      44.780  22.670  41.960  1.00  0.00           C
ATOM    270  HB1 PHE A 600      45.340  21.900  42.520  1.00  0.00           H
ATOM    271  HB2 PHE A 600      44.210  22.210  41.120  1.00  0.00           H
ATOM    272  CG  PHE A 600      43.960  23.470  42.880  1.00  0.00           C
ATOM    273  CD1 PHE A 600      44.250  23.490  44.310  1.00  0.00           C
ATOM    274  HD1 PHE A 600      44.920  22.780  44.760  1.00  0.00           H
ATOM    275  CE1 PHE A 600      43.580  24.320  45.220  1.00  0.00           C
ATOM    276  HE1 PHE A 600      43.810  24.300  46.270  1.00  0.00           H
ATOM    277  CZ  PHE A 600      42.500  25.050  44.710  1.00  0.00           C
ATOM    278  HZ  PHE A 600      41.980  25.800  45.280  1.00  0.00           H
ATOM    279  CD2 PHE A 600      42.740  24.110  42.530  1.00  0.00           C
ATOM    280  HD2 PHE A 600      42.390  23.910  41.530  1.00  0.00           H
ATOM    281  CE2 PHE A 600      41.980  24.810  43.410  1.00  0.00           C
ATOM    282  HE2 PHE A 600      41.100  25.340  43.050  1.00  0.00           H
ATOM    283  C   PHE A 600      46.750  22.730  40.450  1.00  0.00           C
ATOM    284  O   PHE A 600      47.870  22.390  40.900  1.00  0.00           O
ATOM    285  N   LYS A 601      46.390  22.470  39.210  1.00  0.00           N
ATOM    286  HN  LYS A 601      45.560  22.830  38.800  1.00  0.00           H
ATOM    287  CA  LYS A 601      47.300  21.840  38.210  1.00  0.00           C
ATOM    288  HA  LYS A 601      47.590  20.860  38.570  1.00  0.00           H
ATOM    289  CB  LYS A 601      46.590  21.550  36.890  1.00  0.00           C
ATOM    290  HB1 LYS A 601      47.310  21.110  36.170  1.00  0.00           H
ATOM    291  HB2 LYS A 601      46.140  22.490  36.510  1.00  0.00           H
ATOM    292  CG  LYS A 601      45.590  20.420  37.150  1.00  0.00           C
ATOM    293  HG1 LYS A 601      44.830  20.840  37.850  1.00  0.00           H
ATOM    294  HG2 LYS A 601      46.110  19.530  37.570  1.00  0.00           H
ATOM    295  CD  LYS A 601      44.990  20.000  35.840  1.00  0.00           C
ATOM    296  HD1 LYS A 601      44.460  19.030  35.920  1.00  0.00           H
ATOM    297  HD2 LYS A 601      45.790  19.940  35.070  1.00  0.00           H
ATOM    298  CE  LYS A 601      43.900  20.980  35.370  1.00  0.00           C
ATOM    299  HE1 LYS A 601      44.360  21.910  34.990  1.00  0.00           H
ATOM    300  HE2 LYS A 601      43.160  21.240  36.160  1.00  0.00           H
ATOM    301  NZ  LYS A 601      43.090  20.510  34.160  1.00  0.00           N
ATOM    302  HZ1 LYS A 601      42.310  21.190  34.040  1.00  0.00           H
ATOM    303  HZ2 LYS A 601      42.740  19.570  34.390  1.00  0.00           H
ATOM    304  HZ3 LYS A 601      43.730  20.440  33.330  1.00  0.00           H
ATOM    305  C   LYS A 601      48.580  22.600  37.870  1.00  0.00           C
ATOM    306  O   LYS A 601      49.610  21.970  37.860  1.00  0.00           O
ATOM    307  N   ASP A 602      48.460  23.900  37.700  1.00  0.00           N
ATOM    308  HN  ASP A 602      47.550  24.290  37.770  1.00  0.00           H
ATOM    309  CA  ASP A 602      49.590  24.770  37.440  1.00  0.00           C
ATOM    310  HA  ASP A 602      50.130  24.240  36.670  1.00  0.00           H
ATOM    311  CB  ASP A 602      49.020  26.120  36.940  1.00  0.00           C
ATOM    312  HB1 ASP A 602      49.870  26.820  36.770  1.00  0.00           H
ATOM    313  HB2 ASP A 602      48.210  26.530  37.590  1.00  0.00           H
ATOM    314  CG  ASP A 602      48.570  25.970  35.450  1.00  0.00           C
ATOM    315  OD1 ASP A 602      48.900  25.000  34.800  1.00  0.00           O
ATOM    316  OD2 ASP A 602      47.980  26.960  34.950  1.00  0.00           O
ATOM    317  C   ASP A 602      50.590  24.920  38.590  1.00  0.00           C
ATOM    318  O   ASP A 602      51.780  25.070  38.400  1.00  0.00           O
ATOM    319  N   ALA A 603      50.150  24.900  39.870  1.00  0.00           N
ATOM    320  HN  ALA A 603      49.190  25.160  40.010  1.00  0.00           H
ATOM    321  CA  ALA A 603      51.010  24.800  41.030  1.00  0.00           C
ATOM    322  HA  ALA A 603      51.550  25.730  41.110  1.00  0.00           H
ATOM    323  CB  ALA A 603      50.030  24.810  42.210  1.00  0.00           C
ATOM    324  HB1 ALA A 603      50.660  24.790  43.120  1.00  0.00           H
ATOM    325  HB2 ALA A 603      49.340  23.940  42.230  1.00  0.00           H
ATOM    326  HB3 ALA A 603      49.450  25.760  42.240  1.00  0.00           H
ATOM    327  C   ALA A 603      51.950  23.610  41.060  1.00  0.00           C
ATOM    328  O   ALA A 603      53.050  23.750  41.550  1.00  0.00           O
ATOM    329  N   LEU A 604      51.630  22.440  40.430  1.00  0.00           N
ATOM    330  HN  LEU A 604      50.770  22.280  39.960  1.00  0.00           H
ATOM    331  CA  LEU A 604      52.550  21.300  40.220  1.00  0.00           C
ATOM    332  HA  LEU A 604      52.920  21.040  41.200  1.00  0.00           H
ATOM    333  CB  LEU A 604      51.980  19.990  39.600  1.00  0.00           C
ATOM    334  HB1 LEU A 604      52.610  19.120  39.900  1.00  0.00           H
ATOM    335  HB2 LEU A 604      51.970  20.010  38.490  1.00  0.00           H
ATOM    336  CG  LEU A 604      50.560  19.550  40.020  1.00  0.00           C
ATOM    337  HG  LEU A 604      49.920  20.470  39.970  1.00  0.00           H
ATOM    338  CD1 LEU A 604      49.930  18.540  39.000  1.00  0.00           C
ATOM    339 HD11 LEU A 604      49.930  18.960  37.980  1.00  0.00           H
ATOM    340 HD12 LEU A 604      48.860  18.450  39.300  1.00  0.00           H
ATOM    341 HD13 LEU A 604      50.470  17.560  38.970  1.00  0.00           H
ATOM    342  CD2 LEU A 604      50.570  18.980  41.390  1.00  0.00           C
ATOM    343 HD21 LEU A 604      51.200  19.590  42.070  1.00  0.00           H
ATOM    344 HD22 LEU A 604      50.830  17.910  41.300  1.00  0.00           H
ATOM    345 HD23 LEU A 604      49.520  19.040  41.740  1.00  0.00           H
ATOM    346  C   LEU A 604      53.850  21.650  39.410  1.00  0.00           C
ATOM    347  O   LEU A 604      54.910  21.190  39.770  1.00  0.00           O
ATOM    348  N   SER A 605      53.830  22.550  38.420  1.00  0.00           N
ATOM    349  HN  SER A 605      53.030  23.140  38.290  1.00  0.00           H
ATOM    350  CA  SER A 605      54.970  22.790  37.500  1.00  0.00           C
ATOM    351  HA  SER A 605      55.800  22.250  37.920  1.00  0.00           H
ATOM    352  CB  SER A 605      54.700  22.300  36.050  1.00  0.00           C
ATOM    353  HB1 SER A 605      53.920  22.940  35.590  1.00  0.00           H
ATOM    354  HB2 SER A 605      54.490  21.220  36.220  1.00  0.00           H
ATOM    355  OG  SER A 605      55.890  22.430  35.240  1.00  0.00           O
ATOM    356  HG1 SER A 605      56.500  21.820  35.660  1.00  0.00           H
ATOM    357  C   SER A 605      55.350  24.220  37.520  1.00  0.00           C
ATOM    358  O   SER A 605      54.520  25.070  37.310  1.00  0.00           O
ATOM    359  N   LEU A 606      56.670  24.440  37.900  1.00  0.00           N
ATOM    360  HN  LEU A 606      57.300  23.680  38.070  1.00  0.00           H
ATOM    361  CA  LEU A 606      57.340  25.770  37.880  1.00  0.00           C
ATOM    362  HA  LEU A 606      58.360  25.550  38.150  1.00  0.00           H
ATOM    363  CB  LEU A 606      57.450  26.430  36.440  1.00  0.00           C
ATOM    364  HB1 LEU A 606      57.820  27.480  36.470  1.00  0.00           H
ATOM    365  HB2 LEU A 606      56.480  26.420  35.890  1.00  0.00           H
ATOM    366  CG  LEU A 606      58.590  25.850  35.580  1.00  0.00           C
ATOM    367  HG  LEU A 606      59.520  25.880  36.190  1.00  0.00           H
ATOM    368  CD1 LEU A 606      58.430  24.450  35.120  1.00  0.00           C
ATOM    369 HD11 LEU A 606      57.480  24.370  34.550  1.00  0.00           H
ATOM    370 HD12 LEU A 606      58.360  23.670  35.910  1.00  0.00           H
ATOM    371 HD13 LEU A 606      59.150  24.030  34.380  1.00  0.00           H
ATOM    372  CD2 LEU A 606      58.870  26.760  34.320  1.00  0.00           C
ATOM    373 HD21 LEU A 606      59.150  27.760  34.710  1.00  0.00           H
ATOM    374 HD22 LEU A 606      57.970  26.770  33.660  1.00  0.00           H
ATOM    375 HD23 LEU A 606      59.690  26.300  33.710  1.00  0.00           H
ATOM    376  C   LEU A 606      56.940  26.820  38.950  1.00  0.00           C
ATOM    377  O   LEU A 606      55.960  27.410  38.820  1.00  0.00           O
ATOM    378  N   GLN A 607      57.820  26.980  40.030  1.00  0.00           N
ATOM    379  HN  GLN A 607      58.510  26.280  40.170  1.00  0.00           H
ATOM    380  CA  GLN A 607      57.840  28.220  40.830  1.00  0.00           C
ATOM    381  HA  GLN A 607      58.830  28.240  41.260  1.00  0.00           H
ATOM    382  CB  GLN A 607      57.940  29.470  39.850  1.00  0.00           C
ATOM    383  HB1 GLN A 607      58.200  30.390  40.410  1.00  0.00           H
ATOM    384  HB2 GLN A 607      56.880  29.560  39.530  1.00  0.00           H
ATOM    385  CG  GLN A 607      59.110  29.480  38.830  1.00  0.00           C
ATOM    386  HG1 GLN A 607      59.160  28.490  38.330  1.00  0.00           H
ATOM    387  HG2 GLN A 607      60.080  29.720  39.310  1.00  0.00           H
ATOM    388  CD  GLN A 607      58.910  30.510  37.690  1.00  0.00           C
ATOM    389  OE1 GLN A 607      59.190  30.030  36.590  1.00  0.00           O
ATOM    390  NE2 GLN A 607      58.460  31.740  38.050  1.00  0.00           N
ATOM    391 HE21 GLN A 607      58.090  32.330  37.330  1.00  0.00           H
ATOM    392 HE22 GLN A 607      58.420  32.050  39.010  1.00  0.00           H
ATOM    393  C   GLN A 607      56.830  28.370  41.940  1.00  0.00           C
ATOM    394  O   GLN A 607      56.810  29.470  42.550  1.00  0.00           O
ATOM    395  N   CYS A 608      56.070  27.370  42.370  1.00  0.00           N
ATOM    396  HN  CYS A 608      56.040  26.500  41.880  1.00  0.00           H
ATOM    397  CA  CYS A 608      55.190  27.370  43.520  1.00  0.00           C
ATOM    398  HA  CYS A 608      54.570  28.260  43.490  1.00  0.00           H
ATOM    399  CB  CYS A 608      54.360  25.970  43.590  1.00  0.00           C
ATOM    400  HB1 CYS A 608      55.060  25.140  43.840  1.00  0.00           H
ATOM    401  HB2 CYS A 608      54.050  25.730  42.550  1.00  0.00           H
ATOM    402  SG  CYS A 608      52.980  26.040  44.640  1.00  0.00           S
ATOM    403  HG1 CYS A 608      52.400  27.000  43.950  1.00  0.00           H
ATOM    404  C   CYS A 608      55.890  27.490  44.810  1.00  0.00           C
ATOM    405  O   CYS A 608      55.560  28.430  45.570  1.00  0.00           O
ATOM    406  N   LEU A 609      56.910  26.710  45.110  1.00  0.00           N
ATOM    407  HN  LEU A 609      57.310  26.150  44.390  1.00  0.00           H
ATOM    408  CA  LEU A 609      57.580  26.600  46.430  1.00  0.00           C
ATOM    409  HA  LEU A 609      56.810  26.690  47.190  1.00  0.00           H
ATOM    410  CB  LEU A 609      58.290  25.220  46.610  1.00  0.00           C
ATOM    411  HB1 LEU A 609      59.140  25.200  45.890  1.00  0.00           H
ATOM    412  HB2 LEU A 609      57.610  24.370  46.360  1.00  0.00           H
ATOM    413  CG  LEU A 609      58.930  24.900  48.010  1.00  0.00           C
ATOM    414  HG  LEU A 609      59.740  25.660  48.090  1.00  0.00           H
ATOM    415  CD1 LEU A 609      57.880  24.930  49.110  1.00  0.00           C
ATOM    416 HD11 LEU A 609      57.020  24.330  48.750  1.00  0.00           H
ATOM    417 HD12 LEU A 609      57.710  26.030  49.190  1.00  0.00           H
ATOM    418 HD13 LEU A 609      58.340  24.560  50.060  1.00  0.00           H
ATOM    419  CD2 LEU A 609      59.470  23.500  47.980  1.00  0.00           C
ATOM    420 HD21 LEU A 609      60.040  23.280  47.060  1.00  0.00           H
ATOM    421 HD22 LEU A 609      58.660  22.750  48.070  1.00  0.00           H
ATOM    422 HD23 LEU A 609      60.250  23.400  48.770  1.00  0.00           H
ATOM    423  C   LEU A 609      58.580  27.700  46.720  1.00  0.00           C
ATOM    424  O   LEU A 609      58.570  28.160  47.870  1.00  0.00           O
ATOM    425  N   ALA A 610      59.440  28.140  45.720  1.00  0.00           N
ATOM    426  HN  ALA A 610      59.550  27.590  44.890  1.00  0.00           H
ATOM    427  CA  ALA A 610      60.180  29.330  45.770  1.00  0.00           C
ATOM    428  HA  ALA A 610      60.680  29.300  46.720  1.00  0.00           H
ATOM    429  CB  ALA A 610      61.110  29.430  44.580  1.00  0.00           C
ATOM    430  HB1 ALA A 610      60.570  29.710  43.650  1.00  0.00           H
ATOM    431  HB2 ALA A 610      61.610  28.460  44.430  1.00  0.00           H
ATOM    432  HB3 ALA A 610      61.910  30.170  44.820  1.00  0.00           H
ATOM    433  C   ALA A 610      59.380  30.620  45.890  1.00  0.00           C
ATOM    434  O   ALA A 610      59.710  31.460  46.760  1.00  0.00           O
ATOM    435  N   SER A 611      58.330  30.840  45.180  1.00  0.00           N
ATOM    436  HN  SER A 611      58.200  30.190  44.430  1.00  0.00           H
ATOM    437  CA  SER A 611      57.280  31.820  45.470  1.00  0.00           C
ATOM    438  HA  SER A 611      57.680  32.820  45.380  1.00  0.00           H
ATOM    439  CB  SER A 611      56.140  31.670  44.470  1.00  0.00           C
ATOM    440  HB1 SER A 611      55.660  30.670  44.510  1.00  0.00           H
ATOM    441  HB2 SER A 611      56.530  31.710  43.430  1.00  0.00           H
ATOM    442  OG  SER A 611      55.100  32.640  44.700  1.00  0.00           O
ATOM    443  HG1 SER A 611      55.410  33.510  44.450  1.00  0.00           H
ATOM    444  C   SER A 611      56.730  31.770  46.870  1.00  0.00           C
ATOM    445  O   SER A 611      56.790  32.770  47.540  1.00  0.00           O
ATOM    446  N   ILE A 612      56.350  30.620  47.460  1.00  0.00           N
ATOM    447  HN  ILE A 612      56.230  29.840  46.850  1.00  0.00           H
ATOM    448  CA  ILE A 612      55.990  30.380  48.890  1.00  0.00           C
ATOM    449  HA  ILE A 612      55.070  30.930  48.990  1.00  0.00           H
ATOM    450  CB  ILE A 612      55.600  28.900  49.160  1.00  0.00           C
ATOM    451  HB  ILE A 612      56.260  28.280  48.520  1.00  0.00           H
ATOM    452  CG2 ILE A 612      55.960  28.340  50.610  1.00  0.00           C
ATOM    453 HG21 ILE A 612      55.620  28.970  51.450  1.00  0.00           H
ATOM    454 HG22 ILE A 612      57.060  28.350  50.780  1.00  0.00           H
ATOM    455 HG23 ILE A 612      55.700  27.270  50.640  1.00  0.00           H
ATOM    456  CG1 ILE A 612      54.170  28.710  48.700  1.00  0.00           C
ATOM    457 HG11 ILE A 612      53.900  29.410  47.890  1.00  0.00           H
ATOM    458 HG12 ILE A 612      53.430  28.920  49.510  1.00  0.00           H
ATOM    459  CD  ILE A 612      53.940  27.310  48.270  1.00  0.00           C
ATOM    460  HD1 ILE A 612      54.130  26.630  49.120  1.00  0.00           H
ATOM    461  HD2 ILE A 612      54.700  27.120  47.490  1.00  0.00           H
ATOM    462  HD3 ILE A 612      53.000  27.110  47.710  1.00  0.00           H
ATOM    463  C   ILE A 612      57.050  30.920  49.900  1.00  0.00           C
ATOM    464  O   ILE A 612      56.680  31.640  50.870  1.00  0.00           O
ATOM    465  N   LEU A 613      58.310  30.530  49.640  1.00  0.00           N
ATOM    466  HN  LEU A 613      58.530  29.940  48.870  1.00  0.00           H
ATOM    467  CA  LEU A 613      59.380  30.770  50.560  1.00  0.00           C
ATOM    468  HA  LEU A 613      59.190  30.360  51.540  1.00  0.00           H
ATOM    469  CB  LEU A 613      60.690  30.070  50.030  1.00  0.00           C
ATOM    470  HB1 LEU A 613      61.520  30.500  50.630  1.00  0.00           H
ATOM    471  HB2 LEU A 613      60.850  30.270  48.950  1.00  0.00           H
ATOM    472  CG  LEU A 613      60.570  28.590  50.210  1.00  0.00           C
ATOM    473  HG  LEU A 613      59.500  28.270  50.160  1.00  0.00           H
ATOM    474  CD1 LEU A 613      61.430  27.770  49.230  1.00  0.00           C
ATOM    475 HD11 LEU A 613      62.530  27.730  49.390  1.00  0.00           H
ATOM    476 HD12 LEU A 613      61.250  28.040  48.170  1.00  0.00           H
ATOM    477 HD13 LEU A 613      61.140  26.690  49.260  1.00  0.00           H
ATOM    478  CD2 LEU A 613      61.070  28.220  51.650  1.00  0.00           C
ATOM    479 HD21 LEU A 613      60.400  28.680  52.420  1.00  0.00           H
ATOM    480 HD22 LEU A 613      62.090  28.630  51.790  1.00  0.00           H
ATOM    481 HD23 LEU A 613      61.000  27.130  51.890  1.00  0.00           H
ATOM    482  C   LEU A 613      59.640  32.290  50.730  1.00  0.00           C
ATOM    483  O   LEU A 613      59.640  32.830  51.810  1.00  0.00           O
ATOM    484  N   PHE A 614      59.690  32.950  49.520  1.00  0.00           N
ATOM    485  HN  PHE A 614      59.530  32.450  48.680  1.00  0.00           H
ATOM    486  CA  PHE A 614      59.830  34.370  49.250  1.00  0.00           C
ATOM    487  HA  PHE A 614      60.740  34.740  49.710  1.00  0.00           H
ATOM    488  CB  PHE A 614      59.890  34.630  47.720  1.00  0.00           C
ATOM    489  HB1 PHE A 614      58.900  34.310  47.310  1.00  0.00           H
ATOM    490  HB2 PHE A 614      60.740  33.990  47.410  1.00  0.00           H
ATOM    491  CG  PHE A 614      60.080  35.990  47.200  1.00  0.00           C
ATOM    492  CD1 PHE A 614      61.080  36.810  47.600  1.00  0.00           C
ATOM    493  HD1 PHE A 614      61.930  36.590  48.230  1.00  0.00           H
ATOM    494  CE1 PHE A 614      61.110  38.190  47.240  1.00  0.00           C
ATOM    495  HE1 PHE A 614      61.890  38.840  47.620  1.00  0.00           H
ATOM    496  CZ  PHE A 614      60.120  38.690  46.440  1.00  0.00           C
ATOM    497  HZ  PHE A 614      60.030  39.680  46.030  1.00  0.00           H
ATOM    498  CD2 PHE A 614      59.130  36.480  46.310  1.00  0.00           C
ATOM    499  HD2 PHE A 614      58.300  35.860  45.990  1.00  0.00           H
ATOM    500  CE2 PHE A 614      59.170  37.830  45.890  1.00  0.00           C
ATOM    501  HE2 PHE A 614      58.570  38.190  45.070  1.00  0.00           H
ATOM    502  C   PHE A 614      58.680  35.110  49.900  1.00  0.00           C
ATOM    503  O   PHE A 614      58.920  36.010  50.680  1.00  0.00           O
ATOM    504  N   LEU A 615      57.410  34.760  49.630  1.00  0.00           N
ATOM    505  HN  LEU A 615      57.170  33.960  49.080  1.00  0.00           H
ATOM    506  CA  LEU A 615      56.270  35.550  50.030  1.00  0.00           C
ATOM    507  HA  LEU A 615      56.460  36.570  49.740  1.00  0.00           H
ATOM    508  CB  LEU A 615      54.990  35.160  49.330  1.00  0.00           C
ATOM    509  HB1 LEU A 615      54.030  35.510  49.810  1.00  0.00           H
ATOM    510  HB2 LEU A 615      54.820  34.060  49.300  1.00  0.00           H
ATOM    511  CG  LEU A 615      54.980  35.500  47.780  1.00  0.00           C
ATOM    512  HG  LEU A 615      55.940  35.070  47.430  1.00  0.00           H
ATOM    513  CD1 LEU A 615      53.670  34.880  47.110  1.00  0.00           C
ATOM    514 HD11 LEU A 615      52.830  35.150  47.780  1.00  0.00           H
ATOM    515 HD12 LEU A 615      53.750  33.780  46.980  1.00  0.00           H
ATOM    516 HD13 LEU A 615      53.600  35.310  46.090  1.00  0.00           H
ATOM    517  CD2 LEU A 615      55.000  37.030  47.610  1.00  0.00           C
ATOM    518 HD21 LEU A 615      54.090  37.400  48.110  1.00  0.00           H
ATOM    519 HD22 LEU A 615      54.980  37.250  46.520  1.00  0.00           H
ATOM    520 HD23 LEU A 615      55.900  37.500  48.050  1.00  0.00           H
ATOM    521  C   LEU A 615      56.090  35.420  51.490  1.00  0.00           C
ATOM    522  O   LEU A 615      55.710  36.400  52.160  1.00  0.00           O
ATOM    523  N   TYR A 616      56.440  34.280  52.150  1.00  0.00           N
ATOM    524  HN  TYR A 616      56.780  33.520  51.610  1.00  0.00           H
ATOM    525  CA  TYR A 616      56.120  34.150  53.580  1.00  0.00           C
ATOM    526  HA  TYR A 616      55.080  34.370  53.800  1.00  0.00           H
ATOM    527  CB  TYR A 616      56.410  32.660  53.800  1.00  0.00           C
ATOM    528  HB1 TYR A 616      57.400  32.420  53.340  1.00  0.00           H
ATOM    529  HB2 TYR A 616      55.580  32.060  53.380  1.00  0.00           H
ATOM    530  CG  TYR A 616      56.570  32.300  55.290  1.00  0.00           C
ATOM    531  CD1 TYR A 616      55.960  32.990  56.350  1.00  0.00           C
ATOM    532  HD1 TYR A 616      55.330  33.830  56.090  1.00  0.00           H
ATOM    533  CE1 TYR A 616      56.280  32.700  57.640  1.00  0.00           C
ATOM    534  HE1 TYR A 616      55.840  33.300  58.430  1.00  0.00           H
ATOM    535  CZ  TYR A 616      57.270  31.800  57.990  1.00  0.00           C
ATOM    536  OH  TYR A 616      57.630  31.620  59.360  1.00  0.00           O
ATOM    537  HH  TYR A 616      56.930  32.050  59.850  1.00  0.00           H
ATOM    538  CD2 TYR A 616      57.540  31.280  55.600  1.00  0.00           C
ATOM    539  HD2 TYR A 616      58.020  30.650  54.870  1.00  0.00           H
ATOM    540  CE2 TYR A 616      57.900  31.090  56.960  1.00  0.00           C
ATOM    541  HE2 TYR A 616      58.610  30.270  57.110  1.00  0.00           H
ATOM    542  C   TYR A 616      57.060  35.090  54.390  1.00  0.00           C
ATOM    543  O   TYR A 616      56.620  35.900  55.210  1.00  0.00           O
ATOM    544  N   CYS A 617      58.360  35.040  54.060  1.00  0.00           N
ATOM    545  HN  CYS A 617      58.640  34.550  53.240  1.00  0.00           H
ATOM    546  CA  CYS A 617      59.320  35.980  54.620  1.00  0.00           C
ATOM    547  HA  CYS A 617      59.160  35.960  55.690  1.00  0.00           H
ATOM    548  CB  CYS A 617      60.740  35.480  54.120  1.00  0.00           C
ATOM    549  HB1 CYS A 617      61.460  36.180  54.570  1.00  0.00           H
ATOM    550  HB2 CYS A 617      60.760  35.610  53.020  1.00  0.00           H
ATOM    551  SG  CYS A 617      61.100  33.780  54.590  1.00  0.00           S
ATOM    552  HG1 CYS A 617      60.410  33.150  53.640  1.00  0.00           H
ATOM    553  C   CYS A 617      59.030  37.430  54.220  1.00  0.00           C
ATOM    554  O   CYS A 617      59.230  38.340  55.040  1.00  0.00           O
ATOM    555  N   ALA A 618      58.500  37.660  53.020  1.00  0.00           N
ATOM    556  HN  ALA A 618      58.440  36.960  52.300  1.00  0.00           H
ATOM    557  CA  ALA A 618      58.130  38.970  52.580  1.00  0.00           C
ATOM    558  HA  ALA A 618      58.900  39.680  52.860  1.00  0.00           H
ATOM    559  CB  ALA A 618      57.920  39.000  51.010  1.00  0.00           C
ATOM    560  HB1 ALA A 618      57.780  40.060  50.700  1.00  0.00           H
ATOM    561  HB2 ALA A 618      57.000  38.450  50.720  1.00  0.00           H
ATOM    562  HB3 ALA A 618      58.810  38.640  50.460  1.00  0.00           H
ATOM    563  C   ALA A 618      56.900  39.520  53.270  1.00  0.00           C
ATOM    564  O   ALA A 618      56.910  40.740  53.570  1.00  0.00           O
ATOM    565  N   CYS A 619      55.960  38.700  53.670  1.00  0.00           N
ATOM    566  HN  CYS A 619      55.990  37.750  53.380  1.00  0.00           H
ATOM    567  CA  CYS A 619      54.890  39.160  54.560  1.00  0.00           C
ATOM    568  HA  CYS A 619      54.520  40.140  54.280  1.00  0.00           H
ATOM    569  CB  CYS A 619      53.710  38.220  54.520  1.00  0.00           C
ATOM    570  HB1 CYS A 619      52.810  38.580  55.060  1.00  0.00           H
ATOM    571  HB2 CYS A 619      54.090  37.250  54.900  1.00  0.00           H
ATOM    572  SG  CYS A 619      53.080  37.820  52.820  1.00  0.00           S
ATOM    573  HG1 CYS A 619      54.160  37.130  52.500  1.00  0.00           H
ATOM    574  C   CYS A 619      55.190  39.320  56.010  1.00  0.00           C
ATOM    575  O   CYS A 619      54.860  40.320  56.650  1.00  0.00           O
ATOM    576  N   MET A 620      55.890  38.310  56.600  1.00  0.00           N
ATOM    577  HN  MET A 620      56.150  37.460  56.140  1.00  0.00           H
ATOM    578  CA  MET A 620      56.520  38.360  57.940  1.00  0.00           C
ATOM    579  HA  MET A 620      55.700  38.380  58.620  1.00  0.00           H
ATOM    580  CB  MET A 620      57.510  37.150  58.240  1.00  0.00           C
ATOM    581  HB1 MET A 620      58.230  37.410  59.060  1.00  0.00           H
ATOM    582  HB2 MET A 620      58.140  36.900  57.350  1.00  0.00           H
ATOM    583  CG  MET A 620      56.790  35.830  58.600  1.00  0.00           C
ATOM    584  HG1 MET A 620      57.520  34.990  58.580  1.00  0.00           H
ATOM    585  HG2 MET A 620      56.040  35.620  57.800  1.00  0.00           H
ATOM    586  SD  MET A 620      55.870  35.870  60.140  1.00  0.00           S
ATOM    587  CE  MET A 620      57.250  35.170  61.110  1.00  0.00           C
ATOM    588  HE1 MET A 620      57.200  35.360  62.200  1.00  0.00           H
ATOM    589  HE2 MET A 620      58.290  35.430  60.830  1.00  0.00           H
ATOM    590  HE3 MET A 620      57.240  34.060  61.010  1.00  0.00           H
ATOM    591  C   MET A 620      57.210  39.600  58.420  1.00  0.00           C
ATOM    592  O   MET A 620      56.790  40.200  59.400  1.00  0.00           O
ATOM    593  N   SER A 621      58.320  40.120  57.760  1.00  0.00           N
ATOM    594  HN  SER A 621      58.650  39.640  56.940  1.00  0.00           H
ATOM    595  CA  SER A 621      59.000  41.310  58.320  1.00  0.00           C
ATOM    596  HA  SER A 621      59.190  41.080  59.360  1.00  0.00           H
ATOM    597  CB  SER A 621      60.410  41.550  57.730  1.00  0.00           C
ATOM    598  HB1 SER A 621      60.920  42.450  58.130  1.00  0.00           H
ATOM    599  HB2 SER A 621      60.330  41.740  56.640  1.00  0.00           H
ATOM    600  OG  SER A 621      61.180  40.430  57.990  1.00  0.00           O
ATOM    601  HG1 SER A 621      61.650  40.250  57.160  1.00  0.00           H
ATOM    602  C   SER A 621      58.190  42.570  58.330  1.00  0.00           C
ATOM    603  O   SER A 621      58.210  43.140  59.440  1.00  0.00           O
ATOM    604  N   PRO A 622      57.480  43.070  57.340  1.00  0.00           N
ATOM    605  CD  PRO A 622      57.540  42.730  55.920  1.00  0.00           C
ATOM    606  HD1 PRO A 622      56.970  41.820  55.650  1.00  0.00           H
ATOM    607  HD2 PRO A 622      58.590  42.530  55.630  1.00  0.00           H
ATOM    608  CA  PRO A 622      56.490  44.090  57.610  1.00  0.00           C
ATOM    609  HA  PRO A 622      56.990  44.930  58.060  1.00  0.00           H
ATOM    610  CB  PRO A 622      55.940  44.400  56.190  1.00  0.00           C
ATOM    611  HB1 PRO A 622      55.650  45.470  56.190  1.00  0.00           H
ATOM    612  HB2 PRO A 622      54.990  43.880  55.930  1.00  0.00           H
ATOM    613  CG  PRO A 622      56.950  43.890  55.160  1.00  0.00           C
ATOM    614  HG1 PRO A 622      56.620  43.650  54.130  1.00  0.00           H
ATOM    615  HG2 PRO A 622      57.740  44.680  55.130  1.00  0.00           H
ATOM    616  C   PRO A 622      55.450  43.900  58.600  1.00  0.00           C
ATOM    617  O   PRO A 622      55.210  44.740  59.400  1.00  0.00           O
ATOM    618  N   VAL A 623      54.700  42.710  58.600  1.00  0.00           N
ATOM    619  HN  VAL A 623      54.810  42.020  57.900  1.00  0.00           H
ATOM    620  CA  VAL A 623      53.620  42.420  59.460  1.00  0.00           C
ATOM    621  HA  VAL A 623      52.900  43.220  59.300  1.00  0.00           H
ATOM    622  CB  VAL A 623      52.880  41.210  59.000  1.00  0.00           C
ATOM    623  HB  VAL A 623      53.670  40.450  58.790  1.00  0.00           H
ATOM    624  CG1 VAL A 623      51.980  40.660  60.140  1.00  0.00           C
ATOM    625 HG11 VAL A 623      51.160  41.390  60.310  1.00  0.00           H
ATOM    626 HG12 VAL A 623      52.500  40.460  61.100  1.00  0.00           H
ATOM    627 HG13 VAL A 623      51.360  39.770  59.870  1.00  0.00           H
ATOM    628  CG2 VAL A 623      51.990  41.370  57.720  1.00  0.00           C
ATOM    629 HG21 VAL A 623      52.560  41.600  56.800  1.00  0.00           H
ATOM    630 HG22 VAL A 623      51.190  42.060  58.050  1.00  0.00           H
ATOM    631 HG23 VAL A 623      51.620  40.340  57.570  1.00  0.00           H
ATOM    632  C   VAL A 623      54.070  42.410  60.910  1.00  0.00           C
ATOM    633  O   VAL A 623      53.470  43.040  61.770  1.00  0.00           O
ATOM    634  N   ILE A 624      55.250  41.830  61.170  1.00  0.00           N
ATOM    635  HN  ILE A 624      55.690  41.360  60.410  1.00  0.00           H
ATOM    636  CA  ILE A 624      56.050  41.970  62.400  1.00  0.00           C
ATOM    637  HA  ILE A 624      55.260  41.800  63.110  1.00  0.00           H
ATOM    638  CB  ILE A 624      57.060  40.850  62.660  1.00  0.00           C
ATOM    639  HB  ILE A 624      57.680  40.930  61.740  1.00  0.00           H
ATOM    640  CG2 ILE A 624      57.910  41.010  63.950  1.00  0.00           C
ATOM    641 HG21 ILE A 624      58.560  40.110  63.950  1.00  0.00           H
ATOM    642 HG22 ILE A 624      57.340  41.230  64.880  1.00  0.00           H
ATOM    643 HG23 ILE A 624      58.430  41.940  63.620  1.00  0.00           H
ATOM    644  CG1 ILE A 624      56.280  39.490  62.660  1.00  0.00           C
ATOM    645 HG11 ILE A 624      55.560  39.430  61.830  1.00  0.00           H
ATOM    646 HG12 ILE A 624      55.770  39.430  63.650  1.00  0.00           H
ATOM    647  CD  ILE A 624      57.250  38.340  62.470  1.00  0.00           C
ATOM    648  HD1 ILE A 624      57.640  38.430  61.430  1.00  0.00           H
ATOM    649  HD2 ILE A 624      56.800  37.320  62.550  1.00  0.00           H
ATOM    650  HD3 ILE A 624      58.090  38.480  63.180  1.00  0.00           H
ATOM    651  C   ILE A 624      56.500  43.350  62.860  1.00  0.00           C
ATOM    652  O   ILE A 624      56.250  43.700  64.000  1.00  0.00           O
ATOM    653  N   THR A 625      57.070  44.160  61.920  1.00  0.00           N
ATOM    654  HN  THR A 625      57.350  43.860  61.020  1.00  0.00           H
ATOM    655  CA  THR A 625      57.430  45.590  62.160  1.00  0.00           C
ATOM    656  HA  THR A 625      58.190  45.570  62.930  1.00  0.00           H
ATOM    657  CB  THR A 625      58.020  46.170  60.950  1.00  0.00           C
ATOM    658  HB  THR A 625      57.330  46.160  60.080  1.00  0.00           H
ATOM    659  OG1 THR A 625      59.160  45.480  60.590  1.00  0.00           O
ATOM    660  HG1 THR A 625      58.920  44.550  60.540  1.00  0.00           H
ATOM    661  CG2 THR A 625      58.490  47.600  61.230  1.00  0.00           C
ATOM    662 HG21 THR A 625      57.590  48.250  61.270  1.00  0.00           H
ATOM    663 HG22 THR A 625      59.210  47.960  60.460  1.00  0.00           H
ATOM    664 HG23 THR A 625      59.050  47.680  62.180  1.00  0.00           H
ATOM    665  C   THR A 625      56.260  46.370  62.700  1.00  0.00           C
ATOM    666  O   THR A 625      56.280  47.090  63.740  1.00  0.00           O
ATOM    667  N   PHE A 626      55.130  46.270  61.990  1.00  0.00           N
ATOM    668  HN  PHE A 626      55.110  45.580  61.280  1.00  0.00           H
ATOM    669  CA  PHE A 626      53.940  46.970  62.320  1.00  0.00           C
ATOM    670  HA  PHE A 626      54.190  47.990  62.550  1.00  0.00           H
ATOM    671  CB  PHE A 626      52.860  46.960  61.260  1.00  0.00           C
ATOM    672  HB1 PHE A 626      51.920  47.430  61.610  1.00  0.00           H
ATOM    673  HB2 PHE A 626      52.620  45.920  60.950  1.00  0.00           H
ATOM    674  CG  PHE A 626      53.190  47.700  59.960  1.00  0.00           C
ATOM    675  CD1 PHE A 626      53.420  49.070  59.970  1.00  0.00           C
ATOM    676  HD1 PHE A 626      53.500  49.650  60.880  1.00  0.00           H
ATOM    677  CE1 PHE A 626      53.660  49.780  58.770  1.00  0.00           C
ATOM    678  HE1 PHE A 626      53.860  50.840  58.820  1.00  0.00           H
ATOM    679  CZ  PHE A 626      53.520  49.090  57.500  1.00  0.00           C
ATOM    680  HZ  PHE A 626      53.490  49.560  56.520  1.00  0.00           H
ATOM    681  CD2 PHE A 626      53.250  47.020  58.780  1.00  0.00           C
ATOM    682  HD2 PHE A 626      53.030  45.970  58.830  1.00  0.00           H
ATOM    683  CE2 PHE A 626      53.400  47.650  57.550  1.00  0.00           C
ATOM    684  HE2 PHE A 626      53.350  47.120  56.600  1.00  0.00           H
ATOM    685  C   PHE A 626      53.320  46.520  63.640  1.00  0.00           C
ATOM    686  O   PHE A 626      52.690  47.290  64.310  1.00  0.00           O
ATOM    687  N   GLY A 627      53.290  45.140  63.940  1.00  0.00           N
ATOM    688  HN  GLY A 627      53.640  44.530  63.230  1.00  0.00           H
ATOM    689  CA  GLY A 627      52.800  44.570  65.230  1.00  0.00           C
ATOM    690  HA1 GLY A 627      52.850  43.490  65.180  1.00  0.00           H
ATOM    691  HA2 GLY A 627      51.810  44.960  65.410  1.00  0.00           H
ATOM    692  C   GLY A 627      53.640  45.070  66.350  1.00  0.00           C
ATOM    693  O   GLY A 627      53.000  45.430  67.360  1.00  0.00           O
ATOM    694  N   GLY A 628      54.940  45.260  66.210  1.00  0.00           N
ATOM    695  HN  GLY A 628      55.400  45.080  65.350  1.00  0.00           H
ATOM    696  CA  GLY A 628      55.680  45.910  67.240  1.00  0.00           C
ATOM    697  HA1 GLY A 628      56.700  45.840  66.910  1.00  0.00           H
ATOM    698  HA2 GLY A 628      55.480  45.360  68.150  1.00  0.00           H
ATOM    699  C   GLY A 628      55.390  47.340  67.460  1.00  0.00           C
ATOM    700  O   GLY A 628      55.080  47.840  68.560  1.00  0.00           O
ATOM    701  N   LEU A 629      55.220  48.050  66.350  1.00  0.00           N
ATOM    702  HN  LEU A 629      55.260  47.580  65.470  1.00  0.00           H
ATOM    703  CA  LEU A 629      54.760  49.460  66.330  1.00  0.00           C
ATOM    704  HA  LEU A 629      55.480  50.000  66.930  1.00  0.00           H
ATOM    705  CB  LEU A 629      54.810  50.130  64.900  1.00  0.00           C
ATOM    706  HB1 LEU A 629      53.990  50.890  64.840  1.00  0.00           H
ATOM    707  HB2 LEU A 629      54.390  49.330  64.270  1.00  0.00           H
ATOM    708  CG  LEU A 629      56.200  50.550  64.330  1.00  0.00           C
ATOM    709  HG  LEU A 629      56.870  49.650  64.320  1.00  0.00           H
ATOM    710  CD1 LEU A 629      56.120  51.060  62.930  1.00  0.00           C
ATOM    711 HD11 LEU A 629      55.860  50.240  62.220  1.00  0.00           H
ATOM    712 HD12 LEU A 629      57.000  51.610  62.540  1.00  0.00           H
ATOM    713 HD13 LEU A 629      55.270  51.770  62.870  1.00  0.00           H
ATOM    714  CD2 LEU A 629      56.850  51.600  65.230  1.00  0.00           C
ATOM    715 HD21 LEU A 629      56.250  52.530  65.290  1.00  0.00           H
ATOM    716 HD22 LEU A 629      57.860  51.910  64.870  1.00  0.00           H
ATOM    717 HD23 LEU A 629      56.930  51.240  66.270  1.00  0.00           H
ATOM    718  C   LEU A 629      53.400  49.650  67.020  1.00  0.00           C
ATOM    719  O   LEU A 629      53.150  50.400  67.940  1.00  0.00           O
ATOM    720  N   LEU A 630      52.440  48.860  66.560  1.00  0.00           N
ATOM    721  HN  LEU A 630      52.690  48.320  65.760  1.00  0.00           H
ATOM    722  CA  LEU A 630      51.070  48.900  67.050  1.00  0.00           C
ATOM    723  HA  LEU A 630      50.680  49.910  67.030  1.00  0.00           H
ATOM    724  CB  LEU A 630      50.260  48.070  66.060  1.00  0.00           C
ATOM    725  HB1 LEU A 630      50.450  47.010  66.330  1.00  0.00           H
ATOM    726  HB2 LEU A 630      50.470  48.220  64.980  1.00  0.00           H
ATOM    727  CG  LEU A 630      48.720  48.160  66.250  1.00  0.00           C
ATOM    728  HG  LEU A 630      48.470  48.080  67.330  1.00  0.00           H
ATOM    729  CD1 LEU A 630      48.230  49.530  65.790  1.00  0.00           C
ATOM    730 HD11 LEU A 630      48.290  49.510  64.680  1.00  0.00           H
ATOM    731 HD12 LEU A 630      48.840  50.410  66.090  1.00  0.00           H
ATOM    732 HD13 LEU A 630      47.150  49.710  65.920  1.00  0.00           H
ATOM    733  CD2 LEU A 630      47.930  47.010  65.590  1.00  0.00           C
ATOM    734 HD21 LEU A 630      47.750  47.310  64.550  1.00  0.00           H
ATOM    735 HD22 LEU A 630      46.920  46.900  66.060  1.00  0.00           H
ATOM    736 HD23 LEU A 630      48.480  46.040  65.520  1.00  0.00           H
ATOM    737  C   LEU A 630      50.860  48.470  68.450  1.00  0.00           C
ATOM    738  O   LEU A 630      50.000  49.000  69.130  1.00  0.00           O
ATOM    739  N   GLY A 631      51.780  47.560  68.930  1.00  0.00           N
ATOM    740  HN  GLY A 631      52.410  47.240  68.220  1.00  0.00           H
ATOM    741  CA  GLY A 631      51.940  47.180  70.340  1.00  0.00           C
ATOM    742  HA1 GLY A 631      52.770  46.500  70.480  1.00  0.00           H
ATOM    743  HA2 GLY A 631      50.960  46.870  70.700  1.00  0.00           H
ATOM    744  C   GLY A 631      52.330  48.320  71.240  1.00  0.00           C
ATOM    745  O   GLY A 631      51.750  48.640  72.230  1.00  0.00           O
ATOM    746  N   GLU A 632      53.400  49.050  70.790  1.00  0.00           N
ATOM    747  HN  GLU A 632      53.850  48.820  69.930  1.00  0.00           H
ATOM    748  CA  GLU A 632      53.850  50.270  71.540  1.00  0.00           C
ATOM    749  HA  GLU A 632      54.070  49.980  72.560  1.00  0.00           H
ATOM    750  CB  GLU A 632      55.190  50.730  71.030  1.00  0.00           C
ATOM    751  HB1 GLU A 632      55.510  51.660  71.570  1.00  0.00           H
ATOM    752  HB2 GLU A 632      55.230  50.910  69.940  1.00  0.00           H
ATOM    753  CG  GLU A 632      56.210  49.670  71.290  1.00  0.00           C
ATOM    754  HG1 GLU A 632      57.070  50.110  70.750  1.00  0.00           H
ATOM    755  HG2 GLU A 632      56.050  48.670  70.840  1.00  0.00           H
ATOM    756  CD  GLU A 632      56.630  49.590  72.690  1.00  0.00           C
ATOM    757  OE1 GLU A 632      56.300  48.580  73.370  1.00  0.00           O
ATOM    758  OE2 GLU A 632      57.190  50.550  73.250  1.00  0.00           O
ATOM    759  C   GLU A 632      52.790  51.420  71.560  1.00  0.00           C
ATOM    760  O   GLU A 632      52.410  51.960  72.590  1.00  0.00           O
ATOM    761  N   ALA A 633      52.240  51.720  70.380  1.00  0.00           N
ATOM    762  HN  ALA A 633      52.570  51.250  69.580  1.00  0.00           H
ATOM    763  CA  ALA A 633      51.250  52.680  70.120  1.00  0.00           C
ATOM    764  HA  ALA A 633      51.520  53.710  70.310  1.00  0.00           H
ATOM    765  CB  ALA A 633      51.020  52.670  68.600  1.00  0.00           C
ATOM    766  HB1 ALA A 633      51.930  53.030  68.080  1.00  0.00           H
ATOM    767  HB2 ALA A 633      50.290  53.450  68.290  1.00  0.00           H
ATOM    768  HB3 ALA A 633      50.640  51.670  68.300  1.00  0.00           H
ATOM    769  C   ALA A 633      49.890  52.470  70.850  1.00  0.00           C
ATOM    770  O   ALA A 633      49.330  53.360  71.530  1.00  0.00           O
ATOM    771  N   THR A 634      49.350  51.270  70.830  1.00  0.00           N
ATOM    772  HN  THR A 634      49.670  50.580  70.190  1.00  0.00           H
ATOM    773  CA  THR A 634      48.080  51.020  71.580  1.00  0.00           C
ATOM    774  HA  THR A 634      47.440  51.880  71.490  1.00  0.00           H
ATOM    775  CB  THR A 634      47.310  49.800  71.020  1.00  0.00           C
ATOM    776  HB  THR A 634      46.360  49.710  71.580  1.00  0.00           H
ATOM    777  OG1 THR A 634      48.080  48.590  71.310  1.00  0.00           O
ATOM    778  HG1 THR A 634      48.740  48.610  70.620  1.00  0.00           H
ATOM    779  CG2 THR A 634      46.920  49.870  69.520  1.00  0.00           C
ATOM    780 HG21 THR A 634      47.820  50.210  68.960  1.00  0.00           H
ATOM    781 HG22 THR A 634      46.100  50.590  69.310  1.00  0.00           H
ATOM    782 HG23 THR A 634      46.550  48.900  69.130  1.00  0.00           H
ATOM    783  C   THR A 634      48.170  50.820  73.100  1.00  0.00           C
ATOM    784  O   THR A 634      47.170  50.720  73.830  1.00  0.00           O
ATOM    785  N   GLU A 635      49.420  50.780  73.450  1.00  0.00           N
ATOM    786  HN  GLU A 635      50.110  50.990  72.760  1.00  0.00           H
ATOM    787  CA  GLU A 635      49.870  50.450  74.780  1.00  0.00           C
ATOM    788  HA  GLU A 635      50.940  50.440  74.900  1.00  0.00           H
ATOM    789  CB  GLU A 635      49.340  51.530  75.760  1.00  0.00           C
ATOM    790  HB1 GLU A 635      49.680  51.330  76.800  1.00  0.00           H
ATOM    791  HB2 GLU A 635      48.250  51.360  75.870  1.00  0.00           H
ATOM    792  CG  GLU A 635      49.730  53.050  75.460  1.00  0.00           C
ATOM    793  HG1 GLU A 635      49.070  53.290  74.600  1.00  0.00           H
ATOM    794  HG2 GLU A 635      50.800  53.080  75.180  1.00  0.00           H
ATOM    795  CD  GLU A 635      49.440  53.920  76.700  1.00  0.00           C
ATOM    796  OE1 GLU A 635      49.440  55.180  76.660  1.00  0.00           O
ATOM    797  OE2 GLU A 635      49.110  53.310  77.780  1.00  0.00           O
ATOM    798  C   GLU A 635      49.510  49.020  75.140  1.00  0.00           C
ATOM    799  O   GLU A 635      48.930  48.710  76.120  1.00  0.00           O
ATOM    800  N   GLY A 636      49.910  48.090  74.230  1.00  0.00           N
ATOM    801  HN  GLY A 636      50.490  48.280  73.440  1.00  0.00           H
ATOM    802  CA  GLY A 636      49.830  46.660  74.540  1.00  0.00           C
ATOM    803  HA1 GLY A 636      50.110  46.420  75.560  1.00  0.00           H
ATOM    804  HA2 GLY A 636      50.530  46.230  73.840  1.00  0.00           H
ATOM    805  C   GLY A 636      48.460  46.040  74.320  1.00  0.00           C
ATOM    806  O   GLY A 636      48.180  44.940  74.780  1.00  0.00           O
ATOM    807  N   ARG A 637      47.570  46.750  73.610  1.00  0.00           N
ATOM    808  HN  ARG A 637      47.760  47.680  73.290  1.00  0.00           H
ATOM    809  CA  ARG A 637      46.190  46.180  73.390  1.00  0.00           C
ATOM    810  HA  ARG A 637      45.940  45.570  74.240  1.00  0.00           H
ATOM    811  CB  ARG A 637      45.090  47.280  73.350  1.00  0.00           C
ATOM    812  HB1 ARG A 637      44.240  46.930  72.720  1.00  0.00           H
ATOM    813  HB2 ARG A 637      45.490  48.150  72.800  1.00  0.00           H
ATOM    814  CG  ARG A 637      44.570  47.650  74.760  1.00  0.00           C
ATOM    815  HG1 ARG A 637      44.000  46.770  75.120  1.00  0.00           H
ATOM    816  HG2 ARG A 637      43.860  48.500  74.720  1.00  0.00           H
ATOM    817  CD  ARG A 637      45.700  47.960  75.740  1.00  0.00           C
ATOM    818  HD1 ARG A 637      46.260  48.860  75.450  1.00  0.00           H
ATOM    819  HD2 ARG A 637      46.300  47.030  75.850  1.00  0.00           H
ATOM    820  NE  ARG A 637      45.040  48.220  77.010  1.00  0.00           N
ATOM    821  HE  ARG A 637      44.160  47.800  77.250  1.00  0.00           H
ATOM    822  CZ  ARG A 637      45.770  48.720  78.060  1.00  0.00           C
ATOM    823  NH1 ARG A 637      46.970  49.260  78.000  1.00  0.00           N
ATOM    824 HH11 ARG A 637      47.440  49.410  78.870  1.00  0.00           H
ATOM    825 HH12 ARG A 637      47.590  49.140  77.220  1.00  0.00           H
ATOM    826  NH2 ARG A 637      45.030  48.860  79.190  1.00  0.00           N
ATOM    827 HH21 ARG A 637      45.480  49.120  80.040  1.00  0.00           H
ATOM    828 HH22 ARG A 637      44.070  48.610  79.060  1.00  0.00           H
ATOM    829  C   ARG A 637      46.070  45.280  72.240  1.00  0.00           C
ATOM    830  O   ARG A 637      45.590  44.210  72.400  1.00  0.00           O
ATOM    831  N   LEU A 638      46.660  45.670  71.090  1.00  0.00           N
ATOM    832  HN  LEU A 638      47.070  46.560  70.970  1.00  0.00           H
ATOM    833  CA  LEU A 638      46.700  44.810  69.900  1.00  0.00           C
ATOM    834  HA  LEU A 638      46.550  43.780  70.170  1.00  0.00           H
ATOM    835  CB  LEU A 638      45.730  45.170  68.750  1.00  0.00           C
ATOM    836  HB1 LEU A 638      45.920  44.330  68.050  1.00  0.00           H
ATOM    837  HB2 LEU A 638      46.040  46.140  68.310  1.00  0.00           H
ATOM    838  CG  LEU A 638      44.220  45.380  69.130  1.00  0.00           C
ATOM    839  HG  LEU A 638      44.010  45.860  70.110  1.00  0.00           H
ATOM    840  CD1 LEU A 638      43.360  46.040  67.980  1.00  0.00           C
ATOM    841 HD11 LEU A 638      43.450  45.480  67.040  1.00  0.00           H
ATOM    842 HD12 LEU A 638      43.690  47.110  67.850  1.00  0.00           H
ATOM    843 HD13 LEU A 638      42.280  46.100  68.200  1.00  0.00           H
ATOM    844  CD2 LEU A 638      43.660  44.010  69.470  1.00  0.00           C
ATOM    845 HD21 LEU A 638      42.560  44.130  69.510  1.00  0.00           H
ATOM    846 HD22 LEU A 638      44.010  43.640  70.460  1.00  0.00           H
ATOM    847 HD23 LEU A 638      43.880  43.240  68.690  1.00  0.00           H
ATOM    848  C   LEU A 638      48.140  44.840  69.360  1.00  0.00           C
ATOM    849  O   LEU A 638      48.840  45.880  69.350  1.00  0.00           O
ATOM    850  N   SER A 639      48.740  43.700  69.020  1.00  0.00           N
ATOM    851  HN  SER A 639      48.270  42.820  69.070  1.00  0.00           H
ATOM    852  CA  SER A 639      50.080  43.680  68.660  1.00  0.00           C
ATOM    853  HA  SER A 639      50.300  44.590  68.120  1.00  0.00           H
ATOM    854  CB  SER A 639      51.080  43.610  69.960  1.00  0.00           C
ATOM    855  HB1 SER A 639      50.890  42.730  70.590  1.00  0.00           H
ATOM    856  HB2 SER A 639      50.770  44.460  70.600  1.00  0.00           H
ATOM    857  OG  SER A 639      52.520  43.710  69.730  1.00  0.00           O
ATOM    858  HG1 SER A 639      52.670  44.530  69.240  1.00  0.00           H
ATOM    859  C   SER A 639      50.440  42.560  67.710  1.00  0.00           C
ATOM    860  O   SER A 639      49.820  42.290  66.700  1.00  0.00           O
ATOM    861  N   ALA A 640      51.620  41.940  67.790  1.00  0.00           N
ATOM    862  HN  ALA A 640      51.990  42.280  68.650  1.00  0.00           H
ATOM    863  CA  ALA A 640      52.180  40.990  66.830  1.00  0.00           C
ATOM    864  HA  ALA A 640      52.070  41.490  65.870  1.00  0.00           H
ATOM    865  CB  ALA A 640      53.630  40.590  67.130  1.00  0.00           C
ATOM    866  HB1 ALA A 640      54.160  41.560  67.200  1.00  0.00           H
ATOM    867  HB2 ALA A 640      53.970  39.870  66.350  1.00  0.00           H
ATOM    868  HB3 ALA A 640      53.760  40.070  68.110  1.00  0.00           H
ATOM    869  C   ALA A 640      51.280  39.750  66.700  1.00  0.00           C
ATOM    870  O   ALA A 640      51.030  39.370  65.600  1.00  0.00           O
ATOM    871  N   ILE A 641      50.870  39.140  67.800  1.00  0.00           N
ATOM    872  HN  ILE A 641      51.070  39.440  68.720  1.00  0.00           H
ATOM    873  CA  ILE A 641      50.160  37.910  67.720  1.00  0.00           C
ATOM    874  HA  ILE A 641      50.710  37.270  67.040  1.00  0.00           H
ATOM    875  CB  ILE A 641      50.030  37.270  69.110  1.00  0.00           C
ATOM    876  HB  ILE A 641      49.520  37.960  69.810  1.00  0.00           H
ATOM    877  CG2 ILE A 641      49.130  36.040  68.890  1.00  0.00           C
ATOM    878 HG21 ILE A 641      49.210  35.410  69.810  1.00  0.00           H
ATOM    879 HG22 ILE A 641      49.300  35.430  67.980  1.00  0.00           H
ATOM    880 HG23 ILE A 641      48.060  36.330  68.860  1.00  0.00           H
ATOM    881  CG1 ILE A 641      51.390  36.920  69.740  1.00  0.00           C
ATOM    882 HG11 ILE A 641      51.220  36.570  70.790  1.00  0.00           H
ATOM    883 HG12 ILE A 641      52.070  37.800  69.750  1.00  0.00           H
ATOM    884  CD  ILE A 641      52.230  35.880  68.980  1.00  0.00           C
ATOM    885  HD1 ILE A 641      53.070  35.490  69.600  1.00  0.00           H
ATOM    886  HD2 ILE A 641      52.660  36.290  68.040  1.00  0.00           H
ATOM    887  HD3 ILE A 641      51.630  34.980  68.720  1.00  0.00           H
ATOM    888  C   ILE A 641      48.810  38.050  67.080  1.00  0.00           C
ATOM    889  O   ILE A 641      48.340  37.210  66.270  1.00  0.00           O
ATOM    890  N   GLU A 642      48.120  39.280  67.350  1.00  0.00           N
ATOM    891  HN  GLU A 642      48.360  39.930  68.080  1.00  0.00           H
ATOM    892  CA  GLU A 642      46.880  39.680  66.810  1.00  0.00           C
ATOM    893  HA  GLU A 642      46.240  38.820  66.970  1.00  0.00           H
ATOM    894  CB  GLU A 642      46.350  40.950  67.630  1.00  0.00           C
ATOM    895  HB1 GLU A 642      45.450  41.280  67.060  1.00  0.00           H
ATOM    896  HB2 GLU A 642      47.160  41.700  67.530  1.00  0.00           H
ATOM    897  CG  GLU A 642      45.980  40.660  69.150  1.00  0.00           C
ATOM    898  HG1 GLU A 642      45.700  39.600  69.260  1.00  0.00           H
ATOM    899  HG2 GLU A 642      45.230  41.420  69.420  1.00  0.00           H
ATOM    900  CD  GLU A 642      47.210  40.870  70.120  1.00  0.00           C
ATOM    901  OE1 GLU A 642      47.030  40.780  71.380  1.00  0.00           O
ATOM    902  OE2 GLU A 642      48.330  40.960  69.630  1.00  0.00           O
ATOM    903  C   GLU A 642      47.040  39.990  65.380  1.00  0.00           C
ATOM    904  O   GLU A 642      46.250  39.630  64.480  1.00  0.00           O
ATOM    905  N   SER A 643      48.060  40.680  64.990  1.00  0.00           N
ATOM    906  HN  SER A 643      48.690  41.080  65.650  1.00  0.00           H
ATOM    907  CA  SER A 643      48.440  40.960  63.570  1.00  0.00           C
ATOM    908  HA  SER A 643      47.610  41.500  63.130  1.00  0.00           H
ATOM    909  CB  SER A 643      49.630  41.840  63.450  1.00  0.00           C
ATOM    910  HB1 SER A 643      49.780  42.020  62.360  1.00  0.00           H
ATOM    911  HB2 SER A 643      50.560  41.300  63.710  1.00  0.00           H
ATOM    912  OG  SER A 643      49.490  43.040  64.210  1.00  0.00           O
ATOM    913  HG1 SER A 643      49.520  42.700  65.110  1.00  0.00           H
ATOM    914  C   SER A 643      48.740  39.780  62.690  1.00  0.00           C
ATOM    915  O   SER A 643      48.280  39.690  61.590  1.00  0.00           O
ATOM    916  N   LEU A 644      49.380  38.780  63.230  1.00  0.00           N
ATOM    917  HN  LEU A 644      49.770  38.890  64.140  1.00  0.00           H
ATOM    918  CA  LEU A 644      49.560  37.500  62.550  1.00  0.00           C
ATOM    919  HA  LEU A 644      49.940  37.710  61.560  1.00  0.00           H
ATOM    920  CB  LEU A 644      50.560  36.570  63.410  1.00  0.00           C
ATOM    921  HB1 LEU A 644      50.590  35.600  62.880  1.00  0.00           H
ATOM    922  HB2 LEU A 644      50.130  36.440  64.420  1.00  0.00           H
ATOM    923  CG  LEU A 644      52.000  37.030  63.440  1.00  0.00           C
ATOM    924  HG  LEU A 644      52.040  38.100  63.720  1.00  0.00           H
ATOM    925  CD1 LEU A 644      52.860  36.340  64.530  1.00  0.00           C
ATOM    926 HD11 LEU A 644      53.210  35.330  64.200  1.00  0.00           H
ATOM    927 HD12 LEU A 644      52.400  36.230  65.540  1.00  0.00           H
ATOM    928 HD13 LEU A 644      53.770  36.950  64.650  1.00  0.00           H
ATOM    929  CD2 LEU A 644      52.730  36.920  62.050  1.00  0.00           C
ATOM    930 HD21 LEU A 644      53.760  37.270  62.300  1.00  0.00           H
ATOM    931 HD22 LEU A 644      52.190  37.590  61.350  1.00  0.00           H
ATOM    932 HD23 LEU A 644      52.750  35.860  61.760  1.00  0.00           H
ATOM    933  C   LEU A 644      48.260  36.640  62.370  1.00  0.00           C
ATOM    934  O   LEU A 644      48.000  36.050  61.320  1.00  0.00           O
ATOM    935  N   PHE A 645      47.450  36.620  63.420  1.00  0.00           N
ATOM    936  HN  PHE A 645      47.710  37.090  64.270  1.00  0.00           H
ATOM    937  CA  PHE A 645      46.100  36.040  63.470  1.00  0.00           C
ATOM    938  HA  PHE A 645      46.120  34.990  63.220  1.00  0.00           H
ATOM    939  CB  PHE A 645      45.700  35.940  64.970  1.00  0.00           C
ATOM    940  HB1 PHE A 645      45.920  36.820  65.610  1.00  0.00           H
ATOM    941  HB2 PHE A 645      46.330  35.110  65.360  1.00  0.00           H
ATOM    942  CG  PHE A 645      44.250  35.480  65.310  1.00  0.00           C
ATOM    943  CD1 PHE A 645      43.600  34.500  64.540  1.00  0.00           C
ATOM    944  HD1 PHE A 645      44.130  34.000  63.740  1.00  0.00           H
ATOM    945  CE1 PHE A 645      42.270  34.110  64.710  1.00  0.00           C
ATOM    946  HE1 PHE A 645      41.790  33.550  63.920  1.00  0.00           H
ATOM    947  CZ  PHE A 645      41.590  34.790  65.770  1.00  0.00           C
ATOM    948  HZ  PHE A 645      40.520  34.740  65.880  1.00  0.00           H
ATOM    949  CD2 PHE A 645      43.580  35.960  66.370  1.00  0.00           C
ATOM    950  HD2 PHE A 645      43.990  36.650  67.100  1.00  0.00           H
ATOM    951  CE2 PHE A 645      42.250  35.660  66.590  1.00  0.00           C
ATOM    952  HE2 PHE A 645      41.770  36.100  67.450  1.00  0.00           H
ATOM    953  C   PHE A 645      45.140  36.790  62.570  1.00  0.00           C
ATOM    954  O   PHE A 645      44.360  36.140  61.840  1.00  0.00           O
ATOM    955  N   GLY A 646      45.240  38.100  62.540  1.00  0.00           N
ATOM    956  HN  GLY A 646      45.800  38.450  63.290  1.00  0.00           H
ATOM    957  CA  GLY A 646      44.400  38.850  61.600  1.00  0.00           C
ATOM    958  HA1 GLY A 646      44.390  39.890  61.910  1.00  0.00           H
ATOM    959  HA2 GLY A 646      43.440  38.420  61.790  1.00  0.00           H
ATOM    960  C   GLY A 646      44.790  38.630  60.230  1.00  0.00           C
ATOM    961  O   GLY A 646      43.950  38.230  59.450  1.00  0.00           O
ATOM    962  N   ALA A 647      46.040  38.690  59.820  1.00  0.00           N
ATOM    963  HN  ALA A 647      46.740  38.960  60.470  1.00  0.00           H
ATOM    964  CA  ALA A 647      46.610  38.450  58.540  1.00  0.00           C
ATOM    965  HA  ALA A 647      46.220  39.260  57.940  1.00  0.00           H
ATOM    966  CB  ALA A 647      48.150  38.610  58.640  1.00  0.00           C
ATOM    967  HB1 ALA A 647      48.650  38.360  57.680  1.00  0.00           H
ATOM    968  HB2 ALA A 647      48.460  37.820  59.350  1.00  0.00           H
ATOM    969  HB3 ALA A 647      48.420  39.620  59.000  1.00  0.00           H
ATOM    970  C   ALA A 647      46.330  37.080  57.900  1.00  0.00           C
ATOM    971  O   ALA A 647      45.770  37.030  56.830  1.00  0.00           O
ATOM    972  N   SER A 648      46.600  35.950  58.700  1.00  0.00           N
ATOM    973  HN  SER A 648      47.130  35.970  59.540  1.00  0.00           H
ATOM    974  CA  SER A 648      46.210  34.690  58.220  1.00  0.00           C
ATOM    975  HA  SER A 648      46.590  34.590  57.220  1.00  0.00           H
ATOM    976  CB  SER A 648      46.830  33.600  59.230  1.00  0.00           C
ATOM    977  HB1 SER A 648      46.320  33.670  60.220  1.00  0.00           H
ATOM    978  HB2 SER A 648      47.860  33.960  59.410  1.00  0.00           H
ATOM    979  OG  SER A 648      46.780  32.260  58.730  1.00  0.00           O
ATOM    980  HG1 SER A 648      47.510  32.250  58.110  1.00  0.00           H
ATOM    981  C   SER A 648      44.670  34.490  58.140  1.00  0.00           C
ATOM    982  O   SER A 648      44.210  33.910  57.170  1.00  0.00           O
ATOM    983  N   LEU A 649      43.830  34.860  59.100  1.00  0.00           N
ATOM    984  HN  LEU A 649      44.100  35.240  59.980  1.00  0.00           H
ATOM    985  CA  LEU A 649      42.390  34.790  59.040  1.00  0.00           C
ATOM    986  HA  LEU A 649      42.180  33.750  58.860  1.00  0.00           H
ATOM    987  CB  LEU A 649      41.710  35.330  60.290  1.00  0.00           C
ATOM    988  HB1 LEU A 649      41.950  36.410  60.280  1.00  0.00           H
ATOM    989  HB2 LEU A 649      42.130  34.850  61.200  1.00  0.00           H
ATOM    990  CG  LEU A 649      40.170  35.310  60.330  1.00  0.00           C
ATOM    991  HG  LEU A 649      39.790  36.000  59.530  1.00  0.00           H
ATOM    992  CD1 LEU A 649      39.520  33.930  60.130  1.00  0.00           C
ATOM    993 HD11 LEU A 649      39.730  33.240  60.980  1.00  0.00           H
ATOM    994 HD12 LEU A 649      39.850  33.470  59.180  1.00  0.00           H
ATOM    995 HD13 LEU A 649      38.410  33.990  60.240  1.00  0.00           H
ATOM    996  CD2 LEU A 649      39.710  35.920  61.620  1.00  0.00           C
ATOM    997 HD21 LEU A 649      40.020  35.220  62.430  1.00  0.00           H
ATOM    998 HD22 LEU A 649      38.600  35.930  61.610  1.00  0.00           H
ATOM    999 HD23 LEU A 649      40.140  36.910  61.870  1.00  0.00           H
ATOM   1000  C   LEU A 649      41.810  35.530  57.860  1.00  0.00           C
ATOM   1001  O   LEU A 649      41.030  35.000  57.070  1.00  0.00           O
ATOM   1002  N   THR A 650      42.220  36.800  57.680  1.00  0.00           N
ATOM   1003  HN  THR A 650      42.920  37.110  58.300  1.00  0.00           H
ATOM   1004  CA  THR A 650      41.690  37.570  56.500  1.00  0.00           C
ATOM   1005  HA  THR A 650      40.620  37.390  56.460  1.00  0.00           H
ATOM   1006  CB  THR A 650      41.910  39.120  56.710  1.00  0.00           C
ATOM   1007  HB  THR A 650      42.980  39.340  56.500  1.00  0.00           H
ATOM   1008  OG1 THR A 650      41.750  39.460  58.120  1.00  0.00           O
ATOM   1009  HG1 THR A 650      42.450  38.990  58.570  1.00  0.00           H
ATOM   1010  CG2 THR A 650      40.940  39.910  55.810  1.00  0.00           C
ATOM   1011 HG21 THR A 650      41.150  40.990  55.930  1.00  0.00           H
ATOM   1012 HG22 THR A 650      39.890  39.710  56.080  1.00  0.00           H
ATOM   1013 HG23 THR A 650      41.090  39.700  54.720  1.00  0.00           H
ATOM   1014  C   THR A 650      42.390  37.180  55.200  1.00  0.00           C
ATOM   1015  O   THR A 650      41.780  37.030  54.130  1.00  0.00           O
ATOM   1016  N   GLY A 651      43.710  36.830  55.240  1.00  0.00           N
ATOM   1017  HN  GLY A 651      44.320  36.930  56.010  1.00  0.00           H
ATOM   1018  CA  GLY A 651      44.290  36.220  54.030  1.00  0.00           C
ATOM   1019  HA1 GLY A 651      45.340  36.130  54.290  1.00  0.00           H
ATOM   1020  HA2 GLY A 651      44.180  36.920  53.220  1.00  0.00           H
ATOM   1021  C   GLY A 651      43.910  34.860  53.550  1.00  0.00           C
ATOM   1022  O   GLY A 651      43.660  34.710  52.340  1.00  0.00           O
ATOM   1023  N   ILE A 652      43.820  33.760  54.420  1.00  0.00           N
ATOM   1024  HN  ILE A 652      44.130  33.810  55.360  1.00  0.00           H
ATOM   1025  CA  ILE A 652      43.320  32.460  53.990  1.00  0.00           C
ATOM   1026  HA  ILE A 652      44.020  32.040  53.280  1.00  0.00           H
ATOM   1027  CB  ILE A 652      43.350  31.430  55.140  1.00  0.00           C
ATOM   1028  HB  ILE A 652      42.750  31.890  55.960  1.00  0.00           H
ATOM   1029  CG2 ILE A 652      42.460  30.130  54.820  1.00  0.00           C
ATOM   1030 HG21 ILE A 652      41.460  30.400  54.420  1.00  0.00           H
ATOM   1031 HG22 ILE A 652      42.260  29.500  55.710  1.00  0.00           H
ATOM   1032 HG23 ILE A 652      43.080  29.640  54.050  1.00  0.00           H
ATOM   1033  CG1 ILE A 652      44.720  31.140  55.740  1.00  0.00           C
ATOM   1034 HG11 ILE A 652      45.200  32.080  56.070  1.00  0.00           H
ATOM   1035 HG12 ILE A 652      45.400  30.760  54.940  1.00  0.00           H
ATOM   1036  CD  ILE A 652      44.660  30.250  56.960  1.00  0.00           C
ATOM   1037  HD1 ILE A 652      45.550  30.290  57.640  1.00  0.00           H
ATOM   1038  HD2 ILE A 652      44.400  29.200  56.710  1.00  0.00           H
ATOM   1039  HD3 ILE A 652      43.790  30.620  57.570  1.00  0.00           H
ATOM   1040  C   ILE A 652      41.960  32.650  53.420  1.00  0.00           C
ATOM   1041  O   ILE A 652      41.700  32.160  52.310  1.00  0.00           O
ATOM   1042  N   ALA A 653      41.090  33.520  54.080  1.00  0.00           N
ATOM   1043  HN  ALA A 653      41.350  33.900  54.960  1.00  0.00           H
ATOM   1044  CA  ALA A 653      39.740  33.810  53.600  1.00  0.00           C
ATOM   1045  HA  ALA A 653      39.150  32.910  53.560  1.00  0.00           H
ATOM   1046  CB  ALA A 653      39.060  34.820  54.530  1.00  0.00           C
ATOM   1047  HB1 ALA A 653      39.790  35.650  54.480  1.00  0.00           H
ATOM   1048  HB2 ALA A 653      38.950  34.450  55.570  1.00  0.00           H
ATOM   1049  HB3 ALA A 653      38.090  35.240  54.190  1.00  0.00           H
ATOM   1050  C   ALA A 653      39.610  34.370  52.150  1.00  0.00           C
ATOM   1051  O   ALA A 653      38.810  33.880  51.350  1.00  0.00           O
ATOM   1052  N   TYR A 654      40.450  35.350  51.800  1.00  0.00           N
ATOM   1053  HN  TYR A 654      41.040  35.760  52.490  1.00  0.00           H
ATOM   1054  CA  TYR A 654      40.590  35.890  50.480  1.00  0.00           C
ATOM   1055  HA  TYR A 654      39.640  36.190  50.090  1.00  0.00           H
ATOM   1056  CB  TYR A 654      41.530  37.100  50.560  1.00  0.00           C
ATOM   1057  HB1 TYR A 654      42.570  36.760  50.740  1.00  0.00           H
ATOM   1058  HB2 TYR A 654      41.240  37.710  51.450  1.00  0.00           H
ATOM   1059  CG  TYR A 654      41.600  37.990  49.320  1.00  0.00           C
ATOM   1060  CD1 TYR A 654      42.510  37.840  48.290  1.00  0.00           C
ATOM   1061  HD1 TYR A 654      43.120  36.950  48.270  1.00  0.00           H
ATOM   1062  CE1 TYR A 654      42.730  38.730  47.240  1.00  0.00           C
ATOM   1063  HE1 TYR A 654      43.500  38.490  46.520  1.00  0.00           H
ATOM   1064  CZ  TYR A 654      42.020  39.950  47.320  1.00  0.00           C
ATOM   1065  OH  TYR A 654      42.160  40.840  46.280  1.00  0.00           O
ATOM   1066  HH  TYR A 654      42.950  40.650  45.760  1.00  0.00           H
ATOM   1067  CD2 TYR A 654      40.920  39.260  49.370  1.00  0.00           C
ATOM   1068  HD2 TYR A 654      40.320  39.530  50.230  1.00  0.00           H
ATOM   1069  CE2 TYR A 654      41.140  40.160  48.360  1.00  0.00           C
ATOM   1070  HE2 TYR A 654      40.490  41.030  48.380  1.00  0.00           H
ATOM   1071  C   TYR A 654      41.170  34.860  49.490  1.00  0.00           C
ATOM   1072  O   TYR A 654      40.750  34.590  48.360  1.00  0.00           O
ATOM   1073  N   SER A 655      42.220  34.100  49.930  1.00  0.00           N
ATOM   1074  HN  SER A 655      42.600  34.280  50.830  1.00  0.00           H
ATOM   1075  CA  SER A 655      42.850  33.050  49.110  1.00  0.00           C
ATOM   1076  HA  SER A 655      43.120  33.410  48.130  1.00  0.00           H
ATOM   1077  CB  SER A 655      44.070  32.430  49.840  1.00  0.00           C
ATOM   1078  HB1 SER A 655      44.550  31.690  49.160  1.00  0.00           H
ATOM   1079  HB2 SER A 655      43.710  32.000  50.800  1.00  0.00           H
ATOM   1080  OG  SER A 655      45.070  33.400  50.190  1.00  0.00           O
ATOM   1081  HG1 SER A 655      44.810  33.870  50.990  1.00  0.00           H
ATOM   1082  C   SER A 655      41.880  31.950  48.720  1.00  0.00           C
ATOM   1083  O   SER A 655      41.970  31.370  47.650  1.00  0.00           O
ATOM   1084  N   LEU A 656      40.960  31.570  49.660  1.00  0.00           N
ATOM   1085  HN  LEU A 656      40.880  32.090  50.510  1.00  0.00           H
ATOM   1086  CA  LEU A 656      39.870  30.670  49.250  1.00  0.00           C
ATOM   1087  HA  LEU A 656      40.300  29.890  48.640  1.00  0.00           H
ATOM   1088  CB  LEU A 656      39.230  29.970  50.420  1.00  0.00           C
ATOM   1089  HB1 LEU A 656      38.420  29.290  50.080  1.00  0.00           H
ATOM   1090  HB2 LEU A 656      38.790  30.690  51.150  1.00  0.00           H
ATOM   1091  CG  LEU A 656      40.180  28.950  51.080  1.00  0.00           C
ATOM   1092  HG  LEU A 656      41.190  29.400  51.250  1.00  0.00           H
ATOM   1093  CD1 LEU A 656      39.690  28.590  52.490  1.00  0.00           C
ATOM   1094 HD11 LEU A 656      38.670  28.150  52.460  1.00  0.00           H
ATOM   1095 HD12 LEU A 656      39.600  29.520  53.100  1.00  0.00           H
ATOM   1096 HD13 LEU A 656      40.310  27.920  53.120  1.00  0.00           H
ATOM   1097  CD2 LEU A 656      40.470  27.660  50.250  1.00  0.00           C
ATOM   1098 HD21 LEU A 656      41.170  27.030  50.850  1.00  0.00           H
ATOM   1099 HD22 LEU A 656      41.070  27.960  49.360  1.00  0.00           H
ATOM   1100 HD23 LEU A 656      39.520  27.150  49.990  1.00  0.00           H
ATOM   1101  C   LEU A 656      38.830  31.140  48.310  1.00  0.00           C
ATOM   1102  O   LEU A 656      38.440  30.340  47.470  1.00  0.00           O
ATOM   1103  N   PHE A 657      38.390  32.380  48.520  1.00  0.00           N
ATOM   1104  HN  PHE A 657      38.780  33.010  49.170  1.00  0.00           H
ATOM   1105  CA  PHE A 657      37.100  32.810  47.970  1.00  0.00           C
ATOM   1106  HA  PHE A 657      36.770  32.010  47.330  1.00  0.00           H
ATOM   1107  CB  PHE A 657      35.950  33.020  49.000  1.00  0.00           C
ATOM   1108  HB1 PHE A 657      34.950  33.330  48.640  1.00  0.00           H
ATOM   1109  HB2 PHE A 657      36.310  33.840  49.650  1.00  0.00           H
ATOM   1110  CG  PHE A 657      35.870  31.760  49.830  1.00  0.00           C
ATOM   1111  CD1 PHE A 657      35.800  31.880  51.250  1.00  0.00           C
ATOM   1112  HD1 PHE A 657      35.790  32.910  51.590  1.00  0.00           H
ATOM   1113  CE1 PHE A 657      35.600  30.720  52.010  1.00  0.00           C
ATOM   1114  HE1 PHE A 657      35.420  30.820  53.070  1.00  0.00           H
ATOM   1115  CZ  PHE A 657      35.580  29.440  51.410  1.00  0.00           C
ATOM   1116  HZ  PHE A 657      35.480  28.530  51.990  1.00  0.00           H
ATOM   1117  CD2 PHE A 657      35.810  30.490  49.180  1.00  0.00           C
ATOM   1118  HD2 PHE A 657      35.670  30.400  48.120  1.00  0.00           H
ATOM   1119  CE2 PHE A 657      35.680  29.410  49.950  1.00  0.00           C
ATOM   1120  HE2 PHE A 657      35.560  28.420  49.520  1.00  0.00           H
ATOM   1121  C   PHE A 657      37.150  34.150  47.170  1.00  0.00           C
ATOM   1122  O   PHE A 657      36.220  34.620  46.600  1.00  0.00           O
ATOM   1123  N   ALA A 658      38.310  34.730  46.900  1.00  0.00           N
ATOM   1124  HN  ALA A 658      39.130  34.440  47.390  1.00  0.00           H
ATOM   1125  CA  ALA A 658      38.540  35.850  46.010  1.00  0.00           C
ATOM   1126  HA  ALA A 658      37.680  36.480  45.850  1.00  0.00           H
ATOM   1127  CB  ALA A 658      39.720  36.800  46.460  1.00  0.00           C
ATOM   1128  HB1 ALA A 658      39.660  37.200  47.490  1.00  0.00           H
ATOM   1129  HB2 ALA A 658      39.720  37.750  45.890  1.00  0.00           H
ATOM   1130  HB3 ALA A 658      40.730  36.380  46.270  1.00  0.00           H
ATOM   1131  C   ALA A 658      38.880  35.420  44.610  1.00  0.00           C
ATOM   1132  O   ALA A 658      39.580  34.440  44.430  1.00  0.00           O
ATOM   1133  N   GLY A 659      38.400  36.110  43.590  1.00  0.00           N
ATOM   1134  HN  GLY A 659      37.910  36.960  43.770  1.00  0.00           H
ATOM   1135  CA  GLY A 659      38.680  35.780  42.230  1.00  0.00           C
ATOM   1136  HA1 GLY A 659      38.110  36.520  41.680  1.00  0.00           H
ATOM   1137  HA2 GLY A 659      38.400  34.740  42.090  1.00  0.00           H
ATOM   1138  C   GLY A 659      40.100  35.800  41.820  1.00  0.00           C
ATOM   1139  O   GLY A 659      40.490  34.820  41.200  1.00  0.00           O
ATOM   1140  N   GLN A 660      40.830  36.850  42.160  1.00  0.00           N
ATOM   1141  HN  GLN A 660      40.450  37.560  42.750  1.00  0.00           H
ATOM   1142  CA  GLN A 660      42.300  36.980  41.870  1.00  0.00           C
ATOM   1143  HA  GLN A 660      42.560  36.190  41.190  1.00  0.00           H
ATOM   1144  CB  GLN A 660      42.550  38.320  41.040  1.00  0.00           C
ATOM   1145  HB1 GLN A 660      41.980  39.070  41.620  1.00  0.00           H
ATOM   1146  HB2 GLN A 660      42.000  38.290  40.070  1.00  0.00           H
ATOM   1147  CG  GLN A 660      43.960  38.810  40.870  1.00  0.00           C
ATOM   1148  HG1 GLN A 660      44.490  37.980  40.360  1.00  0.00           H
ATOM   1149  HG2 GLN A 660      44.400  39.140  41.840  1.00  0.00           H
ATOM   1150  CD  GLN A 660      44.000  40.050  39.950  1.00  0.00           C
ATOM   1151  OE1 GLN A 660      43.560  41.160  40.260  1.00  0.00           O
ATOM   1152  NE2 GLN A 660      44.570  39.840  38.710  1.00  0.00           N
ATOM   1153 HE21 GLN A 660      44.700  40.640  38.130  1.00  0.00           H
ATOM   1154 HE22 GLN A 660      44.800  38.930  38.390  1.00  0.00           H
ATOM   1155  C   GLN A 660      43.120  36.890  43.160  1.00  0.00           C
ATOM   1156  O   GLN A 660      43.080  37.900  43.840  1.00  0.00           O
ATOM   1157  N   PRO A 661      43.770  35.760  43.500  1.00  0.00           N
ATOM   1158  CD  PRO A 661      43.610  34.430  42.850  1.00  0.00           C
ATOM   1159  HD1 PRO A 661      43.940  34.540  41.800  1.00  0.00           H
ATOM   1160  HD2 PRO A 661      42.520  34.210  42.940  1.00  0.00           H
ATOM   1161  CA  PRO A 661      44.520  35.610  44.730  1.00  0.00           C
ATOM   1162  HA  PRO A 661      44.060  36.180  45.520  1.00  0.00           H
ATOM   1163  CB  PRO A 661      44.500  34.130  45.080  1.00  0.00           C
ATOM   1164  HB1 PRO A 661      43.610  33.780  45.650  1.00  0.00           H
ATOM   1165  HB2 PRO A 661      45.380  33.840  45.680  1.00  0.00           H
ATOM   1166  CG  PRO A 661      44.460  33.440  43.690  1.00  0.00           C
ATOM   1167  HG1 PRO A 661      45.520  33.330  43.370  1.00  0.00           H
ATOM   1168  HG2 PRO A 661      43.840  32.530  43.750  1.00  0.00           H
ATOM   1169  C   PRO A 661      45.980  36.120  44.500  1.00  0.00           C
ATOM   1170  O   PRO A 661      46.870  35.820  45.310  1.00  0.00           O
ATOM   1171  N   LEU A 662      46.270  36.920  43.400  1.00  0.00           N
ATOM   1172  HN  LEU A 662      45.510  37.020  42.760  1.00  0.00           H
ATOM   1173  CA  LEU A 662      47.530  37.650  43.200  1.00  0.00           C
ATOM   1174  HA  LEU A 662      48.320  36.930  43.360  1.00  0.00           H
ATOM   1175  CB  LEU A 662      47.670  38.270  41.750  1.00  0.00           C
ATOM   1176  HB1 LEU A 662      48.590  38.890  41.680  1.00  0.00           H
ATOM   1177  HB2 LEU A 662      46.890  39.040  41.620  1.00  0.00           H
ATOM   1178  CG  LEU A 662      47.640  37.190  40.680  1.00  0.00           C
ATOM   1179  HG  LEU A 662      46.680  36.640  40.690  1.00  0.00           H
ATOM   1180  CD1 LEU A 662      47.780  37.890  39.330  1.00  0.00           C
ATOM   1181 HD11 LEU A 662      48.760  38.400  39.170  1.00  0.00           H
ATOM   1182 HD12 LEU A 662      47.000  38.660  39.160  1.00  0.00           H
ATOM   1183 HD13 LEU A 662      47.620  37.030  38.640  1.00  0.00           H
ATOM   1184  CD2 LEU A 662      48.770  36.150  40.870  1.00  0.00           C
ATOM   1185 HD21 LEU A 662      48.980  35.820  41.910  1.00  0.00           H
ATOM   1186 HD22 LEU A 662      49.720  36.670  40.630  1.00  0.00           H
ATOM   1187 HD23 LEU A 662      48.610  35.230  40.270  1.00  0.00           H
ATOM   1188  C   LEU A 662      47.750  38.730  44.200  1.00  0.00           C
ATOM   1189  O   LEU A 662      48.820  39.060  44.730  1.00  0.00           O
ATOM   1190  N   THR A 663      46.700  39.430  44.540  1.00  0.00           N
ATOM   1191  HN  THR A 663      45.810  39.390  44.090  1.00  0.00           H
ATOM   1192  CA  THR A 663      46.730  40.550  45.430  1.00  0.00           C
ATOM   1193  HA  THR A 663      47.650  41.080  45.230  1.00  0.00           H
ATOM   1194  CB  THR A 663      45.460  41.450  45.390  1.00  0.00           C
ATOM   1195  HB  THR A 663      45.100  41.800  46.370  1.00  0.00           H
ATOM   1196  OG1 THR A 663      44.450  40.800  44.580  1.00  0.00           O
ATOM   1197  HG1 THR A 663      44.240  41.380  43.860  1.00  0.00           H
ATOM   1198  CG2 THR A 663      45.800  42.820  44.610  1.00  0.00           C
ATOM   1199 HG21 THR A 663      46.140  42.720  43.570  1.00  0.00           H
ATOM   1200 HG22 THR A 663      46.590  43.310  45.230  1.00  0.00           H
ATOM   1201 HG23 THR A 663      44.890  43.460  44.590  1.00  0.00           H
ATOM   1202  C   THR A 663      46.840  40.200  46.920  1.00  0.00           C
ATOM   1203  O   THR A 663      45.890  39.790  47.520  1.00  0.00           O
ATOM   1204  N   ILE A 664      48.050  40.350  47.500  1.00  0.00           N
ATOM   1205  HN  ILE A 664      48.930  40.560  47.060  1.00  0.00           H
ATOM   1206  CA  ILE A 664      48.250  39.980  48.920  1.00  0.00           C
ATOM   1207  HA  ILE A 664      47.580  39.160  49.140  1.00  0.00           H
ATOM   1208  CB  ILE A 664      49.680  39.770  49.260  1.00  0.00           C
ATOM   1209  HB  ILE A 664      50.260  40.670  48.960  1.00  0.00           H
ATOM   1210  CG2 ILE A 664      49.890  39.630  50.780  1.00  0.00           C
ATOM   1211 HG21 ILE A 664      49.310  38.770  51.160  1.00  0.00           H
ATOM   1212 HG22 ILE A 664      49.650  40.560  51.340  1.00  0.00           H
ATOM   1213 HG23 ILE A 664      50.980  39.510  50.980  1.00  0.00           H
ATOM   1214  CG1 ILE A 664      50.220  38.570  48.480  1.00  0.00           C
ATOM   1215 HG11 ILE A 664      51.330  38.500  48.460  1.00  0.00           H
ATOM   1216 HG12 ILE A 664      50.010  38.790  47.410  1.00  0.00           H
ATOM   1217  CD  ILE A 664      49.630  37.150  48.660  1.00  0.00           C
ATOM   1218  HD1 ILE A 664      50.230  36.380  48.140  1.00  0.00           H
ATOM   1219  HD2 ILE A 664      48.590  37.190  48.250  1.00  0.00           H
ATOM   1220  HD3 ILE A 664      49.550  36.870  49.730  1.00  0.00           H
ATOM   1221  C   ILE A 664      47.780  41.160  49.780  1.00  0.00           C
ATOM   1222  O   ILE A 664      48.250  42.290  49.790  1.00  0.00           O
ATOM   1223  N   LEU A 665      46.820  40.860  50.680  1.00  0.00           N
ATOM   1224  HN  LEU A 665      46.470  39.930  50.740  1.00  0.00           H
ATOM   1225  CA  LEU A 665      46.440  41.690  51.770  1.00  0.00           C
ATOM   1226  HA  LEU A 665      46.220  42.650  51.320  1.00  0.00           H
ATOM   1227  CB  LEU A 665      45.080  41.200  52.420  1.00  0.00           C
ATOM   1228  HB1 LEU A 665      44.720  42.080  52.980  1.00  0.00           H
ATOM   1229  HB2 LEU A 665      45.310  40.370  53.120  1.00  0.00           H
ATOM   1230  CG  LEU A 665      43.950  40.820  51.460  1.00  0.00           C
ATOM   1231  HG  LEU A 665      44.250  39.860  50.970  1.00  0.00           H
ATOM   1232  CD1 LEU A 665      42.660  40.350  52.260  1.00  0.00           C
ATOM   1233 HD11 LEU A 665      42.420  41.200  52.940  1.00  0.00           H
ATOM   1234 HD12 LEU A 665      42.890  39.510  52.940  1.00  0.00           H
ATOM   1235 HD13 LEU A 665      41.820  40.040  51.610  1.00  0.00           H
ATOM   1236  CD2 LEU A 665      43.700  41.870  50.360  1.00  0.00           C
ATOM   1237 HD21 LEU A 665      43.200  42.800  50.710  1.00  0.00           H
ATOM   1238 HD22 LEU A 665      43.080  41.300  49.630  1.00  0.00           H
ATOM   1239 HD23 LEU A 665      44.610  42.050  49.750  1.00  0.00           H
ATOM   1240  C   LEU A 665      47.490  41.930  52.840  1.00  0.00           C
ATOM   1241  O   LEU A 665      48.040  40.900  53.270  1.00  0.00           O
ATOM   1242  N   GLY A 666      47.730  43.140  53.340  1.00  0.00           N
ATOM   1243  HN  GLY A 666      47.060  43.860  53.160  1.00  0.00           H
ATOM   1244  CA  GLY A 666      48.560  43.340  54.510  1.00  0.00           C
ATOM   1245  HA1 GLY A 666      49.550  43.670  54.230  1.00  0.00           H
ATOM   1246  HA2 GLY A 666      48.550  42.510  55.190  1.00  0.00           H
ATOM   1247  C   GLY A 666      47.940  44.450  55.300  1.00  0.00           C
ATOM   1248  O   GLY A 666      46.830  44.920  55.020  1.00  0.00           O
ATOM   1249  N   SER A 667      48.840  44.800  56.310  1.00  0.00           N
ATOM   1250  HN  SER A 667      49.660  44.240  56.460  1.00  0.00           H
ATOM   1251  CA  SER A 667      48.810  45.950  57.130  1.00  0.00           C
ATOM   1252  HA  SER A 667      47.760  46.200  57.210  1.00  0.00           H
ATOM   1253  CB  SER A 667      49.520  45.640  58.460  1.00  0.00           C
ATOM   1254  HB1 SER A 667      48.730  45.300  59.170  1.00  0.00           H
ATOM   1255  HB2 SER A 667      49.930  46.610  58.850  1.00  0.00           H
ATOM   1256  OG  SER A 667      50.600  44.710  58.290  1.00  0.00           O
ATOM   1257  HG1 SER A 667      50.820  44.370  59.160  1.00  0.00           H
ATOM   1258  C   SER A 667      49.360  47.160  56.380  1.00  0.00           C
ATOM   1259  O   SER A 667      50.240  47.110  55.560  1.00  0.00           O
ATOM   1260  N   THR A 668      48.790  48.370  56.680  1.00  0.00           N
ATOM   1261  HN  THR A 668      47.970  48.400  57.260  1.00  0.00           H
ATOM   1262  CA  THR A 668      49.030  49.500  55.870  1.00  0.00           C
ATOM   1263  HA  THR A 668      50.010  49.390  55.420  1.00  0.00           H
ATOM   1264  CB  THR A 668      48.100  49.640  54.710  1.00  0.00           C
ATOM   1265  HB  THR A 668      48.090  48.660  54.180  1.00  0.00           H
ATOM   1266  OG1 THR A 668      48.690  50.540  53.820  1.00  0.00           O
ATOM   1267  HG1 THR A 668      48.360  50.300  52.950  1.00  0.00           H
ATOM   1268  CG2 THR A 668      46.670  50.070  54.890  1.00  0.00           C
ATOM   1269 HG21 THR A 668      46.010  50.090  53.990  1.00  0.00           H
ATOM   1270 HG22 THR A 668      46.520  51.120  55.240  1.00  0.00           H
ATOM   1271 HG23 THR A 668      46.140  49.360  55.560  1.00  0.00           H
ATOM   1272  C   THR A 668      49.120  50.740  56.690  1.00  0.00           C
ATOM   1273  O   THR A 668      48.520  50.940  57.730  1.00  0.00           O
ATOM   1274  N   GLY A 669      49.790  51.790  56.150  1.00  0.00           N
ATOM   1275  HN  GLY A 669      50.300  51.680  55.300  1.00  0.00           H
ATOM   1276  CA  GLY A 669      49.940  53.110  56.750  1.00  0.00           C
ATOM   1277  HA1 GLY A 669      50.590  53.610  56.040  1.00  0.00           H
ATOM   1278  HA2 GLY A 669      50.440  52.880  57.680  1.00  0.00           H
ATOM   1279  C   GLY A 669      48.870  54.000  56.880  1.00  0.00           C
ATOM   1280  O   GLY A 669      48.670  54.560  57.940  1.00  0.00           O
ATOM   1281  N   PRO A 670      47.900  54.050  55.960  1.00  0.00           N
ATOM   1282  CD  PRO A 670      48.050  53.810  54.560  1.00  0.00           C
ATOM   1283  HD1 PRO A 670      47.560  52.850  54.330  1.00  0.00           H
ATOM   1284  HD2 PRO A 670      49.130  53.790  54.280  1.00  0.00           H
ATOM   1285  CA  PRO A 670      46.830  55.080  56.160  1.00  0.00           C
ATOM   1286  HA  PRO A 670      47.200  56.060  56.430  1.00  0.00           H
ATOM   1287  CB  PRO A 670      46.080  54.990  54.850  1.00  0.00           C
ATOM   1288  HB1 PRO A 670      45.370  55.830  54.690  1.00  0.00           H
ATOM   1289  HB2 PRO A 670      45.510  54.040  54.890  1.00  0.00           H
ATOM   1290  CG  PRO A 670      47.240  54.910  53.930  1.00  0.00           C
ATOM   1291  HG1 PRO A 670      46.970  54.760  52.870  1.00  0.00           H
ATOM   1292  HG2 PRO A 670      47.710  55.920  53.980  1.00  0.00           H
ATOM   1293  C   PRO A 670      45.940  54.630  57.320  1.00  0.00           C
ATOM   1294  O   PRO A 670      45.350  55.460  58.090  1.00  0.00           O
ATOM   1295  N   VAL A 671      45.880  53.280  57.390  1.00  0.00           N
ATOM   1296  HN  VAL A 671      46.370  52.710  56.740  1.00  0.00           H
ATOM   1297  CA  VAL A 671      45.060  52.650  58.400  1.00  0.00           C
ATOM   1298  HA  VAL A 671      44.040  53.000  58.390  1.00  0.00           H
ATOM   1299  CB  VAL A 671      44.730  51.130  58.170  1.00  0.00           C
ATOM   1300  HB  VAL A 671      45.700  50.590  58.030  1.00  0.00           H
ATOM   1301  CG1 VAL A 671      44.090  50.350  59.380  1.00  0.00           C
ATOM   1302 HG11 VAL A 671      44.890  50.190  60.140  1.00  0.00           H
ATOM   1303 HG12 VAL A 671      43.790  49.340  59.040  1.00  0.00           H
ATOM   1304 HG13 VAL A 671      43.270  50.980  59.800  1.00  0.00           H
ATOM   1305  CG2 VAL A 671      43.850  50.890  56.990  1.00  0.00           C
ATOM   1306 HG21 VAL A 671      43.630  49.800  56.880  1.00  0.00           H
ATOM   1307 HG22 VAL A 671      44.310  51.180  56.030  1.00  0.00           H
ATOM   1308 HG23 VAL A 671      42.910  51.460  57.170  1.00  0.00           H
ATOM   1309  C   VAL A 671      45.680  52.770  59.760  1.00  0.00           C
ATOM   1310  O   VAL A 671      45.030  53.160  60.750  1.00  0.00           O
ATOM   1311  N   LEU A 672      47.040  52.560  59.850  1.00  0.00           N
ATOM   1312  HN  LEU A 672      47.570  52.140  59.110  1.00  0.00           H
ATOM   1313  CA  LEU A 672      47.800  52.830  61.070  1.00  0.00           C
ATOM   1314  HA  LEU A 672      47.370  52.220  61.850  1.00  0.00           H
ATOM   1315  CB  LEU A 672      49.350  52.500  60.800  1.00  0.00           C
ATOM   1316  HB1 LEU A 672      49.840  53.210  60.110  1.00  0.00           H
ATOM   1317  HB2 LEU A 672      49.260  51.500  60.300  1.00  0.00           H
ATOM   1318  CG  LEU A 672      50.260  52.350  62.050  1.00  0.00           C
ATOM   1319  HG  LEU A 672      50.140  53.210  62.720  1.00  0.00           H
ATOM   1320  CD1 LEU A 672      49.930  51.180  63.020  1.00  0.00           C
ATOM   1321 HD11 LEU A 672      48.840  51.120  63.210  1.00  0.00           H
ATOM   1322 HD12 LEU A 672      50.540  51.250  63.960  1.00  0.00           H
ATOM   1323 HD13 LEU A 672      50.160  50.190  62.600  1.00  0.00           H
ATOM   1324  CD2 LEU A 672      51.720  52.150  61.610  1.00  0.00           C
ATOM   1325 HD21 LEU A 672      51.840  51.210  61.040  1.00  0.00           H
ATOM   1326 HD22 LEU A 672      52.350  52.140  62.520  1.00  0.00           H
ATOM   1327 HD23 LEU A 672      51.910  53.040  60.960  1.00  0.00           H
ATOM   1328  C   LEU A 672      47.620  54.260  61.600  1.00  0.00           C
ATOM   1329  O   LEU A 672      47.310  54.390  62.750  1.00  0.00           O
ATOM   1330  N   VAL A 673      47.760  55.300  60.820  1.00  0.00           N
ATOM   1331  HN  VAL A 673      48.190  55.150  59.930  1.00  0.00           H
ATOM   1332  CA  VAL A 673      47.510  56.660  61.170  1.00  0.00           C
ATOM   1333  HA  VAL A 673      48.170  56.740  62.020  1.00  0.00           H
ATOM   1334  CB  VAL A 673      47.830  57.770  60.150  1.00  0.00           C
ATOM   1335  HB  VAL A 673      47.070  57.740  59.330  1.00  0.00           H
ATOM   1336  CG1 VAL A 673      47.670  59.150  60.750  1.00  0.00           C
ATOM   1337 HG11 VAL A 673      48.120  59.240  61.760  1.00  0.00           H
ATOM   1338 HG12 VAL A 673      46.580  59.360  60.820  1.00  0.00           H
ATOM   1339 HG13 VAL A 673      48.070  59.920  60.070  1.00  0.00           H
ATOM   1340  CG2 VAL A 673      49.250  57.550  59.630  1.00  0.00           C
ATOM   1341 HG21 VAL A 673      49.480  58.370  58.900  1.00  0.00           H
ATOM   1342 HG22 VAL A 673      49.490  56.580  59.150  1.00  0.00           H
ATOM   1343 HG23 VAL A 673      49.930  57.600  60.500  1.00  0.00           H
ATOM   1344  C   VAL A 673      46.040  56.810  61.570  1.00  0.00           C
ATOM   1345  O   VAL A 673      45.880  57.370  62.600  1.00  0.00           O
ATOM   1346  N   PHE A 674      45.010  56.320  60.820  1.00  0.00           N
ATOM   1347  HN  PHE A 674      45.270  55.610  60.150  1.00  0.00           H
ATOM   1348  CA  PHE A 674      43.600  56.520  61.090  1.00  0.00           C
ATOM   1349  HA  PHE A 674      43.540  57.590  61.210  1.00  0.00           H
ATOM   1350  CB  PHE A 674      42.760  55.980  59.890  1.00  0.00           C
ATOM   1351  HB1 PHE A 674      42.680  54.890  59.730  1.00  0.00           H
ATOM   1352  HB2 PHE A 674      43.040  56.490  58.930  1.00  0.00           H
ATOM   1353  CG  PHE A 674      41.350  56.530  59.990  1.00  0.00           C
ATOM   1354  CD1 PHE A 674      40.280  55.710  60.410  1.00  0.00           C
ATOM   1355  HD1 PHE A 674      40.400  54.680  60.730  1.00  0.00           H
ATOM   1356  CE1 PHE A 674      39.000  56.270  60.410  1.00  0.00           C
ATOM   1357  HE1 PHE A 674      38.110  55.710  60.630  1.00  0.00           H
ATOM   1358  CZ  PHE A 674      38.760  57.580  60.080  1.00  0.00           C
ATOM   1359  HZ  PHE A 674      37.760  58.000  60.090  1.00  0.00           H
ATOM   1360  CD2 PHE A 674      41.140  57.920  59.690  1.00  0.00           C
ATOM   1361  HD2 PHE A 674      41.920  58.590  59.350  1.00  0.00           H
ATOM   1362  CE2 PHE A 674      39.840  58.390  59.770  1.00  0.00           C
ATOM   1363  HE2 PHE A 674      39.720  59.460  59.730  1.00  0.00           H
ATOM   1364  C   PHE A 674      43.210  55.810  62.400  1.00  0.00           C
ATOM   1365  O   PHE A 674      42.610  56.470  63.220  1.00  0.00           O
ATOM   1366  N   GLU A 675      43.670  54.600  62.680  1.00  0.00           N
ATOM   1367  HN  GLU A 675      44.300  54.140  62.060  1.00  0.00           H
ATOM   1368  CA  GLU A 675      43.340  53.950  63.990  1.00  0.00           C
ATOM   1369  HA  GLU A 675      42.300  54.180  64.160  1.00  0.00           H
ATOM   1370  CB  GLU A 675      43.580  52.460  64.070  1.00  0.00           C
ATOM   1371  HB1 GLU A 675      43.640  52.090  65.110  1.00  0.00           H
ATOM   1372  HB2 GLU A 675      44.580  52.240  63.640  1.00  0.00           H
ATOM   1373  CG  GLU A 675      42.470  51.690  63.420  1.00  0.00           C
ATOM   1374  HG1 GLU A 675      42.370  51.840  62.330  1.00  0.00           H
ATOM   1375  HG2 GLU A 675      41.490  52.040  63.810  1.00  0.00           H
ATOM   1376  CD  GLU A 675      42.510  50.210  63.690  1.00  0.00           C
ATOM   1377  OE1 GLU A 675      42.650  49.800  64.910  1.00  0.00           O
ATOM   1378  OE2 GLU A 675      42.270  49.400  62.790  1.00  0.00           O
ATOM   1379  C   GLU A 675      44.170  54.630  65.180  1.00  0.00           C
ATOM   1380  O   GLU A 675      43.630  54.770  66.270  1.00  0.00           O
ATOM   1381  N   LYS A 676      45.420  55.080  65.000  1.00  0.00           N
ATOM   1382  HN  LYS A 676      45.850  54.860  64.130  1.00  0.00           H
ATOM   1383  CA  LYS A 676      46.230  55.850  65.980  1.00  0.00           C
ATOM   1384  HA  LYS A 676      46.240  55.240  66.860  1.00  0.00           H
ATOM   1385  CB  LYS A 676      47.720  56.120  65.700  1.00  0.00           C
ATOM   1386  HB1 LYS A 676      48.050  56.940  66.360  1.00  0.00           H
ATOM   1387  HB2 LYS A 676      47.690  56.610  64.700  1.00  0.00           H
ATOM   1388  CG  LYS A 676      48.660  54.890  65.740  1.00  0.00           C
ATOM   1389  HG1 LYS A 676      48.520  54.160  64.910  1.00  0.00           H
ATOM   1390  HG2 LYS A 676      48.560  54.330  66.700  1.00  0.00           H
ATOM   1391  CD  LYS A 676      50.160  55.360  65.850  1.00  0.00           C
ATOM   1392  HD1 LYS A 676      50.710  54.540  66.350  1.00  0.00           H
ATOM   1393  HD2 LYS A 676      50.300  56.180  66.590  1.00  0.00           H
ATOM   1394  CE  LYS A 676      50.800  55.870  64.560  1.00  0.00           C
ATOM   1395  HE1 LYS A 676      50.370  56.730  64.020  1.00  0.00           H
ATOM   1396  HE2 LYS A 676      50.780  55.060  63.800  1.00  0.00           H
ATOM   1397  NZ  LYS A 676      52.250  56.160  64.840  1.00  0.00           N
ATOM   1398  HZ1 LYS A 676      52.490  56.760  65.650  1.00  0.00           H
ATOM   1399  HZ2 LYS A 676      52.780  56.570  64.050  1.00  0.00           H
ATOM   1400  HZ3 LYS A 676      52.700  55.250  65.100  1.00  0.00           H
ATOM   1401  C   LYS A 676      45.450  57.190  66.360  1.00  0.00           C
ATOM   1402  O   LYS A 676      45.290  57.560  67.530  1.00  0.00           O
ATOM   1403  N   ILE A 677      44.890  57.910  65.370  1.00  0.00           N
ATOM   1404  HN  ILE A 677      45.200  57.820  64.420  1.00  0.00           H
ATOM   1405  CA  ILE A 677      44.060  59.060  65.540  1.00  0.00           C
ATOM   1406  HA  ILE A 677      44.610  59.860  66.000  1.00  0.00           H
ATOM   1407  CB  ILE A 677      43.630  59.690  64.190  1.00  0.00           C
ATOM   1408  HB  ILE A 677      43.230  58.900  63.500  1.00  0.00           H
ATOM   1409  CG2 ILE A 677      42.490  60.730  64.340  1.00  0.00           C
ATOM   1410 HG21 ILE A 677      42.880  61.600  64.890  1.00  0.00           H
ATOM   1411 HG22 ILE A 677      41.660  60.340  64.970  1.00  0.00           H
ATOM   1412 HG23 ILE A 677      42.160  61.120  63.360  1.00  0.00           H
ATOM   1413  CG1 ILE A 677      44.880  60.310  63.620  1.00  0.00           C
ATOM   1414 HG11 ILE A 677      45.790  59.690  63.750  1.00  0.00           H
ATOM   1415 HG12 ILE A 677      45.040  61.260  64.180  1.00  0.00           H
ATOM   1416  CD  ILE A 677      44.590  60.790  62.190  1.00  0.00           C
ATOM   1417  HD1 ILE A 677      43.780  61.550  62.170  1.00  0.00           H
ATOM   1418  HD2 ILE A 677      44.180  59.900  61.670  1.00  0.00           H
ATOM   1419  HD3 ILE A 677      45.440  61.310  61.720  1.00  0.00           H
ATOM   1420  C   ILE A 677      42.810  58.690  66.360  1.00  0.00           C
ATOM   1421  O   ILE A 677      42.390  59.490  67.190  1.00  0.00           O
ATOM   1422  N   LEU A 678      42.240  57.520  66.020  1.00  0.00           N
ATOM   1423  HN  LEU A 678      42.580  57.050  65.200  1.00  0.00           H
ATOM   1424  CA  LEU A 678      41.030  56.980  66.610  1.00  0.00           C
ATOM   1425  HA  LEU A 678      40.330  57.800  66.660  1.00  0.00           H
ATOM   1426  CB  LEU A 678      40.610  55.740  65.840  1.00  0.00           C
ATOM   1427  HB1 LEU A 678      41.380  54.950  65.800  1.00  0.00           H
ATOM   1428  HB2 LEU A 678      40.390  56.020  64.780  1.00  0.00           H
ATOM   1429  CG  LEU A 678      39.320  55.080  66.230  1.00  0.00           C
ATOM   1430  HG  LEU A 678      39.140  55.120  67.330  1.00  0.00           H
ATOM   1431  CD1 LEU A 678      38.130  55.770  65.630  1.00  0.00           C
ATOM   1432 HD11 LEU A 678      37.190  55.250  65.920  1.00  0.00           H
ATOM   1433 HD12 LEU A 678      38.120  55.810  64.520  1.00  0.00           H
ATOM   1434 HD13 LEU A 678      38.090  56.800  66.050  1.00  0.00           H
ATOM   1435  CD2 LEU A 678      39.230  53.630  65.740  1.00  0.00           C
ATOM   1436 HD21 LEU A 678      39.610  53.560  64.700  1.00  0.00           H
ATOM   1437 HD22 LEU A 678      38.170  53.310  65.680  1.00  0.00           H
ATOM   1438 HD23 LEU A 678      39.820  52.870  66.300  1.00  0.00           H
ATOM   1439  C   LEU A 678      41.240  56.630  68.060  1.00  0.00           C
ATOM   1440  O   LEU A 678      40.430  56.940  68.880  1.00  0.00           O
ATOM   1441  N   TYR A 679      42.350  56.050  68.360  1.00  0.00           N
ATOM   1442  HN  TYR A 679      42.970  55.780  67.620  1.00  0.00           H
ATOM   1443  CA  TYR A 679      42.810  55.730  69.720  1.00  0.00           C
ATOM   1444  HA  TYR A 679      42.070  55.130  70.240  1.00  0.00           H
ATOM   1445  CB  TYR A 679      44.140  54.940  69.570  1.00  0.00           C
ATOM   1446  HB1 TYR A 679      44.870  55.430  68.880  1.00  0.00           H
ATOM   1447  HB2 TYR A 679      43.840  53.960  69.160  1.00  0.00           H
ATOM   1448  CG  TYR A 679      44.810  54.500  70.930  1.00  0.00           C
ATOM   1449  CD1 TYR A 679      45.830  55.290  71.420  1.00  0.00           C
ATOM   1450  HD1 TYR A 679      46.320  56.040  70.820  1.00  0.00           H
ATOM   1451  CE1 TYR A 679      46.430  55.110  72.680  1.00  0.00           C
ATOM   1452  HE1 TYR A 679      47.230  55.750  73.000  1.00  0.00           H
ATOM   1453  CZ  TYR A 679      45.950  53.980  73.330  1.00  0.00           C
ATOM   1454  OH  TYR A 679      46.550  53.600  74.530  1.00  0.00           O
ATOM   1455  HH  TYR A 679      46.430  52.650  74.590  1.00  0.00           H
ATOM   1456  CD2 TYR A 679      44.210  53.480  71.720  1.00  0.00           C
ATOM   1457  HD2 TYR A 679      43.340  52.960  71.350  1.00  0.00           H
ATOM   1458  CE2 TYR A 679      44.870  53.190  72.880  1.00  0.00           C
ATOM   1459  HE2 TYR A 679      44.500  52.400  73.520  1.00  0.00           H
ATOM   1460  C   TYR A 679      43.010  56.970  70.540  1.00  0.00           C
ATOM   1461  O   TYR A 679      42.730  57.080  71.690  1.00  0.00           O
ATOM   1462  N   LYS A 680      43.570  58.040  69.920  1.00  0.00           N
ATOM   1463  HN  LYS A 680      43.970  57.820  69.030  1.00  0.00           H
ATOM   1464  CA  LYS A 680      43.630  59.440  70.430  1.00  0.00           C
ATOM   1465  HA  LYS A 680      44.200  59.420  71.350  1.00  0.00           H
ATOM   1466  CB  LYS A 680      44.390  60.410  69.440  1.00  0.00           C
ATOM   1467  HB1 LYS A 680      44.090  60.570  68.380  1.00  0.00           H
ATOM   1468  HB2 LYS A 680      45.430  60.020  69.380  1.00  0.00           H
ATOM   1469  CG  LYS A 680      44.470  61.800  69.990  1.00  0.00           C
ATOM   1470  HG1 LYS A 680      43.500  62.340  70.040  1.00  0.00           H
ATOM   1471  HG2 LYS A 680      44.950  62.550  69.330  1.00  0.00           H
ATOM   1472  CD  LYS A 680      45.270  61.980  71.290  1.00  0.00           C
ATOM   1473  HD1 LYS A 680      46.200  61.390  71.150  1.00  0.00           H
ATOM   1474  HD2 LYS A 680      44.690  61.410  72.050  1.00  0.00           H
ATOM   1475  CE  LYS A 680      45.330  63.520  71.620  1.00  0.00           C
ATOM   1476  HE1 LYS A 680      44.450  64.130  71.370  1.00  0.00           H
ATOM   1477  HE2 LYS A 680      46.290  63.930  71.230  1.00  0.00           H
ATOM   1478  NZ  LYS A 680      45.430  63.710  73.100  1.00  0.00           N
ATOM   1479  HZ1 LYS A 680      44.520  63.840  73.580  1.00  0.00           H
ATOM   1480  HZ2 LYS A 680      45.970  64.580  73.270  1.00  0.00           H
ATOM   1481  HZ3 LYS A 680      45.900  62.880  73.490  1.00  0.00           H
ATOM   1482  C   LYS A 680      42.300  60.050  70.770  1.00  0.00           C
ATOM   1483  O   LYS A 680      42.050  60.710  71.780  1.00  0.00           O
ATOM   1484  N   PHE A 681      41.300  59.790  69.920  1.00  0.00           N
ATOM   1485  HN  PHE A 681      41.480  59.300  69.070  1.00  0.00           H
ATOM   1486  CA  PHE A 681      39.980  60.230  70.140  1.00  0.00           C
ATOM   1487  HA  PHE A 681      40.000  61.300  70.280  1.00  0.00           H
ATOM   1488  CB  PHE A 681      39.120  60.030  68.840  1.00  0.00           C
ATOM   1489  HB1 PHE A 681      39.170  58.950  68.580  1.00  0.00           H
ATOM   1490  HB2 PHE A 681      39.540  60.620  68.000  1.00  0.00           H
ATOM   1491  CG  PHE A 681      37.680  60.440  68.900  1.00  0.00           C
ATOM   1492  CD1 PHE A 681      37.270  61.790  68.970  1.00  0.00           C
ATOM   1493  HD1 PHE A 681      38.120  62.450  69.050  1.00  0.00           H
ATOM   1494  CE1 PHE A 681      35.940  62.170  69.200  1.00  0.00           C
ATOM   1495  HE1 PHE A 681      35.670  63.170  69.510  1.00  0.00           H
ATOM   1496  CZ  PHE A 681      34.930  61.160  69.190  1.00  0.00           C
ATOM   1497  HZ  PHE A 681      33.910  61.460  69.380  1.00  0.00           H
ATOM   1498  CD2 PHE A 681      36.740  59.430  68.920  1.00  0.00           C
ATOM   1499  HD2 PHE A 681      37.020  58.390  68.870  1.00  0.00           H
ATOM   1500  CE2 PHE A 681      35.370  59.840  68.960  1.00  0.00           C
ATOM   1501  HE2 PHE A 681      34.580  59.130  68.800  1.00  0.00           H
ATOM   1502  C   PHE A 681      39.330  59.610  71.340  1.00  0.00           C
ATOM   1503  O   PHE A 681      38.780  60.270  72.170  1.00  0.00           O
ATOM   1504  N   CYS A 682      39.460  58.340  71.500  1.00  0.00           N
ATOM   1505  HN  CYS A 682      39.920  57.810  70.800  1.00  0.00           H
ATOM   1506  CA  CYS A 682      38.970  57.530  72.560  1.00  0.00           C
ATOM   1507  HA  CYS A 682      37.900  57.610  72.560  1.00  0.00           H
ATOM   1508  CB  CYS A 682      39.160  56.010  72.190  1.00  0.00           C
ATOM   1509  HB1 CYS A 682      39.030  55.400  73.120  1.00  0.00           H
ATOM   1510  HB2 CYS A 682      40.230  56.020  71.910  1.00  0.00           H
ATOM   1511  SG  CYS A 682      38.060  55.570  70.800  1.00  0.00           S
ATOM   1512  HG1 CYS A 682      38.880  56.260  70.030  1.00  0.00           H
ATOM   1513  C   CYS A 682      39.430  57.850  73.970  1.00  0.00           C
ATOM   1514  O   CYS A 682      38.590  58.100  74.810  1.00  0.00           O
ATOM   1515  N   ARG A 683      40.790  58.020  74.060  1.00  0.00           N
ATOM   1516  HN  ARG A 683      41.390  57.680  73.340  1.00  0.00           H
ATOM   1517  CA  ARG A 683      41.410  58.520  75.230  1.00  0.00           C
ATOM   1518  HA  ARG A 683      41.050  57.870  76.020  1.00  0.00           H
ATOM   1519  CB  ARG A 683      42.930  58.340  75.120  1.00  0.00           C
ATOM   1520  HB1 ARG A 683      43.420  58.690  76.050  1.00  0.00           H
ATOM   1521  HB2 ARG A 683      43.460  58.820  74.270  1.00  0.00           H
ATOM   1522  CG  ARG A 683      43.260  56.810  75.100  1.00  0.00           C
ATOM   1523  HG1 ARG A 683      44.330  56.620  74.890  1.00  0.00           H
ATOM   1524  HG2 ARG A 683      42.690  56.360  74.260  1.00  0.00           H
ATOM   1525  CD  ARG A 683      43.060  56.070  76.500  1.00  0.00           C
ATOM   1526  HD1 ARG A 683      42.010  55.970  76.830  1.00  0.00           H
ATOM   1527  HD2 ARG A 683      43.550  56.710  77.270  1.00  0.00           H
ATOM   1528  NE  ARG A 683      43.840  54.790  76.560  1.00  0.00           N
ATOM   1529  HE  ARG A 683      44.820  54.800  76.760  1.00  0.00           H
ATOM   1530  CZ  ARG A 683      43.330  53.600  76.150  1.00  0.00           C
ATOM   1531  NH1 ARG A 683      42.180  53.350  75.600  1.00  0.00           N
ATOM   1532 HH11 ARG A 683      41.440  54.000  75.810  1.00  0.00           H
ATOM   1533 HH12 ARG A 683      41.930  52.440  75.280  1.00  0.00           H
ATOM   1534  NH2 ARG A 683      44.190  52.570  76.240  1.00  0.00           N
ATOM   1535 HH21 ARG A 683      45.050  52.650  76.750  1.00  0.00           H
ATOM   1536 HH22 ARG A 683      43.740  51.710  75.980  1.00  0.00           H
ATOM   1537  C   ARG A 683      41.050  59.930  75.720  1.00  0.00           C
ATOM   1538  O   ARG A 683      40.660  60.190  76.850  1.00  0.00           O
ATOM   1539  N   ASP A 684      41.070  60.900  74.780  1.00  0.00           N
ATOM   1540  HN  ASP A 684      41.240  60.760  73.800  1.00  0.00           H
ATOM   1541  CA  ASP A 684      40.690  62.270  75.120  1.00  0.00           C
ATOM   1542  HA  ASP A 684      41.170  62.710  75.980  1.00  0.00           H
ATOM   1543  CB  ASP A 684      40.940  63.140  73.850  1.00  0.00           C
ATOM   1544  HB1 ASP A 684      40.330  64.070  73.810  1.00  0.00           H
ATOM   1545  HB2 ASP A 684      40.630  62.630  72.910  1.00  0.00           H
ATOM   1546  CG  ASP A 684      42.290  63.660  73.680  1.00  0.00           C
ATOM   1547  OD1 ASP A 684      42.520  64.280  72.620  1.00  0.00           O
ATOM   1548  OD2 ASP A 684      43.110  63.660  74.650  1.00  0.00           O
ATOM   1549  C   ASP A 684      39.240  62.360  75.550  1.00  0.00           C
ATOM   1550  O   ASP A 684      38.930  63.010  76.550  1.00  0.00           O
ATOM   1551  N   TYR A 685      38.290  61.630  74.880  1.00  0.00           N
ATOM   1552  HN  TYR A 685      38.480  61.000  74.140  1.00  0.00           H
ATOM   1553  CA  TYR A 685      36.840  61.790  75.080  1.00  0.00           C
ATOM   1554  HA  TYR A 685      36.730  62.690  75.680  1.00  0.00           H
ATOM   1555  CB  TYR A 685      36.020  61.910  73.880  1.00  0.00           C
ATOM   1556  HB1 TYR A 685      34.940  61.960  74.130  1.00  0.00           H
ATOM   1557  HB2 TYR A 685      36.160  61.110  73.120  1.00  0.00           H
ATOM   1558  CG  TYR A 685      36.430  63.280  73.250  1.00  0.00           C
ATOM   1559  CD1 TYR A 685      37.310  63.230  72.150  1.00  0.00           C
ATOM   1560  HD1 TYR A 685      37.640  62.280  71.760  1.00  0.00           H
ATOM   1561  CE1 TYR A 685      37.800  64.370  71.440  1.00  0.00           C
ATOM   1562  HE1 TYR A 685      38.310  64.290  70.500  1.00  0.00           H
ATOM   1563  CZ  TYR A 685      37.410  65.610  72.000  1.00  0.00           C
ATOM   1564  OH  TYR A 685      37.730  66.820  71.320  1.00  0.00           O
ATOM   1565  HH  TYR A 685      37.440  67.500  71.920  1.00  0.00           H
ATOM   1566  CD2 TYR A 685      36.160  64.490  73.840  1.00  0.00           C
ATOM   1567  HD2 TYR A 685      35.650  64.580  74.800  1.00  0.00           H
ATOM   1568  CE2 TYR A 685      36.650  65.660  73.200  1.00  0.00           C
ATOM   1569  HE2 TYR A 685      36.320  66.610  73.620  1.00  0.00           H
ATOM   1570  C   TYR A 685      36.300  60.790  76.100  1.00  0.00           C
ATOM   1571  O   TYR A 685      35.140  60.980  76.540  1.00  0.00           O
ATOM   1572  N   GLN A 686      37.190  59.860  76.520  1.00  0.00           N
ATOM   1573  HN  GLN A 686      38.090  59.780  76.090  1.00  0.00           H
ATOM   1574  CA  GLN A 686      36.810  58.900  77.560  1.00  0.00           C
ATOM   1575  HA  GLN A 686      37.720  58.360  77.750  1.00  0.00           H
ATOM   1576  CB  GLN A 686      36.600  59.500  79.000  1.00  0.00           C
ATOM   1577  HB1 GLN A 686      36.150  58.660  79.580  1.00  0.00           H
ATOM   1578  HB2 GLN A 686      35.750  60.210  78.910  1.00  0.00           H
ATOM   1579  CG  GLN A 686      37.770  60.200  79.670  1.00  0.00           C
ATOM   1580  HG1 GLN A 686      37.300  60.720  80.530  1.00  0.00           H
ATOM   1581  HG2 GLN A 686      38.280  60.950  79.020  1.00  0.00           H
ATOM   1582  CD  GLN A 686      38.830  59.260  80.170  1.00  0.00           C
ATOM   1583  OE1 GLN A 686      38.800  58.090  80.210  1.00  0.00           O
ATOM   1584  NE2 GLN A 686      39.990  59.860  80.500  1.00  0.00           N
ATOM   1585 HE21 GLN A 686      40.800  59.300  80.660  1.00  0.00           H
ATOM   1586 HE22 GLN A 686      40.110  60.850  80.440  1.00  0.00           H
ATOM   1587  C   GLN A 686      35.890  57.800  77.060  1.00  0.00           C
ATOM   1588  O   GLN A 686      35.230  57.200  77.880  1.00  0.00           O
ATOM   1589  N   LEU A 687      36.140  57.360  75.740  1.00  0.00           N
ATOM   1590  HN  LEU A 687      36.940  57.680  75.250  1.00  0.00           H
ATOM   1591  CA  LEU A 687      35.370  56.170  75.180  1.00  0.00           C
ATOM   1592  HA  LEU A 687      34.540  55.920  75.840  1.00  0.00           H
ATOM   1593  CB  LEU A 687      34.860  56.500  73.750  1.00  0.00           C
ATOM   1594  HB1 LEU A 687      34.170  55.710  73.350  1.00  0.00           H
ATOM   1595  HB2 LEU A 687      35.790  56.410  73.160  1.00  0.00           H
ATOM   1596  CG  LEU A 687      34.220  57.940  73.520  1.00  0.00           C
ATOM   1597  HG  LEU A 687      34.810  58.790  73.920  1.00  0.00           H
ATOM   1598  CD1 LEU A 687      34.170  58.260  72.030  1.00  0.00           C
ATOM   1599 HD11 LEU A 687      33.980  59.320  71.730  1.00  0.00           H
ATOM   1600 HD12 LEU A 687      33.450  57.550  71.560  1.00  0.00           H
ATOM   1601 HD13 LEU A 687      35.120  57.960  71.570  1.00  0.00           H
ATOM   1602  CD2 LEU A 687      32.800  58.010  74.160  1.00  0.00           C
ATOM   1603 HD21 LEU A 687      32.470  59.070  74.140  1.00  0.00           H
ATOM   1604 HD22 LEU A 687      32.830  57.790  75.240  1.00  0.00           H
ATOM   1605 HD23 LEU A 687      32.120  57.320  73.620  1.00  0.00           H
ATOM   1606  C   LEU A 687      36.210  54.970  75.150  1.00  0.00           C
ATOM   1607  O   LEU A 687      37.440  55.070  75.170  1.00  0.00           O
ATOM   1608  N   SER A 688      35.610  53.760  75.010  1.00  0.00           N
ATOM   1609  HN  SER A 688      34.620  53.700  75.070  1.00  0.00           H
ATOM   1610  CA  SER A 688      36.260  52.520  74.820  1.00  0.00           C
ATOM   1611  HA  SER A 688      37.130  52.440  75.460  1.00  0.00           H
ATOM   1612  CB  SER A 688      35.220  51.440  75.120  1.00  0.00           C
ATOM   1613  HB1 SER A 688      34.400  51.570  74.380  1.00  0.00           H
ATOM   1614  HB2 SER A 688      34.670  51.690  76.060  1.00  0.00           H
ATOM   1615  OG  SER A 688      35.710  50.090  75.230  1.00  0.00           O
ATOM   1616  HG1 SER A 688      35.030  49.580  75.670  1.00  0.00           H
ATOM   1617  C   SER A 688      36.630  52.180  73.310  1.00  0.00           C
ATOM   1618  O   SER A 688      35.850  52.150  72.400  1.00  0.00           O
ATOM   1619  N   TYR A 689      37.960  52.100  73.040  1.00  0.00           N
ATOM   1620  HN  TYR A 689      38.530  52.180  73.860  1.00  0.00           H
ATOM   1621  CA  TYR A 689      38.520  51.930  71.730  1.00  0.00           C
ATOM   1622  HA  TYR A 689      38.110  52.760  71.170  1.00  0.00           H
ATOM   1623  CB  TYR A 689      40.070  52.240  71.710  1.00  0.00           C
ATOM   1624  HB1 TYR A 689      40.500  51.900  72.680  1.00  0.00           H
ATOM   1625  HB2 TYR A 689      40.250  53.340  71.750  1.00  0.00           H
ATOM   1626  CG  TYR A 689      40.920  51.740  70.530  1.00  0.00           C
ATOM   1627  CD1 TYR A 689      41.170  52.510  69.380  1.00  0.00           C
ATOM   1628  HD1 TYR A 689      40.500  53.350  69.240  1.00  0.00           H
ATOM   1629  CE1 TYR A 689      42.040  52.080  68.380  1.00  0.00           C
ATOM   1630  HE1 TYR A 689      42.020  52.510  67.400  1.00  0.00           H
ATOM   1631  CZ  TYR A 689      42.760  50.880  68.540  1.00  0.00           C
ATOM   1632  OH  TYR A 689      43.570  50.270  67.500  1.00  0.00           O
ATOM   1633  HH  TYR A 689      43.320  50.410  66.580  1.00  0.00           H
ATOM   1634  CD2 TYR A 689      41.840  50.630  70.740  1.00  0.00           C
ATOM   1635  HD2 TYR A 689      41.690  50.170  71.710  1.00  0.00           H
ATOM   1636  CE2 TYR A 689      42.650  50.140  69.730  1.00  0.00           C
ATOM   1637  HE2 TYR A 689      43.110  49.160  69.720  1.00  0.00           H
ATOM   1638  C   TYR A 689      38.010  50.740  71.000  1.00  0.00           C
ATOM   1639  O   TYR A 689      37.610  50.720  69.860  1.00  0.00           O
ATOM   1640  N   LEU A 690      37.960  49.550  71.710  1.00  0.00           N
ATOM   1641  HN  LEU A 690      38.190  49.530  72.680  1.00  0.00           H
ATOM   1642  CA  LEU A 690      37.670  48.340  71.030  1.00  0.00           C
ATOM   1643  HA  LEU A 690      38.190  48.210  70.090  1.00  0.00           H
ATOM   1644  CB  LEU A 690      38.170  47.210  71.980  1.00  0.00           C
ATOM   1645  HB1 LEU A 690      37.410  47.050  72.770  1.00  0.00           H
ATOM   1646  HB2 LEU A 690      39.180  47.450  72.380  1.00  0.00           H
ATOM   1647  CG  LEU A 690      38.310  45.850  71.290  1.00  0.00           C
ATOM   1648  HG  LEU A 690      38.150  46.050  70.210  1.00  0.00           H
ATOM   1649  CD1 LEU A 690      39.770  45.330  71.480  1.00  0.00           C
ATOM   1650 HD11 LEU A 690      40.570  46.040  71.160  1.00  0.00           H
ATOM   1651 HD12 LEU A 690      39.910  44.330  71.020  1.00  0.00           H
ATOM   1652 HD13 LEU A 690      39.950  45.240  72.570  1.00  0.00           H
ATOM   1653  CD2 LEU A 690      37.350  44.820  71.810  1.00  0.00           C
ATOM   1654 HD21 LEU A 690      37.390  44.770  72.920  1.00  0.00           H
ATOM   1655 HD22 LEU A 690      37.610  43.830  71.370  1.00  0.00           H
ATOM   1656 HD23 LEU A 690      36.270  45.060  71.660  1.00  0.00           H
ATOM   1657  C   LEU A 690      36.190  48.380  70.690  1.00  0.00           C
ATOM   1658  O   LEU A 690      35.800  47.950  69.600  1.00  0.00           O
ATOM   1659  N   SER A 691      35.290  48.920  71.530  1.00  0.00           N
ATOM   1660  HN  SER A 691      35.660  49.270  72.380  1.00  0.00           H
ATOM   1661  CA  SER A 691      33.800  49.120  71.290  1.00  0.00           C
ATOM   1662  HA  SER A 691      33.480  48.110  71.070  1.00  0.00           H
ATOM   1663  CB  SER A 691      33.110  49.580  72.570  1.00  0.00           C
ATOM   1664  HB1 SER A 691      33.460  50.590  72.890  1.00  0.00           H
ATOM   1665  HB2 SER A 691      33.440  48.880  73.370  1.00  0.00           H
ATOM   1666  OG  SER A 691      31.640  49.460  72.600  1.00  0.00           O
ATOM   1667  HG1 SER A 691      31.280  48.620  72.890  1.00  0.00           H
ATOM   1668  C   SER A 691      33.370  50.070  70.170  1.00  0.00           C
ATOM   1669  O   SER A 691      32.520  49.890  69.310  1.00  0.00           O
ATOM   1670  N   LEU A 692      33.910  51.330  70.040  1.00  0.00           N
ATOM   1671  HN  LEU A 692      34.670  51.540  70.650  1.00  0.00           H
ATOM   1672  CA  LEU A 692      33.630  52.240  68.960  1.00  0.00           C
ATOM   1673  HA  LEU A 692      32.570  52.380  68.850  1.00  0.00           H
ATOM   1674  CB  LEU A 692      34.210  53.650  69.330  1.00  0.00           C
ATOM   1675  HB1 LEU A 692      35.280  53.430  69.520  1.00  0.00           H
ATOM   1676  HB2 LEU A 692      33.660  53.970  70.240  1.00  0.00           H
ATOM   1677  CG  LEU A 692      34.120  54.860  68.300  1.00  0.00           C
ATOM   1678  HG  LEU A 692      34.610  54.530  67.350  1.00  0.00           H
ATOM   1679  CD1 LEU A 692      32.640  55.190  67.960  1.00  0.00           C
ATOM   1680 HD11 LEU A 692      32.160  54.300  67.510  1.00  0.00           H
ATOM   1681 HD12 LEU A 692      32.710  55.940  67.130  1.00  0.00           H
ATOM   1682 HD13 LEU A 692      32.100  55.580  68.850  1.00  0.00           H
ATOM   1683  CD2 LEU A 692      34.990  56.080  68.850  1.00  0.00           C
ATOM   1684 HD21 LEU A 692      34.700  56.280  69.900  1.00  0.00           H
ATOM   1685 HD22 LEU A 692      34.760  56.980  68.240  1.00  0.00           H
ATOM   1686 HD23 LEU A 692      36.040  55.720  68.830  1.00  0.00           H
ATOM   1687  C   LEU A 692      34.170  51.760  67.600  1.00  0.00           C
ATOM   1688  O   LEU A 692      33.590  51.770  66.500  1.00  0.00           O
ATOM   1689  N   ARG A 693      35.400  51.270  67.620  1.00  0.00           N
ATOM   1690  HN  ARG A 693      35.880  51.200  68.480  1.00  0.00           H
ATOM   1691  CA  ARG A 693      35.980  50.590  66.440  1.00  0.00           C
ATOM   1692  HA  ARG A 693      36.140  51.290  65.630  1.00  0.00           H
ATOM   1693  CB  ARG A 693      37.310  50.030  66.900  1.00  0.00           C
ATOM   1694  HB1 ARG A 693      37.120  49.310  67.720  1.00  0.00           H
ATOM   1695  HB2 ARG A 693      37.900  50.900  67.270  1.00  0.00           H
ATOM   1696  CG  ARG A 693      38.190  49.250  65.860  1.00  0.00           C
ATOM   1697  HG1 ARG A 693      38.280  50.020  65.060  1.00  0.00           H
ATOM   1698  HG2 ARG A 693      37.590  48.400  65.470  1.00  0.00           H
ATOM   1699  CD  ARG A 693      39.550  48.800  66.340  1.00  0.00           C
ATOM   1700  HD1 ARG A 693      39.630  48.060  67.160  1.00  0.00           H
ATOM   1701  HD2 ARG A 693      40.040  49.700  66.780  1.00  0.00           H
ATOM   1702  NE  ARG A 693      40.410  48.310  65.260  1.00  0.00           N
ATOM   1703  HE  ARG A 693      41.300  48.720  65.050  1.00  0.00           H
ATOM   1704  CZ  ARG A 693      40.100  47.240  64.540  1.00  0.00           C
ATOM   1705  NH1 ARG A 693      40.960  47.090  63.580  1.00  0.00           N
ATOM   1706 HH11 ARG A 693      41.410  47.960  63.380  1.00  0.00           H
ATOM   1707 HH12 ARG A 693      40.550  46.730  62.740  1.00  0.00           H
ATOM   1708  NH2 ARG A 693      39.170  46.370  64.830  1.00  0.00           N
ATOM   1709 HH21 ARG A 693      38.640  46.420  65.690  1.00  0.00           H
ATOM   1710 HH22 ARG A 693      39.100  45.550  64.270  1.00  0.00           H
ATOM   1711  C   ARG A 693      35.170  49.370  65.900  1.00  0.00           C
ATOM   1712  O   ARG A 693      35.130  49.140  64.690  1.00  0.00           O
ATOM   1713  N   THR A 694      34.520  48.590  66.780  1.00  0.00           N
ATOM   1714  HN  THR A 694      34.790  48.550  67.730  1.00  0.00           H
ATOM   1715  CA  THR A 694      33.540  47.640  66.310  1.00  0.00           C
ATOM   1716  HA  THR A 694      33.990  46.970  65.600  1.00  0.00           H
ATOM   1717  CB  THR A 694      33.100  46.700  67.470  1.00  0.00           C
ATOM   1718  HB  THR A 694      33.190  47.390  68.330  1.00  0.00           H
ATOM   1719  OG1 THR A 694      34.060  45.700  67.720  1.00  0.00           O
ATOM   1720  HG1 THR A 694      34.080  45.620  68.670  1.00  0.00           H
ATOM   1721  CG2 THR A 694      31.670  46.090  67.410  1.00  0.00           C
ATOM   1722 HG21 THR A 694      31.440  45.430  68.280  1.00  0.00           H
ATOM   1723 HG22 THR A 694      31.620  45.510  66.470  1.00  0.00           H
ATOM   1724 HG23 THR A 694      30.910  46.900  67.490  1.00  0.00           H
ATOM   1725  C   THR A 694      32.330  48.230  65.660  1.00  0.00           C
ATOM   1726  O   THR A 694      31.920  47.830  64.540  1.00  0.00           O
ATOM   1727  N   SER A 695      31.730  49.330  66.150  1.00  0.00           N
ATOM   1728  HN  SER A 695      32.110  49.680  67.000  1.00  0.00           H
ATOM   1729  CA  SER A 695      30.640  50.060  65.500  1.00  0.00           C
ATOM   1730  HA  SER A 695      29.770  49.430  65.460  1.00  0.00           H
ATOM   1731  CB  SER A 695      30.140  51.200  66.330  1.00  0.00           C
ATOM   1732  HB1 SER A 695      29.140  51.480  65.940  1.00  0.00           H
ATOM   1733  HB2 SER A 695      30.930  51.970  66.360  1.00  0.00           H
ATOM   1734  OG  SER A 695      29.900  50.760  67.650  1.00  0.00           O
ATOM   1735  HG1 SER A 695      30.490  51.180  68.280  1.00  0.00           H
ATOM   1736  C   SER A 695      31.000  50.600  64.150  1.00  0.00           C
ATOM   1737  O   SER A 695      30.250  50.450  63.200  1.00  0.00           O
ATOM   1738  N   ILE A 696      32.190  51.140  63.990  1.00  0.00           N
ATOM   1739  HN  ILE A 696      32.770  51.220  64.800  1.00  0.00           H
ATOM   1740  CA  ILE A 696      32.810  51.560  62.730  1.00  0.00           C
ATOM   1741  HA  ILE A 696      32.100  52.270  62.330  1.00  0.00           H
ATOM   1742  CB  ILE A 696      34.170  52.280  63.090  1.00  0.00           C
ATOM   1743  HB  ILE A 696      34.730  51.640  63.800  1.00  0.00           H
ATOM   1744  CG2 ILE A 696      35.010  52.460  61.820  1.00  0.00           C
ATOM   1745 HG21 ILE A 696      35.900  53.130  61.970  1.00  0.00           H
ATOM   1746 HG22 ILE A 696      34.380  52.870  61.010  1.00  0.00           H
ATOM   1747 HG23 ILE A 696      35.380  51.520  61.390  1.00  0.00           H
ATOM   1748  CG1 ILE A 696      33.830  53.590  63.850  1.00  0.00           C
ATOM   1749 HG11 ILE A 696      33.020  53.590  64.610  1.00  0.00           H
ATOM   1750 HG12 ILE A 696      33.390  54.220  63.050  1.00  0.00           H
ATOM   1751  CD  ILE A 696      34.960  54.250  64.550  1.00  0.00           C
ATOM   1752  HD1 ILE A 696      35.240  53.600  65.410  1.00  0.00           H
ATOM   1753  HD2 ILE A 696      34.670  55.240  64.950  1.00  0.00           H
ATOM   1754  HD3 ILE A 696      35.790  54.440  63.840  1.00  0.00           H
ATOM   1755  C   ILE A 696      32.980  50.390  61.850  1.00  0.00           C
ATOM   1756  O   ILE A 696      32.410  50.310  60.770  1.00  0.00           O
ATOM   1757  N   GLY A 697      33.620  49.350  62.290  1.00  0.00           N
ATOM   1758  HN  GLY A 697      34.090  49.320  63.170  1.00  0.00           H
ATOM   1759  CA  GLY A 697      33.630  48.040  61.670  1.00  0.00           C
ATOM   1760  HA1 GLY A 697      33.800  47.390  62.520  1.00  0.00           H
ATOM   1761  HA2 GLY A 697      34.480  47.900  61.030  1.00  0.00           H
ATOM   1762  C   GLY A 697      32.420  47.490  61.050  1.00  0.00           C
ATOM   1763  O   GLY A 697      32.280  47.330  59.860  1.00  0.00           O
ATOM   1764  N   LEU A 698      31.340  47.290  61.860  1.00  0.00           N
ATOM   1765  HN  LEU A 698      31.390  47.610  62.810  1.00  0.00           H
ATOM   1766  CA  LEU A 698      30.180  46.670  61.230  1.00  0.00           C
ATOM   1767  HA  LEU A 698      30.450  45.870  60.570  1.00  0.00           H
ATOM   1768  CB  LEU A 698      29.190  46.100  62.350  1.00  0.00           C
ATOM   1769  HB1 LEU A 698      28.300  45.660  61.850  1.00  0.00           H
ATOM   1770  HB2 LEU A 698      28.950  47.040  62.890  1.00  0.00           H
ATOM   1771  CG  LEU A 698      29.850  45.140  63.390  1.00  0.00           C
ATOM   1772  HG  LEU A 698      30.900  45.470  63.530  1.00  0.00           H
ATOM   1773  CD1 LEU A 698      29.200  45.140  64.760  1.00  0.00           C
ATOM   1774 HD11 LEU A 698      29.550  44.530  65.610  1.00  0.00           H
ATOM   1775 HD12 LEU A 698      28.190  44.700  64.610  1.00  0.00           H
ATOM   1776 HD13 LEU A 698      28.940  46.160  65.100  1.00  0.00           H
ATOM   1777  CD2 LEU A 698      29.910  43.680  62.770  1.00  0.00           C
ATOM   1778 HD21 LEU A 698      30.490  43.580  61.830  1.00  0.00           H
ATOM   1779 HD22 LEU A 698      28.880  43.350  62.540  1.00  0.00           H
ATOM   1780 HD23 LEU A 698      30.320  42.890  63.430  1.00  0.00           H
ATOM   1781  C   LEU A 698      29.430  47.630  60.330  1.00  0.00           C
ATOM   1782  O   LEU A 698      28.870  47.210  59.300  1.00  0.00           O
ATOM   1783  N   TRP A 699      29.510  48.930  60.610  1.00  0.00           N
ATOM   1784  HN  TRP A 699      29.880  49.340  61.440  1.00  0.00           H
ATOM   1785  CA  TRP A 699      29.010  49.930  59.620  1.00  0.00           C
ATOM   1786  HA  TRP A 699      27.980  49.680  59.420  1.00  0.00           H
ATOM   1787  CB  TRP A 699      28.960  51.390  60.230  1.00  0.00           C
ATOM   1788  HB1 TRP A 699      29.940  51.910  60.310  1.00  0.00           H
ATOM   1789  HB2 TRP A 699      28.670  51.280  61.300  1.00  0.00           H
ATOM   1790  CG  TRP A 699      27.950  52.270  59.550  1.00  0.00           C
ATOM   1791  CD1 TRP A 699      28.200  52.920  58.360  1.00  0.00           C
ATOM   1792  HD1 TRP A 699      29.190  52.920  57.930  1.00  0.00           H
ATOM   1793  NE1 TRP A 699      27.100  53.570  57.880  1.00  0.00           N
ATOM   1794  HE1 TRP A 699      26.970  54.070  57.060  1.00  0.00           H
ATOM   1795  CE2 TRP A 699      26.090  53.310  58.780  1.00  0.00           C
ATOM   1796  CD2 TRP A 699      26.590  52.360  59.760  1.00  0.00           C
ATOM   1797  CE3 TRP A 699      25.660  51.870  60.700  1.00  0.00           C
ATOM   1798  HE3 TRP A 699      26.050  51.230  61.470  1.00  0.00           H
ATOM   1799  CZ3 TRP A 699      24.290  52.240  60.590  1.00  0.00           C
ATOM   1800  HZ3 TRP A 699      23.610  51.930  61.380  1.00  0.00           H
ATOM   1801  CZ2 TRP A 699      24.750  53.630  58.680  1.00  0.00           C
ATOM   1802  HZ2 TRP A 699      24.500  54.340  57.900  1.00  0.00           H
ATOM   1803  CH2 TRP A 699      23.840  53.170  59.680  1.00  0.00           C
ATOM   1804  HH2 TRP A 699      22.780  53.380  59.690  1.00  0.00           H
ATOM   1805  C   TRP A 699      29.910  50.020  58.360  1.00  0.00           C
ATOM   1806  O   TRP A 699      29.410  50.060  57.230  1.00  0.00           O
ATOM   1807  N   THR A 700      31.260  49.900  58.450  1.00  0.00           N
ATOM   1808  HN  THR A 700      31.550  49.810  59.400  1.00  0.00           H
ATOM   1809  CA  THR A 700      32.220  49.860  57.330  1.00  0.00           C
ATOM   1810  HA  THR A 700      31.970  50.690  56.680  1.00  0.00           H
ATOM   1811  CB  THR A 700      33.680  49.890  57.760  1.00  0.00           C
ATOM   1812  HB  THR A 700      33.860  49.090  58.510  1.00  0.00           H
ATOM   1813  OG1 THR A 700      33.960  51.030  58.510  1.00  0.00           O
ATOM   1814  HG1 THR A 700      33.520  50.880  59.340  1.00  0.00           H
ATOM   1815  CG2 THR A 700      34.670  49.690  56.640  1.00  0.00           C
ATOM   1816 HG21 THR A 700      34.770  50.640  56.090  1.00  0.00           H
ATOM   1817 HG22 THR A 700      34.300  48.910  55.930  1.00  0.00           H
ATOM   1818 HG23 THR A 700      35.660  49.470  57.090  1.00  0.00           H
ATOM   1819  C   THR A 700      31.930  48.730  56.470  1.00  0.00           C
ATOM   1820  O   THR A 700      31.840  48.900  55.240  1.00  0.00           O
ATOM   1821  N   SER A 701      31.630  47.540  57.030  1.00  0.00           N
ATOM   1822  HN  SER A 701      31.800  47.440  58.010  1.00  0.00           H
ATOM   1823  CA  SER A 701      31.210  46.370  56.330  1.00  0.00           C
ATOM   1824  HA  SER A 701      32.020  46.200  55.640  1.00  0.00           H
ATOM   1825  CB  SER A 701      31.080  45.100  57.330  1.00  0.00           C
ATOM   1826  HB1 SER A 701      30.200  45.320  57.960  1.00  0.00           H
ATOM   1827  HB2 SER A 701      31.950  44.950  58.000  1.00  0.00           H
ATOM   1828  OG  SER A 701      31.010  43.870  56.700  1.00  0.00           O
ATOM   1829  HG1 SER A 701      31.900  43.740  56.350  1.00  0.00           H
ATOM   1830  C   SER A 701      29.990  46.590  55.510  1.00  0.00           C
ATOM   1831  O   SER A 701      29.980  46.430  54.320  1.00  0.00           O
ATOM   1832  N   PHE A 702      29.020  47.240  56.200  1.00  0.00           N
ATOM   1833  HN  PHE A 702      29.090  47.420  57.180  1.00  0.00           H
ATOM   1834  CA  PHE A 702      27.760  47.700  55.590  1.00  0.00           C
ATOM   1835  HA  PHE A 702      27.410  46.820  55.080  1.00  0.00           H
ATOM   1836  CB  PHE A 702      26.750  48.080  56.700  1.00  0.00           C
ATOM   1837  HB1 PHE A 702      27.180  48.900  57.330  1.00  0.00           H
ATOM   1838  HB2 PHE A 702      26.480  47.280  57.410  1.00  0.00           H
ATOM   1839  CG  PHE A 702      25.470  48.710  56.130  1.00  0.00           C
ATOM   1840  CD1 PHE A 702      24.620  47.950  55.310  1.00  0.00           C
ATOM   1841  HD1 PHE A 702      25.010  47.000  54.970  1.00  0.00           H
ATOM   1842  CE1 PHE A 702      23.430  48.500  54.800  1.00  0.00           C
ATOM   1843  HE1 PHE A 702      22.730  47.860  54.260  1.00  0.00           H
ATOM   1844  CZ  PHE A 702      23.010  49.800  55.080  1.00  0.00           C
ATOM   1845  HZ  PHE A 702      22.120  50.210  54.630  1.00  0.00           H
ATOM   1846  CD2 PHE A 702      25.090  50.070  56.360  1.00  0.00           C
ATOM   1847  HD2 PHE A 702      25.780  50.670  56.920  1.00  0.00           H
ATOM   1848  CE2 PHE A 702      23.900  50.620  55.890  1.00  0.00           C
ATOM   1849  HE2 PHE A 702      23.730  51.670  56.090  1.00  0.00           H
ATOM   1850  C   PHE A 702      27.970  48.710  54.470  1.00  0.00           C
ATOM   1851  O   PHE A 702      27.300  48.680  53.470  1.00  0.00           O
ATOM   1852  N   LEU A 703      28.890  49.660  54.550  1.00  0.00           N
ATOM   1853  HN  LEU A 703      29.540  49.640  55.310  1.00  0.00           H
ATOM   1854  CA  LEU A 703      29.100  50.570  53.400  1.00  0.00           C
ATOM   1855  HA  LEU A 703      28.190  50.830  52.870  1.00  0.00           H
ATOM   1856  CB  LEU A 703      29.830  51.900  53.830  1.00  0.00           C
ATOM   1857  HB1 LEU A 703      30.180  52.440  52.940  1.00  0.00           H
ATOM   1858  HB2 LEU A 703      30.650  51.550  54.490  1.00  0.00           H
ATOM   1859  CG  LEU A 703      29.050  52.820  54.720  1.00  0.00           C
ATOM   1860  HG  LEU A 703      28.610  52.170  55.510  1.00  0.00           H
ATOM   1861  CD1 LEU A 703      29.990  53.770  55.460  1.00  0.00           C
ATOM   1862 HD11 LEU A 703      29.300  54.280  56.160  1.00  0.00           H
ATOM   1863 HD12 LEU A 703      30.500  54.450  54.730  1.00  0.00           H
ATOM   1864 HD13 LEU A 703      30.750  53.210  56.050  1.00  0.00           H
ATOM   1865  CD2 LEU A 703      27.910  53.370  53.810  1.00  0.00           C
ATOM   1866 HD21 LEU A 703      28.460  53.920  53.020  1.00  0.00           H
ATOM   1867 HD22 LEU A 703      27.290  54.090  54.390  1.00  0.00           H
ATOM   1868 HD23 LEU A 703      27.270  52.600  53.350  1.00  0.00           H
ATOM   1869  C   LEU A 703      29.860  49.910  52.230  1.00  0.00           C
ATOM   1870  O   LEU A 703      29.610  50.130  51.050  1.00  0.00           O
ATOM   1871  N   CYS A 704      30.730  48.890  52.610  1.00  0.00           N
ATOM   1872  HN  CYS A 704      30.880  48.640  53.570  1.00  0.00           H
ATOM   1873  CA  CYS A 704      31.310  48.050  51.570  1.00  0.00           C
ATOM   1874  HA  CYS A 704      31.810  48.660  50.810  1.00  0.00           H
ATOM   1875  CB  CYS A 704      32.440  47.050  51.940  1.00  0.00           C
ATOM   1876  HB1 CYS A 704      32.750  46.430  51.090  1.00  0.00           H
ATOM   1877  HB2 CYS A 704      32.030  46.220  52.550  1.00  0.00           H
ATOM   1878  SG  CYS A 704      33.840  47.920  52.730  1.00  0.00           S
ATOM   1879  HG1 CYS A 704      33.190  48.280  53.820  1.00  0.00           H
ATOM   1880  C   CYS A 704      30.210  47.310  50.700  1.00  0.00           C
ATOM   1881  O   CYS A 704      30.220  47.260  49.480  1.00  0.00           O
ATOM   1882  N   ILE A 705      29.110  46.790  51.370  1.00  0.00           N
ATOM   1883  HN  ILE A 705      29.050  46.780  52.370  1.00  0.00           H
ATOM   1884  CA  ILE A 705      27.950  46.130  50.710  1.00  0.00           C
ATOM   1885  HA  ILE A 705      28.340  45.340  50.070  1.00  0.00           H
ATOM   1886  CB  ILE A 705      27.010  45.440  51.810  1.00  0.00           C
ATOM   1887  HB  ILE A 705      26.510  46.200  52.420  1.00  0.00           H
ATOM   1888  CG2 ILE A 705      25.830  44.850  50.940  1.00  0.00           C
ATOM   1889 HG21 ILE A 705      25.210  45.640  50.480  1.00  0.00           H
ATOM   1890 HG22 ILE A 705      25.180  44.230  51.590  1.00  0.00           H
ATOM   1891 HG23 ILE A 705      26.340  44.260  50.150  1.00  0.00           H
ATOM   1892  CG1 ILE A 705      27.630  44.380  52.680  1.00  0.00           C
ATOM   1893 HG11 ILE A 705      26.800  43.860  53.210  1.00  0.00           H
ATOM   1894 HG12 ILE A 705      28.320  44.630  53.520  1.00  0.00           H
ATOM   1895  CD  ILE A 705      28.340  43.330  51.900  1.00  0.00           C
ATOM   1896  HD1 ILE A 705      29.280  43.730  51.450  1.00  0.00           H
ATOM   1897  HD2 ILE A 705      27.720  42.870  51.090  1.00  0.00           H
ATOM   1898  HD3 ILE A 705      28.470  42.490  52.600  1.00  0.00           H
ATOM   1899  C   ILE A 705      27.210  47.070  49.900  1.00  0.00           C
ATOM   1900  O   ILE A 705      26.810  46.790  48.790  1.00  0.00           O
ATOM   1901  N   VAL A 706      26.940  48.360  50.450  1.00  0.00           N
ATOM   1902  HN  VAL A 706      27.160  48.570  51.400  1.00  0.00           H
ATOM   1903  CA  VAL A 706      26.330  49.470  49.730  1.00  0.00           C
ATOM   1904  HA  VAL A 706      25.330  49.210  49.400  1.00  0.00           H
ATOM   1905  CB  VAL A 706      26.190  50.770  50.500  1.00  0.00           C
ATOM   1906  HB  VAL A 706      27.130  51.050  51.020  1.00  0.00           H
ATOM   1907  CG1 VAL A 706      25.650  51.910  49.640  1.00  0.00           C
ATOM   1908 HG11 VAL A 706      24.830  51.490  49.020  1.00  0.00           H
ATOM   1909 HG12 VAL A 706      26.420  52.390  48.990  1.00  0.00           H
ATOM   1910 HG13 VAL A 706      25.200  52.800  50.150  1.00  0.00           H
ATOM   1911  CG2 VAL A 706      25.120  50.530  51.640  1.00  0.00           C
ATOM   1912 HG21 VAL A 706      25.260  49.680  52.340  1.00  0.00           H
ATOM   1913 HG22 VAL A 706      24.100  50.520  51.200  1.00  0.00           H
ATOM   1914 HG23 VAL A 706      25.180  51.450  52.260  1.00  0.00           H
ATOM   1915  C   VAL A 706      27.030  49.790  48.420  1.00  0.00           C
ATOM   1916  O   VAL A 706      26.400  49.910  47.380  1.00  0.00           O
ATOM   1917  N   LEU A 707      28.400  49.800  48.400  1.00  0.00           N
ATOM   1918  HN  LEU A 707      28.830  49.560  49.260  1.00  0.00           H
ATOM   1919  CA  LEU A 707      29.200  50.030  47.230  1.00  0.00           C
ATOM   1920  HA  LEU A 707      28.750  50.870  46.720  1.00  0.00           H
ATOM   1921  CB  LEU A 707      30.660  50.190  47.660  1.00  0.00           C
ATOM   1922  HB1 LEU A 707      31.380  50.150  46.800  1.00  0.00           H
ATOM   1923  HB2 LEU A 707      30.870  49.330  48.330  1.00  0.00           H
ATOM   1924  CG  LEU A 707      30.740  51.590  48.330  1.00  0.00           C
ATOM   1925  HG  LEU A 707      29.820  51.760  48.930  1.00  0.00           H
ATOM   1926  CD1 LEU A 707      31.850  51.790  49.270  1.00  0.00           C
ATOM   1927 HD11 LEU A 707      32.850  51.650  48.820  1.00  0.00           H
ATOM   1928 HD12 LEU A 707      31.720  51.040  50.080  1.00  0.00           H
ATOM   1929 HD13 LEU A 707      31.720  52.760  49.800  1.00  0.00           H
ATOM   1930  CD2 LEU A 707      30.960  52.690  47.320  1.00  0.00           C
ATOM   1931 HD21 LEU A 707      30.260  52.550  46.470  1.00  0.00           H
ATOM   1932 HD22 LEU A 707      31.970  52.720  46.860  1.00  0.00           H
ATOM   1933 HD23 LEU A 707      30.700  53.700  47.710  1.00  0.00           H
ATOM   1934  C   LEU A 707      29.190  48.930  46.130  1.00  0.00           C
ATOM   1935  O   LEU A 707      29.060  49.220  44.960  1.00  0.00           O
ATOM   1936  N   VAL A 708      29.210  47.670  46.590  1.00  0.00           N
ATOM   1937  HN  VAL A 708      29.320  47.470  47.570  1.00  0.00           H
ATOM   1938  CA  VAL A 708      29.100  46.550  45.760  1.00  0.00           C
ATOM   1939  HA  VAL A 708      29.760  46.770  44.940  1.00  0.00           H
ATOM   1940  CB  VAL A 708      29.340  45.260  46.600  1.00  0.00           C
ATOM   1941  HB  VAL A 708      28.680  45.250  47.480  1.00  0.00           H
ATOM   1942  CG1 VAL A 708      29.090  44.020  45.710  1.00  0.00           C
ATOM   1943 HG11 VAL A 708      29.380  44.140  44.640  1.00  0.00           H
ATOM   1944 HG12 VAL A 708      28.000  43.800  45.630  1.00  0.00           H
ATOM   1945 HG13 VAL A 708      29.470  43.060  46.110  1.00  0.00           H
ATOM   1946  CG2 VAL A 708      30.840  45.230  46.970  1.00  0.00           C
ATOM   1947 HG21 VAL A 708      31.240  46.000  47.670  1.00  0.00           H
ATOM   1948 HG22 VAL A 708      31.540  45.170  46.110  1.00  0.00           H
ATOM   1949 HG23 VAL A 708      30.940  44.290  47.540  1.00  0.00           H
ATOM   1950  C   VAL A 708      27.680  46.510  45.200  1.00  0.00           C
ATOM   1951  O   VAL A 708      27.490  46.240  43.970  1.00  0.00           O
ATOM   1952  N   ALA A 709      26.610  46.660  45.970  1.00  0.00           N
ATOM   1953  HN  ALA A 709      26.950  46.800  46.890  1.00  0.00           H
ATOM   1954  CA  ALA A 709      25.200  46.850  45.510  1.00  0.00           C
ATOM   1955  HA  ALA A 709      24.880  46.030  44.880  1.00  0.00           H
ATOM   1956  CB  ALA A 709      24.260  46.880  46.630  1.00  0.00           C
ATOM   1957  HB1 ALA A 709      23.230  46.970  46.230  1.00  0.00           H
ATOM   1958  HB2 ALA A 709      24.480  47.590  47.470  1.00  0.00           H
ATOM   1959  HB3 ALA A 709      24.250  45.890  47.130  1.00  0.00           H
ATOM   1960  C   ALA A 709      25.080  48.110  44.540  1.00  0.00           C
ATOM   1961  O   ALA A 709      24.320  48.180  43.620  1.00  0.00           O
ATOM   1962  N   THR A 710      25.770  49.220  44.860  1.00  0.00           N
ATOM   1963  HN  THR A 710      26.140  49.220  45.790  1.00  0.00           H
ATOM   1964  CA  THR A 710      25.970  50.430  43.950  1.00  0.00           C
ATOM   1965  HA  THR A 710      24.970  50.700  43.660  1.00  0.00           H
ATOM   1966  CB  THR A 710      26.620  51.570  44.640  1.00  0.00           C
ATOM   1967  HB  THR A 710      27.630  51.260  44.990  1.00  0.00           H
ATOM   1968  OG1 THR A 710      25.910  51.960  45.820  1.00  0.00           O
ATOM   1969  HG1 THR A 710      25.890  51.280  46.490  1.00  0.00           H
ATOM   1970  CG2 THR A 710      26.590  52.790  43.740  1.00  0.00           C
ATOM   1971 HG21 THR A 710      25.780  52.730  42.970  1.00  0.00           H
ATOM   1972 HG22 THR A 710      27.560  52.900  43.210  1.00  0.00           H
ATOM   1973 HG23 THR A 710      26.370  53.680  44.360  1.00  0.00           H
ATOM   1974  C   THR A 710      26.620  50.150  42.590  1.00  0.00           C
ATOM   1975  O   THR A 710      26.090  50.650  41.590  1.00  0.00           O
ATOM   1976  N   ASP A 711      27.780  49.430  42.520  1.00  0.00           N
ATOM   1977  HN  ASP A 711      28.150  49.110  43.400  1.00  0.00           H
ATOM   1978  CA  ASP A 711      28.610  49.050  41.370  1.00  0.00           C
ATOM   1979  HA  ASP A 711      29.130  48.140  41.660  1.00  0.00           H
ATOM   1980  CB  ASP A 711      27.890  48.820  40.100  1.00  0.00           C
ATOM   1981  HB1 ASP A 711      27.660  49.720  39.480  1.00  0.00           H
ATOM   1982  HB2 ASP A 711      26.900  48.380  40.320  1.00  0.00           H
ATOM   1983  CG  ASP A 711      28.660  47.850  39.270  1.00  0.00           C
ATOM   1984  OD1 ASP A 711      29.060  46.730  39.680  1.00  0.00           O
ATOM   1985  OD2 ASP A 711      28.860  48.190  38.070  1.00  0.00           O
ATOM   1986  C   ASP A 711      29.730  50.120  41.250  1.00  0.00           C
ATOM   1987  O   ASP A 711      30.200  50.450  40.160  1.00  0.00           O
ATOM   1988  N   ALA A 712      30.110  50.660  42.420  1.00  0.00           N
ATOM   1989  HN  ALA A 712      29.920  50.160  43.260  1.00  0.00           H
ATOM   1990  CA  ALA A 712      30.990  51.790  42.430  1.00  0.00           C
ATOM   1991  HA  ALA A 712      30.570  52.520  41.760  1.00  0.00           H
ATOM   1992  CB  ALA A 712      30.750  52.370  43.840  1.00  0.00           C
ATOM   1993  HB1 ALA A 712      31.370  53.290  43.920  1.00  0.00           H
ATOM   1994  HB2 ALA A 712      31.090  51.680  44.640  1.00  0.00           H
ATOM   1995  HB3 ALA A 712      29.670  52.620  43.840  1.00  0.00           H
ATOM   1996  C   ALA A 712      32.440  51.610  41.950  1.00  0.00           C
ATOM   1997  O   ALA A 712      33.300  52.540  41.980  1.00  0.00           O
ATOM   1998  N   SER A 713      32.820  50.410  41.650  1.00  0.00           N
ATOM   1999  HN  SER A 713      32.160  49.710  41.880  1.00  0.00           H
ATOM   2000  CA  SER A 713      34.190  50.080  41.300  1.00  0.00           C
ATOM   2001  HA  SER A 713      34.800  50.830  41.780  1.00  0.00           H
ATOM   2002  CB  SER A 713      34.740  48.770  41.810  1.00  0.00           C
ATOM   2003  HB1 SER A 713      35.820  48.690  41.570  1.00  0.00           H
ATOM   2004  HB2 SER A 713      34.200  48.030  41.170  1.00  0.00           H
ATOM   2005  OG  SER A 713      34.510  48.600  43.240  1.00  0.00           O
ATOM   2006  HG1 SER A 713      33.600  48.330  43.370  1.00  0.00           H
ATOM   2007  C   SER A 713      34.510  50.190  39.770  1.00  0.00           C
ATOM   2008  O   SER A 713      35.630  49.850  39.400  1.00  0.00           O
ATOM   2009  N   SER A 714      33.640  50.950  39.050  1.00  0.00           N
ATOM   2010  HN  SER A 714      32.730  51.180  39.360  1.00  0.00           H
ATOM   2011  CA  SER A 714      33.990  51.540  37.860  1.00  0.00           C
ATOM   2012  HA  SER A 714      34.760  50.950  37.400  1.00  0.00           H
ATOM   2013  CB  SER A 714      32.830  51.480  36.770  1.00  0.00           C
ATOM   2014  HB1 SER A 714      32.710  50.400  36.510  1.00  0.00           H
ATOM   2015  HB2 SER A 714      33.070  52.040  35.840  1.00  0.00           H
ATOM   2016  OG  SER A 714      31.550  51.930  37.370  1.00  0.00           O
ATOM   2017  HG1 SER A 714      31.210  52.570  36.740  1.00  0.00           H
ATOM   2018  C   SER A 714      34.350  52.970  38.080  1.00  0.00           C
ATOM   2019  O   SER A 714      34.680  53.680  37.160  1.00  0.00           O
ATOM   2020  N   LEU A 715      34.440  53.500  39.340  1.00  0.00           N
ATOM   2021  HN  LEU A 715      34.030  53.030  40.120  1.00  0.00           H
ATOM   2022  CA  LEU A 715      34.960  54.830  39.570  1.00  0.00           C
ATOM   2023  HA  LEU A 715      34.780  55.500  38.750  1.00  0.00           H
ATOM   2024  CB  LEU A 715      34.300  55.330  40.880  1.00  0.00           C
ATOM   2025  HB1 LEU A 715      34.830  56.230  41.260  1.00  0.00           H
ATOM   2026  HB2 LEU A 715      34.540  54.540  41.620  1.00  0.00           H
ATOM   2027  CG  LEU A 715      32.780  55.540  40.850  1.00  0.00           C
ATOM   2028  HG  LEU A 715      32.300  54.620  40.430  1.00  0.00           H
ATOM   2029  CD1 LEU A 715      32.200  55.560  42.300  1.00  0.00           C
ATOM   2030 HD11 LEU A 715      31.140  55.230  42.300  1.00  0.00           H
ATOM   2031 HD12 LEU A 715      32.270  56.580  42.740  1.00  0.00           H
ATOM   2032 HD13 LEU A 715      32.810  54.870  42.920  1.00  0.00           H
ATOM   2033  CD2 LEU A 715      32.460  56.860  40.040  1.00  0.00           C
ATOM   2034 HD21 LEU A 715      32.550  56.510  38.980  1.00  0.00           H
ATOM   2035 HD22 LEU A 715      33.200  57.660  40.210  1.00  0.00           H
ATOM   2036 HD23 LEU A 715      31.460  57.300  40.250  1.00  0.00           H
ATOM   2037  C   LEU A 715      36.490  54.850  39.810  1.00  0.00           C
ATOM   2038  O   LEU A 715      37.060  55.910  40.030  1.00  0.00           O
ATOM   2039  N   VAL A 716      37.270  53.740  39.650  1.00  0.00           N
ATOM   2040  HN  VAL A 716      36.770  52.890  39.470  1.00  0.00           H
ATOM   2041  CA  VAL A 716      38.700  53.650  39.700  1.00  0.00           C
ATOM   2042  HA  VAL A 716      39.070  53.930  40.690  1.00  0.00           H
ATOM   2043  CB  VAL A 716      39.070  52.190  39.440  1.00  0.00           C
ATOM   2044  HB  VAL A 716      40.180  52.170  39.470  1.00  0.00           H
ATOM   2045  CG1 VAL A 716      38.600  51.420  40.600  1.00  0.00           C
ATOM   2046 HG11 VAL A 716      39.080  50.410  40.610  1.00  0.00           H
ATOM   2047 HG12 VAL A 716      37.510  51.180  40.560  1.00  0.00           H
ATOM   2048 HG13 VAL A 716      38.780  51.970  41.540  1.00  0.00           H
ATOM   2049  CG2 VAL A 716      38.560  51.580  38.100  1.00  0.00           C
ATOM   2050 HG21 VAL A 716      37.460  51.670  37.940  1.00  0.00           H
ATOM   2051 HG22 VAL A 716      38.820  50.500  38.010  1.00  0.00           H
ATOM   2052 HG23 VAL A 716      39.010  52.220  37.310  1.00  0.00           H
ATOM   2053  C   VAL A 716      39.450  54.640  38.750  1.00  0.00           C
ATOM   2054  O   VAL A 716      40.450  55.210  39.030  1.00  0.00           O
ATOM   2055  N   CYS A 717      38.850  54.860  37.530  1.00  0.00           N
ATOM   2056  HN  CYS A 717      38.140  54.210  37.300  1.00  0.00           H
ATOM   2057  CA  CYS A 717      39.310  55.620  36.450  1.00  0.00           C
ATOM   2058  HA  CYS A 717      40.220  55.210  36.050  1.00  0.00           H
ATOM   2059  CB  CYS A 717      38.260  55.380  35.290  1.00  0.00           C
ATOM   2060  HB1 CYS A 717      38.750  55.720  34.360  1.00  0.00           H
ATOM   2061  HB2 CYS A 717      37.420  56.090  35.400  1.00  0.00           H
ATOM   2062  SG  CYS A 717      37.600  53.630  35.210  1.00  0.00           S
ATOM   2063  HG1 CYS A 717      37.150  53.820  33.980  1.00  0.00           H
ATOM   2064  C   CYS A 717      39.510  57.080  36.820  1.00  0.00           C
ATOM   2065  O   CYS A 717      40.360  57.780  36.220  1.00  0.00           O
ATOM   2066  N   TYR A 718      38.790  57.500  37.850  1.00  0.00           N
ATOM   2067  HN  TYR A 718      38.330  56.830  38.430  1.00  0.00           H
ATOM   2068  CA  TYR A 718      38.710  58.940  38.120  1.00  0.00           C
ATOM   2069  HA  TYR A 718      38.980  59.440  37.210  1.00  0.00           H
ATOM   2070  CB  TYR A 718      37.280  59.420  38.440  1.00  0.00           C
ATOM   2071  HB1 TYR A 718      37.220  60.530  38.500  1.00  0.00           H
ATOM   2072  HB2 TYR A 718      36.910  59.140  39.440  1.00  0.00           H
ATOM   2073  CG  TYR A 718      36.300  58.900  37.430  1.00  0.00           C
ATOM   2074  CD1 TYR A 718      35.180  58.060  37.780  1.00  0.00           C
ATOM   2075  HD1 TYR A 718      35.070  57.790  38.810  1.00  0.00           H
ATOM   2076  CE1 TYR A 718      34.230  57.560  36.850  1.00  0.00           C
ATOM   2077  HE1 TYR A 718      33.430  56.890  37.150  1.00  0.00           H
ATOM   2078  CZ  TYR A 718      34.420  57.970  35.460  1.00  0.00           C
ATOM   2079  OH  TYR A 718      33.530  57.800  34.390  1.00  0.00           O
ATOM   2080  HH  TYR A 718      32.910  57.090  34.600  1.00  0.00           H
ATOM   2081  CD2 TYR A 718      36.360  59.370  36.090  1.00  0.00           C
ATOM   2082  HD2 TYR A 718      37.180  59.970  35.740  1.00  0.00           H
ATOM   2083  CE2 TYR A 718      35.460  58.870  35.090  1.00  0.00           C
ATOM   2084  HE2 TYR A 718      35.530  59.220  34.070  1.00  0.00           H
ATOM   2085  C   TYR A 718      39.620  59.410  39.160  1.00  0.00           C
ATOM   2086  O   TYR A 718      39.710  60.580  39.580  1.00  0.00           O
ATOM   2087  N   ILE A 719      40.430  58.520  39.750  1.00  0.00           N
ATOM   2088  HN  ILE A 719      40.370  57.530  39.660  1.00  0.00           H
ATOM   2089  CA  ILE A 719      41.300  58.830  40.830  1.00  0.00           C
ATOM   2090  HA  ILE A 719      40.690  59.350  41.560  1.00  0.00           H
ATOM   2091  CB  ILE A 719      41.800  57.530  41.530  1.00  0.00           C
ATOM   2092  HB  ILE A 719      42.240  56.930  40.710  1.00  0.00           H
ATOM   2093  CG2 ILE A 719      42.920  57.890  42.640  1.00  0.00           C
ATOM   2094 HG21 ILE A 719      42.490  58.350  43.550  1.00  0.00           H
ATOM   2095 HG22 ILE A 719      43.720  58.530  42.210  1.00  0.00           H
ATOM   2096 HG23 ILE A 719      43.360  56.920  42.940  1.00  0.00           H
ATOM   2097  CG1 ILE A 719      40.600  56.860  42.210  1.00  0.00           C
ATOM   2098 HG11 ILE A 719      39.590  57.080  41.810  1.00  0.00           H
ATOM   2099 HG12 ILE A 719      40.470  57.330  43.200  1.00  0.00           H
ATOM   2100  CD  ILE A 719      40.800  55.380  42.490  1.00  0.00           C
ATOM   2101  HD1 ILE A 719      41.660  55.220  43.190  1.00  0.00           H
ATOM   2102  HD2 ILE A 719      40.990  54.860  41.530  1.00  0.00           H
ATOM   2103  HD3 ILE A 719      39.890  54.910  42.920  1.00  0.00           H
ATOM   2104  C   ILE A 719      42.390  59.880  40.570  1.00  0.00           C
ATOM   2105  O   ILE A 719      42.680  60.850  41.360  1.00  0.00           O
ATOM   2106  N   THR A 720      43.070  59.730  39.420  1.00  0.00           N
ATOM   2107  HN  THR A 720      42.710  59.000  38.850  1.00  0.00           H
ATOM   2108  CA  THR A 720      44.190  60.590  38.930  1.00  0.00           C
ATOM   2109  HA  THR A 720      44.280  60.230  37.910  1.00  0.00           H
ATOM   2110  CB  THR A 720      43.790  62.100  38.720  1.00  0.00           C
ATOM   2111  HB  THR A 720      44.610  62.470  38.060  1.00  0.00           H
ATOM   2112  OG1 THR A 720      43.890  62.920  39.960  1.00  0.00           O
ATOM   2113  HG1 THR A 720      43.430  62.430  40.640  1.00  0.00           H
ATOM   2114  CG2 THR A 720      42.360  62.240  38.030  1.00  0.00           C
ATOM   2115 HG21 THR A 720      41.540  62.380  38.780  1.00  0.00           H
ATOM   2116 HG22 THR A 720      42.180  61.460  37.260  1.00  0.00           H
ATOM   2117 HG23 THR A 720      42.450  63.200  37.490  1.00  0.00           H
ATOM   2118  C   THR A 720      45.560  60.480  39.540  1.00  0.00           C
ATOM   2119  O   THR A 720      45.670  60.170  40.720  1.00  0.00           O
ATOM   2120  N   ARG A 721      46.630  60.690  38.800  1.00  0.00           N
ATOM   2121  HN  ARG A 721      46.480  60.690  37.810  1.00  0.00           H
ATOM   2122  CA  ARG A 721      47.970  60.720  39.230  1.00  0.00           C
ATOM   2123  HA  ARG A 721      48.010  59.780  39.740  1.00  0.00           H
ATOM   2124  CB  ARG A 721      48.910  60.760  38.050  1.00  0.00           C
ATOM   2125  HB1 ARG A 721      49.980  60.900  38.320  1.00  0.00           H
ATOM   2126  HB2 ARG A 721      48.630  61.690  37.510  1.00  0.00           H
ATOM   2127  CG  ARG A 721      48.860  59.500  37.030  1.00  0.00           C
ATOM   2128  HG1 ARG A 721      49.570  59.710  36.210  1.00  0.00           H
ATOM   2129  HG2 ARG A 721      47.790  59.460  36.710  1.00  0.00           H
ATOM   2130  CD  ARG A 721      49.310  58.170  37.610  1.00  0.00           C
ATOM   2131  HD1 ARG A 721      48.700  57.800  38.470  1.00  0.00           H
ATOM   2132  HD2 ARG A 721      50.350  58.340  37.940  1.00  0.00           H
ATOM   2133  NE  ARG A 721      49.480  57.190  36.470  1.00  0.00           N
ATOM   2134  HE  ARG A 721      49.280  57.500  35.540  1.00  0.00           H
ATOM   2135  CZ  ARG A 721      49.720  55.900  36.720  1.00  0.00           C
ATOM   2136  NH1 ARG A 721      49.840  55.460  37.950  1.00  0.00           N
ATOM   2137 HH11 ARG A 721      49.360  55.960  38.680  1.00  0.00           H
ATOM   2138 HH12 ARG A 721      49.870  54.460  37.960  1.00  0.00           H
ATOM   2139  NH2 ARG A 721      49.720  54.960  35.850  1.00  0.00           N
ATOM   2140 HH21 ARG A 721      49.520  55.220  34.900  1.00  0.00           H
ATOM   2141 HH22 ARG A 721      49.780  54.020  36.170  1.00  0.00           H
ATOM   2142  C   ARG A 721      48.380  61.810  40.270  1.00  0.00           C
ATOM   2143  O   ARG A 721      49.270  61.610  41.100  1.00  0.00           O
ATOM   2144  N   PHE A 722      47.720  62.940  40.260  1.00  0.00           N
ATOM   2145  HN  PHE A 722      47.050  63.050  39.540  1.00  0.00           H
ATOM   2146  CA  PHE A 722      47.740  64.050  41.140  1.00  0.00           C
ATOM   2147  HA  PHE A 722      48.790  64.290  41.170  1.00  0.00           H
ATOM   2148  CB  PHE A 722      46.790  65.260  40.560  1.00  0.00           C
ATOM   2149  HB1 PHE A 722      45.760  64.840  40.610  1.00  0.00           H
ATOM   2150  HB2 PHE A 722      47.060  65.460  39.500  1.00  0.00           H
ATOM   2151  CG  PHE A 722      47.000  66.490  41.500  1.00  0.00           C
ATOM   2152  CD1 PHE A 722      46.010  66.720  42.450  1.00  0.00           C
ATOM   2153  HD1 PHE A 722      45.170  66.070  42.630  1.00  0.00           H
ATOM   2154  CE1 PHE A 722      46.170  67.790  43.290  1.00  0.00           C
ATOM   2155  HE1 PHE A 722      45.460  67.870  44.100  1.00  0.00           H
ATOM   2156  CZ  PHE A 722      47.270  68.670  43.250  1.00  0.00           C
ATOM   2157  HZ  PHE A 722      47.360  69.450  44.000  1.00  0.00           H
ATOM   2158  CD2 PHE A 722      48.080  67.340  41.400  1.00  0.00           C
ATOM   2159  HD2 PHE A 722      48.950  67.220  40.760  1.00  0.00           H
ATOM   2160  CE2 PHE A 722      48.230  68.390  42.260  1.00  0.00           C
ATOM   2161  HE2 PHE A 722      49.140  68.980  42.250  1.00  0.00           H
ATOM   2162  C   PHE A 722      47.400  63.570  42.560  1.00  0.00           C
ATOM   2163  O   PHE A 722      48.110  63.960  43.540  1.00  0.00           O
ATOM   2164  N   THR A 723      46.380  62.680  42.660  1.00  0.00           N
ATOM   2165  HN  THR A 723      45.840  62.510  41.840  1.00  0.00           H
ATOM   2166  CA  THR A 723      46.010  62.030  43.920  1.00  0.00           C
ATOM   2167  HA  THR A 723      46.110  62.730  44.730  1.00  0.00           H
ATOM   2168  CB  THR A 723      44.550  61.460  43.800  1.00  0.00           C
ATOM   2169  HB  THR A 723      44.610  60.640  43.050  1.00  0.00           H
ATOM   2170  OG1 THR A 723      43.600  62.450  43.420  1.00  0.00           O
ATOM   2171  HG1 THR A 723      42.950  61.920  42.950  1.00  0.00           H
ATOM   2172  CG2 THR A 723      44.210  60.820  45.190  1.00  0.00           C
ATOM   2173 HG21 THR A 723      43.130  60.560  45.130  1.00  0.00           H
ATOM   2174 HG22 THR A 723      44.290  61.560  46.020  1.00  0.00           H
ATOM   2175 HG23 THR A 723      44.850  59.930  45.260  1.00  0.00           H
ATOM   2176  C   THR A 723      46.980  60.980  44.410  1.00  0.00           C
ATOM   2177  O   THR A 723      47.270  60.810  45.590  1.00  0.00           O
ATOM   2178  N   GLU A 724      47.520  60.170  43.460  1.00  0.00           N
ATOM   2179  HN  GLU A 724      47.290  60.230  42.490  1.00  0.00           H
ATOM   2180  CA  GLU A 724      48.440  59.090  43.920  1.00  0.00           C
ATOM   2181  HA  GLU A 724      47.860  58.490  44.610  1.00  0.00           H
ATOM   2182  CB  GLU A 724      48.850  58.190  42.770  1.00  0.00           C
ATOM   2183  HB1 GLU A 724      49.610  57.510  43.220  1.00  0.00           H
ATOM   2184  HB2 GLU A 724      49.350  58.880  42.060  1.00  0.00           H
ATOM   2185  CG  GLU A 724      47.710  57.450  41.950  1.00  0.00           C
ATOM   2186  HG1 GLU A 724      47.260  58.250  41.340  1.00  0.00           H
ATOM   2187  HG2 GLU A 724      46.990  56.970  42.650  1.00  0.00           H
ATOM   2188  CD  GLU A 724      48.080  56.440  40.860  1.00  0.00           C
ATOM   2189  OE1 GLU A 724      47.490  56.370  39.790  1.00  0.00           O
ATOM   2190  OE2 GLU A 724      49.160  55.830  41.150  1.00  0.00           O
ATOM   2191  C   GLU A 724      49.700  59.590  44.610  1.00  0.00           C
ATOM   2192  O   GLU A 724      50.040  59.140  45.720  1.00  0.00           O
ATOM   2193  N   GLU A 725      50.330  60.600  44.020  1.00  0.00           N
ATOM   2194  HN  GLU A 725      50.010  60.960  43.150  1.00  0.00           H
ATOM   2195  CA  GLU A 725      51.620  61.040  44.360  1.00  0.00           C
ATOM   2196  HA  GLU A 725      52.230  60.150  44.440  1.00  0.00           H
ATOM   2197  CB  GLU A 725      52.290  61.910  43.290  1.00  0.00           C
ATOM   2198  HB1 GLU A 725      53.230  62.230  43.780  1.00  0.00           H
ATOM   2199  HB2 GLU A 725      51.730  62.830  43.000  1.00  0.00           H
ATOM   2200  CG  GLU A 725      52.640  61.110  42.030  1.00  0.00           C
ATOM   2201  HG1 GLU A 725      51.660  60.750  41.650  1.00  0.00           H
ATOM   2202  HG2 GLU A 725      53.320  60.280  42.330  1.00  0.00           H
ATOM   2203  CD  GLU A 725      53.180  62.040  40.900  1.00  0.00           C
ATOM   2204  OE1 GLU A 725      53.370  61.590  39.720  1.00  0.00           O
ATOM   2205  OE2 GLU A 725      53.380  63.210  41.150  1.00  0.00           O
ATOM   2206  C   GLU A 725      51.690  61.760  45.720  1.00  0.00           C
ATOM   2207  O   GLU A 725      52.590  61.520  46.530  1.00  0.00           O
ATOM   2208  N   ALA A 726      50.710  62.640  46.000  1.00  0.00           N
ATOM   2209  HN  ALA A 726      50.190  62.840  45.180  1.00  0.00           H
ATOM   2210  CA  ALA A 726      50.470  63.300  47.300  1.00  0.00           C
ATOM   2211  HA  ALA A 726      51.300  63.910  47.640  1.00  0.00           H
ATOM   2212  CB  ALA A 726      49.260  64.270  47.000  1.00  0.00           C
ATOM   2213  HB1 ALA A 726      49.590  65.140  46.390  1.00  0.00           H
ATOM   2214  HB2 ALA A 726      48.760  64.620  47.930  1.00  0.00           H
ATOM   2215  HB3 ALA A 726      48.420  63.740  46.530  1.00  0.00           H
ATOM   2216  C   ALA A 726      50.150  62.260  48.380  1.00  0.00           C
ATOM   2217  O   ALA A 726      50.690  62.320  49.490  1.00  0.00           O
ATOM   2218  N   PHE A 727      49.200  61.290  48.050  1.00  0.00           N
ATOM   2219  HN  PHE A 727      48.930  61.170  47.100  1.00  0.00           H
ATOM   2220  CA  PHE A 727      48.790  60.300  48.990  1.00  0.00           C
ATOM   2221  HA  PHE A 727      48.420  60.830  49.850  1.00  0.00           H
ATOM   2222  CB  PHE A 727      47.640  59.490  48.300  1.00  0.00           C
ATOM   2223  HB1 PHE A 727      47.940  58.940  47.380  1.00  0.00           H
ATOM   2224  HB2 PHE A 727      46.840  60.200  47.980  1.00  0.00           H
ATOM   2225  CG  PHE A 727      47.030  58.460  49.260  1.00  0.00           C
ATOM   2226  CD1 PHE A 727      46.380  58.940  50.440  1.00  0.00           C
ATOM   2227  HD1 PHE A 727      46.380  59.980  50.710  1.00  0.00           H
ATOM   2228  CE1 PHE A 727      45.610  58.080  51.180  1.00  0.00           C
ATOM   2229  HE1 PHE A 727      45.060  58.400  52.050  1.00  0.00           H
ATOM   2230  CZ  PHE A 727      45.330  56.780  50.720  1.00  0.00           C
ATOM   2231  HZ  PHE A 727      44.750  56.090  51.320  1.00  0.00           H
ATOM   2232  CD2 PHE A 727      46.770  57.110  48.860  1.00  0.00           C
ATOM   2233  HD2 PHE A 727      47.310  56.770  47.990  1.00  0.00           H
ATOM   2234  CE2 PHE A 727      46.020  56.280  49.640  1.00  0.00           C
ATOM   2235  HE2 PHE A 727      45.960  55.260  49.290  1.00  0.00           H
ATOM   2236  C   PHE A 727      49.850  59.320  49.430  1.00  0.00           C
ATOM   2237  O   PHE A 727      50.190  59.300  50.630  1.00  0.00           O
ATOM   2238  N   ALA A 728      50.480  58.570  48.520  1.00  0.00           N
ATOM   2239  HN  ALA A 728      50.130  58.690  47.590  1.00  0.00           H
ATOM   2240  CA  ALA A 728      51.640  57.750  48.760  1.00  0.00           C
ATOM   2241  HA  ALA A 728      51.370  57.150  49.620  1.00  0.00           H
ATOM   2242  CB  ALA A 728      51.870  56.930  47.510  1.00  0.00           C
ATOM   2243  HB1 ALA A 728      50.910  56.500  47.210  1.00  0.00           H
ATOM   2244  HB2 ALA A 728      52.580  56.080  47.670  1.00  0.00           H
ATOM   2245  HB3 ALA A 728      52.210  57.600  46.690  1.00  0.00           H
ATOM   2246  C   ALA A 728      52.870  58.400  49.260  1.00  0.00           C
ATOM   2247  O   ALA A 728      53.530  57.910  50.190  1.00  0.00           O
ATOM   2248  N   ALA A 729      53.280  59.650  48.810  1.00  0.00           N
ATOM   2249  HN  ALA A 729      52.830  60.040  48.020  1.00  0.00           H
ATOM   2250  CA  ALA A 729      54.410  60.420  49.340  1.00  0.00           C
ATOM   2251  HA  ALA A 729      55.370  59.950  49.240  1.00  0.00           H
ATOM   2252  CB  ALA A 729      54.640  61.770  48.580  1.00  0.00           C
ATOM   2253  HB1 ALA A 729      55.640  62.120  48.910  1.00  0.00           H
ATOM   2254  HB2 ALA A 729      53.780  62.460  48.650  1.00  0.00           H
ATOM   2255  HB3 ALA A 729      54.810  61.490  47.520  1.00  0.00           H
ATOM   2256  C   ALA A 729      54.200  60.730  50.750  1.00  0.00           C
ATOM   2257  O   ALA A 729      55.160  60.640  51.490  1.00  0.00           O
ATOM   2258  N   LEU A 730      52.980  61.180  51.240  1.00  0.00           N
ATOM   2259  HN  LEU A 730      52.190  61.260  50.640  1.00  0.00           H
ATOM   2260  CA  LEU A 730      52.670  61.440  52.620  1.00  0.00           C
ATOM   2261  HA  LEU A 730      53.100  62.350  53.010  1.00  0.00           H
ATOM   2262  CB  LEU A 730      51.130  61.850  52.810  1.00  0.00           C
ATOM   2263  HB1 LEU A 730      50.490  61.140  52.240  1.00  0.00           H
ATOM   2264  HB2 LEU A 730      51.110  62.880  52.390  1.00  0.00           H
ATOM   2265  CG  LEU A 730      50.460  61.980  54.260  1.00  0.00           C
ATOM   2266  HG  LEU A 730      50.810  61.120  54.860  1.00  0.00           H
ATOM   2267  CD1 LEU A 730      50.830  63.300  54.990  1.00  0.00           C
ATOM   2268 HD11 LEU A 730      50.330  64.110  54.410  1.00  0.00           H
ATOM   2269 HD12 LEU A 730      51.910  63.440  55.220  1.00  0.00           H
ATOM   2270 HD13 LEU A 730      50.260  63.330  55.940  1.00  0.00           H
ATOM   2271  CD2 LEU A 730      48.950  61.670  54.200  1.00  0.00           C
ATOM   2272 HD21 LEU A 730      48.670  60.870  53.490  1.00  0.00           H
ATOM   2273 HD22 LEU A 730      48.400  62.590  53.920  1.00  0.00           H
ATOM   2274 HD23 LEU A 730      48.690  61.440  55.260  1.00  0.00           H
ATOM   2275  C   LEU A 730      52.970  60.240  53.520  1.00  0.00           C
ATOM   2276  O   LEU A 730      53.650  60.380  54.560  1.00  0.00           O
ATOM   2277  N   ILE A 731      52.550  59.040  53.110  1.00  0.00           N
ATOM   2278  HN  ILE A 731      51.800  59.030  52.460  1.00  0.00           H
ATOM   2279  CA  ILE A 731      52.870  57.800  53.870  1.00  0.00           C
ATOM   2280  HA  ILE A 731      52.590  57.950  54.900  1.00  0.00           H
ATOM   2281  CB  ILE A 731      51.950  56.740  53.390  1.00  0.00           C
ATOM   2282  HB  ILE A 731      52.000  56.690  52.280  1.00  0.00           H
ATOM   2283  CG2 ILE A 731      52.400  55.440  53.900  1.00  0.00           C
ATOM   2284 HG21 ILE A 731      51.650  54.660  53.600  1.00  0.00           H
ATOM   2285 HG22 ILE A 731      52.450  55.410  55.010  1.00  0.00           H
ATOM   2286 HG23 ILE A 731      53.400  55.190  53.490  1.00  0.00           H
ATOM   2287  CG1 ILE A 731      50.400  57.070  53.830  1.00  0.00           C
ATOM   2288 HG11 ILE A 731      49.750  56.360  53.280  1.00  0.00           H
ATOM   2289 HG12 ILE A 731      50.150  58.060  53.410  1.00  0.00           H
ATOM   2290  CD  ILE A 731      50.220  57.070  55.340  1.00  0.00           C
ATOM   2291  HD1 ILE A 731      50.850  57.880  55.770  1.00  0.00           H
ATOM   2292  HD2 ILE A 731      50.500  56.110  55.810  1.00  0.00           H
ATOM   2293  HD3 ILE A 731      49.190  57.280  55.670  1.00  0.00           H
ATOM   2294  C   ILE A 731      54.390  57.540  53.870  1.00  0.00           C
ATOM   2295  O   ILE A 731      54.970  57.280  54.910  1.00  0.00           O
ATOM   2296  N   CYS A 732      55.010  57.680  52.650  1.00  0.00           N
ATOM   2297  HN  CYS A 732      54.490  58.010  51.860  1.00  0.00           H
ATOM   2298  CA  CYS A 732      56.470  57.530  52.600  1.00  0.00           C
ATOM   2299  HA  CYS A 732      56.720  56.520  52.900  1.00  0.00           H
ATOM   2300  CB  CYS A 732      56.880  57.660  51.080  1.00  0.00           C
ATOM   2301  HB1 CYS A 732      56.310  58.560  50.750  1.00  0.00           H
ATOM   2302  HB2 CYS A 732      56.480  56.790  50.510  1.00  0.00           H
ATOM   2303  SG  CYS A 732      58.640  57.930  50.640  1.00  0.00           S
ATOM   2304  HG1 CYS A 732      59.170  56.730  50.770  1.00  0.00           H
ATOM   2305  C   CYS A 732      57.250  58.470  53.530  1.00  0.00           C
ATOM   2306  O   CYS A 732      58.150  57.960  54.250  1.00  0.00           O
ATOM   2307  N   ILE A 733      56.920  59.800  53.550  1.00  0.00           N
ATOM   2308  HN  ILE A 733      56.390  60.190  52.800  1.00  0.00           H
ATOM   2309  CA  ILE A 733      57.560  60.650  54.460  1.00  0.00           C
ATOM   2310  HA  ILE A 733      58.620  60.430  54.420  1.00  0.00           H
ATOM   2311  CB  ILE A 733      57.430  62.060  54.040  1.00  0.00           C
ATOM   2312  HB  ILE A 733      56.330  62.200  53.960  1.00  0.00           H
ATOM   2313  CG2 ILE A 733      58.030  63.130  55.020  1.00  0.00           C
ATOM   2314 HG21 ILE A 733      59.090  62.880  55.240  1.00  0.00           H
ATOM   2315 HG22 ILE A 733      57.440  63.100  55.960  1.00  0.00           H
ATOM   2316 HG23 ILE A 733      58.070  64.130  54.540  1.00  0.00           H
ATOM   2317  CG1 ILE A 733      57.890  62.220  52.530  1.00  0.00           C
ATOM   2318 HG11 ILE A 733      57.380  63.150  52.190  1.00  0.00           H
ATOM   2319 HG12 ILE A 733      57.690  61.320  51.920  1.00  0.00           H
ATOM   2320  CD  ILE A 733      59.440  62.470  52.600  1.00  0.00           C
ATOM   2321  HD1 ILE A 733      59.700  62.430  51.520  1.00  0.00           H
ATOM   2322  HD2 ILE A 733      59.870  61.600  53.150  1.00  0.00           H
ATOM   2323  HD3 ILE A 733      59.710  63.490  52.970  1.00  0.00           H
ATOM   2324  C   ILE A 733      57.340  60.420  55.880  1.00  0.00           C
ATOM   2325  O   ILE A 733      58.210  60.420  56.790  1.00  0.00           O
ATOM   2326  N   ILE A 734      56.050  60.070  56.180  1.00  0.00           N
ATOM   2327  HN  ILE A 734      55.300  59.980  55.530  1.00  0.00           H
ATOM   2328  CA  ILE A 734      55.650  59.610  57.530  1.00  0.00           C
ATOM   2329  HA  ILE A 734      55.840  60.420  58.220  1.00  0.00           H
ATOM   2330  CB  ILE A 734      54.120  59.350  57.740  1.00  0.00           C
ATOM   2331  HB  ILE A 734      53.930  58.840  56.770  1.00  0.00           H
ATOM   2332  CG2 ILE A 734      53.810  58.430  58.950  1.00  0.00           C
ATOM   2333 HG21 ILE A 734      54.460  58.810  59.770  1.00  0.00           H
ATOM   2334 HG22 ILE A 734      54.040  57.370  58.700  1.00  0.00           H
ATOM   2335 HG23 ILE A 734      52.760  58.510  59.310  1.00  0.00           H
ATOM   2336  CG1 ILE A 734      53.360  60.750  57.760  1.00  0.00           C
ATOM   2337 HG11 ILE A 734      53.630  61.260  56.800  1.00  0.00           H
ATOM   2338 HG12 ILE A 734      53.700  61.480  58.520  1.00  0.00           H
ATOM   2339  CD  ILE A 734      51.880  60.540  57.750  1.00  0.00           C
ATOM   2340  HD1 ILE A 734      51.640  59.650  57.130  1.00  0.00           H
ATOM   2341  HD2 ILE A 734      51.280  61.410  57.400  1.00  0.00           H
ATOM   2342  HD3 ILE A 734      51.510  60.240  58.750  1.00  0.00           H
ATOM   2343  C   ILE A 734      56.410  58.450  58.100  1.00  0.00           C
ATOM   2344  O   ILE A 734      56.900  58.500  59.210  1.00  0.00           O
ATOM   2345  N   PHE A 735      56.580  57.390  57.260  1.00  0.00           N
ATOM   2346  HN  PHE A 735      56.070  57.380  56.400  1.00  0.00           H
ATOM   2347  CA  PHE A 735      57.420  56.230  57.650  1.00  0.00           C
ATOM   2348  HA  PHE A 735      57.140  55.820  58.600  1.00  0.00           H
ATOM   2349  CB  PHE A 735      57.500  55.020  56.560  1.00  0.00           C
ATOM   2350  HB1 PHE A 735      58.460  54.450  56.570  1.00  0.00           H
ATOM   2351  HB2 PHE A 735      57.350  55.610  55.630  1.00  0.00           H
ATOM   2352  CG  PHE A 735      56.350  54.040  56.450  1.00  0.00           C
ATOM   2353  CD1 PHE A 735      56.510  52.650  55.990  1.00  0.00           C
ATOM   2354  HD1 PHE A 735      57.440  52.390  55.520  1.00  0.00           H
ATOM   2355  CE1 PHE A 735      55.370  51.810  55.840  1.00  0.00           C
ATOM   2356  HE1 PHE A 735      55.590  50.870  55.340  1.00  0.00           H
ATOM   2357  CZ  PHE A 735      54.120  52.280  56.160  1.00  0.00           C
ATOM   2358  HZ  PHE A 735      53.320  51.690  55.750  1.00  0.00           H
ATOM   2359  CD2 PHE A 735      55.000  54.500  56.660  1.00  0.00           C
ATOM   2360  HD2 PHE A 735      54.750  55.490  57.010  1.00  0.00           H
ATOM   2361  CE2 PHE A 735      53.940  53.550  56.660  1.00  0.00           C
ATOM   2362  HE2 PHE A 735      52.920  53.900  56.780  1.00  0.00           H
ATOM   2363  C   PHE A 735      58.900  56.620  57.900  1.00  0.00           C
ATOM   2364  O   PHE A 735      59.380  56.280  58.990  1.00  0.00           O
ATOM   2365  N   ILE A 736      59.590  57.400  57.020  1.00  0.00           N
ATOM   2366  HN  ILE A 736      59.260  57.680  56.120  1.00  0.00           H
ATOM   2367  CA  ILE A 736      61.020  57.950  57.280  1.00  0.00           C
ATOM   2368  HA  ILE A 736      61.690  57.130  57.510  1.00  0.00           H
ATOM   2369  CB  ILE A 736      61.520  58.600  55.960  1.00  0.00           C
ATOM   2370  HB  ILE A 736      60.780  59.400  55.760  1.00  0.00           H
ATOM   2371  CG2 ILE A 736      62.890  59.370  56.200  1.00  0.00           C
ATOM   2372 HG21 ILE A 736      63.280  59.800  55.260  1.00  0.00           H
ATOM   2373 HG22 ILE A 736      63.710  58.670  56.490  1.00  0.00           H
ATOM   2374 HG23 ILE A 736      62.830  60.200  56.930  1.00  0.00           H
ATOM   2375  CG1 ILE A 736      61.590  57.730  54.720  1.00  0.00           C
ATOM   2376 HG11 ILE A 736      60.700  57.060  54.740  1.00  0.00           H
ATOM   2377 HG12 ILE A 736      62.450  57.030  54.730  1.00  0.00           H
ATOM   2378  CD  ILE A 736      61.730  58.520  53.390  1.00  0.00           C
ATOM   2379  HD1 ILE A 736      62.420  59.400  53.490  1.00  0.00           H
ATOM   2380  HD2 ILE A 736      60.790  59.020  53.080  1.00  0.00           H
ATOM   2381  HD3 ILE A 736      61.950  57.890  52.510  1.00  0.00           H
ATOM   2382  C   ILE A 736      61.050  58.890  58.480  1.00  0.00           C
ATOM   2383  O   ILE A 736      61.910  58.720  59.330  1.00  0.00           O
ATOM   2384  N   TYR A 737      60.130  59.790  58.700  1.00  0.00           N
ATOM   2385  HN  TYR A 737      59.420  59.830  57.990  1.00  0.00           H
ATOM   2386  CA  TYR A 737      59.960  60.660  59.830  1.00  0.00           C
ATOM   2387  HA  TYR A 737      60.800  61.350  59.860  1.00  0.00           H
ATOM   2388  CB  TYR A 737      58.660  61.560  59.590  1.00  0.00           C
ATOM   2389  HB1 TYR A 737      57.700  61.000  59.490  1.00  0.00           H
ATOM   2390  HB2 TYR A 737      58.770  62.080  58.620  1.00  0.00           H
ATOM   2391  CG  TYR A 737      58.570  62.690  60.670  1.00  0.00           C
ATOM   2392  CD1 TYR A 737      59.130  63.930  60.390  1.00  0.00           C
ATOM   2393  HD1 TYR A 737      59.740  64.070  59.510  1.00  0.00           H
ATOM   2394  CE1 TYR A 737      58.970  64.970  61.310  1.00  0.00           C
ATOM   2395  HE1 TYR A 737      59.330  65.950  61.050  1.00  0.00           H
ATOM   2396  CZ  TYR A 737      58.440  64.700  62.610  1.00  0.00           C
ATOM   2397  OH  TYR A 737      58.390  65.660  63.700  1.00  0.00           O
ATOM   2398  HH  TYR A 737      58.260  66.550  63.350  1.00  0.00           H
ATOM   2399  CD2 TYR A 737      57.880  62.510  61.880  1.00  0.00           C
ATOM   2400  HD2 TYR A 737      57.420  61.550  62.040  1.00  0.00           H
ATOM   2401  CE2 TYR A 737      57.950  63.470  62.940  1.00  0.00           C
ATOM   2402  HE2 TYR A 737      57.450  63.320  63.870  1.00  0.00           H
ATOM   2403  C   TYR A 737      59.760  59.950  61.160  1.00  0.00           C
ATOM   2404  O   TYR A 737      60.350  60.370  62.120  1.00  0.00           O
ATOM   2405  N   GLU A 738      58.850  58.930  61.240  1.00  0.00           N
ATOM   2406  HN  GLU A 738      58.440  58.610  60.400  1.00  0.00           H
ATOM   2407  CA  GLU A 738      58.510  58.350  62.550  1.00  0.00           C
ATOM   2408  HA  GLU A 738      58.520  59.220  63.200  1.00  0.00           H
ATOM   2409  CB  GLU A 738      57.040  57.770  62.550  1.00  0.00           C
ATOM   2410  HB1 GLU A 738      56.870  57.150  63.470  1.00  0.00           H
ATOM   2411  HB2 GLU A 738      56.720  57.280  61.610  1.00  0.00           H
ATOM   2412  CG  GLU A 738      55.920  58.910  62.520  1.00  0.00           C
ATOM   2413  HG1 GLU A 738      55.840  59.310  61.490  1.00  0.00           H
ATOM   2414  HG2 GLU A 738      56.170  59.700  63.260  1.00  0.00           H
ATOM   2415  CD  GLU A 738      54.540  58.330  62.780  1.00  0.00           C
ATOM   2416  OE1 GLU A 738      54.260  57.310  63.420  1.00  0.00           O
ATOM   2417  OE2 GLU A 738      53.560  58.980  62.340  1.00  0.00           O
ATOM   2418  C   GLU A 738      59.470  57.380  63.110  1.00  0.00           C
ATOM   2419  O   GLU A 738      59.660  57.320  64.310  1.00  0.00           O
ATOM   2420  N   ALA A 739      60.180  56.720  62.180  1.00  0.00           N
ATOM   2421  HN  ALA A 739      60.070  56.840  61.190  1.00  0.00           H
ATOM   2422  CA  ALA A 739      61.330  55.880  62.510  1.00  0.00           C
ATOM   2423  HA  ALA A 739      60.940  55.010  63.010  1.00  0.00           H
ATOM   2424  CB  ALA A 739      62.080  55.550  61.170  1.00  0.00           C
ATOM   2425  HB1 ALA A 739      62.710  54.630  61.280  1.00  0.00           H
ATOM   2426  HB2 ALA A 739      62.450  56.470  60.680  1.00  0.00           H
ATOM   2427  HB3 ALA A 739      61.290  55.240  60.450  1.00  0.00           H
ATOM   2428  C   ALA A 739      62.420  56.690  63.370  1.00  0.00           C
ATOM   2429  O   ALA A 739      62.900  56.220  64.420  1.00  0.00           O
ATOM   2430  N   LEU A 740      62.740  57.990  62.900  1.00  0.00           N
ATOM   2431  HN  LEU A 740      62.710  58.250  61.940  1.00  0.00           H
ATOM   2432  CA  LEU A 740      63.430  58.940  63.680  1.00  0.00           C
ATOM   2433  HA  LEU A 740      64.240  58.420  64.180  1.00  0.00           H
ATOM   2434  CB  LEU A 740      63.970  60.130  62.780  1.00  0.00           C
ATOM   2435  HB1 LEU A 740      64.640  60.790  63.370  1.00  0.00           H
ATOM   2436  HB2 LEU A 740      62.990  60.540  62.460  1.00  0.00           H
ATOM   2437  CG  LEU A 740      64.870  59.690  61.550  1.00  0.00           C
ATOM   2438  HG  LEU A 740      64.340  59.000  60.860  1.00  0.00           H
ATOM   2439  CD1 LEU A 740      65.240  60.970  60.720  1.00  0.00           C
ATOM   2440 HD11 LEU A 740      64.360  61.630  60.620  1.00  0.00           H
ATOM   2441 HD12 LEU A 740      65.560  60.720  59.690  1.00  0.00           H
ATOM   2442 HD13 LEU A 740      66.100  61.480  61.220  1.00  0.00           H
ATOM   2443  CD2 LEU A 740      66.170  59.040  62.020  1.00  0.00           C
ATOM   2444 HD21 LEU A 740      66.790  59.810  62.540  1.00  0.00           H
ATOM   2445 HD22 LEU A 740      66.720  58.660  61.130  1.00  0.00           H
ATOM   2446 HD23 LEU A 740      65.990  58.160  62.680  1.00  0.00           H
ATOM   2447  C   LEU A 740      62.800  59.450  64.930  1.00  0.00           C
ATOM   2448  O   LEU A 740      63.520  59.450  65.950  1.00  0.00           O
ATOM   2449  N   GLU A 741      61.510  59.820  65.050  1.00  0.00           N
ATOM   2450  HN  GLU A 741      60.870  59.780  64.280  1.00  0.00           H
ATOM   2451  CA  GLU A 741      60.870  60.280  66.320  1.00  0.00           C
ATOM   2452  HA  GLU A 741      61.410  61.150  66.660  1.00  0.00           H
ATOM   2453  CB  GLU A 741      59.420  60.840  66.010  1.00  0.00           C
ATOM   2454  HB1 GLU A 741      58.860  60.020  65.500  1.00  0.00           H
ATOM   2455  HB2 GLU A 741      59.590  61.690  65.310  1.00  0.00           H
ATOM   2456  CG  GLU A 741      58.600  61.410  67.170  1.00  0.00           C
ATOM   2457  HG1 GLU A 741      59.030  62.300  67.670  1.00  0.00           H
ATOM   2458  HG2 GLU A 741      58.580  60.580  67.910  1.00  0.00           H
ATOM   2459  CD  GLU A 741      57.260  61.920  66.730  1.00  0.00           C
ATOM   2460  OE1 GLU A 741      56.500  61.070  66.220  1.00  0.00           O
ATOM   2461  OE2 GLU A 741      56.900  63.120  67.000  1.00  0.00           O
ATOM   2462  C   GLU A 741      60.880  59.350  67.460  1.00  0.00           C
ATOM   2463  O   GLU A 741      61.120  59.690  68.570  1.00  0.00           O
ATOM   2464  N   LYS A 742      60.750  58.020  67.160  1.00  0.00           N
ATOM   2465  HN  LYS A 742      60.550  57.800  66.210  1.00  0.00           H
ATOM   2466  CA  LYS A 742      61.130  56.910  68.070  1.00  0.00           C
ATOM   2467  HA  LYS A 742      60.610  57.140  68.980  1.00  0.00           H
ATOM   2468  CB  LYS A 742      60.890  55.450  67.560  1.00  0.00           C
ATOM   2469  HB1 LYS A 742      61.130  54.700  68.350  1.00  0.00           H
ATOM   2470  HB2 LYS A 742      61.620  55.250  66.750  1.00  0.00           H
ATOM   2471  CG  LYS A 742      59.560  55.120  66.940  1.00  0.00           C
ATOM   2472  HG1 LYS A 742      59.620  54.050  66.620  1.00  0.00           H
ATOM   2473  HG2 LYS A 742      59.390  55.720  66.020  1.00  0.00           H
ATOM   2474  CD  LYS A 742      58.260  55.350  67.790  1.00  0.00           C
ATOM   2475  HD1 LYS A 742      57.390  55.100  67.150  1.00  0.00           H
ATOM   2476  HD2 LYS A 742      58.160  56.440  67.960  1.00  0.00           H
ATOM   2477  CE  LYS A 742      58.250  54.420  69.030  1.00  0.00           C
ATOM   2478  HE1 LYS A 742      59.290  54.500  69.400  1.00  0.00           H
ATOM   2479  HE2 LYS A 742      58.020  53.360  68.790  1.00  0.00           H
ATOM   2480  NZ  LYS A 742      57.320  54.840  70.050  1.00  0.00           N
ATOM   2481  HZ1 LYS A 742      57.510  54.220  70.870  1.00  0.00           H
ATOM   2482  HZ2 LYS A 742      56.380  54.550  69.730  1.00  0.00           H
ATOM   2483  HZ3 LYS A 742      57.480  55.820  70.380  1.00  0.00           H
ATOM   2484  C   LYS A 742      62.590  56.900  68.600  1.00  0.00           C
ATOM   2485  O   LYS A 742      62.950  56.610  69.760  1.00  0.00           O
ATOM   2486  N   LEU A 743      63.500  57.190  67.670  1.00  0.00           N
ATOM   2487  HN  LEU A 743      63.330  57.440  66.720  1.00  0.00           H
ATOM   2488  CA  LEU A 743      64.920  57.060  68.170  1.00  0.00           C
ATOM   2489  HA  LEU A 743      64.960  56.170  68.790  1.00  0.00           H
ATOM   2490  CB  LEU A 743      65.800  56.710  66.980  1.00  0.00           C
ATOM   2491  HB1 LEU A 743      65.600  57.570  66.290  1.00  0.00           H
ATOM   2492  HB2 LEU A 743      65.510  55.810  66.410  1.00  0.00           H
ATOM   2493  CG  LEU A 743      67.330  56.650  67.270  1.00  0.00           C
ATOM   2494  HG  LEU A 743      67.730  57.600  67.680  1.00  0.00           H
ATOM   2495  CD1 LEU A 743      67.660  55.550  68.220  1.00  0.00           C
ATOM   2496 HD11 LEU A 743      67.270  55.780  69.230  1.00  0.00           H
ATOM   2497 HD12 LEU A 743      68.760  55.430  68.320  1.00  0.00           H
ATOM   2498 HD13 LEU A 743      67.110  54.640  67.870  1.00  0.00           H
ATOM   2499  CD2 LEU A 743      68.110  56.450  65.950  1.00  0.00           C
ATOM   2500 HD21 LEU A 743      69.210  56.470  66.060  1.00  0.00           H
ATOM   2501 HD22 LEU A 743      67.830  57.220  65.200  1.00  0.00           H
ATOM   2502 HD23 LEU A 743      67.770  55.480  65.550  1.00  0.00           H
ATOM   2503  C   LEU A 743      65.400  58.260  69.060  1.00  0.00           C
ATOM   2504  O   LEU A 743      66.180  58.160  70.000  1.00  0.00           O
ATOM   2505  N   PHE A 744      64.850  59.430  68.770  1.00  0.00           N
ATOM   2506  HN  PHE A 744      64.200  59.460  68.010  1.00  0.00           H
ATOM   2507  CA  PHE A 744      65.030  60.620  69.620  1.00  0.00           C
ATOM   2508  HA  PHE A 744      66.090  60.660  69.780  1.00  0.00           H
ATOM   2509  CB  PHE A 744      64.600  61.870  68.900  1.00  0.00           C
ATOM   2510  HB1 PHE A 744      64.750  62.730  69.600  1.00  0.00           H
ATOM   2511  HB2 PHE A 744      63.540  61.950  68.590  1.00  0.00           H
ATOM   2512  CG  PHE A 744      65.540  62.110  67.740  1.00  0.00           C
ATOM   2513  CD1 PHE A 744      66.900  62.390  68.020  1.00  0.00           C
ATOM   2514  HD1 PHE A 744      67.090  62.490  69.070  1.00  0.00           H
ATOM   2515  CE1 PHE A 744      67.820  62.580  67.030  1.00  0.00           C
ATOM   2516  HE1 PHE A 744      68.870  62.600  67.310  1.00  0.00           H
ATOM   2517  CZ  PHE A 744      67.420  62.550  65.760  1.00  0.00           C
ATOM   2518  HZ  PHE A 744      68.120  62.470  64.940  1.00  0.00           H
ATOM   2519  CD2 PHE A 744      65.090  62.100  66.460  1.00  0.00           C
ATOM   2520  HD2 PHE A 744      64.070  61.840  66.210  1.00  0.00           H
ATOM   2521  CE2 PHE A 744      66.010  62.310  65.410  1.00  0.00           C
ATOM   2522  HE2 PHE A 744      65.830  62.270  64.340  1.00  0.00           H
ATOM   2523  C   PHE A 744      64.330  60.470  70.990  1.00  0.00           C
ATOM   2524  O   PHE A 744      64.930  60.680  72.050  1.00  0.00           O
ATOM   2525  N   ASP A 745      63.080  60.080  70.880  1.00  0.00           N
ATOM   2526  HN  ASP A 745      62.640  60.170  70.000  1.00  0.00           H
ATOM   2527  CA  ASP A 745      62.310  59.630  72.050  1.00  0.00           C
ATOM   2528  HA  ASP A 745      62.110  60.480  72.680  1.00  0.00           H
ATOM   2529  CB  ASP A 745      60.890  59.040  71.600  1.00  0.00           C
ATOM   2530  HB1 ASP A 745      61.020  58.210  70.890  1.00  0.00           H
ATOM   2531  HB2 ASP A 745      60.440  59.870  71.010  1.00  0.00           H
ATOM   2532  CG  ASP A 745      60.020  58.580  72.770  1.00  0.00           C
ATOM   2533  OD1 ASP A 745      59.640  57.390  72.960  1.00  0.00           O
ATOM   2534  OD2 ASP A 745      59.530  59.510  73.470  1.00  0.00           O
ATOM   2535  C   ASP A 745      63.090  58.460  72.840  1.00  0.00           C
ATOM   2536  O   ASP A 745      63.130  58.590  74.100  1.00  0.00           O
ATOM   2537  N   LEU A 746      63.620  57.380  72.250  1.00  0.00           N
ATOM   2538  HN  LEU A 746      63.490  57.190  71.280  1.00  0.00           H
ATOM   2539  CA  LEU A 746      64.410  56.400  72.960  1.00  0.00           C
ATOM   2540  HA  LEU A 746      63.740  55.980  73.700  1.00  0.00           H
ATOM   2541  CB  LEU A 746      64.910  55.360  71.900  1.00  0.00           C
ATOM   2542  HB1 LEU A 746      65.310  56.010  71.080  1.00  0.00           H
ATOM   2543  HB2 LEU A 746      64.000  54.890  71.450  1.00  0.00           H
ATOM   2544  CG  LEU A 746      65.770  54.260  72.460  1.00  0.00           C
ATOM   2545  HG  LEU A 746      66.710  54.720  72.860  1.00  0.00           H
ATOM   2546  CD1 LEU A 746      65.160  53.420  73.540  1.00  0.00           C
ATOM   2547 HD11 LEU A 746      65.800  52.710  74.110  1.00  0.00           H
ATOM   2548 HD12 LEU A 746      64.270  52.940  73.080  1.00  0.00           H
ATOM   2549 HD13 LEU A 746      64.840  54.140  74.320  1.00  0.00           H
ATOM   2550  CD2 LEU A 746      66.250  53.380  71.310  1.00  0.00           C
ATOM   2551 HD21 LEU A 746      66.450  52.360  71.700  1.00  0.00           H
ATOM   2552 HD22 LEU A 746      67.090  53.830  70.740  1.00  0.00           H
ATOM   2553 HD23 LEU A 746      65.400  53.390  70.590  1.00  0.00           H
ATOM   2554  C   LEU A 746      65.650  56.990  73.560  1.00  0.00           C
ATOM   2555  O   LEU A 746      65.850  56.630  74.740  1.00  0.00           O
ATOM   2556  N   GLY A 747      66.530  57.850  72.910  1.00  0.00           N
ATOM   2557  HN  GLY A 747      66.270  58.030  71.960  1.00  0.00           H
ATOM   2558  CA  GLY A 747      67.690  58.470  73.500  1.00  0.00           C
ATOM   2559  HA1 GLY A 747      68.180  58.990  72.700  1.00  0.00           H
ATOM   2560  HA2 GLY A 747      68.260  57.620  73.860  1.00  0.00           H
ATOM   2561  C   GLY A 747      67.490  59.450  74.570  1.00  0.00           C
ATOM   2562  O   GLY A 747      68.290  59.560  75.530  1.00  0.00           O
ATOM   2563  N   GLU A 748      66.400  60.190  74.500  1.00  0.00           N
ATOM   2564  HN  GLU A 748      65.950  60.190  73.610  1.00  0.00           H
ATOM   2565  CA  GLU A 748      65.940  61.090  75.570  1.00  0.00           C
ATOM   2566  HA  GLU A 748      66.750  61.740  75.880  1.00  0.00           H
ATOM   2567  CB  GLU A 748      64.960  62.180  75.050  1.00  0.00           C
ATOM   2568  HB1 GLU A 748      65.180  62.140  73.960  1.00  0.00           H
ATOM   2569  HB2 GLU A 748      65.150  63.230  75.390  1.00  0.00           H
ATOM   2570  CG  GLU A 748      63.460  61.990  75.340  1.00  0.00           C
ATOM   2571  HG1 GLU A 748      63.310  62.190  76.420  1.00  0.00           H
ATOM   2572  HG2 GLU A 748      63.170  60.950  75.100  1.00  0.00           H
ATOM   2573  CD  GLU A 748      62.520  62.940  74.510  1.00  0.00           C
ATOM   2574  OE1 GLU A 748      62.990  63.660  73.550  1.00  0.00           O
ATOM   2575  OE2 GLU A 748      61.290  63.130  74.830  1.00  0.00           O
ATOM   2576  C   GLU A 748      65.440  60.400  76.680  1.00  0.00           C
ATOM   2577  O   GLU A 748      65.620  60.820  77.800  1.00  0.00           O
ATOM   2578  N   THR A 749      64.690  59.260  76.530  1.00  0.00           N
ATOM   2579  HN  THR A 749      64.470  58.880  75.640  1.00  0.00           H
ATOM   2580  CA  THR A 749      64.250  58.450  77.660  1.00  0.00           C
ATOM   2581  HA  THR A 749      63.830  59.110  78.400  1.00  0.00           H
ATOM   2582  CB  THR A 749      63.350  57.210  77.230  1.00  0.00           C
ATOM   2583  HB  THR A 749      64.000  56.630  76.550  1.00  0.00           H
ATOM   2584  OG1 THR A 749      62.260  57.800  76.460  1.00  0.00           O
ATOM   2585  HG1 THR A 749      62.600  58.100  75.610  1.00  0.00           H
ATOM   2586  CG2 THR A 749      62.790  56.410  78.420  1.00  0.00           C
ATOM   2587 HG21 THR A 749      62.290  55.490  78.040  1.00  0.00           H
ATOM   2588 HG22 THR A 749      62.030  56.900  79.070  1.00  0.00           H
ATOM   2589 HG23 THR A 749      63.550  56.060  79.150  1.00  0.00           H
ATOM   2590  C   THR A 749      65.320  57.880  78.500  1.00  0.00           C
ATOM   2591  O   THR A 749      65.210  57.970  79.720  1.00  0.00           O
ATOM   2592  N   TYR A 750      66.380  57.400  77.780  1.00  0.00           N
ATOM   2593  HN  TYR A 750      66.400  57.360  76.790  1.00  0.00           H
ATOM   2594  CA  TYR A 750      67.550  56.960  78.510  1.00  0.00           C
ATOM   2595  HA  TYR A 750      67.980  57.810  79.000  1.00  0.00           H
ATOM   2596  CB  TYR A 750      67.500  55.630  79.310  1.00  0.00           C
ATOM   2597  HB1 TYR A 750      66.620  55.710  79.980  1.00  0.00           H
ATOM   2598  HB2 TYR A 750      68.500  55.500  79.780  1.00  0.00           H
ATOM   2599  CG  TYR A 750      67.330  54.420  78.500  1.00  0.00           C
ATOM   2600  CD1 TYR A 750      66.370  54.330  77.530  1.00  0.00           C
ATOM   2601  HD1 TYR A 750      65.720  55.140  77.270  1.00  0.00           H
ATOM   2602  CE1 TYR A 750      66.220  53.100  76.820  1.00  0.00           C
ATOM   2603  HE1 TYR A 750      65.480  53.010  76.040  1.00  0.00           H
ATOM   2604  CZ  TYR A 750      66.870  51.930  77.270  1.00  0.00           C
ATOM   2605  OH  TYR A 750      66.390  50.730  76.670  1.00  0.00           O
ATOM   2606  HH  TYR A 750      66.940  49.960  76.830  1.00  0.00           H
ATOM   2607  CD2 TYR A 750      68.180  53.300  78.810  1.00  0.00           C
ATOM   2608  HD2 TYR A 750      69.000  53.410  79.510  1.00  0.00           H
ATOM   2609  CE2 TYR A 750      67.900  52.050  78.270  1.00  0.00           C
ATOM   2610  HE2 TYR A 750      68.380  51.140  78.600  1.00  0.00           H
ATOM   2611  C   TYR A 750      68.550  56.790  77.330  1.00  0.00           C
ATOM   2612  O   TYR A 750      68.250  56.530  76.200  1.00  0.00           O
ATOM   2613  N   ALA A 751      69.850  57.080  77.620  1.00  0.00           N
ATOM   2614  HN  ALA A 751      70.140  57.370  78.520  1.00  0.00           H
ATOM   2615  CA  ALA A 751      70.950  57.120  76.670  1.00  0.00           C
ATOM   2616  HA  ALA A 751      70.570  56.850  75.700  1.00  0.00           H
ATOM   2617  CB  ALA A 751      71.700  58.460  76.690  1.00  0.00           C
ATOM   2618  HB1 ALA A 751      71.060  59.340  76.510  1.00  0.00           H
ATOM   2619  HB2 ALA A 751      72.550  58.350  75.980  1.00  0.00           H
ATOM   2620  HB3 ALA A 751      72.180  58.570  77.690  1.00  0.00           H
ATOM   2621  C   ALA A 751      71.990  56.070  77.000  1.00  0.00           C
ATOM   2622  O   ALA A 751      73.110  56.090  76.550  1.00  0.00           O
ATOM   2623  N   ASP A 752      71.600  55.120  77.790  1.00  0.00           N
ATOM   2624  HN  ASP A 752      70.740  55.180  78.280  1.00  0.00           H
ATOM   2625  CA  ASP A 752      72.440  54.010  78.280  1.00  0.00           C
ATOM   2626  HA  ASP A 752      73.370  54.450  78.600  1.00  0.00           H
ATOM   2627  CB  ASP A 752      71.740  53.330  79.430  1.00  0.00           C
ATOM   2628  HB1 ASP A 752      72.270  52.430  79.800  1.00  0.00           H
ATOM   2629  HB2 ASP A 752      70.800  52.780  79.200  1.00  0.00           H
ATOM   2630  CG  ASP A 752      71.500  54.160  80.660  1.00  0.00           C
ATOM   2631  OD1 ASP A 752      72.290  55.150  80.810  1.00  0.00           O
ATOM   2632  OD2 ASP A 752      70.550  53.990  81.470  1.00  0.00           O
ATOM   2633  C   ASP A 752      72.710  52.980  77.200  1.00  0.00           C
ATOM   2634  O   ASP A 752      73.830  52.450  77.160  1.00  0.00           O
ATOM   2635  N   VAL A 753      71.790  52.700  76.270  1.00  0.00           N
ATOM   2636  HN  VAL A 753      70.940  53.200  76.260  1.00  0.00           H
ATOM   2637  CA  VAL A 753      72.020  51.650  75.250  1.00  0.00           C
ATOM   2638  HA  VAL A 753      72.960  51.130  75.380  1.00  0.00           H
ATOM   2639  CB  VAL A 753      70.950  50.530  75.310  1.00  0.00           C
ATOM   2640  HB  VAL A 753      71.300  49.850  74.500  1.00  0.00           H
ATOM   2641  CG1 VAL A 753      71.070  49.850  76.660  1.00  0.00           C
ATOM   2642 HG11 VAL A 753      70.200  49.180  76.780  1.00  0.00           H
ATOM   2643 HG12 VAL A 753      71.030  50.560  77.510  1.00  0.00           H
ATOM   2644 HG13 VAL A 753      71.990  49.220  76.750  1.00  0.00           H
ATOM   2645  CG2 VAL A 753      69.450  50.930  74.970  1.00  0.00           C
ATOM   2646 HG21 VAL A 753      69.050  51.510  75.830  1.00  0.00           H
ATOM   2647 HG22 VAL A 753      68.810  50.040  74.820  1.00  0.00           H
ATOM   2648 HG23 VAL A 753      69.490  51.640  74.110  1.00  0.00           H
ATOM   2649  C   VAL A 753      72.100  52.330  73.900  1.00  0.00           C
ATOM   2650  O   VAL A 753      72.270  51.740  72.870  1.00  0.00           O
ATOM   2651  N   LEU A 754      71.920  53.630  73.890  1.00  0.00           N
ATOM   2652  HN  LEU A 754      71.830  54.140  74.730  1.00  0.00           H
ATOM   2653  CA  LEU A 754      71.730  54.440  72.770  1.00  0.00           C
ATOM   2654  HA  LEU A 754      70.790  54.140  72.350  1.00  0.00           H
ATOM   2655  CB  LEU A 754      71.470  55.910  73.130  1.00  0.00           C
ATOM   2656  HB1 LEU A 754      72.420  56.110  73.670  1.00  0.00           H
ATOM   2657  HB2 LEU A 754      70.740  56.000  73.960  1.00  0.00           H
ATOM   2658  CG  LEU A 754      71.320  56.890  72.040  1.00  0.00           C
ATOM   2659  HG  LEU A 754      72.170  56.850  71.320  1.00  0.00           H
ATOM   2660  CD1 LEU A 754      69.990  56.650  71.210  1.00  0.00           C
ATOM   2661 HD11 LEU A 754      69.110  56.860  71.850  1.00  0.00           H
ATOM   2662 HD12 LEU A 754      70.040  55.600  70.840  1.00  0.00           H
ATOM   2663 HD13 LEU A 754      69.920  57.420  70.410  1.00  0.00           H
ATOM   2664  CD2 LEU A 754      71.400  58.310  72.570  1.00  0.00           C
ATOM   2665 HD21 LEU A 754      70.440  58.630  73.020  1.00  0.00           H
ATOM   2666 HD22 LEU A 754      71.540  58.890  71.630  1.00  0.00           H
ATOM   2667 HD23 LEU A 754      72.230  58.520  73.270  1.00  0.00           H
ATOM   2668  C   LEU A 754      72.840  54.370  71.580  1.00  0.00           C
ATOM   2669  O   LEU A 754      72.480  54.520  70.410  1.00  0.00           O
ATOM   2670  N   PHE A 755      74.160  54.120  71.930  1.00  0.00           N
ATOM   2671  HN  PHE A 755      74.360  54.100  72.910  1.00  0.00           H
ATOM   2672  CA  PHE A 755      75.300  53.860  71.000  1.00  0.00           C
ATOM   2673  HA  PHE A 755      75.280  54.720  70.350  1.00  0.00           H
ATOM   2674  CB  PHE A 755      76.660  53.770  71.680  1.00  0.00           C
ATOM   2675  HB1 PHE A 755      76.560  52.890  72.340  1.00  0.00           H
ATOM   2676  HB2 PHE A 755      76.870  54.680  72.270  1.00  0.00           H
ATOM   2677  CG  PHE A 755      77.800  53.360  70.730  1.00  0.00           C
ATOM   2678  CD1 PHE A 755      78.860  52.530  71.200  1.00  0.00           C
ATOM   2679  HD1 PHE A 755      78.900  52.220  72.240  1.00  0.00           H
ATOM   2680  CE1 PHE A 755      80.060  52.330  70.360  1.00  0.00           C
ATOM   2681  HE1 PHE A 755      80.820  51.640  70.670  1.00  0.00           H
ATOM   2682  CZ  PHE A 755      80.030  52.850  69.070  1.00  0.00           C
ATOM   2683  HZ  PHE A 755      80.870  52.570  68.450  1.00  0.00           H
ATOM   2684  CD2 PHE A 755      77.900  53.950  69.470  1.00  0.00           C
ATOM   2685  HD2 PHE A 755      77.100  54.610  69.170  1.00  0.00           H
ATOM   2686  CE2 PHE A 755      79.040  53.690  68.670  1.00  0.00           C
ATOM   2687  HE2 PHE A 755      79.050  54.120  67.690  1.00  0.00           H
ATOM   2688  C   PHE A 755      75.010  52.720  70.060  1.00  0.00           C
ATOM   2689  O   PHE A 755      74.910  52.810  68.840  1.00  0.00           O
ATOM   2690  N   TRP A 756      74.860  51.560  70.720  1.00  0.00           N
ATOM   2691  HN  TRP A 756      74.850  51.440  71.720  1.00  0.00           H
ATOM   2692  CA  TRP A 756      74.440  50.340  70.070  1.00  0.00           C
ATOM   2693  HA  TRP A 756      75.230  50.020  69.390  1.00  0.00           H
ATOM   2694  CB  TRP A 756      74.360  49.200  71.080  1.00  0.00           C
ATOM   2695  HB1 TRP A 756      73.630  49.530  71.850  1.00  0.00           H
ATOM   2696  HB2 TRP A 756      75.320  49.220  71.640  1.00  0.00           H
ATOM   2697  CG  TRP A 756      74.030  47.890  70.570  1.00  0.00           C
ATOM   2698  CD1 TRP A 756      72.860  47.210  70.790  1.00  0.00           C
ATOM   2699  HD1 TRP A 756      72.080  47.490  71.490  1.00  0.00           H
ATOM   2700  NE1 TRP A 756      72.880  46.040  70.050  1.00  0.00           N
ATOM   2701  HE1 TRP A 756      72.260  45.290  70.030  1.00  0.00           H
ATOM   2702  CE2 TRP A 756      74.120  45.900  69.430  1.00  0.00           C
ATOM   2703  CD2 TRP A 756      74.890  47.000  69.770  1.00  0.00           C
ATOM   2704  CE3 TRP A 756      76.180  47.140  69.220  1.00  0.00           C
ATOM   2705  HE3 TRP A 756      76.830  47.980  69.410  1.00  0.00           H
ATOM   2706  CZ3 TRP A 756      76.550  46.210  68.260  1.00  0.00           C
ATOM   2707  HZ3 TRP A 756      77.360  46.420  67.590  1.00  0.00           H
ATOM   2708  CZ2 TRP A 756      74.560  44.940  68.540  1.00  0.00           C
ATOM   2709  HZ2 TRP A 756      73.970  44.060  68.370  1.00  0.00           H
ATOM   2710  CH2 TRP A 756      75.820  45.070  67.900  1.00  0.00           C
ATOM   2711  HH2 TRP A 756      76.120  44.440  67.060  1.00  0.00           H
ATOM   2712  C   TRP A 756      73.130  50.420  69.370  1.00  0.00           C
ATOM   2713  O   TRP A 756      73.060  49.920  68.250  1.00  0.00           O
ATOM   2714  N   CYS A 757      72.100  51.090  69.920  1.00  0.00           N
ATOM   2715  HN  CYS A 757      72.260  51.340  70.880  1.00  0.00           H
ATOM   2716  CA  CYS A 757      70.760  51.250  69.200  1.00  0.00           C
ATOM   2717  HA  CYS A 757      70.380  50.280  68.920  1.00  0.00           H
ATOM   2718  CB  CYS A 757      69.800  51.940  70.070  1.00  0.00           C
ATOM   2719  HB1 CYS A 757      68.830  52.120  69.560  1.00  0.00           H
ATOM   2720  HB2 CYS A 757      70.080  52.990  70.330  1.00  0.00           H
ATOM   2721  SG  CYS A 757      69.200  50.910  71.520  1.00  0.00           S
ATOM   2722  HG1 CYS A 757      70.220  50.820  72.360  1.00  0.00           H
ATOM   2723  C   CYS A 757      70.780  52.050  67.870  1.00  0.00           C
ATOM   2724  O   CYS A 757      70.200  51.630  66.820  1.00  0.00           O
ATOM   2725  N   VAL A 758      71.580  53.130  67.820  1.00  0.00           N
ATOM   2726  HN  VAL A 758      71.980  53.530  68.630  1.00  0.00           H
ATOM   2727  CA  VAL A 758      71.770  53.920  66.590  1.00  0.00           C
ATOM   2728  HA  VAL A 758      70.790  54.140  66.200  1.00  0.00           H
ATOM   2729  CB  VAL A 758      72.620  55.120  66.980  1.00  0.00           C
ATOM   2730  HB  VAL A 758      73.490  54.810  67.610  1.00  0.00           H
ATOM   2731  CG1 VAL A 758      73.190  55.940  65.810  1.00  0.00           C
ATOM   2732 HG11 VAL A 758      73.760  56.840  66.140  1.00  0.00           H
ATOM   2733 HG12 VAL A 758      72.300  56.370  65.300  1.00  0.00           H
ATOM   2734 HG13 VAL A 758      73.740  55.340  65.070  1.00  0.00           H
ATOM   2735  CG2 VAL A 758      71.730  56.190  67.820  1.00  0.00           C
ATOM   2736 HG21 VAL A 758      70.980  55.620  68.430  1.00  0.00           H
ATOM   2737 HG22 VAL A 758      71.110  56.720  67.060  1.00  0.00           H
ATOM   2738 HG23 VAL A 758      72.310  56.850  68.500  1.00  0.00           H
ATOM   2739  C   VAL A 758      72.540  53.170  65.540  1.00  0.00           C
ATOM   2740  O   VAL A 758      72.150  53.080  64.430  1.00  0.00           O
ATOM   2741  N   ILE A 759      73.680  52.610  65.970  1.00  0.00           N
ATOM   2742  HN  ILE A 759      73.960  52.620  66.930  1.00  0.00           H
ATOM   2743  CA  ILE A 759      74.470  51.720  65.110  1.00  0.00           C
ATOM   2744  HA  ILE A 759      74.760  52.300  64.250  1.00  0.00           H
ATOM   2745  CB  ILE A 759      75.690  51.110  65.880  1.00  0.00           C
ATOM   2746  HB  ILE A 759      75.300  50.590  66.780  1.00  0.00           H
ATOM   2747  CG2 ILE A 759      76.330  49.970  64.960  1.00  0.00           C
ATOM   2748 HG21 ILE A 759      77.270  49.550  65.410  1.00  0.00           H
ATOM   2749 HG22 ILE A 759      76.630  50.380  63.970  1.00  0.00           H
ATOM   2750 HG23 ILE A 759      75.610  49.140  64.860  1.00  0.00           H
ATOM   2751  CG1 ILE A 759      76.670  52.220  66.260  1.00  0.00           C
ATOM   2752 HG11 ILE A 759      77.450  51.860  66.970  1.00  0.00           H
ATOM   2753 HG12 ILE A 759      76.200  53.080  66.790  1.00  0.00           H
ATOM   2754  CD  ILE A 759      77.550  52.760  65.100  1.00  0.00           C
ATOM   2755  HD1 ILE A 759      78.110  51.940  64.600  1.00  0.00           H
ATOM   2756  HD2 ILE A 759      78.310  53.490  65.430  1.00  0.00           H
ATOM   2757  HD3 ILE A 759      76.820  53.160  64.370  1.00  0.00           H
ATOM   2758  C   ILE A 759      73.610  50.550  64.520  1.00  0.00           C
ATOM   2759  O   ILE A 759      73.660  50.270  63.330  1.00  0.00           O
ATOM   2760  N   LEU A 760      72.830  49.890  65.430  1.00  0.00           N
ATOM   2761  HN  LEU A 760      72.890  50.060  66.410  1.00  0.00           H
ATOM   2762  CA  LEU A 760      72.030  48.770  64.990  1.00  0.00           C
ATOM   2763  HA  LEU A 760      72.660  48.070  64.470  1.00  0.00           H
ATOM   2764  CB  LEU A 760      71.410  48.110  66.250  1.00  0.00           C
ATOM   2765  HB1 LEU A 760      70.600  48.720  66.710  1.00  0.00           H
ATOM   2766  HB2 LEU A 760      72.250  47.910  66.950  1.00  0.00           H
ATOM   2767  CG  LEU A 760      70.930  46.630  65.970  1.00  0.00           C
ATOM   2768  HG  LEU A 760      70.260  46.720  65.080  1.00  0.00           H
ATOM   2769  CD1 LEU A 760      72.110  45.740  65.510  1.00  0.00           C
ATOM   2770 HD11 LEU A 760      72.960  45.910  66.200  1.00  0.00           H
ATOM   2771 HD12 LEU A 760      72.580  46.070  64.560  1.00  0.00           H
ATOM   2772 HD13 LEU A 760      71.870  44.660  65.430  1.00  0.00           H
ATOM   2773  CD2 LEU A 760      70.250  46.140  67.230  1.00  0.00           C
ATOM   2774 HD21 LEU A 760      69.280  46.620  67.480  1.00  0.00           H
ATOM   2775 HD22 LEU A 760      70.880  46.230  68.140  1.00  0.00           H
ATOM   2776 HD23 LEU A 760      70.020  45.060  67.170  1.00  0.00           H
ATOM   2777  C   LEU A 760      70.880  49.140  64.120  1.00  0.00           C
ATOM   2778  O   LEU A 760      70.620  48.500  63.060  1.00  0.00           O
ATOM   2779  N   PHE A 761      70.220  50.310  64.340  1.00  0.00           N
ATOM   2780  HN  PHE A 761      70.300  50.740  65.240  1.00  0.00           H
ATOM   2781  CA  PHE A 761      69.320  50.950  63.450  1.00  0.00           C
ATOM   2782  HA  PHE A 761      68.690  50.110  63.240  1.00  0.00           H
ATOM   2783  CB  PHE A 761      68.560  52.170  64.110  1.00  0.00           C
ATOM   2784  HB1 PHE A 761      69.370  52.680  64.680  1.00  0.00           H
ATOM   2785  HB2 PHE A 761      67.930  51.730  64.910  1.00  0.00           H
ATOM   2786  CG  PHE A 761      67.850  53.180  63.280  1.00  0.00           C
ATOM   2787  CD1 PHE A 761      66.610  52.750  62.740  1.00  0.00           C
ATOM   2788  HD1 PHE A 761      66.450  51.690  62.870  1.00  0.00           H
ATOM   2789  CE1 PHE A 761      65.840  53.700  62.020  1.00  0.00           C
ATOM   2790  HE1 PHE A 761      65.010  53.390  61.410  1.00  0.00           H
ATOM   2791  CZ  PHE A 761      66.310  55.030  61.880  1.00  0.00           C
ATOM   2792  HZ  PHE A 761      65.690  55.780  61.390  1.00  0.00           H
ATOM   2793  CD2 PHE A 761      68.310  54.540  63.140  1.00  0.00           C
ATOM   2794  HD2 PHE A 761      69.220  54.870  63.620  1.00  0.00           H
ATOM   2795  CE2 PHE A 761      67.540  55.450  62.440  1.00  0.00           C
ATOM   2796  HE2 PHE A 761      67.950  56.450  62.390  1.00  0.00           H
ATOM   2797  C   PHE A 761      69.900  51.390  62.100  1.00  0.00           C
ATOM   2798  O   PHE A 761      69.270  50.950  61.060  1.00  0.00           O
ATOM   2799  N   PHE A 762      71.110  52.060  61.980  1.00  0.00           N
ATOM   2800  HN  PHE A 762      71.550  52.230  62.860  1.00  0.00           H
ATOM   2801  CA  PHE A 762      71.630  52.390  60.680  1.00  0.00           C
ATOM   2802  HA  PHE A 762      70.820  52.660  60.010  1.00  0.00           H
ATOM   2803  CB  PHE A 762      72.470  53.650  60.830  1.00  0.00           C
ATOM   2804  HB1 PHE A 762      73.110  53.820  59.930  1.00  0.00           H
ATOM   2805  HB2 PHE A 762      73.100  53.450  61.720  1.00  0.00           H
ATOM   2806  CG  PHE A 762      71.800  54.980  60.940  1.00  0.00           C
ATOM   2807  CD1 PHE A 762      71.680  55.630  62.180  1.00  0.00           C
ATOM   2808  HD1 PHE A 762      72.060  55.190  63.090  1.00  0.00           H
ATOM   2809  CE1 PHE A 762      71.120  56.890  62.250  1.00  0.00           C
ATOM   2810  HE1 PHE A 762      70.960  57.340  63.210  1.00  0.00           H
ATOM   2811  CZ  PHE A 762      70.660  57.570  61.090  1.00  0.00           C
ATOM   2812  HZ  PHE A 762      70.280  58.570  61.160  1.00  0.00           H
ATOM   2813  CD2 PHE A 762      71.280  55.600  59.810  1.00  0.00           C
ATOM   2814  HD2 PHE A 762      71.370  55.200  58.810  1.00  0.00           H
ATOM   2815  CE2 PHE A 762      70.690  56.880  59.870  1.00  0.00           C
ATOM   2816  HE2 PHE A 762      70.310  57.460  59.040  1.00  0.00           H
ATOM   2817  C   PHE A 762      72.360  51.220  59.960  1.00  0.00           C
ATOM   2818  O   PHE A 762      72.320  51.010  58.730  1.00  0.00           O
ATOM   2819  N   THR A 763      73.090  50.300  60.670  1.00  0.00           N
ATOM   2820  HN  THR A 763      73.070  50.270  61.670  1.00  0.00           H
ATOM   2821  CA  THR A 763      73.640  49.140  59.910  1.00  0.00           C
ATOM   2822  HA  THR A 763      74.220  49.510  59.080  1.00  0.00           H
ATOM   2823  CB  THR A 763      74.490  48.320  60.800  1.00  0.00           C
ATOM   2824  HB  THR A 763      73.840  47.650  61.390  1.00  0.00           H
ATOM   2825  OG1 THR A 763      75.290  49.150  61.650  1.00  0.00           O
ATOM   2826  HG1 THR A 763      74.790  49.520  62.380  1.00  0.00           H
ATOM   2827  CG2 THR A 763      75.510  47.430  59.990  1.00  0.00           C
ATOM   2828 HG21 THR A 763      76.120  46.840  60.700  1.00  0.00           H
ATOM   2829 HG22 THR A 763      76.130  48.140  59.420  1.00  0.00           H
ATOM   2830 HG23 THR A 763      74.930  46.740  59.350  1.00  0.00           H
ATOM   2831  C   THR A 763      72.560  48.330  59.270  1.00  0.00           C
ATOM   2832  O   THR A 763      72.760  47.920  58.130  1.00  0.00           O
ATOM   2833  N   THR A 764      71.390  48.180  59.950  1.00  0.00           N
ATOM   2834  HN  THR A 764      71.270  48.420  60.910  1.00  0.00           H
ATOM   2835  CA  THR A 764      70.290  47.460  59.350  1.00  0.00           C
ATOM   2836  HA  THR A 764      70.710  46.510  59.050  1.00  0.00           H
ATOM   2837  CB  THR A 764      69.070  47.400  60.270  1.00  0.00           C
ATOM   2838  HB  THR A 764      68.690  48.420  60.530  1.00  0.00           H
ATOM   2839  OG1 THR A 764      69.280  46.860  61.580  1.00  0.00           O
ATOM   2840  HG1 THR A 764      69.830  47.510  62.030  1.00  0.00           H
ATOM   2841  CG2 THR A 764      67.890  46.490  59.740  1.00  0.00           C
ATOM   2842 HG21 THR A 764      67.160  47.120  59.190  1.00  0.00           H
ATOM   2843 HG22 THR A 764      67.340  45.960  60.550  1.00  0.00           H
ATOM   2844 HG23 THR A 764      68.380  45.760  59.050  1.00  0.00           H
ATOM   2845  C   THR A 764      69.780  47.990  58.040  1.00  0.00           C
ATOM   2846  O   THR A 764      69.640  47.270  57.090  1.00  0.00           O
ATOM   2847  N   PHE A 765      69.630  49.320  57.990  1.00  0.00           N
ATOM   2848  HN  PHE A 765      69.750  49.880  58.810  1.00  0.00           H
ATOM   2849  CA  PHE A 765      69.310  50.100  56.850  1.00  0.00           C
ATOM   2850  HA  PHE A 765      68.420  49.780  56.340  1.00  0.00           H
ATOM   2851  CB  PHE A 765      68.720  51.470  57.360  1.00  0.00           C
ATOM   2852  HB1 PHE A 765      69.580  51.900  57.930  1.00  0.00           H
ATOM   2853  HB2 PHE A 765      67.890  51.380  58.090  1.00  0.00           H
ATOM   2854  CG  PHE A 765      68.370  52.410  56.250  1.00  0.00           C
ATOM   2855  CD1 PHE A 765      67.280  52.230  55.440  1.00  0.00           C
ATOM   2856  HD1 PHE A 765      66.600  51.440  55.680  1.00  0.00           H
ATOM   2857  CE1 PHE A 765      66.980  53.100  54.370  1.00  0.00           C
ATOM   2858  HE1 PHE A 765      66.170  52.880  53.710  1.00  0.00           H
ATOM   2859  CZ  PHE A 765      67.980  54.050  54.000  1.00  0.00           C
ATOM   2860  HZ  PHE A 765      67.930  54.710  53.140  1.00  0.00           H
ATOM   2861  CD2 PHE A 765      69.280  53.420  55.890  1.00  0.00           C
ATOM   2862  HD2 PHE A 765      70.220  53.400  56.430  1.00  0.00           H
ATOM   2863  CE2 PHE A 765      69.050  54.230  54.810  1.00  0.00           C
ATOM   2864  HE2 PHE A 765      69.800  55.010  54.740  1.00  0.00           H
ATOM   2865  C   PHE A 765      70.330  50.060  55.670  1.00  0.00           C
ATOM   2866  O   PHE A 765      70.030  49.750  54.570  1.00  0.00           O
ATOM   2867  N   PHE A 766      71.560  50.280  56.020  1.00  0.00           N
ATOM   2868  HN  PHE A 766      71.780  50.650  56.920  1.00  0.00           H
ATOM   2869  CA  PHE A 766      72.680  50.200  55.110  1.00  0.00           C
ATOM   2870  HA  PHE A 766      72.490  50.910  54.320  1.00  0.00           H
ATOM   2871  CB  PHE A 766      74.120  50.690  55.610  1.00  0.00           C
ATOM   2872  HB1 PHE A 766      74.770  50.690  54.720  1.00  0.00           H
ATOM   2873  HB2 PHE A 766      74.570  49.960  56.320  1.00  0.00           H
ATOM   2874  CG  PHE A 766      74.180  52.050  56.170  1.00  0.00           C
ATOM   2875  CD1 PHE A 766      75.220  52.420  57.110  1.00  0.00           C
ATOM   2876  HD1 PHE A 766      75.900  51.710  57.540  1.00  0.00           H
ATOM   2877  CE1 PHE A 766      75.350  53.790  57.500  1.00  0.00           C
ATOM   2878  HE1 PHE A 766      76.240  54.100  58.010  1.00  0.00           H
ATOM   2879  CZ  PHE A 766      74.570  54.800  56.960  1.00  0.00           C
ATOM   2880  HZ  PHE A 766      74.580  55.820  57.290  1.00  0.00           H
ATOM   2881  CD2 PHE A 766      73.360  53.090  55.670  1.00  0.00           C
ATOM   2882  HD2 PHE A 766      72.580  52.750  55.010  1.00  0.00           H
ATOM   2883  CE2 PHE A 766      73.520  54.410  56.070  1.00  0.00           C
ATOM   2884  HE2 PHE A 766      73.000  55.180  55.520  1.00  0.00           H
ATOM   2885  C   PHE A 766      72.960  48.860  54.510  1.00  0.00           C
ATOM   2886  O   PHE A 766      73.240  48.760  53.330  1.00  0.00           O
ATOM   2887  N   LEU A 767      72.980  47.690  55.240  1.00  0.00           N
ATOM   2888  HN  LEU A 767      72.710  47.760  56.190  1.00  0.00           H
ATOM   2889  CA  LEU A 767      73.120  46.410  54.610  1.00  0.00           C
ATOM   2890  HA  LEU A 767      73.950  46.440  53.920  1.00  0.00           H
ATOM   2891  CB  LEU A 767      73.340  45.350  55.630  1.00  0.00           C
ATOM   2892  HB1 LEU A 767      72.430  45.350  56.270  1.00  0.00           H
ATOM   2893  HB2 LEU A 767      74.170  45.650  56.310  1.00  0.00           H
ATOM   2894  CG  LEU A 767      73.660  43.930  55.050  1.00  0.00           C
ATOM   2895  HG  LEU A 767      72.820  43.620  54.390  1.00  0.00           H
ATOM   2896  CD1 LEU A 767      75.020  43.980  54.290  1.00  0.00           C
ATOM   2897 HD11 LEU A 767      75.860  44.210  54.990  1.00  0.00           H
ATOM   2898 HD12 LEU A 767      75.090  44.720  53.470  1.00  0.00           H
ATOM   2899 HD13 LEU A 767      75.260  43.000  53.840  1.00  0.00           H
ATOM   2900  CD2 LEU A 767      73.700  42.760  56.000  1.00  0.00           C
ATOM   2901 HD21 LEU A 767      74.450  42.870  56.810  1.00  0.00           H
ATOM   2902 HD22 LEU A 767      73.960  41.850  55.420  1.00  0.00           H
ATOM   2903 HD23 LEU A 767      72.680  42.540  56.390  1.00  0.00           H
ATOM   2904  C   LEU A 767      71.830  45.990  53.870  1.00  0.00           C
ATOM   2905  O   LEU A 767      71.960  45.560  52.790  1.00  0.00           O
ATOM   2906  N   SER A 768      70.610  46.340  54.330  1.00  0.00           N
ATOM   2907  HN  SER A 768      70.430  46.780  55.200  1.00  0.00           H
ATOM   2908  CA  SER A 768      69.370  46.190  53.560  1.00  0.00           C
ATOM   2909  HA  SER A 768      69.450  45.170  53.210  1.00  0.00           H
ATOM   2910  CB  SER A 768      68.040  46.310  54.400  1.00  0.00           C
ATOM   2911  HB1 SER A 768      67.930  47.240  55.000  1.00  0.00           H
ATOM   2912  HB2 SER A 768      68.110  45.410  55.040  1.00  0.00           H
ATOM   2913  OG  SER A 768      66.840  46.140  53.610  1.00  0.00           O
ATOM   2914  HG1 SER A 768      66.830  46.830  52.950  1.00  0.00           H
ATOM   2915  C   SER A 768      69.290  46.960  52.240  1.00  0.00           C
ATOM   2916  O   SER A 768      68.850  46.390  51.210  1.00  0.00           O
ATOM   2917  N   SER A 769      69.730  48.260  52.190  1.00  0.00           N
ATOM   2918  HN  SER A 769      69.870  48.680  53.080  1.00  0.00           H
ATOM   2919  CA  SER A 769      70.030  49.040  50.960  1.00  0.00           C
ATOM   2920  HA  SER A 769      69.100  49.140  50.410  1.00  0.00           H
ATOM   2921  CB  SER A 769      70.270  50.510  51.500  1.00  0.00           C
ATOM   2922  HB1 SER A 769      71.090  50.520  52.260  1.00  0.00           H
ATOM   2923  HB2 SER A 769      69.390  50.770  52.130  1.00  0.00           H
ATOM   2924  OG  SER A 769      70.510  51.400  50.380  1.00  0.00           O
ATOM   2925  HG1 SER A 769      69.640  51.630  50.060  1.00  0.00           H
ATOM   2926  C   SER A 769      71.070  48.440  49.990  1.00  0.00           C
ATOM   2927  O   SER A 769      70.850  48.170  48.780  1.00  0.00           O
ATOM   2928  N   PHE A 770      72.260  48.070  50.570  1.00  0.00           N
ATOM   2929  HN  PHE A 770      72.560  48.330  51.480  1.00  0.00           H
ATOM   2930  CA  PHE A 770      73.250  47.420  49.790  1.00  0.00           C
ATOM   2931  HA  PHE A 770      73.600  48.010  48.940  1.00  0.00           H
ATOM   2932  CB  PHE A 770      74.520  47.300  50.710  1.00  0.00           C
ATOM   2933  HB1 PHE A 770      74.290  46.920  51.730  1.00  0.00           H
ATOM   2934  HB2 PHE A 770      74.880  48.270  51.110  1.00  0.00           H
ATOM   2935  CG  PHE A 770      75.740  46.640  49.970  1.00  0.00           C
ATOM   2936  CD1 PHE A 770      76.240  45.410  50.350  1.00  0.00           C
ATOM   2937  HD1 PHE A 770      75.800  44.770  51.090  1.00  0.00           H
ATOM   2938  CE1 PHE A 770      77.370  44.900  49.670  1.00  0.00           C
ATOM   2939  HE1 PHE A 770      77.740  43.950  50.040  1.00  0.00           H
ATOM   2940  CZ  PHE A 770      78.030  45.610  48.710  1.00  0.00           C
ATOM   2941  HZ  PHE A 770      78.760  45.090  48.100  1.00  0.00           H
ATOM   2942  CD2 PHE A 770      76.480  47.440  49.030  1.00  0.00           C
ATOM   2943  HD2 PHE A 770      76.110  48.410  48.780  1.00  0.00           H
ATOM   2944  CE2 PHE A 770      77.550  46.880  48.360  1.00  0.00           C
ATOM   2945  HE2 PHE A 770      78.060  47.360  47.530  1.00  0.00           H
ATOM   2946  C   PHE A 770      72.840  46.070  49.210  1.00  0.00           C
ATOM   2947  O   PHE A 770      73.010  45.960  48.000  1.00  0.00           O
ATOM   2948  N   LEU A 771      72.150  45.150  49.970  1.00  0.00           N
ATOM   2949  HN  LEU A 771      72.120  45.240  50.960  1.00  0.00           H
ATOM   2950  CA  LEU A 771      71.670  43.910  49.350  1.00  0.00           C
ATOM   2951  HA  LEU A 771      72.530  43.540  48.800  1.00  0.00           H
ATOM   2952  CB  LEU A 771      71.190  42.940  50.510  1.00  0.00           C
ATOM   2953  HB1 LEU A 771      70.830  42.000  50.050  1.00  0.00           H
ATOM   2954  HB2 LEU A 771      70.510  43.500  51.180  1.00  0.00           H
ATOM   2955  CG  LEU A 771      72.310  42.430  51.400  1.00  0.00           C
ATOM   2956  HG  LEU A 771      72.700  43.280  52.000  1.00  0.00           H
ATOM   2957  CD1 LEU A 771      71.830  41.310  52.370  1.00  0.00           C
ATOM   2958 HD11 LEU A 771      70.990  41.590  53.040  1.00  0.00           H
ATOM   2959 HD12 LEU A 771      72.680  41.050  53.040  1.00  0.00           H
ATOM   2960 HD13 LEU A 771      71.480  40.370  51.920  1.00  0.00           H
ATOM   2961  CD2 LEU A 771      73.610  42.000  50.680  1.00  0.00           C
ATOM   2962 HD21 LEU A 771      74.040  42.880  50.160  1.00  0.00           H
ATOM   2963 HD22 LEU A 771      73.250  41.200  50.000  1.00  0.00           H
ATOM   2964 HD23 LEU A 771      74.320  41.570  51.420  1.00  0.00           H
ATOM   2965  C   LEU A 771      70.510  44.070  48.350  1.00  0.00           C
ATOM   2966  O   LEU A 771      70.420  43.240  47.430  1.00  0.00           O
ATOM   2967  N   LYS A 772      69.740  45.200  48.330  1.00  0.00           N
ATOM   2968  HN  LYS A 772      70.010  45.950  48.920  1.00  0.00           H
ATOM   2969  CA  LYS A 772      68.870  45.450  47.160  1.00  0.00           C
ATOM   2970  HA  LYS A 772      68.500  44.470  46.880  1.00  0.00           H
ATOM   2971  CB  LYS A 772      67.520  46.260  47.510  1.00  0.00           C
ATOM   2972  HB1 LYS A 772      67.760  47.340  47.650  1.00  0.00           H
ATOM   2973  HB2 LYS A 772      67.120  45.770  48.410  1.00  0.00           H
ATOM   2974  CG  LYS A 772      66.540  46.330  46.290  1.00  0.00           C
ATOM   2975  HG1 LYS A 772      67.060  46.850  45.470  1.00  0.00           H
ATOM   2976  HG2 LYS A 772      65.720  46.970  46.690  1.00  0.00           H
ATOM   2977  CD  LYS A 772      65.850  44.980  45.830  1.00  0.00           C
ATOM   2978  HD1 LYS A 772      65.340  44.540  46.720  1.00  0.00           H
ATOM   2979  HD2 LYS A 772      66.650  44.310  45.430  1.00  0.00           H
ATOM   2980  CE  LYS A 772      64.910  45.370  44.730  1.00  0.00           C
ATOM   2981  HE1 LYS A 772      64.630  44.500  44.100  1.00  0.00           H
ATOM   2982  HE2 LYS A 772      65.500  46.090  44.120  1.00  0.00           H
ATOM   2983  NZ  LYS A 772      63.640  45.980  45.230  1.00  0.00           N
ATOM   2984  HZ1 LYS A 772      63.220  46.110  44.290  1.00  0.00           H
ATOM   2985  HZ2 LYS A 772      63.840  46.860  45.740  1.00  0.00           H
ATOM   2986  HZ3 LYS A 772      63.010  45.370  45.770  1.00  0.00           H
ATOM   2987  C   LYS A 772      69.590  45.890  45.950  1.00  0.00           C
ATOM   2988  O   LYS A 772      69.260  45.470  44.820  1.00  0.00           O
ATOM   2989  N   GLN A 773      70.680  46.680  46.110  1.00  0.00           N
ATOM   2990  HN  GLN A 773      70.860  47.000  47.040  1.00  0.00           H
ATOM   2991  CA  GLN A 773      71.290  47.370  45.010  1.00  0.00           C
ATOM   2992  HA  GLN A 773      70.610  47.320  44.170  1.00  0.00           H
ATOM   2993  CB  GLN A 773      71.760  48.820  45.310  1.00  0.00           C
ATOM   2994  HB1 GLN A 773      72.390  49.320  44.560  1.00  0.00           H
ATOM   2995  HB2 GLN A 773      72.510  48.740  46.120  1.00  0.00           H
ATOM   2996  CG  GLN A 773      70.610  49.740  45.750  1.00  0.00           C
ATOM   2997  HG1 GLN A 773      71.160  50.640  46.120  1.00  0.00           H
ATOM   2998  HG2 GLN A 773      70.090  49.230  46.590  1.00  0.00           H
ATOM   2999  CD  GLN A 773      69.560  50.040  44.760  1.00  0.00           C
ATOM   3000  OE1 GLN A 773      68.480  49.540  44.810  1.00  0.00           O
ATOM   3001  NE2 GLN A 773      69.920  50.960  43.860  1.00  0.00           N
ATOM   3002 HE21 GLN A 773      69.170  51.320  43.310  1.00  0.00           H
ATOM   3003 HE22 GLN A 773      70.890  51.230  43.840  1.00  0.00           H
ATOM   3004  C   GLN A 773      72.480  46.520  44.540  1.00  0.00           C
ATOM   3005  O   GLN A 773      73.150  46.850  43.560  1.00  0.00           O
ATOM   3006  N   PHE A 774      72.780  45.410  45.200  1.00  0.00           N
ATOM   3007  HN  PHE A 774      72.100  45.150  45.900  1.00  0.00           H
ATOM   3008  CA  PHE A 774      73.760  44.420  44.850  1.00  0.00           C
ATOM   3009  HA  PHE A 774      74.750  44.810  44.950  1.00  0.00           H
ATOM   3010  CB  PHE A 774      73.570  43.290  45.820  1.00  0.00           C
ATOM   3011  HB1 PHE A 774      72.520  42.960  45.850  1.00  0.00           H
ATOM   3012  HB2 PHE A 774      73.710  43.680  46.860  1.00  0.00           H
ATOM   3013  CG  PHE A 774      74.620  42.180  45.630  1.00  0.00           C
ATOM   3014  CD1 PHE A 774      75.780  42.250  46.400  1.00  0.00           C
ATOM   3015  HD1 PHE A 774      76.070  43.060  47.070  1.00  0.00           H
ATOM   3016  CE1 PHE A 774      76.630  41.100  46.380  1.00  0.00           C
ATOM   3017  HE1 PHE A 774      77.440  41.250  47.080  1.00  0.00           H
ATOM   3018  CZ  PHE A 774      76.360  40.000  45.630  1.00  0.00           C
ATOM   3019  HZ  PHE A 774      76.950  39.130  45.840  1.00  0.00           H
ATOM   3020  CD2 PHE A 774      74.300  41.020  44.960  1.00  0.00           C
ATOM   3021  HD2 PHE A 774      73.390  40.840  44.400  1.00  0.00           H
ATOM   3022  CE2 PHE A 774      75.190  39.980  44.890  1.00  0.00           C
ATOM   3023  HE2 PHE A 774      75.020  39.140  44.240  1.00  0.00           H
ATOM   3024  C   PHE A 774      73.580  43.900  43.440  1.00  0.00           C
ATOM   3025  O   PHE A 774      74.570  43.590  42.770  1.00  0.00           O
ATOM   3026  N   LYS A 775      72.280  43.820  42.960  1.00  0.00           N
ATOM   3027  HN  LYS A 775      71.530  44.080  43.560  1.00  0.00           H
ATOM   3028  CA  LYS A 775      71.980  43.320  41.630  1.00  0.00           C
ATOM   3029  HA  LYS A 775      72.800  42.680  41.330  1.00  0.00           H
ATOM   3030  CB  LYS A 775      70.740  42.420  41.680  1.00  0.00           C
ATOM   3031  HB1 LYS A 775      71.000  41.560  42.320  1.00  0.00           H
ATOM   3032  HB2 LYS A 775      70.420  41.970  40.700  1.00  0.00           H
ATOM   3033  CG  LYS A 775      69.480  43.000  42.400  1.00  0.00           C
ATOM   3034  HG1 LYS A 775      69.740  43.290  43.440  1.00  0.00           H
ATOM   3035  HG2 LYS A 775      68.800  42.120  42.390  1.00  0.00           H
ATOM   3036  CD  LYS A 775      68.720  44.180  41.700  1.00  0.00           C
ATOM   3037  HD1 LYS A 775      68.840  43.950  40.620  1.00  0.00           H
ATOM   3038  HD2 LYS A 775      69.290  45.120  41.870  1.00  0.00           H
ATOM   3039  CE  LYS A 775      67.270  44.260  42.070  1.00  0.00           C
ATOM   3040  HE1 LYS A 775      67.120  44.470  43.150  1.00  0.00           H
ATOM   3041  HE2 LYS A 775      66.690  43.340  41.830  1.00  0.00           H
ATOM   3042  NZ  LYS A 775      66.680  45.260  41.310  1.00  0.00           N
ATOM   3043  HZ1 LYS A 775      66.980  46.210  41.600  1.00  0.00           H
ATOM   3044  HZ2 LYS A 775      65.640  45.270  41.340  1.00  0.00           H
ATOM   3045  HZ3 LYS A 775      66.940  45.010  40.330  1.00  0.00           H
ATOM   3046  C   LYS A 775      71.680  44.410  40.590  1.00  0.00           C
ATOM   3047  O   LYS A 775      71.460  44.190  39.420  1.00  0.00           O
ATOM   3048  N   THR A 776      71.820  45.670  40.960  1.00  0.00           N
ATOM   3049  HN  THR A 776      72.040  45.850  41.910  1.00  0.00           H
ATOM   3050  CA  THR A 776      71.790  46.940  40.180  1.00  0.00           C
ATOM   3051  HA  THR A 776      71.030  46.760  39.420  1.00  0.00           H
ATOM   3052  CB  THR A 776      71.500  48.180  40.970  1.00  0.00           C
ATOM   3053  HB  THR A 776      72.320  48.490  41.640  1.00  0.00           H
ATOM   3054  OG1 THR A 776      70.310  48.050  41.780  1.00  0.00           O
ATOM   3055  HG1 THR A 776      69.650  47.780  41.140  1.00  0.00           H
ATOM   3056  CG2 THR A 776      71.280  49.270  39.940  1.00  0.00           C
ATOM   3057 HG21 THR A 776      70.720  48.990  39.030  1.00  0.00           H
ATOM   3058 HG22 THR A 776      72.200  49.630  39.440  1.00  0.00           H
ATOM   3059 HG23 THR A 776      70.730  50.160  40.340  1.00  0.00           H
ATOM   3060  C   THR A 776      73.000  46.840  39.290  1.00  0.00           C
ATOM   3061  O   THR A 776      72.950  47.040  38.080  1.00  0.00           O
ATOM   3062  N   LYS A 777      74.100  46.430  39.830  1.00  0.00           N
ATOM   3063  HN  LYS A 777      74.130  46.270  40.810  1.00  0.00           H
ATOM   3064  CA  LYS A 777      75.260  46.030  39.130  1.00  0.00           C
ATOM   3065  HA  LYS A 777      75.260  46.460  38.140  1.00  0.00           H
ATOM   3066  CB  LYS A 777      76.610  46.310  39.920  1.00  0.00           C
ATOM   3067  HB1 LYS A 777      77.470  45.980  39.320  1.00  0.00           H
ATOM   3068  HB2 LYS A 777      76.640  45.700  40.850  1.00  0.00           H
ATOM   3069  CG  LYS A 777      76.830  47.790  40.180  1.00  0.00           C
ATOM   3070  HG1 LYS A 777      77.860  47.920  40.580  1.00  0.00           H
ATOM   3071  HG2 LYS A 777      76.170  48.150  40.990  1.00  0.00           H
ATOM   3072  CD  LYS A 777      76.770  48.790  39.040  1.00  0.00           C
ATOM   3073  HD1 LYS A 777      76.980  49.800  39.470  1.00  0.00           H
ATOM   3074  HD2 LYS A 777      75.720  48.880  38.680  1.00  0.00           H
ATOM   3075  CE  LYS A 777      77.740  48.500  37.860  1.00  0.00           C
ATOM   3076  HE1 LYS A 777      77.360  47.610  37.320  1.00  0.00           H
ATOM   3077  HE2 LYS A 777      78.710  48.210  38.310  1.00  0.00           H
ATOM   3078  NZ  LYS A 777      77.900  49.630  36.920  1.00  0.00           N
ATOM   3079  HZ1 LYS A 777      78.370  49.410  36.020  1.00  0.00           H
ATOM   3080  HZ2 LYS A 777      78.420  50.410  37.380  1.00  0.00           H
ATOM   3081  HZ3 LYS A 777      77.010  50.080  36.670  1.00  0.00           H
ATOM   3082  C   LYS A 777      75.180  44.530  38.820  1.00  0.00           C
ATOM   3083  O   LYS A 777      74.570  43.740  39.560  1.00  0.00           O
ATOM   3084  N   ARG A 778      75.740  44.080  37.670  1.00  0.00           N
ATOM   3085  HN  ARG A 778      76.380  44.610  37.120  1.00  0.00           H
ATOM   3086  CA  ARG A 778      75.510  42.830  37.020  1.00  0.00           C
ATOM   3087  HA  ARG A 778      74.640  42.410  37.510  1.00  0.00           H
ATOM   3088  CB  ARG A 778      75.060  42.920  35.540  1.00  0.00           C
ATOM   3089  HB1 ARG A 778      74.770  41.890  35.210  1.00  0.00           H
ATOM   3090  HB2 ARG A 778      76.030  43.170  35.070  1.00  0.00           H
ATOM   3091  CG  ARG A 778      73.940  44.010  35.300  1.00  0.00           C
ATOM   3092  HG1 ARG A 778      73.780  43.950  34.210  1.00  0.00           H
ATOM   3093  HG2 ARG A 778      74.500  44.960  35.470  1.00  0.00           H
ATOM   3094  CD  ARG A 778      72.710  43.800  36.210  1.00  0.00           C
ATOM   3095  HD1 ARG A 778      72.840  44.380  37.150  1.00  0.00           H
ATOM   3096  HD2 ARG A 778      72.500  42.760  36.520  1.00  0.00           H
ATOM   3097  NE  ARG A 778      71.570  44.420  35.340  1.00  0.00           N
ATOM   3098  HE  ARG A 778      71.780  44.710  34.410  1.00  0.00           H
ATOM   3099  CZ  ARG A 778      70.540  45.040  35.920  1.00  0.00           C
ATOM   3100  NH1 ARG A 778      70.180  44.770  37.150  1.00  0.00           N
ATOM   3101 HH11 ARG A 778      70.830  44.400  37.810  1.00  0.00           H
ATOM   3102 HH12 ARG A 778      69.380  45.180  37.580  1.00  0.00           H
ATOM   3103  NH2 ARG A 778      69.870  45.810  35.150  1.00  0.00           N
ATOM   3104 HH21 ARG A 778      69.900  45.780  34.150  1.00  0.00           H
ATOM   3105 HH22 ARG A 778      69.050  46.230  35.560  1.00  0.00           H
ATOM   3106  C   ARG A 778      76.670  41.800  37.250  1.00  0.00           C
ATOM   3107  O   ARG A 778      76.640  40.760  36.700  1.00  0.00           O
ATOM   3108  N   TYR A 779      77.690  42.070  38.090  1.00  0.00           N
ATOM   3109  HN  TYR A 779      77.740  42.910  38.630  1.00  0.00           H
ATOM   3110  CA  TYR A 779      78.830  41.170  38.260  1.00  0.00           C
ATOM   3111  HA  TYR A 779      79.060  41.120  37.210  1.00  0.00           H
ATOM   3112  CB  TYR A 779      79.920  41.940  39.070  1.00  0.00           C
ATOM   3113  HB1 TYR A 779      79.340  42.390  39.900  1.00  0.00           H
ATOM   3114  HB2 TYR A 779      80.160  42.900  38.550  1.00  0.00           H
ATOM   3115  CG  TYR A 779      81.070  41.130  39.550  1.00  0.00           C
ATOM   3116  CD1 TYR A 779      82.220  41.080  38.730  1.00  0.00           C
ATOM   3117  HD1 TYR A 779      82.180  41.530  37.750  1.00  0.00           H
ATOM   3118  CE1 TYR A 779      83.360  40.410  39.290  1.00  0.00           C
ATOM   3119  HE1 TYR A 779      84.240  40.270  38.690  1.00  0.00           H
ATOM   3120  CZ  TYR A 779      83.280  39.700  40.500  1.00  0.00           C
ATOM   3121  OH  TYR A 779      84.370  38.930  40.910  1.00  0.00           O
ATOM   3122  HH  TYR A 779      85.130  39.090  40.340  1.00  0.00           H
ATOM   3123  CD2 TYR A 779      81.030  40.530  40.790  1.00  0.00           C
ATOM   3124  HD2 TYR A 779      80.100  40.520  41.350  1.00  0.00           H
ATOM   3125  CE2 TYR A 779      82.130  39.800  41.290  1.00  0.00           C
ATOM   3126  HE2 TYR A 779      82.180  39.420  42.280  1.00  0.00           H
ATOM   3127  C   TYR A 779      78.600  39.710  38.620  1.00  0.00           C
ATOM   3128  O   TYR A 779      79.120  38.820  37.960  1.00  0.00           O
ATOM   3129  N   PHE A 780      77.780  39.360  39.550  1.00  0.00           N
ATOM   3130  HN  PHE A 780      77.240  40.040  40.030  1.00  0.00           H
ATOM   3131  CA  PHE A 780      77.450  38.000  39.940  1.00  0.00           C
ATOM   3132  HA  PHE A 780      78.350  37.440  39.750  1.00  0.00           H
ATOM   3133  CB  PHE A 780      77.020  37.960  41.440  1.00  0.00           C
ATOM   3134  HB1 PHE A 780      76.800  36.910  41.770  1.00  0.00           H
ATOM   3135  HB2 PHE A 780      76.080  38.520  41.530  1.00  0.00           H
ATOM   3136  CG  PHE A 780      78.180  38.390  42.350  1.00  0.00           C
ATOM   3137  CD1 PHE A 780      78.230  39.650  42.920  1.00  0.00           C
ATOM   3138  HD1 PHE A 780      77.500  40.420  42.700  1.00  0.00           H
ATOM   3139  CE1 PHE A 780      79.150  39.960  43.950  1.00  0.00           C
ATOM   3140  HE1 PHE A 780      79.190  40.930  44.430  1.00  0.00           H
ATOM   3141  CZ  PHE A 780      80.120  38.990  44.310  1.00  0.00           C
ATOM   3142  HZ  PHE A 780      80.920  39.140  45.020  1.00  0.00           H
ATOM   3143  CD2 PHE A 780      79.120  37.380  42.730  1.00  0.00           C
ATOM   3144  HD2 PHE A 780      78.970  36.390  42.320  1.00  0.00           H
ATOM   3145  CE2 PHE A 780      80.180  37.800  43.600  1.00  0.00           C
ATOM   3146  HE2 PHE A 780      80.970  37.150  43.920  1.00  0.00           H
ATOM   3147  C   PHE A 780      76.340  37.480  39.050  1.00  0.00           C
ATOM   3148  O   PHE A 780      75.440  38.250  38.760  1.00  0.00           O
ATOM   3149  N   PRO A 781      76.360  36.220  38.600  1.00  0.00           N
ATOM   3150  CD  PRO A 781      77.590  35.410  38.600  1.00  0.00           C
ATOM   3151  HD1 PRO A 781      77.860  35.160  39.640  1.00  0.00           H
ATOM   3152  HD2 PRO A 781      78.370  35.880  37.960  1.00  0.00           H
ATOM   3153  CA  PRO A 781      75.280  35.450  37.860  1.00  0.00           C
ATOM   3154  HA  PRO A 781      75.310  35.760  36.820  1.00  0.00           H
ATOM   3155  CB  PRO A 781      75.810  33.980  37.920  1.00  0.00           C
ATOM   3156  HB1 PRO A 781      75.410  33.490  37.000  1.00  0.00           H
ATOM   3157  HB2 PRO A 781      75.570  33.470  38.890  1.00  0.00           H
ATOM   3158  CG  PRO A 781      77.280  34.100  37.870  1.00  0.00           C
ATOM   3159  HG1 PRO A 781      77.870  33.290  38.340  1.00  0.00           H
ATOM   3160  HG2 PRO A 781      77.520  34.030  36.790  1.00  0.00           H
ATOM   3161  C   PRO A 781      73.860  35.670  38.350  1.00  0.00           C
ATOM   3162  O   PRO A 781      73.650  35.810  39.560  1.00  0.00           O
ATOM   3163  N   THR A 782      72.850  35.660  37.390  1.00  0.00           N
ATOM   3164  HN  THR A 782      73.020  35.490  36.420  1.00  0.00           H
ATOM   3165  CA  THR A 782      71.500  36.190  37.590  1.00  0.00           C
ATOM   3166  HA  THR A 782      71.640  37.230  37.850  1.00  0.00           H
ATOM   3167  CB  THR A 782      70.540  36.270  36.370  1.00  0.00           C
ATOM   3168  HB  THR A 782      70.510  35.260  35.900  1.00  0.00           H
ATOM   3169  OG1 THR A 782      71.130  37.090  35.450  1.00  0.00           O
ATOM   3170  HG1 THR A 782      71.530  36.460  34.830  1.00  0.00           H
ATOM   3171  CG2 THR A 782      69.140  36.720  36.580  1.00  0.00           C
ATOM   3172 HG21 THR A 782      68.390  36.240  37.240  1.00  0.00           H
ATOM   3173 HG22 THR A 782      68.640  36.860  35.590  1.00  0.00           H
ATOM   3174 HG23 THR A 782      69.120  37.800  36.850  1.00  0.00           H
ATOM   3175  C   THR A 782      70.690  35.620  38.740  1.00  0.00           C
ATOM   3176  O   THR A 782      70.250  36.300  39.600  1.00  0.00           O
ATOM   3177  N   LYS A 783      70.590  34.290  38.810  1.00  0.00           N
ATOM   3178  HN  LYS A 783      71.000  33.690  38.120  1.00  0.00           H
ATOM   3179  CA  LYS A 783      69.730  33.640  39.800  1.00  0.00           C
ATOM   3180  HA  LYS A 783      68.830  34.210  39.970  1.00  0.00           H
ATOM   3181  CB  LYS A 783      69.250  32.210  39.450  1.00  0.00           C
ATOM   3182  HB1 LYS A 783      68.700  31.830  40.330  1.00  0.00           H
ATOM   3183  HB2 LYS A 783      70.130  31.570  39.210  1.00  0.00           H
ATOM   3184  CG  LYS A 783      68.230  32.110  38.300  1.00  0.00           C
ATOM   3185  HG1 LYS A 783      68.100  31.030  38.110  1.00  0.00           H
ATOM   3186  HG2 LYS A 783      68.810  32.480  37.420  1.00  0.00           H
ATOM   3187  CD  LYS A 783      66.790  32.740  38.460  1.00  0.00           C
ATOM   3188  HD1 LYS A 783      66.930  33.700  39.020  1.00  0.00           H
ATOM   3189  HD2 LYS A 783      66.160  32.210  39.210  1.00  0.00           H
ATOM   3190  CE  LYS A 783      65.960  32.810  37.240  1.00  0.00           C
ATOM   3191  HE1 LYS A 783      66.620  33.150  36.410  1.00  0.00           H
ATOM   3192  HE2 LYS A 783      65.030  33.420  37.300  1.00  0.00           H
ATOM   3193  NZ  LYS A 783      65.430  31.450  36.920  1.00  0.00           N
ATOM   3194  HZ1 LYS A 783      65.960  30.720  36.390  1.00  0.00           H
ATOM   3195  HZ2 LYS A 783      64.520  31.320  36.440  1.00  0.00           H
ATOM   3196  HZ3 LYS A 783      65.150  30.970  37.800  1.00  0.00           H
ATOM   3197  C   LYS A 783      70.460  33.580  41.140  1.00  0.00           C
ATOM   3198  O   LYS A 783      69.860  33.510  42.170  1.00  0.00           O
ATOM   3199  N   VAL A 784      71.820  33.720  41.130  1.00  0.00           N
ATOM   3200  HN  VAL A 784      72.380  33.710  40.310  1.00  0.00           H
ATOM   3201  CA  VAL A 784      72.580  33.730  42.360  1.00  0.00           C
ATOM   3202  HA  VAL A 784      72.160  32.940  42.950  1.00  0.00           H
ATOM   3203  CB  VAL A 784      74.050  33.550  42.070  1.00  0.00           C
ATOM   3204  HB  VAL A 784      74.350  34.070  41.130  1.00  0.00           H
ATOM   3205  CG1 VAL A 784      74.900  34.090  43.220  1.00  0.00           C
ATOM   3206 HG11 VAL A 784      75.990  34.010  43.010  1.00  0.00           H
ATOM   3207 HG12 VAL A 784      74.690  33.540  44.160  1.00  0.00           H
ATOM   3208 HG13 VAL A 784      74.790  35.180  43.430  1.00  0.00           H
ATOM   3209  CG2 VAL A 784      74.290  32.070  41.970  1.00  0.00           C
ATOM   3210 HG21 VAL A 784      73.980  31.530  42.890  1.00  0.00           H
ATOM   3211 HG22 VAL A 784      75.300  31.790  41.620  1.00  0.00           H
ATOM   3212 HG23 VAL A 784      73.720  31.570  41.150  1.00  0.00           H
ATOM   3213  C   VAL A 784      72.250  35.020  43.020  1.00  0.00           C
ATOM   3214  O   VAL A 784      71.700  35.040  44.090  1.00  0.00           O
ATOM   3215  N   ARG A 785      72.460  36.180  42.240  1.00  0.00           N
ATOM   3216  HN  ARG A 785      72.770  35.990  41.300  1.00  0.00           H
ATOM   3217  CA  ARG A 785      72.420  37.560  42.780  1.00  0.00           C
ATOM   3218  HA  ARG A 785      72.870  37.470  43.750  1.00  0.00           H
ATOM   3219  CB  ARG A 785      73.020  38.580  41.810  1.00  0.00           C
ATOM   3220  HB1 ARG A 785      74.080  38.300  41.640  1.00  0.00           H
ATOM   3221  HB2 ARG A 785      72.920  39.580  42.280  1.00  0.00           H
ATOM   3222  CG  ARG A 785      72.360  38.790  40.430  1.00  0.00           C
ATOM   3223  HG1 ARG A 785      71.270  38.980  40.510  1.00  0.00           H
ATOM   3224  HG2 ARG A 785      72.540  37.870  39.840  1.00  0.00           H
ATOM   3225  CD  ARG A 785      72.860  40.040  39.670  1.00  0.00           C
ATOM   3226  HD1 ARG A 785      73.960  40.040  39.560  1.00  0.00           H
ATOM   3227  HD2 ARG A 785      72.580  40.980  40.200  1.00  0.00           H
ATOM   3228  NE  ARG A 785      72.240  40.230  38.290  1.00  0.00           N
ATOM   3229  HE  ARG A 785      71.270  40.400  38.190  1.00  0.00           H
ATOM   3230  CZ  ARG A 785      72.780  40.050  37.150  1.00  0.00           C
ATOM   3231  NH1 ARG A 785      73.960  39.630  36.910  1.00  0.00           N
ATOM   3232 HH11 ARG A 785      74.260  39.690  35.950  1.00  0.00           H
ATOM   3233 HH12 ARG A 785      74.460  39.250  37.690  1.00  0.00           H
ATOM   3234  NH2 ARG A 785      72.060  40.230  36.110  1.00  0.00           N
ATOM   3235 HH21 ARG A 785      72.410  40.180  35.170  1.00  0.00           H
ATOM   3236 HH22 ARG A 785      71.070  40.360  36.200  1.00  0.00           H
ATOM   3237  C   ARG A 785      70.980  37.910  43.070  1.00  0.00           C
ATOM   3238  O   ARG A 785      70.650  38.530  44.060  1.00  0.00           O
ATOM   3239  N   SER A 786      70.000  37.450  42.310  1.00  0.00           N
ATOM   3240  HN  SER A 786      70.280  36.980  41.470  1.00  0.00           H
ATOM   3241  CA  SER A 786      68.580  37.520  42.520  1.00  0.00           C
ATOM   3242  HA  SER A 786      68.250  38.540  42.590  1.00  0.00           H
ATOM   3243  CB  SER A 786      67.830  36.920  41.320  1.00  0.00           C
ATOM   3244  HB1 SER A 786      68.250  35.900  41.200  1.00  0.00           H
ATOM   3245  HB2 SER A 786      68.060  37.620  40.480  1.00  0.00           H
ATOM   3246  OG  SER A 786      66.410  36.780  41.410  1.00  0.00           O
ATOM   3247  HG1 SER A 786      66.160  36.580  40.510  1.00  0.00           H
ATOM   3248  C   SER A 786      68.070  36.880  43.720  1.00  0.00           C
ATOM   3249  O   SER A 786      67.220  37.450  44.410  1.00  0.00           O
ATOM   3250  N   THR A 787      68.600  35.660  44.070  1.00  0.00           N
ATOM   3251  HN  THR A 787      69.330  35.240  43.530  1.00  0.00           H
ATOM   3252  CA  THR A 787      68.240  34.910  45.230  1.00  0.00           C
ATOM   3253  HA  THR A 787      67.170  34.930  45.330  1.00  0.00           H
ATOM   3254  CB  THR A 787      68.630  33.470  45.190  1.00  0.00           C
ATOM   3255  HB  THR A 787      69.730  33.320  45.130  1.00  0.00           H
ATOM   3256  OG1 THR A 787      67.960  32.730  44.230  1.00  0.00           O
ATOM   3257  HG1 THR A 787      68.610  32.800  43.540  1.00  0.00           H
ATOM   3258  CG2 THR A 787      68.210  32.770  46.510  1.00  0.00           C
ATOM   3259 HG21 THR A 787      68.100  31.690  46.310  1.00  0.00           H
ATOM   3260 HG22 THR A 787      67.210  33.170  46.790  1.00  0.00           H
ATOM   3261 HG23 THR A 787      69.010  32.980  47.260  1.00  0.00           H
ATOM   3262  C   THR A 787      68.700  35.650  46.520  1.00  0.00           C
ATOM   3263  O   THR A 787      67.980  35.850  47.500  1.00  0.00           O
ATOM   3264  N   ILE A 788      70.010  36.100  46.520  1.00  0.00           N
ATOM   3265  HN  ILE A 788      70.570  36.000  45.710  1.00  0.00           H
ATOM   3266  CA  ILE A 788      70.580  36.880  47.630  1.00  0.00           C
ATOM   3267  HA  ILE A 788      70.410  36.330  48.550  1.00  0.00           H
ATOM   3268  CB  ILE A 788      72.130  37.110  47.540  1.00  0.00           C
ATOM   3269  HB  ILE A 788      72.350  37.730  46.650  1.00  0.00           H
ATOM   3270  CG2 ILE A 788      72.690  38.030  48.620  1.00  0.00           C
ATOM   3271 HG21 ILE A 788      72.630  37.540  49.620  1.00  0.00           H
ATOM   3272 HG22 ILE A 788      72.160  38.990  48.650  1.00  0.00           H
ATOM   3273 HG23 ILE A 788      73.750  38.320  48.430  1.00  0.00           H
ATOM   3274  CG1 ILE A 788      72.820  35.700  47.620  1.00  0.00           C
ATOM   3275 HG11 ILE A 788      72.400  35.110  46.770  1.00  0.00           H
ATOM   3276 HG12 ILE A 788      72.630  35.270  48.620  1.00  0.00           H
ATOM   3277  CD  ILE A 788      74.280  35.690  47.290  1.00  0.00           C
ATOM   3278  HD1 ILE A 788      74.800  36.290  48.060  1.00  0.00           H
ATOM   3279  HD2 ILE A 788      74.490  36.010  46.250  1.00  0.00           H
ATOM   3280  HD3 ILE A 788      74.790  34.710  47.440  1.00  0.00           H
ATOM   3281  C   ILE A 788      69.870  38.130  47.710  1.00  0.00           C
ATOM   3282  O   ILE A 788      69.520  38.520  48.800  1.00  0.00           O
ATOM   3283  N   SER A 789      69.500  38.800  46.580  1.00  0.00           N
ATOM   3284  HN  SER A 789      69.840  38.450  45.720  1.00  0.00           H
ATOM   3285  CA  SER A 789      68.650  40.020  46.500  1.00  0.00           C
ATOM   3286  HA  SER A 789      69.180  40.780  47.050  1.00  0.00           H
ATOM   3287  CB  SER A 789      68.660  40.660  45.130  1.00  0.00           C
ATOM   3288  HB1 SER A 789      68.200  39.940  44.400  1.00  0.00           H
ATOM   3289  HB2 SER A 789      69.750  40.720  44.910  1.00  0.00           H
ATOM   3290  OG  SER A 789      68.050  41.980  45.170  1.00  0.00           O
ATOM   3291  HG1 SER A 789      68.690  42.570  45.570  1.00  0.00           H
ATOM   3292  C   SER A 789      67.280  39.900  47.080  1.00  0.00           C
ATOM   3293  O   SER A 789      66.730  40.780  47.770  1.00  0.00           O
ATOM   3294  N   ASP A 790      66.570  38.750  46.900  1.00  0.00           N
ATOM   3295  HN  ASP A 790      66.980  38.230  46.150  1.00  0.00           H
ATOM   3296  CA  ASP A 790      65.200  38.590  47.310  1.00  0.00           C
ATOM   3297  HA  ASP A 790      64.650  39.520  47.210  1.00  0.00           H
ATOM   3298  CB  ASP A 790      64.570  37.400  46.580  1.00  0.00           C
ATOM   3299  HB1 ASP A 790      63.640  37.040  47.050  1.00  0.00           H
ATOM   3300  HB2 ASP A 790      65.300  36.550  46.590  1.00  0.00           H
ATOM   3301  CG  ASP A 790      64.110  37.830  45.210  1.00  0.00           C
ATOM   3302  OD1 ASP A 790      64.090  39.010  44.860  1.00  0.00           O
ATOM   3303  OD2 ASP A 790      63.640  36.960  44.460  1.00  0.00           O
ATOM   3304  C   ASP A 790      65.130  38.250  48.830  1.00  0.00           C
ATOM   3305  O   ASP A 790      64.150  38.540  49.550  1.00  0.00           O
ATOM   3306  N   PHE A 791      66.160  37.630  49.470  1.00  0.00           N
ATOM   3307  HN  PHE A 791      66.880  37.430  48.810  1.00  0.00           H
ATOM   3308  CA  PHE A 791      66.180  37.380  50.940  1.00  0.00           C
ATOM   3309  HA  PHE A 791      65.160  37.530  51.250  1.00  0.00           H
ATOM   3310  CB  PHE A 791      66.770  35.980  51.320  1.00  0.00           C
ATOM   3311  HB1 PHE A 791      67.100  35.740  52.360  1.00  0.00           H
ATOM   3312  HB2 PHE A 791      67.690  35.820  50.730  1.00  0.00           H
ATOM   3313  CG  PHE A 791      65.800  34.960  50.830  1.00  0.00           C
ATOM   3314  CD1 PHE A 791      66.040  34.070  49.750  1.00  0.00           C
ATOM   3315  HD1 PHE A 791      66.970  34.190  49.210  1.00  0.00           H
ATOM   3316  CE1 PHE A 791      65.010  33.340  49.290  1.00  0.00           C
ATOM   3317  HE1 PHE A 791      65.140  32.820  48.360  1.00  0.00           H
ATOM   3318  CZ  PHE A 791      63.750  33.370  49.930  1.00  0.00           C
ATOM   3319  HZ  PHE A 791      62.850  32.900  49.550  1.00  0.00           H
ATOM   3320  CD2 PHE A 791      64.570  34.970  51.570  1.00  0.00           C
ATOM   3321  HD2 PHE A 791      64.340  35.600  52.410  1.00  0.00           H
ATOM   3322  CE2 PHE A 791      63.540  34.130  51.100  1.00  0.00           C
ATOM   3323  HE2 PHE A 791      62.530  34.190  51.510  1.00  0.00           H
ATOM   3324  C   PHE A 791      66.950  38.390  51.660  1.00  0.00           C
ATOM   3325  O   PHE A 791      67.250  38.240  52.840  1.00  0.00           O
ATOM   3326  N   ALA A 792      67.120  39.590  51.050  1.00  0.00           N
ATOM   3327  HN  ALA A 792      66.770  39.740  50.130  1.00  0.00           H
ATOM   3328  CA  ALA A 792      67.970  40.610  51.680  1.00  0.00           C
ATOM   3329  HA  ALA A 792      68.980  40.250  51.560  1.00  0.00           H
ATOM   3330  CB  ALA A 792      67.700  41.830  50.840  1.00  0.00           C
ATOM   3331  HB1 ALA A 792      66.650  42.190  50.810  1.00  0.00           H
ATOM   3332  HB2 ALA A 792      68.100  41.680  49.810  1.00  0.00           H
ATOM   3333  HB3 ALA A 792      68.310  42.680  51.230  1.00  0.00           H
ATOM   3334  C   ALA A 792      67.610  40.970  53.150  1.00  0.00           C
ATOM   3335  O   ALA A 792      68.520  40.980  54.000  1.00  0.00           O
ATOM   3336  N   VAL A 793      66.300  41.330  53.360  1.00  0.00           N
ATOM   3337  HN  VAL A 793      65.780  41.270  52.520  1.00  0.00           H
ATOM   3338  CA  VAL A 793      65.730  41.790  54.650  1.00  0.00           C
ATOM   3339  HA  VAL A 793      66.370  42.600  54.960  1.00  0.00           H
ATOM   3340  CB  VAL A 793      64.260  42.360  54.550  1.00  0.00           C
ATOM   3341  HB  VAL A 793      63.610  41.560  54.100  1.00  0.00           H
ATOM   3342  CG1 VAL A 793      63.810  42.860  55.980  1.00  0.00           C
ATOM   3343 HG11 VAL A 793      64.390  43.770  56.260  1.00  0.00           H
ATOM   3344 HG12 VAL A 793      63.740  42.150  56.820  1.00  0.00           H
ATOM   3345 HG13 VAL A 793      62.770  43.230  55.810  1.00  0.00           H
ATOM   3346  CG2 VAL A 793      64.220  43.590  53.700  1.00  0.00           C
ATOM   3347 HG21 VAL A 793      64.750  44.410  54.240  1.00  0.00           H
ATOM   3348 HG22 VAL A 793      63.170  43.930  53.580  1.00  0.00           H
ATOM   3349 HG23 VAL A 793      64.530  43.450  52.640  1.00  0.00           H
ATOM   3350  C   VAL A 793      65.780  40.680  55.700  1.00  0.00           C
ATOM   3351  O   VAL A 793      66.400  40.880  56.740  1.00  0.00           O
ATOM   3352  N   PHE A 794      65.420  39.430  55.350  1.00  0.00           N
ATOM   3353  HN  PHE A 794      65.080  39.240  54.430  1.00  0.00           H
ATOM   3354  CA  PHE A 794      65.660  38.330  56.270  1.00  0.00           C
ATOM   3355  HA  PHE A 794      65.220  38.620  57.210  1.00  0.00           H
ATOM   3356  CB  PHE A 794      64.950  37.090  55.620  1.00  0.00           C
ATOM   3357  HB1 PHE A 794      65.220  37.090  54.540  1.00  0.00           H
ATOM   3358  HB2 PHE A 794      63.870  37.350  55.540  1.00  0.00           H
ATOM   3359  CG  PHE A 794      65.160  35.800  56.380  1.00  0.00           C
ATOM   3360  CD1 PHE A 794      66.020  34.830  55.930  1.00  0.00           C
ATOM   3361  HD1 PHE A 794      66.680  35.110  55.110  1.00  0.00           H
ATOM   3362  CE1 PHE A 794      66.130  33.590  56.590  1.00  0.00           C
ATOM   3363  HE1 PHE A 794      66.900  32.890  56.290  1.00  0.00           H
ATOM   3364  CZ  PHE A 794      65.200  33.310  57.630  1.00  0.00           C
ATOM   3365  HZ  PHE A 794      65.280  32.330  58.070  1.00  0.00           H
ATOM   3366  CD2 PHE A 794      64.220  35.460  57.360  1.00  0.00           C
ATOM   3367  HD2 PHE A 794      63.450  36.150  57.660  1.00  0.00           H
ATOM   3368  CE2 PHE A 794      64.220  34.240  58.010  1.00  0.00           C
ATOM   3369  HE2 PHE A 794      63.460  33.930  58.720  1.00  0.00           H
ATOM   3370  C   PHE A 794      67.130  37.970  56.560  1.00  0.00           C
ATOM   3371  O   PHE A 794      67.550  37.870  57.730  1.00  0.00           O
ATOM   3372  N   LEU A 795      68.030  37.940  55.580  1.00  0.00           N
ATOM   3373  HN  LEU A 795      67.780  37.990  54.620  1.00  0.00           H
ATOM   3374  CA  LEU A 795      69.440  37.780  55.770  1.00  0.00           C
ATOM   3375  HA  LEU A 795      69.530  36.850  56.310  1.00  0.00           H
ATOM   3376  CB  LEU A 795      70.120  37.760  54.360  1.00  0.00           C
ATOM   3377  HB1 LEU A 795      69.910  38.710  53.830  1.00  0.00           H
ATOM   3378  HB2 LEU A 795      69.770  36.880  53.760  1.00  0.00           H
ATOM   3379  CG  LEU A 795      71.700  37.550  54.320  1.00  0.00           C
ATOM   3380  HG  LEU A 795      72.220  38.400  54.810  1.00  0.00           H
ATOM   3381  CD1 LEU A 795      72.130  36.270  55.000  1.00  0.00           C
ATOM   3382 HD11 LEU A 795      73.240  36.190  55.040  1.00  0.00           H
ATOM   3383 HD12 LEU A 795      71.820  35.400  54.380  1.00  0.00           H
ATOM   3384 HD13 LEU A 795      71.720  36.140  56.010  1.00  0.00           H
ATOM   3385  CD2 LEU A 795      72.090  37.580  52.850  1.00  0.00           C
ATOM   3386 HD21 LEU A 795      73.190  37.650  52.750  1.00  0.00           H
ATOM   3387 HD22 LEU A 795      71.730  38.490  52.320  1.00  0.00           H
ATOM   3388 HD23 LEU A 795      71.640  36.680  52.370  1.00  0.00           H
ATOM   3389  C   LEU A 795      70.000  38.880  56.590  1.00  0.00           C
ATOM   3390  O   LEU A 795      70.700  38.600  57.570  1.00  0.00           O
ATOM   3391  N   THR A 796      69.560  40.100  56.350  1.00  0.00           N
ATOM   3392  HN  THR A 796      68.940  40.220  55.570  1.00  0.00           H
ATOM   3393  CA  THR A 796      69.820  41.180  57.250  1.00  0.00           C
ATOM   3394  HA  THR A 796      70.880  41.090  57.410  1.00  0.00           H
ATOM   3395  CB  THR A 796      69.260  42.460  56.780  1.00  0.00           C
ATOM   3396  HB  THR A 796      68.160  42.450  56.690  1.00  0.00           H
ATOM   3397  OG1 THR A 796      69.880  42.860  55.500  1.00  0.00           O
ATOM   3398  HG1 THR A 796      69.580  42.320  54.760  1.00  0.00           H
ATOM   3399  CG2 THR A 796      69.600  43.680  57.700  1.00  0.00           C
ATOM   3400 HG21 THR A 796      69.350  44.650  57.210  1.00  0.00           H
ATOM   3401 HG22 THR A 796      70.620  43.740  58.130  1.00  0.00           H
ATOM   3402 HG23 THR A 796      68.890  43.660  58.570  1.00  0.00           H
ATOM   3403  C   THR A 796      69.400  40.970  58.690  1.00  0.00           C
ATOM   3404  O   THR A 796      70.110  41.270  59.660  1.00  0.00           O
ATOM   3405  N   ILE A 797      68.170  40.480  58.970  1.00  0.00           N
ATOM   3406  HN  ILE A 797      67.640  40.200  58.180  1.00  0.00           H
ATOM   3407  CA  ILE A 797      67.610  40.390  60.340  1.00  0.00           C
ATOM   3408  HA  ILE A 797      67.860  41.310  60.840  1.00  0.00           H
ATOM   3409  CB  ILE A 797      66.080  40.010  60.270  1.00  0.00           C
ATOM   3410  HB  ILE A 797      65.970  39.210  59.510  1.00  0.00           H
ATOM   3411  CG2 ILE A 797      65.620  39.620  61.770  1.00  0.00           C
ATOM   3412 HG21 ILE A 797      65.780  38.550  62.000  1.00  0.00           H
ATOM   3413 HG22 ILE A 797      64.550  39.920  61.770  1.00  0.00           H
ATOM   3414 HG23 ILE A 797      66.150  40.290  62.480  1.00  0.00           H
ATOM   3415  CG1 ILE A 797      65.300  41.190  59.750  1.00  0.00           C
ATOM   3416 HG11 ILE A 797      65.740  41.740  58.900  1.00  0.00           H
ATOM   3417 HG12 ILE A 797      65.310  41.960  60.570  1.00  0.00           H
ATOM   3418  CD  ILE A 797      63.880  40.980  59.360  1.00  0.00           C
ATOM   3419  HD1 ILE A 797      63.920  40.370  58.420  1.00  0.00           H
ATOM   3420  HD2 ILE A 797      63.270  41.860  59.060  1.00  0.00           H
ATOM   3421  HD3 ILE A 797      63.340  40.360  60.120  1.00  0.00           H
ATOM   3422  C   ILE A 797      68.390  39.320  61.070  1.00  0.00           C
ATOM   3423  O   ILE A 797      68.810  39.520  62.220  1.00  0.00           O
ATOM   3424  N   VAL A 798      68.610  38.140  60.480  1.00  0.00           N
ATOM   3425  HN  VAL A 798      68.160  37.930  59.600  1.00  0.00           H
ATOM   3426  CA  VAL A 798      69.330  37.030  61.010  1.00  0.00           C
ATOM   3427  HA  VAL A 798      68.830  36.750  61.920  1.00  0.00           H
ATOM   3428  CB  VAL A 798      69.230  35.790  60.040  1.00  0.00           C
ATOM   3429  HB  VAL A 798      69.500  36.240  59.060  1.00  0.00           H
ATOM   3430  CG1 VAL A 798      70.300  34.720  60.530  1.00  0.00           C
ATOM   3431 HG11 VAL A 798      70.130  34.570  61.620  1.00  0.00           H
ATOM   3432 HG12 VAL A 798      71.360  34.960  60.300  1.00  0.00           H
ATOM   3433 HG13 VAL A 798      69.920  33.850  59.950  1.00  0.00           H
ATOM   3434  CG2 VAL A 798      67.850  35.190  60.000  1.00  0.00           C
ATOM   3435 HG21 VAL A 798      67.640  34.390  60.750  1.00  0.00           H
ATOM   3436 HG22 VAL A 798      67.620  34.800  58.980  1.00  0.00           H
ATOM   3437 HG23 VAL A 798      66.990  35.890  60.060  1.00  0.00           H
ATOM   3438  C   VAL A 798      70.780  37.380  61.480  1.00  0.00           C
ATOM   3439  O   VAL A 798      71.270  37.000  62.540  1.00  0.00           O
ATOM   3440  N   ILE A 799      71.520  38.140  60.660  1.00  0.00           N
ATOM   3441  HN  ILE A 799      71.190  38.320  59.740  1.00  0.00           H
ATOM   3442  CA  ILE A 799      72.780  38.660  61.020  1.00  0.00           C
ATOM   3443  HA  ILE A 799      73.430  37.860  61.360  1.00  0.00           H
ATOM   3444  CB  ILE A 799      73.550  39.160  59.780  1.00  0.00           C
ATOM   3445  HB  ILE A 799      72.910  39.950  59.330  1.00  0.00           H
ATOM   3446  CG2 ILE A 799      74.770  40.020  60.160  1.00  0.00           C
ATOM   3447 HG21 ILE A 799      74.500  41.000  60.590  1.00  0.00           H
ATOM   3448 HG22 ILE A 799      75.440  40.140  59.290  1.00  0.00           H
ATOM   3449 HG23 ILE A 799      75.400  39.480  60.910  1.00  0.00           H
ATOM   3450  CG1 ILE A 799      73.770  37.960  58.790  1.00  0.00           C
ATOM   3451 HG11 ILE A 799      72.780  37.480  58.630  1.00  0.00           H
ATOM   3452 HG12 ILE A 799      74.440  37.220  59.280  1.00  0.00           H
ATOM   3453  CD  ILE A 799      74.270  38.480  57.460  1.00  0.00           C
ATOM   3454  HD1 ILE A 799      73.600  39.260  57.050  1.00  0.00           H
ATOM   3455  HD2 ILE A 799      74.400  37.630  56.740  1.00  0.00           H
ATOM   3456  HD3 ILE A 799      75.290  38.900  57.590  1.00  0.00           H
ATOM   3457  C   ILE A 799      72.720  39.640  62.120  1.00  0.00           C
ATOM   3458  O   ILE A 799      73.390  39.460  63.130  1.00  0.00           O
ATOM   3459  N   MET A 800      71.770  40.620  62.050  1.00  0.00           N
ATOM   3460  HN  MET A 800      71.270  40.820  61.210  1.00  0.00           H
ATOM   3461  CA  MET A 800      71.670  41.690  63.090  1.00  0.00           C
ATOM   3462  HA  MET A 800      72.560  42.300  63.120  1.00  0.00           H
ATOM   3463  CB  MET A 800      70.510  42.690  62.750  1.00  0.00           C
ATOM   3464  HB1 MET A 800      70.340  43.330  63.650  1.00  0.00           H
ATOM   3465  HB2 MET A 800      69.550  42.140  62.640  1.00  0.00           H
ATOM   3466  CG  MET A 800      70.810  43.660  61.620  1.00  0.00           C
ATOM   3467  HG1 MET A 800      69.890  44.250  61.410  1.00  0.00           H
ATOM   3468  HG2 MET A 800      71.030  43.050  60.710  1.00  0.00           H
ATOM   3469  SD  MET A 800      72.080  44.910  61.800  1.00  0.00           S
ATOM   3470  CE  MET A 800      73.120  44.700  60.380  1.00  0.00           C
ATOM   3471  HE1 MET A 800      72.740  45.240  59.490  1.00  0.00           H
ATOM   3472  HE2 MET A 800      73.230  43.610  60.200  1.00  0.00           H
ATOM   3473  HE3 MET A 800      74.140  45.060  60.640  1.00  0.00           H
ATOM   3474  C   MET A 800      71.370  41.210  64.490  1.00  0.00           C
ATOM   3475  O   MET A 800      71.900  41.740  65.480  1.00  0.00           O
ATOM   3476  N   VAL A 801      70.480  40.170  64.520  1.00  0.00           N
ATOM   3477  HN  VAL A 801      70.020  40.070  63.640  1.00  0.00           H
ATOM   3478  CA  VAL A 801      69.990  39.490  65.640  1.00  0.00           C
ATOM   3479  HA  VAL A 801      69.690  40.230  66.380  1.00  0.00           H
ATOM   3480  CB  VAL A 801      68.680  38.840  65.370  1.00  0.00           C
ATOM   3481  HB  VAL A 801      68.660  37.950  64.700  1.00  0.00           H
ATOM   3482  CG1 VAL A 801      68.190  38.150  66.690  1.00  0.00           C
ATOM   3483 HG11 VAL A 801      67.140  37.790  66.680  1.00  0.00           H
ATOM   3484 HG12 VAL A 801      68.170  38.840  67.550  1.00  0.00           H
ATOM   3485 HG13 VAL A 801      68.780  37.250  66.960  1.00  0.00           H
ATOM   3486  CG2 VAL A 801      67.590  39.910  65.100  1.00  0.00           C
ATOM   3487 HG21 VAL A 801      67.860  40.340  64.110  1.00  0.00           H
ATOM   3488 HG22 VAL A 801      67.560  40.690  65.880  1.00  0.00           H
ATOM   3489 HG23 VAL A 801      66.580  39.450  65.120  1.00  0.00           H
ATOM   3490  C   VAL A 801      71.050  38.560  66.250  1.00  0.00           C
ATOM   3491  O   VAL A 801      71.190  38.460  67.480  1.00  0.00           O
ATOM   3492  N   THR A 802      71.800  37.880  65.350  1.00  0.00           N
ATOM   3493  HN  THR A 802      71.490  37.820  64.400  1.00  0.00           H
ATOM   3494  CA  THR A 802      72.900  37.060  65.740  1.00  0.00           C
ATOM   3495  HA  THR A 802      72.500  36.440  66.530  1.00  0.00           H
ATOM   3496  CB  THR A 802      73.510  36.200  64.680  1.00  0.00           C
ATOM   3497  HB  THR A 802      73.800  36.860  63.840  1.00  0.00           H
ATOM   3498  OG1 THR A 802      72.500  35.300  64.160  1.00  0.00           O
ATOM   3499  HG1 THR A 802      72.030  35.830  63.500  1.00  0.00           H
ATOM   3500  CG2 THR A 802      74.760  35.350  65.150  1.00  0.00           C
ATOM   3501 HG21 THR A 802      74.500  34.910  66.130  1.00  0.00           H
ATOM   3502 HG22 THR A 802      75.700  35.930  65.190  1.00  0.00           H
ATOM   3503 HG23 THR A 802      74.940  34.490  64.450  1.00  0.00           H
ATOM   3504  C   THR A 802      74.040  37.840  66.390  1.00  0.00           C
ATOM   3505  O   THR A 802      74.530  37.500  67.500  1.00  0.00           O
ATOM   3506  N   ILE A 803      74.360  39.030  65.830  1.00  0.00           N
ATOM   3507  HN  ILE A 803      73.950  39.350  64.980  1.00  0.00           H
ATOM   3508  CA  ILE A 803      75.480  39.800  66.330  1.00  0.00           C
ATOM   3509  HA  ILE A 803      76.240  39.100  66.640  1.00  0.00           H
ATOM   3510  CB  ILE A 803      76.070  40.730  65.350  1.00  0.00           C
ATOM   3511  HB  ILE A 803      76.290  40.130  64.450  1.00  0.00           H
ATOM   3512  CG2 ILE A 803      75.260  41.910  64.790  1.00  0.00           C
ATOM   3513 HG21 ILE A 803      74.250  41.590  64.440  1.00  0.00           H
ATOM   3514 HG22 ILE A 803      75.840  42.370  63.970  1.00  0.00           H
ATOM   3515 HG23 ILE A 803      75.190  42.690  65.590  1.00  0.00           H
ATOM   3516  CG1 ILE A 803      77.580  41.150  65.820  1.00  0.00           C
ATOM   3517 HG11 ILE A 803      77.580  41.680  66.800  1.00  0.00           H
ATOM   3518 HG12 ILE A 803      78.090  41.860  65.130  1.00  0.00           H
ATOM   3519  CD  ILE A 803      78.440  39.910  65.990  1.00  0.00           C
ATOM   3520  HD1 ILE A 803      79.500  40.250  66.010  1.00  0.00           H
ATOM   3521  HD2 ILE A 803      78.210  39.230  65.140  1.00  0.00           H
ATOM   3522  HD3 ILE A 803      78.210  39.280  66.870  1.00  0.00           H
ATOM   3523  C   ILE A 803      75.070  40.470  67.600  1.00  0.00           C
ATOM   3524  O   ILE A 803      75.790  40.640  68.490  1.00  0.00           O
ATOM   3525  N   ASP A 804      73.740  40.830  67.690  1.00  0.00           N
ATOM   3526  HN  ASP A 804      73.140  40.800  66.880  1.00  0.00           H
ATOM   3527  CA  ASP A 804      73.120  41.360  68.830  1.00  0.00           C
ATOM   3528  HA  ASP A 804      73.720  42.180  69.180  1.00  0.00           H
ATOM   3529  CB  ASP A 804      71.660  41.720  68.590  1.00  0.00           C
ATOM   3530  HB1 ASP A 804      71.080  40.820  68.280  1.00  0.00           H
ATOM   3531  HB2 ASP A 804      71.640  42.480  67.780  1.00  0.00           H
ATOM   3532  CG  ASP A 804      70.990  42.480  69.740  1.00  0.00           C
ATOM   3533  OD1 ASP A 804      71.500  43.590  70.160  1.00  0.00           O
ATOM   3534  OD2 ASP A 804      69.950  41.940  70.210  1.00  0.00           O
ATOM   3535  C   ASP A 804      73.210  40.400  69.950  1.00  0.00           C
ATOM   3536  O   ASP A 804      73.460  40.790  71.110  1.00  0.00           O
ATOM   3537  N   TYR A 805      72.930  39.070  69.790  1.00  0.00           N
ATOM   3538  HN  TYR A 805      72.650  38.710  68.910  1.00  0.00           H
ATOM   3539  CA  TYR A 805      72.890  38.080  70.820  1.00  0.00           C
ATOM   3540  HA  TYR A 805      72.350  38.570  71.620  1.00  0.00           H
ATOM   3541  CB  TYR A 805      72.260  36.730  70.320  1.00  0.00           C
ATOM   3542  HB1 TYR A 805      72.880  36.520  69.410  1.00  0.00           H
ATOM   3543  HB2 TYR A 805      71.220  36.950  69.990  1.00  0.00           H
ATOM   3544  CG  TYR A 805      72.290  35.590  71.270  1.00  0.00           C
ATOM   3545  CD1 TYR A 805      71.250  35.420  72.250  1.00  0.00           C
ATOM   3546  HD1 TYR A 805      70.340  36.010  72.210  1.00  0.00           H
ATOM   3547  CE1 TYR A 805      71.410  34.450  73.300  1.00  0.00           C
ATOM   3548  HE1 TYR A 805      70.600  34.290  74.010  1.00  0.00           H
ATOM   3549  CZ  TYR A 805      72.550  33.610  73.310  1.00  0.00           C
ATOM   3550  OH  TYR A 805      72.770  32.750  74.410  1.00  0.00           O
ATOM   3551  HH  TYR A 805      73.700  32.520  74.480  1.00  0.00           H
ATOM   3552  CD2 TYR A 805      73.440  34.730  71.350  1.00  0.00           C
ATOM   3553  HD2 TYR A 805      74.270  34.930  70.680  1.00  0.00           H
ATOM   3554  CE2 TYR A 805      73.570  33.840  72.390  1.00  0.00           C
ATOM   3555  HE2 TYR A 805      74.440  33.190  72.390  1.00  0.00           H
ATOM   3556  C   TYR A 805      74.280  37.820  71.440  1.00  0.00           C
ATOM   3557  O   TYR A 805      74.430  37.780  72.660  1.00  0.00           O
ATOM   3558  N   LEU A 806      75.340  37.790  70.640  1.00  0.00           N
ATOM   3559  HN  LEU A 806      74.970  37.800  69.720  1.00  0.00           H
ATOM   3560  CA  LEU A 806      76.810  37.730  70.990  1.00  0.00           C
ATOM   3561  HA  LEU A 806      76.880  36.920  71.700  1.00  0.00           H
ATOM   3562  CB  LEU A 806      77.670  37.580  69.720  1.00  0.00           C
ATOM   3563  HB1 LEU A 806      78.760  37.680  69.940  1.00  0.00           H
ATOM   3564  HB2 LEU A 806      77.360  38.380  69.020  1.00  0.00           H
ATOM   3565  CG  LEU A 806      77.450  36.270  68.920  1.00  0.00           C
ATOM   3566  HG  LEU A 806      76.370  36.130  68.700  1.00  0.00           H
ATOM   3567  CD1 LEU A 806      78.260  36.350  67.600  1.00  0.00           C
ATOM   3568 HD11 LEU A 806      77.830  37.210  67.050  1.00  0.00           H
ATOM   3569 HD12 LEU A 806      78.150  35.420  66.990  1.00  0.00           H
ATOM   3570 HD13 LEU A 806      79.340  36.580  67.720  1.00  0.00           H
ATOM   3571  CD2 LEU A 806      78.000  35.070  69.720  1.00  0.00           C
ATOM   3572 HD21 LEU A 806      77.230  34.850  70.490  1.00  0.00           H
ATOM   3573 HD22 LEU A 806      79.020  35.290  70.100  1.00  0.00           H
ATOM   3574 HD23 LEU A 806      78.030  34.240  68.980  1.00  0.00           H
ATOM   3575  C   LEU A 806      77.270  38.880  71.810  1.00  0.00           C
ATOM   3576  O   LEU A 806      77.870  38.740  72.930  1.00  0.00           O
ATOM   3577  N   VAL A 807      76.930  40.130  71.450  1.00  0.00           N
ATOM   3578  HN  VAL A 807      76.400  40.280  70.610  1.00  0.00           H
ATOM   3579  CA  VAL A 807      77.320  41.300  72.100  1.00  0.00           C
ATOM   3580  HA  VAL A 807      78.390  41.300  72.240  1.00  0.00           H
ATOM   3581  CB  VAL A 807      77.000  42.440  71.150  1.00  0.00           C
ATOM   3582  HB  VAL A 807      76.050  42.330  70.580  1.00  0.00           H
ATOM   3583  CG1 VAL A 807      77.010  43.860  71.740  1.00  0.00           C
ATOM   3584 HG11 VAL A 807      77.760  43.920  72.560  1.00  0.00           H
ATOM   3585 HG12 VAL A 807      76.010  44.080  72.170  1.00  0.00           H
ATOM   3586 HG13 VAL A 807      77.150  44.570  70.910  1.00  0.00           H
ATOM   3587  CG2 VAL A 807      78.020  42.470  69.950  1.00  0.00           C
ATOM   3588 HG21 VAL A 807      77.670  43.320  69.330  1.00  0.00           H
ATOM   3589 HG22 VAL A 807      78.190  41.530  69.380  1.00  0.00           H
ATOM   3590 HG23 VAL A 807      79.020  42.820  70.270  1.00  0.00           H
ATOM   3591  C   VAL A 807      76.690  41.490  73.440  1.00  0.00           C
ATOM   3592  O   VAL A 807      77.360  42.040  74.370  1.00  0.00           O
ATOM   3593  N   GLY A 808      75.450  41.120  73.680  1.00  0.00           N
ATOM   3594  HN  GLY A 808      74.830  40.770  72.980  1.00  0.00           H
ATOM   3595  CA  GLY A 808      74.880  41.120  74.990  1.00  0.00           C
ATOM   3596  HA1 GLY A 808      75.480  40.570  75.700  1.00  0.00           H
ATOM   3597  HA2 GLY A 808      73.860  40.770  74.890  1.00  0.00           H
ATOM   3598  C   GLY A 808      74.730  42.450  75.640  1.00  0.00           C
ATOM   3599  O   GLY A 808      75.110  42.660  76.810  1.00  0.00           O
ATOM   3600  N   VAL A 809      74.020  43.340  74.930  1.00  0.00           N
ATOM   3601  HN  VAL A 809      73.610  43.150  74.030  1.00  0.00           H
ATOM   3602  CA  VAL A 809      73.450  44.610  75.370  1.00  0.00           C
ATOM   3603  HA  VAL A 809      73.830  44.820  76.360  1.00  0.00           H
ATOM   3604  CB  VAL A 809      73.950  45.800  74.380  1.00  0.00           C
ATOM   3605  HB  VAL A 809      73.870  45.440  73.320  1.00  0.00           H
ATOM   3606  CG1 VAL A 809      73.040  47.050  74.470  1.00  0.00           C
ATOM   3607 HG11 VAL A 809      71.990  46.780  74.190  1.00  0.00           H
ATOM   3608 HG12 VAL A 809      73.420  47.870  73.830  1.00  0.00           H
ATOM   3609 HG13 VAL A 809      73.040  47.310  75.550  1.00  0.00           H
ATOM   3610  CG2 VAL A 809      75.420  46.040  74.700  1.00  0.00           C
ATOM   3611 HG21 VAL A 809      75.680  47.100  74.490  1.00  0.00           H
ATOM   3612 HG22 VAL A 809      76.070  45.460  74.020  1.00  0.00           H
ATOM   3613 HG23 VAL A 809      75.790  45.720  75.690  1.00  0.00           H
ATOM   3614  C   VAL A 809      71.890  44.520  75.450  1.00  0.00           C
ATOM   3615  O   VAL A 809      71.300  43.710  74.810  1.00  0.00           O
ATOM   3616  N   PRO A 810      71.250  45.290  76.380  1.00  0.00           N
ATOM   3617  CD  PRO A 810      71.890  45.730  77.600  1.00  0.00           C
ATOM   3618  HD1 PRO A 810      72.810  46.320  77.460  1.00  0.00           H
ATOM   3619  HD2 PRO A 810      72.190  44.960  78.350  1.00  0.00           H
ATOM   3620  CA  PRO A 810      69.760  45.190  76.500  1.00  0.00           C
ATOM   3621  HA  PRO A 810      69.380  44.190  76.420  1.00  0.00           H
ATOM   3622  CB  PRO A 810      69.560  45.620  77.930  1.00  0.00           C
ATOM   3623  HB1 PRO A 810      69.590  44.720  78.560  1.00  0.00           H
ATOM   3624  HB2 PRO A 810      68.580  46.110  78.130  1.00  0.00           H
ATOM   3625  CG  PRO A 810      70.730  46.530  78.190  1.00  0.00           C
ATOM   3626  HG1 PRO A 810      70.530  47.420  77.570  1.00  0.00           H
ATOM   3627  HG2 PRO A 810      70.860  46.850  79.250  1.00  0.00           H
ATOM   3628  C   PRO A 810      69.120  46.140  75.460  1.00  0.00           C
ATOM   3629  O   PRO A 810      68.680  47.210  75.820  1.00  0.00           O
ATOM   3630  N   SER A 811      69.150  45.660  74.230  1.00  0.00           N
ATOM   3631  HN  SER A 811      69.610  44.790  74.060  1.00  0.00           H
ATOM   3632  CA  SER A 811      68.630  46.410  73.110  1.00  0.00           C
ATOM   3633  HA  SER A 811      68.930  47.430  73.290  1.00  0.00           H
ATOM   3634  CB  SER A 811      69.380  45.970  71.810  1.00  0.00           C
ATOM   3635  HB1 SER A 811      70.480  46.060  71.860  1.00  0.00           H
ATOM   3636  HB2 SER A 811      68.960  46.650  71.040  1.00  0.00           H
ATOM   3637  OG  SER A 811      69.190  44.620  71.400  1.00  0.00           O
ATOM   3638  HG1 SER A 811      69.880  44.340  70.800  1.00  0.00           H
ATOM   3639  C   SER A 811      67.130  46.080  73.120  1.00  0.00           C
ATOM   3640  O   SER A 811      66.800  44.900  73.290  1.00  0.00           O
ATOM   3641  N   PRO A 812      66.220  47.020  73.110  1.00  0.00           N
ATOM   3642  CD  PRO A 812      66.300  48.450  72.800  1.00  0.00           C
ATOM   3643  HD1 PRO A 812      66.130  48.740  71.740  1.00  0.00           H
ATOM   3644  HD2 PRO A 812      67.260  48.850  73.180  1.00  0.00           H
ATOM   3645  CA  PRO A 812      64.820  46.760  73.480  1.00  0.00           C
ATOM   3646  HA  PRO A 812      64.790  46.260  74.440  1.00  0.00           H
ATOM   3647  CB  PRO A 812      64.090  48.040  73.530  1.00  0.00           C
ATOM   3648  HB1 PRO A 812      63.230  48.050  74.240  1.00  0.00           H
ATOM   3649  HB2 PRO A 812      63.630  48.380  72.580  1.00  0.00           H
ATOM   3650  CG  PRO A 812      65.200  49.070  73.730  1.00  0.00           C
ATOM   3651  HG1 PRO A 812      65.020  50.110  73.400  1.00  0.00           H
ATOM   3652  HG2 PRO A 812      65.620  48.990  74.760  1.00  0.00           H
ATOM   3653  C   PRO A 812      64.160  45.730  72.550  1.00  0.00           C
ATOM   3654  O   PRO A 812      64.310  45.830  71.340  1.00  0.00           O
ATOM   3655  N   LYS A 813      63.500  44.630  73.050  1.00  0.00           N
ATOM   3656  HN  LYS A 813      63.490  44.470  74.030  1.00  0.00           H
ATOM   3657  CA  LYS A 813      63.070  43.510  72.250  1.00  0.00           C
ATOM   3658  HA  LYS A 813      63.580  43.590  71.300  1.00  0.00           H
ATOM   3659  CB  LYS A 813      63.430  42.130  72.880  1.00  0.00           C
ATOM   3660  HB1 LYS A 813      63.220  41.400  72.080  1.00  0.00           H
ATOM   3661  HB2 LYS A 813      62.960  42.070  73.880  1.00  0.00           H
ATOM   3662  CG  LYS A 813      64.940  41.920  73.100  1.00  0.00           C
ATOM   3663  HG1 LYS A 813      65.040  40.910  73.540  1.00  0.00           H
ATOM   3664  HG2 LYS A 813      65.360  42.600  73.870  1.00  0.00           H
ATOM   3665  CD  LYS A 813      65.750  42.030  71.760  1.00  0.00           C
ATOM   3666  HD1 LYS A 813      65.650  43.100  71.500  1.00  0.00           H
ATOM   3667  HD2 LYS A 813      65.150  41.470  70.990  1.00  0.00           H
ATOM   3668  CE  LYS A 813      67.220  41.630  71.810  1.00  0.00           C
ATOM   3669  HE1 LYS A 813      67.580  41.610  70.750  1.00  0.00           H
ATOM   3670  HE2 LYS A 813      67.230  40.560  72.120  1.00  0.00           H
ATOM   3671  NZ  LYS A 813      68.020  42.490  72.650  1.00  0.00           N
ATOM   3672  HZ1 LYS A 813      67.680  43.460  72.440  1.00  0.00           H
ATOM   3673  HZ2 LYS A 813      69.030  42.300  72.460  1.00  0.00           H
ATOM   3674  HZ3 LYS A 813      67.770  42.430  73.650  1.00  0.00           H
ATOM   3675  C   LYS A 813      61.550  43.640  71.970  1.00  0.00           C
ATOM   3676  O   LYS A 813      60.900  44.480  72.630  1.00  0.00           O
ATOM   3677  N   LEU A 814      61.170  42.930  70.940  1.00  0.00           N
ATOM   3678  HN  LEU A 814      61.870  42.500  70.360  1.00  0.00           H
ATOM   3679  CA  LEU A 814      59.850  42.650  70.600  1.00  0.00           C
ATOM   3680  HA  LEU A 814      59.350  43.590  70.380  1.00  0.00           H
ATOM   3681  CB  LEU A 814      59.830  41.730  69.370  1.00  0.00           C
ATOM   3682  HB1 LEU A 814      60.360  40.780  69.580  1.00  0.00           H
ATOM   3683  HB2 LEU A 814      60.490  42.140  68.570  1.00  0.00           H
ATOM   3684  CG  LEU A 814      58.450  41.360  68.760  1.00  0.00           C
ATOM   3685  HG  LEU A 814      57.730  40.870  69.450  1.00  0.00           H
ATOM   3686  CD1 LEU A 814      57.730  42.590  68.230  1.00  0.00           C
ATOM   3687 HD11 LEU A 814      56.720  42.330  67.830  1.00  0.00           H
ATOM   3688 HD12 LEU A 814      58.260  43.160  67.450  1.00  0.00           H
ATOM   3689 HD13 LEU A 814      57.380  43.330  68.980  1.00  0.00           H
ATOM   3690  CD2 LEU A 814      58.710  40.440  67.600  1.00  0.00           C
ATOM   3691 HD21 LEU A 814      59.630  40.720  67.040  1.00  0.00           H
ATOM   3692 HD22 LEU A 814      57.770  40.290  67.030  1.00  0.00           H
ATOM   3693 HD23 LEU A 814      58.800  39.440  68.060  1.00  0.00           H
ATOM   3694  C   LEU A 814      59.130  41.990  71.750  1.00  0.00           C
ATOM   3695  O   LEU A 814      59.560  40.940  72.280  1.00  0.00           O
ATOM   3696  N   HSD A 815      58.010  42.470  72.320  1.00  0.00           N
ATOM   3697  HN  HSD A 815      57.570  43.280  71.950  1.00  0.00           H
ATOM   3698  CA  HSD A 815      57.290  41.680  73.370  1.00  0.00           C
ATOM   3699  HA  HSD A 815      57.950  41.110  74.010  1.00  0.00           H
ATOM   3700  CB  HSD A 815      56.610  42.600  74.410  1.00  0.00           C
ATOM   3701  HB1 HSD A 815      56.030  43.350  73.830  1.00  0.00           H
ATOM   3702  HB2 HSD A 815      57.430  43.110  74.980  1.00  0.00           H
ATOM   3703  ND1 HSD A 815      55.950  40.860  76.230  1.00  0.00           N
ATOM   3704  HD1 HSD A 815      56.840  40.420  76.330  1.00  0.00           H
ATOM   3705  CG  HSD A 815      55.720  41.940  75.390  1.00  0.00           C
ATOM   3706  CE1 HSD A 815      54.760  40.620  76.870  1.00  0.00           C
ATOM   3707  HE1 HSD A 815      54.570  39.780  77.530  1.00  0.00           H
ATOM   3708  NE2 HSD A 815      53.810  41.490  76.460  1.00  0.00           N
ATOM   3709  CD2 HSD A 815      54.410  42.320  75.520  1.00  0.00           C
ATOM   3710  HD2 HSD A 815      53.830  43.060  74.970  1.00  0.00           H
ATOM   3711  C   HSD A 815      56.330  40.800  72.720  1.00  0.00           C
ATOM   3712  O   HSD A 815      55.320  41.160  72.080  1.00  0.00           O
ATOM   3713  N   VAL A 816      56.510  39.480  72.820  1.00  0.00           N
ATOM   3714  HN  VAL A 816      57.300  39.220  73.360  1.00  0.00           H
ATOM   3715  CA  VAL A 816      55.680  38.450  72.350  1.00  0.00           C
ATOM   3716  HA  VAL A 816      54.870  38.750  71.700  1.00  0.00           H
ATOM   3717  CB  VAL A 816      56.450  37.460  71.480  1.00  0.00           C
ATOM   3718  HB  VAL A 816      57.130  36.820  72.070  1.00  0.00           H
ATOM   3719  CG1 VAL A 816      55.370  36.470  70.910  1.00  0.00           C
ATOM   3720 HG11 VAL A 816      55.110  35.780  71.740  1.00  0.00           H
ATOM   3721 HG12 VAL A 816      55.880  35.750  70.220  1.00  0.00           H
ATOM   3722 HG13 VAL A 816      54.720  37.100  70.280  1.00  0.00           H
ATOM   3723  CG2 VAL A 816      57.360  38.170  70.450  1.00  0.00           C
ATOM   3724 HG21 VAL A 816      56.730  38.810  69.790  1.00  0.00           H
ATOM   3725 HG22 VAL A 816      57.860  37.430  69.790  1.00  0.00           H
ATOM   3726 HG23 VAL A 816      58.170  38.750  70.940  1.00  0.00           H
ATOM   3727  C   VAL A 816      55.120  37.720  73.650  1.00  0.00           C
ATOM   3728  O   VAL A 816      55.920  37.230  74.500  1.00  0.00           O
ATOM   3729  N   PRO A 817      53.780  37.730  73.830  1.00  0.00           N
ATOM   3730  CD  PRO A 817      52.780  38.700  73.350  1.00  0.00           C
ATOM   3731  HD1 PRO A 817      52.680  38.510  72.260  1.00  0.00           H
ATOM   3732  HD2 PRO A 817      53.190  39.740  73.390  1.00  0.00           H
ATOM   3733  CA  PRO A 817      53.050  36.750  74.580  1.00  0.00           C
ATOM   3734  HA  PRO A 817      53.340  36.930  75.610  1.00  0.00           H
ATOM   3735  CB  PRO A 817      51.620  36.960  74.290  1.00  0.00           C
ATOM   3736  HB1 PRO A 817      50.930  36.660  75.120  1.00  0.00           H
ATOM   3737  HB2 PRO A 817      51.270  36.460  73.370  1.00  0.00           H
ATOM   3738  CG  PRO A 817      51.550  38.480  74.160  1.00  0.00           C
ATOM   3739  HG1 PRO A 817      50.610  38.830  73.670  1.00  0.00           H
ATOM   3740  HG2 PRO A 817      51.650  38.910  75.180  1.00  0.00           H
ATOM   3741  C   PRO A 817      53.420  35.270  74.260  1.00  0.00           C
ATOM   3742  O   PRO A 817      53.560  34.960  73.090  1.00  0.00           O
ATOM   3743  N   GLU A 818      53.500  34.430  75.270  1.00  0.00           N
ATOM   3744  HN  GLU A 818      53.460  34.740  76.210  1.00  0.00           H
ATOM   3745  CA  GLU A 818      54.010  33.040  74.940  1.00  0.00           C
ATOM   3746  HA  GLU A 818      54.250  32.890  73.900  1.00  0.00           H
ATOM   3747  CB  GLU A 818      55.180  32.900  75.910  1.00  0.00           C
ATOM   3748  HB1 GLU A 818      55.760  31.980  75.660  1.00  0.00           H
ATOM   3749  HB2 GLU A 818      54.760  32.780  76.940  1.00  0.00           H
ATOM   3750  CG  GLU A 818      56.190  34.080  75.840  1.00  0.00           C
ATOM   3751  HG1 GLU A 818      55.720  34.960  76.320  1.00  0.00           H
ATOM   3752  HG2 GLU A 818      56.400  34.330  74.770  1.00  0.00           H
ATOM   3753  CD  GLU A 818      57.560  33.740  76.510  1.00  0.00           C
ATOM   3754  OE1 GLU A 818      58.140  34.640  77.210  1.00  0.00           O
ATOM   3755  OE2 GLU A 818      58.080  32.590  76.400  1.00  0.00           O
ATOM   3756  C   GLU A 818      52.950  31.980  75.260  1.00  0.00           C
ATOM   3757  O   GLU A 818      53.180  30.760  75.380  1.00  0.00           O
ATOM   3758  N   LYS A 819      51.690  32.510  75.200  1.00  0.00           N
ATOM   3759  HN  LYS A 819      51.630  33.490  75.060  1.00  0.00           H
ATOM   3760  CA  LYS A 819      50.440  31.800  75.100  1.00  0.00           C
ATOM   3761  HA  LYS A 819      50.580  30.840  74.630  1.00  0.00           H
ATOM   3762  CB  LYS A 819      49.760  31.600  76.510  1.00  0.00           C
ATOM   3763  HB1 LYS A 819      50.430  30.950  77.110  1.00  0.00           H
ATOM   3764  HB2 LYS A 819      48.870  30.970  76.320  1.00  0.00           H
ATOM   3765  CG  LYS A 819      49.330  32.770  77.320  1.00  0.00           C
ATOM   3766  HG1 LYS A 819      48.800  32.290  78.180  1.00  0.00           H
ATOM   3767  HG2 LYS A 819      48.600  33.400  76.770  1.00  0.00           H
ATOM   3768  CD  LYS A 819      50.540  33.600  77.760  1.00  0.00           C
ATOM   3769  HD1 LYS A 819      50.850  34.290  76.950  1.00  0.00           H
ATOM   3770  HD2 LYS A 819      51.430  33.010  78.060  1.00  0.00           H
ATOM   3771  CE  LYS A 819      50.300  34.440  78.960  1.00  0.00           C
ATOM   3772  HE1 LYS A 819      51.200  35.030  79.190  1.00  0.00           H
ATOM   3773  HE2 LYS A 819      49.970  33.750  79.770  1.00  0.00           H
ATOM   3774  NZ  LYS A 819      49.090  35.340  78.760  1.00  0.00           N
ATOM   3775  HZ1 LYS A 819      48.900  35.830  79.650  1.00  0.00           H
ATOM   3776  HZ2 LYS A 819      48.160  34.910  78.640  1.00  0.00           H
ATOM   3777  HZ3 LYS A 819      49.300  35.970  77.950  1.00  0.00           H
ATOM   3778  C   LYS A 819      49.560  32.600  74.150  1.00  0.00           C
ATOM   3779  O   LYS A 819      49.800  33.780  73.910  1.00  0.00           O
ATOM   3780  N   PHE A 820      48.460  31.930  73.640  1.00  0.00           N
ATOM   3781  HN  PHE A 820      48.250  31.020  73.980  1.00  0.00           H
ATOM   3782  CA  PHE A 820      47.520  32.630  72.780  1.00  0.00           C
ATOM   3783  HA  PHE A 820      48.030  33.380  72.190  1.00  0.00           H
ATOM   3784  CB  PHE A 820      46.880  31.660  71.760  1.00  0.00           C
ATOM   3785  HB1 PHE A 820      46.180  30.970  72.280  1.00  0.00           H
ATOM   3786  HB2 PHE A 820      47.570  31.140  71.060  1.00  0.00           H
ATOM   3787  CG  PHE A 820      45.970  32.410  70.800  1.00  0.00           C
ATOM   3788  CD1 PHE A 820      44.660  32.110  70.690  1.00  0.00           C
ATOM   3789  HD1 PHE A 820      44.130  31.390  71.310  1.00  0.00           H
ATOM   3790  CE1 PHE A 820      43.790  32.710  69.790  1.00  0.00           C
ATOM   3791  HE1 PHE A 820      42.780  32.340  69.760  1.00  0.00           H
ATOM   3792  CZ  PHE A 820      44.270  33.590  68.850  1.00  0.00           C
ATOM   3793  HZ  PHE A 820      43.570  34.020  68.150  1.00  0.00           H
ATOM   3794  CD2 PHE A 820      46.510  33.250  69.740  1.00  0.00           C
ATOM   3795  HD2 PHE A 820      47.540  33.490  69.610  1.00  0.00           H
ATOM   3796  CE2 PHE A 820      45.620  33.970  68.890  1.00  0.00           C
ATOM   3797  HE2 PHE A 820      46.100  34.710  68.260  1.00  0.00           H
ATOM   3798  C   PHE A 820      46.460  33.400  73.600  1.00  0.00           C
ATOM   3799  O   PHE A 820      45.390  32.910  73.910  1.00  0.00           O
ATOM   3800  N   GLU A 821      46.890  34.680  74.020  1.00  0.00           N
ATOM   3801  HN  GLU A 821      47.680  35.180  73.650  1.00  0.00           H
ATOM   3802  CA  GLU A 821      46.010  35.530  74.770  1.00  0.00           C
ATOM   3803  HA  GLU A 821      45.000  35.240  74.490  1.00  0.00           H
ATOM   3804  CB  GLU A 821      46.110  35.390  76.330  1.00  0.00           C
ATOM   3805  HB1 GLU A 821      45.600  36.250  76.820  1.00  0.00           H
ATOM   3806  HB2 GLU A 821      47.170  35.570  76.610  1.00  0.00           H
ATOM   3807  CG  GLU A 821      45.600  34.040  76.890  1.00  0.00           C
ATOM   3808  HG1 GLU A 821      46.250  33.180  76.600  1.00  0.00           H
ATOM   3809  HG2 GLU A 821      44.560  33.850  76.570  1.00  0.00           H
ATOM   3810  CD  GLU A 821      45.620  33.980  78.400  1.00  0.00           C
ATOM   3811  OE1 GLU A 821      44.560  33.960  79.060  1.00  0.00           O
ATOM   3812  OE2 GLU A 821      46.760  34.040  78.900  1.00  0.00           O
ATOM   3813  C   GLU A 821      46.180  36.940  74.340  1.00  0.00           C
ATOM   3814  O   GLU A 821      47.280  37.250  73.980  1.00  0.00           O
ATOM   3815  N   PRO A 822      45.230  37.870  74.370  1.00  0.00           N
ATOM   3816  CD  PRO A 822      43.910  37.590  74.930  1.00  0.00           C
ATOM   3817  HD1 PRO A 822      44.010  37.540  76.030  1.00  0.00           H
ATOM   3818  HD2 PRO A 822      43.380  36.680  74.590  1.00  0.00           H
ATOM   3819  CA  PRO A 822      45.490  39.290  74.260  1.00  0.00           C
ATOM   3820  HA  PRO A 822      45.700  39.540  73.230  1.00  0.00           H
ATOM   3821  CB  PRO A 822      44.140  39.860  74.810  1.00  0.00           C
ATOM   3822  HB1 PRO A 822      43.860  40.810  74.300  1.00  0.00           H
ATOM   3823  HB2 PRO A 822      44.270  40.150  75.870  1.00  0.00           H
ATOM   3824  CG  PRO A 822      43.100  38.800  74.660  1.00  0.00           C
ATOM   3825  HG1 PRO A 822      42.230  38.880  75.340  1.00  0.00           H
ATOM   3826  HG2 PRO A 822      42.780  38.940  73.600  1.00  0.00           H
ATOM   3827  C   PRO A 822      46.770  39.860  74.940  1.00  0.00           C
ATOM   3828  O   PRO A 822      47.120  39.530  76.050  1.00  0.00           O
ATOM   3829  N   THR A 823      47.400  40.820  74.250  1.00  0.00           N
ATOM   3830  HN  THR A 823      47.110  40.900  73.300  1.00  0.00           H
ATOM   3831  CA  THR A 823      48.750  41.270  74.630  1.00  0.00           C
ATOM   3832  HA  THR A 823      49.410  40.420  74.640  1.00  0.00           H
ATOM   3833  CB  THR A 823      49.280  42.230  73.640  1.00  0.00           C
ATOM   3834  HB  THR A 823      48.490  42.990  73.450  1.00  0.00           H
ATOM   3835  OG1 THR A 823      49.540  41.670  72.410  1.00  0.00           O
ATOM   3836  HG1 THR A 823      48.700  41.550  71.960  1.00  0.00           H
ATOM   3837  CG2 THR A 823      50.610  42.840  73.900  1.00  0.00           C
ATOM   3838 HG21 THR A 823      50.970  43.480  73.070  1.00  0.00           H
ATOM   3839 HG22 THR A 823      51.350  42.050  74.180  1.00  0.00           H
ATOM   3840 HG23 THR A 823      50.460  43.570  74.740  1.00  0.00           H
ATOM   3841  C   THR A 823      48.910  41.840  76.010  1.00  0.00           C
ATOM   3842  O   THR A 823      49.870  41.640  76.740  1.00  0.00           O
ATOM   3843  N   HSD A 824      47.890  42.550  76.500  1.00  0.00           N
ATOM   3844  HN  HSD A 824      47.260  42.870  75.790  1.00  0.00           H
ATOM   3845  CA  HSD A 824      47.730  43.080  77.910  1.00  0.00           C
ATOM   3846  HA  HSD A 824      48.570  42.800  78.520  1.00  0.00           H
ATOM   3847  CB  HSD A 824      47.670  44.630  77.950  1.00  0.00           C
ATOM   3848  HB1 HSD A 824      46.830  45.000  77.320  1.00  0.00           H
ATOM   3849  HB2 HSD A 824      48.580  45.110  77.540  1.00  0.00           H
ATOM   3850  ND1 HSD A 824      48.500  45.700  80.130  1.00  0.00           N
ATOM   3851  HD1 HSD A 824      49.480  45.640  79.950  1.00  0.00           H
ATOM   3852  CG  HSD A 824      47.460  45.170  79.330  1.00  0.00           C
ATOM   3853  CE1 HSD A 824      47.990  46.530  81.060  1.00  0.00           C
ATOM   3854  HE1 HSD A 824      48.620  47.050  81.790  1.00  0.00           H
ATOM   3855  NE2 HSD A 824      46.710  46.580  80.930  1.00  0.00           N
ATOM   3856  CD2 HSD A 824      46.370  45.750  79.810  1.00  0.00           C
ATOM   3857  HD2 HSD A 824      45.330  45.690  79.520  1.00  0.00           H
ATOM   3858  C   HSD A 824      46.480  42.510  78.440  1.00  0.00           C
ATOM   3859  O   HSD A 824      45.470  42.780  77.820  1.00  0.00           O
ATOM   3860  N   PRO A 825      46.470  41.750  79.540  1.00  0.00           N
ATOM   3861  CD  PRO A 825      47.630  41.060  80.070  1.00  0.00           C
ATOM   3862  HD1 PRO A 825      48.320  41.820  80.500  1.00  0.00           H
ATOM   3863  HD2 PRO A 825      48.070  40.420  79.270  1.00  0.00           H
ATOM   3864  CA  PRO A 825      45.240  41.240  80.190  1.00  0.00           C
ATOM   3865  HA  PRO A 825      44.790  40.490  79.550  1.00  0.00           H
ATOM   3866  CB  PRO A 825      45.750  40.690  81.500  1.00  0.00           C
ATOM   3867  HB1 PRO A 825      44.990  40.010  81.920  1.00  0.00           H
ATOM   3868  HB2 PRO A 825      45.960  41.470  82.260  1.00  0.00           H
ATOM   3869  CG  PRO A 825      47.120  40.050  81.150  1.00  0.00           C
ATOM   3870  HG1 PRO A 825      47.720  39.840  82.050  1.00  0.00           H
ATOM   3871  HG2 PRO A 825      46.840  39.060  80.750  1.00  0.00           H
ATOM   3872  C   PRO A 825      44.160  42.290  80.400  1.00  0.00           C
ATOM   3873  O   PRO A 825      44.320  43.240  81.130  1.00  0.00           O
ATOM   3874  N   GLU A 826      42.950  42.030  79.820  1.00  0.00           N
ATOM   3875  HN  GLU A 826      42.940  41.260  79.180  1.00  0.00           H
ATOM   3876  CA  GLU A 826      41.690  42.730  80.270  1.00  0.00           C
ATOM   3877  HA  GLU A 826      41.650  42.570  81.340  1.00  0.00           H
ATOM   3878  CB  GLU A 826      41.790  44.210  79.820  1.00  0.00           C
ATOM   3879  HB1 GLU A 826      42.770  44.640  80.110  1.00  0.00           H
ATOM   3880  HB2 GLU A 826      41.020  44.850  80.310  1.00  0.00           H
ATOM   3881  CG  GLU A 826      41.730  44.480  78.320  1.00  0.00           C
ATOM   3882  HG1 GLU A 826      40.730  44.300  77.850  1.00  0.00           H
ATOM   3883  HG2 GLU A 826      42.610  43.990  77.850  1.00  0.00           H
ATOM   3884  CD  GLU A 826      41.890  46.010  78.060  1.00  0.00           C
ATOM   3885  OE1 GLU A 826      42.920  46.500  77.610  1.00  0.00           O
ATOM   3886  OE2 GLU A 826      40.820  46.640  78.260  1.00  0.00           O
ATOM   3887  C   GLU A 826      40.440  42.110  79.640  1.00  0.00           C
ATOM   3888  O   GLU A 826      39.380  42.410  80.140  1.00  0.00           O
ATOM   3889  N   ARG A 827      40.510  41.280  78.600  1.00  0.00           N
ATOM   3890  HN  ARG A 827      41.380  40.950  78.250  1.00  0.00           H
ATOM   3891  CA  ARG A 827      39.280  40.880  77.920  1.00  0.00           C
ATOM   3892  HA  ARG A 827      38.430  40.780  78.560  1.00  0.00           H
ATOM   3893  CB  ARG A 827      38.770  41.960  76.850  1.00  0.00           C
ATOM   3894  HB1 ARG A 827      38.930  42.980  77.240  1.00  0.00           H
ATOM   3895  HB2 ARG A 827      37.680  41.790  76.700  1.00  0.00           H
ATOM   3896  CG  ARG A 827      39.500  41.960  75.450  1.00  0.00           C
ATOM   3897  HG1 ARG A 827      39.830  40.930  75.240  1.00  0.00           H
ATOM   3898  HG2 ARG A 827      40.380  42.660  75.420  1.00  0.00           H
ATOM   3899  CD  ARG A 827      38.630  42.320  74.240  1.00  0.00           C
ATOM   3900  HD1 ARG A 827      38.310  43.380  74.260  1.00  0.00           H
ATOM   3901  HD2 ARG A 827      37.750  41.650  74.380  1.00  0.00           H
ATOM   3902  NE  ARG A 827      39.410  42.120  72.970  1.00  0.00           N
ATOM   3903  HE  ARG A 827      40.400  42.250  72.890  1.00  0.00           H
ATOM   3904  CZ  ARG A 827      38.920  41.420  71.990  1.00  0.00           C
ATOM   3905  NH1 ARG A 827      37.660  41.140  71.700  1.00  0.00           N
ATOM   3906 HH11 ARG A 827      36.960  41.490  72.320  1.00  0.00           H
ATOM   3907 HH12 ARG A 827      37.450  40.450  71.020  1.00  0.00           H
ATOM   3908  NH2 ARG A 827      39.850  40.960  71.190  1.00  0.00           N
ATOM   3909 HH21 ARG A 827      40.760  41.370  71.240  1.00  0.00           H
ATOM   3910 HH22 ARG A 827      39.570  40.500  70.350  1.00  0.00           H
ATOM   3911  C   ARG A 827      39.440  39.570  77.300  1.00  0.00           C
ATOM   3912  O   ARG A 827      40.490  38.940  77.240  1.00  0.00           O
ATOM   3913  N   GLY A 828      38.360  39.000  76.800  1.00  0.00           N
ATOM   3914  HN  GLY A 828      37.490  39.470  76.680  1.00  0.00           H
ATOM   3915  CA  GLY A 828      38.310  37.720  76.150  1.00  0.00           C
ATOM   3916  HA1 GLY A 828      37.520  37.160  76.640  1.00  0.00           H
ATOM   3917  HA2 GLY A 828      39.190  37.110  76.280  1.00  0.00           H
ATOM   3918  C   GLY A 828      38.090  37.900  74.680  1.00  0.00           C
ATOM   3919  O   GLY A 828      37.970  39.020  74.300  1.00  0.00           O
ATOM   3920  N   TRP A 829      38.110  36.870  73.860  1.00  0.00           N
ATOM   3921  HN  TRP A 829      38.300  35.930  74.120  1.00  0.00           H
ATOM   3922  CA  TRP A 829      38.310  37.160  72.470  1.00  0.00           C
ATOM   3923  HA  TRP A 829      39.150  37.820  72.340  1.00  0.00           H
ATOM   3924  CB  TRP A 829      38.710  35.830  71.830  1.00  0.00           C
ATOM   3925  HB1 TRP A 829      38.770  35.900  70.720  1.00  0.00           H
ATOM   3926  HB2 TRP A 829      38.010  35.020  72.120  1.00  0.00           H
ATOM   3927  CG  TRP A 829      40.090  35.400  72.280  1.00  0.00           C
ATOM   3928  CD1 TRP A 829      40.520  34.200  72.880  1.00  0.00           C
ATOM   3929  HD1 TRP A 829      39.870  33.460  73.330  1.00  0.00           H
ATOM   3930  NE1 TRP A 829      41.870  34.040  72.620  1.00  0.00           N
ATOM   3931  HE1 TRP A 829      42.380  33.220  72.750  1.00  0.00           H
ATOM   3932  CE2 TRP A 829      42.420  35.090  71.960  1.00  0.00           C
ATOM   3933  CD2 TRP A 829      41.340  35.950  71.690  1.00  0.00           C
ATOM   3934  CE3 TRP A 829      41.550  37.200  70.970  1.00  0.00           C
ATOM   3935  HE3 TRP A 829      40.800  37.930  70.700  1.00  0.00           H
ATOM   3936  CZ3 TRP A 829      42.910  37.440  70.590  1.00  0.00           C
ATOM   3937  HZ3 TRP A 829      43.050  38.410  70.130  1.00  0.00           H
ATOM   3938  CZ2 TRP A 829      43.750  35.390  71.580  1.00  0.00           C
ATOM   3939  HZ2 TRP A 829      44.590  34.720  71.680  1.00  0.00           H
ATOM   3940  CH2 TRP A 829      43.920  36.490  70.800  1.00  0.00           C
ATOM   3941  HH2 TRP A 829      44.910  36.710  70.440  1.00  0.00           H
ATOM   3942  C   TRP A 829      37.220  37.670  71.690  1.00  0.00           C
ATOM   3943  O   TRP A 829      37.370  38.450  70.730  1.00  0.00           O
ATOM   3944  N   ILE A 830      35.980  37.380  72.090  1.00  0.00           N
ATOM   3945  HN  ILE A 830      35.810  36.600  72.690  1.00  0.00           H
ATOM   3946  CA  ILE A 830      34.780  37.870  71.440  1.00  0.00           C
ATOM   3947  HA  ILE A 830      35.030  38.140  70.420  1.00  0.00           H
ATOM   3948  CB  ILE A 830      33.790  36.630  71.350  1.00  0.00           C
ATOM   3949  HB  ILE A 830      34.350  35.810  70.850  1.00  0.00           H
ATOM   3950  CG2 ILE A 830      33.480  35.940  72.680  1.00  0.00           C
ATOM   3951 HG21 ILE A 830      34.430  35.460  73.020  1.00  0.00           H
ATOM   3952 HG22 ILE A 830      32.650  35.250  72.410  1.00  0.00           H
ATOM   3953 HG23 ILE A 830      33.070  36.680  73.390  1.00  0.00           H
ATOM   3954  CG1 ILE A 830      32.420  36.840  70.590  1.00  0.00           C
ATOM   3955 HG11 ILE A 830      31.810  37.590  71.140  1.00  0.00           H
ATOM   3956 HG12 ILE A 830      32.020  35.820  70.440  1.00  0.00           H
ATOM   3957  CD  ILE A 830      32.720  37.370  69.240  1.00  0.00           C
ATOM   3958  HD1 ILE A 830      33.300  38.320  69.280  1.00  0.00           H
ATOM   3959  HD2 ILE A 830      31.750  37.600  68.740  1.00  0.00           H
ATOM   3960  HD3 ILE A 830      33.220  36.660  68.530  1.00  0.00           H
ATOM   3961  C   ILE A 830      34.210  39.050  72.140  1.00  0.00           C
ATOM   3962  O   ILE A 830      33.300  39.690  71.650  1.00  0.00           O
ATOM   3963  N   ILE A 831      34.830  39.480  73.290  1.00  0.00           N
ATOM   3964  HN  ILE A 831      35.670  39.030  73.610  1.00  0.00           H
ATOM   3965  CA  ILE A 831      34.250  40.600  74.080  1.00  0.00           C
ATOM   3966  HA  ILE A 831      33.170  40.540  74.000  1.00  0.00           H
ATOM   3967  CB  ILE A 831      34.690  40.420  75.550  1.00  0.00           C
ATOM   3968  HB  ILE A 831      35.780  40.550  75.420  1.00  0.00           H
ATOM   3969  CG2 ILE A 831      34.280  41.560  76.440  1.00  0.00           C
ATOM   3970 HG21 ILE A 831      33.180  41.720  76.500  1.00  0.00           H
ATOM   3971 HG22 ILE A 831      34.690  42.540  76.080  1.00  0.00           H
ATOM   3972 HG23 ILE A 831      34.650  41.400  77.470  1.00  0.00           H
ATOM   3973  CG1 ILE A 831      34.590  39.070  76.270  1.00  0.00           C
ATOM   3974 HG11 ILE A 831      35.130  39.120  77.240  1.00  0.00           H
ATOM   3975 HG12 ILE A 831      35.050  38.220  75.720  1.00  0.00           H
ATOM   3976  CD  ILE A 831      33.170  38.800  76.600  1.00  0.00           C
ATOM   3977  HD1 ILE A 831      32.550  38.540  75.710  1.00  0.00           H
ATOM   3978  HD2 ILE A 831      32.590  39.560  77.180  1.00  0.00           H
ATOM   3979  HD3 ILE A 831      33.120  37.940  77.290  1.00  0.00           H
ATOM   3980  C   ILE A 831      34.480  41.950  73.530  1.00  0.00           C
ATOM   3981  O   ILE A 831      35.560  42.360  73.220  1.00  0.00           O
ATOM   3982  N   SER A 832      33.440  42.720  73.350  1.00  0.00           N
ATOM   3983  HN  SER A 832      32.540  42.450  73.660  1.00  0.00           H
ATOM   3984  CA  SER A 832      33.430  43.970  72.670  1.00  0.00           C
ATOM   3985  HA  SER A 832      34.130  44.640  73.150  1.00  0.00           H
ATOM   3986  CB  SER A 832      33.760  43.890  71.120  1.00  0.00           C
ATOM   3987  HB1 SER A 832      33.050  43.150  70.690  1.00  0.00           H
ATOM   3988  HB2 SER A 832      34.790  43.510  71.040  1.00  0.00           H
ATOM   3989  OG  SER A 832      33.550  45.170  70.460  1.00  0.00           O
ATOM   3990  HG1 SER A 832      32.630  45.350  70.660  1.00  0.00           H
ATOM   3991  C   SER A 832      31.990  44.560  72.830  1.00  0.00           C
ATOM   3992  O   SER A 832      31.200  44.620  71.930  1.00  0.00           O
ATOM   3993  N   PRO A 833      31.620  44.940  74.090  1.00  0.00           N
ATOM   3994  CD  PRO A 833      32.540  45.150  75.180  1.00  0.00           C
ATOM   3995  HD1 PRO A 833      32.660  46.250  74.980  1.00  0.00           H
ATOM   3996  HD2 PRO A 833      33.500  44.610  75.270  1.00  0.00           H
ATOM   3997  CA  PRO A 833      30.230  45.190  74.460  1.00  0.00           C
ATOM   3998  HA  PRO A 833      29.530  44.370  74.330  1.00  0.00           H
ATOM   3999  CB  PRO A 833      30.270  45.570  75.980  1.00  0.00           C
ATOM   4000  HB1 PRO A 833      29.450  45.080  76.550  1.00  0.00           H
ATOM   4001  HB2 PRO A 833      30.190  46.670  76.130  1.00  0.00           H
ATOM   4002  CG  PRO A 833      31.700  45.050  76.450  1.00  0.00           C
ATOM   4003  HG1 PRO A 833      32.060  45.660  77.300  1.00  0.00           H
ATOM   4004  HG2 PRO A 833      31.530  43.960  76.590  1.00  0.00           H
ATOM   4005  C   PRO A 833      29.570  46.270  73.700  1.00  0.00           C
ATOM   4006  O   PRO A 833      30.310  47.210  73.360  1.00  0.00           O
ATOM   4007  N   LEU A 834      28.320  46.190  73.290  1.00  0.00           N
ATOM   4008  HN  LEU A 834      27.880  45.300  73.360  1.00  0.00           H
ATOM   4009  CA  LEU A 834      27.510  47.340  72.680  1.00  0.00           C
ATOM   4010  HA  LEU A 834      27.990  47.550  71.730  1.00  0.00           H
ATOM   4011  CB  LEU A 834      26.010  46.910  72.550  1.00  0.00           C
ATOM   4012  HB1 LEU A 834      25.620  46.520  73.500  1.00  0.00           H
ATOM   4013  HB2 LEU A 834      26.060  46.020  71.870  1.00  0.00           H
ATOM   4014  CG  LEU A 834      25.030  47.940  71.910  1.00  0.00           C
ATOM   4015  HG  LEU A 834      25.000  48.890  72.460  1.00  0.00           H
ATOM   4016  CD1 LEU A 834      25.360  48.110  70.480  1.00  0.00           C
ATOM   4017 HD11 LEU A 834      26.450  48.190  70.310  1.00  0.00           H
ATOM   4018 HD12 LEU A 834      24.930  49.070  70.120  1.00  0.00           H
ATOM   4019 HD13 LEU A 834      25.000  47.210  69.940  1.00  0.00           H
ATOM   4020  CD2 LEU A 834      23.570  47.370  71.910  1.00  0.00           C
ATOM   4021 HD21 LEU A 834      23.260  47.380  72.970  1.00  0.00           H
ATOM   4022 HD22 LEU A 834      23.450  46.380  71.440  1.00  0.00           H
ATOM   4023 HD23 LEU A 834      22.880  47.990  71.310  1.00  0.00           H
ATOM   4024  C   LEU A 834      27.460  48.540  73.640  1.00  0.00           C
ATOM   4025  O   LEU A 834      27.430  49.620  73.090  1.00  0.00           O
ATOM   4026  N   GLY A 835      27.420  48.320  74.970  1.00  0.00           N
ATOM   4027  HN  GLY A 835      27.450  47.400  75.350  1.00  0.00           H
ATOM   4028  CA  GLY A 835      27.030  49.310  75.910  1.00  0.00           C
ATOM   4029  HA1 GLY A 835      26.530  48.830  76.740  1.00  0.00           H
ATOM   4030  HA2 GLY A 835      26.530  50.140  75.440  1.00  0.00           H
ATOM   4031  C   GLY A 835      28.190  49.970  76.650  1.00  0.00           C
ATOM   4032  O   GLY A 835      27.980  50.630  77.660  1.00  0.00           O
ATOM   4033  N   ASP A 836      29.450  49.830  76.160  1.00  0.00           N
ATOM   4034  HN  ASP A 836      29.550  49.300  75.320  1.00  0.00           H
ATOM   4035  CA  ASP A 836      30.680  50.350  76.730  1.00  0.00           C
ATOM   4036  HA  ASP A 836      30.670  50.170  77.800  1.00  0.00           H
ATOM   4037  CB  ASP A 836      31.890  49.740  75.980  1.00  0.00           C
ATOM   4038  HB1 ASP A 836      32.390  50.620  75.530  1.00  0.00           H
ATOM   4039  HB2 ASP A 836      31.620  48.990  75.200  1.00  0.00           H
ATOM   4040  CG  ASP A 836      32.980  49.260  76.990  1.00  0.00           C
ATOM   4041  OD1 ASP A 836      32.670  49.090  78.230  1.00  0.00           O
ATOM   4042  OD2 ASP A 836      34.020  48.830  76.470  1.00  0.00           O
ATOM   4043  C   ASP A 836      30.730  51.840  76.640  1.00  0.00           C
ATOM   4044  O   ASP A 836      31.180  52.530  77.540  1.00  0.00           O
ATOM   4045  N   ASN A 837      30.180  52.380  75.480  1.00  0.00           N
ATOM   4046  HN  ASN A 837      29.800  51.760  74.790  1.00  0.00           H
ATOM   4047  CA  ASN A 837      30.150  53.760  75.100  1.00  0.00           C
ATOM   4048  HA  ASN A 837      30.740  54.330  75.790  1.00  0.00           H
ATOM   4049  CB  ASN A 837      30.700  53.880  73.670  1.00  0.00           C
ATOM   4050  HB1 ASN A 837      30.580  54.880  73.220  1.00  0.00           H
ATOM   4051  HB2 ASN A 837      30.180  53.220  72.930  1.00  0.00           H
ATOM   4052  CG  ASN A 837      32.130  53.460  73.730  1.00  0.00           C
ATOM   4053  OD1 ASN A 837      32.850  53.540  74.740  1.00  0.00           O
ATOM   4054  ND2 ASN A 837      32.690  53.070  72.540  1.00  0.00           N
ATOM   4055 HD21 ASN A 837      33.670  52.890  72.560  1.00  0.00           H
ATOM   4056 HD22 ASN A 837      32.140  52.910  71.730  1.00  0.00           H
ATOM   4057  C   ASN A 837      28.730  54.310  75.100  1.00  0.00           C
ATOM   4058  O   ASN A 837      27.880  53.530  74.880  1.00  0.00           O
ATOM   4059  N   PRO A 838      28.460  55.580  75.480  1.00  0.00           N
ATOM   4060  CD  PRO A 838      29.460  56.560  75.920  1.00  0.00           C
ATOM   4061  HD1 PRO A 838      30.530  56.420  75.650  1.00  0.00           H
ATOM   4062  HD2 PRO A 838      29.530  56.730  77.020  1.00  0.00           H
ATOM   4063  CA  PRO A 838      27.170  56.230  75.150  1.00  0.00           C
ATOM   4064  HA  PRO A 838      26.530  55.960  75.980  1.00  0.00           H
ATOM   4065  CB  PRO A 838      27.490  57.700  75.470  1.00  0.00           C
ATOM   4066  HB1 PRO A 838      27.180  58.010  76.480  1.00  0.00           H
ATOM   4067  HB2 PRO A 838      26.890  58.330  74.780  1.00  0.00           H
ATOM   4068  CG  PRO A 838      29.030  57.910  75.410  1.00  0.00           C
ATOM   4069  HG1 PRO A 838      29.320  58.020  74.360  1.00  0.00           H
ATOM   4070  HG2 PRO A 838      29.430  58.770  76.000  1.00  0.00           H
ATOM   4071  C   PRO A 838      26.420  55.960  73.920  1.00  0.00           C
ATOM   4072  O   PRO A 838      27.030  55.820  72.830  1.00  0.00           O
ATOM   4073  N   TRP A 839      25.120  56.080  73.930  1.00  0.00           N
ATOM   4074  HN  TRP A 839      24.570  56.240  74.750  1.00  0.00           H
ATOM   4075  CA  TRP A 839      24.250  55.790  72.780  1.00  0.00           C
ATOM   4076  HA  TRP A 839      24.330  54.710  72.710  1.00  0.00           H
ATOM   4077  CB  TRP A 839      22.720  56.110  73.170  1.00  0.00           C
ATOM   4078  HB1 TRP A 839      22.520  57.140  72.800  1.00  0.00           H
ATOM   4079  HB2 TRP A 839      22.600  56.010  74.270  1.00  0.00           H
ATOM   4080  CG  TRP A 839      21.690  55.200  72.590  1.00  0.00           C
ATOM   4081  CD1 TRP A 839      21.000  54.190  73.220  1.00  0.00           C
ATOM   4082  HD1 TRP A 839      21.200  53.850  74.220  1.00  0.00           H
ATOM   4083  NE1 TRP A 839      19.990  53.650  72.300  1.00  0.00           N
ATOM   4084  HE1 TRP A 839      19.150  53.170  72.450  1.00  0.00           H
ATOM   4085  CE2 TRP A 839      20.030  54.470  71.150  1.00  0.00           C
ATOM   4086  CD2 TRP A 839      21.060  55.400  71.250  1.00  0.00           C
ATOM   4087  CE3 TRP A 839      21.240  56.410  70.300  1.00  0.00           C
ATOM   4088  HE3 TRP A 839      21.980  57.180  70.390  1.00  0.00           H
ATOM   4089  CZ3 TRP A 839      20.450  56.340  69.150  1.00  0.00           C
ATOM   4090  HZ3 TRP A 839      20.720  56.920  68.280  1.00  0.00           H
ATOM   4091  CZ2 TRP A 839      19.150  54.430  70.040  1.00  0.00           C
ATOM   4092  HZ2 TRP A 839      18.400  53.640  70.020  1.00  0.00           H
ATOM   4093  CH2 TRP A 839      19.470  55.360  69.010  1.00  0.00           C
ATOM   4094  HH2 TRP A 839      18.870  55.350  68.100  1.00  0.00           H
ATOM   4095  C   TRP A 839      24.520  56.560  71.430  1.00  0.00           C
ATOM   4096  O   TRP A 839      24.580  56.030  70.360  1.00  0.00           O
ATOM   4097  N   TRP A 840      24.780  57.840  71.530  1.00  0.00           N
ATOM   4098  HN  TRP A 840      24.770  58.220  72.440  1.00  0.00           H
ATOM   4099  CA  TRP A 840      25.170  58.680  70.390  1.00  0.00           C
ATOM   4100  HA  TRP A 840      24.320  58.840  69.740  1.00  0.00           H
ATOM   4101  CB  TRP A 840      25.530  60.190  70.850  1.00  0.00           C
ATOM   4102  HB1 TRP A 840      24.550  60.650  71.110  1.00  0.00           H
ATOM   4103  HB2 TRP A 840      25.910  60.790  69.990  1.00  0.00           H
ATOM   4104  CG  TRP A 840      26.440  60.380  72.020  1.00  0.00           C
ATOM   4105  CD1 TRP A 840      26.050  60.820  73.300  1.00  0.00           C
ATOM   4106  HD1 TRP A 840      25.010  60.930  73.560  1.00  0.00           H
ATOM   4107  NE1 TRP A 840      27.190  61.220  74.040  1.00  0.00           N
ATOM   4108  HE1 TRP A 840      27.190  61.530  74.970  1.00  0.00           H
ATOM   4109  CE2 TRP A 840      28.280  60.940  73.250  1.00  0.00           C
ATOM   4110  CD2 TRP A 840      27.840  60.470  71.950  1.00  0.00           C
ATOM   4111  CE3 TRP A 840      28.710  60.170  70.900  1.00  0.00           C
ATOM   4112  HE3 TRP A 840      28.380  59.910  69.910  1.00  0.00           H
ATOM   4113  CZ3 TRP A 840      30.120  60.340  71.190  1.00  0.00           C
ATOM   4114  HZ3 TRP A 840      30.850  60.240  70.400  1.00  0.00           H
ATOM   4115  CZ2 TRP A 840      29.630  61.090  73.480  1.00  0.00           C
ATOM   4116  HZ2 TRP A 840      29.970  61.240  74.490  1.00  0.00           H
ATOM   4117  CH2 TRP A 840      30.530  60.770  72.420  1.00  0.00           C
ATOM   4118  HH2 TRP A 840      31.520  61.170  72.530  1.00  0.00           H
ATOM   4119  C   TRP A 840      26.280  58.210  69.520  1.00  0.00           C
ATOM   4120  O   TRP A 840      26.240  58.420  68.310  1.00  0.00           O
ATOM   4121  N   THR A 841      27.190  57.420  70.070  1.00  0.00           N
ATOM   4122  HN  THR A 841      26.850  57.120  70.970  1.00  0.00           H
ATOM   4123  CA  THR A 841      28.370  56.850  69.370  1.00  0.00           C
ATOM   4124  HA  THR A 841      28.970  57.620  68.900  1.00  0.00           H
ATOM   4125  CB  THR A 841      29.330  56.010  70.210  1.00  0.00           C
ATOM   4126  HB  THR A 841      30.060  55.570  69.510  1.00  0.00           H
ATOM   4127  OG1 THR A 841      28.760  54.980  70.970  1.00  0.00           O
ATOM   4128  HG1 THR A 841      27.960  55.280  71.400  1.00  0.00           H
ATOM   4129  CG2 THR A 841      30.020  56.950  71.190  1.00  0.00           C
ATOM   4130 HG21 THR A 841      30.820  56.370  71.700  1.00  0.00           H
ATOM   4131 HG22 THR A 841      29.280  57.320  71.930  1.00  0.00           H
ATOM   4132 HG23 THR A 841      30.460  57.830  70.660  1.00  0.00           H
ATOM   4133  C   THR A 841      27.930  55.950  68.290  1.00  0.00           C
ATOM   4134  O   THR A 841      28.490  56.000  67.160  1.00  0.00           O
ATOM   4135  N   LEU A 842      26.810  55.200  68.500  1.00  0.00           N
ATOM   4136  HN  LEU A 842      26.380  55.190  69.400  1.00  0.00           H
ATOM   4137  CA  LEU A 842      26.100  54.370  67.590  1.00  0.00           C
ATOM   4138  HA  LEU A 842      26.860  53.680  67.250  1.00  0.00           H
ATOM   4139  CB  LEU A 842      25.030  53.520  68.330  1.00  0.00           C
ATOM   4140  HB1 LEU A 842      24.740  52.690  67.650  1.00  0.00           H
ATOM   4141  HB2 LEU A 842      24.180  54.190  68.550  1.00  0.00           H
ATOM   4142  CG  LEU A 842      25.450  52.850  69.720  1.00  0.00           C
ATOM   4143  HG  LEU A 842      25.940  53.700  70.240  1.00  0.00           H
ATOM   4144  CD1 LEU A 842      24.120  52.540  70.500  1.00  0.00           C
ATOM   4145 HD11 LEU A 842      23.370  52.080  69.820  1.00  0.00           H
ATOM   4146 HD12 LEU A 842      23.670  53.460  70.930  1.00  0.00           H
ATOM   4147 HD13 LEU A 842      24.230  51.850  71.360  1.00  0.00           H
ATOM   4148  CD2 LEU A 842      26.410  51.680  69.450  1.00  0.00           C
ATOM   4149 HD21 LEU A 842      26.730  51.280  70.420  1.00  0.00           H
ATOM   4150 HD22 LEU A 842      27.200  52.050  68.760  1.00  0.00           H
ATOM   4151 HD23 LEU A 842      25.920  50.800  68.980  1.00  0.00           H
ATOM   4152  C   LEU A 842      25.500  55.180  66.380  1.00  0.00           C
ATOM   4153  O   LEU A 842      25.580  54.780  65.200  1.00  0.00           O
ATOM   4154  N   LEU A 843      24.940  56.440  66.600  1.00  0.00           N
ATOM   4155  HN  LEU A 843      24.810  56.800  67.520  1.00  0.00           H
ATOM   4156  CA  LEU A 843      24.500  57.280  65.560  1.00  0.00           C
ATOM   4157  HA  LEU A 843      23.840  56.740  64.900  1.00  0.00           H
ATOM   4158  CB  LEU A 843      23.770  58.440  66.180  1.00  0.00           C
ATOM   4159  HB1 LEU A 843      24.460  59.040  66.800  1.00  0.00           H
ATOM   4160  HB2 LEU A 843      22.980  58.080  66.870  1.00  0.00           H
ATOM   4161  CG  LEU A 843      23.350  59.580  65.230  1.00  0.00           C
ATOM   4162  HG  LEU A 843      24.290  59.970  64.770  1.00  0.00           H
ATOM   4163  CD1 LEU A 843      22.240  59.100  64.260  1.00  0.00           C
ATOM   4164 HD11 LEU A 843      21.920  59.940  63.610  1.00  0.00           H
ATOM   4165 HD12 LEU A 843      21.390  58.620  64.780  1.00  0.00           H
ATOM   4166 HD13 LEU A 843      22.720  58.280  63.680  1.00  0.00           H
ATOM   4167  CD2 LEU A 843      22.730  60.880  65.950  1.00  0.00           C
ATOM   4168 HD21 LEU A 843      23.590  61.340  66.470  1.00  0.00           H
ATOM   4169 HD22 LEU A 843      22.010  60.430  66.660  1.00  0.00           H
ATOM   4170 HD23 LEU A 843      22.230  61.510  65.180  1.00  0.00           H
ATOM   4171  C   LEU A 843      25.640  57.780  64.610  1.00  0.00           C
ATOM   4172  O   LEU A 843      25.510  57.830  63.390  1.00  0.00           O
ATOM   4173  N   ILE A 844      26.800  58.080  65.170  1.00  0.00           N
ATOM   4174  HN  ILE A 844      26.960  57.970  66.150  1.00  0.00           H
ATOM   4175  CA  ILE A 844      27.850  58.840  64.530  1.00  0.00           C
ATOM   4176  HA  ILE A 844      27.450  59.430  63.720  1.00  0.00           H
ATOM   4177  CB  ILE A 844      28.480  59.870  65.340  1.00  0.00           C
ATOM   4178  HB  ILE A 844      29.200  60.510  64.780  1.00  0.00           H
ATOM   4179  CG2 ILE A 844      27.380  60.850  65.800  1.00  0.00           C
ATOM   4180 HG21 ILE A 844      27.760  61.600  66.530  1.00  0.00           H
ATOM   4181 HG22 ILE A 844      26.670  60.300  66.470  1.00  0.00           H
ATOM   4182 HG23 ILE A 844      26.750  61.250  64.970  1.00  0.00           H
ATOM   4183  CG1 ILE A 844      29.250  59.300  66.530  1.00  0.00           C
ATOM   4184 HG11 ILE A 844      30.140  58.710  66.200  1.00  0.00           H
ATOM   4185 HG12 ILE A 844      28.600  58.690  67.200  1.00  0.00           H
ATOM   4186  CD  ILE A 844      29.930  60.420  67.440  1.00  0.00           C
ATOM   4187  HD1 ILE A 844      30.790  59.950  67.970  1.00  0.00           H
ATOM   4188  HD2 ILE A 844      29.110  60.760  68.100  1.00  0.00           H
ATOM   4189  HD3 ILE A 844      30.250  61.220  66.750  1.00  0.00           H
ATOM   4190  C   ILE A 844      28.890  58.010  63.960  1.00  0.00           C
ATOM   4191  O   ILE A 844      29.830  58.490  63.310  1.00  0.00           O
ATOM   4192  N   ALA A 845      28.830  56.690  64.130  1.00  0.00           N
ATOM   4193  HN  ALA A 845      28.090  56.270  64.660  1.00  0.00           H
ATOM   4194  CA  ALA A 845      29.830  55.760  63.710  1.00  0.00           C
ATOM   4195  HA  ALA A 845      30.820  56.060  64.020  1.00  0.00           H
ATOM   4196  CB  ALA A 845      29.470  54.420  64.290  1.00  0.00           C
ATOM   4197  HB1 ALA A 845      28.410  54.090  64.170  1.00  0.00           H
ATOM   4198  HB2 ALA A 845      29.740  54.390  65.370  1.00  0.00           H
ATOM   4199  HB3 ALA A 845      30.180  53.640  63.920  1.00  0.00           H
ATOM   4200  C   ALA A 845      29.880  55.620  62.230  1.00  0.00           C
ATOM   4201  O   ALA A 845      30.870  55.190  61.660  1.00  0.00           O
ATOM   4202  N   ALA A 846      28.850  55.960  61.510  1.00  0.00           N
ATOM   4203  HN  ALA A 846      28.020  56.110  62.030  1.00  0.00           H
ATOM   4204  CA  ALA A 846      28.790  55.940  60.090  1.00  0.00           C
ATOM   4205  HA  ALA A 846      28.940  54.890  59.860  1.00  0.00           H
ATOM   4206  CB  ALA A 846      27.330  56.330  59.670  1.00  0.00           C
ATOM   4207  HB1 ALA A 846      27.090  57.200  60.320  1.00  0.00           H
ATOM   4208  HB2 ALA A 846      26.590  55.530  59.870  1.00  0.00           H
ATOM   4209  HB3 ALA A 846      27.290  56.730  58.630  1.00  0.00           H
ATOM   4210  C   ALA A 846      29.780  56.810  59.320  1.00  0.00           C
ATOM   4211  O   ALA A 846      30.280  56.600  58.250  1.00  0.00           O
ATOM   4212  N   ILE A 847      30.080  58.000  60.020  1.00  0.00           N
ATOM   4213  HN  ILE A 847      29.800  58.040  60.980  1.00  0.00           H
ATOM   4214  CA  ILE A 847      31.050  58.990  59.490  1.00  0.00           C
ATOM   4215  HA  ILE A 847      30.750  59.150  58.470  1.00  0.00           H
ATOM   4216  CB  ILE A 847      30.920  60.420  60.020  1.00  0.00           C
ATOM   4217  HB  ILE A 847      31.030  60.330  61.120  1.00  0.00           H
ATOM   4218  CG2 ILE A 847      31.980  61.370  59.530  1.00  0.00           C
ATOM   4219 HG21 ILE A 847      32.980  61.090  59.920  1.00  0.00           H
ATOM   4220 HG22 ILE A 847      31.790  62.400  59.910  1.00  0.00           H
ATOM   4221 HG23 ILE A 847      32.010  61.420  58.420  1.00  0.00           H
ATOM   4222  CG1 ILE A 847      29.490  60.890  59.850  1.00  0.00           C
ATOM   4223 HG11 ILE A 847      29.500  62.000  59.880  1.00  0.00           H
ATOM   4224 HG12 ILE A 847      28.950  60.410  60.680  1.00  0.00           H
ATOM   4225  CD  ILE A 847      28.690  60.500  58.600  1.00  0.00           C
ATOM   4226  HD1 ILE A 847      28.570  59.410  58.420  1.00  0.00           H
ATOM   4227  HD2 ILE A 847      29.190  60.930  57.720  1.00  0.00           H
ATOM   4228  HD3 ILE A 847      27.630  60.820  58.620  1.00  0.00           H
ATOM   4229  C   ILE A 847      32.480  58.430  59.450  1.00  0.00           C
ATOM   4230  O   ILE A 847      32.840  58.220  58.280  1.00  0.00           O
ATOM   4231  N   PRO A 848      33.240  58.100  60.450  1.00  0.00           N
ATOM   4232  CD  PRO A 848      32.730  58.410  61.770  1.00  0.00           C
ATOM   4233  HD1 PRO A 848      31.950  57.670  62.060  1.00  0.00           H
ATOM   4234  HD2 PRO A 848      32.500  59.480  61.980  1.00  0.00           H
ATOM   4235  CA  PRO A 848      34.430  57.260  60.420  1.00  0.00           C
ATOM   4236  HA  PRO A 848      35.100  57.870  59.830  1.00  0.00           H
ATOM   4237  CB  PRO A 848      34.890  57.100  61.890  1.00  0.00           C
ATOM   4238  HB1 PRO A 848      35.950  57.370  62.100  1.00  0.00           H
ATOM   4239  HB2 PRO A 848      34.710  56.080  62.300  1.00  0.00           H
ATOM   4240  CG  PRO A 848      34.010  58.060  62.600  1.00  0.00           C
ATOM   4241  HG1 PRO A 848      33.690  57.620  63.570  1.00  0.00           H
ATOM   4242  HG2 PRO A 848      34.560  59.020  62.680  1.00  0.00           H
ATOM   4243  C   PRO A 848      34.430  56.000  59.690  1.00  0.00           C
ATOM   4244  O   PRO A 848      35.420  55.660  59.070  1.00  0.00           O
ATOM   4245  N   ALA A 849      33.300  55.290  59.700  1.00  0.00           N
ATOM   4246  HN  ALA A 849      32.540  55.460  60.330  1.00  0.00           H
ATOM   4247  CA  ALA A 849      33.090  54.190  58.810  1.00  0.00           C
ATOM   4248  HA  ALA A 849      33.910  53.490  58.890  1.00  0.00           H
ATOM   4249  CB  ALA A 849      31.730  53.580  59.070  1.00  0.00           C
ATOM   4250  HB1 ALA A 849      31.660  53.390  60.160  1.00  0.00           H
ATOM   4251  HB2 ALA A 849      31.650  52.570  58.650  1.00  0.00           H
ATOM   4252  HB3 ALA A 849      30.810  54.120  58.760  1.00  0.00           H
ATOM   4253  C   ALA A 849      33.110  54.600  57.340  1.00  0.00           C
ATOM   4254  O   ALA A 849      33.820  53.900  56.580  1.00  0.00           O
ATOM   4255  N   LEU A 850      32.500  55.610  56.880  1.00  0.00           N
ATOM   4256  HN  LEU A 850      31.780  55.970  57.470  1.00  0.00           H
ATOM   4257  CA  LEU A 850      32.700  56.130  55.580  1.00  0.00           C
ATOM   4258  HA  LEU A 850      32.610  55.290  54.910  1.00  0.00           H
ATOM   4259  CB  LEU A 850      31.710  57.220  55.250  1.00  0.00           C
ATOM   4260  HB1 LEU A 850      31.930  58.060  55.930  1.00  0.00           H
ATOM   4261  HB2 LEU A 850      30.670  56.830  55.290  1.00  0.00           H
ATOM   4262  CG  LEU A 850      31.720  57.700  53.780  1.00  0.00           C
ATOM   4263  HG  LEU A 850      32.730  58.150  53.610  1.00  0.00           H
ATOM   4264  CD1 LEU A 850      31.650  56.590  52.740  1.00  0.00           C
ATOM   4265 HD11 LEU A 850      32.520  55.900  52.750  1.00  0.00           H
ATOM   4266 HD12 LEU A 850      31.490  57.120  51.780  1.00  0.00           H
ATOM   4267 HD13 LEU A 850      30.700  56.040  52.860  1.00  0.00           H
ATOM   4268  CD2 LEU A 850      30.470  58.570  53.540  1.00  0.00           C
ATOM   4269 HD21 LEU A 850      30.230  59.340  54.310  1.00  0.00           H
ATOM   4270 HD22 LEU A 850      29.610  57.870  53.440  1.00  0.00           H
ATOM   4271 HD23 LEU A 850      30.510  59.160  52.590  1.00  0.00           H
ATOM   4272  C   LEU A 850      34.120  56.560  55.360  1.00  0.00           C
ATOM   4273  O   LEU A 850      34.770  56.240  54.310  1.00  0.00           O
ATOM   4274  N   LEU A 851      34.760  57.260  56.340  1.00  0.00           N
ATOM   4275  HN  LEU A 851      34.290  57.600  57.150  1.00  0.00           H
ATOM   4276  CA  LEU A 851      36.180  57.620  56.100  1.00  0.00           C
ATOM   4277  HA  LEU A 851      36.180  58.100  55.140  1.00  0.00           H
ATOM   4278  CB  LEU A 851      36.620  58.510  57.280  1.00  0.00           C
ATOM   4279  HB1 LEU A 851      37.680  58.850  57.260  1.00  0.00           H
ATOM   4280  HB2 LEU A 851      36.420  57.970  58.240  1.00  0.00           H
ATOM   4281  CG  LEU A 851      35.780  59.780  57.340  1.00  0.00           C
ATOM   4282  HG  LEU A 851      34.730  59.470  57.520  1.00  0.00           H
ATOM   4283  CD1 LEU A 851      36.290  60.760  58.470  1.00  0.00           C
ATOM   4284 HD11 LEU A 851      36.060  60.400  59.500  1.00  0.00           H
ATOM   4285 HD12 LEU A 851      35.760  61.730  58.350  1.00  0.00           H
ATOM   4286 HD13 LEU A 851      37.370  60.980  58.430  1.00  0.00           H
ATOM   4287  CD2 LEU A 851      35.650  60.510  56.020  1.00  0.00           C
ATOM   4288 HD21 LEU A 851      34.940  61.360  56.140  1.00  0.00           H
ATOM   4289 HD22 LEU A 851      34.990  60.030  55.260  1.00  0.00           H
ATOM   4290 HD23 LEU A 851      36.510  60.880  55.430  1.00  0.00           H
ATOM   4291  C   LEU A 851      37.170  56.530  55.950  1.00  0.00           C
ATOM   4292  O   LEU A 851      37.970  56.560  55.060  1.00  0.00           O
ATOM   4293  N   CYS A 852      36.970  55.470  56.750  1.00  0.00           N
ATOM   4294  HN  CYS A 852      36.250  55.430  57.450  1.00  0.00           H
ATOM   4295  CA  CYS A 852      37.820  54.270  56.800  1.00  0.00           C
ATOM   4296  HA  CYS A 852      38.870  54.500  56.860  1.00  0.00           H
ATOM   4297  CB  CYS A 852      37.210  53.430  58.050  1.00  0.00           C
ATOM   4298  HB1 CYS A 852      36.120  53.300  57.870  1.00  0.00           H
ATOM   4299  HB2 CYS A 852      37.290  54.070  58.950  1.00  0.00           H
ATOM   4300  SG  CYS A 852      37.930  51.850  58.320  1.00  0.00           S
ATOM   4301  HG1 CYS A 852      37.070  51.110  57.640  1.00  0.00           H
ATOM   4302  C   CYS A 852      37.450  53.510  55.540  1.00  0.00           C
ATOM   4303  O   CYS A 852      38.330  52.830  54.990  1.00  0.00           O
ATOM   4304  N   THR A 853      36.220  53.520  55.040  1.00  0.00           N
ATOM   4305  HN  THR A 853      35.550  54.070  55.520  1.00  0.00           H
ATOM   4306  CA  THR A 853      35.810  52.820  53.860  1.00  0.00           C
ATOM   4307  HA  THR A 853      36.030  51.770  53.780  1.00  0.00           H
ATOM   4308  CB  THR A 853      34.260  52.820  53.520  1.00  0.00           C
ATOM   4309  HB  THR A 853      33.920  53.880  53.450  1.00  0.00           H
ATOM   4310  OG1 THR A 853      33.490  52.200  54.530  1.00  0.00           O
ATOM   4311  HG1 THR A 853      33.670  52.700  55.320  1.00  0.00           H
ATOM   4312  CG2 THR A 853      33.800  51.990  52.300  1.00  0.00           C
ATOM   4313 HG21 THR A 853      32.700  51.910  52.200  1.00  0.00           H
ATOM   4314 HG22 THR A 853      34.180  50.960  52.430  1.00  0.00           H
ATOM   4315 HG23 THR A 853      34.180  52.350  51.320  1.00  0.00           H
ATOM   4316  C   THR A 853      36.500  53.380  52.600  1.00  0.00           C
ATOM   4317  O   THR A 853      36.750  52.600  51.700  1.00  0.00           O
ATOM   4318  N   ILE A 854      36.600  54.700  52.480  1.00  0.00           N
ATOM   4319  HN  ILE A 854      36.240  55.320  53.180  1.00  0.00           H
ATOM   4320  CA  ILE A 854      37.260  55.340  51.330  1.00  0.00           C
ATOM   4321  HA  ILE A 854      36.820  55.030  50.400  1.00  0.00           H
ATOM   4322  CB  ILE A 854      37.020  56.880  51.280  1.00  0.00           C
ATOM   4323  HB  ILE A 854      37.230  57.260  52.310  1.00  0.00           H
ATOM   4324  CG2 ILE A 854      37.980  57.580  50.300  1.00  0.00           C
ATOM   4325 HG21 ILE A 854      38.140  57.030  49.350  1.00  0.00           H
ATOM   4326 HG22 ILE A 854      38.970  57.690  50.790  1.00  0.00           H
ATOM   4327 HG23 ILE A 854      37.830  58.640  50.030  1.00  0.00           H
ATOM   4328  CG1 ILE A 854      35.570  57.130  50.970  1.00  0.00           C
ATOM   4329 HG11 ILE A 854      35.050  56.550  51.780  1.00  0.00           H
ATOM   4330 HG12 ILE A 854      35.350  56.570  50.040  1.00  0.00           H
ATOM   4331  CD  ILE A 854      35.100  58.540  50.940  1.00  0.00           C
ATOM   4332  HD1 ILE A 854      35.670  59.050  51.750  1.00  0.00           H
ATOM   4333  HD2 ILE A 854      34.030  58.650  51.220  1.00  0.00           H
ATOM   4334  HD3 ILE A 854      35.290  59.080  49.990  1.00  0.00           H
ATOM   4335  C   ILE A 854      38.740  54.920  51.260  1.00  0.00           C
ATOM   4336  O   ILE A 854      39.140  54.610  50.160  1.00  0.00           O
ATOM   4337  N   LEU A 855      39.420  54.910  52.440  1.00  0.00           N
ATOM   4338  HN  LEU A 855      38.900  55.190  53.240  1.00  0.00           H
ATOM   4339  CA  LEU A 855      40.820  54.460  52.490  1.00  0.00           C
ATOM   4340  HA  LEU A 855      41.440  55.030  51.820  1.00  0.00           H
ATOM   4341  CB  LEU A 855      41.390  54.520  53.900  1.00  0.00           C
ATOM   4342  HB1 LEU A 855      42.410  54.090  53.920  1.00  0.00           H
ATOM   4343  HB2 LEU A 855      40.660  53.940  54.500  1.00  0.00           H
ATOM   4344  CG  LEU A 855      41.670  55.950  54.300  1.00  0.00           C
ATOM   4345  HG  LEU A 855      40.660  56.450  54.290  1.00  0.00           H
ATOM   4346  CD1 LEU A 855      42.080  55.940  55.800  1.00  0.00           C
ATOM   4347 HD11 LEU A 855      41.930  56.970  56.200  1.00  0.00           H
ATOM   4348 HD12 LEU A 855      43.110  55.580  56.000  1.00  0.00           H
ATOM   4349 HD13 LEU A 855      41.390  55.210  56.290  1.00  0.00           H
ATOM   4350  CD2 LEU A 855      42.600  56.760  53.460  1.00  0.00           C
ATOM   4351 HD21 LEU A 855      43.090  57.510  54.120  1.00  0.00           H
ATOM   4352 HD22 LEU A 855      42.100  57.390  52.700  1.00  0.00           H
ATOM   4353 HD23 LEU A 855      43.360  56.120  52.930  1.00  0.00           H
ATOM   4354  C   LEU A 855      40.930  53.010  52.070  1.00  0.00           C
ATOM   4355  O   LEU A 855      41.800  52.740  51.190  1.00  0.00           O
ATOM   4356  N   ILE A 856      40.120  52.060  52.640  1.00  0.00           N
ATOM   4357  HN  ILE A 856      39.560  52.370  53.410  1.00  0.00           H
ATOM   4358  CA  ILE A 856      40.050  50.640  52.250  1.00  0.00           C
ATOM   4359  HA  ILE A 856      41.040  50.250  52.450  1.00  0.00           H
ATOM   4360  CB  ILE A 856      39.020  49.860  53.000  1.00  0.00           C
ATOM   4361  HB  ILE A 856      38.100  50.490  52.880  1.00  0.00           H
ATOM   4362  CG2 ILE A 856      38.950  48.400  52.410  1.00  0.00           C
ATOM   4363 HG21 ILE A 856      38.670  47.670  53.200  1.00  0.00           H
ATOM   4364 HG22 ILE A 856      40.000  48.090  52.220  1.00  0.00           H
ATOM   4365 HG23 ILE A 856      38.180  48.260  51.630  1.00  0.00           H
ATOM   4366  CG1 ILE A 856      39.310  49.770  54.520  1.00  0.00           C
ATOM   4367 HG11 ILE A 856      38.440  49.180  54.880  1.00  0.00           H
ATOM   4368 HG12 ILE A 856      39.110  50.760  54.980  1.00  0.00           H
ATOM   4369  CD  ILE A 856      40.650  49.220  55.000  1.00  0.00           C
ATOM   4370  HD1 ILE A 856      40.750  49.360  56.090  1.00  0.00           H
ATOM   4371  HD2 ILE A 856      41.470  49.740  54.460  1.00  0.00           H
ATOM   4372  HD3 ILE A 856      40.790  48.140  54.770  1.00  0.00           H
ATOM   4373  C   ILE A 856      39.760  50.490  50.770  1.00  0.00           C
ATOM   4374  O   ILE A 856      40.510  49.870  50.030  1.00  0.00           O
ATOM   4375  N   PHE A 857      38.740  51.230  50.230  1.00  0.00           N
ATOM   4376  HN  PHE A 857      38.180  51.780  50.850  1.00  0.00           H
ATOM   4377  CA  PHE A 857      38.270  51.160  48.860  1.00  0.00           C
ATOM   4378  HA  PHE A 857      38.200  50.110  48.640  1.00  0.00           H
ATOM   4379  CB  PHE A 857      36.820  51.740  48.880  1.00  0.00           C
ATOM   4380  HB1 PHE A 857      36.980  52.740  49.360  1.00  0.00           H
ATOM   4381  HB2 PHE A 857      36.110  51.200  49.560  1.00  0.00           H
ATOM   4382  CG  PHE A 857      36.260  51.920  47.510  1.00  0.00           C
ATOM   4383  CD1 PHE A 857      36.780  52.840  46.600  1.00  0.00           C
ATOM   4384  HD1 PHE A 857      37.440  53.650  46.890  1.00  0.00           H
ATOM   4385  CE1 PHE A 857      36.210  53.010  45.330  1.00  0.00           C
ATOM   4386  HE1 PHE A 857      36.470  53.850  44.710  1.00  0.00           H
ATOM   4387  CZ  PHE A 857      35.130  52.210  44.910  1.00  0.00           C
ATOM   4388  HZ  PHE A 857      34.560  52.380  44.010  1.00  0.00           H
ATOM   4389  CD2 PHE A 857      35.170  51.110  47.140  1.00  0.00           C
ATOM   4390  HD2 PHE A 857      34.650  50.480  47.850  1.00  0.00           H
ATOM   4391  CE2 PHE A 857      34.640  51.290  45.830  1.00  0.00           C
ATOM   4392  HE2 PHE A 857      33.750  50.730  45.610  1.00  0.00           H
ATOM   4393  C   PHE A 857      39.280  51.620  47.880  1.00  0.00           C
ATOM   4394  O   PHE A 857      39.550  50.850  46.920  1.00  0.00           O
ATOM   4395  N   MET A 858      39.900  52.800  48.130  1.00  0.00           N
ATOM   4396  HN  MET A 858      39.550  53.340  48.900  1.00  0.00           H
ATOM   4397  CA  MET A 858      41.020  53.330  47.290  1.00  0.00           C
ATOM   4398  HA  MET A 858      40.620  53.380  46.290  1.00  0.00           H
ATOM   4399  CB  MET A 858      41.340  54.760  47.740  1.00  0.00           C
ATOM   4400  HB1 MET A 858      41.830  54.660  48.740  1.00  0.00           H
ATOM   4401  HB2 MET A 858      40.380  55.290  47.900  1.00  0.00           H
ATOM   4402  CG  MET A 858      42.390  55.470  46.840  1.00  0.00           C
ATOM   4403  HG1 MET A 858      42.030  55.510  45.790  1.00  0.00           H
ATOM   4404  HG2 MET A 858      43.300  54.860  46.780  1.00  0.00           H
ATOM   4405  SD  MET A 858      42.920  57.040  47.560  1.00  0.00           S
ATOM   4406  CE  MET A 858      43.910  57.500  46.080  1.00  0.00           C
ATOM   4407  HE1 MET A 858      44.490  58.400  46.330  1.00  0.00           H
ATOM   4408  HE2 MET A 858      43.260  57.540  45.170  1.00  0.00           H
ATOM   4409  HE3 MET A 858      44.670  56.690  46.030  1.00  0.00           H
ATOM   4410  C   MET A 858      42.240  52.490  47.170  1.00  0.00           C
ATOM   4411  O   MET A 858      42.600  52.240  46.040  1.00  0.00           O
ATOM   4412  N   ASP A 859      42.860  52.040  48.320  1.00  0.00           N
ATOM   4413  HN  ASP A 859      42.430  52.380  49.160  1.00  0.00           H
ATOM   4414  CA  ASP A 859      44.060  51.320  48.360  1.00  0.00           C
ATOM   4415  HA  ASP A 859      44.770  51.910  47.790  1.00  0.00           H
ATOM   4416  CB  ASP A 859      44.420  51.100  49.890  1.00  0.00           C
ATOM   4417  HB1 ASP A 859      43.850  50.280  50.390  1.00  0.00           H
ATOM   4418  HB2 ASP A 859      44.130  52.050  50.380  1.00  0.00           H
ATOM   4419  CG  ASP A 859      45.870  50.940  50.030  1.00  0.00           C
ATOM   4420  OD1 ASP A 859      46.210  50.760  51.220  1.00  0.00           O
ATOM   4421  OD2 ASP A 859      46.670  51.150  49.110  1.00  0.00           O
ATOM   4422  C   ASP A 859      43.850  49.960  47.640  1.00  0.00           C
ATOM   4423  O   ASP A 859      44.580  49.550  46.810  1.00  0.00           O
ATOM   4424  N   GLN A 860      42.720  49.340  47.950  1.00  0.00           N
ATOM   4425  HN  GLN A 860      42.080  49.710  48.640  1.00  0.00           H
ATOM   4426  CA  GLN A 860      42.340  48.020  47.520  1.00  0.00           C
ATOM   4427  HA  GLN A 860      43.170  47.360  47.710  1.00  0.00           H
ATOM   4428  CB  GLN A 860      40.960  47.600  48.220  1.00  0.00           C
ATOM   4429  HB1 GLN A 860      40.240  48.430  48.030  1.00  0.00           H
ATOM   4430  HB2 GLN A 860      41.240  47.630  49.290  1.00  0.00           H
ATOM   4431  CG  GLN A 860      40.390  46.190  47.890  1.00  0.00           C
ATOM   4432  HG1 GLN A 860      40.130  46.320  46.810  1.00  0.00           H
ATOM   4433  HG2 GLN A 860      39.470  45.970  48.490  1.00  0.00           H
ATOM   4434  CD  GLN A 860      41.350  45.070  48.140  1.00  0.00           C
ATOM   4435  OE1 GLN A 860      42.250  45.220  48.960  1.00  0.00           O
ATOM   4436  NE2 GLN A 860      41.180  43.880  47.550  1.00  0.00           N
ATOM   4437 HE21 GLN A 860      41.900  43.190  47.560  1.00  0.00           H
ATOM   4438 HE22 GLN A 860      40.470  43.750  46.860  1.00  0.00           H
ATOM   4439  C   GLN A 860      42.100  48.020  45.970  1.00  0.00           C
ATOM   4440  O   GLN A 860      42.720  47.250  45.220  1.00  0.00           O
ATOM   4441  N   GLN A 861      41.370  49.040  45.420  1.00  0.00           N
ATOM   4442  HN  GLN A 861      41.100  49.710  46.100  1.00  0.00           H
ATOM   4443  CA  GLN A 861      41.030  48.940  44.030  1.00  0.00           C
ATOM   4444  HA  GLN A 861      41.140  47.960  43.590  1.00  0.00           H
ATOM   4445  CB  GLN A 861      39.670  49.690  43.640  1.00  0.00           C
ATOM   4446  HB1 GLN A 861      39.550  49.520  42.550  1.00  0.00           H
ATOM   4447  HB2 GLN A 861      39.510  50.740  43.970  1.00  0.00           H
ATOM   4448  CG  GLN A 861      38.410  48.980  44.380  1.00  0.00           C
ATOM   4449  HG1 GLN A 861      37.480  49.430  43.970  1.00  0.00           H
ATOM   4450  HG2 GLN A 861      38.310  49.200  45.470  1.00  0.00           H
ATOM   4451  CD  GLN A 861      38.280  47.460  44.380  1.00  0.00           C
ATOM   4452  OE1 GLN A 861      39.190  46.640  44.560  1.00  0.00           O
ATOM   4453  NE2 GLN A 861      37.060  47.030  44.070  1.00  0.00           N
ATOM   4454 HE21 GLN A 861      36.870  46.070  43.870  1.00  0.00           H
ATOM   4455 HE22 GLN A 861      36.300  47.660  43.880  1.00  0.00           H
ATOM   4456  C   GLN A 861      42.150  49.590  43.160  1.00  0.00           C
ATOM   4457  O   GLN A 861      42.330  49.270  42.010  1.00  0.00           O
ATOM   4458  N   ILE A 862      43.030  50.410  43.700  1.00  0.00           N
ATOM   4459  HN  ILE A 862      42.780  50.700  44.620  1.00  0.00           H
ATOM   4460  CA  ILE A 862      44.240  50.920  43.040  1.00  0.00           C
ATOM   4461  HA  ILE A 862      43.970  51.160  42.010  1.00  0.00           H
ATOM   4462  CB  ILE A 862      44.780  52.160  43.760  1.00  0.00           C
ATOM   4463  HB  ILE A 862      44.700  51.890  44.840  1.00  0.00           H
ATOM   4464  CG2 ILE A 862      46.250  52.460  43.480  1.00  0.00           C
ATOM   4465 HG21 ILE A 862      46.860  51.570  43.750  1.00  0.00           H
ATOM   4466 HG22 ILE A 862      46.520  53.310  44.150  1.00  0.00           H
ATOM   4467 HG23 ILE A 862      46.460  52.660  42.400  1.00  0.00           H
ATOM   4468  CG1 ILE A 862      43.960  53.440  43.570  1.00  0.00           C
ATOM   4469 HG11 ILE A 862      44.320  54.210  44.290  1.00  0.00           H
ATOM   4470 HG12 ILE A 862      42.880  53.210  43.710  1.00  0.00           H
ATOM   4471  CD  ILE A 862      44.060  54.090  42.160  1.00  0.00           C
ATOM   4472  HD1 ILE A 862      45.070  54.510  41.940  1.00  0.00           H
ATOM   4473  HD2 ILE A 862      43.410  54.980  42.060  1.00  0.00           H
ATOM   4474  HD3 ILE A 862      43.850  53.320  41.400  1.00  0.00           H
ATOM   4475  C   ILE A 862      45.150  49.810  42.990  1.00  0.00           C
ATOM   4476  O   ILE A 862      45.830  49.590  41.990  1.00  0.00           O
ATOM   4477  N   THR A 863      45.290  48.970  43.990  1.00  0.00           N
ATOM   4478  HN  THR A 863      44.770  49.080  44.840  1.00  0.00           H
ATOM   4479  CA  THR A 863      46.100  47.730  43.920  1.00  0.00           C
ATOM   4480  HA  THR A 863      46.960  48.060  43.370  1.00  0.00           H
ATOM   4481  CB  THR A 863      46.420  47.110  45.190  1.00  0.00           C
ATOM   4482  HB  THR A 863      45.510  46.690  45.670  1.00  0.00           H
ATOM   4483  OG1 THR A 863      46.930  48.180  45.980  1.00  0.00           O
ATOM   4484  HG1 THR A 863      46.180  48.570  46.440  1.00  0.00           H
ATOM   4485  CG2 THR A 863      47.540  46.000  45.010  1.00  0.00           C
ATOM   4486 HG21 THR A 863      47.070  45.110  44.530  1.00  0.00           H
ATOM   4487 HG22 THR A 863      47.870  45.710  46.040  1.00  0.00           H
ATOM   4488 HG23 THR A 863      48.430  46.410  44.490  1.00  0.00           H
ATOM   4489  C   THR A 863      45.560  46.730  42.920  1.00  0.00           C
ATOM   4490  O   THR A 863      46.300  46.230  42.040  1.00  0.00           O
ATOM   4491  N   ALA A 864      44.210  46.470  42.900  1.00  0.00           N
ATOM   4492  HN  ALA A 864      43.640  46.810  43.650  1.00  0.00           H
ATOM   4493  CA  ALA A 864      43.560  45.620  41.950  1.00  0.00           C
ATOM   4494  HA  ALA A 864      44.000  44.640  42.050  1.00  0.00           H
ATOM   4495  CB  ALA A 864      42.040  45.370  42.300  1.00  0.00           C
ATOM   4496  HB1 ALA A 864      41.820  45.420  43.390  1.00  0.00           H
ATOM   4497  HB2 ALA A 864      41.680  44.390  41.910  1.00  0.00           H
ATOM   4498  HB3 ALA A 864      41.450  46.170  41.810  1.00  0.00           H
ATOM   4499  C   ALA A 864      43.660  46.140  40.480  1.00  0.00           C
ATOM   4500  O   ALA A 864      43.980  45.370  39.580  1.00  0.00           O
ATOM   4501  N   VAL A 865      43.530  47.450  40.220  1.00  0.00           N
ATOM   4502  HN  VAL A 865      43.400  48.180  40.880  1.00  0.00           H
ATOM   4503  CA  VAL A 865      43.670  48.040  38.910  1.00  0.00           C
ATOM   4504  HA  VAL A 865      43.110  47.490  38.170  1.00  0.00           H
ATOM   4505  CB  VAL A 865      43.210  49.460  38.880  1.00  0.00           C
ATOM   4506  HB  VAL A 865      43.550  49.910  39.830  1.00  0.00           H
ATOM   4507  CG1 VAL A 865      43.770  50.240  37.680  1.00  0.00           C
ATOM   4508 HG11 VAL A 865      43.330  49.950  36.700  1.00  0.00           H
ATOM   4509 HG12 VAL A 865      44.880  50.190  37.580  1.00  0.00           H
ATOM   4510 HG13 VAL A 865      43.450  51.290  37.780  1.00  0.00           H
ATOM   4511  CG2 VAL A 865      41.700  49.320  38.690  1.00  0.00           C
ATOM   4512 HG21 VAL A 865      41.220  50.310  38.880  1.00  0.00           H
ATOM   4513 HG22 VAL A 865      41.170  48.710  39.450  1.00  0.00           H
ATOM   4514 HG23 VAL A 865      41.440  48.910  37.700  1.00  0.00           H
ATOM   4515  C   VAL A 865      45.130  47.770  38.400  1.00  0.00           C
ATOM   4516  O   VAL A 865      45.370  47.290  37.250  1.00  0.00           O
ATOM   4517  N   ILE A 866      46.100  48.010  39.320  1.00  0.00           N
ATOM   4518  HN  ILE A 866      45.880  48.500  40.170  1.00  0.00           H
ATOM   4519  CA  ILE A 866      47.510  47.650  39.150  1.00  0.00           C
ATOM   4520  HA  ILE A 866      47.810  48.070  38.200  1.00  0.00           H
ATOM   4521  CB  ILE A 866      48.280  48.280  40.320  1.00  0.00           C
ATOM   4522  HB  ILE A 866      47.810  47.920  41.260  1.00  0.00           H
ATOM   4523  CG2 ILE A 866      49.760  47.790  40.390  1.00  0.00           C
ATOM   4524 HG21 ILE A 866      49.770  46.840  40.950  1.00  0.00           H
ATOM   4525 HG22 ILE A 866      50.360  48.450  41.050  1.00  0.00           H
ATOM   4526 HG23 ILE A 866      50.280  47.850  39.400  1.00  0.00           H
ATOM   4527  CG1 ILE A 866      48.270  49.830  40.190  1.00  0.00           C
ATOM   4528 HG11 ILE A 866      47.230  50.200  40.050  1.00  0.00           H
ATOM   4529 HG12 ILE A 866      48.910  50.040  39.310  1.00  0.00           H
ATOM   4530  CD  ILE A 866      48.870  50.610  41.370  1.00  0.00           C
ATOM   4531  HD1 ILE A 866      49.960  50.580  41.160  1.00  0.00           H
ATOM   4532  HD2 ILE A 866      48.530  50.220  42.350  1.00  0.00           H
ATOM   4533  HD3 ILE A 866      48.600  51.690  41.260  1.00  0.00           H
ATOM   4534  C   ILE A 866      47.840  46.110  38.920  1.00  0.00           C
ATOM   4535  O   ILE A 866      48.720  45.790  38.120  1.00  0.00           O
ATOM   4536  N   ILE A 867      47.180  45.070  39.530  1.00  0.00           N
ATOM   4537  HN  ILE A 867      46.400  45.240  40.120  1.00  0.00           H
ATOM   4538  CA  ILE A 867      47.490  43.720  39.440  1.00  0.00           C
ATOM   4539  HA  ILE A 867      48.530  43.620  39.170  1.00  0.00           H
ATOM   4540  CB  ILE A 867      47.290  43.070  40.780  1.00  0.00           C
ATOM   4541  HB  ILE A 867      46.270  43.320  41.150  1.00  0.00           H
ATOM   4542  CG2 ILE A 867      47.310  41.550  40.790  1.00  0.00           C
ATOM   4543 HG21 ILE A 867      48.310  41.190  40.480  1.00  0.00           H
ATOM   4544 HG22 ILE A 867      46.600  41.140  40.040  1.00  0.00           H
ATOM   4545 HG23 ILE A 867      47.030  41.110  41.770  1.00  0.00           H
ATOM   4546  CG1 ILE A 867      48.290  43.680  41.770  1.00  0.00           C
ATOM   4547 HG11 ILE A 867      48.080  43.420  42.830  1.00  0.00           H
ATOM   4548 HG12 ILE A 867      48.210  44.790  41.860  1.00  0.00           H
ATOM   4549  CD  ILE A 867      49.770  43.300  41.490  1.00  0.00           C
ATOM   4550  HD1 ILE A 867      49.930  42.210  41.640  1.00  0.00           H
ATOM   4551  HD2 ILE A 867      50.390  43.800  42.260  1.00  0.00           H
ATOM   4552  HD3 ILE A 867      50.100  43.410  40.440  1.00  0.00           H
ATOM   4553  C   ILE A 867      46.840  43.080  38.180  1.00  0.00           C
ATOM   4554  O   ILE A 867      47.350  42.120  37.640  1.00  0.00           O
ATOM   4555  N   ASN A 868      45.790  43.680  37.620  1.00  0.00           N
ATOM   4556  HN  ASN A 868      45.450  44.470  38.120  1.00  0.00           H
ATOM   4557  CA  ASN A 868      44.950  43.230  36.530  1.00  0.00           C
ATOM   4558  HA  ASN A 868      45.170  42.200  36.260  1.00  0.00           H
ATOM   4559  CB  ASN A 868      43.460  43.340  37.090  1.00  0.00           C
ATOM   4560  HB1 ASN A 868      43.150  44.400  37.110  1.00  0.00           H
ATOM   4561  HB2 ASN A 868      43.340  42.930  38.120  1.00  0.00           H
ATOM   4562  CG  ASN A 868      42.550  42.380  36.360  1.00  0.00           C
ATOM   4563  OD1 ASN A 868      42.830  41.180  36.160  1.00  0.00           O
ATOM   4564  ND2 ASN A 868      41.370  42.810  35.920  1.00  0.00           N
ATOM   4565 HD21 ASN A 868      41.250  43.790  35.790  1.00  0.00           H
ATOM   4566 HD22 ASN A 868      41.040  42.150  35.240  1.00  0.00           H
ATOM   4567  C   ASN A 868      45.100  44.070  35.240  1.00  0.00           C
ATOM   4568  O   ASN A 868      44.250  43.970  34.380  1.00  0.00           O
ATOM   4569  N   ARG A 869      46.120  44.910  35.070  1.00  0.00           N
ATOM   4570  HN  ARG A 869      46.710  45.040  35.870  1.00  0.00           H
ATOM   4571  CA  ARG A 869      46.500  45.650  33.820  1.00  0.00           C
ATOM   4572  HA  ARG A 869      45.620  46.120  33.420  1.00  0.00           H
ATOM   4573  CB  ARG A 869      47.510  46.750  34.140  1.00  0.00           C
ATOM   4574  HB1 ARG A 869      47.000  47.490  34.800  1.00  0.00           H
ATOM   4575  HB2 ARG A 869      47.810  47.200  33.180  1.00  0.00           H
ATOM   4576  CG  ARG A 869      48.770  46.280  34.810  1.00  0.00           C
ATOM   4577  HG1 ARG A 869      49.310  45.540  34.180  1.00  0.00           H
ATOM   4578  HG2 ARG A 869      48.490  45.750  35.750  1.00  0.00           H
ATOM   4579  CD  ARG A 869      49.650  47.430  35.280  1.00  0.00           C
ATOM   4580  HD1 ARG A 869      49.120  48.030  36.050  1.00  0.00           H
ATOM   4581  HD2 ARG A 869      50.010  48.120  34.490  1.00  0.00           H
ATOM   4582  NE  ARG A 869      50.830  46.730  35.830  1.00  0.00           N
ATOM   4583  HE  ARG A 869      50.840  45.730  35.880  1.00  0.00           H
ATOM   4584  CZ  ARG A 869      51.710  47.300  36.660  1.00  0.00           C
ATOM   4585  NH1 ARG A 869      51.690  48.560  37.070  1.00  0.00           N
ATOM   4586 HH11 ARG A 869      52.150  48.680  37.960  1.00  0.00           H
ATOM   4587 HH12 ARG A 869      51.040  49.240  36.760  1.00  0.00           H
ATOM   4588  NH2 ARG A 869      52.640  46.650  37.330  1.00  0.00           N
ATOM   4589 HH21 ARG A 869      52.730  45.660  37.160  1.00  0.00           H
ATOM   4590 HH22 ARG A 869      53.440  47.180  37.610  1.00  0.00           H
ATOM   4591  C   ARG A 869      47.020  44.760  32.730  1.00  0.00           C
ATOM   4592  O   ARG A 869      47.630  43.710  33.010  1.00  0.00           O
ATOM   4593  N   LYS A 870      46.910  45.090  31.390  1.00  0.00           N
ATOM   4594  HN  LYS A 870      46.500  45.960  31.140  1.00  0.00           H
ATOM   4595  CA  LYS A 870      47.300  44.190  30.350  1.00  0.00           C
ATOM   4596  HA  LYS A 870      46.860  43.280  30.730  1.00  0.00           H
ATOM   4597  CB  LYS A 870      46.850  44.760  29.030  1.00  0.00           C
ATOM   4598  HB1 LYS A 870      47.160  44.200  28.130  1.00  0.00           H
ATOM   4599  HB2 LYS A 870      47.090  45.860  29.000  1.00  0.00           H
ATOM   4600  CG  LYS A 870      45.250  44.770  28.970  1.00  0.00           C
ATOM   4601  HG1 LYS A 870      44.890  45.460  28.170  1.00  0.00           H
ATOM   4602  HG2 LYS A 870      44.910  45.230  29.920  1.00  0.00           H
ATOM   4603  CD  LYS A 870      44.580  43.410  28.710  1.00  0.00           C
ATOM   4604  HD1 LYS A 870      45.080  42.750  29.450  1.00  0.00           H
ATOM   4605  HD2 LYS A 870      44.630  42.970  27.690  1.00  0.00           H
ATOM   4606  CE  LYS A 870      43.080  43.420  29.130  1.00  0.00           C
ATOM   4607  HE1 LYS A 870      42.470  43.960  28.380  1.00  0.00           H
ATOM   4608  HE2 LYS A 870      42.960  43.770  30.180  1.00  0.00           H
ATOM   4609  NZ  LYS A 870      42.550  42.000  29.180  1.00  0.00           N
ATOM   4610  HZ1 LYS A 870      41.540  42.080  29.370  1.00  0.00           H
ATOM   4611  HZ2 LYS A 870      43.060  41.480  29.910  1.00  0.00           H
ATOM   4612  HZ3 LYS A 870      42.650  41.650  28.200  1.00  0.00           H
ATOM   4613  C   LYS A 870      48.770  43.780  30.230  1.00  0.00           C
ATOM   4614  O   LYS A 870      48.950  42.630  29.820  1.00  0.00           O
ATOM   4615  N   GLU A 871      49.790  44.550  30.630  1.00  0.00           N
ATOM   4616  HN  GLU A 871      49.590  45.500  30.830  1.00  0.00           H
ATOM   4617  CA  GLU A 871      51.110  44.180  30.440  1.00  0.00           C
ATOM   4618  HA  GLU A 871      51.280  43.730  29.470  1.00  0.00           H
ATOM   4619  CB  GLU A 871      51.950  45.470  30.650  1.00  0.00           C
ATOM   4620  HB1 GLU A 871      51.570  46.190  29.890  1.00  0.00           H
ATOM   4621  HB2 GLU A 871      53.040  45.330  30.530  1.00  0.00           H
ATOM   4622  CG  GLU A 871      51.650  46.210  32.000  1.00  0.00           C
ATOM   4623  HG1 GLU A 871      51.930  45.570  32.870  1.00  0.00           H
ATOM   4624  HG2 GLU A 871      50.570  46.430  32.100  1.00  0.00           H
ATOM   4625  CD  GLU A 871      52.500  47.500  32.090  1.00  0.00           C
ATOM   4626  OE1 GLU A 871      53.400  47.640  33.010  1.00  0.00           O
ATOM   4627  OE2 GLU A 871      52.310  48.400  31.200  1.00  0.00           O
ATOM   4628  C   GLU A 871      51.610  43.180  31.390  1.00  0.00           C
ATOM   4629  O   GLU A 871      52.830  42.820  31.240  1.00  0.00           O
ATOM   4630  N   HSD A 872      50.730  42.670  32.300  1.00  0.00           N
ATOM   4631  HN  HSD A 872      49.880  43.160  32.510  1.00  0.00           H
ATOM   4632  CA  HSD A 872      51.050  41.450  32.940  1.00  0.00           C
ATOM   4633  HA  HSD A 872      52.100  41.230  33.060  1.00  0.00           H
ATOM   4634  CB  HSD A 872      50.380  41.340  34.380  1.00  0.00           C
ATOM   4635  HB1 HSD A 872      50.560  40.350  34.850  1.00  0.00           H
ATOM   4636  HB2 HSD A 872      49.270  41.320  34.350  1.00  0.00           H
ATOM   4637  ND1 HSD A 872      50.240  42.560  36.640  1.00  0.00           N
ATOM   4638  HD1 HSD A 872      49.430  42.080  37.000  1.00  0.00           H
ATOM   4639  CG  HSD A 872      50.800  42.300  35.410  1.00  0.00           C
ATOM   4640  CE1 HSD A 872      50.950  43.560  37.210  1.00  0.00           C
ATOM   4641  HE1 HSD A 872      50.740  43.910  38.220  1.00  0.00           H
ATOM   4642  NE2 HSD A 872      51.950  43.980  36.410  1.00  0.00           N
ATOM   4643  CD2 HSD A 872      51.920  43.110  35.350  1.00  0.00           C
ATOM   4644  HD2 HSD A 872      52.710  43.190  34.620  1.00  0.00           H
ATOM   4645  C   HSD A 872      50.590  40.220  32.280  1.00  0.00           C
ATOM   4646  O   HSD A 872      50.780  39.090  32.760  1.00  0.00           O
ATOM   4647  N   LYS A 873      49.970  40.390  31.120  1.00  0.00           N
ATOM   4648  HN  LYS A 873      49.620  41.290  30.880  1.00  0.00           H
ATOM   4649  CA  LYS A 873      49.530  39.260  30.330  1.00  0.00           C
ATOM   4650  HA  LYS A 873      48.760  39.720  29.720  1.00  0.00           H
ATOM   4651  CB  LYS A 873      50.570  38.680  29.300  1.00  0.00           C
ATOM   4652  HB1 LYS A 873      50.190  37.900  28.610  1.00  0.00           H
ATOM   4653  HB2 LYS A 873      51.390  38.210  29.890  1.00  0.00           H
ATOM   4654  CG  LYS A 873      51.150  39.790  28.460  1.00  0.00           C
ATOM   4655  HG1 LYS A 873      51.960  39.360  27.830  1.00  0.00           H
ATOM   4656  HG2 LYS A 873      51.650  40.530  29.120  1.00  0.00           H
ATOM   4657  CD  LYS A 873      50.160  40.430  27.510  1.00  0.00           C
ATOM   4658  HD1 LYS A 873      50.700  41.230  26.980  1.00  0.00           H
ATOM   4659  HD2 LYS A 873      49.270  40.950  27.910  1.00  0.00           H
ATOM   4660  CE  LYS A 873      49.520  39.530  26.460  1.00  0.00           C
ATOM   4661  HE1 LYS A 873      48.660  38.960  26.860  1.00  0.00           H
ATOM   4662  HE2 LYS A 873      50.210  38.710  26.170  1.00  0.00           H
ATOM   4663  NZ  LYS A 873      49.040  40.250  25.250  1.00  0.00           N
ATOM   4664  HZ1 LYS A 873      48.360  39.730  24.660  1.00  0.00           H
ATOM   4665  HZ2 LYS A 873      49.920  40.450  24.730  1.00  0.00           H
ATOM   4666  HZ3 LYS A 873      48.610  41.110  25.630  1.00  0.00           H
ATOM   4667  C   LYS A 873      48.700  38.130  30.830  1.00  0.00           C
ATOM   4668  O   LYS A 873      48.850  36.920  30.530  1.00  0.00           O
ATOM   4669  N   LEU A 874      47.780  38.410  31.650  1.00  0.00           N
ATOM   4670  HN  LEU A 874      47.570  39.380  31.810  1.00  0.00           H
ATOM   4671  CA  LEU A 874      46.810  37.520  32.360  1.00  0.00           C
ATOM   4672  HA  LEU A 874      47.460  36.680  32.550  1.00  0.00           H
ATOM   4673  CB  LEU A 874      46.140  38.260  33.560  1.00  0.00           C
ATOM   4674  HB1 LEU A 874      45.430  37.520  33.970  1.00  0.00           H
ATOM   4675  HB2 LEU A 874      45.520  39.130  33.290  1.00  0.00           H
ATOM   4676  CG  LEU A 874      47.170  38.660  34.760  1.00  0.00           C
ATOM   4677  HG  LEU A 874      47.880  39.440  34.400  1.00  0.00           H
ATOM   4678  CD1 LEU A 874      46.310  39.190  35.870  1.00  0.00           C
ATOM   4679 HD11 LEU A 874      45.780  40.110  35.510  1.00  0.00           H
ATOM   4680 HD12 LEU A 874      46.910  39.560  36.720  1.00  0.00           H
ATOM   4681 HD13 LEU A 874      45.550  38.490  36.300  1.00  0.00           H
ATOM   4682  CD2 LEU A 874      48.140  37.570  35.110  1.00  0.00           C
ATOM   4683 HD21 LEU A 874      48.800  37.180  34.300  1.00  0.00           H
ATOM   4684 HD22 LEU A 874      47.570  36.650  35.390  1.00  0.00           H
ATOM   4685 HD23 LEU A 874      48.840  37.830  35.930  1.00  0.00           H
ATOM   4686  C   LEU A 874      45.730  37.100  31.380  1.00  0.00           C
ATOM   4687  O   LEU A 874      45.170  37.920  30.650  1.00  0.00           O
ATOM   4688  N   LYS A 875      45.330  35.780  31.400  1.00  0.00           N
ATOM   4689  HN  LYS A 875      45.660  35.080  32.020  1.00  0.00           H
ATOM   4690  CA  LYS A 875      44.240  35.390  30.490  1.00  0.00           C
ATOM   4691  HA  LYS A 875      43.850  36.310  30.090  1.00  0.00           H
ATOM   4692  CB  LYS A 875      44.880  34.510  29.380  1.00  0.00           C
ATOM   4693  HB1 LYS A 875      44.050  33.980  28.870  1.00  0.00           H
ATOM   4694  HB2 LYS A 875      45.430  33.730  29.930  1.00  0.00           H
ATOM   4695  CG  LYS A 875      46.010  35.170  28.540  1.00  0.00           C
ATOM   4696  HG1 LYS A 875      46.540  34.350  28.010  1.00  0.00           H
ATOM   4697  HG2 LYS A 875      46.730  35.730  29.180  1.00  0.00           H
ATOM   4698  CD  LYS A 875      45.500  36.130  27.490  1.00  0.00           C
ATOM   4699  HD1 LYS A 875      44.780  36.730  28.070  1.00  0.00           H
ATOM   4700  HD2 LYS A 875      44.900  35.650  26.690  1.00  0.00           H
ATOM   4701  CE  LYS A 875      46.570  37.020  26.840  1.00  0.00           C
ATOM   4702  HE1 LYS A 875      47.410  36.450  26.410  1.00  0.00           H
ATOM   4703  HE2 LYS A 875      46.990  37.680  27.640  1.00  0.00           H
ATOM   4704  NZ  LYS A 875      46.010  37.880  25.810  1.00  0.00           N
ATOM   4705  HZ1 LYS A 875      46.670  38.370  25.160  1.00  0.00           H
ATOM   4706  HZ2 LYS A 875      45.380  38.600  26.230  1.00  0.00           H
ATOM   4707  HZ3 LYS A 875      45.400  37.390  25.120  1.00  0.00           H
ATOM   4708  C   LYS A 875      43.150  34.770  31.310  1.00  0.00           C
ATOM   4709  O   LYS A 875      42.300  34.210  30.660  1.00  0.00           O
ATOM   4710  N   LYS A 876      43.160  34.920  32.670  1.00  0.00           N
ATOM   4711  HN  LYS A 876      43.830  35.470  33.150  1.00  0.00           H
ATOM   4712  CA  LYS A 876      42.140  34.430  33.600  1.00  0.00           C
ATOM   4713  HA  LYS A 876      41.380  33.840  33.100  1.00  0.00           H
ATOM   4714  CB  LYS A 876      42.560  33.430  34.660  1.00  0.00           C
ATOM   4715  HB1 LYS A 876      41.780  33.420  35.460  1.00  0.00           H
ATOM   4716  HB2 LYS A 876      43.500  33.850  35.070  1.00  0.00           H
ATOM   4717  CG  LYS A 876      42.670  32.040  34.130  1.00  0.00           C
ATOM   4718  HG1 LYS A 876      43.270  32.120  33.190  1.00  0.00           H
ATOM   4719  HG2 LYS A 876      41.660  31.640  33.880  1.00  0.00           H
ATOM   4720  CD  LYS A 876      43.350  31.100  35.180  1.00  0.00           C
ATOM   4721  HD1 LYS A 876      43.280  30.080  34.720  1.00  0.00           H
ATOM   4722  HD2 LYS A 876      42.700  31.170  36.070  1.00  0.00           H
ATOM   4723  CE  LYS A 876      44.830  31.210  35.490  1.00  0.00           C
ATOM   4724  HE1 LYS A 876      44.960  32.140  36.070  1.00  0.00           H
ATOM   4725  HE2 LYS A 876      45.410  31.090  34.550  1.00  0.00           H
ATOM   4726  NZ  LYS A 876      45.140  30.070  36.390  1.00  0.00           N
ATOM   4727  HZ1 LYS A 876      45.920  30.410  37.000  1.00  0.00           H
ATOM   4728  HZ2 LYS A 876      45.420  29.210  35.870  1.00  0.00           H
ATOM   4729  HZ3 LYS A 876      44.370  29.840  37.050  1.00  0.00           H
ATOM   4730  C   LYS A 876      41.640  35.700  34.400  1.00  0.00           C
ATOM   4731  O   LYS A 876      42.460  36.540  34.860  1.00  0.00           O
ATOM   4732  N   GLY A 877      40.310  35.800  34.500  1.00  0.00           N
ATOM   4733  HN  GLY A 877      39.730  35.130  34.030  1.00  0.00           H
ATOM   4734  CA  GLY A 877      39.540  36.820  35.180  1.00  0.00           C
ATOM   4735  HA1 GLY A 877      38.560  36.360  35.250  1.00  0.00           H
ATOM   4736  HA2 GLY A 877      39.470  37.790  34.710  1.00  0.00           H
ATOM   4737  C   GLY A 877      39.930  37.300  36.560  1.00  0.00           C
ATOM   4738  O   GLY A 877      40.620  36.620  37.410  1.00  0.00           O
ATOM   4739  N   ALA A 878      39.380  38.470  36.940  1.00  0.00           N
ATOM   4740  HN  ALA A 878      38.670  38.920  36.400  1.00  0.00           H
ATOM   4741  CA  ALA A 878      39.650  39.090  38.240  1.00  0.00           C
ATOM   4742  HA  ALA A 878      40.200  38.420  38.880  1.00  0.00           H
ATOM   4743  CB  ALA A 878      40.420  40.410  38.310  1.00  0.00           C
ATOM   4744  HB1 ALA A 878      40.040  41.150  37.580  1.00  0.00           H
ATOM   4745  HB2 ALA A 878      41.520  40.260  38.190  1.00  0.00           H
ATOM   4746  HB3 ALA A 878      40.280  40.860  39.310  1.00  0.00           H
ATOM   4747  C   ALA A 878      38.440  39.210  39.110  1.00  0.00           C
ATOM   4748  O   ALA A 878      38.130  38.270  39.840  1.00  0.00           O
ATOM   4749  N   GLY A 879      37.770  40.340  39.060  1.00  0.00           N
ATOM   4750  HN  GLY A 879      38.050  41.080  38.450  1.00  0.00           H
ATOM   4751  CA  GLY A 879      36.520  40.720  39.700  1.00  0.00           C
ATOM   4752  HA1 GLY A 879      36.110  39.910  40.290  1.00  0.00           H
ATOM   4753  HA2 GLY A 879      35.830  41.130  38.980  1.00  0.00           H
ATOM   4754  C   GLY A 879      36.750  41.760  40.780  1.00  0.00           C
ATOM   4755  O   GLY A 879      37.010  41.390  41.890  1.00  0.00           O
ATOM   4756  N   TYR A 880      36.670  43.050  40.470  1.00  0.00           N
ATOM   4757  HN  TYR A 880      36.610  43.290  39.500  1.00  0.00           H
ATOM   4758  CA  TYR A 880      36.990  44.100  41.470  1.00  0.00           C
ATOM   4759  HA  TYR A 880      37.950  43.790  41.850  1.00  0.00           H
ATOM   4760  CB  TYR A 880      37.170  45.540  40.930  1.00  0.00           C
ATOM   4761  HB1 TYR A 880      37.410  46.360  41.640  1.00  0.00           H
ATOM   4762  HB2 TYR A 880      36.270  45.810  40.330  1.00  0.00           H
ATOM   4763  CG  TYR A 880      38.300  45.700  39.970  1.00  0.00           C
ATOM   4764  CD1 TYR A 880      39.390  44.860  39.870  1.00  0.00           C
ATOM   4765  HD1 TYR A 880      39.590  44.180  40.690  1.00  0.00           H
ATOM   4766  CE1 TYR A 880      40.350  44.960  38.820  1.00  0.00           C
ATOM   4767  HE1 TYR A 880      41.230  44.330  38.730  1.00  0.00           H
ATOM   4768  CZ  TYR A 880      40.130  45.910  37.780  1.00  0.00           C
ATOM   4769  OH  TYR A 880      40.960  45.910  36.630  1.00  0.00           O
ATOM   4770  HH  TYR A 880      40.700  46.540  35.950  1.00  0.00           H
ATOM   4771  CD2 TYR A 880      38.200  46.700  38.980  1.00  0.00           C
ATOM   4772  HD2 TYR A 880      37.370  47.390  39.060  1.00  0.00           H
ATOM   4773  CE2 TYR A 880      39.000  46.750  37.850  1.00  0.00           C
ATOM   4774  HE2 TYR A 880      38.820  47.420  37.030  1.00  0.00           H
ATOM   4775  C   TYR A 880      36.080  44.200  42.660  1.00  0.00           C
ATOM   4776  O   TYR A 880      36.470  44.400  43.760  1.00  0.00           O
ATOM   4777  N   HSD A 881      34.740  43.950  42.510  1.00  0.00           N
ATOM   4778  HN  HSD A 881      34.470  43.720  41.570  1.00  0.00           H
ATOM   4779  CA  HSD A 881      33.660  43.900  43.500  1.00  0.00           C
ATOM   4780  HA  HSD A 881      33.780  44.650  44.270  1.00  0.00           H
ATOM   4781  CB  HSD A 881      32.310  44.150  42.810  1.00  0.00           C
ATOM   4782  HB1 HSD A 881      31.430  43.740  43.350  1.00  0.00           H
ATOM   4783  HB2 HSD A 881      32.260  43.540  41.870  1.00  0.00           H
ATOM   4784  ND1 HSD A 881      31.860  46.180  41.320  1.00  0.00           N
ATOM   4785  HD1 HSD A 881      31.980  45.770  40.420  1.00  0.00           H
ATOM   4786  CG  HSD A 881      32.010  45.600  42.540  1.00  0.00           C
ATOM   4787  CE1 HSD A 881      31.600  47.490  41.520  1.00  0.00           C
ATOM   4788  HE1 HSD A 881      31.630  48.220  40.710  1.00  0.00           H
ATOM   4789  NE2 HSD A 881      31.580  47.780  42.800  1.00  0.00           N
ATOM   4790  CD2 HSD A 881      31.840  46.570  43.420  1.00  0.00           C
ATOM   4791  HD2 HSD A 881      31.890  46.460  44.490  1.00  0.00           H
ATOM   4792  C   HSD A 881      33.640  42.650  44.230  1.00  0.00           C
ATOM   4793  O   HSD A 881      33.340  42.640  45.390  1.00  0.00           O
ATOM   4794  N   LEU A 882      34.030  41.500  43.650  1.00  0.00           N
ATOM   4795  HN  LEU A 882      34.070  41.450  42.660  1.00  0.00           H
ATOM   4796  CA  LEU A 882      34.240  40.190  44.320  1.00  0.00           C
ATOM   4797  HA  LEU A 882      33.390  39.980  44.960  1.00  0.00           H
ATOM   4798  CB  LEU A 882      34.480  39.070  43.330  1.00  0.00           C
ATOM   4799  HB1 LEU A 882      35.320  39.480  42.710  1.00  0.00           H
ATOM   4800  HB2 LEU A 882      33.600  38.940  42.680  1.00  0.00           H
ATOM   4801  CG  LEU A 882      34.800  37.620  43.880  1.00  0.00           C
ATOM   4802  HG  LEU A 882      35.850  37.670  44.250  1.00  0.00           H
ATOM   4803  CD1 LEU A 882      33.910  37.130  45.030  1.00  0.00           C
ATOM   4804 HD11 LEU A 882      32.840  37.160  44.760  1.00  0.00           H
ATOM   4805 HD12 LEU A 882      34.170  37.640  45.980  1.00  0.00           H
ATOM   4806 HD13 LEU A 882      34.220  36.100  45.310  1.00  0.00           H
ATOM   4807  CD2 LEU A 882      34.990  36.710  42.630  1.00  0.00           C
ATOM   4808 HD21 LEU A 882      35.330  35.690  42.920  1.00  0.00           H
ATOM   4809 HD22 LEU A 882      35.740  37.150  41.950  1.00  0.00           H
ATOM   4810 HD23 LEU A 882      34.050  36.610  42.040  1.00  0.00           H
ATOM   4811  C   LEU A 882      35.440  40.410  45.270  1.00  0.00           C
ATOM   4812  O   LEU A 882      35.500  39.780  46.350  1.00  0.00           O
ATOM   4813  N   ASP A 883      36.530  41.160  44.850  1.00  0.00           N
ATOM   4814  HN  ASP A 883      36.600  41.320  43.870  1.00  0.00           H
ATOM   4815  CA  ASP A 883      37.650  41.450  45.820  1.00  0.00           C
ATOM   4816  HA  ASP A 883      37.970  40.530  46.280  1.00  0.00           H
ATOM   4817  CB  ASP A 883      39.020  41.860  45.150  1.00  0.00           C
ATOM   4818  HB1 ASP A 883      39.320  40.970  44.560  1.00  0.00           H
ATOM   4819  HB2 ASP A 883      39.730  41.770  46.000  1.00  0.00           H
ATOM   4820  CG  ASP A 883      39.290  43.160  44.480  1.00  0.00           C
ATOM   4821  OD1 ASP A 883      39.830  43.280  43.360  1.00  0.00           O
ATOM   4822  OD2 ASP A 883      39.170  44.260  45.290  1.00  0.00           O
ATOM   4823  HD2 ASP A 883      39.090  45.130  44.890  1.00  0.00           H
ATOM   4824  C   ASP A 883      37.180  42.310  46.980  1.00  0.00           C
ATOM   4825  O   ASP A 883      37.560  42.130  48.140  1.00  0.00           O
ATOM   4826  N   LEU A 884      36.420  43.350  46.660  1.00  0.00           N
ATOM   4827  HN  LEU A 884      36.420  43.660  45.710  1.00  0.00           H
ATOM   4828  CA  LEU A 884      36.030  44.330  47.730  1.00  0.00           C
ATOM   4829  HA  LEU A 884      36.800  44.480  48.470  1.00  0.00           H
ATOM   4830  CB  LEU A 884      35.390  45.590  47.110  1.00  0.00           C
ATOM   4831  HB1 LEU A 884      34.770  45.280  46.240  1.00  0.00           H
ATOM   4832  HB2 LEU A 884      36.240  46.220  46.770  1.00  0.00           H
ATOM   4833  CG  LEU A 884      34.700  46.610  48.060  1.00  0.00           C
ATOM   4834  HG  LEU A 884      34.090  46.100  48.840  1.00  0.00           H
ATOM   4835  CD1 LEU A 884      35.680  47.310  49.050  1.00  0.00           C
ATOM   4836 HD11 LEU A 884      36.220  48.100  48.490  1.00  0.00           H
ATOM   4837 HD12 LEU A 884      36.330  46.580  49.590  1.00  0.00           H
ATOM   4838 HD13 LEU A 884      35.220  47.900  49.870  1.00  0.00           H
ATOM   4839  CD2 LEU A 884      33.890  47.720  47.310  1.00  0.00           C
ATOM   4840 HD21 LEU A 884      33.090  47.320  46.650  1.00  0.00           H
ATOM   4841 HD22 LEU A 884      34.500  48.320  46.620  1.00  0.00           H
ATOM   4842 HD23 LEU A 884      33.420  48.310  48.130  1.00  0.00           H
ATOM   4843  C   LEU A 884      34.960  43.690  48.650  1.00  0.00           C
ATOM   4844  O   LEU A 884      34.950  44.020  49.800  1.00  0.00           O
ATOM   4845  N   LEU A 885      34.030  42.810  48.100  1.00  0.00           N
ATOM   4846  HN  LEU A 885      34.100  42.570  47.140  1.00  0.00           H
ATOM   4847  CA  LEU A 885      33.000  42.050  48.830  1.00  0.00           C
ATOM   4848  HA  LEU A 885      32.400  42.800  49.320  1.00  0.00           H
ATOM   4849  CB  LEU A 885      32.060  41.270  47.900  1.00  0.00           C
ATOM   4850  HB1 LEU A 885      32.740  40.630  47.300  1.00  0.00           H
ATOM   4851  HB2 LEU A 885      31.530  41.950  47.200  1.00  0.00           H
ATOM   4852  CG  LEU A 885      31.070  40.470  48.710  1.00  0.00           C
ATOM   4853  HG  LEU A 885      31.500  39.980  49.620  1.00  0.00           H
ATOM   4854  CD1 LEU A 885      29.920  41.440  49.190  1.00  0.00           C
ATOM   4855 HD11 LEU A 885      30.400  42.090  49.960  1.00  0.00           H
ATOM   4856 HD12 LEU A 885      29.150  40.920  49.790  1.00  0.00           H
ATOM   4857 HD13 LEU A 885      29.400  41.910  48.320  1.00  0.00           H
ATOM   4858  CD2 LEU A 885      30.480  39.370  47.870  1.00  0.00           C
ATOM   4859 HD21 LEU A 885      29.650  38.880  48.410  1.00  0.00           H
ATOM   4860 HD22 LEU A 885      31.160  38.550  47.580  1.00  0.00           H
ATOM   4861 HD23 LEU A 885      30.030  39.840  46.970  1.00  0.00           H
ATOM   4862  C   LEU A 885      33.690  41.210  49.850  1.00  0.00           C
ATOM   4863  O   LEU A 885      33.230  41.100  51.010  1.00  0.00           O
ATOM   4864  N   MET A 886      34.770  40.540  49.520  1.00  0.00           N
ATOM   4865  HN  MET A 886      35.080  40.580  48.570  1.00  0.00           H
ATOM   4866  CA  MET A 886      35.470  39.700  50.530  1.00  0.00           C
ATOM   4867  HA  MET A 886      34.700  39.170  51.060  1.00  0.00           H
ATOM   4868  CB  MET A 886      36.420  38.750  49.780  1.00  0.00           C
ATOM   4869  HB1 MET A 886      37.320  38.480  50.370  1.00  0.00           H
ATOM   4870  HB2 MET A 886      36.690  39.320  48.870  1.00  0.00           H
ATOM   4871  CG  MET A 886      35.730  37.420  49.310  1.00  0.00           C
ATOM   4872  HG1 MET A 886      36.350  36.850  48.590  1.00  0.00           H
ATOM   4873  HG2 MET A 886      34.860  37.830  48.750  1.00  0.00           H
ATOM   4874  SD  MET A 886      35.060  36.360  50.610  1.00  0.00           S
ATOM   4875  CE  MET A 886      36.390  36.340  51.830  1.00  0.00           C
ATOM   4876  HE1 MET A 886      36.240  35.430  52.460  1.00  0.00           H
ATOM   4877  HE2 MET A 886      36.240  37.180  52.540  1.00  0.00           H
ATOM   4878  HE3 MET A 886      37.400  36.220  51.380  1.00  0.00           H
ATOM   4879  C   MET A 886      36.260  40.410  51.520  1.00  0.00           C
ATOM   4880  O   MET A 886      36.500  39.970  52.660  1.00  0.00           O
ATOM   4881  N   VAL A 887      36.720  41.630  51.150  1.00  0.00           N
ATOM   4882  HN  VAL A 887      36.530  42.040  50.270  1.00  0.00           H
ATOM   4883  CA  VAL A 887      37.460  42.560  52.020  1.00  0.00           C
ATOM   4884  HA  VAL A 887      38.200  41.860  52.400  1.00  0.00           H
ATOM   4885  CB  VAL A 887      38.210  43.640  51.280  1.00  0.00           C
ATOM   4886  HB  VAL A 887      37.740  43.880  50.300  1.00  0.00           H
ATOM   4887  CG1 VAL A 887      38.650  44.890  52.080  1.00  0.00           C
ATOM   4888 HG11 VAL A 887      39.270  45.550  51.430  1.00  0.00           H
ATOM   4889 HG12 VAL A 887      39.330  44.440  52.840  1.00  0.00           H
ATOM   4890 HG13 VAL A 887      37.820  45.510  52.470  1.00  0.00           H
ATOM   4891  CG2 VAL A 887      39.540  43.070  50.790  1.00  0.00           C
ATOM   4892 HG21 VAL A 887      39.320  42.420  49.900  1.00  0.00           H
ATOM   4893 HG22 VAL A 887      40.110  42.440  51.490  1.00  0.00           H
ATOM   4894 HG23 VAL A 887      40.170  43.840  50.290  1.00  0.00           H
ATOM   4895  C   VAL A 887      36.570  43.220  53.040  1.00  0.00           C
ATOM   4896  O   VAL A 887      36.710  42.920  54.220  1.00  0.00           O
ATOM   4897  N   GLY A 888      35.490  43.810  52.620  1.00  0.00           N
ATOM   4898  HN  GLY A 888      35.480  44.000  51.640  1.00  0.00           H
ATOM   4899  CA  GLY A 888      34.320  44.340  53.340  1.00  0.00           C
ATOM   4900  HA1 GLY A 888      33.510  44.560  52.650  1.00  0.00           H
ATOM   4901  HA2 GLY A 888      34.630  45.240  53.850  1.00  0.00           H
ATOM   4902  C   GLY A 888      33.670  43.460  54.380  1.00  0.00           C
ATOM   4903  O   GLY A 888      33.510  43.850  55.500  1.00  0.00           O
ATOM   4904  N   VAL A 889      33.300  42.190  54.040  1.00  0.00           N
ATOM   4905  HN  VAL A 889      33.450  41.910  53.100  1.00  0.00           H
ATOM   4906  CA  VAL A 889      32.750  41.270  55.010  1.00  0.00           C
ATOM   4907  HA  VAL A 889      31.970  41.710  55.610  1.00  0.00           H
ATOM   4908  CB  VAL A 889      32.330  40.050  54.290  1.00  0.00           C
ATOM   4909  HB  VAL A 889      33.100  39.710  53.570  1.00  0.00           H
ATOM   4910  CG1 VAL A 889      31.900  38.850  55.200  1.00  0.00           C
ATOM   4911 HG11 VAL A 889      30.910  39.070  55.630  1.00  0.00           H
ATOM   4912 HG12 VAL A 889      32.660  38.680  56.000  1.00  0.00           H
ATOM   4913 HG13 VAL A 889      31.850  37.900  54.610  1.00  0.00           H
ATOM   4914  CG2 VAL A 889      31.080  40.510  53.530  1.00  0.00           C
ATOM   4915 HG21 VAL A 889      30.680  39.680  52.910  1.00  0.00           H
ATOM   4916 HG22 VAL A 889      31.240  41.390  52.860  1.00  0.00           H
ATOM   4917 HG23 VAL A 889      30.370  40.710  54.350  1.00  0.00           H
ATOM   4918  C   VAL A 889      33.820  40.860  56.130  1.00  0.00           C
ATOM   4919  O   VAL A 889      33.590  40.930  57.340  1.00  0.00           O
ATOM   4920  N   MET A 890      35.010  40.520  55.650  1.00  0.00           N
ATOM   4921  HN  MET A 890      35.230  40.590  54.680  1.00  0.00           H
ATOM   4922  CA  MET A 890      36.040  40.050  56.590  1.00  0.00           C
ATOM   4923  HA  MET A 890      35.610  39.330  57.270  1.00  0.00           H
ATOM   4924  CB  MET A 890      37.210  39.270  56.020  1.00  0.00           C
ATOM   4925  HB1 MET A 890      38.090  39.030  56.660  1.00  0.00           H
ATOM   4926  HB2 MET A 890      37.730  39.740  55.150  1.00  0.00           H
ATOM   4927  CG  MET A 890      36.800  37.860  55.500  1.00  0.00           C
ATOM   4928  HG1 MET A 890      37.570  37.430  54.830  1.00  0.00           H
ATOM   4929  HG2 MET A 890      35.920  38.040  54.840  1.00  0.00           H
ATOM   4930  SD  MET A 890      36.250  36.560  56.710  1.00  0.00           S
ATOM   4931  CE  MET A 890      37.410  36.960  58.060  1.00  0.00           C
ATOM   4932  HE1 MET A 890      38.440  36.920  57.620  1.00  0.00           H
ATOM   4933  HE2 MET A 890      37.290  36.200  58.850  1.00  0.00           H
ATOM   4934  HE3 MET A 890      37.280  37.960  58.520  1.00  0.00           H
ATOM   4935  C   MET A 890      36.560  41.120  57.630  1.00  0.00           C
ATOM   4936  O   MET A 890      36.820  40.830  58.830  1.00  0.00           O
ATOM   4937  N   LEU A 891      36.500  42.390  57.240  1.00  0.00           N
ATOM   4938  HN  LEU A 891      36.250  42.670  56.320  1.00  0.00           H
ATOM   4939  CA  LEU A 891      36.720  43.520  58.090  1.00  0.00           C
ATOM   4940  HA  LEU A 891      37.710  43.420  58.490  1.00  0.00           H
ATOM   4941  CB  LEU A 891      36.630  44.790  57.270  1.00  0.00           C
ATOM   4942  HB1 LEU A 891      36.690  45.600  58.010  1.00  0.00           H
ATOM   4943  HB2 LEU A 891      35.680  44.930  56.720  1.00  0.00           H
ATOM   4944  CG  LEU A 891      37.830  45.010  56.320  1.00  0.00           C
ATOM   4945  HG  LEU A 891      38.090  44.190  55.630  1.00  0.00           H
ATOM   4946  CD1 LEU A 891      37.410  46.250  55.410  1.00  0.00           C
ATOM   4947 HD11 LEU A 891      36.920  47.030  56.030  1.00  0.00           H
ATOM   4948 HD12 LEU A 891      36.770  45.920  54.560  1.00  0.00           H
ATOM   4949 HD13 LEU A 891      38.270  46.800  54.980  1.00  0.00           H
ATOM   4950  CD2 LEU A 891      39.150  45.240  57.110  1.00  0.00           C
ATOM   4951 HD21 LEU A 891      39.370  44.370  57.760  1.00  0.00           H
ATOM   4952 HD22 LEU A 891      39.040  46.100  57.810  1.00  0.00           H
ATOM   4953 HD23 LEU A 891      40.020  45.350  56.430  1.00  0.00           H
ATOM   4954  C   LEU A 891      35.580  43.550  59.230  1.00  0.00           C
ATOM   4955  O   LEU A 891      35.780  43.830  60.420  1.00  0.00           O
ATOM   4956  N   GLY A 892      34.310  43.240  58.890  1.00  0.00           N
ATOM   4957  HN  GLY A 892      34.220  43.040  57.930  1.00  0.00           H
ATOM   4958  CA  GLY A 892      33.300  42.960  59.870  1.00  0.00           C
ATOM   4959  HA1 GLY A 892      32.560  42.490  59.250  1.00  0.00           H
ATOM   4960  HA2 GLY A 892      33.110  43.850  60.440  1.00  0.00           H
ATOM   4961  C   GLY A 892      33.550  41.850  60.920  1.00  0.00           C
ATOM   4962  O   GLY A 892      33.410  42.030  62.120  1.00  0.00           O
ATOM   4963  N   VAL A 893      33.930  40.670  60.410  1.00  0.00           N
ATOM   4964  HN  VAL A 893      33.790  40.570  59.420  1.00  0.00           H
ATOM   4965  CA  VAL A 893      34.220  39.470  61.200  1.00  0.00           C
ATOM   4966  HA  VAL A 893      33.390  39.360  61.880  1.00  0.00           H
ATOM   4967  CB  VAL A 893      34.370  38.190  60.240  1.00  0.00           C
ATOM   4968  HB  VAL A 893      35.170  38.490  59.530  1.00  0.00           H
ATOM   4969  CG1 VAL A 893      34.740  36.900  61.000  1.00  0.00           C
ATOM   4970 HG11 VAL A 893      34.830  36.070  60.270  1.00  0.00           H
ATOM   4971 HG12 VAL A 893      33.880  36.650  61.650  1.00  0.00           H
ATOM   4972 HG13 VAL A 893      35.590  37.160  61.680  1.00  0.00           H
ATOM   4973  CG2 VAL A 893      33.140  38.090  59.320  1.00  0.00           C
ATOM   4974 HG21 VAL A 893      32.120  38.070  59.760  1.00  0.00           H
ATOM   4975 HG22 VAL A 893      33.310  37.170  58.720  1.00  0.00           H
ATOM   4976 HG23 VAL A 893      33.090  38.780  58.460  1.00  0.00           H
ATOM   4977  C   VAL A 893      35.420  39.650  62.030  1.00  0.00           C
ATOM   4978  O   VAL A 893      35.350  39.350  63.180  1.00  0.00           O
ATOM   4979  N   CYS A 894      36.480  40.200  61.520  1.00  0.00           N
ATOM   4980  HN  CYS A 894      36.480  40.350  60.530  1.00  0.00           H
ATOM   4981  CA  CYS A 894      37.620  40.730  62.280  1.00  0.00           C
ATOM   4982  HA  CYS A 894      38.000  39.830  62.750  1.00  0.00           H
ATOM   4983  CB  CYS A 894      38.800  41.250  61.420  1.00  0.00           C
ATOM   4984  HB1 CYS A 894      39.550  41.760  62.050  1.00  0.00           H
ATOM   4985  HB2 CYS A 894      38.360  41.980  60.710  1.00  0.00           H
ATOM   4986  SG  CYS A 894      39.710  39.910  60.570  1.00  0.00           S
ATOM   4987  HG1 CYS A 894      38.740  39.530  59.750  1.00  0.00           H
ATOM   4988  C   CYS A 894      37.310  41.770  63.390  1.00  0.00           C
ATOM   4989  O   CYS A 894      37.830  41.610  64.490  1.00  0.00           O
ATOM   4990  N   SER A 895      36.390  42.740  63.160  1.00  0.00           N
ATOM   4991  HN  SER A 895      35.970  42.770  62.260  1.00  0.00           H
ATOM   4992  CA  SER A 895      35.950  43.790  64.050  1.00  0.00           C
ATOM   4993  HA  SER A 895      36.870  44.280  64.360  1.00  0.00           H
ATOM   4994  CB  SER A 895      34.900  44.890  63.490  1.00  0.00           C
ATOM   4995  HB1 SER A 895      34.520  45.580  64.270  1.00  0.00           H
ATOM   4996  HB2 SER A 895      34.100  44.300  63.010  1.00  0.00           H
ATOM   4997  OG  SER A 895      35.520  45.600  62.430  1.00  0.00           O
ATOM   4998  HG1 SER A 895      35.510  45.020  61.680  1.00  0.00           H
ATOM   4999  C   SER A 895      35.430  43.360  65.420  1.00  0.00           C
ATOM   5000  O   SER A 895      35.990  43.780  66.400  1.00  0.00           O
ATOM   5001  N   VAL A 896      34.390  42.550  65.510  1.00  0.00           N
ATOM   5002  HN  VAL A 896      33.970  42.050  64.760  1.00  0.00           H
ATOM   5003  CA  VAL A 896      33.700  42.040  66.690  1.00  0.00           C
ATOM   5004  HA  VAL A 896      33.290  42.840  67.290  1.00  0.00           H
ATOM   5005  CB  VAL A 896      32.530  41.190  66.270  1.00  0.00           C
ATOM   5006  HB  VAL A 896      32.830  40.490  65.460  1.00  0.00           H
ATOM   5007  CG1 VAL A 896      31.950  40.500  67.470  1.00  0.00           C
ATOM   5008 HG11 VAL A 896      32.130  40.950  68.470  1.00  0.00           H
ATOM   5009 HG12 VAL A 896      32.390  39.480  67.490  1.00  0.00           H
ATOM   5010 HG13 VAL A 896      30.860  40.300  67.330  1.00  0.00           H
ATOM   5011  CG2 VAL A 896      31.560  42.090  65.560  1.00  0.00           C
ATOM   5012 HG21 VAL A 896      32.050  42.270  64.580  1.00  0.00           H
ATOM   5013 HG22 VAL A 896      31.400  43.050  66.090  1.00  0.00           H
ATOM   5014 HG23 VAL A 896      30.640  41.500  65.340  1.00  0.00           H
ATOM   5015  C   VAL A 896      34.700  41.300  67.640  1.00  0.00           C
ATOM   5016  O   VAL A 896      34.650  41.460  68.870  1.00  0.00           O
ATOM   5017  N   MET A 897      35.680  40.560  67.080  1.00  0.00           N
ATOM   5018  HN  MET A 897      35.710  40.340  66.100  1.00  0.00           H
ATOM   5019  CA  MET A 897      36.680  39.780  67.880  1.00  0.00           C
ATOM   5020  HA  MET A 897      36.350  39.570  68.890  1.00  0.00           H
ATOM   5021  CB  MET A 897      37.010  38.520  67.100  1.00  0.00           C
ATOM   5022  HB1 MET A 897      37.940  38.030  67.480  1.00  0.00           H
ATOM   5023  HB2 MET A 897      37.380  38.710  66.070  1.00  0.00           H
ATOM   5024  CG  MET A 897      35.860  37.500  67.030  1.00  0.00           C
ATOM   5025  HG1 MET A 897      35.840  36.990  66.040  1.00  0.00           H
ATOM   5026  HG2 MET A 897      34.860  37.970  67.030  1.00  0.00           H
ATOM   5027  SD  MET A 897      35.950  36.270  68.370  1.00  0.00           S
ATOM   5028  CE  MET A 897      37.620  35.650  68.030  1.00  0.00           C
ATOM   5029  HE1 MET A 897      37.780  34.650  68.480  1.00  0.00           H
ATOM   5030  HE2 MET A 897      38.440  36.310  68.400  1.00  0.00           H
ATOM   5031  HE3 MET A 897      37.780  35.540  66.940  1.00  0.00           H
ATOM   5032  C   MET A 897      37.910  40.670  68.160  1.00  0.00           C
ATOM   5033  O   MET A 897      38.890  40.200  68.700  1.00  0.00           O
ATOM   5034  N   GLY A 898      37.740  41.960  67.940  1.00  0.00           N
ATOM   5035  HN  GLY A 898      36.870  42.260  67.570  1.00  0.00           H
ATOM   5036  CA  GLY A 898      38.720  43.100  68.190  1.00  0.00           C
ATOM   5037  HA1 GLY A 898      39.030  43.060  69.220  1.00  0.00           H
ATOM   5038  HA2 GLY A 898      38.210  44.020  67.940  1.00  0.00           H
ATOM   5039  C   GLY A 898      40.010  43.140  67.320  1.00  0.00           C
ATOM   5040  O   GLY A 898      41.010  43.720  67.720  1.00  0.00           O
ATOM   5041  N   LEU A 899      40.050  42.440  66.160  1.00  0.00           N
ATOM   5042  HN  LEU A 899      39.240  42.070  65.740  1.00  0.00           H
ATOM   5043  CA  LEU A 899      41.290  42.230  65.470  1.00  0.00           C
ATOM   5044  HA  LEU A 899      42.060  42.100  66.230  1.00  0.00           H
ATOM   5045  CB  LEU A 899      41.280  40.910  64.600  1.00  0.00           C
ATOM   5046  HB1 LEU A 899      42.130  40.850  63.890  1.00  0.00           H
ATOM   5047  HB2 LEU A 899      40.380  40.760  63.960  1.00  0.00           H
ATOM   5048  CG  LEU A 899      41.280  39.640  65.490  1.00  0.00           C
ATOM   5049  HG  LEU A 899      40.420  39.740  66.170  1.00  0.00           H
ATOM   5050  CD1 LEU A 899      41.000  38.510  64.500  1.00  0.00           C
ATOM   5051 HD11 LEU A 899      39.960  38.430  64.120  1.00  0.00           H
ATOM   5052 HD12 LEU A 899      41.170  37.470  64.840  1.00  0.00           H
ATOM   5053 HD13 LEU A 899      41.740  38.590  63.680  1.00  0.00           H
ATOM   5054  CD2 LEU A 899      42.620  39.470  66.240  1.00  0.00           C
ATOM   5055 HD21 LEU A 899      42.810  40.320  66.940  1.00  0.00           H
ATOM   5056 HD22 LEU A 899      43.470  39.500  65.530  1.00  0.00           H
ATOM   5057 HD23 LEU A 899      42.740  38.530  66.810  1.00  0.00           H
ATOM   5058  C   LEU A 899      41.580  43.400  64.510  1.00  0.00           C
ATOM   5059  O   LEU A 899      40.620  44.050  64.020  1.00  0.00           O
ATOM   5060  N   PRO A 900      42.910  43.710  64.190  1.00  0.00           N
[truncated: 7,490,634 more chars]
