# Supplementary material for: CryoEM and computational modeling structural insights into the pH regulator NBCn1
Source: Nat Commun. 2025 Nov 11;16:9932. doi: 10.1038/s41467-025-64868-z (PMC12606367; doi:10.1038/s41467-025-64868-z)
Supplement: Supplementary file 8 — Supplementary Data 6 [file 41467_2025_64868_MOESM8_ESM.zip › 1us_unrestr_MD_OF_IF_transition_apoNBCn1/transition_rep2_traj15_first.pdb]

REMARK    GENERATED BY TRJCONV
TITLE     Title t=   0.00000 step= 0
REMARK    THIS IS A SIMULATION BOX
CRYST1   96.163   96.163  104.808  90.00  90.00  90.00 P 1           1
MODEL        1
ATOM      1  N   LEU A 585      29.620  42.010  39.970  1.00  0.00           N
ATOM      2  HT1 LEU A 585      28.650  42.020  39.600  1.00  0.00           H
ATOM      3  HT2 LEU A 585      30.290  42.170  39.190  1.00  0.00           H
ATOM      4  HT3 LEU A 585      29.710  42.790  40.640  1.00  0.00           H
ATOM      5  CA  LEU A 585      30.040  40.720  40.640  1.00  0.00           C
ATOM      6  HA  LEU A 585      31.080  40.830  40.930  1.00  0.00           H
ATOM      7  CB  LEU A 585      29.430  40.700  42.030  1.00  0.00           C
ATOM      8  HB1 LEU A 585      28.330  40.590  41.900  1.00  0.00           H
ATOM      9  HB2 LEU A 585      29.630  41.630  42.600  1.00  0.00           H
ATOM     10  CG  LEU A 585      29.890  39.490  42.830  1.00  0.00           C
ATOM     11  HG  LEU A 585      29.510  38.580  42.330  1.00  0.00           H
ATOM     12  CD1 LEU A 585      31.420  39.450  42.960  1.00  0.00           C
ATOM     13 HD11 LEU A 585      31.930  39.290  41.980  1.00  0.00           H
ATOM     14 HD12 LEU A 585      31.710  38.670  43.710  1.00  0.00           H
ATOM     15 HD13 LEU A 585      31.760  40.460  43.250  1.00  0.00           H
ATOM     16  CD2 LEU A 585      29.270  39.680  44.220  1.00  0.00           C
ATOM     17 HD21 LEU A 585      29.650  40.630  44.670  1.00  0.00           H
ATOM     18 HD22 LEU A 585      29.540  38.770  44.790  1.00  0.00           H
ATOM     19 HD23 LEU A 585      28.170  39.680  44.030  1.00  0.00           H
ATOM     20  C   LEU A 585      29.740  39.370  39.960  1.00  0.00           C
ATOM     21  O   LEU A 585      30.430  38.380  40.110  1.00  0.00           O
ATOM     22  N   ILE A 586      28.620  39.240  39.180  1.00  0.00           N
ATOM     23  HN  ILE A 586      27.950  39.980  39.210  1.00  0.00           H
ATOM     24  CA  ILE A 586      28.340  37.920  38.520  1.00  0.00           C
ATOM     25  HA  ILE A 586      28.250  37.200  39.310  1.00  0.00           H
ATOM     26  CB  ILE A 586      27.010  37.910  37.820  1.00  0.00           C
ATOM     27  HB  ILE A 586      26.200  38.070  38.570  1.00  0.00           H
ATOM     28  CG2 ILE A 586      26.850  38.980  36.850  1.00  0.00           C
ATOM     29 HG21 ILE A 586      25.940  38.740  36.250  1.00  0.00           H
ATOM     30 HG22 ILE A 586      27.710  39.100  36.160  1.00  0.00           H
ATOM     31 HG23 ILE A 586      26.580  39.960  37.270  1.00  0.00           H
ATOM     32  CG1 ILE A 586      26.700  36.530  37.190  1.00  0.00           C
ATOM     33 HG11 ILE A 586      27.520  36.400  36.450  1.00  0.00           H
ATOM     34 HG12 ILE A 586      25.670  36.580  36.790  1.00  0.00           H
ATOM     35  CD  ILE A 586      26.790  35.440  38.180  1.00  0.00           C
ATOM     36  HD1 ILE A 586      26.070  35.650  39.000  1.00  0.00           H
ATOM     37  HD2 ILE A 586      27.780  35.420  38.670  1.00  0.00           H
ATOM     38  HD3 ILE A 586      26.440  34.490  37.700  1.00  0.00           H
ATOM     39  C   ILE A 586      29.510  37.550  37.530  1.00  0.00           C
ATOM     40  O   ILE A 586      29.950  36.430  37.320  1.00  0.00           O
ATOM     41  N   LEU A 587      30.050  38.660  36.920  1.00  0.00           N
ATOM     42  HN  LEU A 587      29.600  39.550  36.950  1.00  0.00           H
ATOM     43  CA  LEU A 587      31.160  38.510  35.980  1.00  0.00           C
ATOM     44  HA  LEU A 587      30.960  37.810  35.190  1.00  0.00           H
ATOM     45  CB  LEU A 587      31.540  39.810  35.170  1.00  0.00           C
ATOM     46  HB1 LEU A 587      32.430  39.650  34.530  1.00  0.00           H
ATOM     47  HB2 LEU A 587      31.860  40.560  35.920  1.00  0.00           H
ATOM     48  CG  LEU A 587      30.420  40.340  34.290  1.00  0.00           C
ATOM     49  HG  LEU A 587      29.570  40.640  34.940  1.00  0.00           H
ATOM     50  CD1 LEU A 587      30.850  41.640  33.590  1.00  0.00           C
ATOM     51 HD11 LEU A 587      31.510  41.470  32.710  1.00  0.00           H
ATOM     52 HD12 LEU A 587      31.260  42.310  34.370  1.00  0.00           H
ATOM     53 HD13 LEU A 587      29.980  42.230  33.240  1.00  0.00           H
ATOM     54  CD2 LEU A 587      29.850  39.360  33.190  1.00  0.00           C
ATOM     55 HD21 LEU A 587      29.390  38.480  33.710  1.00  0.00           H
ATOM     56 HD22 LEU A 587      30.590  38.980  32.460  1.00  0.00           H
ATOM     57 HD23 LEU A 587      29.090  39.960  32.640  1.00  0.00           H
ATOM     58  C   LEU A 587      32.440  37.920  36.510  1.00  0.00           C
ATOM     59  O   LEU A 587      33.020  37.090  35.820  1.00  0.00           O
ATOM     60  N   ASP A 588      32.860  38.270  37.710  1.00  0.00           N
ATOM     61  HN  ASP A 588      32.270  38.990  38.070  1.00  0.00           H
ATOM     62  CA  ASP A 588      33.900  37.730  38.510  1.00  0.00           C
ATOM     63  HA  ASP A 588      34.850  37.820  38.000  1.00  0.00           H
ATOM     64  CB  ASP A 588      34.090  38.300  39.950  1.00  0.00           C
ATOM     65  HB1 ASP A 588      34.950  37.770  40.390  1.00  0.00           H
ATOM     66  HB2 ASP A 588      33.150  38.140  40.520  1.00  0.00           H
ATOM     67  CG  ASP A 588      34.270  39.810  40.010  1.00  0.00           C
ATOM     68  OD1 ASP A 588      34.270  40.420  38.880  1.00  0.00           O
ATOM     69  OD2 ASP A 588      34.310  40.380  41.110  1.00  0.00           O
ATOM     70  C   ASP A 588      33.730  36.160  38.670  1.00  0.00           C
ATOM     71  O   ASP A 588      34.590  35.330  38.440  1.00  0.00           O
ATOM     72  N   ILE A 589      32.540  35.740  39.070  1.00  0.00           N
ATOM     73  HN  ILE A 589      31.930  36.460  39.380  1.00  0.00           H
ATOM     74  CA  ILE A 589      32.120  34.340  39.180  1.00  0.00           C
ATOM     75  HA  ILE A 589      32.830  33.770  39.780  1.00  0.00           H
ATOM     76  CB  ILE A 589      30.760  34.250  39.920  1.00  0.00           C
ATOM     77  HB  ILE A 589      30.090  35.010  39.470  1.00  0.00           H
ATOM     78  CG2 ILE A 589      30.190  32.870  39.950  1.00  0.00           C
ATOM     79 HG21 ILE A 589      30.850  32.200  40.530  1.00  0.00           H
ATOM     80 HG22 ILE A 589      30.080  32.580  38.880  1.00  0.00           H
ATOM     81 HG23 ILE A 589      29.140  32.850  40.320  1.00  0.00           H
ATOM     82  CG1 ILE A 589      30.970  34.820  41.390  1.00  0.00           C
ATOM     83 HG11 ILE A 589      31.610  35.730  41.460  1.00  0.00           H
ATOM     84 HG12 ILE A 589      31.530  34.080  42.000  1.00  0.00           H
ATOM     85  CD  ILE A 589      29.650  35.020  42.070  1.00  0.00           C
ATOM     86  HD1 ILE A 589      29.220  34.050  42.380  1.00  0.00           H
ATOM     87  HD2 ILE A 589      28.860  35.520  41.470  1.00  0.00           H
ATOM     88  HD3 ILE A 589      29.900  35.570  43.000  1.00  0.00           H
ATOM     89  C   ILE A 589      32.110  33.530  37.820  1.00  0.00           C
ATOM     90  O   ILE A 589      32.530  32.340  37.860  1.00  0.00           O
ATOM     91  N   LYS A 590      31.630  34.150  36.750  1.00  0.00           N
ATOM     92  HN  LYS A 590      31.210  35.050  36.760  1.00  0.00           H
ATOM     93  CA  LYS A 590      31.850  33.550  35.490  1.00  0.00           C
ATOM     94  HA  LYS A 590      31.580  32.510  35.650  1.00  0.00           H
ATOM     95  CB  LYS A 590      30.890  34.190  34.430  1.00  0.00           C
ATOM     96  HB1 LYS A 590      31.060  33.630  33.480  1.00  0.00           H
ATOM     97  HB2 LYS A 590      31.060  35.280  34.280  1.00  0.00           H
ATOM     98  CG  LYS A 590      29.360  34.080  34.740  1.00  0.00           C
ATOM     99  HG1 LYS A 590      29.190  34.550  35.730  1.00  0.00           H
ATOM    100  HG2 LYS A 590      29.120  33.000  34.790  1.00  0.00           H
ATOM    101  CD  LYS A 590      28.430  34.890  33.800  1.00  0.00           C
ATOM    102  HD1 LYS A 590      28.640  35.970  33.910  1.00  0.00           H
ATOM    103  HD2 LYS A 590      27.430  34.750  34.260  1.00  0.00           H
ATOM    104  CE  LYS A 590      28.350  34.510  32.350  1.00  0.00           C
ATOM    105  HE1 LYS A 590      28.010  33.470  32.200  1.00  0.00           H
ATOM    106  HE2 LYS A 590      29.370  34.600  31.940  1.00  0.00           H
ATOM    107  NZ  LYS A 590      27.360  35.220  31.500  1.00  0.00           N
ATOM    108  HZ1 LYS A 590      26.420  35.430  31.910  1.00  0.00           H
ATOM    109  HZ2 LYS A 590      27.110  34.670  30.650  1.00  0.00           H
ATOM    110  HZ3 LYS A 590      27.780  36.080  31.110  1.00  0.00           H
ATOM    111  C   LYS A 590      33.290  33.630  34.980  1.00  0.00           C
ATOM    112  O   LYS A 590      33.780  32.670  34.410  1.00  0.00           O
ATOM    113  N   ARG A 591      34.060  34.680  35.200  1.00  0.00           N
ATOM    114  HN  ARG A 591      33.770  35.550  35.580  1.00  0.00           H
ATOM    115  CA  ARG A 591      35.490  34.690  34.870  1.00  0.00           C
ATOM    116  HA  ARG A 591      35.460  34.260  33.890  1.00  0.00           H
ATOM    117  CB  ARG A 591      36.070  36.030  34.810  1.00  0.00           C
ATOM    118  HB1 ARG A 591      37.140  35.950  34.530  1.00  0.00           H
ATOM    119  HB2 ARG A 591      35.920  36.610  35.750  1.00  0.00           H
ATOM    120  CG  ARG A 591      35.460  37.000  33.810  1.00  0.00           C
ATOM    121  HG1 ARG A 591      34.370  36.820  33.730  1.00  0.00           H
ATOM    122  HG2 ARG A 591      35.900  36.880  32.790  1.00  0.00           H
ATOM    123  CD  ARG A 591      35.640  38.520  34.180  1.00  0.00           C
ATOM    124  HD1 ARG A 591      36.730  38.690  34.310  1.00  0.00           H
ATOM    125  HD2 ARG A 591      35.120  38.830  35.100  1.00  0.00           H
ATOM    126  NE  ARG A 591      35.190  39.420  33.130  1.00  0.00           N
ATOM    127  HE  ARG A 591      34.740  39.020  32.320  1.00  0.00           H
ATOM    128  CZ  ARG A 591      35.320  40.730  33.110  1.00  0.00           C
ATOM    129  NH1 ARG A 591      35.890  41.420  34.050  1.00  0.00           N
ATOM    130 HH11 ARG A 591      35.830  42.400  33.860  1.00  0.00           H
ATOM    131 HH12 ARG A 591      35.840  41.060  34.980  1.00  0.00           H
ATOM    132  NH2 ARG A 591      34.930  41.320  32.020  1.00  0.00           N
ATOM    133 HH21 ARG A 591      34.380  40.850  31.320  1.00  0.00           H
ATOM    134 HH22 ARG A 591      35.200  42.270  31.840  1.00  0.00           H
ATOM    135  C   ARG A 591      36.330  33.730  35.760  1.00  0.00           C
ATOM    136  O   ARG A 591      37.120  33.050  35.170  1.00  0.00           O
ATOM    137  N   LYS A 592      36.170  33.680  37.080  1.00  0.00           N
ATOM    138  HN  LYS A 592      35.570  34.370  37.480  1.00  0.00           H
ATOM    139  CA  LYS A 592      37.000  32.820  37.850  1.00  0.00           C
ATOM    140  HA  LYS A 592      37.980  32.710  37.400  1.00  0.00           H
ATOM    141  CB  LYS A 592      37.240  33.400  39.220  1.00  0.00           C
ATOM    142  HB1 LYS A 592      38.020  32.770  39.680  1.00  0.00           H
ATOM    143  HB2 LYS A 592      36.420  33.390  39.970  1.00  0.00           H
ATOM    144  CG  LYS A 592      37.970  34.800  39.200  1.00  0.00           C
ATOM    145  HG1 LYS A 592      38.250  35.110  40.240  1.00  0.00           H
ATOM    146  HG2 LYS A 592      37.280  35.590  38.850  1.00  0.00           H
ATOM    147  CD  LYS A 592      39.300  34.870  38.380  1.00  0.00           C
ATOM    148  HD1 LYS A 592      39.600  35.940  38.310  1.00  0.00           H
ATOM    149  HD2 LYS A 592      39.040  34.620  37.330  1.00  0.00           H
ATOM    150  CE  LYS A 592      40.430  33.910  38.850  1.00  0.00           C
ATOM    151  HE1 LYS A 592      40.010  32.890  38.970  1.00  0.00           H
ATOM    152  HE2 LYS A 592      40.970  34.260  39.750  1.00  0.00           H
ATOM    153  NZ  LYS A 592      41.350  33.870  37.650  1.00  0.00           N
ATOM    154  HZ1 LYS A 592      42.340  33.610  37.870  1.00  0.00           H
ATOM    155  HZ2 LYS A 592      41.450  34.850  37.320  1.00  0.00           H
ATOM    156  HZ3 LYS A 592      40.840  33.350  36.920  1.00  0.00           H
ATOM    157  C   LYS A 592      36.640  31.350  37.980  1.00  0.00           C
ATOM    158  O   LYS A 592      37.550  30.570  38.250  1.00  0.00           O
ATOM    159  N   ALA A 593      35.320  30.950  37.830  1.00  0.00           N
ATOM    160  HN  ALA A 593      34.620  31.650  37.740  1.00  0.00           H
ATOM    161  CA  ALA A 593      35.030  29.590  38.060  1.00  0.00           C
ATOM    162  HA  ALA A 593      35.530  29.330  38.980  1.00  0.00           H
ATOM    163  CB  ALA A 593      33.450  29.320  38.160  1.00  0.00           C
ATOM    164  HB1 ALA A 593      32.890  29.710  37.290  1.00  0.00           H
ATOM    165  HB2 ALA A 593      33.050  29.850  39.050  1.00  0.00           H
ATOM    166  HB3 ALA A 593      33.180  28.250  38.090  1.00  0.00           H
ATOM    167  C   ALA A 593      35.620  28.530  37.080  1.00  0.00           C
ATOM    168  O   ALA A 593      36.020  27.530  37.620  1.00  0.00           O
ATOM    169  N   PRO A 594      35.850  28.710  35.710  1.00  0.00           N
ATOM    170  CD  PRO A 594      35.120  29.770  35.010  1.00  0.00           C
ATOM    171  HD1 PRO A 594      35.740  30.690  35.020  1.00  0.00           H
ATOM    172  HD2 PRO A 594      34.120  29.990  35.460  1.00  0.00           H
ATOM    173  CA  PRO A 594      36.390  27.680  34.760  1.00  0.00           C
ATOM    174  HA  PRO A 594      35.850  26.760  34.880  1.00  0.00           H
ATOM    175  CB  PRO A 594      36.190  28.380  33.360  1.00  0.00           C
ATOM    176  HB1 PRO A 594      36.000  27.650  32.540  1.00  0.00           H
ATOM    177  HB2 PRO A 594      37.060  29.070  33.240  1.00  0.00           H
ATOM    178  CG  PRO A 594      35.000  29.260  33.590  1.00  0.00           C
ATOM    179  HG1 PRO A 594      34.670  30.010  32.840  1.00  0.00           H
ATOM    180  HG2 PRO A 594      34.200  28.480  33.560  1.00  0.00           H
ATOM    181  C   PRO A 594      37.800  27.380  35.050  1.00  0.00           C
ATOM    182  O   PRO A 594      38.290  26.310  34.680  1.00  0.00           O
ATOM    183  N   PHE A 595      38.480  28.320  35.730  1.00  0.00           N
ATOM    184  HN  PHE A 595      37.940  29.130  35.940  1.00  0.00           H
ATOM    185  CA  PHE A 595      39.970  28.460  35.860  1.00  0.00           C
ATOM    186  HA  PHE A 595      40.420  27.650  35.310  1.00  0.00           H
ATOM    187  CB  PHE A 595      40.390  29.870  35.400  1.00  0.00           C
ATOM    188  HB1 PHE A 595      41.470  29.970  35.620  1.00  0.00           H
ATOM    189  HB2 PHE A 595      39.760  30.740  35.740  1.00  0.00           H
ATOM    190  CG  PHE A 595      40.260  29.930  33.910  1.00  0.00           C
ATOM    191  CD1 PHE A 595      39.400  30.940  33.370  1.00  0.00           C
ATOM    192  HD1 PHE A 595      38.810  31.500  34.080  1.00  0.00           H
ATOM    193  CE1 PHE A 595      39.180  31.000  32.050  1.00  0.00           C
ATOM    194  HE1 PHE A 595      38.430  31.650  31.620  1.00  0.00           H
ATOM    195  CZ  PHE A 595      39.970  30.230  31.180  1.00  0.00           C
ATOM    196  HZ  PHE A 595      39.850  30.320  30.110  1.00  0.00           H
ATOM    197  CD2 PHE A 595      41.020  29.110  33.070  1.00  0.00           C
ATOM    198  HD2 PHE A 595      41.820  28.490  33.440  1.00  0.00           H
ATOM    199  CE2 PHE A 595      40.840  29.200  31.720  1.00  0.00           C
ATOM    200  HE2 PHE A 595      41.420  28.610  31.030  1.00  0.00           H
ATOM    201  C   PHE A 595      40.440  28.150  37.290  1.00  0.00           C
ATOM    202  O   PHE A 595      41.650  28.060  37.490  1.00  0.00           O
ATOM    203  N   PHE A 596      39.540  27.900  38.260  1.00  0.00           N
ATOM    204  HN  PHE A 596      38.570  28.060  38.110  1.00  0.00           H
ATOM    205  CA  PHE A 596      39.910  27.790  39.670  1.00  0.00           C
ATOM    206  HA  PHE A 596      40.650  28.560  39.810  1.00  0.00           H
ATOM    207  CB  PHE A 596      38.630  28.000  40.500  1.00  0.00           C
ATOM    208  HB1 PHE A 596      37.700  27.720  39.990  1.00  0.00           H
ATOM    209  HB2 PHE A 596      38.590  29.100  40.600  1.00  0.00           H
ATOM    210  CG  PHE A 596      38.680  27.540  41.920  1.00  0.00           C
ATOM    211  CD1 PHE A 596      38.970  28.470  42.980  1.00  0.00           C
ATOM    212  HD1 PHE A 596      39.430  29.410  42.720  1.00  0.00           H
ATOM    213  CE1 PHE A 596      38.860  28.040  44.280  1.00  0.00           C
ATOM    214  HE1 PHE A 596      39.060  28.720  45.100  1.00  0.00           H
ATOM    215  CZ  PHE A 596      38.420  26.750  44.550  1.00  0.00           C
ATOM    216  HZ  PHE A 596      38.420  26.350  45.560  1.00  0.00           H
ATOM    217  CD2 PHE A 596      38.200  26.250  42.210  1.00  0.00           C
ATOM    218  HD2 PHE A 596      37.700  25.740  41.400  1.00  0.00           H
ATOM    219  CE2 PHE A 596      38.070  25.870  43.590  1.00  0.00           C
ATOM    220  HE2 PHE A 596      37.660  24.890  43.790  1.00  0.00           H
ATOM    221  C   PHE A 596      40.640  26.480  39.870  1.00  0.00           C
ATOM    222  O   PHE A 596      41.570  26.400  40.630  1.00  0.00           O
ATOM    223  N   LEU A 597      40.340  25.410  39.110  1.00  0.00           N
ATOM    224  HN  LEU A 597      39.480  25.290  38.620  1.00  0.00           H
ATOM    225  CA  LEU A 597      40.910  24.150  39.300  1.00  0.00           C
ATOM    226  HA  LEU A 597      41.100  24.050  40.360  1.00  0.00           H
ATOM    227  CB  LEU A 597      40.090  22.930  38.770  1.00  0.00           C
ATOM    228  HB1 LEU A 597      40.680  21.990  38.860  1.00  0.00           H
ATOM    229  HB2 LEU A 597      39.850  23.080  37.700  1.00  0.00           H
ATOM    230  CG  LEU A 597      38.880  22.570  39.690  1.00  0.00           C
ATOM    231  HG  LEU A 597      38.190  23.440  39.620  1.00  0.00           H
ATOM    232  CD1 LEU A 597      38.070  21.460  39.030  1.00  0.00           C
ATOM    233 HD11 LEU A 597      37.790  21.910  38.060  1.00  0.00           H
ATOM    234 HD12 LEU A 597      37.190  21.140  39.630  1.00  0.00           H
ATOM    235 HD13 LEU A 597      38.690  20.600  38.690  1.00  0.00           H
ATOM    236  CD2 LEU A 597      39.360  22.220  41.140  1.00  0.00           C
ATOM    237 HD21 LEU A 597      38.480  22.080  41.810  1.00  0.00           H
ATOM    238 HD22 LEU A 597      40.030  22.940  41.670  1.00  0.00           H
ATOM    239 HD23 LEU A 597      39.850  21.220  41.140  1.00  0.00           H
ATOM    240  C   LEU A 597      42.290  24.060  38.580  1.00  0.00           C
ATOM    241  O   LEU A 597      43.110  23.200  38.800  1.00  0.00           O
ATOM    242  N   SER A 598      42.510  24.980  37.660  1.00  0.00           N
ATOM    243  HN  SER A 598      41.860  25.730  37.590  1.00  0.00           H
ATOM    244  CA  SER A 598      43.700  25.150  36.910  1.00  0.00           C
ATOM    245  HA  SER A 598      44.000  24.200  36.470  1.00  0.00           H
ATOM    246  CB  SER A 598      43.410  26.060  35.640  1.00  0.00           C
ATOM    247  HB1 SER A 598      44.330  26.160  35.020  1.00  0.00           H
ATOM    248  HB2 SER A 598      43.010  27.020  36.040  1.00  0.00           H
ATOM    249  OG  SER A 598      42.460  25.520  34.760  1.00  0.00           O
ATOM    250  HG1 SER A 598      42.900  24.780  34.340  1.00  0.00           H
ATOM    251  C   SER A 598      44.880  25.750  37.700  1.00  0.00           C
ATOM    252  O   SER A 598      46.040  25.340  37.570  1.00  0.00           O
ATOM    253  N   ASP A 599      44.570  26.600  38.670  1.00  0.00           N
ATOM    254  HN  ASP A 599      43.660  26.970  38.850  1.00  0.00           H
ATOM    255  CA  ASP A 599      45.380  27.080  39.750  1.00  0.00           C
ATOM    256  HA  ASP A 599      46.160  27.690  39.300  1.00  0.00           H
ATOM    257  CB  ASP A 599      44.550  27.950  40.820  1.00  0.00           C
ATOM    258  HB1 ASP A 599      45.220  28.390  41.580  1.00  0.00           H
ATOM    259  HB2 ASP A 599      43.810  27.250  41.260  1.00  0.00           H
ATOM    260  CG  ASP A 599      43.780  29.140  40.250  1.00  0.00           C
ATOM    261  OD1 ASP A 599      44.040  29.590  39.090  1.00  0.00           O
ATOM    262  OD2 ASP A 599      43.010  29.670  41.100  1.00  0.00           O
ATOM    263  C   ASP A 599      46.120  25.970  40.580  1.00  0.00           C
ATOM    264  O   ASP A 599      47.320  26.000  40.920  1.00  0.00           O
ATOM    265  N   PHE A 600      45.300  24.940  40.900  1.00  0.00           N
ATOM    266  HN  PHE A 600      44.330  25.030  40.720  1.00  0.00           H
ATOM    267  CA  PHE A 600      45.880  23.770  41.590  1.00  0.00           C
ATOM    268  HA  PHE A 600      46.420  24.150  42.440  1.00  0.00           H
ATOM    269  CB  PHE A 600      44.720  22.950  42.200  1.00  0.00           C
ATOM    270  HB1 PHE A 600      45.200  22.040  42.640  1.00  0.00           H
ATOM    271  HB2 PHE A 600      44.100  22.670  41.330  1.00  0.00           H
ATOM    272  CG  PHE A 600      44.050  23.710  43.320  1.00  0.00           C
ATOM    273  CD1 PHE A 600      44.660  23.920  44.570  1.00  0.00           C
ATOM    274  HD1 PHE A 600      45.590  23.410  44.720  1.00  0.00           H
ATOM    275  CE1 PHE A 600      44.070  24.630  45.590  1.00  0.00           C
ATOM    276  HE1 PHE A 600      44.670  24.940  46.440  1.00  0.00           H
ATOM    277  CZ  PHE A 600      42.830  25.250  45.290  1.00  0.00           C
ATOM    278  HZ  PHE A 600      42.380  25.960  45.970  1.00  0.00           H
ATOM    279  CD2 PHE A 600      42.750  24.320  43.090  1.00  0.00           C
ATOM    280  HD2 PHE A 600      42.220  24.210  42.150  1.00  0.00           H
ATOM    281  CE2 PHE A 600      42.190  25.050  44.070  1.00  0.00           C
ATOM    282  HE2 PHE A 600      41.270  25.600  43.930  1.00  0.00           H
ATOM    283  C   PHE A 600      46.950  23.120  40.740  1.00  0.00           C
ATOM    284  O   PHE A 600      47.990  22.700  41.220  1.00  0.00           O
ATOM    285  N   LYS A 601      46.620  22.920  39.430  1.00  0.00           N
ATOM    286  HN  LYS A 601      45.780  23.340  39.130  1.00  0.00           H
ATOM    287  CA  LYS A 601      47.450  22.410  38.390  1.00  0.00           C
ATOM    288  HA  LYS A 601      47.900  21.470  38.680  1.00  0.00           H
ATOM    289  CB  LYS A 601      46.590  22.100  37.080  1.00  0.00           C
ATOM    290  HB1 LYS A 601      47.350  21.630  36.430  1.00  0.00           H
ATOM    291  HB2 LYS A 601      46.290  23.060  36.590  1.00  0.00           H
ATOM    292  CG  LYS A 601      45.470  21.210  37.360  1.00  0.00           C
ATOM    293  HG1 LYS A 601      44.830  21.820  38.040  1.00  0.00           H
ATOM    294  HG2 LYS A 601      45.900  20.330  37.870  1.00  0.00           H
ATOM    295  CD  LYS A 601      44.680  20.940  36.080  1.00  0.00           C
ATOM    296  HD1 LYS A 601      45.450  20.830  35.290  1.00  0.00           H
ATOM    297  HD2 LYS A 601      44.050  21.850  35.920  1.00  0.00           H
ATOM    298  CE  LYS A 601      43.740  19.800  36.310  1.00  0.00           C
ATOM    299  HE1 LYS A 601      43.050  20.060  37.140  1.00  0.00           H
ATOM    300  HE2 LYS A 601      44.180  18.790  36.450  1.00  0.00           H
ATOM    301  NZ  LYS A 601      42.880  19.740  35.160  1.00  0.00           N
ATOM    302  HZ1 LYS A 601      41.990  19.240  35.380  1.00  0.00           H
ATOM    303  HZ2 LYS A 601      43.210  19.260  34.290  1.00  0.00           H
ATOM    304  HZ3 LYS A 601      42.550  20.690  34.900  1.00  0.00           H
ATOM    305  C   LYS A 601      48.610  23.290  38.050  1.00  0.00           C
ATOM    306  O   LYS A 601      49.760  22.810  37.940  1.00  0.00           O
ATOM    307  N   ASP A 602      48.570  24.620  38.050  1.00  0.00           N
ATOM    308  HN  ASP A 602      47.700  25.090  37.970  1.00  0.00           H
ATOM    309  CA  ASP A 602      49.770  25.480  38.030  1.00  0.00           C
ATOM    310  HA  ASP A 602      50.280  25.170  37.130  1.00  0.00           H
ATOM    311  CB  ASP A 602      49.220  26.900  38.040  1.00  0.00           C
ATOM    312  HB1 ASP A 602      50.030  27.640  38.180  1.00  0.00           H
ATOM    313  HB2 ASP A 602      48.410  26.990  38.790  1.00  0.00           H
ATOM    314  CG  ASP A 602      48.840  27.270  36.610  1.00  0.00           C
ATOM    315  OD1 ASP A 602      47.690  27.900  36.510  1.00  0.00           O
ATOM    316  OD2 ASP A 602      49.540  27.030  35.600  1.00  0.00           O
ATOM    317  C   ASP A 602      50.850  25.370  39.120  1.00  0.00           C
ATOM    318  O   ASP A 602      52.050  25.490  38.850  1.00  0.00           O
ATOM    319  N   ALA A 603      50.360  25.250  40.360  1.00  0.00           N
ATOM    320  HN  ALA A 603      49.380  25.190  40.570  1.00  0.00           H
ATOM    321  CA  ALA A 603      51.210  24.970  41.500  1.00  0.00           C
ATOM    322  HA  ALA A 603      51.970  25.750  41.530  1.00  0.00           H
ATOM    323  CB  ALA A 603      50.360  25.120  42.860  1.00  0.00           C
ATOM    324  HB1 ALA A 603      49.540  25.850  42.710  1.00  0.00           H
ATOM    325  HB2 ALA A 603      50.990  25.330  43.740  1.00  0.00           H
ATOM    326  HB3 ALA A 603      49.920  24.130  43.080  1.00  0.00           H
ATOM    327  C   ALA A 603      52.000  23.690  41.290  1.00  0.00           C
ATOM    328  O   ALA A 603      53.140  23.670  41.720  1.00  0.00           O
ATOM    329  N   LEU A 604      51.430  22.630  40.660  1.00  0.00           N
ATOM    330  HN  LEU A 604      50.510  22.850  40.350  1.00  0.00           H
ATOM    331  CA  LEU A 604      52.180  21.350  40.590  1.00  0.00           C
ATOM    332  HA  LEU A 604      52.780  21.360  41.490  1.00  0.00           H
ATOM    333  CB  LEU A 604      51.180  20.190  40.520  1.00  0.00           C
ATOM    334  HB1 LEU A 604      50.530  20.300  39.620  1.00  0.00           H
ATOM    335  HB2 LEU A 604      50.490  20.160  41.390  1.00  0.00           H
ATOM    336  CG  LEU A 604      51.730  18.700  40.520  1.00  0.00           C
ATOM    337  HG  LEU A 604      52.420  18.560  39.660  1.00  0.00           H
ATOM    338  CD1 LEU A 604      52.490  18.210  41.800  1.00  0.00           C
ATOM    339 HD11 LEU A 604      51.850  18.470  42.670  1.00  0.00           H
ATOM    340 HD12 LEU A 604      53.490  18.690  41.890  1.00  0.00           H
ATOM    341 HD13 LEU A 604      52.660  17.120  41.850  1.00  0.00           H
ATOM    342  CD2 LEU A 604      50.530  17.830  40.210  1.00  0.00           C
ATOM    343 HD21 LEU A 604      50.790  16.750  40.160  1.00  0.00           H
ATOM    344 HD22 LEU A 604      50.060  17.980  39.210  1.00  0.00           H
ATOM    345 HD23 LEU A 604      49.770  17.920  41.010  1.00  0.00           H
ATOM    346  C   LEU A 604      53.150  21.380  39.460  1.00  0.00           C
ATOM    347  O   LEU A 604      53.840  20.400  39.180  1.00  0.00           O
ATOM    348  N   SER A 605      53.220  22.540  38.730  1.00  0.00           N
ATOM    349  HN  SER A 605      52.750  23.370  39.020  1.00  0.00           H
ATOM    350  CA  SER A 605      54.240  22.710  37.730  1.00  0.00           C
ATOM    351  HA  SER A 605      54.720  21.770  37.470  1.00  0.00           H
ATOM    352  CB  SER A 605      53.620  23.380  36.490  1.00  0.00           C
ATOM    353  HB1 SER A 605      53.340  24.390  36.860  1.00  0.00           H
ATOM    354  HB2 SER A 605      52.720  22.810  36.160  1.00  0.00           H
ATOM    355  OG  SER A 605      54.490  23.400  35.370  1.00  0.00           O
ATOM    356  HG1 SER A 605      54.880  22.540  35.220  1.00  0.00           H
ATOM    357  C   SER A 605      55.300  23.580  38.330  1.00  0.00           C
ATOM    358  O   SER A 605      56.160  24.200  37.670  1.00  0.00           O
ATOM    359  N   LEU A 606      55.280  23.680  39.720  1.00  0.00           N
ATOM    360  HN  LEU A 606      54.480  23.250  40.120  1.00  0.00           H
ATOM    361  CA  LEU A 606      56.320  24.260  40.550  1.00  0.00           C
ATOM    362  HA  LEU A 606      56.130  23.970  41.580  1.00  0.00           H
ATOM    363  CB  LEU A 606      57.740  23.640  40.190  1.00  0.00           C
ATOM    364  HB1 LEU A 606      58.380  23.860  41.080  1.00  0.00           H
ATOM    365  HB2 LEU A 606      58.230  24.080  39.290  1.00  0.00           H
ATOM    366  CG  LEU A 606      57.720  22.120  40.060  1.00  0.00           C
ATOM    367  HG  LEU A 606      57.030  21.750  39.270  1.00  0.00           H
ATOM    368  CD1 LEU A 606      59.140  21.650  39.610  1.00  0.00           C
ATOM    369 HD11 LEU A 606      59.040  20.540  39.620  1.00  0.00           H
ATOM    370 HD12 LEU A 606      59.910  21.960  40.350  1.00  0.00           H
ATOM    371 HD13 LEU A 606      59.430  22.090  38.640  1.00  0.00           H
ATOM    372  CD2 LEU A 606      57.300  21.370  41.360  1.00  0.00           C
ATOM    373 HD21 LEU A 606      57.590  20.310  41.250  1.00  0.00           H
ATOM    374 HD22 LEU A 606      56.210  21.510  41.510  1.00  0.00           H
ATOM    375 HD23 LEU A 606      57.930  21.860  42.140  1.00  0.00           H
ATOM    376  C   LEU A 606      56.440  25.730  40.600  1.00  0.00           C
ATOM    377  O   LEU A 606      55.620  26.400  40.110  1.00  0.00           O
ATOM    378  N   GLN A 607      57.540  26.330  41.120  1.00  0.00           N
ATOM    379  HN  GLN A 607      58.320  25.780  41.390  1.00  0.00           H
ATOM    380  CA  GLN A 607      57.770  27.720  41.280  1.00  0.00           C
ATOM    381  HA  GLN A 607      58.810  27.640  41.540  1.00  0.00           H
ATOM    382  CB  GLN A 607      57.500  28.690  40.160  1.00  0.00           C
ATOM    383  HB1 GLN A 607      57.470  29.750  40.490  1.00  0.00           H
ATOM    384  HB2 GLN A 607      56.510  28.450  39.720  1.00  0.00           H
ATOM    385  CG  GLN A 607      58.610  28.640  39.130  1.00  0.00           C
ATOM    386  HG1 GLN A 607      59.610  28.270  39.450  1.00  0.00           H
ATOM    387  HG2 GLN A 607      58.770  29.690  38.810  1.00  0.00           H
ATOM    388  CD  GLN A 607      58.260  27.890  37.820  1.00  0.00           C
ATOM    389  OE1 GLN A 607      58.880  26.930  37.370  1.00  0.00           O
ATOM    390  NE2 GLN A 607      57.100  28.380  37.250  1.00  0.00           N
ATOM    391 HE21 GLN A 607      56.800  27.970  36.390  1.00  0.00           H
ATOM    392 HE22 GLN A 607      56.630  29.110  37.740  1.00  0.00           H
ATOM    393  C   GLN A 607      57.190  28.280  42.610  1.00  0.00           C
ATOM    394  O   GLN A 607      57.620  29.320  43.170  1.00  0.00           O
ATOM    395  N   CYS A 608      56.080  27.620  43.070  1.00  0.00           N
ATOM    396  HN  CYS A 608      55.800  26.840  42.510  1.00  0.00           H
ATOM    397  CA  CYS A 608      55.380  27.770  44.360  1.00  0.00           C
ATOM    398  HA  CYS A 608      54.740  28.650  44.370  1.00  0.00           H
ATOM    399  CB  CYS A 608      54.420  26.550  44.440  1.00  0.00           C
ATOM    400  HB1 CYS A 608      54.960  25.590  44.520  1.00  0.00           H
ATOM    401  HB2 CYS A 608      54.010  26.350  43.430  1.00  0.00           H
ATOM    402  SG  CYS A 608      53.140  26.660  45.750  1.00  0.00           S
ATOM    403  HG1 CYS A 608      52.980  27.910  45.320  1.00  0.00           H
ATOM    404  C   CYS A 608      56.350  27.740  45.610  1.00  0.00           C
ATOM    405  O   CYS A 608      56.140  28.580  46.470  1.00  0.00           O
ATOM    406  N   LEU A 609      57.280  26.850  45.780  1.00  0.00           N
ATOM    407  HN  LEU A 609      57.210  26.090  45.140  1.00  0.00           H
ATOM    408  CA  LEU A 609      58.080  26.690  46.970  1.00  0.00           C
ATOM    409  HA  LEU A 609      57.470  26.730  47.850  1.00  0.00           H
ATOM    410  CB  LEU A 609      58.820  25.320  46.910  1.00  0.00           C
ATOM    411  HB1 LEU A 609      59.620  25.300  47.670  1.00  0.00           H
ATOM    412  HB2 LEU A 609      59.330  25.380  45.920  1.00  0.00           H
ATOM    413  CG  LEU A 609      57.930  24.050  46.820  1.00  0.00           C
ATOM    414  HG  LEU A 609      57.280  24.120  45.920  1.00  0.00           H
ATOM    415  CD1 LEU A 609      58.920  22.870  46.520  1.00  0.00           C
ATOM    416 HD11 LEU A 609      58.390  21.880  46.510  1.00  0.00           H
ATOM    417 HD12 LEU A 609      59.650  22.720  47.350  1.00  0.00           H
ATOM    418 HD13 LEU A 609      59.400  23.080  45.550  1.00  0.00           H
ATOM    419  CD2 LEU A 609      57.080  23.660  48.070  1.00  0.00           C
ATOM    420 HD21 LEU A 609      56.290  24.410  48.290  1.00  0.00           H
ATOM    421 HD22 LEU A 609      57.820  23.690  48.900  1.00  0.00           H
ATOM    422 HD23 LEU A 609      56.670  22.640  47.900  1.00  0.00           H
ATOM    423  C   LEU A 609      59.090  27.880  47.080  1.00  0.00           C
ATOM    424  O   LEU A 609      59.190  28.480  48.150  1.00  0.00           O
ATOM    425  N   ALA A 610      59.620  28.280  45.950  1.00  0.00           N
ATOM    426  HN  ALA A 610      59.580  27.720  45.120  1.00  0.00           H
ATOM    427  CA  ALA A 610      60.410  29.500  45.930  1.00  0.00           C
ATOM    428  HA  ALA A 610      61.220  29.460  46.640  1.00  0.00           H
ATOM    429  CB  ALA A 610      61.090  29.710  44.500  1.00  0.00           C
ATOM    430  HB1 ALA A 610      60.360  29.450  43.700  1.00  0.00           H
ATOM    431  HB2 ALA A 610      61.970  29.040  44.490  1.00  0.00           H
ATOM    432  HB3 ALA A 610      61.460  30.750  44.370  1.00  0.00           H
ATOM    433  C   ALA A 610      59.700  30.780  46.340  1.00  0.00           C
ATOM    434  O   ALA A 610      60.190  31.590  47.080  1.00  0.00           O
ATOM    435  N   SER A 611      58.450  31.010  45.910  1.00  0.00           N
ATOM    436  HN  SER A 611      58.140  30.330  45.260  1.00  0.00           H
ATOM    437  CA  SER A 611      57.610  32.130  46.300  1.00  0.00           C
ATOM    438  HA  SER A 611      58.280  32.970  46.200  1.00  0.00           H
ATOM    439  CB  SER A 611      56.340  32.230  45.350  1.00  0.00           C
ATOM    440  HB1 SER A 611      55.650  31.410  45.590  1.00  0.00           H
ATOM    441  HB2 SER A 611      56.620  32.200  44.270  1.00  0.00           H
ATOM    442  OG  SER A 611      55.640  33.420  45.680  1.00  0.00           O
ATOM    443  HG1 SER A 611      56.190  34.170  45.440  1.00  0.00           H
ATOM    444  C   SER A 611      57.070  32.060  47.750  1.00  0.00           C
ATOM    445  O   SER A 611      57.100  33.130  48.380  1.00  0.00           O
ATOM    446  N   ILE A 612      56.660  30.820  48.230  1.00  0.00           N
ATOM    447  HN  ILE A 612      56.570  30.020  47.650  1.00  0.00           H
ATOM    448  CA  ILE A 612      56.320  30.640  49.620  1.00  0.00           C
ATOM    449  HA  ILE A 612      55.480  31.270  49.870  1.00  0.00           H
ATOM    450  CB  ILE A 612      55.840  29.190  49.850  1.00  0.00           C
ATOM    451  HB  ILE A 612      56.590  28.480  49.420  1.00  0.00           H
ATOM    452  CG2 ILE A 612      55.650  28.790  51.370  1.00  0.00           C
ATOM    453 HG21 ILE A 612      54.830  29.390  51.850  1.00  0.00           H
ATOM    454 HG22 ILE A 612      56.580  28.980  51.940  1.00  0.00           H
ATOM    455 HG23 ILE A 612      55.300  27.730  51.430  1.00  0.00           H
ATOM    456  CG1 ILE A 612      54.490  28.940  49.170  1.00  0.00           C
ATOM    457 HG11 ILE A 612      54.620  29.320  48.140  1.00  0.00           H
ATOM    458 HG12 ILE A 612      53.700  29.510  49.700  1.00  0.00           H
ATOM    459  CD  ILE A 612      54.120  27.410  49.070  1.00  0.00           C
ATOM    460  HD1 ILE A 612      55.020  26.920  48.640  1.00  0.00           H
ATOM    461  HD2 ILE A 612      53.190  27.280  48.470  1.00  0.00           H
ATOM    462  HD3 ILE A 612      53.880  26.910  50.040  1.00  0.00           H
ATOM    463  C   ILE A 612      57.410  31.100  50.710  1.00  0.00           C
ATOM    464  O   ILE A 612      57.080  31.890  51.580  1.00  0.00           O
ATOM    465  N   LEU A 613      58.620  30.540  50.630  1.00  0.00           N
ATOM    466  HN  LEU A 613      58.770  29.810  49.980  1.00  0.00           H
ATOM    467  CA  LEU A 613      59.730  30.870  51.480  1.00  0.00           C
ATOM    468  HA  LEU A 613      59.330  30.850  52.490  1.00  0.00           H
ATOM    469  CB  LEU A 613      60.930  29.970  51.190  1.00  0.00           C
ATOM    470  HB1 LEU A 613      61.740  30.060  51.930  1.00  0.00           H
ATOM    471  HB2 LEU A 613      61.320  30.270  50.190  1.00  0.00           H
ATOM    472  CG  LEU A 613      60.590  28.470  51.190  1.00  0.00           C
ATOM    473  HG  LEU A 613      59.690  28.330  50.560  1.00  0.00           H
ATOM    474  CD1 LEU A 613      61.780  27.740  50.520  1.00  0.00           C
ATOM    475 HD11 LEU A 613      61.690  27.970  49.440  1.00  0.00           H
ATOM    476 HD12 LEU A 613      61.790  26.630  50.580  1.00  0.00           H
ATOM    477 HD13 LEU A 613      62.800  27.950  50.930  1.00  0.00           H
ATOM    478  CD2 LEU A 613      60.400  27.940  52.630  1.00  0.00           C
ATOM    479 HD21 LEU A 613      61.360  28.010  53.180  1.00  0.00           H
ATOM    480 HD22 LEU A 613      60.080  26.900  52.420  1.00  0.00           H
ATOM    481 HD23 LEU A 613      59.650  28.490  53.230  1.00  0.00           H
ATOM    482  C   LEU A 613      60.240  32.350  51.330  1.00  0.00           C
ATOM    483  O   LEU A 613      60.690  33.060  52.210  1.00  0.00           O
ATOM    484  N   PHE A 614      60.210  32.920  50.100  1.00  0.00           N
ATOM    485  HN  PHE A 614      59.920  32.420  49.280  1.00  0.00           H
ATOM    486  CA  PHE A 614      60.460  34.300  49.800  1.00  0.00           C
ATOM    487  HA  PHE A 614      61.440  34.450  50.240  1.00  0.00           H
ATOM    488  CB  PHE A 614      60.570  34.590  48.280  1.00  0.00           C
ATOM    489  HB1 PHE A 614      59.610  34.370  47.770  1.00  0.00           H
ATOM    490  HB2 PHE A 614      61.490  34.180  47.800  1.00  0.00           H
ATOM    491  CG  PHE A 614      60.700  36.050  48.070  1.00  0.00           C
ATOM    492  CD1 PHE A 614      61.700  36.750  48.750  1.00  0.00           C
ATOM    493  HD1 PHE A 614      62.360  36.260  49.440  1.00  0.00           H
ATOM    494  CE1 PHE A 614      61.870  38.080  48.520  1.00  0.00           C
ATOM    495  HE1 PHE A 614      62.620  38.560  49.130  1.00  0.00           H
ATOM    496  CZ  PHE A 614      61.110  38.850  47.580  1.00  0.00           C
ATOM    497  HZ  PHE A 614      61.170  39.920  47.570  1.00  0.00           H
ATOM    498  CD2 PHE A 614      59.920  36.740  47.140  1.00  0.00           C
ATOM    499  HD2 PHE A 614      59.180  36.210  46.570  1.00  0.00           H
ATOM    500  CE2 PHE A 614      60.080  38.100  46.970  1.00  0.00           C
ATOM    501  HE2 PHE A 614      59.530  38.520  46.140  1.00  0.00           H
ATOM    502  C   PHE A 614      59.400  35.270  50.550  1.00  0.00           C
ATOM    503  O   PHE A 614      59.810  36.230  51.240  1.00  0.00           O
ATOM    504  N   LEU A 615      58.120  34.980  50.270  1.00  0.00           N
ATOM    505  HN  LEU A 615      57.940  34.190  49.670  1.00  0.00           H
ATOM    506  CA  LEU A 615      57.030  35.910  50.540  1.00  0.00           C
ATOM    507  HA  LEU A 615      57.460  36.900  50.450  1.00  0.00           H
ATOM    508  CB  LEU A 615      56.080  35.660  49.440  1.00  0.00           C
ATOM    509  HB1 LEU A 615      55.640  34.660  49.610  1.00  0.00           H
ATOM    510  HB2 LEU A 615      56.650  35.550  48.490  1.00  0.00           H
ATOM    511  CG  LEU A 615      54.990  36.680  49.180  1.00  0.00           C
ATOM    512  HG  LEU A 615      54.490  36.860  50.140  1.00  0.00           H
ATOM    513  CD1 LEU A 615      55.560  37.970  48.610  1.00  0.00           C
ATOM    514 HD11 LEU A 615      54.630  38.520  48.350  1.00  0.00           H
ATOM    515 HD12 LEU A 615      56.240  37.760  47.760  1.00  0.00           H
ATOM    516 HD13 LEU A 615      56.260  38.480  49.310  1.00  0.00           H
ATOM    517  CD2 LEU A 615      53.980  36.110  48.170  1.00  0.00           C
ATOM    518 HD21 LEU A 615      53.890  35.010  48.270  1.00  0.00           H
ATOM    519 HD22 LEU A 615      54.190  36.330  47.100  1.00  0.00           H
ATOM    520 HD23 LEU A 615      53.020  36.640  48.320  1.00  0.00           H
ATOM    521  C   LEU A 615      56.480  35.770  51.970  1.00  0.00           C
ATOM    522  O   LEU A 615      55.910  36.690  52.530  1.00  0.00           O
ATOM    523  N   TYR A 616      56.730  34.640  52.640  1.00  0.00           N
ATOM    524  HN  TYR A 616      57.120  33.910  52.090  1.00  0.00           H
ATOM    525  CA  TYR A 616      56.610  34.390  54.060  1.00  0.00           C
ATOM    526  HA  TYR A 616      55.660  34.730  54.450  1.00  0.00           H
ATOM    527  CB  TYR A 616      56.610  32.860  54.480  1.00  0.00           C
ATOM    528  HB1 TYR A 616      57.400  32.360  53.870  1.00  0.00           H
ATOM    529  HB2 TYR A 616      55.650  32.450  54.120  1.00  0.00           H
ATOM    530  CG  TYR A 616      56.880  32.520  55.920  1.00  0.00           C
ATOM    531  CD1 TYR A 616      56.050  33.000  56.940  1.00  0.00           C
ATOM    532  HD1 TYR A 616      55.230  33.660  56.690  1.00  0.00           H
ATOM    533  CE1 TYR A 616      56.440  32.770  58.280  1.00  0.00           C
ATOM    534  HE1 TYR A 616      55.860  33.180  59.100  1.00  0.00           H
ATOM    535  CZ  TYR A 616      57.480  31.890  58.560  1.00  0.00           C
ATOM    536  OH  TYR A 616      57.780  31.530  59.800  1.00  0.00           O
ATOM    537  HH  TYR A 616      57.040  31.730  60.390  1.00  0.00           H
ATOM    538  CD2 TYR A 616      57.900  31.600  56.210  1.00  0.00           C
ATOM    539  HD2 TYR A 616      58.470  31.160  55.400  1.00  0.00           H
ATOM    540  CE2 TYR A 616      58.180  31.320  57.560  1.00  0.00           C
ATOM    541  HE2 TYR A 616      58.920  30.580  57.820  1.00  0.00           H
ATOM    542  C   TYR A 616      57.560  35.280  54.880  1.00  0.00           C
ATOM    543  O   TYR A 616      57.090  36.020  55.750  1.00  0.00           O
ATOM    544  N   CYS A 617      58.860  35.390  54.580  1.00  0.00           N
ATOM    545  HN  CYS A 617      59.270  34.830  53.870  1.00  0.00           H
ATOM    546  CA  CYS A 617      59.790  36.430  55.110  1.00  0.00           C
ATOM    547  HA  CYS A 617      59.910  36.320  56.180  1.00  0.00           H
ATOM    548  CB  CYS A 617      61.210  36.310  54.490  1.00  0.00           C
ATOM    549  HB1 CYS A 617      61.910  37.080  54.850  1.00  0.00           H
ATOM    550  HB2 CYS A 617      61.130  36.470  53.400  1.00  0.00           H
ATOM    551  SG  CYS A 617      62.010  34.660  54.720  1.00  0.00           S
ATOM    552  HG1 CYS A 617      61.540  34.050  53.630  1.00  0.00           H
ATOM    553  C   CYS A 617      59.300  37.830  54.860  1.00  0.00           C
ATOM    554  O   CYS A 617      59.220  38.610  55.770  1.00  0.00           O
ATOM    555  N   ALA A 618      58.930  38.150  53.600  1.00  0.00           N
ATOM    556  HN  ALA A 618      59.210  37.540  52.860  1.00  0.00           H
ATOM    557  CA  ALA A 618      58.330  39.430  53.360  1.00  0.00           C
ATOM    558  HA  ALA A 618      59.180  40.070  53.580  1.00  0.00           H
ATOM    559  CB  ALA A 618      57.910  39.530  51.900  1.00  0.00           C
ATOM    560  HB1 ALA A 618      57.630  40.540  51.520  1.00  0.00           H
ATOM    561  HB2 ALA A 618      57.050  38.850  51.760  1.00  0.00           H
ATOM    562  HB3 ALA A 618      58.690  39.130  51.230  1.00  0.00           H
ATOM    563  C   ALA A 618      57.070  39.950  54.140  1.00  0.00           C
ATOM    564  O   ALA A 618      57.090  41.130  54.610  1.00  0.00           O
ATOM    565  N   CYS A 619      56.040  39.070  54.320  1.00  0.00           N
ATOM    566  HN  CYS A 619      56.040  38.210  53.810  1.00  0.00           H
ATOM    567  CA  CYS A 619      54.910  39.340  55.140  1.00  0.00           C
ATOM    568  HA  CYS A 619      54.480  40.300  54.870  1.00  0.00           H
ATOM    569  CB  CYS A 619      53.790  38.330  54.960  1.00  0.00           C
ATOM    570  HB1 CYS A 619      52.950  38.590  55.640  1.00  0.00           H
ATOM    571  HB2 CYS A 619      54.230  37.330  55.150  1.00  0.00           H
ATOM    572  SG  CYS A 619      53.100  38.260  53.290  1.00  0.00           S
ATOM    573  HG1 CYS A 619      54.250  37.820  52.810  1.00  0.00           H
ATOM    574  C   CYS A 619      55.320  39.570  56.620  1.00  0.00           C
ATOM    575  O   CYS A 619      54.830  40.440  57.260  1.00  0.00           O
ATOM    576  N   MET A 620      56.250  38.730  57.190  1.00  0.00           N
ATOM    577  HN  MET A 620      56.650  38.080  56.550  1.00  0.00           H
ATOM    578  CA  MET A 620      56.690  38.810  58.530  1.00  0.00           C
ATOM    579  HA  MET A 620      55.710  38.800  58.980  1.00  0.00           H
ATOM    580  CB  MET A 620      57.510  37.560  59.040  1.00  0.00           C
ATOM    581  HB1 MET A 620      58.040  37.930  59.950  1.00  0.00           H
ATOM    582  HB2 MET A 620      58.200  37.200  58.260  1.00  0.00           H
ATOM    583  CG  MET A 620      56.500  36.470  59.420  1.00  0.00           C
ATOM    584  HG1 MET A 620      57.080  35.520  59.480  1.00  0.00           H
ATOM    585  HG2 MET A 620      55.690  36.400  58.670  1.00  0.00           H
ATOM    586  SD  MET A 620      55.900  36.860  61.050  1.00  0.00           S
ATOM    587  CE  MET A 620      57.350  36.180  61.970  1.00  0.00           C
ATOM    588  HE1 MET A 620      57.410  35.110  61.660  1.00  0.00           H
ATOM    589  HE2 MET A 620      57.210  36.230  63.070  1.00  0.00           H
ATOM    590  HE3 MET A 620      58.300  36.650  61.650  1.00  0.00           H
ATOM    591  C   MET A 620      57.160  40.080  59.220  1.00  0.00           C
ATOM    592  O   MET A 620      56.680  40.550  60.230  1.00  0.00           O
ATOM    593  N   SER A 621      58.150  40.780  58.610  1.00  0.00           N
ATOM    594  HN  SER A 621      58.570  40.420  57.790  1.00  0.00           H
ATOM    595  CA  SER A 621      58.690  42.040  59.170  1.00  0.00           C
ATOM    596  HA  SER A 621      58.890  41.780  60.190  1.00  0.00           H
ATOM    597  CB  SER A 621      60.040  42.430  58.350  1.00  0.00           C
ATOM    598  HB1 SER A 621      59.750  42.670  57.300  1.00  0.00           H
ATOM    599  HB2 SER A 621      60.660  41.510  58.440  1.00  0.00           H
ATOM    600  OG  SER A 621      60.850  43.380  59.050  1.00  0.00           O
ATOM    601  HG1 SER A 621      60.380  44.210  59.170  1.00  0.00           H
ATOM    602  C   SER A 621      57.710  43.220  59.300  1.00  0.00           C
ATOM    603  O   SER A 621      57.780  43.870  60.320  1.00  0.00           O
ATOM    604  N   PRO A 622      56.830  43.530  58.370  1.00  0.00           N
ATOM    605  CD  PRO A 622      57.050  43.230  56.920  1.00  0.00           C
ATOM    606  HD1 PRO A 622      57.270  42.190  56.620  1.00  0.00           H
ATOM    607  HD2 PRO A 622      57.990  43.780  56.680  1.00  0.00           H
ATOM    608  CA  PRO A 622      55.830  44.550  58.510  1.00  0.00           C
ATOM    609  HA  PRO A 622      56.340  45.340  59.040  1.00  0.00           H
ATOM    610  CB  PRO A 622      55.380  44.900  57.090  1.00  0.00           C
ATOM    611  HB1 PRO A 622      55.820  45.850  56.720  1.00  0.00           H
ATOM    612  HB2 PRO A 622      54.310  45.210  57.160  1.00  0.00           H
ATOM    613  CG  PRO A 622      55.830  43.780  56.220  1.00  0.00           C
ATOM    614  HG1 PRO A 622      55.090  42.990  55.940  1.00  0.00           H
ATOM    615  HG2 PRO A 622      56.300  44.140  55.270  1.00  0.00           H
ATOM    616  C   PRO A 622      54.690  44.110  59.490  1.00  0.00           C
ATOM    617  O   PRO A 622      54.310  44.880  60.380  1.00  0.00           O
ATOM    618  N   VAL A 623      54.190  42.860  59.500  1.00  0.00           N
ATOM    619  HN  VAL A 623      54.490  42.260  58.760  1.00  0.00           H
ATOM    620  CA  VAL A 623      53.130  42.370  60.410  1.00  0.00           C
ATOM    621  HA  VAL A 623      52.310  43.090  60.440  1.00  0.00           H
ATOM    622  CB  VAL A 623      52.610  40.900  60.070  1.00  0.00           C
ATOM    623  HB  VAL A 623      53.470  40.200  59.970  1.00  0.00           H
ATOM    624  CG1 VAL A 623      51.620  40.310  61.130  1.00  0.00           C
ATOM    625 HG11 VAL A 623      50.650  40.860  61.120  1.00  0.00           H
ATOM    626 HG12 VAL A 623      52.150  40.290  62.100  1.00  0.00           H
ATOM    627 HG13 VAL A 623      51.380  39.280  60.800  1.00  0.00           H
ATOM    628  CG2 VAL A 623      51.800  41.040  58.740  1.00  0.00           C
ATOM    629 HG21 VAL A 623      51.680  39.990  58.400  1.00  0.00           H
ATOM    630 HG22 VAL A 623      52.480  41.470  57.980  1.00  0.00           H
ATOM    631 HG23 VAL A 623      50.860  41.630  58.730  1.00  0.00           H
ATOM    632  C   VAL A 623      53.680  42.360  61.850  1.00  0.00           C
ATOM    633  O   VAL A 623      52.950  42.630  62.850  1.00  0.00           O
ATOM    634  N   ILE A 624      55.000  41.990  62.040  1.00  0.00           N
ATOM    635  HN  ILE A 624      55.530  41.740  61.230  1.00  0.00           H
ATOM    636  CA  ILE A 624      55.660  42.080  63.290  1.00  0.00           C
ATOM    637  HA  ILE A 624      54.990  41.650  64.030  1.00  0.00           H
ATOM    638  CB  ILE A 624      56.940  41.250  63.150  1.00  0.00           C
ATOM    639  HB  ILE A 624      57.370  41.530  62.170  1.00  0.00           H
ATOM    640  CG2 ILE A 624      57.920  41.630  64.320  1.00  0.00           C
ATOM    641 HG21 ILE A 624      58.830  41.000  64.200  1.00  0.00           H
ATOM    642 HG22 ILE A 624      57.440  41.460  65.300  1.00  0.00           H
ATOM    643 HG23 ILE A 624      58.230  42.700  64.310  1.00  0.00           H
ATOM    644  CG1 ILE A 624      56.630  39.780  63.230  1.00  0.00           C
ATOM    645 HG11 ILE A 624      57.580  39.310  62.910  1.00  0.00           H
ATOM    646 HG12 ILE A 624      55.790  39.610  62.520  1.00  0.00           H
ATOM    647  CD  ILE A 624      56.200  39.210  64.560  1.00  0.00           C
ATOM    648  HD1 ILE A 624      56.020  38.120  64.490  1.00  0.00           H
ATOM    649  HD2 ILE A 624      55.350  39.740  65.030  1.00  0.00           H
ATOM    650  HD3 ILE A 624      56.960  39.300  65.360  1.00  0.00           H
ATOM    651  C   ILE A 624      55.880  43.520  63.690  1.00  0.00           C
ATOM    652  O   ILE A 624      55.510  43.930  64.770  1.00  0.00           O
ATOM    653  N   THR A 625      56.430  44.330  62.800  1.00  0.00           N
ATOM    654  HN  THR A 625      56.620  44.030  61.870  1.00  0.00           H
ATOM    655  CA  THR A 625      56.800  45.730  63.080  1.00  0.00           C
ATOM    656  HA  THR A 625      57.340  45.670  64.010  1.00  0.00           H
ATOM    657  CB  THR A 625      57.710  46.430  62.010  1.00  0.00           C
ATOM    658  HB  THR A 625      57.210  46.650  61.040  1.00  0.00           H
ATOM    659  OG1 THR A 625      58.870  45.640  61.890  1.00  0.00           O
ATOM    660  HG1 THR A 625      58.600  44.890  61.350  1.00  0.00           H
ATOM    661  CG2 THR A 625      58.250  47.780  62.500  1.00  0.00           C
ATOM    662 HG21 THR A 625      57.440  48.520  62.620  1.00  0.00           H
ATOM    663 HG22 THR A 625      58.820  48.120  61.610  1.00  0.00           H
ATOM    664 HG23 THR A 625      58.850  47.770  63.430  1.00  0.00           H
ATOM    665  C   THR A 625      55.600  46.620  63.350  1.00  0.00           C
ATOM    666  O   THR A 625      55.520  47.340  64.350  1.00  0.00           O
ATOM    667  N   PHE A 626      54.530  46.540  62.560  1.00  0.00           N
ATOM    668  HN  PHE A 626      54.530  45.880  61.820  1.00  0.00           H
ATOM    669  CA  PHE A 626      53.380  47.400  62.710  1.00  0.00           C
ATOM    670  HA  PHE A 626      53.650  48.400  63.010  1.00  0.00           H
ATOM    671  CB  PHE A 626      52.660  47.520  61.370  1.00  0.00           C
ATOM    672  HB1 PHE A 626      51.770  48.190  61.380  1.00  0.00           H
ATOM    673  HB2 PHE A 626      52.120  46.590  61.070  1.00  0.00           H
ATOM    674  CG  PHE A 626      53.420  48.000  60.110  1.00  0.00           C
ATOM    675  CD1 PHE A 626      54.390  49.050  60.300  1.00  0.00           C
ATOM    676  HD1 PHE A 626      54.510  49.490  61.280  1.00  0.00           H
ATOM    677  CE1 PHE A 626      55.270  49.450  59.310  1.00  0.00           C
ATOM    678  HE1 PHE A 626      56.100  50.100  59.560  1.00  0.00           H
ATOM    679  CZ  PHE A 626      55.070  48.980  58.050  1.00  0.00           C
ATOM    680  HZ  PHE A 626      55.750  49.470  57.360  1.00  0.00           H
ATOM    681  CD2 PHE A 626      53.170  47.580  58.830  1.00  0.00           C
ATOM    682  HD2 PHE A 626      52.420  46.860  58.540  1.00  0.00           H
ATOM    683  CE2 PHE A 626      54.020  48.100  57.810  1.00  0.00           C
ATOM    684  HE2 PHE A 626      53.920  47.740  56.790  1.00  0.00           H
ATOM    685  C   PHE A 626      52.330  46.870  63.700  1.00  0.00           C
ATOM    686  O   PHE A 626      51.620  47.650  64.360  1.00  0.00           O
ATOM    687  N   GLY A 627      52.360  45.540  63.970  1.00  0.00           N
ATOM    688  HN  GLY A 627      53.120  45.150  63.460  1.00  0.00           H
ATOM    689  CA  GLY A 627      51.880  44.950  65.180  1.00  0.00           C
ATOM    690  HA1 GLY A 627      52.230  43.940  65.130  1.00  0.00           H
ATOM    691  HA2 GLY A 627      50.820  45.140  65.230  1.00  0.00           H
ATOM    692  C   GLY A 627      52.500  45.520  66.430  1.00  0.00           C
ATOM    693  O   GLY A 627      51.790  45.860  67.350  1.00  0.00           O
ATOM    694  N   GLY A 628      53.810  45.660  66.540  1.00  0.00           N
ATOM    695  HN  GLY A 628      54.270  45.410  65.690  1.00  0.00           H
ATOM    696  CA  GLY A 628      54.540  46.320  67.580  1.00  0.00           C
ATOM    697  HA1 GLY A 628      55.570  46.150  67.300  1.00  0.00           H
ATOM    698  HA2 GLY A 628      54.200  45.970  68.540  1.00  0.00           H
ATOM    699  C   GLY A 628      54.320  47.770  67.790  1.00  0.00           C
ATOM    700  O   GLY A 628      54.150  48.300  68.900  1.00  0.00           O
ATOM    701  N   LEU A 629      54.130  48.460  66.640  1.00  0.00           N
ATOM    702  HN  LEU A 629      54.320  48.010  65.780  1.00  0.00           H
ATOM    703  CA  LEU A 629      53.630  49.860  66.610  1.00  0.00           C
ATOM    704  HA  LEU A 629      54.350  50.410  67.200  1.00  0.00           H
ATOM    705  CB  LEU A 629      53.810  50.260  65.170  1.00  0.00           C
ATOM    706  HB1 LEU A 629      53.040  49.630  64.670  1.00  0.00           H
ATOM    707  HB2 LEU A 629      54.830  49.990  64.800  1.00  0.00           H
ATOM    708  CG  LEU A 629      53.630  51.750  64.760  1.00  0.00           C
ATOM    709  HG  LEU A 629      52.640  52.150  65.060  1.00  0.00           H
ATOM    710  CD1 LEU A 629      54.670  52.660  65.350  1.00  0.00           C
ATOM    711 HD11 LEU A 629      54.560  53.750  65.190  1.00  0.00           H
ATOM    712 HD12 LEU A 629      55.650  52.430  64.850  1.00  0.00           H
ATOM    713 HD13 LEU A 629      54.800  52.320  66.390  1.00  0.00           H
ATOM    714  CD2 LEU A 629      53.590  51.760  63.180  1.00  0.00           C
ATOM    715 HD21 LEU A 629      54.420  51.210  62.690  1.00  0.00           H
ATOM    716 HD22 LEU A 629      53.430  52.780  62.770  1.00  0.00           H
ATOM    717 HD23 LEU A 629      52.770  51.050  62.920  1.00  0.00           H
ATOM    718  C   LEU A 629      52.240  49.980  67.220  1.00  0.00           C
ATOM    719  O   LEU A 629      51.910  50.860  67.960  1.00  0.00           O
ATOM    720  N   LEU A 630      51.260  49.120  66.910  1.00  0.00           N
ATOM    721  HN  LEU A 630      51.360  48.510  66.120  1.00  0.00           H
ATOM    722  CA  LEU A 630      49.990  49.180  67.550  1.00  0.00           C
ATOM    723  HA  LEU A 630      49.640  50.200  67.580  1.00  0.00           H
ATOM    724  CB  LEU A 630      48.990  48.320  66.800  1.00  0.00           C
ATOM    725  HB1 LEU A 630      48.000  48.250  67.310  1.00  0.00           H
ATOM    726  HB2 LEU A 630      49.470  47.360  66.530  1.00  0.00           H
ATOM    727  CG  LEU A 630      48.670  48.810  65.340  1.00  0.00           C
ATOM    728  HG  LEU A 630      49.640  48.940  64.820  1.00  0.00           H
ATOM    729  CD1 LEU A 630      47.870  47.720  64.510  1.00  0.00           C
ATOM    730 HD11 LEU A 630      46.900  47.520  65.010  1.00  0.00           H
ATOM    731 HD12 LEU A 630      48.420  46.760  64.470  1.00  0.00           H
ATOM    732 HD13 LEU A 630      47.600  48.050  63.480  1.00  0.00           H
ATOM    733  CD2 LEU A 630      47.780  50.080  65.270  1.00  0.00           C
ATOM    734 HD21 LEU A 630      48.070  50.880  65.990  1.00  0.00           H
ATOM    735 HD22 LEU A 630      46.720  49.820  65.470  1.00  0.00           H
ATOM    736 HD23 LEU A 630      47.920  50.510  64.250  1.00  0.00           H
ATOM    737  C   LEU A 630      49.930  48.680  68.940  1.00  0.00           C
ATOM    738  O   LEU A 630      49.090  49.150  69.730  1.00  0.00           O
ATOM    739  N   GLY A 631      50.930  47.820  69.330  1.00  0.00           N
ATOM    740  HN  GLY A 631      51.490  47.480  68.570  1.00  0.00           H
ATOM    741  CA  GLY A 631      51.020  47.310  70.630  1.00  0.00           C
ATOM    742  HA1 GLY A 631      51.750  46.510  70.600  1.00  0.00           H
ATOM    743  HA2 GLY A 631      50.050  46.960  70.950  1.00  0.00           H
ATOM    744  C   GLY A 631      51.480  48.230  71.700  1.00  0.00           C
ATOM    745  O   GLY A 631      50.720  48.430  72.650  1.00  0.00           O
ATOM    746  N   GLU A 632      52.610  48.940  71.470  1.00  0.00           N
ATOM    747  HN  GLU A 632      53.170  48.730  70.670  1.00  0.00           H
ATOM    748  CA  GLU A 632      52.980  50.090  72.240  1.00  0.00           C
ATOM    749  HA  GLU A 632      53.020  49.640  73.210  1.00  0.00           H
ATOM    750  CB  GLU A 632      54.350  50.560  71.810  1.00  0.00           C
ATOM    751  HB1 GLU A 632      54.370  50.920  70.760  1.00  0.00           H
ATOM    752  HB2 GLU A 632      54.920  49.620  71.950  1.00  0.00           H
ATOM    753  CG  GLU A 632      54.850  51.590  72.860  1.00  0.00           C
ATOM    754  HG1 GLU A 632      54.790  51.260  73.920  1.00  0.00           H
ATOM    755  HG2 GLU A 632      54.260  52.530  72.810  1.00  0.00           H
ATOM    756  CD  GLU A 632      56.320  51.940  72.480  1.00  0.00           C
ATOM    757  OE1 GLU A 632      56.970  51.250  71.630  1.00  0.00           O
ATOM    758  OE2 GLU A 632      56.840  52.960  72.980  1.00  0.00           O
ATOM    759  C   GLU A 632      51.920  51.190  72.170  1.00  0.00           C
ATOM    760  O   GLU A 632      51.530  51.700  73.220  1.00  0.00           O
ATOM    761  N   ALA A 633      51.280  51.580  71.030  1.00  0.00           N
ATOM    762  HN  ALA A 633      51.400  51.080  70.170  1.00  0.00           H
ATOM    763  CA  ALA A 633      50.450  52.750  70.920  1.00  0.00           C
ATOM    764  HA  ALA A 633      50.910  53.650  71.310  1.00  0.00           H
ATOM    765  CB  ALA A 633      50.050  53.060  69.470  1.00  0.00           C
ATOM    766  HB1 ALA A 633      49.620  52.130  69.050  1.00  0.00           H
ATOM    767  HB2 ALA A 633      50.920  53.230  68.810  1.00  0.00           H
ATOM    768  HB3 ALA A 633      49.440  53.980  69.340  1.00  0.00           H
ATOM    769  C   ALA A 633      49.200  52.650  71.740  1.00  0.00           C
ATOM    770  O   ALA A 633      48.770  53.570  72.430  1.00  0.00           O
ATOM    771  N   THR A 634      48.560  51.420  71.740  1.00  0.00           N
ATOM    772  HN  THR A 634      48.960  50.680  71.200  1.00  0.00           H
ATOM    773  CA  THR A 634      47.220  51.140  72.320  1.00  0.00           C
ATOM    774  HA  THR A 634      46.710  52.060  72.560  1.00  0.00           H
ATOM    775  CB  THR A 634      46.350  50.050  71.580  1.00  0.00           C
ATOM    776  HB  THR A 634      45.320  49.860  71.960  1.00  0.00           H
ATOM    777  OG1 THR A 634      47.040  48.770  71.530  1.00  0.00           O
ATOM    778  HG1 THR A 634      47.780  48.850  70.930  1.00  0.00           H
ATOM    779  CG2 THR A 634      45.940  50.510  70.160  1.00  0.00           C
ATOM    780 HG21 THR A 634      45.210  49.820  69.700  1.00  0.00           H
ATOM    781 HG22 THR A 634      46.800  50.400  69.470  1.00  0.00           H
ATOM    782 HG23 THR A 634      45.400  51.480  70.110  1.00  0.00           H
ATOM    783  C   THR A 634      47.490  50.530  73.680  1.00  0.00           C
ATOM    784  O   THR A 634      46.570  50.030  74.340  1.00  0.00           O
ATOM    785  N   GLU A 635      48.750  50.400  74.210  1.00  0.00           N
ATOM    786  HN  GLU A 635      49.540  50.820  73.780  1.00  0.00           H
ATOM    787  CA  GLU A 635      48.970  49.680  75.450  1.00  0.00           C
ATOM    788  HA  GLU A 635      50.030  49.540  75.580  1.00  0.00           H
ATOM    789  CB  GLU A 635      48.580  50.490  76.740  1.00  0.00           C
ATOM    790  HB1 GLU A 635      48.460  49.910  77.680  1.00  0.00           H
ATOM    791  HB2 GLU A 635      47.530  50.840  76.570  1.00  0.00           H
ATOM    792  CG  GLU A 635      49.430  51.730  76.950  1.00  0.00           C
ATOM    793  HG1 GLU A 635      49.520  52.290  76.000  1.00  0.00           H
ATOM    794  HG2 GLU A 635      50.480  51.490  77.260  1.00  0.00           H
ATOM    795  CD  GLU A 635      48.790  52.660  77.990  1.00  0.00           C
ATOM    796  OE1 GLU A 635      48.370  52.190  79.100  1.00  0.00           O
ATOM    797  OE2 GLU A 635      48.990  53.900  77.800  1.00  0.00           O
ATOM    798  C   GLU A 635      48.550  48.220  75.440  1.00  0.00           C
ATOM    799  O   GLU A 635      48.090  47.600  76.400  1.00  0.00           O
ATOM    800  N   GLY A 636      48.780  47.500  74.280  1.00  0.00           N
ATOM    801  HN  GLY A 636      49.170  48.020  73.520  1.00  0.00           H
ATOM    802  CA  GLY A 636      48.500  46.060  74.240  1.00  0.00           C
ATOM    803  HA1 GLY A 636      48.950  45.530  75.060  1.00  0.00           H
ATOM    804  HA2 GLY A 636      48.930  45.770  73.300  1.00  0.00           H
ATOM    805  C   GLY A 636      47.070  45.650  74.150  1.00  0.00           C
ATOM    806  O   GLY A 636      46.730  44.530  74.390  1.00  0.00           O
ATOM    807  N   ARG A 637      46.170  46.590  73.780  1.00  0.00           N
ATOM    808  HN  ARG A 637      46.550  47.520  73.760  1.00  0.00           H
ATOM    809  CA  ARG A 637      44.790  46.290  73.420  1.00  0.00           C
ATOM    810  HA  ARG A 637      44.350  45.800  74.280  1.00  0.00           H
ATOM    811  CB  ARG A 637      43.870  47.540  73.350  1.00  0.00           C
ATOM    812  HB1 ARG A 637      42.820  47.300  73.050  1.00  0.00           H
ATOM    813  HB2 ARG A 637      44.220  48.160  72.510  1.00  0.00           H
ATOM    814  CG  ARG A 637      43.650  48.180  74.700  1.00  0.00           C
ATOM    815  HG1 ARG A 637      44.640  48.430  75.150  1.00  0.00           H
ATOM    816  HG2 ARG A 637      43.250  47.340  75.310  1.00  0.00           H
ATOM    817  CD  ARG A 637      42.730  49.410  74.700  1.00  0.00           C
ATOM    818  HD1 ARG A 637      41.740  49.170  74.250  1.00  0.00           H
ATOM    819  HD2 ARG A 637      43.250  50.190  74.090  1.00  0.00           H
ATOM    820  NE  ARG A 637      42.470  49.800  76.140  1.00  0.00           N
ATOM    821  HE  ARG A 637      41.620  49.520  76.590  1.00  0.00           H
ATOM    822  CZ  ARG A 637      43.350  50.370  76.900  1.00  0.00           C
ATOM    823  NH1 ARG A 637      44.580  50.680  76.500  1.00  0.00           N
ATOM    824 HH11 ARG A 637      45.260  50.990  77.150  1.00  0.00           H
ATOM    825 HH12 ARG A 637      44.990  50.430  75.620  1.00  0.00           H
ATOM    826  NH2 ARG A 637      43.160  50.680  78.130  1.00  0.00           N
ATOM    827 HH21 ARG A 637      42.310  50.370  78.560  1.00  0.00           H
ATOM    828 HH22 ARG A 637      43.890  50.980  78.740  1.00  0.00           H
ATOM    829  C   ARG A 637      44.720  45.490  72.140  1.00  0.00           C
ATOM    830  O   ARG A 637      44.030  44.480  72.010  1.00  0.00           O
ATOM    831  N   LEU A 638      45.540  45.900  71.150  1.00  0.00           N
ATOM    832  HN  LEU A 638      46.100  46.700  71.370  1.00  0.00           H
ATOM    833  CA  LEU A 638      45.760  45.320  69.860  1.00  0.00           C
ATOM    834  HA  LEU A 638      45.300  44.340  69.880  1.00  0.00           H
ATOM    835  CB  LEU A 638      45.180  46.110  68.630  1.00  0.00           C
ATOM    836  HB1 LEU A 638      45.610  45.660  67.710  1.00  0.00           H
ATOM    837  HB2 LEU A 638      45.710  47.090  68.710  1.00  0.00           H
ATOM    838  CG  LEU A 638      43.660  46.360  68.650  1.00  0.00           C
ATOM    839  HG  LEU A 638      43.390  46.860  69.600  1.00  0.00           H
ATOM    840  CD1 LEU A 638      43.140  47.220  67.420  1.00  0.00           C
ATOM    841 HD11 LEU A 638      43.280  46.550  66.560  1.00  0.00           H
ATOM    842 HD12 LEU A 638      43.700  48.160  67.190  1.00  0.00           H
ATOM    843 HD13 LEU A 638      42.090  47.540  67.580  1.00  0.00           H
ATOM    844  CD2 LEU A 638      42.880  45.040  68.650  1.00  0.00           C
ATOM    845 HD21 LEU A 638      43.090  44.490  67.700  1.00  0.00           H
ATOM    846 HD22 LEU A 638      41.780  45.210  68.670  1.00  0.00           H
ATOM    847 HD23 LEU A 638      43.080  44.350  69.500  1.00  0.00           H
ATOM    848  C   LEU A 638      47.290  45.110  69.690  1.00  0.00           C
ATOM    849  O   LEU A 638      48.060  46.080  69.850  1.00  0.00           O
ATOM    850  N   SER A 639      47.730  43.890  69.380  1.00  0.00           N
ATOM    851  HN  SER A 639      47.250  43.010  69.310  1.00  0.00           H
ATOM    852  CA  SER A 639      49.230  43.710  69.270  1.00  0.00           C
ATOM    853  HA  SER A 639      49.710  44.590  68.870  1.00  0.00           H
ATOM    854  CB  SER A 639      49.830  43.570  70.690  1.00  0.00           C
ATOM    855  HB1 SER A 639      49.520  44.420  71.350  1.00  0.00           H
ATOM    856  HB2 SER A 639      50.930  43.680  70.640  1.00  0.00           H
ATOM    857  OG  SER A 639      49.510  42.280  71.220  1.00  0.00           O
ATOM    858  HG1 SER A 639      48.550  42.260  71.240  1.00  0.00           H
ATOM    859  C   SER A 639      49.580  42.660  68.260  1.00  0.00           C
ATOM    860  O   SER A 639      48.760  42.330  67.410  1.00  0.00           O
ATOM    861  N   ALA A 640      50.820  42.190  68.340  1.00  0.00           N
ATOM    862  HN  ALA A 640      51.490  42.480  69.030  1.00  0.00           H
ATOM    863  CA  ALA A 640      51.390  41.190  67.420  1.00  0.00           C
ATOM    864  HA  ALA A 640      51.140  41.530  66.430  1.00  0.00           H
ATOM    865  CB  ALA A 640      52.910  41.180  67.560  1.00  0.00           C
ATOM    866  HB1 ALA A 640      53.390  40.500  66.810  1.00  0.00           H
ATOM    867  HB2 ALA A 640      53.140  40.880  68.610  1.00  0.00           H
ATOM    868  HB3 ALA A 640      53.350  42.200  67.580  1.00  0.00           H
ATOM    869  C   ALA A 640      50.700  39.830  67.530  1.00  0.00           C
ATOM    870  O   ALA A 640      50.480  39.220  66.510  1.00  0.00           O
ATOM    871  N   ILE A 641      50.190  39.330  68.720  1.00  0.00           N
ATOM    872  HN  ILE A 641      50.310  39.740  69.620  1.00  0.00           H
ATOM    873  CA  ILE A 641      49.470  38.100  68.840  1.00  0.00           C
ATOM    874  HA  ILE A 641      50.030  37.390  68.240  1.00  0.00           H
ATOM    875  CB  ILE A 641      49.400  37.490  70.210  1.00  0.00           C
ATOM    876  HB  ILE A 641      50.300  37.760  70.800  1.00  0.00           H
ATOM    877  CG2 ILE A 641      48.220  38.140  70.950  1.00  0.00           C
ATOM    878 HG21 ILE A 641      48.180  39.250  70.890  1.00  0.00           H
ATOM    879 HG22 ILE A 641      48.440  37.900  72.010  1.00  0.00           H
ATOM    880 HG23 ILE A 641      47.260  37.610  70.750  1.00  0.00           H
ATOM    881  CG1 ILE A 641      49.430  35.920  70.150  1.00  0.00           C
ATOM    882 HG11 ILE A 641      48.660  35.610  69.400  1.00  0.00           H
ATOM    883 HG12 ILE A 641      48.970  35.570  71.090  1.00  0.00           H
ATOM    884  CD  ILE A 641      50.850  35.400  69.840  1.00  0.00           C
ATOM    885  HD1 ILE A 641      50.650  34.310  69.880  1.00  0.00           H
ATOM    886  HD2 ILE A 641      51.580  35.580  70.650  1.00  0.00           H
ATOM    887  HD3 ILE A 641      51.310  35.720  68.880  1.00  0.00           H
ATOM    888  C   ILE A 641      48.150  38.170  68.100  1.00  0.00           C
ATOM    889  O   ILE A 641      47.740  37.240  67.430  1.00  0.00           O
ATOM    890  N   GLU A 642      47.400  39.260  68.220  1.00  0.00           N
ATOM    891  HN  GLU A 642      47.620  39.930  68.930  1.00  0.00           H
ATOM    892  CA  GLU A 642      46.280  39.430  67.320  1.00  0.00           C
ATOM    893  HA  GLU A 642      45.590  38.600  67.390  1.00  0.00           H
ATOM    894  CB  GLU A 642      45.480  40.610  67.800  1.00  0.00           C
ATOM    895  HB1 GLU A 642      44.670  40.820  67.060  1.00  0.00           H
ATOM    896  HB2 GLU A 642      46.070  41.560  67.870  1.00  0.00           H
ATOM    897  CG  GLU A 642      44.870  40.480  69.230  1.00  0.00           C
ATOM    898  HG1 GLU A 642      44.590  39.440  69.510  1.00  0.00           H
ATOM    899  HG2 GLU A 642      43.940  41.090  69.180  1.00  0.00           H
ATOM    900  CD  GLU A 642      45.750  41.050  70.300  1.00  0.00           C
ATOM    901  OE1 GLU A 642      45.280  41.080  71.400  1.00  0.00           O
ATOM    902  OE2 GLU A 642      46.940  41.440  70.090  1.00  0.00           O
ATOM    903  C   GLU A 642      46.640  39.610  65.860  1.00  0.00           C
ATOM    904  O   GLU A 642      45.960  39.170  64.940  1.00  0.00           O
ATOM    905  N   SER A 643      47.760  40.250  65.560  1.00  0.00           N
ATOM    906  HN  SER A 643      48.290  40.750  66.240  1.00  0.00           H
ATOM    907  CA  SER A 643      48.210  40.580  64.230  1.00  0.00           C
ATOM    908  HA  SER A 643      47.430  41.120  63.710  1.00  0.00           H
ATOM    909  CB  SER A 643      49.450  41.570  64.150  1.00  0.00           C
ATOM    910  HB1 SER A 643      49.640  41.760  63.070  1.00  0.00           H
ATOM    911  HB2 SER A 643      50.350  41.030  64.500  1.00  0.00           H
ATOM    912  OG  SER A 643      49.250  42.810  64.820  1.00  0.00           O
ATOM    913  HG1 SER A 643      49.170  42.580  65.750  1.00  0.00           H
ATOM    914  C   SER A 643      48.550  39.330  63.380  1.00  0.00           C
ATOM    915  O   SER A 643      48.140  39.140  62.250  1.00  0.00           O
ATOM    916  N   LEU A 644      49.250  38.410  64.000  1.00  0.00           N
ATOM    917  HN  LEU A 644      49.500  38.530  64.960  1.00  0.00           H
ATOM    918  CA  LEU A 644      49.620  37.140  63.350  1.00  0.00           C
ATOM    919  HA  LEU A 644      50.010  37.400  62.360  1.00  0.00           H
ATOM    920  CB  LEU A 644      50.700  36.350  64.230  1.00  0.00           C
ATOM    921  HB1 LEU A 644      51.000  35.490  63.610  1.00  0.00           H
ATOM    922  HB2 LEU A 644      50.140  36.150  65.170  1.00  0.00           H
ATOM    923  CG  LEU A 644      52.000  37.180  64.610  1.00  0.00           C
ATOM    924  HG  LEU A 644      51.640  38.140  65.030  1.00  0.00           H
ATOM    925  CD1 LEU A 644      52.970  36.530  65.590  1.00  0.00           C
ATOM    926 HD11 LEU A 644      52.490  35.940  66.400  1.00  0.00           H
ATOM    927 HD12 LEU A 644      53.590  37.310  66.050  1.00  0.00           H
ATOM    928 HD13 LEU A 644      53.650  35.750  65.190  1.00  0.00           H
ATOM    929  CD2 LEU A 644      52.910  37.550  63.420  1.00  0.00           C
ATOM    930 HD21 LEU A 644      52.330  38.140  62.670  1.00  0.00           H
ATOM    931 HD22 LEU A 644      53.320  36.660  62.900  1.00  0.00           H
ATOM    932 HD23 LEU A 644      53.700  38.300  63.650  1.00  0.00           H
ATOM    933  C   LEU A 644      48.480  36.210  63.020  1.00  0.00           C
ATOM    934  O   LEU A 644      48.400  35.610  61.980  1.00  0.00           O
ATOM    935  N   PHE A 645      47.540  36.170  64.020  1.00  0.00           N
ATOM    936  HN  PHE A 645      47.630  36.570  64.920  1.00  0.00           H
ATOM    937  CA  PHE A 645      46.310  35.420  63.930  1.00  0.00           C
ATOM    938  HA  PHE A 645      46.580  34.410  63.670  1.00  0.00           H
ATOM    939  CB  PHE A 645      45.650  35.330  65.270  1.00  0.00           C
ATOM    940  HB1 PHE A 645      45.600  36.360  65.670  1.00  0.00           H
ATOM    941  HB2 PHE A 645      46.360  34.730  65.890  1.00  0.00           H
ATOM    942  CG  PHE A 645      44.310  34.570  65.330  1.00  0.00           C
ATOM    943  CD1 PHE A 645      44.210  33.360  64.650  1.00  0.00           C
ATOM    944  HD1 PHE A 645      44.970  32.910  64.020  1.00  0.00           H
ATOM    945  CE1 PHE A 645      43.030  32.600  64.790  1.00  0.00           C
ATOM    946  HE1 PHE A 645      43.120  31.580  64.430  1.00  0.00           H
ATOM    947  CZ  PHE A 645      41.850  33.150  65.410  1.00  0.00           C
ATOM    948  HZ  PHE A 645      41.000  32.480  65.420  1.00  0.00           H
ATOM    949  CD2 PHE A 645      43.160  35.070  65.970  1.00  0.00           C
ATOM    950  HD2 PHE A 645      43.280  36.030  66.460  1.00  0.00           H
ATOM    951  CE2 PHE A 645      41.900  34.440  65.980  1.00  0.00           C
ATOM    952  HE2 PHE A 645      41.070  34.900  66.480  1.00  0.00           H
ATOM    953  C   PHE A 645      45.440  36.040  62.860  1.00  0.00           C
ATOM    954  O   PHE A 645      44.850  35.390  62.000  1.00  0.00           O
ATOM    955  N   GLY A 646      45.200  37.370  62.900  1.00  0.00           N
ATOM    956  HN  GLY A 646      45.610  37.990  63.560  1.00  0.00           H
ATOM    957  CA  GLY A 646      44.420  38.010  61.930  1.00  0.00           C
ATOM    958  HA1 GLY A 646      44.300  39.040  62.240  1.00  0.00           H
ATOM    959  HA2 GLY A 646      43.480  37.480  62.000  1.00  0.00           H
ATOM    960  C   GLY A 646      44.940  37.980  60.560  1.00  0.00           C
ATOM    961  O   GLY A 646      44.190  37.820  59.590  1.00  0.00           O
ATOM    962  N   ALA A 647      46.290  38.060  60.370  1.00  0.00           N
ATOM    963  HN  ALA A 647      46.890  38.070  61.170  1.00  0.00           H
ATOM    964  CA  ALA A 647      46.850  37.970  59.090  1.00  0.00           C
ATOM    965  HA  ALA A 647      46.430  38.770  58.490  1.00  0.00           H
ATOM    966  CB  ALA A 647      48.410  38.230  59.050  1.00  0.00           C
ATOM    967  HB1 ALA A 647      48.750  39.020  59.760  1.00  0.00           H
ATOM    968  HB2 ALA A 647      48.650  38.740  58.100  1.00  0.00           H
ATOM    969  HB3 ALA A 647      48.980  37.290  59.120  1.00  0.00           H
ATOM    970  C   ALA A 647      46.570  36.620  58.490  1.00  0.00           C
ATOM    971  O   ALA A 647      46.140  36.500  57.350  1.00  0.00           O
ATOM    972  N   SER A 648      46.560  35.560  59.330  1.00  0.00           N
ATOM    973  HN  SER A 648      46.900  35.640  60.260  1.00  0.00           H
ATOM    974  CA  SER A 648      46.340  34.210  58.930  1.00  0.00           C
ATOM    975  HA  SER A 648      46.980  33.980  58.100  1.00  0.00           H
ATOM    976  CB  SER A 648      46.910  33.270  60.110  1.00  0.00           C
ATOM    977  HB1 SER A 648      46.210  33.420  60.960  1.00  0.00           H
ATOM    978  HB2 SER A 648      47.920  33.680  60.320  1.00  0.00           H
ATOM    979  OG  SER A 648      46.860  31.910  59.730  1.00  0.00           O
ATOM    980  HG1 SER A 648      47.550  31.660  59.100  1.00  0.00           H
ATOM    981  C   SER A 648      44.950  33.870  58.550  1.00  0.00           C
ATOM    982  O   SER A 648      44.610  33.280  57.490  1.00  0.00           O
ATOM    983  N   LEU A 649      43.990  34.370  59.450  1.00  0.00           N
ATOM    984  HN  LEU A 649      44.290  34.700  60.350  1.00  0.00           H
ATOM    985  CA  LEU A 649      42.560  34.300  59.340  1.00  0.00           C
ATOM    986  HA  LEU A 649      42.250  33.290  59.100  1.00  0.00           H
ATOM    987  CB  LEU A 649      41.960  34.850  60.720  1.00  0.00           C
ATOM    988  HB1 LEU A 649      42.180  35.920  60.900  1.00  0.00           H
ATOM    989  HB2 LEU A 649      42.460  34.310  61.550  1.00  0.00           H
ATOM    990  CG  LEU A 649      40.460  34.630  60.700  1.00  0.00           C
ATOM    991  HG  LEU A 649      40.080  35.160  59.810  1.00  0.00           H
ATOM    992  CD1 LEU A 649      39.950  33.180  60.530  1.00  0.00           C
ATOM    993 HD11 LEU A 649      40.040  32.850  59.480  1.00  0.00           H
ATOM    994 HD12 LEU A 649      38.920  33.040  60.910  1.00  0.00           H
ATOM    995 HD13 LEU A 649      40.590  32.480  61.090  1.00  0.00           H
ATOM    996  CD2 LEU A 649      39.870  35.160  62.000  1.00  0.00           C
ATOM    997 HD21 LEU A 649      40.290  36.130  62.320  1.00  0.00           H
ATOM    998 HD22 LEU A 649      40.290  34.550  62.830  1.00  0.00           H
ATOM    999 HD23 LEU A 649      38.760  35.230  61.990  1.00  0.00           H
ATOM   1000  C   LEU A 649      41.990  35.040  58.130  1.00  0.00           C
ATOM   1001  O   LEU A 649      41.210  34.440  57.380  1.00  0.00           O
ATOM   1002  N   THR A 650      42.400  36.260  57.800  1.00  0.00           N
ATOM   1003  HN  THR A 650      42.960  36.700  58.490  1.00  0.00           H
ATOM   1004  CA  THR A 650      42.090  37.020  56.600  1.00  0.00           C
ATOM   1005  HA  THR A 650      41.010  36.970  56.540  1.00  0.00           H
ATOM   1006  CB  THR A 650      42.700  38.430  56.780  1.00  0.00           C
ATOM   1007  HB  THR A 650      43.800  38.310  56.790  1.00  0.00           H
ATOM   1008  OG1 THR A 650      42.270  39.150  57.960  1.00  0.00           O
ATOM   1009  HG1 THR A 650      42.750  38.830  58.730  1.00  0.00           H
ATOM   1010  CG2 THR A 650      42.130  39.280  55.600  1.00  0.00           C
ATOM   1011 HG21 THR A 650      42.610  40.280  55.530  1.00  0.00           H
ATOM   1012 HG22 THR A 650      41.030  39.360  55.680  1.00  0.00           H
ATOM   1013 HG23 THR A 650      42.270  38.740  54.640  1.00  0.00           H
ATOM   1014  C   THR A 650      42.730  36.330  55.350  1.00  0.00           C
ATOM   1015  O   THR A 650      42.070  36.270  54.310  1.00  0.00           O
ATOM   1016  N   GLY A 651      43.930  35.800  55.520  1.00  0.00           N
ATOM   1017  HN  GLY A 651      44.370  35.810  56.410  1.00  0.00           H
ATOM   1018  CA  GLY A 651      44.720  35.300  54.390  1.00  0.00           C
ATOM   1019  HA1 GLY A 651      45.760  35.210  54.660  1.00  0.00           H
ATOM   1020  HA2 GLY A 651      44.570  36.080  53.670  1.00  0.00           H
ATOM   1021  C   GLY A 651      44.190  34.030  53.810  1.00  0.00           C
ATOM   1022  O   GLY A 651      43.970  33.950  52.630  1.00  0.00           O
ATOM   1023  N   ILE A 652      43.780  32.990  54.650  1.00  0.00           N
ATOM   1024  HN  ILE A 652      44.030  33.050  55.610  1.00  0.00           H
ATOM   1025  CA  ILE A 652      43.050  31.760  54.280  1.00  0.00           C
ATOM   1026  HA  ILE A 652      43.720  31.200  53.650  1.00  0.00           H
ATOM   1027  CB  ILE A 652      42.760  30.840  55.460  1.00  0.00           C
ATOM   1028  HB  ILE A 652      42.640  31.390  56.420  1.00  0.00           H
ATOM   1029  CG2 ILE A 652      41.450  30.040  55.450  1.00  0.00           C
ATOM   1030 HG21 ILE A 652      41.380  29.330  56.300  1.00  0.00           H
ATOM   1031 HG22 ILE A 652      41.300  29.460  54.520  1.00  0.00           H
ATOM   1032 HG23 ILE A 652      40.630  30.790  55.550  1.00  0.00           H
ATOM   1033  CG1 ILE A 652      44.000  29.920  55.620  1.00  0.00           C
ATOM   1034 HG11 ILE A 652      43.960  29.100  54.880  1.00  0.00           H
ATOM   1035 HG12 ILE A 652      43.820  29.450  56.610  1.00  0.00           H
ATOM   1036  CD  ILE A 652      45.410  30.540  55.750  1.00  0.00           C
ATOM   1037  HD1 ILE A 652      46.150  29.720  55.860  1.00  0.00           H
ATOM   1038  HD2 ILE A 652      45.350  31.100  56.710  1.00  0.00           H
ATOM   1039  HD3 ILE A 652      45.630  31.210  54.890  1.00  0.00           H
ATOM   1040  C   ILE A 652      41.740  32.070  53.650  1.00  0.00           C
ATOM   1041  O   ILE A 652      41.380  31.540  52.590  1.00  0.00           O
ATOM   1042  N   ALA A 653      40.950  32.980  54.260  1.00  0.00           N
ATOM   1043  HN  ALA A 653      41.190  33.350  55.160  1.00  0.00           H
ATOM   1044  CA  ALA A 653      39.580  33.370  53.860  1.00  0.00           C
ATOM   1045  HA  ALA A 653      38.990  32.480  53.750  1.00  0.00           H
ATOM   1046  CB  ALA A 653      39.090  34.330  54.950  1.00  0.00           C
ATOM   1047  HB1 ALA A 653      39.530  35.350  55.010  1.00  0.00           H
ATOM   1048  HB2 ALA A 653      39.280  33.860  55.940  1.00  0.00           H
ATOM   1049  HB3 ALA A 653      37.990  34.450  54.860  1.00  0.00           H
ATOM   1050  C   ALA A 653      39.580  34.090  52.510  1.00  0.00           C
ATOM   1051  O   ALA A 653      38.840  33.810  51.550  1.00  0.00           O
ATOM   1052  N   TYR A 654      40.450  35.130  52.370  1.00  0.00           N
ATOM   1053  HN  TYR A 654      40.960  35.400  53.180  1.00  0.00           H
ATOM   1054  CA  TYR A 654      40.680  35.870  51.110  1.00  0.00           C
ATOM   1055  HA  TYR A 654      39.750  36.360  50.860  1.00  0.00           H
ATOM   1056  CB  TYR A 654      41.650  37.060  51.400  1.00  0.00           C
ATOM   1057  HB1 TYR A 654      42.620  36.540  51.590  1.00  0.00           H
ATOM   1058  HB2 TYR A 654      41.410  37.600  52.350  1.00  0.00           H
ATOM   1059  CG  TYR A 654      41.870  38.000  50.310  1.00  0.00           C
ATOM   1060  CD1 TYR A 654      42.770  37.700  49.260  1.00  0.00           C
ATOM   1061  HD1 TYR A 654      43.320  36.770  49.300  1.00  0.00           H
ATOM   1062  CE1 TYR A 654      42.770  38.540  48.130  1.00  0.00           C
ATOM   1063  HE1 TYR A 654      43.410  38.360  47.280  1.00  0.00           H
ATOM   1064  CZ  TYR A 654      41.900  39.640  47.990  1.00  0.00           C
ATOM   1065  OH  TYR A 654      42.180  40.600  46.980  1.00  0.00           O
ATOM   1066  HH  TYR A 654      43.040  40.440  46.590  1.00  0.00           H
ATOM   1067  CD2 TYR A 654      40.990  39.100  50.210  1.00  0.00           C
ATOM   1068  HD2 TYR A 654      40.350  39.260  51.070  1.00  0.00           H
ATOM   1069  CE2 TYR A 654      41.040  39.910  49.040  1.00  0.00           C
ATOM   1070  HE2 TYR A 654      40.380  40.740  48.880  1.00  0.00           H
ATOM   1071  C   TYR A 654      41.260  34.990  50.020  1.00  0.00           C
ATOM   1072  O   TYR A 654      40.790  34.950  48.900  1.00  0.00           O
ATOM   1073  N   SER A 655      42.320  34.130  50.290  1.00  0.00           N
ATOM   1074  HN  SER A 655      42.690  34.000  51.210  1.00  0.00           H
ATOM   1075  CA  SER A 655      42.940  33.360  49.370  1.00  0.00           C
ATOM   1076  HA  SER A 655      43.180  33.990  48.520  1.00  0.00           H
ATOM   1077  CB  SER A 655      44.260  32.800  49.840  1.00  0.00           C
ATOM   1078  HB1 SER A 655      44.710  32.320  48.940  1.00  0.00           H
ATOM   1079  HB2 SER A 655      44.180  32.150  50.730  1.00  0.00           H
ATOM   1080  OG  SER A 655      45.150  33.800  50.240  1.00  0.00           O
ATOM   1081  HG1 SER A 655      44.870  34.040  51.130  1.00  0.00           H
ATOM   1082  C   SER A 655      42.060  32.300  48.700  1.00  0.00           C
ATOM   1083  O   SER A 655      42.270  31.960  47.560  1.00  0.00           O
ATOM   1084  N   LEU A 656      41.140  31.720  49.490  1.00  0.00           N
ATOM   1085  HN  LEU A 656      41.020  31.990  50.440  1.00  0.00           H
ATOM   1086  CA  LEU A 656      40.250  30.740  48.970  1.00  0.00           C
ATOM   1087  HA  LEU A 656      40.820  30.010  48.410  1.00  0.00           H
ATOM   1088  CB  LEU A 656      39.520  30.100  50.170  1.00  0.00           C
ATOM   1089  HB1 LEU A 656      39.000  30.920  50.710  1.00  0.00           H
ATOM   1090  HB2 LEU A 656      40.350  29.770  50.830  1.00  0.00           H
ATOM   1091  CG  LEU A 656      38.580  28.950  49.870  1.00  0.00           C
ATOM   1092  HG  LEU A 656      37.870  29.240  49.070  1.00  0.00           H
ATOM   1093  CD1 LEU A 656      39.300  27.710  49.340  1.00  0.00           C
ATOM   1094 HD11 LEU A 656      38.510  26.990  49.060  1.00  0.00           H
ATOM   1095 HD12 LEU A 656      39.900  27.220  50.130  1.00  0.00           H
ATOM   1096 HD13 LEU A 656      39.990  27.910  48.490  1.00  0.00           H
ATOM   1097  CD2 LEU A 656      37.810  28.620  51.060  1.00  0.00           C
ATOM   1098 HD21 LEU A 656      38.400  28.250  51.920  1.00  0.00           H
ATOM   1099 HD22 LEU A 656      36.940  27.980  50.780  1.00  0.00           H
ATOM   1100 HD23 LEU A 656      37.360  29.540  51.480  1.00  0.00           H
ATOM   1101  C   LEU A 656      39.170  31.330  48.030  1.00  0.00           C
ATOM   1102  O   LEU A 656      38.890  30.680  47.080  1.00  0.00           O
ATOM   1103  N   PHE A 657      38.530  32.480  48.370  1.00  0.00           N
ATOM   1104  HN  PHE A 657      38.880  32.950  49.180  1.00  0.00           H
ATOM   1105  CA  PHE A 657      37.410  33.060  47.620  1.00  0.00           C
ATOM   1106  HA  PHE A 657      36.950  32.360  46.950  1.00  0.00           H
ATOM   1107  CB  PHE A 657      36.410  33.540  48.650  1.00  0.00           C
ATOM   1108  HB1 PHE A 657      35.630  34.310  48.450  1.00  0.00           H
ATOM   1109  HB2 PHE A 657      36.940  33.950  49.540  1.00  0.00           H
ATOM   1110  CG  PHE A 657      35.650  32.340  49.120  1.00  0.00           C
ATOM   1111  CD1 PHE A 657      35.870  31.580  50.350  1.00  0.00           C
ATOM   1112  HD1 PHE A 657      36.700  31.880  50.980  1.00  0.00           H
ATOM   1113  CE1 PHE A 657      34.950  30.650  50.700  1.00  0.00           C
ATOM   1114  HE1 PHE A 657      35.180  30.030  51.550  1.00  0.00           H
ATOM   1115  CZ  PHE A 657      33.930  30.300  49.830  1.00  0.00           C
ATOM   1116  HZ  PHE A 657      33.250  29.490  50.090  1.00  0.00           H
ATOM   1117  CD2 PHE A 657      34.610  31.920  48.220  1.00  0.00           C
ATOM   1118  HD2 PHE A 657      34.530  32.420  47.270  1.00  0.00           H
ATOM   1119  CE2 PHE A 657      33.850  30.840  48.530  1.00  0.00           C
ATOM   1120  HE2 PHE A 657      33.090  30.380  47.910  1.00  0.00           H
ATOM   1121  C   PHE A 657      37.610  34.270  46.700  1.00  0.00           C
ATOM   1122  O   PHE A 657      36.640  34.500  45.940  1.00  0.00           O
ATOM   1123  N   ALA A 658      38.740  35.010  46.860  1.00  0.00           N
ATOM   1124  HN  ALA A 658      39.450  34.700  47.490  1.00  0.00           H
ATOM   1125  CA  ALA A 658      39.060  36.190  46.090  1.00  0.00           C
ATOM   1126  HA  ALA A 658      38.160  36.780  46.160  1.00  0.00           H
ATOM   1127  CB  ALA A 658      40.110  37.130  46.670  1.00  0.00           C
ATOM   1128  HB1 ALA A 658      40.290  37.970  45.980  1.00  0.00           H
ATOM   1129  HB2 ALA A 658      41.070  36.560  46.680  1.00  0.00           H
ATOM   1130  HB3 ALA A 658      39.930  37.440  47.720  1.00  0.00           H
ATOM   1131  C   ALA A 658      39.360  35.800  44.600  1.00  0.00           C
ATOM   1132  O   ALA A 658      39.830  34.710  44.320  1.00  0.00           O
ATOM   1133  N   GLY A 659      39.150  36.670  43.660  1.00  0.00           N
ATOM   1134  HN  GLY A 659      38.640  37.500  43.860  1.00  0.00           H
ATOM   1135  CA  GLY A 659      39.480  36.420  42.230  1.00  0.00           C
ATOM   1136  HA1 GLY A 659      38.900  36.960  41.510  1.00  0.00           H
ATOM   1137  HA2 GLY A 659      39.430  35.350  42.030  1.00  0.00           H
ATOM   1138  C   GLY A 659      40.900  36.780  42.060  1.00  0.00           C
ATOM   1139  O   GLY A 659      41.590  36.270  41.140  1.00  0.00           O
ATOM   1140  N   GLN A 660      41.450  37.690  42.850  1.00  0.00           N
ATOM   1141  HN  GLN A 660      40.910  38.120  43.580  1.00  0.00           H
ATOM   1142  CA  GLN A 660      42.880  38.000  42.880  1.00  0.00           C
ATOM   1143  HA  GLN A 660      43.290  37.660  41.950  1.00  0.00           H
ATOM   1144  CB  GLN A 660      43.070  39.590  43.010  1.00  0.00           C
ATOM   1145  HB1 GLN A 660      43.870  39.870  43.730  1.00  0.00           H
ATOM   1146  HB2 GLN A 660      42.180  39.950  43.570  1.00  0.00           H
ATOM   1147  CG  GLN A 660      43.140  40.390  41.620  1.00  0.00           C
ATOM   1148  HG1 GLN A 660      44.180  40.170  41.270  1.00  0.00           H
ATOM   1149  HG2 GLN A 660      43.000  41.450  41.910  1.00  0.00           H
ATOM   1150  CD  GLN A 660      42.120  39.980  40.550  1.00  0.00           C
ATOM   1151  OE1 GLN A 660      40.910  40.190  40.760  1.00  0.00           O
ATOM   1152  NE2 GLN A 660      42.670  39.330  39.400  1.00  0.00           N
ATOM   1153 HE21 GLN A 660      42.190  39.110  38.560  1.00  0.00           H
ATOM   1154 HE22 GLN A 660      43.660  39.170  39.370  1.00  0.00           H
ATOM   1155  C   GLN A 660      43.560  37.240  44.000  1.00  0.00           C
ATOM   1156  O   GLN A 660      43.510  37.720  45.130  1.00  0.00           O
ATOM   1157  N   PRO A 661      44.230  36.140  43.920  1.00  0.00           N
ATOM   1158  CD  PRO A 661      44.070  35.190  42.780  1.00  0.00           C
ATOM   1159  HD1 PRO A 661      44.390  35.680  41.840  1.00  0.00           H
ATOM   1160  HD2 PRO A 661      42.980  35.020  42.690  1.00  0.00           H
ATOM   1161  CA  PRO A 661      45.080  35.630  45.010  1.00  0.00           C
ATOM   1162  HA  PRO A 661      44.560  35.780  45.940  1.00  0.00           H
ATOM   1163  CB  PRO A 661      45.000  34.040  44.670  1.00  0.00           C
ATOM   1164  HB1 PRO A 661      44.080  33.680  45.180  1.00  0.00           H
ATOM   1165  HB2 PRO A 661      45.810  33.370  45.010  1.00  0.00           H
ATOM   1166  CG  PRO A 661      44.990  33.970  43.150  1.00  0.00           C
ATOM   1167  HG1 PRO A 661      46.000  34.050  42.710  1.00  0.00           H
ATOM   1168  HG2 PRO A 661      44.470  33.080  42.750  1.00  0.00           H
ATOM   1169  C   PRO A 661      46.440  36.180  44.980  1.00  0.00           C
ATOM   1170  O   PRO A 661      47.260  35.860  45.800  1.00  0.00           O
ATOM   1171  N   LEU A 662      46.730  36.990  44.000  1.00  0.00           N
ATOM   1172  HN  LEU A 662      46.120  37.080  43.220  1.00  0.00           H
ATOM   1173  CA  LEU A 662      48.030  37.590  43.910  1.00  0.00           C
ATOM   1174  HA  LEU A 662      48.850  36.990  44.250  1.00  0.00           H
ATOM   1175  CB  LEU A 662      48.370  37.940  42.450  1.00  0.00           C
ATOM   1176  HB1 LEU A 662      49.410  38.300  42.440  1.00  0.00           H
ATOM   1177  HB2 LEU A 662      47.640  38.660  42.040  1.00  0.00           H
ATOM   1178  CG  LEU A 662      48.610  36.760  41.500  1.00  0.00           C
ATOM   1179  HG  LEU A 662      47.690  36.140  41.340  1.00  0.00           H
ATOM   1180  CD1 LEU A 662      49.000  37.180  40.070  1.00  0.00           C
ATOM   1181 HD11 LEU A 662      48.540  38.170  39.850  1.00  0.00           H
ATOM   1182 HD12 LEU A 662      48.660  36.470  39.290  1.00  0.00           H
ATOM   1183 HD13 LEU A 662      50.100  37.320  40.000  1.00  0.00           H
ATOM   1184  CD2 LEU A 662      49.660  35.770  41.950  1.00  0.00           C
ATOM   1185 HD21 LEU A 662      50.630  36.210  42.270  1.00  0.00           H
ATOM   1186 HD22 LEU A 662      49.840  35.050  41.120  1.00  0.00           H
ATOM   1187 HD23 LEU A 662      49.270  35.130  42.770  1.00  0.00           H
ATOM   1188  C   LEU A 662      48.220  38.880  44.720  1.00  0.00           C
ATOM   1189  O   LEU A 662      49.310  39.270  45.080  1.00  0.00           O
ATOM   1190  N   THR A 663      47.130  39.570  44.930  1.00  0.00           N
ATOM   1191  HN  THR A 663      46.290  39.250  44.500  1.00  0.00           H
ATOM   1192  CA  THR A 663      47.190  40.670  45.890  1.00  0.00           C
ATOM   1193  HA  THR A 663      48.040  41.240  45.590  1.00  0.00           H
ATOM   1194  CB  THR A 663      45.860  41.370  45.970  1.00  0.00           C
ATOM   1195  HB  THR A 663      45.830  42.110  46.790  1.00  0.00           H
ATOM   1196  OG1 THR A 663      44.720  40.520  46.040  1.00  0.00           O
ATOM   1197  HG1 THR A 663      44.930  39.810  46.650  1.00  0.00           H
ATOM   1198  CG2 THR A 663      45.780  42.310  44.740  1.00  0.00           C
ATOM   1199 HG21 THR A 663      44.880  42.950  44.880  1.00  0.00           H
ATOM   1200 HG22 THR A 663      45.740  41.690  43.810  1.00  0.00           H
ATOM   1201 HG23 THR A 663      46.730  42.890  44.640  1.00  0.00           H
ATOM   1202  C   THR A 663      47.440  40.110  47.310  1.00  0.00           C
ATOM   1203  O   THR A 663      46.830  39.130  47.610  1.00  0.00           O
ATOM   1204  N   ILE A 664      48.340  40.700  48.110  1.00  0.00           N
ATOM   1205  HN  ILE A 664      48.750  41.580  47.900  1.00  0.00           H
ATOM   1206  CA  ILE A 664      48.620  40.190  49.460  1.00  0.00           C
ATOM   1207  HA  ILE A 664      48.050  39.330  49.770  1.00  0.00           H
ATOM   1208  CB  ILE A 664      50.110  39.850  49.620  1.00  0.00           C
ATOM   1209  HB  ILE A 664      50.760  40.710  49.320  1.00  0.00           H
ATOM   1210  CG2 ILE A 664      50.560  39.530  51.020  1.00  0.00           C
ATOM   1211 HG21 ILE A 664      50.630  40.470  51.610  1.00  0.00           H
ATOM   1212 HG22 ILE A 664      51.550  39.050  50.900  1.00  0.00           H
ATOM   1213 HG23 ILE A 664      49.890  38.800  51.520  1.00  0.00           H
ATOM   1214  CG1 ILE A 664      50.700  38.760  48.690  1.00  0.00           C
ATOM   1215 HG11 ILE A 664      51.800  38.600  48.770  1.00  0.00           H
ATOM   1216 HG12 ILE A 664      50.420  39.130  47.680  1.00  0.00           H
ATOM   1217  CD  ILE A 664      50.090  37.350  48.910  1.00  0.00           C
ATOM   1218  HD1 ILE A 664      50.320  36.920  49.920  1.00  0.00           H
ATOM   1219  HD2 ILE A 664      50.340  36.570  48.160  1.00  0.00           H
ATOM   1220  HD3 ILE A 664      49.010  37.370  48.630  1.00  0.00           H
ATOM   1221  C   ILE A 664      48.190  41.220  50.390  1.00  0.00           C
ATOM   1222  O   ILE A 664      48.230  42.420  50.010  1.00  0.00           O
ATOM   1223  N   LEU A 665      47.690  40.860  51.650  1.00  0.00           N
ATOM   1224  HN  LEU A 665      47.720  39.940  52.040  1.00  0.00           H
ATOM   1225  CA  LEU A 665      47.110  41.920  52.520  1.00  0.00           C
ATOM   1226  HA  LEU A 665      47.110  42.830  51.940  1.00  0.00           H
ATOM   1227  CB  LEU A 665      45.670  41.490  52.970  1.00  0.00           C
ATOM   1228  HB1 LEU A 665      45.240  42.320  53.590  1.00  0.00           H
ATOM   1229  HB2 LEU A 665      45.770  40.660  53.690  1.00  0.00           H
ATOM   1230  CG  LEU A 665      44.640  41.130  51.860  1.00  0.00           C
ATOM   1231  HG  LEU A 665      44.850  41.780  50.990  1.00  0.00           H
ATOM   1232  CD1 LEU A 665      44.710  39.660  51.390  1.00  0.00           C
ATOM   1233 HD11 LEU A 665      45.770  39.450  51.130  1.00  0.00           H
ATOM   1234 HD12 LEU A 665      44.070  39.580  50.490  1.00  0.00           H
ATOM   1235 HD13 LEU A 665      44.420  38.950  52.190  1.00  0.00           H
ATOM   1236  CD2 LEU A 665      43.210  41.300  52.300  1.00  0.00           C
ATOM   1237 HD21 LEU A 665      43.190  42.360  52.670  1.00  0.00           H
ATOM   1238 HD22 LEU A 665      42.970  40.620  53.150  1.00  0.00           H
ATOM   1239 HD23 LEU A 665      42.470  41.190  51.480  1.00  0.00           H
ATOM   1240  C   LEU A 665      48.080  42.190  53.680  1.00  0.00           C
ATOM   1241  O   LEU A 665      48.910  41.430  54.140  1.00  0.00           O
ATOM   1242  N   GLY A 666      47.990  43.430  54.180  1.00  0.00           N
ATOM   1243  HN  GLY A 666      47.270  43.990  53.770  1.00  0.00           H
ATOM   1244  CA  GLY A 666      48.800  44.010  55.210  1.00  0.00           C
ATOM   1245  HA1 GLY A 666      49.680  44.490  54.820  1.00  0.00           H
ATOM   1246  HA2 GLY A 666      48.920  43.290  56.010  1.00  0.00           H
ATOM   1247  C   GLY A 666      48.020  45.120  55.970  1.00  0.00           C
ATOM   1248  O   GLY A 666      47.000  45.710  55.590  1.00  0.00           O
ATOM   1249  N   SER A 667      48.590  45.520  57.100  1.00  0.00           N
ATOM   1250  HN  SER A 667      49.350  45.030  57.530  1.00  0.00           H
ATOM   1251  CA  SER A 667      48.250  46.770  57.730  1.00  0.00           C
ATOM   1252  HA  SER A 667      47.200  46.990  57.620  1.00  0.00           H
ATOM   1253  CB  SER A 667      48.340  46.620  59.280  1.00  0.00           C
ATOM   1254  HB1 SER A 667      48.020  47.570  59.760  1.00  0.00           H
ATOM   1255  HB2 SER A 667      49.410  46.580  59.570  1.00  0.00           H
ATOM   1256  OG  SER A 667      47.610  45.510  59.850  1.00  0.00           O
ATOM   1257  HG1 SER A 667      46.680  45.630  59.680  1.00  0.00           H
ATOM   1258  C   SER A 667      49.070  47.950  57.120  1.00  0.00           C
ATOM   1259  O   SER A 667      50.290  48.060  57.160  1.00  0.00           O
ATOM   1260  N   THR A 668      48.330  48.900  56.470  1.00  0.00           N
ATOM   1261  HN  THR A 668      47.350  48.870  56.340  1.00  0.00           H
ATOM   1262  CA  THR A 668      48.970  49.940  55.580  1.00  0.00           C
ATOM   1263  HA  THR A 668      50.020  49.730  55.400  1.00  0.00           H
ATOM   1264  CB  THR A 668      48.320  50.180  54.180  1.00  0.00           C
ATOM   1265  HB  THR A 668      48.750  51.090  53.690  1.00  0.00           H
ATOM   1266  OG1 THR A 668      46.960  50.270  54.300  1.00  0.00           O
ATOM   1267  HG1 THR A 668      46.600  50.570  53.470  1.00  0.00           H
ATOM   1268  CG2 THR A 668      48.690  49.020  53.240  1.00  0.00           C
ATOM   1269 HG21 THR A 668      49.800  48.940  53.210  1.00  0.00           H
ATOM   1270 HG22 THR A 668      48.350  49.260  52.210  1.00  0.00           H
ATOM   1271 HG23 THR A 668      48.290  48.050  53.580  1.00  0.00           H
ATOM   1272  C   THR A 668      49.030  51.230  56.370  1.00  0.00           C
ATOM   1273  O   THR A 668      48.500  51.370  57.510  1.00  0.00           O
ATOM   1274  N   GLY A 669      49.790  52.240  55.830  1.00  0.00           N
ATOM   1275  HN  GLY A 669      50.290  52.110  54.980  1.00  0.00           H
ATOM   1276  CA  GLY A 669      50.020  53.570  56.480  1.00  0.00           C
ATOM   1277  HA1 GLY A 669      50.630  54.230  55.890  1.00  0.00           H
ATOM   1278  HA2 GLY A 669      50.470  53.320  57.430  1.00  0.00           H
ATOM   1279  C   GLY A 669      48.790  54.290  56.910  1.00  0.00           C
ATOM   1280  O   GLY A 669      48.790  54.840  57.990  1.00  0.00           O
ATOM   1281  N   PRO A 670      47.710  54.350  56.090  1.00  0.00           N
ATOM   1282  CD  PRO A 670      47.650  53.980  54.650  1.00  0.00           C
ATOM   1283  HD1 PRO A 670      47.050  53.050  54.490  1.00  0.00           H
ATOM   1284  HD2 PRO A 670      48.670  53.900  54.220  1.00  0.00           H
ATOM   1285  CA  PRO A 670      46.560  55.210  56.400  1.00  0.00           C
ATOM   1286  HA  PRO A 670      46.870  56.200  56.690  1.00  0.00           H
ATOM   1287  CB  PRO A 670      45.750  55.420  55.060  1.00  0.00           C
ATOM   1288  HB1 PRO A 670      45.460  56.490  55.070  1.00  0.00           H
ATOM   1289  HB2 PRO A 670      44.910  54.710  54.920  1.00  0.00           H
ATOM   1290  CG  PRO A 670      46.790  55.120  53.930  1.00  0.00           C
ATOM   1291  HG1 PRO A 670      46.340  55.010  52.920  1.00  0.00           H
ATOM   1292  HG2 PRO A 670      47.380  56.050  53.850  1.00  0.00           H
ATOM   1293  C   PRO A 670      45.810  54.590  57.570  1.00  0.00           C
ATOM   1294  O   PRO A 670      45.330  55.300  58.490  1.00  0.00           O
ATOM   1295  N   VAL A 671      45.570  53.190  57.600  1.00  0.00           N
ATOM   1296  HN  VAL A 671      45.740  52.600  56.820  1.00  0.00           H
ATOM   1297  CA  VAL A 671      44.910  52.560  58.710  1.00  0.00           C
ATOM   1298  HA  VAL A 671      43.990  53.080  58.940  1.00  0.00           H
ATOM   1299  CB  VAL A 671      44.510  51.070  58.460  1.00  0.00           C
ATOM   1300  HB  VAL A 671      43.890  50.760  59.330  1.00  0.00           H
ATOM   1301  CG1 VAL A 671      43.530  51.040  57.320  1.00  0.00           C
ATOM   1302 HG11 VAL A 671      44.020  51.200  56.330  1.00  0.00           H
ATOM   1303 HG12 VAL A 671      42.690  51.760  57.470  1.00  0.00           H
ATOM   1304 HG13 VAL A 671      43.160  50.000  57.220  1.00  0.00           H
ATOM   1305  CG2 VAL A 671      45.710  50.120  58.460  1.00  0.00           C
ATOM   1306 HG21 VAL A 671      46.210  49.900  59.430  1.00  0.00           H
ATOM   1307 HG22 VAL A 671      46.450  50.420  57.690  1.00  0.00           H
ATOM   1308 HG23 VAL A 671      45.430  49.120  58.060  1.00  0.00           H
ATOM   1309  C   VAL A 671      45.640  52.590  60.010  1.00  0.00           C
ATOM   1310  O   VAL A 671      44.960  52.620  61.070  1.00  0.00           O
ATOM   1311  N   LEU A 672      47.010  52.650  59.940  1.00  0.00           N
ATOM   1312  HN  LEU A 672      47.500  52.490  59.090  1.00  0.00           H
ATOM   1313  CA  LEU A 672      47.770  52.920  61.170  1.00  0.00           C
ATOM   1314  HA  LEU A 672      47.610  52.170  61.940  1.00  0.00           H
ATOM   1315  CB  LEU A 672      49.320  52.790  60.800  1.00  0.00           C
ATOM   1316  HB1 LEU A 672      49.960  53.180  61.620  1.00  0.00           H
ATOM   1317  HB2 LEU A 672      49.580  53.290  59.840  1.00  0.00           H
ATOM   1318  CG  LEU A 672      49.900  51.320  60.690  1.00  0.00           C
ATOM   1319  HG  LEU A 672      49.450  50.720  59.880  1.00  0.00           H
ATOM   1320  CD1 LEU A 672      51.340  51.430  60.090  1.00  0.00           C
ATOM   1321 HD11 LEU A 672      51.780  50.420  59.960  1.00  0.00           H
ATOM   1322 HD12 LEU A 672      51.910  52.130  60.730  1.00  0.00           H
ATOM   1323 HD13 LEU A 672      51.270  51.980  59.130  1.00  0.00           H
ATOM   1324  CD2 LEU A 672      49.720  50.470  62.000  1.00  0.00           C
ATOM   1325 HD21 LEU A 672      49.870  51.030  62.950  1.00  0.00           H
ATOM   1326 HD22 LEU A 672      50.380  49.570  62.100  1.00  0.00           H
ATOM   1327 HD23 LEU A 672      48.680  50.090  62.070  1.00  0.00           H
ATOM   1328  C   LEU A 672      47.550  54.270  61.840  1.00  0.00           C
ATOM   1329  O   LEU A 672      47.230  54.320  63.020  1.00  0.00           O
ATOM   1330  N   VAL A 673      47.550  55.360  61.060  1.00  0.00           N
ATOM   1331  HN  VAL A 673      47.610  55.230  60.070  1.00  0.00           H
ATOM   1332  CA  VAL A 673      47.080  56.650  61.430  1.00  0.00           C
ATOM   1333  HA  VAL A 673      47.730  56.830  62.280  1.00  0.00           H
ATOM   1334  CB  VAL A 673      47.350  57.640  60.310  1.00  0.00           C
ATOM   1335  HB  VAL A 673      46.780  57.320  59.410  1.00  0.00           H
ATOM   1336  CG1 VAL A 673      46.930  59.050  60.650  1.00  0.00           C
ATOM   1337 HG11 VAL A 673      47.300  59.690  59.830  1.00  0.00           H
ATOM   1338 HG12 VAL A 673      47.570  59.340  61.520  1.00  0.00           H
ATOM   1339 HG13 VAL A 673      45.830  59.160  60.770  1.00  0.00           H
ATOM   1340  CG2 VAL A 673      48.870  57.630  60.000  1.00  0.00           C
ATOM   1341 HG21 VAL A 673      49.190  56.680  59.530  1.00  0.00           H
ATOM   1342 HG22 VAL A 673      49.420  57.890  60.930  1.00  0.00           H
ATOM   1343 HG23 VAL A 673      49.060  58.400  59.220  1.00  0.00           H
ATOM   1344  C   VAL A 673      45.650  56.790  61.980  1.00  0.00           C
ATOM   1345  O   VAL A 673      45.370  57.270  63.080  1.00  0.00           O
ATOM   1346  N   PHE A 674      44.660  56.170  61.310  1.00  0.00           N
ATOM   1347  HN  PHE A 674      44.920  55.740  60.460  1.00  0.00           H
ATOM   1348  CA  PHE A 674      43.330  55.960  61.870  1.00  0.00           C
ATOM   1349  HA  PHE A 674      42.890  56.920  62.100  1.00  0.00           H
ATOM   1350  CB  PHE A 674      42.470  55.220  60.790  1.00  0.00           C
ATOM   1351  HB1 PHE A 674      42.770  54.170  60.580  1.00  0.00           H
ATOM   1352  HB2 PHE A 674      42.620  55.780  59.850  1.00  0.00           H
ATOM   1353  CG  PHE A 674      40.910  55.230  61.040  1.00  0.00           C
ATOM   1354  CD1 PHE A 674      40.070  56.030  60.230  1.00  0.00           C
ATOM   1355  HD1 PHE A 674      40.520  56.700  59.490  1.00  0.00           H
ATOM   1356  CE1 PHE A 674      38.720  56.050  60.390  1.00  0.00           C
ATOM   1357  HE1 PHE A 674      38.250  56.810  59.780  1.00  0.00           H
ATOM   1358  CZ  PHE A 674      38.100  55.240  61.310  1.00  0.00           C
ATOM   1359  HZ  PHE A 674      37.050  55.290  61.550  1.00  0.00           H
ATOM   1360  CD2 PHE A 674      40.250  54.310  61.900  1.00  0.00           C
ATOM   1361  HD2 PHE A 674      40.880  53.570  62.360  1.00  0.00           H
ATOM   1362  CE2 PHE A 674      38.870  54.260  61.990  1.00  0.00           C
ATOM   1363  HE2 PHE A 674      38.420  53.650  62.760  1.00  0.00           H
ATOM   1364  C   PHE A 674      43.250  55.180  63.180  1.00  0.00           C
ATOM   1365  O   PHE A 674      42.780  55.740  64.160  1.00  0.00           O
ATOM   1366  N   GLU A 675      43.870  54.000  63.360  1.00  0.00           N
ATOM   1367  HN  GLU A 675      44.310  53.430  62.670  1.00  0.00           H
ATOM   1368  CA  GLU A 675      43.770  53.250  64.590  1.00  0.00           C
ATOM   1369  HA  GLU A 675      42.700  53.060  64.660  1.00  0.00           H
ATOM   1370  CB  GLU A 675      44.560  51.870  64.520  1.00  0.00           C
ATOM   1371  HB1 GLU A 675      44.750  51.470  65.540  1.00  0.00           H
ATOM   1372  HB2 GLU A 675      45.570  52.060  64.110  1.00  0.00           H
ATOM   1373  CG  GLU A 675      43.870  50.760  63.660  1.00  0.00           C
ATOM   1374  HG1 GLU A 675      44.650  50.070  63.290  1.00  0.00           H
ATOM   1375  HG2 GLU A 675      43.400  51.100  62.710  1.00  0.00           H
ATOM   1376  CD  GLU A 675      42.810  49.830  64.330  1.00  0.00           C
ATOM   1377  OE1 GLU A 675      42.630  48.690  63.890  1.00  0.00           O
ATOM   1378  OE2 GLU A 675      42.160  50.300  65.270  1.00  0.00           O
ATOM   1379  C   GLU A 675      44.160  53.970  65.830  1.00  0.00           C
ATOM   1380  O   GLU A 675      43.610  53.820  66.900  1.00  0.00           O
ATOM   1381  N   LYS A 676      45.330  54.650  65.680  1.00  0.00           N
ATOM   1382  HN  LYS A 676      45.790  54.510  64.800  1.00  0.00           H
ATOM   1383  CA  LYS A 676      45.880  55.510  66.730  1.00  0.00           C
ATOM   1384  HA  LYS A 676      45.980  54.900  67.620  1.00  0.00           H
ATOM   1385  CB  LYS A 676      47.320  55.910  66.310  1.00  0.00           C
ATOM   1386  HB1 LYS A 676      47.730  56.690  67.000  1.00  0.00           H
ATOM   1387  HB2 LYS A 676      47.260  56.360  65.290  1.00  0.00           H
ATOM   1388  CG  LYS A 676      48.250  54.670  66.320  1.00  0.00           C
ATOM   1389  HG1 LYS A 676      47.850  54.110  65.440  1.00  0.00           H
ATOM   1390  HG2 LYS A 676      47.890  54.060  67.180  1.00  0.00           H
ATOM   1391  CD  LYS A 676      49.720  55.070  66.330  1.00  0.00           C
ATOM   1392  HD1 LYS A 676      50.330  54.240  66.730  1.00  0.00           H
ATOM   1393  HD2 LYS A 676      49.810  55.850  67.100  1.00  0.00           H
ATOM   1394  CE  LYS A 676      50.200  55.540  64.950  1.00  0.00           C
ATOM   1395  HE1 LYS A 676      49.610  56.420  64.600  1.00  0.00           H
ATOM   1396  HE2 LYS A 676      50.200  54.690  64.250  1.00  0.00           H
ATOM   1397  NZ  LYS A 676      51.580  56.090  65.120  1.00  0.00           N
ATOM   1398  HZ1 LYS A 676      52.050  55.500  65.830  1.00  0.00           H
ATOM   1399  HZ2 LYS A 676      51.360  56.980  65.610  1.00  0.00           H
ATOM   1400  HZ3 LYS A 676      52.190  56.230  64.290  1.00  0.00           H
ATOM   1401  C   LYS A 676      45.010  56.640  67.140  1.00  0.00           C
ATOM   1402  O   LYS A 676      44.940  56.830  68.340  1.00  0.00           O
ATOM   1403  N   ILE A 677      44.540  57.430  66.180  1.00  0.00           N
ATOM   1404  HN  ILE A 677      44.600  57.130  65.230  1.00  0.00           H
ATOM   1405  CA  ILE A 677      43.780  58.700  66.400  1.00  0.00           C
ATOM   1406  HA  ILE A 677      44.270  59.220  67.200  1.00  0.00           H
ATOM   1407  CB  ILE A 677      43.850  59.550  65.110  1.00  0.00           C
ATOM   1408  HB  ILE A 677      43.480  58.910  64.290  1.00  0.00           H
ATOM   1409  CG2 ILE A 677      42.960  60.800  65.140  1.00  0.00           C
ATOM   1410 HG21 ILE A 677      43.250  61.400  66.030  1.00  0.00           H
ATOM   1411 HG22 ILE A 677      41.890  60.520  65.310  1.00  0.00           H
ATOM   1412 HG23 ILE A 677      43.090  61.430  64.250  1.00  0.00           H
ATOM   1413  CG1 ILE A 677      45.310  59.950  64.970  1.00  0.00           C
ATOM   1414 HG11 ILE A 677      45.950  59.060  64.760  1.00  0.00           H
ATOM   1415 HG12 ILE A 677      45.710  60.440  65.890  1.00  0.00           H
ATOM   1416  CD  ILE A 677      45.600  60.900  63.800  1.00  0.00           C
ATOM   1417  HD1 ILE A 677      45.140  60.470  62.890  1.00  0.00           H
ATOM   1418  HD2 ILE A 677      46.680  60.940  63.550  1.00  0.00           H
ATOM   1419  HD3 ILE A 677      45.250  61.940  63.970  1.00  0.00           H
ATOM   1420  C   ILE A 677      42.400  58.370  66.900  1.00  0.00           C
ATOM   1421  O   ILE A 677      41.830  59.030  67.720  1.00  0.00           O
ATOM   1422  N   LEU A 678      41.830  57.220  66.370  1.00  0.00           N
ATOM   1423  HN  LEU A 678      42.270  56.730  65.620  1.00  0.00           H
ATOM   1424  CA  LEU A 678      40.530  56.720  66.920  1.00  0.00           C
ATOM   1425  HA  LEU A 678      39.830  57.540  67.030  1.00  0.00           H
ATOM   1426  CB  LEU A 678      39.950  55.560  65.990  1.00  0.00           C
ATOM   1427  HB1 LEU A 678      40.670  54.720  66.040  1.00  0.00           H
ATOM   1428  HB2 LEU A 678      39.780  55.770  64.910  1.00  0.00           H
ATOM   1429  CG  LEU A 678      38.550  55.020  66.550  1.00  0.00           C
ATOM   1430  HG  LEU A 678      38.620  54.760  67.620  1.00  0.00           H
ATOM   1431  CD1 LEU A 678      37.410  55.990  66.340  1.00  0.00           C
ATOM   1432 HD11 LEU A 678      37.680  56.930  66.860  1.00  0.00           H
ATOM   1433 HD12 LEU A 678      36.420  55.750  66.780  1.00  0.00           H
ATOM   1434 HD13 LEU A 678      37.300  56.210  65.260  1.00  0.00           H
ATOM   1435  CD2 LEU A 678      38.190  53.650  65.930  1.00  0.00           C
ATOM   1436 HD21 LEU A 678      38.890  52.890  66.340  1.00  0.00           H
ATOM   1437 HD22 LEU A 678      38.110  53.710  64.820  1.00  0.00           H
ATOM   1438 HD23 LEU A 678      37.190  53.280  66.240  1.00  0.00           H
ATOM   1439  C   LEU A 678      40.650  56.250  68.380  1.00  0.00           C
ATOM   1440  O   LEU A 678      39.840  56.550  69.220  1.00  0.00           O
ATOM   1441  N   TYR A 679      41.680  55.450  68.650  1.00  0.00           N
ATOM   1442  HN  TYR A 679      42.180  54.920  67.970  1.00  0.00           H
ATOM   1443  CA  TYR A 679      42.130  55.170  69.980  1.00  0.00           C
ATOM   1444  HA  TYR A 679      41.360  54.580  70.460  1.00  0.00           H
ATOM   1445  CB  TYR A 679      43.420  54.240  69.980  1.00  0.00           C
ATOM   1446  HB1 TYR A 679      44.140  54.560  69.190  1.00  0.00           H
ATOM   1447  HB2 TYR A 679      43.010  53.240  69.710  1.00  0.00           H
ATOM   1448  CG  TYR A 679      44.130  54.100  71.300  1.00  0.00           C
ATOM   1449  CD1 TYR A 679      45.320  54.770  71.610  1.00  0.00           C
ATOM   1450  HD1 TYR A 679      45.730  55.390  70.830  1.00  0.00           H
ATOM   1451  CE1 TYR A 679      45.890  54.780  72.950  1.00  0.00           C
ATOM   1452  HE1 TYR A 679      46.750  55.360  73.260  1.00  0.00           H
ATOM   1453  CZ  TYR A 679      45.280  53.940  73.880  1.00  0.00           C
ATOM   1454  OH  TYR A 679      45.750  53.940  75.200  1.00  0.00           O
ATOM   1455  HH  TYR A 679      46.610  54.370  75.250  1.00  0.00           H
ATOM   1456  CD2 TYR A 679      43.660  53.240  72.250  1.00  0.00           C
ATOM   1457  HD2 TYR A 679      42.850  52.620  71.910  1.00  0.00           H
ATOM   1458  CE2 TYR A 679      44.190  53.240  73.530  1.00  0.00           C
ATOM   1459  HE2 TYR A 679      43.790  52.590  74.300  1.00  0.00           H
ATOM   1460  C   TYR A 679      42.410  56.380  70.850  1.00  0.00           C
ATOM   1461  O   TYR A 679      41.860  56.380  71.930  1.00  0.00           O
ATOM   1462  N   LYS A 680      43.140  57.390  70.350  1.00  0.00           N
ATOM   1463  HN  LYS A 680      43.500  57.280  69.430  1.00  0.00           H
ATOM   1464  CA  LYS A 680      43.440  58.600  71.140  1.00  0.00           C
ATOM   1465  HA  LYS A 680      43.710  58.210  72.110  1.00  0.00           H
ATOM   1466  CB  LYS A 680      44.650  59.380  70.530  1.00  0.00           C
ATOM   1467  HB1 LYS A 680      44.270  59.670  69.530  1.00  0.00           H
ATOM   1468  HB2 LYS A 680      45.560  58.750  70.390  1.00  0.00           H
ATOM   1469  CG  LYS A 680      45.040  60.500  71.440  1.00  0.00           C
ATOM   1470  HG1 LYS A 680      44.250  61.270  71.600  1.00  0.00           H
ATOM   1471  HG2 LYS A 680      45.940  61.010  71.020  1.00  0.00           H
ATOM   1472  CD  LYS A 680      45.290  60.080  72.860  1.00  0.00           C
ATOM   1473  HD1 LYS A 680      45.670  59.040  72.770  1.00  0.00           H
ATOM   1474  HD2 LYS A 680      44.420  60.000  73.550  1.00  0.00           H
ATOM   1475  CE  LYS A 680      46.230  60.920  73.690  1.00  0.00           C
ATOM   1476  HE1 LYS A 680      47.220  61.020  73.190  1.00  0.00           H
ATOM   1477  HE2 LYS A 680      46.480  60.530  74.700  1.00  0.00           H
ATOM   1478  NZ  LYS A 680      45.700  62.280  73.830  1.00  0.00           N
ATOM   1479  HZ1 LYS A 680      44.720  62.270  74.160  1.00  0.00           H
ATOM   1480  HZ2 LYS A 680      45.590  62.690  72.880  1.00  0.00           H
ATOM   1481  HZ3 LYS A 680      46.330  62.970  74.290  1.00  0.00           H
ATOM   1482  C   LYS A 680      42.170  59.480  71.350  1.00  0.00           C
ATOM   1483  O   LYS A 680      42.030  60.060  72.480  1.00  0.00           O
ATOM   1484  N   PHE A 681      41.190  59.590  70.440  1.00  0.00           N
ATOM   1485  HN  PHE A 681      41.390  59.060  69.620  1.00  0.00           H
ATOM   1486  CA  PHE A 681      39.900  60.280  70.660  1.00  0.00           C
ATOM   1487  HA  PHE A 681      40.090  61.300  70.980  1.00  0.00           H
ATOM   1488  CB  PHE A 681      39.000  60.150  69.400  1.00  0.00           C
ATOM   1489  HB1 PHE A 681      37.910  60.150  69.640  1.00  0.00           H
ATOM   1490  HB2 PHE A 681      39.150  59.170  68.910  1.00  0.00           H
ATOM   1491  CG  PHE A 681      39.180  61.320  68.430  1.00  0.00           C
ATOM   1492  CD1 PHE A 681      38.600  62.530  68.830  1.00  0.00           C
ATOM   1493  HD1 PHE A 681      38.120  62.480  69.790  1.00  0.00           H
ATOM   1494  CE1 PHE A 681      38.810  63.670  68.080  1.00  0.00           C
ATOM   1495  HE1 PHE A 681      38.510  64.680  68.350  1.00  0.00           H
ATOM   1496  CZ  PHE A 681      39.280  63.510  66.820  1.00  0.00           C
ATOM   1497  HZ  PHE A 681      39.380  64.370  66.170  1.00  0.00           H
ATOM   1498  CD2 PHE A 681      39.710  61.190  67.070  1.00  0.00           C
ATOM   1499  HD2 PHE A 681      40.160  60.250  66.800  1.00  0.00           H
ATOM   1500  CE2 PHE A 681      39.790  62.350  66.310  1.00  0.00           C
ATOM   1501  HE2 PHE A 681      40.110  62.240  65.290  1.00  0.00           H
ATOM   1502  C   PHE A 681      39.130  59.640  71.720  1.00  0.00           C
ATOM   1503  O   PHE A 681      38.640  60.320  72.610  1.00  0.00           O
ATOM   1504  N   CYS A 682      39.050  58.290  71.750  1.00  0.00           N
ATOM   1505  HN  CYS A 682      39.520  57.770  71.030  1.00  0.00           H
ATOM   1506  CA  CYS A 682      38.420  57.570  72.810  1.00  0.00           C
ATOM   1507  HA  CYS A 682      37.420  57.960  72.810  1.00  0.00           H
ATOM   1508  CB  CYS A 682      38.360  56.080  72.560  1.00  0.00           C
ATOM   1509  HB1 CYS A 682      37.800  55.690  73.430  1.00  0.00           H
ATOM   1510  HB2 CYS A 682      39.330  55.540  72.520  1.00  0.00           H
ATOM   1511  SG  CYS A 682      37.450  55.590  71.040  1.00  0.00           S
ATOM   1512  HG1 CYS A 682      38.460  56.010  70.300  1.00  0.00           H
ATOM   1513  C   CYS A 682      39.140  57.720  74.190  1.00  0.00           C
ATOM   1514  O   CYS A 682      38.580  57.860  75.250  1.00  0.00           O
ATOM   1515  N   ARG A 683      40.480  57.760  74.210  1.00  0.00           N
ATOM   1516  HN  ARG A 683      41.020  57.820  73.370  1.00  0.00           H
ATOM   1517  CA  ARG A 683      41.200  58.160  75.510  1.00  0.00           C
ATOM   1518  HA  ARG A 683      40.910  57.470  76.270  1.00  0.00           H
ATOM   1519  CB  ARG A 683      42.670  58.130  75.310  1.00  0.00           C
ATOM   1520  HB1 ARG A 683      43.150  58.470  76.250  1.00  0.00           H
ATOM   1521  HB2 ARG A 683      42.920  58.840  74.500  1.00  0.00           H
ATOM   1522  CG  ARG A 683      43.330  56.740  75.060  1.00  0.00           C
ATOM   1523  HG1 ARG A 683      44.420  56.880  75.010  1.00  0.00           H
ATOM   1524  HG2 ARG A 683      42.910  56.290  74.130  1.00  0.00           H
ATOM   1525  CD  ARG A 683      43.000  55.800  76.190  1.00  0.00           C
ATOM   1526  HD1 ARG A 683      43.440  54.790  75.990  1.00  0.00           H
ATOM   1527  HD2 ARG A 683      41.940  55.470  76.150  1.00  0.00           H
ATOM   1528  NE  ARG A 683      43.430  56.210  77.530  1.00  0.00           N
ATOM   1529  HE  ARG A 683      43.730  57.130  77.750  1.00  0.00           H
ATOM   1530  CZ  ARG A 683      43.350  55.440  78.590  1.00  0.00           C
ATOM   1531  NH1 ARG A 683      42.700  54.280  78.560  1.00  0.00           N
ATOM   1532 HH11 ARG A 683      42.170  53.970  77.770  1.00  0.00           H
ATOM   1533 HH12 ARG A 683      42.590  53.810  79.440  1.00  0.00           H
ATOM   1534  NH2 ARG A 683      43.670  55.940  79.760  1.00  0.00           N
ATOM   1535 HH21 ARG A 683      44.120  56.830  79.680  1.00  0.00           H
ATOM   1536 HH22 ARG A 683      43.570  55.480  80.640  1.00  0.00           H
ATOM   1537  C   ARG A 683      40.870  59.600  76.040  1.00  0.00           C
ATOM   1538  O   ARG A 683      40.790  59.870  77.270  1.00  0.00           O
ATOM   1539  N   ASP A 684      40.810  60.590  75.110  1.00  0.00           N
ATOM   1540  HN  ASP A 684      41.140  60.450  74.170  1.00  0.00           H
ATOM   1541  CA  ASP A 684      40.670  61.990  75.540  1.00  0.00           C
ATOM   1542  HA  ASP A 684      41.250  62.140  76.440  1.00  0.00           H
ATOM   1543  CB  ASP A 684      41.050  62.910  74.340  1.00  0.00           C
ATOM   1544  HB1 ASP A 684      40.730  63.960  74.550  1.00  0.00           H
ATOM   1545  HB2 ASP A 684      40.620  62.660  73.340  1.00  0.00           H
ATOM   1546  CG  ASP A 684      42.550  62.950  74.100  1.00  0.00           C
ATOM   1547  OD1 ASP A 684      43.070  63.710  73.250  1.00  0.00           O
ATOM   1548  OD2 ASP A 684      43.350  62.280  74.850  1.00  0.00           O
ATOM   1549  C   ASP A 684      39.280  62.290  75.910  1.00  0.00           C
ATOM   1550  O   ASP A 684      39.050  63.040  76.880  1.00  0.00           O
ATOM   1551  N   TYR A 685      38.220  61.780  75.270  1.00  0.00           N
ATOM   1552  HN  TYR A 685      38.280  61.300  74.400  1.00  0.00           H
ATOM   1553  CA  TYR A 685      36.850  61.950  75.840  1.00  0.00           C
ATOM   1554  HA  TYR A 685      36.800  62.850  76.440  1.00  0.00           H
ATOM   1555  CB  TYR A 685      35.880  62.240  74.630  1.00  0.00           C
ATOM   1556  HB1 TYR A 685      34.870  62.410  75.070  1.00  0.00           H
ATOM   1557  HB2 TYR A 685      35.940  61.470  73.830  1.00  0.00           H
ATOM   1558  CG  TYR A 685      36.250  63.520  73.860  1.00  0.00           C
ATOM   1559  CD1 TYR A 685      35.910  64.810  74.310  1.00  0.00           C
ATOM   1560  HD1 TYR A 685      35.370  64.880  75.240  1.00  0.00           H
ATOM   1561  CE1 TYR A 685      36.080  65.960  73.480  1.00  0.00           C
ATOM   1562  HE1 TYR A 685      35.800  66.940  73.820  1.00  0.00           H
ATOM   1563  CZ  TYR A 685      36.560  65.810  72.130  1.00  0.00           C
ATOM   1564  OH  TYR A 685      36.620  67.010  71.390  1.00  0.00           O
ATOM   1565  HH  TYR A 685      36.880  66.880  70.470  1.00  0.00           H
ATOM   1566  CD2 TYR A 685      36.700  63.400  72.470  1.00  0.00           C
ATOM   1567  HD2 TYR A 685      36.980  62.450  72.030  1.00  0.00           H
ATOM   1568  CE2 TYR A 685      36.900  64.500  71.670  1.00  0.00           C
ATOM   1569  HE2 TYR A 685      37.250  64.470  70.650  1.00  0.00           H
ATOM   1570  C   TYR A 685      36.360  60.820  76.720  1.00  0.00           C
ATOM   1571  O   TYR A 685      35.150  60.800  77.020  1.00  0.00           O
ATOM   1572  N   GLN A 686      37.270  59.920  77.110  1.00  0.00           N
ATOM   1573  HN  GLN A 686      38.230  59.960  76.840  1.00  0.00           H
ATOM   1574  CA  GLN A 686      36.920  58.700  77.850  1.00  0.00           C
ATOM   1575  HA  GLN A 686      37.840  58.150  77.730  1.00  0.00           H
ATOM   1576  CB  GLN A 686      36.840  58.940  79.300  1.00  0.00           C
ATOM   1577  HB1 GLN A 686      36.240  58.230  79.920  1.00  0.00           H
ATOM   1578  HB2 GLN A 686      36.250  59.870  79.460  1.00  0.00           H
ATOM   1579  CG  GLN A 686      38.270  59.150  79.990  1.00  0.00           C
ATOM   1580  HG1 GLN A 686      38.320  59.320  81.090  1.00  0.00           H
ATOM   1581  HG2 GLN A 686      38.830  59.990  79.520  1.00  0.00           H
ATOM   1582  CD  GLN A 686      39.120  57.860  79.930  1.00  0.00           C
ATOM   1583  OE1 GLN A 686      38.770  56.850  80.510  1.00  0.00           O
ATOM   1584  NE2 GLN A 686      40.320  58.010  79.290  1.00  0.00           N
ATOM   1585 HE21 GLN A 686      40.900  57.210  79.410  1.00  0.00           H
ATOM   1586 HE22 GLN A 686      40.750  58.790  78.840  1.00  0.00           H
ATOM   1587  C   GLN A 686      35.750  57.870  77.340  1.00  0.00           C
ATOM   1588  O   GLN A 686      34.710  57.850  77.900  1.00  0.00           O
ATOM   1589  N   LEU A 687      35.980  57.090  76.270  1.00  0.00           N
ATOM   1590  HN  LEU A 687      36.880  57.050  75.850  1.00  0.00           H
ATOM   1591  CA  LEU A 687      35.010  56.330  75.550  1.00  0.00           C
ATOM   1592  HA  LEU A 687      34.170  56.030  76.160  1.00  0.00           H
ATOM   1593  CB  LEU A 687      34.520  56.910  74.240  1.00  0.00           C
ATOM   1594  HB1 LEU A 687      33.820  56.220  73.730  1.00  0.00           H
ATOM   1595  HB2 LEU A 687      35.390  57.020  73.550  1.00  0.00           H
ATOM   1596  CG  LEU A 687      33.910  58.390  74.380  1.00  0.00           C
ATOM   1597  HG  LEU A 687      34.580  58.980  75.040  1.00  0.00           H
ATOM   1598  CD1 LEU A 687      33.920  58.900  72.940  1.00  0.00           C
ATOM   1599 HD11 LEU A 687      33.480  59.910  72.730  1.00  0.00           H
ATOM   1600 HD12 LEU A 687      33.570  58.120  72.240  1.00  0.00           H
ATOM   1601 HD13 LEU A 687      35.010  59.040  72.800  1.00  0.00           H
ATOM   1602  CD2 LEU A 687      32.510  58.350  74.940  1.00  0.00           C
ATOM   1603 HD21 LEU A 687      32.470  58.070  76.010  1.00  0.00           H
ATOM   1604 HD22 LEU A 687      31.880  57.670  74.320  1.00  0.00           H
ATOM   1605 HD23 LEU A 687      32.030  59.350  75.000  1.00  0.00           H
ATOM   1606  C   LEU A 687      35.660  54.970  75.320  1.00  0.00           C
ATOM   1607  O   LEU A 687      36.870  54.830  75.430  1.00  0.00           O
ATOM   1608  N   SER A 688      34.840  53.960  74.830  1.00  0.00           N
ATOM   1609  HN  SER A 688      33.860  54.160  74.910  1.00  0.00           H
ATOM   1610  CA  SER A 688      35.340  52.600  74.590  1.00  0.00           C
ATOM   1611  HA  SER A 688      36.240  52.410  75.140  1.00  0.00           H
ATOM   1612  CB  SER A 688      34.360  51.540  75.060  1.00  0.00           C
ATOM   1613  HB1 SER A 688      33.370  51.830  74.650  1.00  0.00           H
ATOM   1614  HB2 SER A 688      34.160  51.620  76.150  1.00  0.00           H
ATOM   1615  OG  SER A 688      34.700  50.160  74.750  1.00  0.00           O
ATOM   1616  HG1 SER A 688      33.940  49.620  74.970  1.00  0.00           H
ATOM   1617  C   SER A 688      35.630  52.280  73.130  1.00  0.00           C
ATOM   1618  O   SER A 688      34.700  52.240  72.300  1.00  0.00           O
ATOM   1619  N   TYR A 689      36.950  52.190  72.920  1.00  0.00           N
ATOM   1620  HN  TYR A 689      37.620  52.240  73.660  1.00  0.00           H
ATOM   1621  CA  TYR A 689      37.590  52.000  71.630  1.00  0.00           C
ATOM   1622  HA  TYR A 689      37.140  52.730  70.970  1.00  0.00           H
ATOM   1623  CB  TYR A 689      39.100  52.300  71.810  1.00  0.00           C
ATOM   1624  HB1 TYR A 689      39.370  51.940  72.830  1.00  0.00           H
ATOM   1625  HB2 TYR A 689      39.270  53.390  71.830  1.00  0.00           H
ATOM   1626  CG  TYR A 689      40.020  51.790  70.800  1.00  0.00           C
ATOM   1627  CD1 TYR A 689      39.880  52.290  69.490  1.00  0.00           C
ATOM   1628  HD1 TYR A 689      39.090  52.980  69.240  1.00  0.00           H
ATOM   1629  CE1 TYR A 689      40.720  51.910  68.460  1.00  0.00           C
ATOM   1630  HE1 TYR A 689      40.540  52.320  67.480  1.00  0.00           H
ATOM   1631  CZ  TYR A 689      41.740  50.990  68.740  1.00  0.00           C
ATOM   1632  OH  TYR A 689      42.690  50.510  67.830  1.00  0.00           O
ATOM   1633  HH  TYR A 689      42.480  50.770  66.920  1.00  0.00           H
ATOM   1634  CD2 TYR A 689      41.010  50.860  71.070  1.00  0.00           C
ATOM   1635  HD2 TYR A 689      41.190  50.580  72.090  1.00  0.00           H
ATOM   1636  CE2 TYR A 689      41.830  50.410  70.050  1.00  0.00           C
ATOM   1637  HE2 TYR A 689      42.690  49.790  70.260  1.00  0.00           H
ATOM   1638  C   TYR A 689      37.150  50.660  70.920  1.00  0.00           C
ATOM   1639  O   TYR A 689      36.580  50.750  69.830  1.00  0.00           O
ATOM   1640  N   LEU A 690      37.290  49.460  71.510  1.00  0.00           N
ATOM   1641  HN  LEU A 690      37.640  49.440  72.450  1.00  0.00           H
ATOM   1642  CA  LEU A 690      36.970  48.230  70.830  1.00  0.00           C
ATOM   1643  HA  LEU A 690      37.450  48.130  69.870  1.00  0.00           H
ATOM   1644  CB  LEU A 690      37.380  46.980  71.650  1.00  0.00           C
ATOM   1645  HB1 LEU A 690      36.810  46.140  71.210  1.00  0.00           H
ATOM   1646  HB2 LEU A 690      36.950  47.130  72.670  1.00  0.00           H
ATOM   1647  CG  LEU A 690      38.840  46.670  71.970  1.00  0.00           C
ATOM   1648  HG  LEU A 690      38.890  46.040  72.890  1.00  0.00           H
ATOM   1649  CD1 LEU A 690      39.520  45.900  70.850  1.00  0.00           C
ATOM   1650 HD11 LEU A 690      39.520  46.540  69.950  1.00  0.00           H
ATOM   1651 HD12 LEU A 690      38.890  45.010  70.670  1.00  0.00           H
ATOM   1652 HD13 LEU A 690      40.570  45.670  71.110  1.00  0.00           H
ATOM   1653  CD2 LEU A 690      39.800  47.790  72.230  1.00  0.00           C
ATOM   1654 HD21 LEU A 690      40.730  47.380  72.680  1.00  0.00           H
ATOM   1655 HD22 LEU A 690      39.280  48.460  72.950  1.00  0.00           H
ATOM   1656 HD23 LEU A 690      40.220  48.310  71.350  1.00  0.00           H
ATOM   1657  C   LEU A 690      35.500  48.120  70.440  1.00  0.00           C
ATOM   1658  O   LEU A 690      35.160  47.720  69.330  1.00  0.00           O
ATOM   1659  N   SER A 691      34.630  48.610  71.310  1.00  0.00           N
ATOM   1660  HN  SER A 691      34.980  48.960  72.180  1.00  0.00           H
ATOM   1661  CA  SER A 691      33.210  48.770  71.150  1.00  0.00           C
ATOM   1662  HA  SER A 691      32.820  47.830  70.800  1.00  0.00           H
ATOM   1663  CB  SER A 691      32.670  49.310  72.500  1.00  0.00           C
ATOM   1664  HB1 SER A 691      32.880  50.380  72.700  1.00  0.00           H
ATOM   1665  HB2 SER A 691      33.190  48.820  73.350  1.00  0.00           H
ATOM   1666  OG  SER A 691      31.310  48.920  72.610  1.00  0.00           O
ATOM   1667  HG1 SER A 691      31.320  48.070  73.060  1.00  0.00           H
ATOM   1668  C   SER A 691      32.800  49.670  70.040  1.00  0.00           C
ATOM   1669  O   SER A 691      31.970  49.360  69.220  1.00  0.00           O
ATOM   1670  N   LEU A 692      33.510  50.870  69.960  1.00  0.00           N
ATOM   1671  HN  LEU A 692      34.140  51.250  70.620  1.00  0.00           H
ATOM   1672  CA  LEU A 692      33.140  51.780  68.930  1.00  0.00           C
ATOM   1673  HA  LEU A 692      32.070  51.830  68.860  1.00  0.00           H
ATOM   1674  CB  LEU A 692      33.770  53.130  69.310  1.00  0.00           C
ATOM   1675  HB1 LEU A 692      34.880  53.070  69.330  1.00  0.00           H
ATOM   1676  HB2 LEU A 692      33.330  53.330  70.300  1.00  0.00           H
ATOM   1677  CG  LEU A 692      33.470  54.410  68.430  1.00  0.00           C
ATOM   1678  HG  LEU A 692      33.850  54.100  67.430  1.00  0.00           H
ATOM   1679  CD1 LEU A 692      31.960  54.700  68.280  1.00  0.00           C
ATOM   1680 HD11 LEU A 692      31.540  54.900  69.290  1.00  0.00           H
ATOM   1681 HD12 LEU A 692      31.460  53.840  67.790  1.00  0.00           H
ATOM   1682 HD13 LEU A 692      31.890  55.590  67.620  1.00  0.00           H
ATOM   1683  CD2 LEU A 692      34.290  55.600  68.880  1.00  0.00           C
ATOM   1684 HD21 LEU A 692      34.180  55.900  69.950  1.00  0.00           H
ATOM   1685 HD22 LEU A 692      34.110  56.550  68.330  1.00  0.00           H
ATOM   1686 HD23 LEU A 692      35.380  55.390  68.810  1.00  0.00           H
ATOM   1687  C   LEU A 692      33.740  51.290  67.560  1.00  0.00           C
ATOM   1688  O   LEU A 692      33.060  51.320  66.540  1.00  0.00           O
ATOM   1689  N   ARG A 693      35.010  50.810  67.590  1.00  0.00           N
ATOM   1690  HN  ARG A 693      35.610  50.860  68.390  1.00  0.00           H
ATOM   1691  CA  ARG A 693      35.630  50.150  66.380  1.00  0.00           C
ATOM   1692  HA  ARG A 693      35.690  50.940  65.640  1.00  0.00           H
ATOM   1693  CB  ARG A 693      37.030  49.660  66.750  1.00  0.00           C
ATOM   1694  HB1 ARG A 693      37.120  48.810  67.450  1.00  0.00           H
ATOM   1695  HB2 ARG A 693      37.500  50.530  67.280  1.00  0.00           H
ATOM   1696  CG  ARG A 693      37.880  49.410  65.490  1.00  0.00           C
ATOM   1697  HG1 ARG A 693      37.950  50.280  64.800  1.00  0.00           H
ATOM   1698  HG2 ARG A 693      37.430  48.630  64.850  1.00  0.00           H
ATOM   1699  CD  ARG A 693      39.340  49.090  65.860  1.00  0.00           C
ATOM   1700  HD1 ARG A 693      39.820  49.780  66.570  1.00  0.00           H
ATOM   1701  HD2 ARG A 693      39.850  49.200  64.880  1.00  0.00           H
ATOM   1702  NE  ARG A 693      39.410  47.670  66.290  1.00  0.00           N
ATOM   1703  HE  ARG A 693      38.740  47.310  66.940  1.00  0.00           H
ATOM   1704  CZ  ARG A 693      39.880  46.690  65.500  1.00  0.00           C
ATOM   1705  NH1 ARG A 693      40.700  46.770  64.500  1.00  0.00           N
ATOM   1706 HH11 ARG A 693      41.400  47.490  64.470  1.00  0.00           H
ATOM   1707 HH12 ARG A 693      40.790  45.950  63.940  1.00  0.00           H
ATOM   1708  NH2 ARG A 693      39.340  45.500  65.860  1.00  0.00           N
ATOM   1709 HH21 ARG A 693      38.920  45.450  66.760  1.00  0.00           H
ATOM   1710 HH22 ARG A 693      39.690  44.680  65.410  1.00  0.00           H
ATOM   1711  C   ARG A 693      34.800  49.070  65.730  1.00  0.00           C
ATOM   1712  O   ARG A 693      34.610  49.000  64.530  1.00  0.00           O
ATOM   1713  N   THR A 694      34.230  48.190  66.570  1.00  0.00           N
ATOM   1714  HN  THR A 694      34.270  48.310  67.560  1.00  0.00           H
ATOM   1715  CA  THR A 694      33.270  47.220  66.120  1.00  0.00           C
ATOM   1716  HA  THR A 694      33.750  46.620  65.360  1.00  0.00           H
ATOM   1717  CB  THR A 694      32.750  46.330  67.310  1.00  0.00           C
ATOM   1718  HB  THR A 694      32.240  46.950  68.070  1.00  0.00           H
ATOM   1719  OG1 THR A 694      33.750  45.560  67.940  1.00  0.00           O
ATOM   1720  HG1 THR A 694      34.170  46.120  68.600  1.00  0.00           H
ATOM   1721  CG2 THR A 694      31.670  45.330  66.760  1.00  0.00           C
ATOM   1722 HG21 THR A 694      31.540  44.470  67.460  1.00  0.00           H
ATOM   1723 HG22 THR A 694      32.000  44.940  65.790  1.00  0.00           H
ATOM   1724 HG23 THR A 694      30.660  45.770  66.690  1.00  0.00           H
ATOM   1725  C   THR A 694      32.060  47.720  65.320  1.00  0.00           C
ATOM   1726  O   THR A 694      31.710  47.270  64.210  1.00  0.00           O
ATOM   1727  N   SER A 695      31.330  48.720  65.890  1.00  0.00           N
ATOM   1728  HN  SER A 695      31.610  49.050  66.790  1.00  0.00           H
ATOM   1729  CA  SER A 695      30.240  49.450  65.190  1.00  0.00           C
ATOM   1730  HA  SER A 695      29.540  48.710  64.830  1.00  0.00           H
ATOM   1731  CB  SER A 695      29.460  50.410  66.050  1.00  0.00           C
ATOM   1732  HB1 SER A 695      28.640  50.840  65.440  1.00  0.00           H
ATOM   1733  HB2 SER A 695      30.020  51.300  66.420  1.00  0.00           H
ATOM   1734  OG  SER A 695      28.900  49.720  67.200  1.00  0.00           O
ATOM   1735  HG1 SER A 695      29.720  49.370  67.580  1.00  0.00           H
ATOM   1736  C   SER A 695      30.740  50.160  63.930  1.00  0.00           C
ATOM   1737  O   SER A 695      30.150  50.080  62.870  1.00  0.00           O
ATOM   1738  N   ILE A 696      31.940  50.830  64.010  1.00  0.00           N
ATOM   1739  HN  ILE A 696      32.390  50.990  64.890  1.00  0.00           H
ATOM   1740  CA  ILE A 696      32.580  51.420  62.790  1.00  0.00           C
ATOM   1741  HA  ILE A 696      31.890  52.140  62.400  1.00  0.00           H
ATOM   1742  CB  ILE A 696      33.880  52.210  63.230  1.00  0.00           C
ATOM   1743  HB  ILE A 696      34.440  51.610  63.970  1.00  0.00           H
ATOM   1744  CG2 ILE A 696      34.930  52.440  62.120  1.00  0.00           C
ATOM   1745 HG21 ILE A 696      35.880  52.920  62.450  1.00  0.00           H
ATOM   1746 HG22 ILE A 696      34.690  53.280  61.440  1.00  0.00           H
ATOM   1747 HG23 ILE A 696      35.180  51.510  61.550  1.00  0.00           H
ATOM   1748  CG1 ILE A 696      33.390  53.580  63.770  1.00  0.00           C
ATOM   1749 HG11 ILE A 696      32.480  53.540  64.400  1.00  0.00           H
ATOM   1750 HG12 ILE A 696      33.130  54.310  62.970  1.00  0.00           H
ATOM   1751  CD  ILE A 696      34.340  54.100  64.760  1.00  0.00           C
ATOM   1752  HD1 ILE A 696      34.530  53.260  65.470  1.00  0.00           H
ATOM   1753  HD2 ILE A 696      33.980  55.050  65.230  1.00  0.00           H
ATOM   1754  HD3 ILE A 696      35.390  54.320  64.490  1.00  0.00           H
ATOM   1755  C   ILE A 696      32.850  50.350  61.680  1.00  0.00           C
ATOM   1756  O   ILE A 696      32.690  50.580  60.530  1.00  0.00           O
ATOM   1757  N   GLY A 697      33.300  49.170  62.180  1.00  0.00           N
ATOM   1758  HN  GLY A 697      33.340  49.110  63.170  1.00  0.00           H
ATOM   1759  CA  GLY A 697      33.770  48.060  61.360  1.00  0.00           C
ATOM   1760  HA1 GLY A 697      34.160  47.340  62.070  1.00  0.00           H
ATOM   1761  HA2 GLY A 697      34.400  48.350  60.540  1.00  0.00           H
ATOM   1762  C   GLY A 697      32.640  47.410  60.700  1.00  0.00           C
ATOM   1763  O   GLY A 697      32.710  47.050  59.490  1.00  0.00           O
ATOM   1764  N   LEU A 698      31.500  47.220  61.400  1.00  0.00           N
ATOM   1765  HN  LEU A 698      31.550  47.160  62.390  1.00  0.00           H
ATOM   1766  CA  LEU A 698      30.240  46.630  60.960  1.00  0.00           C
ATOM   1767  HA  LEU A 698      30.450  45.720  60.420  1.00  0.00           H
ATOM   1768  CB  LEU A 698      29.310  46.340  62.130  1.00  0.00           C
ATOM   1769  HB1 LEU A 698      28.350  46.010  61.670  1.00  0.00           H
ATOM   1770  HB2 LEU A 698      29.100  47.260  62.710  1.00  0.00           H
ATOM   1771  CG  LEU A 698      29.630  45.100  63.060  1.00  0.00           C
ATOM   1772  HG  LEU A 698      30.660  45.130  63.470  1.00  0.00           H
ATOM   1773  CD1 LEU A 698      28.710  44.990  64.290  1.00  0.00           C
ATOM   1774 HD11 LEU A 698      27.660  44.950  63.940  1.00  0.00           H
ATOM   1775 HD12 LEU A 698      28.850  45.890  64.930  1.00  0.00           H
ATOM   1776 HD13 LEU A 698      29.000  44.130  64.930  1.00  0.00           H
ATOM   1777  CD2 LEU A 698      29.470  43.760  62.190  1.00  0.00           C
ATOM   1778 HD21 LEU A 698      30.070  42.990  62.710  1.00  0.00           H
ATOM   1779 HD22 LEU A 698      29.740  43.920  61.130  1.00  0.00           H
ATOM   1780 HD23 LEU A 698      28.400  43.460  62.250  1.00  0.00           H
ATOM   1781  C   LEU A 698      29.600  47.490  59.880  1.00  0.00           C
ATOM   1782  O   LEU A 698      29.230  47.060  58.810  1.00  0.00           O
ATOM   1783  N   TRP A 699      29.480  48.780  60.050  1.00  0.00           N
ATOM   1784  HN  TRP A 699      29.610  49.150  60.960  1.00  0.00           H
ATOM   1785  CA  TRP A 699      29.050  49.720  58.990  1.00  0.00           C
ATOM   1786  HA  TRP A 699      28.140  49.340  58.560  1.00  0.00           H
ATOM   1787  CB  TRP A 699      28.690  51.070  59.710  1.00  0.00           C
ATOM   1788  HB1 TRP A 699      29.670  51.470  60.070  1.00  0.00           H
ATOM   1789  HB2 TRP A 699      28.110  50.900  60.640  1.00  0.00           H
ATOM   1790  CG  TRP A 699      28.050  52.170  58.920  1.00  0.00           C
ATOM   1791  CD1 TRP A 699      28.620  53.080  58.040  1.00  0.00           C
ATOM   1792  HD1 TRP A 699      29.650  53.000  57.700  1.00  0.00           H
ATOM   1793  NE1 TRP A 699      27.700  53.920  57.550  1.00  0.00           N
ATOM   1794  HE1 TRP A 699      27.940  54.480  56.790  1.00  0.00           H
ATOM   1795  CE2 TRP A 699      26.480  53.630  57.990  1.00  0.00           C
ATOM   1796  CD2 TRP A 699      26.660  52.420  58.740  1.00  0.00           C
ATOM   1797  CE3 TRP A 699      25.490  51.750  59.110  1.00  0.00           C
ATOM   1798  HE3 TRP A 699      25.550  50.860  59.710  1.00  0.00           H
ATOM   1799  CZ3 TRP A 699      24.250  52.300  58.860  1.00  0.00           C
ATOM   1800  HZ3 TRP A 699      23.400  51.780  59.290  1.00  0.00           H
ATOM   1801  CZ2 TRP A 699      25.230  54.160  57.630  1.00  0.00           C
ATOM   1802  HZ2 TRP A 699      25.090  55.100  57.100  1.00  0.00           H
ATOM   1803  CH2 TRP A 699      24.180  53.440  58.080  1.00  0.00           C
ATOM   1804  HH2 TRP A 699      23.170  53.730  57.830  1.00  0.00           H
ATOM   1805  C   TRP A 699      30.060  49.820  57.840  1.00  0.00           C
ATOM   1806  O   TRP A 699      29.550  49.830  56.700  1.00  0.00           O
ATOM   1807  N   THR A 700      31.340  49.770  58.020  1.00  0.00           N
ATOM   1808  HN  THR A 700      31.740  49.640  58.920  1.00  0.00           H
ATOM   1809  CA  THR A 700      32.360  49.890  56.960  1.00  0.00           C
ATOM   1810  HA  THR A 700      32.080  50.780  56.440  1.00  0.00           H
ATOM   1811  CB  THR A 700      33.820  49.910  57.350  1.00  0.00           C
ATOM   1812  HB  THR A 700      34.140  48.980  57.870  1.00  0.00           H
ATOM   1813  OG1 THR A 700      34.110  51.040  58.150  1.00  0.00           O
ATOM   1814  HG1 THR A 700      33.650  50.960  59.000  1.00  0.00           H
ATOM   1815  CG2 THR A 700      34.650  50.040  56.040  1.00  0.00           C
ATOM   1816 HG21 THR A 700      34.650  49.090  55.470  1.00  0.00           H
ATOM   1817 HG22 THR A 700      35.710  50.350  56.200  1.00  0.00           H
ATOM   1818 HG23 THR A 700      34.190  50.870  55.470  1.00  0.00           H
ATOM   1819  C   THR A 700      32.150  48.680  55.980  1.00  0.00           C
ATOM   1820  O   THR A 700      32.080  48.860  54.780  1.00  0.00           O
ATOM   1821  N   SER A 701      31.970  47.430  56.490  1.00  0.00           N
ATOM   1822  HN  SER A 701      31.820  47.280  57.460  1.00  0.00           H
ATOM   1823  CA  SER A 701      31.610  46.250  55.650  1.00  0.00           C
ATOM   1824  HA  SER A 701      32.440  45.990  55.020  1.00  0.00           H
ATOM   1825  CB  SER A 701      31.350  45.140  56.710  1.00  0.00           C
ATOM   1826  HB1 SER A 701      31.020  44.120  56.420  1.00  0.00           H
ATOM   1827  HB2 SER A 701      30.510  45.510  57.340  1.00  0.00           H
ATOM   1828  OG  SER A 701      32.460  44.810  57.540  1.00  0.00           O
ATOM   1829  HG1 SER A 701      33.110  44.470  56.920  1.00  0.00           H
ATOM   1830  C   SER A 701      30.380  46.340  54.830  1.00  0.00           C
ATOM   1831  O   SER A 701      30.320  45.950  53.690  1.00  0.00           O
ATOM   1832  N   PHE A 702      29.270  46.910  55.430  1.00  0.00           N
ATOM   1833  HN  PHE A 702      29.360  47.380  56.310  1.00  0.00           H
ATOM   1834  CA  PHE A 702      27.920  47.090  54.910  1.00  0.00           C
ATOM   1835  HA  PHE A 702      27.570  46.190  54.430  1.00  0.00           H
ATOM   1836  CB  PHE A 702      26.930  47.430  56.020  1.00  0.00           C
ATOM   1837  HB1 PHE A 702      27.530  48.080  56.710  1.00  0.00           H
ATOM   1838  HB2 PHE A 702      26.660  46.580  56.660  1.00  0.00           H
ATOM   1839  CG  PHE A 702      25.670  48.140  55.580  1.00  0.00           C
ATOM   1840  CD1 PHE A 702      25.300  49.350  56.160  1.00  0.00           C
ATOM   1841  HD1 PHE A 702      25.970  49.800  56.870  1.00  0.00           H
ATOM   1842  CE1 PHE A 702      24.300  50.170  55.590  1.00  0.00           C
ATOM   1843  HE1 PHE A 702      24.210  51.150  56.050  1.00  0.00           H
ATOM   1844  CZ  PHE A 702      23.540  49.740  54.500  1.00  0.00           C
ATOM   1845  HZ  PHE A 702      22.770  50.450  54.240  1.00  0.00           H
ATOM   1846  CD2 PHE A 702      24.790  47.630  54.560  1.00  0.00           C
ATOM   1847  HD2 PHE A 702      24.990  46.640  54.190  1.00  0.00           H
ATOM   1848  CE2 PHE A 702      23.780  48.450  54.030  1.00  0.00           C
ATOM   1849  HE2 PHE A 702      23.090  48.090  53.280  1.00  0.00           H
ATOM   1850  C   PHE A 702      28.040  48.170  53.740  1.00  0.00           C
ATOM   1851  O   PHE A 702      27.490  47.910  52.680  1.00  0.00           O
ATOM   1852  N   LEU A 703      28.860  49.260  53.900  1.00  0.00           N
ATOM   1853  HN  LEU A 703      29.310  49.310  54.790  1.00  0.00           H
ATOM   1854  CA  LEU A 703      29.190  50.290  52.920  1.00  0.00           C
ATOM   1855  HA  LEU A 703      28.280  50.600  52.440  1.00  0.00           H
ATOM   1856  CB  LEU A 703      29.870  51.530  53.510  1.00  0.00           C
ATOM   1857  HB1 LEU A 703      30.080  52.220  52.670  1.00  0.00           H
ATOM   1858  HB2 LEU A 703      30.860  51.200  53.920  1.00  0.00           H
ATOM   1859  CG  LEU A 703      29.090  52.290  54.550  1.00  0.00           C
ATOM   1860  HG  LEU A 703      28.860  51.690  55.450  1.00  0.00           H
ATOM   1861  CD1 LEU A 703      30.010  53.510  54.920  1.00  0.00           C
ATOM   1862 HD11 LEU A 703      30.840  53.150  55.570  1.00  0.00           H
ATOM   1863 HD12 LEU A 703      29.440  54.340  55.380  1.00  0.00           H
ATOM   1864 HD13 LEU A 703      30.510  54.000  54.050  1.00  0.00           H
ATOM   1865  CD2 LEU A 703      27.870  52.880  53.850  1.00  0.00           C
ATOM   1866 HD21 LEU A 703      27.340  53.680  54.410  1.00  0.00           H
ATOM   1867 HD22 LEU A 703      27.120  52.110  53.560  1.00  0.00           H
ATOM   1868 HD23 LEU A 703      28.150  53.330  52.870  1.00  0.00           H
ATOM   1869  C   LEU A 703      29.960  49.740  51.810  1.00  0.00           C
ATOM   1870  O   LEU A 703      29.680  50.090  50.680  1.00  0.00           O
ATOM   1871  N   CYS A 704      30.890  48.800  52.030  1.00  0.00           N
ATOM   1872  HN  CYS A 704      31.030  48.510  52.970  1.00  0.00           H
ATOM   1873  CA  CYS A 704      31.560  48.020  50.990  1.00  0.00           C
ATOM   1874  HA  CYS A 704      31.780  48.700  50.170  1.00  0.00           H
ATOM   1875  CB  CYS A 704      32.800  47.320  51.490  1.00  0.00           C
ATOM   1876  HB1 CYS A 704      33.160  46.660  50.670  1.00  0.00           H
ATOM   1877  HB2 CYS A 704      32.480  46.690  52.350  1.00  0.00           H
ATOM   1878  SG  CYS A 704      34.160  48.410  51.980  1.00  0.00           S
ATOM   1879  HG1 CYS A 704      33.550  48.830  53.080  1.00  0.00           H
ATOM   1880  C   CYS A 704      30.770  47.120  50.190  1.00  0.00           C
ATOM   1881  O   CYS A 704      30.850  47.090  48.970  1.00  0.00           O
ATOM   1882  N   ILE A 705      29.810  46.290  50.860  1.00  0.00           N
ATOM   1883  HN  ILE A 705      29.830  46.340  51.850  1.00  0.00           H
ATOM   1884  CA  ILE A 705      28.640  45.610  50.140  1.00  0.00           C
ATOM   1885  HA  ILE A 705      29.070  44.780  49.600  1.00  0.00           H
ATOM   1886  CB  ILE A 705      27.840  44.680  51.100  1.00  0.00           C
ATOM   1887  HB  ILE A 705      27.640  45.290  52.010  1.00  0.00           H
ATOM   1888  CG2 ILE A 705      26.600  44.140  50.410  1.00  0.00           C
ATOM   1889 HG21 ILE A 705      26.810  43.550  49.490  1.00  0.00           H
ATOM   1890 HG22 ILE A 705      25.860  44.940  50.230  1.00  0.00           H
ATOM   1891 HG23 ILE A 705      26.150  43.420  51.130  1.00  0.00           H
ATOM   1892  CG1 ILE A 705      28.710  43.570  51.680  1.00  0.00           C
ATOM   1893 HG11 ILE A 705      29.750  43.850  51.950  1.00  0.00           H
ATOM   1894 HG12 ILE A 705      28.840  42.790  50.900  1.00  0.00           H
ATOM   1895  CD  ILE A 705      28.130  42.870  52.900  1.00  0.00           C
ATOM   1896  HD1 ILE A 705      27.960  43.610  53.720  1.00  0.00           H
ATOM   1897  HD2 ILE A 705      28.830  42.060  53.220  1.00  0.00           H
ATOM   1898  HD3 ILE A 705      27.220  42.290  52.640  1.00  0.00           H
ATOM   1899  C   ILE A 705      27.730  46.500  49.260  1.00  0.00           C
ATOM   1900  O   ILE A 705      27.440  46.180  48.130  1.00  0.00           O
ATOM   1901  N   VAL A 706      27.390  47.720  49.840  1.00  0.00           N
ATOM   1902  HN  VAL A 706      27.520  47.940  50.800  1.00  0.00           H
ATOM   1903  CA  VAL A 706      26.790  48.810  48.990  1.00  0.00           C
ATOM   1904  HA  VAL A 706      25.950  48.350  48.500  1.00  0.00           H
ATOM   1905  CB  VAL A 706      26.230  49.940  49.880  1.00  0.00           C
ATOM   1906  HB  VAL A 706      27.040  50.200  50.600  1.00  0.00           H
ATOM   1907  CG1 VAL A 706      25.850  51.090  49.040  1.00  0.00           C
ATOM   1908 HG11 VAL A 706      26.640  51.590  48.450  1.00  0.00           H
ATOM   1909 HG12 VAL A 706      25.190  51.800  49.580  1.00  0.00           H
ATOM   1910 HG13 VAL A 706      25.220  50.730  48.190  1.00  0.00           H
ATOM   1911  CG2 VAL A 706      24.990  49.470  50.640  1.00  0.00           C
ATOM   1912 HG21 VAL A 706      25.450  48.710  51.310  1.00  0.00           H
ATOM   1913 HG22 VAL A 706      24.180  49.130  49.960  1.00  0.00           H
ATOM   1914 HG23 VAL A 706      24.490  50.320  51.150  1.00  0.00           H
ATOM   1915  C   VAL A 706      27.630  49.300  47.750  1.00  0.00           C
ATOM   1916  O   VAL A 706      27.070  49.400  46.650  1.00  0.00           O
ATOM   1917  N   LEU A 707      29.000  49.450  47.880  1.00  0.00           N
ATOM   1918  HN  LEU A 707      29.310  49.270  48.800  1.00  0.00           H
ATOM   1919  CA  LEU A 707      29.950  49.510  46.730  1.00  0.00           C
ATOM   1920  HA  LEU A 707      29.670  50.320  46.070  1.00  0.00           H
ATOM   1921  CB  LEU A 707      31.340  49.920  47.200  1.00  0.00           C
ATOM   1922  HB1 LEU A 707      32.160  49.940  46.450  1.00  0.00           H
ATOM   1923  HB2 LEU A 707      31.690  49.200  47.970  1.00  0.00           H
ATOM   1924  CG  LEU A 707      31.350  51.320  47.890  1.00  0.00           C
ATOM   1925  HG  LEU A 707      30.590  51.350  48.710  1.00  0.00           H
ATOM   1926  CD1 LEU A 707      32.760  51.530  48.490  1.00  0.00           C
ATOM   1927 HD11 LEU A 707      33.460  51.840  47.680  1.00  0.00           H
ATOM   1928 HD12 LEU A 707      33.190  50.620  48.980  1.00  0.00           H
ATOM   1929 HD13 LEU A 707      32.820  52.470  49.090  1.00  0.00           H
ATOM   1930  CD2 LEU A 707      31.000  52.500  46.970  1.00  0.00           C
ATOM   1931 HD21 LEU A 707      31.020  53.370  47.660  1.00  0.00           H
ATOM   1932 HD22 LEU A 707      29.980  52.360  46.540  1.00  0.00           H
ATOM   1933 HD23 LEU A 707      31.750  52.640  46.160  1.00  0.00           H
ATOM   1934  C   LEU A 707      30.060  48.390  45.760  1.00  0.00           C
ATOM   1935  O   LEU A 707      30.100  48.610  44.560  1.00  0.00           O
ATOM   1936  N   VAL A 708      29.980  47.100  46.210  1.00  0.00           N
ATOM   1937  HN  VAL A 708      30.040  46.930  47.190  1.00  0.00           H
ATOM   1938  CA  VAL A 708      29.810  45.960  45.270  1.00  0.00           C
ATOM   1939  HA  VAL A 708      30.570  46.060  44.500  1.00  0.00           H
ATOM   1940  CB  VAL A 708      30.080  44.580  45.960  1.00  0.00           C
ATOM   1941  HB  VAL A 708      29.320  44.520  46.770  1.00  0.00           H
ATOM   1942  CG1 VAL A 708      29.820  43.450  45.030  1.00  0.00           C
ATOM   1943 HG11 VAL A 708      30.330  43.570  44.050  1.00  0.00           H
ATOM   1944 HG12 VAL A 708      28.750  43.290  44.780  1.00  0.00           H
ATOM   1945 HG13 VAL A 708      30.220  42.510  45.490  1.00  0.00           H
ATOM   1946  CG2 VAL A 708      31.520  44.420  46.620  1.00  0.00           C
ATOM   1947 HG21 VAL A 708      32.320  44.500  45.850  1.00  0.00           H
ATOM   1948 HG22 VAL A 708      31.590  43.450  47.170  1.00  0.00           H
ATOM   1949 HG23 VAL A 708      31.650  45.260  47.310  1.00  0.00           H
ATOM   1950  C   VAL A 708      28.440  45.980  44.540  1.00  0.00           C
ATOM   1951  O   VAL A 708      28.440  45.980  43.300  1.00  0.00           O
ATOM   1952  N   ALA A 709      27.350  46.170  45.320  1.00  0.00           N
ATOM   1953  HN  ALA A 709      27.580  46.340  46.270  1.00  0.00           H
ATOM   1954  CA  ALA A 709      25.990  46.170  44.890  1.00  0.00           C
ATOM   1955  HA  ALA A 709      25.720  45.210  44.490  1.00  0.00           H
ATOM   1956  CB  ALA A 709      25.050  46.520  46.150  1.00  0.00           C
ATOM   1957  HB1 ALA A 709      24.010  46.350  45.800  1.00  0.00           H
ATOM   1958  HB2 ALA A 709      25.200  47.530  46.570  1.00  0.00           H
ATOM   1959  HB3 ALA A 709      25.400  45.730  46.860  1.00  0.00           H
ATOM   1960  C   ALA A 709      25.650  47.220  43.890  1.00  0.00           C
ATOM   1961  O   ALA A 709      24.920  47.010  42.930  1.00  0.00           O
ATOM   1962  N   THR A 710      26.070  48.460  44.170  1.00  0.00           N
ATOM   1963  HN  THR A 710      26.580  48.720  44.990  1.00  0.00           H
ATOM   1964  CA  THR A 710      25.920  49.620  43.220  1.00  0.00           C
ATOM   1965  HA  THR A 710      24.900  49.620  42.880  1.00  0.00           H
ATOM   1966  CB  THR A 710      26.180  51.010  43.890  1.00  0.00           C
ATOM   1967  HB  THR A 710      26.190  51.740  43.050  1.00  0.00           H
ATOM   1968  OG1 THR A 710      27.390  51.020  44.630  1.00  0.00           O
ATOM   1969  HG1 THR A 710      27.240  50.460  45.390  1.00  0.00           H
ATOM   1970  CG2 THR A 710      25.060  51.400  44.860  1.00  0.00           C
ATOM   1971 HG21 THR A 710      24.900  50.590  45.610  1.00  0.00           H
ATOM   1972 HG22 THR A 710      24.070  51.520  44.360  1.00  0.00           H
ATOM   1973 HG23 THR A 710      25.290  52.330  45.400  1.00  0.00           H
ATOM   1974  C   THR A 710      26.970  49.490  42.010  1.00  0.00           C
ATOM   1975  O   THR A 710      26.740  49.990  40.910  1.00  0.00           O
ATOM   1976  N   ASP A 711      28.130  48.820  42.300  1.00  0.00           N
ATOM   1977  HN  ASP A 711      28.310  48.490  43.220  1.00  0.00           H
ATOM   1978  CA  ASP A 711      29.210  48.690  41.370  1.00  0.00           C
ATOM   1979  HA  ASP A 711      29.870  47.980  41.840  1.00  0.00           H
ATOM   1980  CB  ASP A 711      28.940  48.040  39.970  1.00  0.00           C
ATOM   1981  HB1 ASP A 711      28.140  48.580  39.430  1.00  0.00           H
ATOM   1982  HB2 ASP A 711      28.770  46.980  40.260  1.00  0.00           H
ATOM   1983  CG  ASP A 711      30.040  48.150  38.960  1.00  0.00           C
ATOM   1984  OD1 ASP A 711      30.930  49.070  38.870  1.00  0.00           O
ATOM   1985  OD2 ASP A 711      29.980  47.300  37.990  1.00  0.00           O
ATOM   1986  C   ASP A 711      29.990  50.040  41.420  1.00  0.00           C
ATOM   1987  O   ASP A 711      29.650  51.030  40.820  1.00  0.00           O
ATOM   1988  N   ALA A 712      31.200  49.970  42.010  1.00  0.00           N
ATOM   1989  HN  ALA A 712      31.590  49.120  42.380  1.00  0.00           H
ATOM   1990  CA  ALA A 712      32.000  51.140  42.180  1.00  0.00           C
ATOM   1991  HA  ALA A 712      31.480  52.070  42.060  1.00  0.00           H
ATOM   1992  CB  ALA A 712      32.710  51.120  43.570  1.00  0.00           C
ATOM   1993  HB1 ALA A 712      33.400  50.280  43.770  1.00  0.00           H
ATOM   1994  HB2 ALA A 712      31.930  50.770  44.280  1.00  0.00           H
ATOM   1995  HB3 ALA A 712      33.130  52.120  43.830  1.00  0.00           H
ATOM   1996  C   ALA A 712      33.250  51.190  41.240  1.00  0.00           C
ATOM   1997  O   ALA A 712      34.130  52.050  41.450  1.00  0.00           O
ATOM   1998  N   SER A 713      33.140  50.540  40.040  1.00  0.00           N
ATOM   1999  HN  SER A 713      32.340  49.980  39.840  1.00  0.00           H
ATOM   2000  CA  SER A 713      34.200  50.440  39.120  1.00  0.00           C
ATOM   2001  HA  SER A 713      35.120  50.290  39.650  1.00  0.00           H
ATOM   2002  CB  SER A 713      33.900  49.400  37.940  1.00  0.00           C
ATOM   2003  HB1 SER A 713      34.820  49.120  37.390  1.00  0.00           H
ATOM   2004  HB2 SER A 713      33.250  49.800  37.130  1.00  0.00           H
ATOM   2005  OG  SER A 713      33.220  48.140  38.320  1.00  0.00           O
ATOM   2006  HG1 SER A 713      32.320  48.340  38.610  1.00  0.00           H
ATOM   2007  C   SER A 713      34.470  51.680  38.320  1.00  0.00           C
ATOM   2008  O   SER A 713      35.610  51.790  37.930  1.00  0.00           O
ATOM   2009  N   SER A 714      33.510  52.660  38.210  1.00  0.00           N
ATOM   2010  HN  SER A 714      32.580  52.510  38.530  1.00  0.00           H
ATOM   2011  CA  SER A 714      33.730  54.020  37.680  1.00  0.00           C
ATOM   2012  HA  SER A 714      34.310  53.990  36.770  1.00  0.00           H
ATOM   2013  CB  SER A 714      32.360  54.680  37.350  1.00  0.00           C
ATOM   2014  HB1 SER A 714      31.940  53.990  36.600  1.00  0.00           H
ATOM   2015  HB2 SER A 714      32.490  55.700  36.930  1.00  0.00           H
ATOM   2016  OG  SER A 714      31.410  54.630  38.460  1.00  0.00           O
ATOM   2017  HG1 SER A 714      31.020  53.750  38.420  1.00  0.00           H
ATOM   2018  C   SER A 714      34.460  54.990  38.620  1.00  0.00           C
ATOM   2019  O   SER A 714      35.130  55.900  38.190  1.00  0.00           O
ATOM   2020  N   LEU A 715      34.500  54.820  39.930  1.00  0.00           N
ATOM   2021  HN  LEU A 715      34.010  54.020  40.260  1.00  0.00           H
ATOM   2022  CA  LEU A 715      35.080  55.620  40.960  1.00  0.00           C
ATOM   2023  HA  LEU A 715      34.780  56.640  40.760  1.00  0.00           H
ATOM   2024  CB  LEU A 715      34.500  55.250  42.370  1.00  0.00           C
ATOM   2025  HB1 LEU A 715      35.130  55.740  43.150  1.00  0.00           H
ATOM   2026  HB2 LEU A 715      34.660  54.160  42.490  1.00  0.00           H
ATOM   2027  CG  LEU A 715      33.120  55.600  42.660  1.00  0.00           C
ATOM   2028  HG  LEU A 715      32.480  54.940  42.040  1.00  0.00           H
ATOM   2029  CD1 LEU A 715      32.730  55.490  44.110  1.00  0.00           C
ATOM   2030 HD11 LEU A 715      33.100  56.350  44.720  1.00  0.00           H
ATOM   2031 HD12 LEU A 715      33.160  54.580  44.570  1.00  0.00           H
ATOM   2032 HD13 LEU A 715      31.630  55.440  44.150  1.00  0.00           H
ATOM   2033  CD2 LEU A 715      32.720  57.100  42.390  1.00  0.00           C
ATOM   2034 HD21 LEU A 715      31.620  57.260  42.320  1.00  0.00           H
ATOM   2035 HD22 LEU A 715      33.040  57.420  41.360  1.00  0.00           H
ATOM   2036 HD23 LEU A 715      33.190  57.760  43.150  1.00  0.00           H
ATOM   2037  C   LEU A 715      36.680  55.520  40.940  1.00  0.00           C
ATOM   2038  O   LEU A 715      37.410  56.490  40.940  1.00  0.00           O
ATOM   2039  N   VAL A 716      37.180  54.340  40.680  1.00  0.00           N
ATOM   2040  HN  VAL A 716      36.580  53.570  40.470  1.00  0.00           H
ATOM   2041  CA  VAL A 716      38.600  54.080  40.510  1.00  0.00           C
ATOM   2042  HA  VAL A 716      39.070  54.530  41.380  1.00  0.00           H
ATOM   2043  CB  VAL A 716      38.920  52.620  40.790  1.00  0.00           C
ATOM   2044  HB  VAL A 716      38.580  52.480  41.840  1.00  0.00           H
ATOM   2045  CG1 VAL A 716      38.140  51.730  39.810  1.00  0.00           C
ATOM   2046 HG11 VAL A 716      37.070  51.820  40.100  1.00  0.00           H
ATOM   2047 HG12 VAL A 716      38.430  50.670  39.980  1.00  0.00           H
ATOM   2048 HG13 VAL A 716      38.320  51.930  38.740  1.00  0.00           H
ATOM   2049  CG2 VAL A 716      40.420  52.310  40.820  1.00  0.00           C
ATOM   2050 HG21 VAL A 716      40.970  52.810  41.650  1.00  0.00           H
ATOM   2051 HG22 VAL A 716      40.960  52.530  39.870  1.00  0.00           H
ATOM   2052 HG23 VAL A 716      40.660  51.240  41.010  1.00  0.00           H
ATOM   2053  C   VAL A 716      39.220  54.660  39.270  1.00  0.00           C
ATOM   2054  O   VAL A 716      40.460  54.860  39.120  1.00  0.00           O
ATOM   2055  N   CYS A 717      38.420  54.830  38.210  1.00  0.00           N
ATOM   2056  HN  CYS A 717      37.540  54.370  38.280  1.00  0.00           H
ATOM   2057  CA  CYS A 717      38.790  55.490  36.960  1.00  0.00           C
ATOM   2058  HA  CYS A 717      39.790  55.340  36.580  1.00  0.00           H
ATOM   2059  CB  CYS A 717      37.860  55.110  35.850  1.00  0.00           C
ATOM   2060  HB1 CYS A 717      38.130  55.620  34.900  1.00  0.00           H
ATOM   2061  HB2 CYS A 717      36.780  55.280  36.040  1.00  0.00           H
ATOM   2062  SG  CYS A 717      37.970  53.310  35.590  1.00  0.00           S
ATOM   2063  HG1 CYS A 717      39.060  53.490  34.850  1.00  0.00           H
ATOM   2064  C   CYS A 717      38.830  57.020  37.100  1.00  0.00           C
ATOM   2065  O   CYS A 717      39.350  57.660  36.180  1.00  0.00           O
ATOM   2066  N   TYR A 718      38.450  57.550  38.250  1.00  0.00           N
ATOM   2067  HN  TYR A 718      38.000  57.030  38.970  1.00  0.00           H
ATOM   2068  CA  TYR A 718      38.450  59.000  38.400  1.00  0.00           C
ATOM   2069  HA  TYR A 718      38.900  59.560  37.590  1.00  0.00           H
ATOM   2070  CB  TYR A 718      37.010  59.580  38.500  1.00  0.00           C
ATOM   2071  HB1 TYR A 718      37.140  60.670  38.660  1.00  0.00           H
ATOM   2072  HB2 TYR A 718      36.530  59.110  39.380  1.00  0.00           H
ATOM   2073  CG  TYR A 718      36.290  59.380  37.210  1.00  0.00           C
ATOM   2074  CD1 TYR A 718      36.680  60.090  36.080  1.00  0.00           C
ATOM   2075  HD1 TYR A 718      37.390  60.910  36.150  1.00  0.00           H
ATOM   2076  CE1 TYR A 718      35.960  59.910  34.910  1.00  0.00           C
ATOM   2077  HE1 TYR A 718      36.110  60.560  34.060  1.00  0.00           H
ATOM   2078  CZ  TYR A 718      34.890  59.050  34.840  1.00  0.00           C
ATOM   2079  OH  TYR A 718      34.210  58.890  33.630  1.00  0.00           O
ATOM   2080  HH  TYR A 718      34.340  59.690  33.110  1.00  0.00           H
ATOM   2081  CD2 TYR A 718      35.070  58.680  37.230  1.00  0.00           C
ATOM   2082  HD2 TYR A 718      34.580  58.300  38.120  1.00  0.00           H
ATOM   2083  CE2 TYR A 718      34.410  58.430  36.020  1.00  0.00           C
ATOM   2084  HE2 TYR A 718      33.490  57.870  35.960  1.00  0.00           H
ATOM   2085  C   TYR A 718      39.320  59.340  39.600  1.00  0.00           C
ATOM   2086  O   TYR A 718      39.260  60.470  40.030  1.00  0.00           O
ATOM   2087  N   ILE A 719      40.150  58.510  40.210  1.00  0.00           N
ATOM   2088  HN  ILE A 719      40.220  57.600  39.800  1.00  0.00           H
ATOM   2089  CA  ILE A 719      41.100  58.930  41.270  1.00  0.00           C
ATOM   2090  HA  ILE A 719      40.430  59.460  41.930  1.00  0.00           H
ATOM   2091  CB  ILE A 719      41.580  57.800  42.080  1.00  0.00           C
ATOM   2092  HB  ILE A 719      42.360  57.300  41.470  1.00  0.00           H
ATOM   2093  CG2 ILE A 719      42.360  58.420  43.190  1.00  0.00           C
ATOM   2094 HG21 ILE A 719      42.640  57.680  43.960  1.00  0.00           H
ATOM   2095 HG22 ILE A 719      41.860  59.220  43.780  1.00  0.00           H
ATOM   2096 HG23 ILE A 719      43.320  58.900  42.900  1.00  0.00           H
ATOM   2097  CG1 ILE A 719      40.400  56.850  42.540  1.00  0.00           C
ATOM   2098 HG11 ILE A 719      39.980  56.470  41.590  1.00  0.00           H
ATOM   2099 HG12 ILE A 719      39.710  57.490  43.140  1.00  0.00           H
ATOM   2100  CD  ILE A 719      40.770  55.710  43.450  1.00  0.00           C
ATOM   2101  HD1 ILE A 719      41.640  55.160  43.040  1.00  0.00           H
ATOM   2102  HD2 ILE A 719      39.910  54.990  43.510  1.00  0.00           H
ATOM   2103  HD3 ILE A 719      40.980  56.070  44.480  1.00  0.00           H
ATOM   2104  C   ILE A 719      42.160  59.990  40.810  1.00  0.00           C
ATOM   2105  O   ILE A 719      42.290  61.000  41.480  1.00  0.00           O
ATOM   2106  N   THR A 720      42.790  59.720  39.670  1.00  0.00           N
ATOM   2107  HN  THR A 720      42.570  58.910  39.140  1.00  0.00           H
ATOM   2108  CA  THR A 720      43.810  60.550  39.020  1.00  0.00           C
ATOM   2109  HA  THR A 720      43.940  60.190  38.010  1.00  0.00           H
ATOM   2110  CB  THR A 720      43.490  62.020  38.790  1.00  0.00           C
ATOM   2111  HB  THR A 720      44.300  62.500  38.190  1.00  0.00           H
ATOM   2112  OG1 THR A 720      43.340  62.710  39.980  1.00  0.00           O
ATOM   2113  HG1 THR A 720      42.870  62.070  40.530  1.00  0.00           H
ATOM   2114  CG2 THR A 720      42.190  62.150  37.910  1.00  0.00           C
ATOM   2115 HG21 THR A 720      41.790  63.180  37.760  1.00  0.00           H
ATOM   2116 HG22 THR A 720      41.370  61.580  38.390  1.00  0.00           H
ATOM   2117 HG23 THR A 720      42.350  61.640  36.930  1.00  0.00           H
ATOM   2118  C   THR A 720      45.190  60.380  39.680  1.00  0.00           C
ATOM   2119  O   THR A 720      45.260  60.410  40.910  1.00  0.00           O
ATOM   2120  N   ARG A 721      46.300  60.220  38.900  1.00  0.00           N
ATOM   2121  HN  ARG A 721      46.170  60.250  37.920  1.00  0.00           H
ATOM   2122  CA  ARG A 721      47.710  60.130  39.390  1.00  0.00           C
ATOM   2123  HA  ARG A 721      47.740  59.170  39.890  1.00  0.00           H
ATOM   2124  CB  ARG A 721      48.620  60.170  38.140  1.00  0.00           C
ATOM   2125  HB1 ARG A 721      48.450  61.110  37.590  1.00  0.00           H
ATOM   2126  HB2 ARG A 721      48.120  59.450  37.440  1.00  0.00           H
ATOM   2127  CG  ARG A 721      50.150  60.000  38.170  1.00  0.00           C
ATOM   2128  HG1 ARG A 721      50.480  60.840  38.830  1.00  0.00           H
ATOM   2129  HG2 ARG A 721      50.540  60.240  37.160  1.00  0.00           H
ATOM   2130  CD  ARG A 721      50.740  58.700  38.740  1.00  0.00           C
ATOM   2131  HD1 ARG A 721      50.460  57.750  38.260  1.00  0.00           H
ATOM   2132  HD2 ARG A 721      50.450  58.680  39.810  1.00  0.00           H
ATOM   2133  NE  ARG A 721      52.220  58.850  38.590  1.00  0.00           N
ATOM   2134  HE  ARG A 721      52.670  59.540  39.150  1.00  0.00           H
ATOM   2135  CZ  ARG A 721      52.900  58.480  37.490  1.00  0.00           C
ATOM   2136  NH1 ARG A 721      52.470  57.530  36.740  1.00  0.00           N
ATOM   2137 HH11 ARG A 721      51.650  57.000  36.960  1.00  0.00           H
ATOM   2138 HH12 ARG A 721      53.100  57.280  35.990  1.00  0.00           H
ATOM   2139  NH2 ARG A 721      54.150  58.970  37.450  1.00  0.00           N
ATOM   2140 HH21 ARG A 721      54.390  59.530  38.240  1.00  0.00           H
ATOM   2141 HH22 ARG A 721      54.790  58.660  36.740  1.00  0.00           H
ATOM   2142  C   ARG A 721      48.180  61.230  40.290  1.00  0.00           C
ATOM   2143  O   ARG A 721      48.940  60.980  41.200  1.00  0.00           O
ATOM   2144  N   PHE A 722      47.690  62.490  40.100  1.00  0.00           N
ATOM   2145  HN  PHE A 722      46.940  62.600  39.450  1.00  0.00           H
ATOM   2146  CA  PHE A 722      47.940  63.600  41.020  1.00  0.00           C
ATOM   2147  HA  PHE A 722      49.000  63.790  40.990  1.00  0.00           H
ATOM   2148  CB  PHE A 722      47.050  64.690  40.390  1.00  0.00           C
ATOM   2149  HB1 PHE A 722      46.010  64.340  40.170  1.00  0.00           H
ATOM   2150  HB2 PHE A 722      47.530  64.960  39.420  1.00  0.00           H
ATOM   2151  CG  PHE A 722      46.910  65.930  41.190  1.00  0.00           C
ATOM   2152  CD1 PHE A 722      45.800  66.220  42.050  1.00  0.00           C
ATOM   2153  HD1 PHE A 722      45.010  65.490  42.070  1.00  0.00           H
ATOM   2154  CE1 PHE A 722      45.690  67.480  42.710  1.00  0.00           C
ATOM   2155  HE1 PHE A 722      44.800  67.640  43.310  1.00  0.00           H
ATOM   2156  CZ  PHE A 722      46.690  68.410  42.560  1.00  0.00           C
ATOM   2157  HZ  PHE A 722      46.680  69.310  43.170  1.00  0.00           H
ATOM   2158  CD2 PHE A 722      47.970  66.890  41.150  1.00  0.00           C
ATOM   2159  HD2 PHE A 722      48.860  66.670  40.580  1.00  0.00           H
ATOM   2160  CE2 PHE A 722      47.800  68.170  41.750  1.00  0.00           C
ATOM   2161  HE2 PHE A 722      48.570  68.900  41.550  1.00  0.00           H
ATOM   2162  C   PHE A 722      47.600  63.360  42.490  1.00  0.00           C
ATOM   2163  O   PHE A 722      48.280  63.710  43.420  1.00  0.00           O
ATOM   2164  N   THR A 723      46.460  62.710  42.630  1.00  0.00           N
ATOM   2165  HN  THR A 723      45.760  62.660  41.920  1.00  0.00           H
ATOM   2166  CA  THR A 723      45.940  62.320  43.930  1.00  0.00           C
ATOM   2167  HA  THR A 723      45.900  63.200  44.570  1.00  0.00           H
ATOM   2168  CB  THR A 723      44.460  61.890  43.940  1.00  0.00           C
ATOM   2169  HB  THR A 723      44.330  60.990  43.310  1.00  0.00           H
ATOM   2170  OG1 THR A 723      43.750  63.000  43.450  1.00  0.00           O
ATOM   2171  HG1 THR A 723      43.020  62.580  42.970  1.00  0.00           H
ATOM   2172  CG2 THR A 723      44.030  61.540  45.400  1.00  0.00           C
ATOM   2173 HG21 THR A 723      44.500  60.600  45.730  1.00  0.00           H
ATOM   2174 HG22 THR A 723      42.920  61.470  45.450  1.00  0.00           H
ATOM   2175 HG23 THR A 723      44.550  62.220  46.110  1.00  0.00           H
ATOM   2176  C   THR A 723      46.740  61.260  44.610  1.00  0.00           C
ATOM   2177  O   THR A 723      47.120  61.230  45.780  1.00  0.00           O
ATOM   2178  N   GLU A 724      47.090  60.210  43.820  1.00  0.00           N
ATOM   2179  HN  GLU A 724      46.710  60.100  42.910  1.00  0.00           H
ATOM   2180  CA  GLU A 724      48.030  59.140  44.300  1.00  0.00           C
ATOM   2181  HA  GLU A 724      47.610  58.640  45.160  1.00  0.00           H
ATOM   2182  CB  GLU A 724      48.060  58.060  43.180  1.00  0.00           C
ATOM   2183  HB1 GLU A 724      48.840  57.320  43.450  1.00  0.00           H
ATOM   2184  HB2 GLU A 724      48.380  58.490  42.210  1.00  0.00           H
ATOM   2185  CG  GLU A 724      46.740  57.140  43.090  1.00  0.00           C
ATOM   2186  HG1 GLU A 724      45.950  57.710  42.570  1.00  0.00           H
ATOM   2187  HG2 GLU A 724      46.480  56.840  44.130  1.00  0.00           H
ATOM   2188  CD  GLU A 724      47.190  55.940  42.240  1.00  0.00           C
ATOM   2189  OE1 GLU A 724      48.080  55.200  42.720  1.00  0.00           O
ATOM   2190  OE2 GLU A 724      46.750  55.850  41.020  1.00  0.00           O
ATOM   2191  C   GLU A 724      49.460  59.530  44.690  1.00  0.00           C
ATOM   2192  O   GLU A 724      49.970  58.900  45.630  1.00  0.00           O
ATOM   2193  N   GLU A 725      50.140  60.370  43.900  1.00  0.00           N
ATOM   2194  HN  GLU A 725      49.670  60.670  43.080  1.00  0.00           H
ATOM   2195  CA  GLU A 725      51.500  60.770  44.100  1.00  0.00           C
ATOM   2196  HA  GLU A 725      52.110  59.900  44.210  1.00  0.00           H
ATOM   2197  CB  GLU A 725      52.100  61.680  42.960  1.00  0.00           C
ATOM   2198  HB1 GLU A 725      52.950  62.190  43.480  1.00  0.00           H
ATOM   2199  HB2 GLU A 725      51.390  62.390  42.500  1.00  0.00           H
ATOM   2200  CG  GLU A 725      52.680  60.740  41.850  1.00  0.00           C
ATOM   2201  HG1 GLU A 725      51.910  60.020  41.490  1.00  0.00           H
ATOM   2202  HG2 GLU A 725      53.450  60.060  42.280  1.00  0.00           H
ATOM   2203  CD  GLU A 725      53.370  61.440  40.700  1.00  0.00           C
ATOM   2204  OE1 GLU A 725      53.100  61.260  39.480  1.00  0.00           O
ATOM   2205  OE2 GLU A 725      54.360  62.130  41.070  1.00  0.00           O
ATOM   2206  C   GLU A 725      51.660  61.410  45.470  1.00  0.00           C
ATOM   2207  O   GLU A 725      52.460  61.010  46.290  1.00  0.00           O
ATOM   2208  N   ALA A 726      50.690  62.340  45.760  1.00  0.00           N
ATOM   2209  HN  ALA A 726      50.010  62.610  45.080  1.00  0.00           H
ATOM   2210  CA  ALA A 726      50.660  63.230  46.900  1.00  0.00           C
ATOM   2211  HA  ALA A 726      51.600  63.760  46.950  1.00  0.00           H
ATOM   2212  CB  ALA A 726      49.480  64.140  46.600  1.00  0.00           C
ATOM   2213  HB1 ALA A 726      48.540  63.590  46.370  1.00  0.00           H
ATOM   2214  HB2 ALA A 726      49.710  64.710  45.680  1.00  0.00           H
ATOM   2215  HB3 ALA A 726      49.360  64.920  47.370  1.00  0.00           H
ATOM   2216  C   ALA A 726      50.530  62.450  48.200  1.00  0.00           C
ATOM   2217  O   ALA A 726      51.350  62.500  49.090  1.00  0.00           O
ATOM   2218  N   PHE A 727      49.440  61.630  48.270  1.00  0.00           N
ATOM   2219  HN  PHE A 727      48.740  61.620  47.560  1.00  0.00           H
ATOM   2220  CA  PHE A 727      49.060  60.890  49.400  1.00  0.00           C
ATOM   2221  HA  PHE A 727      48.930  61.560  50.240  1.00  0.00           H
ATOM   2222  CB  PHE A 727      47.680  60.210  49.090  1.00  0.00           C
ATOM   2223  HB1 PHE A 727      47.880  59.550  48.220  1.00  0.00           H
ATOM   2224  HB2 PHE A 727      46.860  60.820  48.690  1.00  0.00           H
ATOM   2225  CG  PHE A 727      47.070  59.370  50.060  1.00  0.00           C
ATOM   2226  CD1 PHE A 727      47.340  59.370  51.420  1.00  0.00           C
ATOM   2227  HD1 PHE A 727      48.050  60.090  51.820  1.00  0.00           H
ATOM   2228  CE1 PHE A 727      46.650  58.510  52.320  1.00  0.00           C
ATOM   2229  HE1 PHE A 727      46.910  58.420  53.370  1.00  0.00           H
ATOM   2230  CZ  PHE A 727      45.580  57.730  51.840  1.00  0.00           C
ATOM   2231  HZ  PHE A 727      45.170  57.010  52.530  1.00  0.00           H
ATOM   2232  CD2 PHE A 727      46.090  58.440  49.630  1.00  0.00           C
ATOM   2233  HD2 PHE A 727      45.940  58.290  48.570  1.00  0.00           H
ATOM   2234  CE2 PHE A 727      45.360  57.650  50.490  1.00  0.00           C
ATOM   2235  HE2 PHE A 727      44.700  56.960  49.970  1.00  0.00           H
ATOM   2236  C   PHE A 727      50.160  59.880  49.690  1.00  0.00           C
ATOM   2237  O   PHE A 727      50.430  59.670  50.850  1.00  0.00           O
ATOM   2238  N   ALA A 728      50.630  59.230  48.700  1.00  0.00           N
ATOM   2239  HN  ALA A 728      50.350  59.480  47.770  1.00  0.00           H
ATOM   2240  CA  ALA A 728      51.620  58.160  48.890  1.00  0.00           C
ATOM   2241  HA  ALA A 728      51.210  57.410  49.550  1.00  0.00           H
ATOM   2242  CB  ALA A 728      51.790  57.320  47.620  1.00  0.00           C
ATOM   2243  HB1 ALA A 728      52.130  57.850  46.720  1.00  0.00           H
ATOM   2244  HB2 ALA A 728      50.840  56.890  47.240  1.00  0.00           H
ATOM   2245  HB3 ALA A 728      52.470  56.440  47.780  1.00  0.00           H
ATOM   2246  C   ALA A 728      53.000  58.670  49.340  1.00  0.00           C
ATOM   2247  O   ALA A 728      53.560  58.070  50.230  1.00  0.00           O
ATOM   2248  N   ALA A 729      53.490  59.760  48.770  1.00  0.00           N
ATOM   2249  HN  ALA A 729      52.940  60.050  47.990  1.00  0.00           H
ATOM   2250  CA  ALA A 729      54.690  60.460  49.110  1.00  0.00           C
ATOM   2251  HA  ALA A 729      55.570  59.830  49.050  1.00  0.00           H
ATOM   2252  CB  ALA A 729      54.820  61.730  48.210  1.00  0.00           C
ATOM   2253  HB1 ALA A 729      53.950  62.420  48.240  1.00  0.00           H
ATOM   2254  HB2 ALA A 729      54.880  61.490  47.130  1.00  0.00           H
ATOM   2255  HB3 ALA A 729      55.660  62.390  48.510  1.00  0.00           H
ATOM   2256  C   ALA A 729      54.550  60.990  50.550  1.00  0.00           C
ATOM   2257  O   ALA A 729      55.490  60.780  51.380  1.00  0.00           O
ATOM   2258  N   LEU A 730      53.370  61.570  50.960  1.00  0.00           N
ATOM   2259  HN  LEU A 730      52.720  61.830  50.260  1.00  0.00           H
ATOM   2260  CA  LEU A 730      53.120  62.060  52.280  1.00  0.00           C
ATOM   2261  HA  LEU A 730      53.870  62.810  52.490  1.00  0.00           H
ATOM   2262  CB  LEU A 730      51.800  62.810  52.280  1.00  0.00           C
ATOM   2263  HB1 LEU A 730      51.100  62.140  51.740  1.00  0.00           H
ATOM   2264  HB2 LEU A 730      52.020  63.650  51.590  1.00  0.00           H
ATOM   2265  CG  LEU A 730      51.250  63.370  53.660  1.00  0.00           C
ATOM   2266  HG  LEU A 730      50.540  64.190  53.390  1.00  0.00           H
ATOM   2267  CD1 LEU A 730      50.430  62.320  54.430  1.00  0.00           C
ATOM   2268 HD11 LEU A 730      49.920  62.700  55.350  1.00  0.00           H
ATOM   2269 HD12 LEU A 730      50.990  61.460  54.820  1.00  0.00           H
ATOM   2270 HD13 LEU A 730      49.750  61.950  53.640  1.00  0.00           H
ATOM   2271  CD2 LEU A 730      52.320  64.050  54.470  1.00  0.00           C
ATOM   2272 HD21 LEU A 730      51.780  64.540  55.300  1.00  0.00           H
ATOM   2273 HD22 LEU A 730      52.810  64.890  53.920  1.00  0.00           H
ATOM   2274 HD23 LEU A 730      53.160  63.380  54.810  1.00  0.00           H
ATOM   2275  C   LEU A 730      53.180  61.050  53.330  1.00  0.00           C
ATOM   2276  O   LEU A 730      53.900  61.090  54.320  1.00  0.00           O
ATOM   2277  N   ILE A 731      52.440  59.930  52.990  1.00  0.00           N
ATOM   2278  HN  ILE A 731      51.900  59.770  52.170  1.00  0.00           H
ATOM   2279  CA  ILE A 731      52.470  58.790  53.930  1.00  0.00           C
ATOM   2280  HA  ILE A 731      52.290  59.110  54.940  1.00  0.00           H
ATOM   2281  CB  ILE A 731      51.440  57.710  53.510  1.00  0.00           C
ATOM   2282  HB  ILE A 731      51.500  57.550  52.410  1.00  0.00           H
ATOM   2283  CG2 ILE A 731      51.660  56.370  54.170  1.00  0.00           C
ATOM   2284 HG21 ILE A 731      50.690  55.860  54.360  1.00  0.00           H
ATOM   2285 HG22 ILE A 731      52.150  56.530  55.160  1.00  0.00           H
ATOM   2286 HG23 ILE A 731      52.230  55.690  53.500  1.00  0.00           H
ATOM   2287  CG1 ILE A 731      49.980  58.170  53.850  1.00  0.00           C
ATOM   2288 HG11 ILE A 731      49.270  57.370  53.590  1.00  0.00           H
ATOM   2289 HG12 ILE A 731      49.790  59.090  53.250  1.00  0.00           H
ATOM   2290  CD  ILE A 731      49.760  58.480  55.380  1.00  0.00           C
ATOM   2291  HD1 ILE A 731      50.270  59.380  55.780  1.00  0.00           H
ATOM   2292  HD2 ILE A 731      50.280  57.650  55.920  1.00  0.00           H
ATOM   2293  HD3 ILE A 731      48.680  58.510  55.670  1.00  0.00           H
ATOM   2294  C   ILE A 731      53.850  58.150  54.100  1.00  0.00           C
ATOM   2295  O   ILE A 731      54.200  57.750  55.230  1.00  0.00           O
ATOM   2296  N   CYS A 732      54.600  58.020  53.010  1.00  0.00           N
ATOM   2297  HN  CYS A 732      54.180  58.330  52.160  1.00  0.00           H
ATOM   2298  CA  CYS A 732      56.000  57.520  53.070  1.00  0.00           C
ATOM   2299  HA  CYS A 732      56.050  56.540  53.520  1.00  0.00           H
ATOM   2300  CB  CYS A 732      56.420  57.320  51.590  1.00  0.00           C
ATOM   2301  HB1 CYS A 732      57.510  57.080  51.470  1.00  0.00           H
ATOM   2302  HB2 CYS A 732      56.290  58.310  51.080  1.00  0.00           H
ATOM   2303  SG  CYS A 732      55.570  55.960  50.730  1.00  0.00           S
ATOM   2304  HG1 CYS A 732      54.450  56.610  51.020  1.00  0.00           H
ATOM   2305  C   CYS A 732      56.960  58.320  53.890  1.00  0.00           C
ATOM   2306  O   CYS A 732      57.720  57.870  54.730  1.00  0.00           O
ATOM   2307  N   ILE A 733      56.820  59.670  53.750  1.00  0.00           N
ATOM   2308  HN  ILE A 733      56.150  60.130  53.160  1.00  0.00           H
ATOM   2309  CA  ILE A 733      57.510  60.610  54.660  1.00  0.00           C
ATOM   2310  HA  ILE A 733      58.530  60.290  54.490  1.00  0.00           H
ATOM   2311  CB  ILE A 733      57.390  62.100  54.270  1.00  0.00           C
ATOM   2312  HB  ILE A 733      56.340  62.330  54.000  1.00  0.00           H
ATOM   2313  CG2 ILE A 733      57.820  63.190  55.340  1.00  0.00           C
ATOM   2314 HG21 ILE A 733      57.080  63.190  56.160  1.00  0.00           H
ATOM   2315 HG22 ILE A 733      57.870  64.240  54.970  1.00  0.00           H
ATOM   2316 HG23 ILE A 733      58.740  62.880  55.880  1.00  0.00           H
ATOM   2317  CG1 ILE A 733      58.180  62.240  53.020  1.00  0.00           C
ATOM   2318 HG11 ILE A 733      57.910  61.440  52.300  1.00  0.00           H
ATOM   2319 HG12 ILE A 733      59.250  62.020  53.210  1.00  0.00           H
ATOM   2320  CD  ILE A 733      58.110  63.600  52.220  1.00  0.00           C
ATOM   2321  HD1 ILE A 733      58.330  64.480  52.850  1.00  0.00           H
ATOM   2322  HD2 ILE A 733      57.070  63.690  51.810  1.00  0.00           H
ATOM   2323  HD3 ILE A 733      58.800  63.600  51.360  1.00  0.00           H
ATOM   2324  C   ILE A 733      57.210  60.430  56.120  1.00  0.00           C
ATOM   2325  O   ILE A 733      58.120  60.450  56.960  1.00  0.00           O
ATOM   2326  N   ILE A 734      55.940  60.280  56.490  1.00  0.00           N
ATOM   2327  HN  ILE A 734      55.250  60.170  55.780  1.00  0.00           H
ATOM   2328  CA  ILE A 734      55.510  59.890  57.870  1.00  0.00           C
ATOM   2329  HA  ILE A 734      55.880  60.610  58.590  1.00  0.00           H
ATOM   2330  CB  ILE A 734      53.940  59.920  58.000  1.00  0.00           C
ATOM   2331  HB  ILE A 734      53.530  59.230  57.230  1.00  0.00           H
ATOM   2332  CG2 ILE A 734      53.520  59.340  59.400  1.00  0.00           C
ATOM   2333 HG21 ILE A 734      52.410  59.360  59.440  1.00  0.00           H
ATOM   2334 HG22 ILE A 734      53.960  59.920  60.240  1.00  0.00           H
ATOM   2335 HG23 ILE A 734      53.760  58.260  59.510  1.00  0.00           H
ATOM   2336  CG1 ILE A 734      53.440  61.370  57.820  1.00  0.00           C
ATOM   2337 HG11 ILE A 734      53.810  61.630  56.810  1.00  0.00           H
ATOM   2338 HG12 ILE A 734      53.920  61.980  58.620  1.00  0.00           H
ATOM   2339  CD  ILE A 734      51.920  61.330  57.780  1.00  0.00           C
ATOM   2340  HD1 ILE A 734      51.500  62.300  57.450  1.00  0.00           H
ATOM   2341  HD2 ILE A 734      51.480  61.210  58.790  1.00  0.00           H
ATOM   2342  HD3 ILE A 734      51.540  60.630  57.020  1.00  0.00           H
ATOM   2343  C   ILE A 734      56.090  58.600  58.290  1.00  0.00           C
ATOM   2344  O   ILE A 734      56.600  58.430  59.410  1.00  0.00           O
ATOM   2345  N   PHE A 735      56.340  57.630  57.380  1.00  0.00           N
ATOM   2346  HN  PHE A 735      56.130  57.650  56.400  1.00  0.00           H
ATOM   2347  CA  PHE A 735      57.010  56.400  57.840  1.00  0.00           C
ATOM   2348  HA  PHE A 735      56.440  55.940  58.640  1.00  0.00           H
ATOM   2349  CB  PHE A 735      57.090  55.400  56.660  1.00  0.00           C
ATOM   2350  HB1 PHE A 735      57.560  54.470  57.040  1.00  0.00           H
ATOM   2351  HB2 PHE A 735      57.600  55.800  55.770  1.00  0.00           H
ATOM   2352  CG  PHE A 735      55.810  54.810  56.220  1.00  0.00           C
ATOM   2353  CD1 PHE A 735      54.790  54.490  57.120  1.00  0.00           C
ATOM   2354  HD1 PHE A 735      54.860  54.540  58.200  1.00  0.00           H
ATOM   2355  CE1 PHE A 735      53.620  54.060  56.570  1.00  0.00           C
ATOM   2356  HE1 PHE A 735      52.780  53.990  57.230  1.00  0.00           H
ATOM   2357  CZ  PHE A 735      53.450  53.810  55.200  1.00  0.00           C
ATOM   2358  HZ  PHE A 735      52.510  53.420  54.830  1.00  0.00           H
ATOM   2359  CD2 PHE A 735      55.730  54.520  54.860  1.00  0.00           C
ATOM   2360  HD2 PHE A 735      56.600  54.550  54.230  1.00  0.00           H
ATOM   2361  CE2 PHE A 735      54.610  53.940  54.330  1.00  0.00           C
ATOM   2362  HE2 PHE A 735      54.490  53.710  53.280  1.00  0.00           H
ATOM   2363  C   PHE A 735      58.410  56.540  58.220  1.00  0.00           C
ATOM   2364  O   PHE A 735      58.890  56.050  59.210  1.00  0.00           O
ATOM   2365  N   ILE A 736      59.190  57.350  57.470  1.00  0.00           N
ATOM   2366  HN  ILE A 736      58.740  57.890  56.750  1.00  0.00           H
ATOM   2367  CA  ILE A 736      60.570  57.680  57.800  1.00  0.00           C
ATOM   2368  HA  ILE A 736      61.050  56.750  58.080  1.00  0.00           H
ATOM   2369  CB  ILE A 736      61.240  58.410  56.580  1.00  0.00           C
ATOM   2370  HB  ILE A 736      60.690  59.310  56.270  1.00  0.00           H
ATOM   2371  CG2 ILE A 736      62.730  58.890  56.950  1.00  0.00           C
ATOM   2372 HG21 ILE A 736      63.070  59.470  56.060  1.00  0.00           H
ATOM   2373 HG22 ILE A 736      63.280  57.970  57.230  1.00  0.00           H
ATOM   2374 HG23 ILE A 736      62.640  59.460  57.900  1.00  0.00           H
ATOM   2375  CG1 ILE A 736      61.240  57.610  55.180  1.00  0.00           C
ATOM   2376 HG11 ILE A 736      60.150  57.430  55.130  1.00  0.00           H
ATOM   2377 HG12 ILE A 736      61.860  56.690  55.230  1.00  0.00           H
ATOM   2378  CD  ILE A 736      61.660  58.460  53.930  1.00  0.00           C
ATOM   2379  HD1 ILE A 736      61.660  57.750  53.070  1.00  0.00           H
ATOM   2380  HD2 ILE A 736      62.710  58.820  53.910  1.00  0.00           H
ATOM   2381  HD3 ILE A 736      61.040  59.360  53.750  1.00  0.00           H
ATOM   2382  C   ILE A 736      60.610  58.520  59.070  1.00  0.00           C
ATOM   2383  O   ILE A 736      61.420  58.270  59.970  1.00  0.00           O
ATOM   2384  N   TYR A 737      59.710  59.530  59.180  1.00  0.00           N
ATOM   2385  HN  TYR A 737      59.040  59.700  58.460  1.00  0.00           H
ATOM   2386  CA  TYR A 737      59.660  60.350  60.340  1.00  0.00           C
ATOM   2387  HA  TYR A 737      60.630  60.820  60.480  1.00  0.00           H
ATOM   2388  CB  TYR A 737      58.550  61.360  60.150  1.00  0.00           C
ATOM   2389  HB1 TYR A 737      57.570  60.910  59.870  1.00  0.00           H
ATOM   2390  HB2 TYR A 737      58.910  62.020  59.340  1.00  0.00           H
ATOM   2391  CG  TYR A 737      58.270  62.320  61.340  1.00  0.00           C
ATOM   2392  CD1 TYR A 737      57.140  62.170  62.200  1.00  0.00           C
ATOM   2393  HD1 TYR A 737      56.440  61.380  62.000  1.00  0.00           H
ATOM   2394  CE1 TYR A 737      57.120  62.820  63.440  1.00  0.00           C
ATOM   2395  HE1 TYR A 737      56.440  62.470  64.200  1.00  0.00           H
ATOM   2396  CZ  TYR A 737      58.050  63.810  63.750  1.00  0.00           C
ATOM   2397  OH  TYR A 737      57.970  64.440  64.950  1.00  0.00           O
ATOM   2398  HH  TYR A 737      57.310  64.050  65.520  1.00  0.00           H
ATOM   2399  CD2 TYR A 737      59.210  63.370  61.660  1.00  0.00           C
ATOM   2400  HD2 TYR A 737      60.020  63.570  60.970  1.00  0.00           H
ATOM   2401  CE2 TYR A 737      59.050  64.120  62.830  1.00  0.00           C
ATOM   2402  HE2 TYR A 737      59.830  64.840  62.990  1.00  0.00           H
ATOM   2403  C   TYR A 737      59.220  59.560  61.580  1.00  0.00           C
ATOM   2404  O   TYR A 737      59.770  59.720  62.660  1.00  0.00           O
ATOM   2405  N   GLU A 738      58.200  58.580  61.500  1.00  0.00           N
ATOM   2406  HN  GLU A 738      57.620  58.470  60.690  1.00  0.00           H
ATOM   2407  CA  GLU A 738      57.700  57.780  62.680  1.00  0.00           C
ATOM   2408  HA  GLU A 738      57.480  58.440  63.500  1.00  0.00           H
ATOM   2409  CB  GLU A 738      56.430  57.030  62.230  1.00  0.00           C
ATOM   2410  HB1 GLU A 738      56.750  56.330  61.430  1.00  0.00           H
ATOM   2411  HB2 GLU A 738      55.830  57.820  61.740  1.00  0.00           H
ATOM   2412  CG  GLU A 738      55.700  56.180  63.240  1.00  0.00           C
ATOM   2413  HG1 GLU A 738      56.340  56.130  64.150  1.00  0.00           H
ATOM   2414  HG2 GLU A 738      55.630  55.160  62.800  1.00  0.00           H
ATOM   2415  CD  GLU A 738      54.270  56.610  63.520  1.00  0.00           C
ATOM   2416  OE1 GLU A 738      53.320  56.000  62.870  1.00  0.00           O
ATOM   2417  OE2 GLU A 738      54.000  57.410  64.460  1.00  0.00           O
ATOM   2418  C   GLU A 738      58.780  56.820  63.200  1.00  0.00           C
ATOM   2419  O   GLU A 738      59.050  56.710  64.440  1.00  0.00           O
ATOM   2420  N   ALA A 739      59.530  56.230  62.250  1.00  0.00           N
ATOM   2421  HN  ALA A 739      59.270  56.250  61.290  1.00  0.00           H
ATOM   2422  CA  ALA A 739      60.660  55.510  62.670  1.00  0.00           C
ATOM   2423  HA  ALA A 739      60.430  54.670  63.280  1.00  0.00           H
ATOM   2424  CB  ALA A 739      61.480  54.920  61.460  1.00  0.00           C
ATOM   2425  HB1 ALA A 739      61.730  55.740  60.760  1.00  0.00           H
ATOM   2426  HB2 ALA A 739      61.000  54.130  60.870  1.00  0.00           H
ATOM   2427  HB3 ALA A 739      62.490  54.550  61.720  1.00  0.00           H
ATOM   2428  C   ALA A 739      61.740  56.330  63.460  1.00  0.00           C
ATOM   2429  O   ALA A 739      62.320  55.950  64.470  1.00  0.00           O
ATOM   2430  N   LEU A 740      62.050  57.580  62.970  1.00  0.00           N
ATOM   2431  HN  LEU A 740      61.660  57.820  62.090  1.00  0.00           H
ATOM   2432  CA  LEU A 740      63.020  58.490  63.570  1.00  0.00           C
ATOM   2433  HA  LEU A 740      63.900  57.930  63.840  1.00  0.00           H
ATOM   2434  CB  LEU A 740      63.560  59.610  62.610  1.00  0.00           C
ATOM   2435  HB1 LEU A 740      64.270  60.300  63.120  1.00  0.00           H
ATOM   2436  HB2 LEU A 740      62.570  60.110  62.470  1.00  0.00           H
ATOM   2437  CG  LEU A 740      64.270  59.040  61.410  1.00  0.00           C
ATOM   2438  HG  LEU A 740      63.800  58.070  61.170  1.00  0.00           H
ATOM   2439  CD1 LEU A 740      64.220  59.990  60.200  1.00  0.00           C
ATOM   2440 HD11 LEU A 740      64.420  61.080  60.300  1.00  0.00           H
ATOM   2441 HD12 LEU A 740      63.200  60.080  59.790  1.00  0.00           H
ATOM   2442 HD13 LEU A 740      65.000  59.600  59.520  1.00  0.00           H
ATOM   2443  CD2 LEU A 740      65.640  58.630  61.760  1.00  0.00           C
ATOM   2444 HD21 LEU A 740      66.170  58.220  60.870  1.00  0.00           H
ATOM   2445 HD22 LEU A 740      65.660  57.970  62.660  1.00  0.00           H
ATOM   2446 HD23 LEU A 740      66.210  59.540  62.040  1.00  0.00           H
ATOM   2447  C   LEU A 740      62.520  58.980  64.920  1.00  0.00           C
ATOM   2448  O   LEU A 740      63.270  59.040  65.890  1.00  0.00           O
ATOM   2449  N   GLU A 741      61.220  59.230  65.020  1.00  0.00           N
ATOM   2450  HN  GLU A 741      60.590  59.000  64.290  1.00  0.00           H
ATOM   2451  CA  GLU A 741      60.600  59.760  66.230  1.00  0.00           C
ATOM   2452  HA  GLU A 741      61.210  60.580  66.570  1.00  0.00           H
ATOM   2453  CB  GLU A 741      59.210  60.330  65.930  1.00  0.00           C
ATOM   2454  HB1 GLU A 741      58.590  59.540  65.470  1.00  0.00           H
ATOM   2455  HB2 GLU A 741      59.400  61.130  65.180  1.00  0.00           H
ATOM   2456  CG  GLU A 741      58.450  60.920  67.140  1.00  0.00           C
ATOM   2457  HG1 GLU A 741      59.130  61.690  67.570  1.00  0.00           H
ATOM   2458  HG2 GLU A 741      58.460  60.220  68.000  1.00  0.00           H
ATOM   2459  CD  GLU A 741      57.040  61.330  66.900  1.00  0.00           C
ATOM   2460  OE1 GLU A 741      56.200  60.410  66.810  1.00  0.00           O
ATOM   2461  OE2 GLU A 741      56.660  62.540  66.860  1.00  0.00           O
ATOM   2462  C   GLU A 741      60.520  58.830  67.390  1.00  0.00           C
ATOM   2463  O   GLU A 741      60.800  59.200  68.520  1.00  0.00           O
ATOM   2464  N   LYS A 742      60.230  57.550  67.080  1.00  0.00           N
ATOM   2465  HN  LYS A 742      59.930  57.360  66.150  1.00  0.00           H
ATOM   2466  CA  LYS A 742      60.420  56.450  68.010  1.00  0.00           C
ATOM   2467  HA  LYS A 742      59.930  56.630  68.960  1.00  0.00           H
ATOM   2468  CB  LYS A 742      59.840  55.150  67.500  1.00  0.00           C
ATOM   2469  HB1 LYS A 742      60.220  54.360  68.190  1.00  0.00           H
ATOM   2470  HB2 LYS A 742      60.210  54.940  66.470  1.00  0.00           H
ATOM   2471  CG  LYS A 742      58.310  55.140  67.430  1.00  0.00           C
ATOM   2472  HG1 LYS A 742      58.080  54.120  67.050  1.00  0.00           H
ATOM   2473  HG2 LYS A 742      57.980  55.960  66.750  1.00  0.00           H
ATOM   2474  CD  LYS A 742      57.530  55.470  68.780  1.00  0.00           C
ATOM   2475  HD1 LYS A 742      56.480  55.130  68.650  1.00  0.00           H
ATOM   2476  HD2 LYS A 742      57.500  56.590  68.880  1.00  0.00           H
ATOM   2477  CE  LYS A 742      58.110  54.810  70.060  1.00  0.00           C
ATOM   2478  HE1 LYS A 742      59.170  55.110  70.160  1.00  0.00           H
ATOM   2479  HE2 LYS A 742      58.150  53.700  69.950  1.00  0.00           H
ATOM   2480  NZ  LYS A 742      57.230  55.160  71.150  1.00  0.00           N
ATOM   2481  HZ1 LYS A 742      56.240  55.370  70.880  1.00  0.00           H
ATOM   2482  HZ2 LYS A 742      57.580  55.960  71.710  1.00  0.00           H
ATOM   2483  HZ3 LYS A 742      57.260  54.270  71.690  1.00  0.00           H
ATOM   2484  C   LYS A 742      61.870  56.270  68.370  1.00  0.00           C
ATOM   2485  O   LYS A 742      62.100  55.940  69.510  1.00  0.00           O
ATOM   2486  N   LEU A 743      62.790  56.370  67.400  1.00  0.00           N
ATOM   2487  HN  LEU A 743      62.520  56.550  66.460  1.00  0.00           H
ATOM   2488  CA  LEU A 743      64.270  56.330  67.700  1.00  0.00           C
ATOM   2489  HA  LEU A 743      64.450  55.350  68.130  1.00  0.00           H
ATOM   2490  CB  LEU A 743      65.200  56.290  66.420  1.00  0.00           C
ATOM   2491  HB1 LEU A 743      65.040  57.140  65.710  1.00  0.00           H
ATOM   2492  HB2 LEU A 743      64.910  55.340  65.940  1.00  0.00           H
ATOM   2493  CG  LEU A 743      66.780  56.150  66.550  1.00  0.00           C
ATOM   2494  HG  LEU A 743      67.110  56.970  67.210  1.00  0.00           H
ATOM   2495  CD1 LEU A 743      67.230  54.800  67.050  1.00  0.00           C
ATOM   2496 HD11 LEU A 743      68.280  54.790  67.400  1.00  0.00           H
ATOM   2497 HD12 LEU A 743      67.260  54.120  66.180  1.00  0.00           H
ATOM   2498 HD13 LEU A 743      66.680  54.460  67.960  1.00  0.00           H
ATOM   2499  CD2 LEU A 743      67.370  56.320  65.120  1.00  0.00           C
ATOM   2500 HD21 LEU A 743      67.180  57.260  64.550  1.00  0.00           H
ATOM   2501 HD22 LEU A 743      66.930  55.510  64.500  1.00  0.00           H
ATOM   2502 HD23 LEU A 743      68.480  56.280  65.180  1.00  0.00           H
ATOM   2503  C   LEU A 743      64.810  57.430  68.710  1.00  0.00           C
ATOM   2504  O   LEU A 743      65.570  57.310  69.600  1.00  0.00           O
ATOM   2505  N   PHE A 744      64.260  58.630  68.470  1.00  0.00           N
ATOM   2506  HN  PHE A 744      63.640  58.730  67.700  1.00  0.00           H
ATOM   2507  CA  PHE A 744      64.400  59.800  69.390  1.00  0.00           C
ATOM   2508  HA  PHE A 744      65.470  59.910  69.450  1.00  0.00           H
ATOM   2509  CB  PHE A 744      63.700  61.050  68.860  1.00  0.00           C
ATOM   2510  HB1 PHE A 744      63.550  61.780  69.690  1.00  0.00           H
ATOM   2511  HB2 PHE A 744      62.740  60.950  68.300  1.00  0.00           H
ATOM   2512  CG  PHE A 744      64.590  61.770  67.960  1.00  0.00           C
ATOM   2513  CD1 PHE A 744      65.630  62.500  68.560  1.00  0.00           C
ATOM   2514  HD1 PHE A 744      65.730  62.420  69.630  1.00  0.00           H
ATOM   2515  CE1 PHE A 744      66.480  63.310  67.800  1.00  0.00           C
ATOM   2516  HE1 PHE A 744      67.270  63.920  68.210  1.00  0.00           H
ATOM   2517  CZ  PHE A 744      66.320  63.400  66.420  1.00  0.00           C
ATOM   2518  HZ  PHE A 744      66.960  63.950  65.740  1.00  0.00           H
ATOM   2519  CD2 PHE A 744      64.490  61.830  66.550  1.00  0.00           C
ATOM   2520  HD2 PHE A 744      63.510  61.510  66.240  1.00  0.00           H
ATOM   2521  CE2 PHE A 744      65.380  62.600  65.810  1.00  0.00           C
ATOM   2522  HE2 PHE A 744      65.300  62.600  64.730  1.00  0.00           H
ATOM   2523  C   PHE A 744      63.880  59.500  70.830  1.00  0.00           C
ATOM   2524  O   PHE A 744      64.550  59.750  71.810  1.00  0.00           O
ATOM   2525  N   ASP A 745      62.640  59.030  70.930  1.00  0.00           N
ATOM   2526  HN  ASP A 745      62.030  58.980  70.140  1.00  0.00           H
ATOM   2527  CA  ASP A 745      62.030  58.560  72.180  1.00  0.00           C
ATOM   2528  HA  ASP A 745      61.940  59.450  72.790  1.00  0.00           H
ATOM   2529  CB  ASP A 745      60.590  58.120  71.690  1.00  0.00           C
ATOM   2530  HB1 ASP A 745      60.750  57.380  70.870  1.00  0.00           H
ATOM   2531  HB2 ASP A 745      60.150  59.020  71.210  1.00  0.00           H
ATOM   2532  CG  ASP A 745      59.560  57.680  72.660  1.00  0.00           C
ATOM   2533  OD1 ASP A 745      58.470  57.270  72.230  1.00  0.00           O
ATOM   2534  OD2 ASP A 745      59.840  57.620  73.920  1.00  0.00           O
ATOM   2535  C   ASP A 745      62.840  57.400  72.850  1.00  0.00           C
ATOM   2536  O   ASP A 745      63.090  57.450  74.050  1.00  0.00           O
ATOM   2537  N   LEU A 746      63.390  56.400  72.050  1.00  0.00           N
ATOM   2538  HN  LEU A 746      63.140  56.430  71.090  1.00  0.00           H
ATOM   2539  CA  LEU A 746      64.330  55.400  72.520  1.00  0.00           C
ATOM   2540  HA  LEU A 746      63.840  54.820  73.290  1.00  0.00           H
ATOM   2541  CB  LEU A 746      64.700  54.280  71.590  1.00  0.00           C
ATOM   2542  HB1 LEU A 746      65.670  53.780  71.780  1.00  0.00           H
ATOM   2543  HB2 LEU A 746      64.710  54.690  70.560  1.00  0.00           H
ATOM   2544  CG  LEU A 746      63.830  53.060  71.630  1.00  0.00           C
ATOM   2545  HG  LEU A 746      63.950  52.550  72.610  1.00  0.00           H
ATOM   2546  CD1 LEU A 746      62.380  53.360  71.500  1.00  0.00           C
ATOM   2547 HD11 LEU A 746      61.730  52.470  71.570  1.00  0.00           H
ATOM   2548 HD12 LEU A 746      62.080  53.950  70.610  1.00  0.00           H
ATOM   2549 HD13 LEU A 746      61.940  54.070  72.230  1.00  0.00           H
ATOM   2550  CD2 LEU A 746      64.340  52.060  70.590  1.00  0.00           C
ATOM   2551 HD21 LEU A 746      64.100  52.500  69.600  1.00  0.00           H
ATOM   2552 HD22 LEU A 746      63.920  51.030  70.630  1.00  0.00           H
ATOM   2553 HD23 LEU A 746      65.450  52.050  70.650  1.00  0.00           H
ATOM   2554  C   LEU A 746      65.580  55.960  73.060  1.00  0.00           C
ATOM   2555  O   LEU A 746      65.950  55.600  74.150  1.00  0.00           O
ATOM   2556  N   GLY A 747      66.180  56.860  72.310  1.00  0.00           N
ATOM   2557  HN  GLY A 747      65.660  57.220  71.540  1.00  0.00           H
ATOM   2558  CA  GLY A 747      67.430  57.520  72.700  1.00  0.00           C
ATOM   2559  HA1 GLY A 747      67.650  58.220  71.910  1.00  0.00           H
ATOM   2560  HA2 GLY A 747      68.130  56.720  72.880  1.00  0.00           H
ATOM   2561  C   GLY A 747      67.470  58.310  74.020  1.00  0.00           C
ATOM   2562  O   GLY A 747      68.430  58.270  74.700  1.00  0.00           O
ATOM   2563  N   GLU A 748      66.510  59.100  74.160  1.00  0.00           N
ATOM   2564  HN  GLU A 748      65.800  59.360  73.510  1.00  0.00           H
ATOM   2565  CA  GLU A 748      66.250  59.880  75.390  1.00  0.00           C
ATOM   2566  HA  GLU A 748      67.180  60.330  75.700  1.00  0.00           H
ATOM   2567  CB  GLU A 748      65.020  60.860  75.090  1.00  0.00           C
ATOM   2568  HB1 GLU A 748      64.680  61.400  76.000  1.00  0.00           H
ATOM   2569  HB2 GLU A 748      64.230  60.250  74.600  1.00  0.00           H
ATOM   2570  CG  GLU A 748      65.340  61.940  74.040  1.00  0.00           C
ATOM   2571  HG1 GLU A 748      64.950  61.610  73.050  1.00  0.00           H
ATOM   2572  HG2 GLU A 748      66.410  62.220  74.080  1.00  0.00           H
ATOM   2573  CD  GLU A 748      64.640  63.260  74.340  1.00  0.00           C
ATOM   2574  OE1 GLU A 748      64.690  63.750  75.510  1.00  0.00           O
ATOM   2575  OE2 GLU A 748      63.900  63.750  73.430  1.00  0.00           O
ATOM   2576  C   GLU A 748      65.900  59.000  76.570  1.00  0.00           C
ATOM   2577  O   GLU A 748      66.380  59.330  77.660  1.00  0.00           O
ATOM   2578  N   THR A 749      65.050  57.950  76.370  1.00  0.00           N
ATOM   2579  HN  THR A 749      64.690  57.840  75.450  1.00  0.00           H
ATOM   2580  CA  THR A 749      64.570  57.060  77.340  1.00  0.00           C
ATOM   2581  HA  THR A 749      64.360  57.590  78.260  1.00  0.00           H
ATOM   2582  CB  THR A 749      63.210  56.440  77.020  1.00  0.00           C
ATOM   2583  HB  THR A 749      63.250  55.690  76.200  1.00  0.00           H
ATOM   2584  OG1 THR A 749      62.190  57.420  76.690  1.00  0.00           O
ATOM   2585  HG1 THR A 749      62.410  57.710  75.810  1.00  0.00           H
ATOM   2586  CG2 THR A 749      62.630  55.720  78.210  1.00  0.00           C
ATOM   2587 HG21 THR A 749      61.600  55.320  78.130  1.00  0.00           H
ATOM   2588 HG22 THR A 749      62.650  56.390  79.100  1.00  0.00           H
ATOM   2589 HG23 THR A 749      63.240  54.830  78.460  1.00  0.00           H
ATOM   2590  C   THR A 749      65.660  56.020  77.790  1.00  0.00           C
ATOM   2591  O   THR A 749      65.730  55.660  78.950  1.00  0.00           O
ATOM   2592  N   TYR A 750      66.510  55.640  76.880  1.00  0.00           N
ATOM   2593  HN  TYR A 750      66.250  55.810  75.940  1.00  0.00           H
ATOM   2594  CA  TYR A 750      67.570  54.630  77.070  1.00  0.00           C
ATOM   2595  HA  TYR A 750      67.670  54.390  78.110  1.00  0.00           H
ATOM   2596  CB  TYR A 750      67.280  53.250  76.380  1.00  0.00           C
ATOM   2597  HB1 TYR A 750      67.910  52.440  76.790  1.00  0.00           H
ATOM   2598  HB2 TYR A 750      67.550  53.300  75.310  1.00  0.00           H
ATOM   2599  CG  TYR A 750      65.860  52.780  76.480  1.00  0.00           C
ATOM   2600  CD1 TYR A 750      65.290  52.440  77.730  1.00  0.00           C
ATOM   2601  HD1 TYR A 750      65.950  52.270  78.560  1.00  0.00           H
ATOM   2602  CE1 TYR A 750      63.940  52.090  77.930  1.00  0.00           C
ATOM   2603  HE1 TYR A 750      63.660  51.840  78.950  1.00  0.00           H
ATOM   2604  CZ  TYR A 750      63.110  52.110  76.850  1.00  0.00           C
ATOM   2605  OH  TYR A 750      61.750  51.810  76.950  1.00  0.00           O
ATOM   2606  HH  TYR A 750      61.400  51.440  76.140  1.00  0.00           H
ATOM   2607  CD2 TYR A 750      64.920  53.080  75.450  1.00  0.00           C
ATOM   2608  HD2 TYR A 750      65.210  53.460  74.480  1.00  0.00           H
ATOM   2609  CE2 TYR A 750      63.570  52.680  75.620  1.00  0.00           C
ATOM   2610  HE2 TYR A 750      62.840  52.890  74.850  1.00  0.00           H
ATOM   2611  C   TYR A 750      68.880  55.130  76.530  1.00  0.00           C
ATOM   2612  O   TYR A 750      69.600  54.440  75.770  1.00  0.00           O
ATOM   2613  N   ALA A 751      69.370  56.300  77.100  1.00  0.00           N
ATOM   2614  HN  ALA A 751      68.720  56.710  77.730  1.00  0.00           H
ATOM   2615  CA  ALA A 751      70.550  57.020  76.760  1.00  0.00           C
ATOM   2616  HA  ALA A 751      70.340  57.460  75.800  1.00  0.00           H
ATOM   2617  CB  ALA A 751      70.790  58.250  77.650  1.00  0.00           C
ATOM   2618  HB1 ALA A 751      69.920  58.920  77.520  1.00  0.00           H
ATOM   2619  HB2 ALA A 751      71.660  58.890  77.370  1.00  0.00           H
ATOM   2620  HB3 ALA A 751      71.020  57.960  78.700  1.00  0.00           H
ATOM   2621  C   ALA A 751      71.990  56.270  76.730  1.00  0.00           C
ATOM   2622  O   ALA A 751      72.850  56.400  75.850  1.00  0.00           O
ATOM   2623  N   ASP A 752      72.180  55.380  77.730  1.00  0.00           N
ATOM   2624  HN  ASP A 752      71.460  55.270  78.410  1.00  0.00           H
ATOM   2625  CA  ASP A 752      73.400  54.520  77.730  1.00  0.00           C
ATOM   2626  HA  ASP A 752      74.210  55.130  77.370  1.00  0.00           H
ATOM   2627  CB  ASP A 752      73.620  53.750  79.090  1.00  0.00           C
ATOM   2628  HB1 ASP A 752      74.450  53.010  78.970  1.00  0.00           H
ATOM   2629  HB2 ASP A 752      72.720  53.140  79.320  1.00  0.00           H
ATOM   2630  CG  ASP A 752      73.990  54.740  80.180  1.00  0.00           C
ATOM   2631  OD1 ASP A 752      74.460  55.860  79.880  1.00  0.00           O
ATOM   2632  OD2 ASP A 752      73.940  54.390  81.350  1.00  0.00           O
ATOM   2633  C   ASP A 752      73.390  53.500  76.510  1.00  0.00           C
ATOM   2634  O   ASP A 752      74.400  53.130  75.820  1.00  0.00           O
ATOM   2635  N   VAL A 753      72.140  53.100  76.110  1.00  0.00           N
ATOM   2636  HN  VAL A 753      71.340  53.480  76.540  1.00  0.00           H
ATOM   2637  CA  VAL A 753      71.970  52.000  75.100  1.00  0.00           C
ATOM   2638  HA  VAL A 753      72.930  51.540  74.940  1.00  0.00           H
ATOM   2639  CB  VAL A 753      70.990  50.900  75.510  1.00  0.00           C
ATOM   2640  HB  VAL A 753      70.060  51.450  75.790  1.00  0.00           H
ATOM   2641  CG1 VAL A 753      70.570  49.870  74.430  1.00  0.00           C
ATOM   2642 HG11 VAL A 753      70.060  50.400  73.590  1.00  0.00           H
ATOM   2643 HG12 VAL A 753      69.850  49.100  74.800  1.00  0.00           H
ATOM   2644 HG13 VAL A 753      71.420  49.270  74.060  1.00  0.00           H
ATOM   2645  CG2 VAL A 753      71.590  50.110  76.720  1.00  0.00           C
ATOM   2646 HG21 VAL A 753      71.900  50.850  77.480  1.00  0.00           H
ATOM   2647 HG22 VAL A 753      72.420  49.480  76.340  1.00  0.00           H
ATOM   2648 HG23 VAL A 753      70.880  49.350  77.110  1.00  0.00           H
ATOM   2649  C   VAL A 753      71.580  52.710  73.680  1.00  0.00           C
ATOM   2650  O   VAL A 753      71.440  52.090  72.590  1.00  0.00           O
ATOM   2651  N   LEU A 754      71.660  54.040  73.580  1.00  0.00           N
ATOM   2652  HN  LEU A 754      71.710  54.460  74.490  1.00  0.00           H
ATOM   2653  CA  LEU A 754      71.440  54.850  72.390  1.00  0.00           C
ATOM   2654  HA  LEU A 754      70.420  54.730  72.070  1.00  0.00           H
ATOM   2655  CB  LEU A 754      71.680  56.350  72.780  1.00  0.00           C
ATOM   2656  HB1 LEU A 754      72.710  56.400  73.200  1.00  0.00           H
ATOM   2657  HB2 LEU A 754      70.960  56.550  73.600  1.00  0.00           H
ATOM   2658  CG  LEU A 754      71.500  57.360  71.680  1.00  0.00           C
ATOM   2659  HG  LEU A 754      72.480  57.350  71.150  1.00  0.00           H
ATOM   2660  CD1 LEU A 754      70.380  57.090  70.660  1.00  0.00           C
ATOM   2661 HD11 LEU A 754      70.310  56.040  70.330  1.00  0.00           H
ATOM   2662 HD12 LEU A 754      70.470  57.780  69.800  1.00  0.00           H
ATOM   2663 HD13 LEU A 754      69.350  57.370  70.970  1.00  0.00           H
ATOM   2664  CD2 LEU A 754      71.250  58.690  72.330  1.00  0.00           C
ATOM   2665 HD21 LEU A 754      71.420  59.360  71.440  1.00  0.00           H
ATOM   2666 HD22 LEU A 754      72.050  58.980  73.050  1.00  0.00           H
ATOM   2667 HD23 LEU A 754      70.250  58.820  72.790  1.00  0.00           H
ATOM   2668  C   LEU A 754      72.420  54.470  71.320  1.00  0.00           C
ATOM   2669  O   LEU A 754      72.040  54.370  70.160  1.00  0.00           O
ATOM   2670  N   PHE A 755      73.660  54.190  71.720  1.00  0.00           N
ATOM   2671  HN  PHE A 755      73.840  54.300  72.690  1.00  0.00           H
ATOM   2672  CA  PHE A 755      74.760  53.980  70.800  1.00  0.00           C
ATOM   2673  HA  PHE A 755      74.730  54.860  70.180  1.00  0.00           H
ATOM   2674  CB  PHE A 755      76.150  53.970  71.490  1.00  0.00           C
ATOM   2675  HB1 PHE A 755      76.940  54.300  70.790  1.00  0.00           H
ATOM   2676  HB2 PHE A 755      76.410  52.970  71.890  1.00  0.00           H
ATOM   2677  CG  PHE A 755      76.050  55.040  72.500  1.00  0.00           C
ATOM   2678  CD1 PHE A 755      75.780  56.390  72.180  1.00  0.00           C
ATOM   2679  HD1 PHE A 755      75.400  56.650  71.200  1.00  0.00           H
ATOM   2680  CE1 PHE A 755      75.700  57.350  73.240  1.00  0.00           C
ATOM   2681  HE1 PHE A 755      75.440  58.360  72.960  1.00  0.00           H
ATOM   2682  CZ  PHE A 755      75.910  56.980  74.620  1.00  0.00           C
ATOM   2683  HZ  PHE A 755      75.950  57.750  75.390  1.00  0.00           H
ATOM   2684  CD2 PHE A 755      76.410  54.740  73.850  1.00  0.00           C
ATOM   2685  HD2 PHE A 755      76.490  53.710  74.150  1.00  0.00           H
ATOM   2686  CE2 PHE A 755      76.360  55.730  74.880  1.00  0.00           C
ATOM   2687  HE2 PHE A 755      76.550  55.430  75.920  1.00  0.00           H
ATOM   2688  C   PHE A 755      74.640  52.700  70.050  1.00  0.00           C
ATOM   2689  O   PHE A 755      74.900  52.700  68.830  1.00  0.00           O
ATOM   2690  N   TRP A 756      74.230  51.660  70.710  1.00  0.00           N
ATOM   2691  HN  TRP A 756      74.180  51.770  71.700  1.00  0.00           H
ATOM   2692  CA  TRP A 756      73.960  50.300  70.230  1.00  0.00           C
ATOM   2693  HA  TRP A 756      74.820  50.160  69.580  1.00  0.00           H
ATOM   2694  CB  TRP A 756      74.030  49.380  71.480  1.00  0.00           C
ATOM   2695  HB1 TRP A 756      73.200  49.790  72.090  1.00  0.00           H
ATOM   2696  HB2 TRP A 756      75.040  49.430  71.920  1.00  0.00           H
ATOM   2697  CG  TRP A 756      73.810  47.940  71.210  1.00  0.00           C
ATOM   2698  CD1 TRP A 756      72.690  47.160  71.520  1.00  0.00           C
ATOM   2699  HD1 TRP A 756      71.880  47.350  72.210  1.00  0.00           H
ATOM   2700  NE1 TRP A 756      72.810  45.920  70.910  1.00  0.00           N
ATOM   2701  HE1 TRP A 756      72.310  45.090  70.950  1.00  0.00           H
ATOM   2702  CE2 TRP A 756      74.040  45.910  70.250  1.00  0.00           C
ATOM   2703  CD2 TRP A 756      74.680  47.180  70.440  1.00  0.00           C
ATOM   2704  CE3 TRP A 756      75.870  47.450  69.740  1.00  0.00           C
ATOM   2705  HE3 TRP A 756      76.300  48.440  69.730  1.00  0.00           H
ATOM   2706  CZ3 TRP A 756      76.380  46.420  68.890  1.00  0.00           C
ATOM   2707  HZ3 TRP A 756      77.270  46.580  68.290  1.00  0.00           H
ATOM   2708  CZ2 TRP A 756      74.610  44.910  69.490  1.00  0.00           C
ATOM   2709  HZ2 TRP A 756      74.110  43.980  69.260  1.00  0.00           H
ATOM   2710  CH2 TRP A 756      75.720  45.210  68.750  1.00  0.00           C
ATOM   2711  HH2 TRP A 756      76.120  44.480  68.060  1.00  0.00           H
ATOM   2712  C   TRP A 756      72.690  50.270  69.420  1.00  0.00           C
ATOM   2713  O   TRP A 756      72.610  49.600  68.390  1.00  0.00           O
ATOM   2714  N   CYS A 757      71.620  51.050  69.820  1.00  0.00           N
ATOM   2715  HN  CYS A 757      71.640  51.540  70.690  1.00  0.00           H
ATOM   2716  CA  CYS A 757      70.390  51.370  68.970  1.00  0.00           C
ATOM   2717  HA  CYS A 757      70.030  50.360  68.780  1.00  0.00           H
ATOM   2718  CB  CYS A 757      69.350  52.260  69.700  1.00  0.00           C
ATOM   2719  HB1 CYS A 757      68.510  52.500  69.020  1.00  0.00           H
ATOM   2720  HB2 CYS A 757      69.880  53.180  69.990  1.00  0.00           H
ATOM   2721  SG  CYS A 757      68.550  51.430  71.070  1.00  0.00           S
ATOM   2722  HG1 CYS A 757      69.310  51.690  72.120  1.00  0.00           H
ATOM   2723  C   CYS A 757      70.720  51.940  67.610  1.00  0.00           C
ATOM   2724  O   CYS A 757      70.280  51.520  66.600  1.00  0.00           O
ATOM   2725  N   VAL A 758      71.520  53.020  67.720  1.00  0.00           N
ATOM   2726  HN  VAL A 758      71.910  53.220  68.610  1.00  0.00           H
ATOM   2727  CA  VAL A 758      72.050  53.640  66.480  1.00  0.00           C
ATOM   2728  HA  VAL A 758      71.230  53.790  65.790  1.00  0.00           H
ATOM   2729  CB  VAL A 758      72.640  54.920  66.950  1.00  0.00           C
ATOM   2730  HB  VAL A 758      73.230  54.630  67.840  1.00  0.00           H
ATOM   2731  CG1 VAL A 758      73.520  55.700  65.930  1.00  0.00           C
ATOM   2732 HG11 VAL A 758      73.760  56.670  66.400  1.00  0.00           H
ATOM   2733 HG12 VAL A 758      72.920  55.980  65.030  1.00  0.00           H
ATOM   2734 HG13 VAL A 758      74.430  55.100  65.710  1.00  0.00           H
ATOM   2735  CG2 VAL A 758      71.460  55.880  67.110  1.00  0.00           C
ATOM   2736 HG21 VAL A 758      70.980  56.050  66.120  1.00  0.00           H
ATOM   2737 HG22 VAL A 758      71.800  56.870  67.500  1.00  0.00           H
ATOM   2738 HG23 VAL A 758      70.710  55.490  67.840  1.00  0.00           H
ATOM   2739  C   VAL A 758      72.900  52.700  65.670  1.00  0.00           C
ATOM   2740  O   VAL A 758      72.640  52.540  64.470  1.00  0.00           O
ATOM   2741  N   ILE A 759      73.920  51.940  66.220  1.00  0.00           N
ATOM   2742  HN  ILE A 759      74.180  52.150  67.160  1.00  0.00           H
ATOM   2743  CA  ILE A 759      74.700  50.980  65.500  1.00  0.00           C
ATOM   2744  HA  ILE A 759      75.130  51.440  64.630  1.00  0.00           H
ATOM   2745  CB  ILE A 759      75.940  50.480  66.410  1.00  0.00           C
ATOM   2746  HB  ILE A 759      75.480  50.170  67.370  1.00  0.00           H
ATOM   2747  CG2 ILE A 759      76.600  49.290  65.780  1.00  0.00           C
ATOM   2748 HG21 ILE A 759      75.790  48.520  65.760  1.00  0.00           H
ATOM   2749 HG22 ILE A 759      77.430  48.910  66.410  1.00  0.00           H
ATOM   2750 HG23 ILE A 759      77.060  49.500  64.790  1.00  0.00           H
ATOM   2751  CG1 ILE A 759      77.000  51.570  66.670  1.00  0.00           C
ATOM   2752 HG11 ILE A 759      76.500  52.560  66.800  1.00  0.00           H
ATOM   2753 HG12 ILE A 759      77.780  51.710  65.890  1.00  0.00           H
ATOM   2754  CD  ILE A 759      77.770  51.430  68.010  1.00  0.00           C
ATOM   2755  HD1 ILE A 759      78.200  50.430  68.240  1.00  0.00           H
ATOM   2756  HD2 ILE A 759      77.080  51.630  68.860  1.00  0.00           H
ATOM   2757  HD3 ILE A 759      78.590  52.180  67.990  1.00  0.00           H
ATOM   2758  C   ILE A 759      73.840  49.820  64.960  1.00  0.00           C
ATOM   2759  O   ILE A 759      74.160  49.330  63.860  1.00  0.00           O
ATOM   2760  N   LEU A 760      72.830  49.300  65.610  1.00  0.00           N
ATOM   2761  HN  LEU A 760      72.670  49.580  66.560  1.00  0.00           H
ATOM   2762  CA  LEU A 760      71.760  48.430  64.990  1.00  0.00           C
ATOM   2763  HA  LEU A 760      72.210  47.610  64.440  1.00  0.00           H
ATOM   2764  CB  LEU A 760      70.750  47.860  66.050  1.00  0.00           C
ATOM   2765  HB1 LEU A 760      69.840  47.470  65.540  1.00  0.00           H
ATOM   2766  HB2 LEU A 760      70.420  48.690  66.710  1.00  0.00           H
ATOM   2767  CG  LEU A 760      71.290  46.830  67.040  1.00  0.00           C
ATOM   2768  HG  LEU A 760      72.230  47.160  67.520  1.00  0.00           H
ATOM   2769  CD1 LEU A 760      70.300  46.530  68.080  1.00  0.00           C
ATOM   2770 HD11 LEU A 760      70.100  47.390  68.740  1.00  0.00           H
ATOM   2771 HD12 LEU A 760      70.630  45.670  68.700  1.00  0.00           H
ATOM   2772 HD13 LEU A 760      69.360  46.170  67.630  1.00  0.00           H
ATOM   2773  CD2 LEU A 760      71.700  45.540  66.290  1.00  0.00           C
ATOM   2774 HD21 LEU A 760      70.760  45.130  65.860  1.00  0.00           H
ATOM   2775 HD22 LEU A 760      72.040  44.770  67.020  1.00  0.00           H
ATOM   2776 HD23 LEU A 760      72.480  45.800  65.550  1.00  0.00           H
ATOM   2777  C   LEU A 760      70.960  49.070  63.880  1.00  0.00           C
ATOM   2778  O   LEU A 760      71.020  48.590  62.740  1.00  0.00           O
ATOM   2779  N   PHE A 761      70.210  50.180  64.130  1.00  0.00           N
ATOM   2780  HN  PHE A 761      70.170  50.500  65.070  1.00  0.00           H
ATOM   2781  CA  PHE A 761      69.320  50.950  63.230  1.00  0.00           C
ATOM   2782  HA  PHE A 761      68.500  50.310  62.950  1.00  0.00           H
ATOM   2783  CB  PHE A 761      68.740  52.160  63.970  1.00  0.00           C
ATOM   2784  HB1 PHE A 761      69.550  52.860  64.240  1.00  0.00           H
ATOM   2785  HB2 PHE A 761      68.210  51.810  64.890  1.00  0.00           H
ATOM   2786  CG  PHE A 761      67.790  53.020  63.160  1.00  0.00           C
ATOM   2787  CD1 PHE A 761      66.450  53.010  63.570  1.00  0.00           C
ATOM   2788  HD1 PHE A 761      66.040  52.410  64.370  1.00  0.00           H
ATOM   2789  CE1 PHE A 761      65.500  53.930  63.060  1.00  0.00           C
ATOM   2790  HE1 PHE A 761      64.530  54.050  63.520  1.00  0.00           H
ATOM   2791  CZ  PHE A 761      65.860  54.660  62.000  1.00  0.00           C
ATOM   2792  HZ  PHE A 761      65.110  55.300  61.570  1.00  0.00           H
ATOM   2793  CD2 PHE A 761      68.180  53.920  62.150  1.00  0.00           C
ATOM   2794  HD2 PHE A 761      69.210  54.130  61.870  1.00  0.00           H
ATOM   2795  CE2 PHE A 761      67.260  54.640  61.510  1.00  0.00           C
ATOM   2796  HE2 PHE A 761      67.530  55.230  60.650  1.00  0.00           H
ATOM   2797  C   PHE A 761      69.960  51.330  61.880  1.00  0.00           C
ATOM   2798  O   PHE A 761      69.440  51.030  60.800  1.00  0.00           O
ATOM   2799  N   PHE A 762      71.120  52.090  61.960  1.00  0.00           N
ATOM   2800  HN  PHE A 762      71.550  52.400  62.800  1.00  0.00           H
ATOM   2801  CA  PHE A 762      71.780  52.530  60.780  1.00  0.00           C
ATOM   2802  HA  PHE A 762      70.990  52.910  60.160  1.00  0.00           H
ATOM   2803  CB  PHE A 762      72.850  53.600  61.040  1.00  0.00           C
ATOM   2804  HB1 PHE A 762      73.440  53.770  60.110  1.00  0.00           H
ATOM   2805  HB2 PHE A 762      73.630  53.330  61.780  1.00  0.00           H
ATOM   2806  CG  PHE A 762      72.150  54.850  61.350  1.00  0.00           C
ATOM   2807  CD1 PHE A 762      71.520  55.440  60.310  1.00  0.00           C
ATOM   2808  HD1 PHE A 762      71.800  55.150  59.300  1.00  0.00           H
ATOM   2809  CE1 PHE A 762      70.670  56.540  60.480  1.00  0.00           C
ATOM   2810  HE1 PHE A 762      70.150  56.990  59.640  1.00  0.00           H
ATOM   2811  CZ  PHE A 762      70.330  56.970  61.800  1.00  0.00           C
ATOM   2812  HZ  PHE A 762      69.640  57.800  61.860  1.00  0.00           H
ATOM   2813  CD2 PHE A 762      71.800  55.230  62.670  1.00  0.00           C
ATOM   2814  HD2 PHE A 762      72.230  54.750  63.530  1.00  0.00           H
ATOM   2815  CE2 PHE A 762      70.880  56.270  62.900  1.00  0.00           C
ATOM   2816  HE2 PHE A 762      70.700  56.550  63.920  1.00  0.00           H
ATOM   2817  C   PHE A 762      72.400  51.430  59.960  1.00  0.00           C
ATOM   2818  O   PHE A 762      72.310  51.490  58.740  1.00  0.00           O
ATOM   2819  N   THR A 763      73.070  50.430  60.550  1.00  0.00           N
ATOM   2820  HN  THR A 763      73.100  50.420  61.550  1.00  0.00           H
ATOM   2821  CA  THR A 763      73.740  49.380  59.800  1.00  0.00           C
ATOM   2822  HA  THR A 763      74.230  49.910  58.990  1.00  0.00           H
ATOM   2823  CB  THR A 763      74.910  48.630  60.490  1.00  0.00           C
ATOM   2824  HB  THR A 763      74.530  47.800  61.120  1.00  0.00           H
ATOM   2825  OG1 THR A 763      75.510  49.570  61.380  1.00  0.00           O
ATOM   2826  HG1 THR A 763      74.980  49.540  62.190  1.00  0.00           H
ATOM   2827  CG2 THR A 763      75.920  48.180  59.490  1.00  0.00           C
ATOM   2828 HG21 THR A 763      76.470  48.950  58.910  1.00  0.00           H
ATOM   2829 HG22 THR A 763      75.470  47.370  58.870  1.00  0.00           H
ATOM   2830 HG23 THR A 763      76.700  47.680  60.090  1.00  0.00           H
ATOM   2831  C   THR A 763      72.690  48.390  59.180  1.00  0.00           C
ATOM   2832  O   THR A 763      72.920  47.690  58.170  1.00  0.00           O
ATOM   2833  N   THR A 764      71.560  48.250  59.920  1.00  0.00           N
ATOM   2834  HN  THR A 764      71.510  48.580  60.860  1.00  0.00           H
ATOM   2835  CA  THR A 764      70.410  47.570  59.330  1.00  0.00           C
ATOM   2836  HA  THR A 764      70.690  46.560  59.130  1.00  0.00           H
ATOM   2837  CB  THR A 764      69.190  47.610  60.300  1.00  0.00           C
ATOM   2838  HB  THR A 764      69.030  48.660  60.630  1.00  0.00           H
ATOM   2839  OG1 THR A 764      69.460  46.800  61.450  1.00  0.00           O
ATOM   2840  HG1 THR A 764      70.050  47.260  62.060  1.00  0.00           H
ATOM   2841  CG2 THR A 764      67.950  46.990  59.790  1.00  0.00           C
ATOM   2842 HG21 THR A 764      68.210  45.970  59.440  1.00  0.00           H
ATOM   2843 HG22 THR A 764      67.490  47.500  58.920  1.00  0.00           H
ATOM   2844 HG23 THR A 764      67.180  46.900  60.580  1.00  0.00           H
ATOM   2845  C   THR A 764      69.900  48.190  57.980  1.00  0.00           C
ATOM   2846  O   THR A 764      69.790  47.390  56.980  1.00  0.00           O
ATOM   2847  N   PHE A 765      69.630  49.540  57.920  1.00  0.00           N
ATOM   2848  HN  PHE A 765      69.770  50.060  58.760  1.00  0.00           H
ATOM   2849  CA  PHE A 765      69.230  50.340  56.730  1.00  0.00           C
ATOM   2850  HA  PHE A 765      68.360  49.890  56.280  1.00  0.00           H
ATOM   2851  CB  PHE A 765      68.900  51.740  57.220  1.00  0.00           C
ATOM   2852  HB1 PHE A 765      69.670  51.960  57.990  1.00  0.00           H
ATOM   2853  HB2 PHE A 765      67.920  51.800  57.730  1.00  0.00           H
ATOM   2854  CG  PHE A 765      68.970  52.870  56.260  1.00  0.00           C
ATOM   2855  CD1 PHE A 765      68.620  52.840  54.950  1.00  0.00           C
ATOM   2856  HD1 PHE A 765      68.080  51.990  54.550  1.00  0.00           H
ATOM   2857  CE1 PHE A 765      68.810  53.940  54.120  1.00  0.00           C
ATOM   2858  HE1 PHE A 765      68.530  53.890  53.080  1.00  0.00           H
ATOM   2859  CZ  PHE A 765      69.470  55.080  54.630  1.00  0.00           C
ATOM   2860  HZ  PHE A 765      69.660  55.880  53.940  1.00  0.00           H
ATOM   2861  CD2 PHE A 765      69.540  54.060  56.800  1.00  0.00           C
ATOM   2862  HD2 PHE A 765      69.920  54.120  57.810  1.00  0.00           H
ATOM   2863  CE2 PHE A 765      69.800  55.130  55.990  1.00  0.00           C
ATOM   2864  HE2 PHE A 765      70.190  56.060  56.370  1.00  0.00           H
ATOM   2865  C   PHE A 765      70.280  50.280  55.610  1.00  0.00           C
ATOM   2866  O   PHE A 765      69.950  50.110  54.410  1.00  0.00           O
ATOM   2867  N   PHE A 766      71.540  50.580  56.030  1.00  0.00           N
ATOM   2868  HN  PHE A 766      71.700  50.900  56.960  1.00  0.00           H
ATOM   2869  CA  PHE A 766      72.710  50.580  55.180  1.00  0.00           C
ATOM   2870  HA  PHE A 766      72.370  51.230  54.390  1.00  0.00           H
ATOM   2871  CB  PHE A 766      73.960  51.300  55.700  1.00  0.00           C
ATOM   2872  HB1 PHE A 766      74.760  51.270  54.930  1.00  0.00           H
ATOM   2873  HB2 PHE A 766      74.370  50.840  56.620  1.00  0.00           H
ATOM   2874  CG  PHE A 766      73.630  52.750  55.900  1.00  0.00           C
ATOM   2875  CD1 PHE A 766      74.020  53.310  57.100  1.00  0.00           C
ATOM   2876  HD1 PHE A 766      74.550  52.760  57.860  1.00  0.00           H
ATOM   2877  CE1 PHE A 766      73.960  54.660  57.280  1.00  0.00           C
ATOM   2878  HE1 PHE A 766      74.250  55.010  58.260  1.00  0.00           H
ATOM   2879  CZ  PHE A 766      73.220  55.480  56.360  1.00  0.00           C
ATOM   2880  HZ  PHE A 766      73.060  56.540  56.400  1.00  0.00           H
ATOM   2881  CD2 PHE A 766      73.120  53.570  54.850  1.00  0.00           C
ATOM   2882  HD2 PHE A 766      72.870  53.180  53.870  1.00  0.00           H
ATOM   2883  CE2 PHE A 766      72.770  54.890  55.160  1.00  0.00           C
ATOM   2884  HE2 PHE A 766      72.310  55.580  54.480  1.00  0.00           H
ATOM   2885  C   PHE A 766      73.040  49.240  54.450  1.00  0.00           C
ATOM   2886  O   PHE A 766      73.320  49.210  53.290  1.00  0.00           O
ATOM   2887  N   LEU A 767      73.140  48.110  55.140  1.00  0.00           N
ATOM   2888  HN  LEU A 767      73.000  48.090  56.130  1.00  0.00           H
ATOM   2889  CA  LEU A 767      73.380  46.850  54.500  1.00  0.00           C
ATOM   2890  HA  LEU A 767      74.310  47.040  53.970  1.00  0.00           H
ATOM   2891  CB  LEU A 767      73.500  45.720  55.580  1.00  0.00           C
ATOM   2892  HB1 LEU A 767      72.500  45.730  56.060  1.00  0.00           H
ATOM   2893  HB2 LEU A 767      74.380  45.940  56.230  1.00  0.00           H
ATOM   2894  CG  LEU A 767      73.790  44.250  55.070  1.00  0.00           C
ATOM   2895  HG  LEU A 767      72.940  43.890  54.470  1.00  0.00           H
ATOM   2896  CD1 LEU A 767      75.160  44.120  54.340  1.00  0.00           C
ATOM   2897 HD11 LEU A 767      75.100  44.770  53.440  1.00  0.00           H
ATOM   2898 HD12 LEU A 767      75.290  43.070  54.020  1.00  0.00           H
ATOM   2899 HD13 LEU A 767      75.940  44.590  54.970  1.00  0.00           H
ATOM   2900  CD2 LEU A 767      73.930  43.270  56.230  1.00  0.00           C
ATOM   2901 HD21 LEU A 767      72.920  43.100  56.670  1.00  0.00           H
ATOM   2902 HD22 LEU A 767      74.640  43.610  57.010  1.00  0.00           H
ATOM   2903 HD23 LEU A 767      74.280  42.280  55.870  1.00  0.00           H
ATOM   2904  C   LEU A 767      72.240  46.520  53.500  1.00  0.00           C
ATOM   2905  O   LEU A 767      72.510  46.070  52.370  1.00  0.00           O
ATOM   2906  N   SER A 768      70.940  46.740  53.840  1.00  0.00           N
ATOM   2907  HN  SER A 768      70.550  46.960  54.730  1.00  0.00           H
ATOM   2908  CA  SER A 768      69.800  46.430  52.960  1.00  0.00           C
ATOM   2909  HA  SER A 768      69.810  45.390  52.670  1.00  0.00           H
ATOM   2910  CB  SER A 768      68.430  46.640  53.670  1.00  0.00           C
ATOM   2911  HB1 SER A 768      67.670  46.230  52.960  1.00  0.00           H
ATOM   2912  HB2 SER A 768      68.170  47.710  53.750  1.00  0.00           H
ATOM   2913  OG  SER A 768      68.190  46.000  54.920  1.00  0.00           O
ATOM   2914  HG1 SER A 768      68.510  46.530  55.660  1.00  0.00           H
ATOM   2915  C   SER A 768      69.830  47.350  51.770  1.00  0.00           C
ATOM   2916  O   SER A 768      69.850  46.870  50.670  1.00  0.00           O
ATOM   2917  N   SER A 769      70.060  48.680  51.950  1.00  0.00           N
ATOM   2918  HN  SER A 769      70.120  49.070  52.870  1.00  0.00           H
ATOM   2919  CA  SER A 769      70.460  49.490  50.800  1.00  0.00           C
ATOM   2920  HA  SER A 769      69.630  49.550  50.100  1.00  0.00           H
ATOM   2921  CB  SER A 769      70.480  50.950  51.200  1.00  0.00           C
ATOM   2922  HB1 SER A 769      71.280  51.160  51.930  1.00  0.00           H
ATOM   2923  HB2 SER A 769      69.520  51.320  51.650  1.00  0.00           H
ATOM   2924  OG  SER A 769      70.810  51.920  50.200  1.00  0.00           O
ATOM   2925  HG1 SER A 769      70.000  52.250  49.820  1.00  0.00           H
ATOM   2926  C   SER A 769      71.600  49.060  49.900  1.00  0.00           C
ATOM   2927  O   SER A 769      71.600  49.090  48.660  1.00  0.00           O
ATOM   2928  N   PHE A 770      72.720  48.620  50.500  1.00  0.00           N
ATOM   2929  HN  PHE A 770      72.740  48.650  51.500  1.00  0.00           H
ATOM   2930  CA  PHE A 770      73.890  48.170  49.740  1.00  0.00           C
ATOM   2931  HA  PHE A 770      74.210  48.880  48.990  1.00  0.00           H
ATOM   2932  CB  PHE A 770      75.180  47.930  50.710  1.00  0.00           C
ATOM   2933  HB1 PHE A 770      74.890  47.430  51.650  1.00  0.00           H
ATOM   2934  HB2 PHE A 770      75.560  48.960  50.920  1.00  0.00           H
ATOM   2935  CG  PHE A 770      76.300  47.200  50.080  1.00  0.00           C
ATOM   2936  CD1 PHE A 770      76.450  45.800  50.350  1.00  0.00           C
ATOM   2937  HD1 PHE A 770      75.690  45.330  50.950  1.00  0.00           H
ATOM   2938  CE1 PHE A 770      77.580  45.120  49.880  1.00  0.00           C
ATOM   2939  HE1 PHE A 770      77.800  44.110  50.200  1.00  0.00           H
ATOM   2940  CZ  PHE A 770      78.460  45.790  49.060  1.00  0.00           C
ATOM   2941  HZ  PHE A 770      79.360  45.360  48.640  1.00  0.00           H
ATOM   2942  CD2 PHE A 770      77.150  47.820  49.190  1.00  0.00           C
ATOM   2943  HD2 PHE A 770      76.940  48.820  48.840  1.00  0.00           H
ATOM   2944  CE2 PHE A 770      78.230  47.100  48.640  1.00  0.00           C
ATOM   2945  HE2 PHE A 770      78.890  47.570  47.940  1.00  0.00           H
ATOM   2946  C   PHE A 770      73.620  46.960  48.840  1.00  0.00           C
ATOM   2947  O   PHE A 770      74.040  46.770  47.730  1.00  0.00           O
ATOM   2948  N   LEU A 771      72.840  45.920  49.430  1.00  0.00           N
ATOM   2949  HN  LEU A 771      72.580  45.930  50.390  1.00  0.00           H
ATOM   2950  CA  LEU A 771      72.410  44.640  48.810  1.00  0.00           C
ATOM   2951  HA  LEU A 771      73.250  44.330  48.180  1.00  0.00           H
ATOM   2952  CB  LEU A 771      72.080  43.550  49.930  1.00  0.00           C
ATOM   2953  HB1 LEU A 771      71.550  42.680  49.490  1.00  0.00           H
ATOM   2954  HB2 LEU A 771      71.450  44.040  50.710  1.00  0.00           H
ATOM   2955  CG  LEU A 771      73.370  43.020  50.620  1.00  0.00           C
ATOM   2956  HG  LEU A 771      73.690  43.940  51.140  1.00  0.00           H
ATOM   2957  CD1 LEU A 771      72.930  42.070  51.790  1.00  0.00           C
ATOM   2958 HD11 LEU A 771      72.220  42.630  52.430  1.00  0.00           H
ATOM   2959 HD12 LEU A 771      73.810  41.690  52.370  1.00  0.00           H
ATOM   2960 HD13 LEU A 771      72.410  41.200  51.320  1.00  0.00           H
ATOM   2961  CD2 LEU A 771      74.380  42.390  49.700  1.00  0.00           C
ATOM   2962 HD21 LEU A 771      75.260  41.940  50.200  1.00  0.00           H
ATOM   2963 HD22 LEU A 771      74.740  43.140  48.970  1.00  0.00           H
ATOM   2964 HD23 LEU A 771      73.840  41.590  49.120  1.00  0.00           H
ATOM   2965  C   LEU A 771      71.360  44.990  47.850  1.00  0.00           C
ATOM   2966  O   LEU A 771      71.300  44.420  46.740  1.00  0.00           O
ATOM   2967  N   LYS A 772      70.510  46.020  48.120  1.00  0.00           N
ATOM   2968  HN  LYS A 772      70.340  46.400  49.030  1.00  0.00           H
ATOM   2969  CA  LYS A 772      69.590  46.600  47.160  1.00  0.00           C
ATOM   2970  HA  LYS A 772      68.970  45.790  46.800  1.00  0.00           H
ATOM   2971  CB  LYS A 772      68.560  47.580  47.850  1.00  0.00           C
ATOM   2972  HB1 LYS A 772      69.190  48.350  48.350  1.00  0.00           H
ATOM   2973  HB2 LYS A 772      68.000  47.040  48.650  1.00  0.00           H
ATOM   2974  CG  LYS A 772      67.470  48.230  46.950  1.00  0.00           C
ATOM   2975  HG1 LYS A 772      67.090  47.460  46.260  1.00  0.00           H
ATOM   2976  HG2 LYS A 772      67.990  49.030  46.390  1.00  0.00           H
ATOM   2977  CD  LYS A 772      66.350  48.850  47.780  1.00  0.00           C
ATOM   2978  HD1 LYS A 772      66.760  49.590  48.510  1.00  0.00           H
ATOM   2979  HD2 LYS A 772      65.910  47.980  48.320  1.00  0.00           H
ATOM   2980  CE  LYS A 772      65.300  49.530  46.940  1.00  0.00           C
ATOM   2981  HE1 LYS A 772      64.360  49.620  47.520  1.00  0.00           H
ATOM   2982  HE2 LYS A 772      65.000  48.890  46.070  1.00  0.00           H
ATOM   2983  NZ  LYS A 772      65.760  50.790  46.420  1.00  0.00           N
ATOM   2984  HZ1 LYS A 772      66.320  50.750  45.550  1.00  0.00           H
ATOM   2985  HZ2 LYS A 772      66.160  51.450  47.130  1.00  0.00           H
ATOM   2986  HZ3 LYS A 772      64.910  51.310  46.140  1.00  0.00           H
ATOM   2987  C   LYS A 772      70.240  47.230  45.920  1.00  0.00           C
ATOM   2988  O   LYS A 772      69.620  47.160  44.820  1.00  0.00           O
ATOM   2989  N   GLN A 773      71.460  47.850  45.970  1.00  0.00           N
ATOM   2990  HN  GLN A 773      72.070  47.920  46.760  1.00  0.00           H
ATOM   2991  CA  GLN A 773      72.140  48.280  44.740  1.00  0.00           C
ATOM   2992  HA  GLN A 773      71.340  48.670  44.130  1.00  0.00           H
ATOM   2993  CB  GLN A 773      73.210  49.300  45.110  1.00  0.00           C
ATOM   2994  HB1 GLN A 773      73.690  49.760  44.220  1.00  0.00           H
ATOM   2995  HB2 GLN A 773      74.040  48.860  45.700  1.00  0.00           H
ATOM   2996  CG  GLN A 773      72.690  50.590  45.810  1.00  0.00           C
ATOM   2997  HG1 GLN A 773      73.140  51.550  45.480  1.00  0.00           H
ATOM   2998  HG2 GLN A 773      72.870  50.360  46.890  1.00  0.00           H
ATOM   2999  CD  GLN A 773      71.200  50.920  45.560  1.00  0.00           C
ATOM   3000  OE1 GLN A 773      70.920  51.510  44.540  1.00  0.00           O
ATOM   3001  NE2 GLN A 773      70.310  50.640  46.490  1.00  0.00           N
ATOM   3002 HE21 GLN A 773      69.400  51.050  46.500  1.00  0.00           H
ATOM   3003 HE22 GLN A 773      70.700  50.190  47.310  1.00  0.00           H
ATOM   3004  C   GLN A 773      72.800  47.160  43.930  1.00  0.00           C
ATOM   3005  O   GLN A 773      72.750  47.210  42.690  1.00  0.00           O
ATOM   3006  N   PHE A 774      73.170  46.080  44.630  1.00  0.00           N
ATOM   3007  HN  PHE A 774      73.110  46.050  45.620  1.00  0.00           H
ATOM   3008  CA  PHE A 774      73.880  44.930  44.170  1.00  0.00           C
ATOM   3009  HA  PHE A 774      74.750  45.340  43.680  1.00  0.00           H
ATOM   3010  CB  PHE A 774      74.230  44.090  45.420  1.00  0.00           C
ATOM   3011  HB1 PHE A 774      73.320  43.880  46.030  1.00  0.00           H
ATOM   3012  HB2 PHE A 774      74.910  44.650  46.090  1.00  0.00           H
ATOM   3013  CG  PHE A 774      74.840  42.760  45.110  1.00  0.00           C
ATOM   3014  CD1 PHE A 774      76.160  42.670  44.610  1.00  0.00           C
ATOM   3015  HD1 PHE A 774      76.640  43.620  44.390  1.00  0.00           H
ATOM   3016  CE1 PHE A 774      76.750  41.470  44.280  1.00  0.00           C
ATOM   3017  HE1 PHE A 774      77.760  41.410  43.890  1.00  0.00           H
ATOM   3018  CZ  PHE A 774      75.990  40.270  44.550  1.00  0.00           C
ATOM   3019  HZ  PHE A 774      76.560  39.380  44.390  1.00  0.00           H
ATOM   3020  CD2 PHE A 774      74.140  41.570  45.290  1.00  0.00           C
ATOM   3021  HD2 PHE A 774      73.100  41.540  45.570  1.00  0.00           H
ATOM   3022  CE2 PHE A 774      74.750  40.360  45.010  1.00  0.00           C
ATOM   3023  HE2 PHE A 774      74.180  39.450  45.050  1.00  0.00           H
ATOM   3024  C   PHE A 774      73.130  44.100  43.110  1.00  0.00           C
ATOM   3025  O   PHE A 774      73.640  43.630  42.100  1.00  0.00           O
ATOM   3026  N   LYS A 775      71.740  44.130  43.310  1.00  0.00           N
ATOM   3027  HN  LYS A 775      71.420  44.560  44.150  1.00  0.00           H
ATOM   3028  CA  LYS A 775      70.800  43.490  42.400  1.00  0.00           C
ATOM   3029  HA  LYS A 775      71.100  42.460  42.240  1.00  0.00           H
ATOM   3030  CB  LYS A 775      69.300  43.410  43.080  1.00  0.00           C
ATOM   3031  HB1 LYS A 775      69.190  44.500  43.300  1.00  0.00           H
ATOM   3032  HB2 LYS A 775      69.370  42.750  43.970  1.00  0.00           H
ATOM   3033  CG  LYS A 775      68.120  43.030  42.270  1.00  0.00           C
ATOM   3034  HG1 LYS A 775      68.100  43.580  41.300  1.00  0.00           H
ATOM   3035  HG2 LYS A 775      67.250  43.320  42.880  1.00  0.00           H
ATOM   3036  CD  LYS A 775      68.090  41.510  42.000  1.00  0.00           C
ATOM   3037  HD1 LYS A 775      68.550  41.030  42.910  1.00  0.00           H
ATOM   3038  HD2 LYS A 775      68.770  41.360  41.130  1.00  0.00           H
ATOM   3039  CE  LYS A 775      66.670  40.950  41.700  1.00  0.00           C
ATOM   3040  HE1 LYS A 775      65.830  41.490  42.190  1.00  0.00           H
ATOM   3041  HE2 LYS A 775      66.720  39.870  41.930  1.00  0.00           H
ATOM   3042  NZ  LYS A 775      66.380  41.340  40.280  1.00  0.00           N
ATOM   3043  HZ1 LYS A 775      65.400  41.080  40.080  1.00  0.00           H
ATOM   3044  HZ2 LYS A 775      67.040  40.810  39.680  1.00  0.00           H
ATOM   3045  HZ3 LYS A 775      66.460  42.370  40.180  1.00  0.00           H
ATOM   3046  C   LYS A 775      70.620  44.230  41.020  1.00  0.00           C
ATOM   3047  O   LYS A 775      70.280  43.580  40.070  1.00  0.00           O
ATOM   3048  N   THR A 776      70.850  45.600  40.970  1.00  0.00           N
ATOM   3049  HN  THR A 776      71.210  46.070  41.770  1.00  0.00           H
ATOM   3050  CA  THR A 776      70.900  46.280  39.700  1.00  0.00           C
ATOM   3051  HA  THR A 776      70.010  46.110  39.130  1.00  0.00           H
ATOM   3052  CB  THR A 776      71.220  47.800  39.840  1.00  0.00           C
ATOM   3053  HB  THR A 776      72.250  47.890  40.250  1.00  0.00           H
ATOM   3054  OG1 THR A 776      70.420  48.400  40.870  1.00  0.00           O
ATOM   3055  HG1 THR A 776      70.840  49.230  41.130  1.00  0.00           H
ATOM   3056  CG2 THR A 776      70.860  48.420  38.520  1.00  0.00           C
ATOM   3057 HG21 THR A 776      71.030  49.520  38.600  1.00  0.00           H
ATOM   3058 HG22 THR A 776      69.870  48.110  38.110  1.00  0.00           H
ATOM   3059 HG23 THR A 776      71.550  48.290  37.660  1.00  0.00           H
ATOM   3060  C   THR A 776      72.040  45.860  38.740  1.00  0.00           C
ATOM   3061  O   THR A 776      71.910  45.740  37.560  1.00  0.00           O
ATOM   3062  N   LYS A 777      73.170  45.440  39.360  1.00  0.00           N
ATOM   3063  HN  LYS A 777      73.190  45.430  40.350  1.00  0.00           H
ATOM   3064  CA  LYS A 777      74.320  44.950  38.570  1.00  0.00           C
ATOM   3065  HA  LYS A 777      74.610  45.520  37.700  1.00  0.00           H
ATOM   3066  CB  LYS A 777      75.520  44.660  39.480  1.00  0.00           C
ATOM   3067  HB1 LYS A 777      76.310  44.110  38.920  1.00  0.00           H
ATOM   3068  HB2 LYS A 777      75.220  43.960  40.290  1.00  0.00           H
ATOM   3069  CG  LYS A 777      76.070  45.980  40.100  1.00  0.00           C
ATOM   3070  HG1 LYS A 777      75.110  46.520  40.270  1.00  0.00           H
ATOM   3071  HG2 LYS A 777      76.690  46.560  39.380  1.00  0.00           H
ATOM   3072  CD  LYS A 777      76.960  45.800  41.280  1.00  0.00           C
ATOM   3073  HD1 LYS A 777      77.580  44.920  40.980  1.00  0.00           H
ATOM   3074  HD2 LYS A 777      76.370  45.540  42.190  1.00  0.00           H
ATOM   3075  CE  LYS A 777      77.770  47.060  41.680  1.00  0.00           C
ATOM   3076  HE1 LYS A 777      77.180  47.630  42.430  1.00  0.00           H
ATOM   3077  HE2 LYS A 777      77.940  47.670  40.770  1.00  0.00           H
ATOM   3078  NZ  LYS A 777      79.030  46.700  42.390  1.00  0.00           N
ATOM   3079  HZ1 LYS A 777      79.510  45.960  41.850  1.00  0.00           H
ATOM   3080  HZ2 LYS A 777      78.960  46.330  43.360  1.00  0.00           H
ATOM   3081  HZ3 LYS A 777      79.600  47.560  42.500  1.00  0.00           H
ATOM   3082  C   LYS A 777      74.050  43.590  37.880  1.00  0.00           C
ATOM   3083  O   LYS A 777      73.310  42.720  38.290  1.00  0.00           O
ATOM   3084  N   ARG A 778      74.730  43.390  36.690  1.00  0.00           N
ATOM   3085  HN  ARG A 778      75.430  44.080  36.510  1.00  0.00           H
ATOM   3086  CA  ARG A 778      74.530  42.320  35.690  1.00  0.00           C
ATOM   3087  HA  ARG A 778      73.690  41.750  36.060  1.00  0.00           H
ATOM   3088  CB  ARG A 778      74.430  42.870  34.240  1.00  0.00           C
ATOM   3089  HB1 ARG A 778      74.670  42.050  33.540  1.00  0.00           H
ATOM   3090  HB2 ARG A 778      75.100  43.750  34.070  1.00  0.00           H
ATOM   3091  CG  ARG A 778      72.990  43.330  33.860  1.00  0.00           C
ATOM   3092  HG1 ARG A 778      72.350  42.440  33.890  1.00  0.00           H
ATOM   3093  HG2 ARG A 778      73.000  43.740  32.830  1.00  0.00           H
ATOM   3094  CD  ARG A 778      72.360  44.360  34.810  1.00  0.00           C
ATOM   3095  HD1 ARG A 778      72.910  45.320  34.660  1.00  0.00           H
ATOM   3096  HD2 ARG A 778      72.370  43.940  35.850  1.00  0.00           H
ATOM   3097  NE  ARG A 778      70.910  44.350  34.290  1.00  0.00           N
ATOM   3098  HE  ARG A 778      70.430  43.520  34.020  1.00  0.00           H
ATOM   3099  CZ  ARG A 778      70.130  45.460  34.210  1.00  0.00           C
ATOM   3100  NH1 ARG A 778      70.570  46.660  34.590  1.00  0.00           N
ATOM   3101 HH11 ARG A 778      71.460  46.840  35.010  1.00  0.00           H
ATOM   3102 HH12 ARG A 778      70.040  47.480  34.350  1.00  0.00           H
ATOM   3103  NH2 ARG A 778      68.890  45.350  33.780  1.00  0.00           N
ATOM   3104 HH21 ARG A 778      68.640  44.660  33.090  1.00  0.00           H
ATOM   3105 HH22 ARG A 778      68.310  46.120  33.540  1.00  0.00           H
ATOM   3106  C   ARG A 778      75.580  41.270  35.670  1.00  0.00           C
ATOM   3107  O   ARG A 778      75.610  40.290  34.970  1.00  0.00           O
ATOM   3108  N   TYR A 779      76.650  41.450  36.500  1.00  0.00           N
ATOM   3109  HN  TYR A 779      76.770  42.130  37.220  1.00  0.00           H
ATOM   3110  CA  TYR A 779      77.930  40.630  36.310  1.00  0.00           C
ATOM   3111  HA  TYR A 779      78.110  40.700  35.240  1.00  0.00           H
ATOM   3112  CB  TYR A 779      79.120  41.360  37.130  1.00  0.00           C
ATOM   3113  HB1 TYR A 779      78.820  41.420  38.200  1.00  0.00           H
ATOM   3114  HB2 TYR A 779      79.260  42.350  36.650  1.00  0.00           H
ATOM   3115  CG  TYR A 779      80.440  40.540  37.130  1.00  0.00           C
ATOM   3116  CD1 TYR A 779      81.200  40.660  35.930  1.00  0.00           C
ATOM   3117  HD1 TYR A 779      80.890  41.180  35.040  1.00  0.00           H
ATOM   3118  CE1 TYR A 779      82.450  40.130  35.840  1.00  0.00           C
ATOM   3119  HE1 TYR A 779      83.100  40.200  34.990  1.00  0.00           H
ATOM   3120  CZ  TYR A 779      82.970  39.450  37.040  1.00  0.00           C
ATOM   3121  OH  TYR A 779      84.310  39.040  37.070  1.00  0.00           O
ATOM   3122  HH  TYR A 779      84.480  38.630  37.920  1.00  0.00           H
ATOM   3123  CD2 TYR A 779      80.910  39.810  38.260  1.00  0.00           C
ATOM   3124  HD2 TYR A 779      80.240  39.660  39.100  1.00  0.00           H
ATOM   3125  CE2 TYR A 779      82.170  39.270  38.160  1.00  0.00           C
ATOM   3126  HE2 TYR A 779      82.640  38.800  39.000  1.00  0.00           H
ATOM   3127  C   TYR A 779      77.740  39.170  36.580  1.00  0.00           C
ATOM   3128  O   TYR A 779      78.160  38.380  35.730  1.00  0.00           O
ATOM   3129  N   PHE A 780      77.120  38.870  37.760  1.00  0.00           N
ATOM   3130  HN  PHE A 780      76.940  39.600  38.440  1.00  0.00           H
ATOM   3131  CA  PHE A 780      76.900  37.530  38.190  1.00  0.00           C
ATOM   3132  HA  PHE A 780      77.760  36.930  37.910  1.00  0.00           H
ATOM   3133  CB  PHE A 780      76.940  37.480  39.700  1.00  0.00           C
ATOM   3134  HB1 PHE A 780      76.670  36.450  40.040  1.00  0.00           H
ATOM   3135  HB2 PHE A 780      76.130  38.160  40.030  1.00  0.00           H
ATOM   3136  CG  PHE A 780      78.230  37.870  40.410  1.00  0.00           C
ATOM   3137  CD1 PHE A 780      78.310  39.020  41.270  1.00  0.00           C
ATOM   3138  HD1 PHE A 780      77.460  39.670  41.390  1.00  0.00           H
ATOM   3139  CE1 PHE A 780      79.410  39.230  42.150  1.00  0.00           C
ATOM   3140  HE1 PHE A 780      79.490  40.090  42.790  1.00  0.00           H
ATOM   3141  CZ  PHE A 780      80.460  38.330  41.940  1.00  0.00           C
ATOM   3142  HZ  PHE A 780      81.370  38.560  42.480  1.00  0.00           H
ATOM   3143  CD2 PHE A 780      79.330  37.080  40.270  1.00  0.00           C
ATOM   3144  HD2 PHE A 780      79.340  36.230  39.600  1.00  0.00           H
ATOM   3145  CE2 PHE A 780      80.490  37.360  40.900  1.00  0.00           C
ATOM   3146  HE2 PHE A 780      81.360  36.710  40.910  1.00  0.00           H
ATOM   3147  C   PHE A 780      75.770  36.790  37.490  1.00  0.00           C
ATOM   3148  O   PHE A 780      74.780  37.490  37.140  1.00  0.00           O
ATOM   3149  N   PRO A 781      75.800  35.560  37.180  1.00  0.00           N
ATOM   3150  CD  PRO A 781      76.890  34.640  37.560  1.00  0.00           C
ATOM   3151  HD1 PRO A 781      77.010  34.580  38.660  1.00  0.00           H
ATOM   3152  HD2 PRO A 781      77.850  35.050  37.160  1.00  0.00           H
ATOM   3153  CA  PRO A 781      74.610  34.760  36.800  1.00  0.00           C
ATOM   3154  HA  PRO A 781      74.460  34.980  35.750  1.00  0.00           H
ATOM   3155  CB  PRO A 781      75.010  33.300  37.060  1.00  0.00           C
ATOM   3156  HB1 PRO A 781      74.490  32.630  36.330  1.00  0.00           H
ATOM   3157  HB2 PRO A 781      74.770  32.910  38.070  1.00  0.00           H
ATOM   3158  CG  PRO A 781      76.530  33.270  36.880  1.00  0.00           C
ATOM   3159  HG1 PRO A 781      77.010  32.400  37.380  1.00  0.00           H
ATOM   3160  HG2 PRO A 781      76.880  33.280  35.830  1.00  0.00           H
ATOM   3161  C   PRO A 781      73.320  35.040  37.620  1.00  0.00           C
ATOM   3162  O   PRO A 781      73.440  35.140  38.840  1.00  0.00           O
ATOM   3163  N   THR A 782      72.200  35.220  36.960  1.00  0.00           N
ATOM   3164  HN  THR A 782      72.200  35.040  35.980  1.00  0.00           H
ATOM   3165  CA  THR A 782      70.930  35.750  37.540  1.00  0.00           C
ATOM   3166  HA  THR A 782      71.170  36.760  37.880  1.00  0.00           H
ATOM   3167  CB  THR A 782      69.830  35.880  36.430  1.00  0.00           C
ATOM   3168  HB  THR A 782      70.250  36.440  35.570  1.00  0.00           H
ATOM   3169  OG1 THR A 782      68.720  36.570  36.940  1.00  0.00           O
ATOM   3170  HG1 THR A 782      68.210  36.510  36.120  1.00  0.00           H
ATOM   3171  CG2 THR A 782      69.260  34.520  35.920  1.00  0.00           C
ATOM   3172 HG21 THR A 782      68.710  34.670  34.970  1.00  0.00           H
ATOM   3173 HG22 THR A 782      68.630  33.900  36.590  1.00  0.00           H
ATOM   3174 HG23 THR A 782      70.120  33.850  35.750  1.00  0.00           H
ATOM   3175  C   THR A 782      70.440  34.960  38.750  1.00  0.00           C
ATOM   3176  O   THR A 782      70.110  35.540  39.780  1.00  0.00           O
ATOM   3177  N   LYS A 783      70.470  33.630  38.740  1.00  0.00           N
ATOM   3178  HN  LYS A 783      70.820  33.130  37.950  1.00  0.00           H
ATOM   3179  CA  LYS A 783      70.100  32.830  39.900  1.00  0.00           C
ATOM   3180  HA  LYS A 783      69.120  33.200  40.190  1.00  0.00           H
ATOM   3181  CB  LYS A 783      70.180  31.320  39.560  1.00  0.00           C
ATOM   3182  HB1 LYS A 783      69.900  30.670  40.410  1.00  0.00           H
ATOM   3183  HB2 LYS A 783      71.230  31.000  39.370  1.00  0.00           H
ATOM   3184  CG  LYS A 783      69.400  30.920  38.320  1.00  0.00           C
ATOM   3185  HG1 LYS A 783      69.630  29.870  38.040  1.00  0.00           H
ATOM   3186  HG2 LYS A 783      69.510  31.560  37.420  1.00  0.00           H
ATOM   3187  CD  LYS A 783      67.860  31.050  38.690  1.00  0.00           C
ATOM   3188  HD1 LYS A 783      67.770  32.090  39.060  1.00  0.00           H
ATOM   3189  HD2 LYS A 783      67.550  30.390  39.520  1.00  0.00           H
ATOM   3190  CE  LYS A 783      66.990  30.880  37.470  1.00  0.00           C
ATOM   3191  HE1 LYS A 783      67.590  30.220  36.800  1.00  0.00           H
ATOM   3192  HE2 LYS A 783      66.800  31.770  36.830  1.00  0.00           H
ATOM   3193  NZ  LYS A 783      65.670  30.330  37.780  1.00  0.00           N
ATOM   3194  HZ1 LYS A 783      64.970  31.030  37.450  1.00  0.00           H
ATOM   3195  HZ2 LYS A 783      65.470  30.210  38.800  1.00  0.00           H
ATOM   3196  HZ3 LYS A 783      65.600  29.410  37.320  1.00  0.00           H
ATOM   3197  C   LYS A 783      70.990  33.050  41.040  1.00  0.00           C
ATOM   3198  O   LYS A 783      70.530  33.120  42.190  1.00  0.00           O
ATOM   3199  N   VAL A 784      72.340  33.250  40.880  1.00  0.00           N
ATOM   3200  HN  VAL A 784      72.760  33.430  39.990  1.00  0.00           H
ATOM   3201  CA  VAL A 784      73.350  33.510  42.010  1.00  0.00           C
ATOM   3202  HA  VAL A 784      73.220  32.760  42.770  1.00  0.00           H
ATOM   3203  CB  VAL A 784      74.810  33.510  41.520  1.00  0.00           C
ATOM   3204  HB  VAL A 784      74.880  34.100  40.580  1.00  0.00           H
ATOM   3205  CG1 VAL A 784      75.830  34.120  42.520  1.00  0.00           C
ATOM   3206 HG11 VAL A 784      75.830  33.500  43.440  1.00  0.00           H
ATOM   3207 HG12 VAL A 784      75.400  35.090  42.830  1.00  0.00           H
ATOM   3208 HG13 VAL A 784      76.860  34.220  42.120  1.00  0.00           H
ATOM   3209  CG2 VAL A 784      75.170  32.010  41.250  1.00  0.00           C
ATOM   3210 HG21 VAL A 784      74.720  31.620  40.330  1.00  0.00           H
ATOM   3211 HG22 VAL A 784      74.900  31.400  42.150  1.00  0.00           H
ATOM   3212 HG23 VAL A 784      76.250  31.790  41.130  1.00  0.00           H
ATOM   3213  C   VAL A 784      72.910  34.860  42.640  1.00  0.00           C
ATOM   3214  O   VAL A 784      72.880  34.970  43.840  1.00  0.00           O
ATOM   3215  N   ARG A 785      72.460  35.780  41.750  1.00  0.00           N
ATOM   3216  HN  ARG A 785      72.210  35.410  40.860  1.00  0.00           H
ATOM   3217  CA  ARG A 785      72.070  37.170  42.110  1.00  0.00           C
ATOM   3218  HA  ARG A 785      72.890  37.510  42.730  1.00  0.00           H
ATOM   3219  CB  ARG A 785      71.970  38.170  40.850  1.00  0.00           C
ATOM   3220  HB1 ARG A 785      71.590  39.100  41.330  1.00  0.00           H
ATOM   3221  HB2 ARG A 785      71.280  37.750  40.090  1.00  0.00           H
ATOM   3222  CG  ARG A 785      73.400  38.540  40.200  1.00  0.00           C
ATOM   3223  HG1 ARG A 785      73.820  37.610  39.770  1.00  0.00           H
ATOM   3224  HG2 ARG A 785      74.080  38.680  41.080  1.00  0.00           H
ATOM   3225  CD  ARG A 785      73.510  39.740  39.240  1.00  0.00           C
ATOM   3226  HD1 ARG A 785      74.530  39.800  38.800  1.00  0.00           H
ATOM   3227  HD2 ARG A 785      73.160  40.690  39.710  1.00  0.00           H
ATOM   3228  NE  ARG A 785      72.630  39.450  38.090  1.00  0.00           N
ATOM   3229  HE  ARG A 785      72.930  38.740  37.460  1.00  0.00           H
ATOM   3230  CZ  ARG A 785      71.530  40.150  37.690  1.00  0.00           C
ATOM   3231  NH1 ARG A 785      70.880  41.160  38.270  1.00  0.00           N
ATOM   3232 HH11 ARG A 785      70.150  41.540  37.710  1.00  0.00           H
ATOM   3233 HH12 ARG A 785      71.470  41.700  38.880  1.00  0.00           H
ATOM   3234  NH2 ARG A 785      70.940  39.770  36.530  1.00  0.00           N
ATOM   3235 HH21 ARG A 785      71.450  39.070  36.030  1.00  0.00           H
ATOM   3236 HH22 ARG A 785      69.990  40.030  36.310  1.00  0.00           H
ATOM   3237  C   ARG A 785      70.770  37.270  42.860  1.00  0.00           C
ATOM   3238  O   ARG A 785      70.580  38.000  43.880  1.00  0.00           O
ATOM   3239  N   SER A 786      69.770  36.490  42.390  1.00  0.00           N
ATOM   3240  HN  SER A 786      69.910  36.040  41.510  1.00  0.00           H
ATOM   3241  CA  SER A 786      68.460  36.360  42.850  1.00  0.00           C
ATOM   3242  HA  SER A 786      68.040  37.340  43.010  1.00  0.00           H
ATOM   3243  CB  SER A 786      67.560  35.500  41.830  1.00  0.00           C
ATOM   3244  HB1 SER A 786      68.050  34.520  41.710  1.00  0.00           H
ATOM   3245  HB2 SER A 786      67.340  35.950  40.840  1.00  0.00           H
ATOM   3246  OG  SER A 786      66.290  35.160  42.450  1.00  0.00           O
ATOM   3247  HG1 SER A 786      65.810  35.970  42.590  1.00  0.00           H
ATOM   3248  C   SER A 786      68.480  35.840  44.180  1.00  0.00           C
ATOM   3249  O   SER A 786      67.810  36.290  45.090  1.00  0.00           O
ATOM   3250  N   THR A 787      69.300  34.740  44.370  1.00  0.00           N
ATOM   3251  HN  THR A 787      69.800  34.340  43.600  1.00  0.00           H
ATOM   3252  CA  THR A 787      69.440  34.030  45.600  1.00  0.00           C
ATOM   3253  HA  THR A 787      68.460  33.700  45.910  1.00  0.00           H
ATOM   3254  CB  THR A 787      70.240  32.820  45.430  1.00  0.00           C
ATOM   3255  HB  THR A 787      71.220  33.120  44.990  1.00  0.00           H
ATOM   3256  OG1 THR A 787      69.560  31.940  44.550  1.00  0.00           O
ATOM   3257  HG1 THR A 787      70.070  32.120  43.750  1.00  0.00           H
ATOM   3258  CG2 THR A 787      70.470  32.050  46.700  1.00  0.00           C
ATOM   3259 HG21 THR A 787      71.160  31.180  46.600  1.00  0.00           H
ATOM   3260 HG22 THR A 787      69.560  31.750  47.250  1.00  0.00           H
ATOM   3261 HG23 THR A 787      71.060  32.670  47.400  1.00  0.00           H
ATOM   3262  C   THR A 787      70.000  34.940  46.710  1.00  0.00           C
ATOM   3263  O   THR A 787      69.530  34.820  47.840  1.00  0.00           O
ATOM   3264  N   ILE A 788      70.940  35.850  46.380  1.00  0.00           N
ATOM   3265  HN  ILE A 788      71.290  35.980  45.460  1.00  0.00           H
ATOM   3266  CA  ILE A 788      71.400  36.840  47.340  1.00  0.00           C
ATOM   3267  HA  ILE A 788      71.670  36.330  48.250  1.00  0.00           H
ATOM   3268  CB  ILE A 788      72.710  37.530  46.900  1.00  0.00           C
ATOM   3269  HB  ILE A 788      72.560  38.100  45.940  1.00  0.00           H
ATOM   3270  CG2 ILE A 788      73.220  38.570  47.970  1.00  0.00           C
ATOM   3271 HG21 ILE A 788      72.380  39.230  48.260  1.00  0.00           H
ATOM   3272 HG22 ILE A 788      74.150  39.080  47.660  1.00  0.00           H
ATOM   3273 HG23 ILE A 788      73.520  38.010  48.880  1.00  0.00           H
ATOM   3274  CG1 ILE A 788      73.880  36.450  46.750  1.00  0.00           C
ATOM   3275 HG11 ILE A 788      73.560  35.660  46.040  1.00  0.00           H
ATOM   3276 HG12 ILE A 788      74.190  36.090  47.750  1.00  0.00           H
ATOM   3277  CD  ILE A 788      75.140  36.980  46.020  1.00  0.00           C
ATOM   3278  HD1 ILE A 788      75.930  36.210  45.910  1.00  0.00           H
ATOM   3279  HD2 ILE A 788      75.550  37.790  46.640  1.00  0.00           H
ATOM   3280  HD3 ILE A 788      74.920  37.400  45.020  1.00  0.00           H
ATOM   3281  C   ILE A 788      70.330  37.880  47.650  1.00  0.00           C
ATOM   3282  O   ILE A 788      70.130  38.240  48.760  1.00  0.00           O
ATOM   3283  N   SER A 789      69.620  38.310  46.590  1.00  0.00           N
ATOM   3284  HN  SER A 789      69.770  37.870  45.720  1.00  0.00           H
ATOM   3285  CA  SER A 789      68.560  39.360  46.590  1.00  0.00           C
ATOM   3286  HA  SER A 789      68.950  40.240  47.090  1.00  0.00           H
ATOM   3287  CB  SER A 789      68.130  39.830  45.220  1.00  0.00           C
ATOM   3288  HB1 SER A 789      67.830  38.950  44.610  1.00  0.00           H
ATOM   3289  HB2 SER A 789      69.050  40.280  44.800  1.00  0.00           H
ATOM   3290  OG  SER A 789      67.130  40.830  45.180  1.00  0.00           O
ATOM   3291  HG1 SER A 789      66.300  40.420  45.400  1.00  0.00           H
ATOM   3292  C   SER A 789      67.260  38.980  47.350  1.00  0.00           C
ATOM   3293  O   SER A 789      66.790  39.790  48.140  1.00  0.00           O
ATOM   3294  N   ASP A 790      66.670  37.780  47.060  1.00  0.00           N
ATOM   3295  HN  ASP A 790      67.110  37.230  46.360  1.00  0.00           H
ATOM   3296  CA  ASP A 790      65.510  37.320  47.770  1.00  0.00           C
ATOM   3297  HA  ASP A 790      64.680  37.990  47.630  1.00  0.00           H
ATOM   3298  CB  ASP A 790      65.070  35.940  47.240  1.00  0.00           C
ATOM   3299  HB1 ASP A 790      64.540  35.310  47.990  1.00  0.00           H
ATOM   3300  HB2 ASP A 790      65.990  35.370  47.010  1.00  0.00           H
ATOM   3301  CG  ASP A 790      64.300  35.960  45.940  1.00  0.00           C
ATOM   3302  OD1 ASP A 790      64.030  37.070  45.440  1.00  0.00           O
ATOM   3303  OD2 ASP A 790      64.000  34.920  45.390  1.00  0.00           O
ATOM   3304  C   ASP A 790      65.650  37.230  49.280  1.00  0.00           C
ATOM   3305  O   ASP A 790      64.700  37.560  50.000  1.00  0.00           O
ATOM   3306  N   PHE A 791      66.820  36.870  49.850  1.00  0.00           N
ATOM   3307  HN  PHE A 791      67.520  36.540  49.230  1.00  0.00           H
ATOM   3308  CA  PHE A 791      66.980  36.740  51.250  1.00  0.00           C
ATOM   3309  HA  PHE A 791      66.020  36.970  51.680  1.00  0.00           H
ATOM   3310  CB  PHE A 791      67.310  35.230  51.500  1.00  0.00           C
ATOM   3311  HB1 PHE A 791      67.410  34.930  52.570  1.00  0.00           H
ATOM   3312  HB2 PHE A 791      68.270  34.930  51.020  1.00  0.00           H
ATOM   3313  CG  PHE A 791      66.170  34.390  50.950  1.00  0.00           C
ATOM   3314  CD1 PHE A 791      65.050  34.160  51.700  1.00  0.00           C
ATOM   3315  HD1 PHE A 791      65.080  34.590  52.700  1.00  0.00           H
ATOM   3316  CE1 PHE A 791      63.970  33.470  51.220  1.00  0.00           C
ATOM   3317  HE1 PHE A 791      63.080  33.310  51.810  1.00  0.00           H
ATOM   3318  CZ  PHE A 791      63.960  32.980  49.850  1.00  0.00           C
ATOM   3319  HZ  PHE A 791      63.130  32.370  49.530  1.00  0.00           H
ATOM   3320  CD2 PHE A 791      66.250  33.830  49.620  1.00  0.00           C
ATOM   3321  HD2 PHE A 791      67.170  34.000  49.070  1.00  0.00           H
ATOM   3322  CE2 PHE A 791      65.120  33.140  49.130  1.00  0.00           C
ATOM   3323  HE2 PHE A 791      65.140  32.670  48.160  1.00  0.00           H
ATOM   3324  C   PHE A 791      67.870  37.710  51.940  1.00  0.00           C
ATOM   3325  O   PHE A 791      68.260  37.500  53.100  1.00  0.00           O
ATOM   3326  N   ALA A 792      68.200  38.810  51.180  1.00  0.00           N
ATOM   3327  HN  ALA A 792      67.820  39.050  50.290  1.00  0.00           H
ATOM   3328  CA  ALA A 792      69.040  39.820  51.660  1.00  0.00           C
ATOM   3329  HA  ALA A 792      70.050  39.450  51.730  1.00  0.00           H
ATOM   3330  CB  ALA A 792      69.050  40.930  50.560  1.00  0.00           C
ATOM   3331  HB1 ALA A 792      68.000  41.280  50.400  1.00  0.00           H
ATOM   3332  HB2 ALA A 792      69.470  40.550  49.600  1.00  0.00           H
ATOM   3333  HB3 ALA A 792      69.600  41.850  50.830  1.00  0.00           H
ATOM   3334  C   ALA A 792      68.630  40.460  53.000  1.00  0.00           C
ATOM   3335  O   ALA A 792      69.460  40.660  53.930  1.00  0.00           O
ATOM   3336  N   VAL A 793      67.380  40.840  53.070  1.00  0.00           N
ATOM   3337  HN  VAL A 793      66.670  40.710  52.380  1.00  0.00           H
ATOM   3338  CA  VAL A 793      66.730  41.450  54.230  1.00  0.00           C
ATOM   3339  HA  VAL A 793      67.350  42.170  54.730  1.00  0.00           H
ATOM   3340  CB  VAL A 793      65.490  42.390  53.930  1.00  0.00           C
ATOM   3341  HB  VAL A 793      64.690  41.880  53.360  1.00  0.00           H
ATOM   3342  CG1 VAL A 793      64.960  42.970  55.290  1.00  0.00           C
ATOM   3343 HG11 VAL A 793      64.300  43.790  54.960  1.00  0.00           H
ATOM   3344 HG12 VAL A 793      65.760  43.470  55.890  1.00  0.00           H
ATOM   3345 HG13 VAL A 793      64.440  42.160  55.840  1.00  0.00           H
ATOM   3346  CG2 VAL A 793      66.000  43.620  53.150  1.00  0.00           C
ATOM   3347 HG21 VAL A 793      66.440  43.240  52.210  1.00  0.00           H
ATOM   3348 HG22 VAL A 793      66.740  44.180  53.780  1.00  0.00           H
ATOM   3349 HG23 VAL A 793      65.150  44.330  53.040  1.00  0.00           H
ATOM   3350  C   VAL A 793      66.450  40.530  55.280  1.00  0.00           C
ATOM   3351  O   VAL A 793      66.630  40.820  56.510  1.00  0.00           O
ATOM   3352  N   PHE A 794      66.000  39.280  54.970  1.00  0.00           N
ATOM   3353  HN  PHE A 794      66.010  38.980  54.020  1.00  0.00           H
ATOM   3354  CA  PHE A 794      65.910  38.270  55.970  1.00  0.00           C
ATOM   3355  HA  PHE A 794      65.260  38.650  56.740  1.00  0.00           H
ATOM   3356  CB  PHE A 794      65.170  37.010  55.370  1.00  0.00           C
ATOM   3357  HB1 PHE A 794      65.670  36.560  54.480  1.00  0.00           H
ATOM   3358  HB2 PHE A 794      64.070  37.190  55.300  1.00  0.00           H
ATOM   3359  CG  PHE A 794      65.260  35.930  56.440  1.00  0.00           C
ATOM   3360  CD1 PHE A 794      66.010  34.750  56.200  1.00  0.00           C
ATOM   3361  HD1 PHE A 794      66.570  34.700  55.280  1.00  0.00           H
ATOM   3362  CE1 PHE A 794      66.090  33.740  57.080  1.00  0.00           C
ATOM   3363  HE1 PHE A 794      66.590  32.810  56.830  1.00  0.00           H
ATOM   3364  CZ  PHE A 794      65.400  33.820  58.290  1.00  0.00           C
ATOM   3365  HZ  PHE A 794      65.370  33.030  59.030  1.00  0.00           H
ATOM   3366  CD2 PHE A 794      64.520  35.980  57.590  1.00  0.00           C
ATOM   3367  HD2 PHE A 794      63.860  36.820  57.790  1.00  0.00           H
ATOM   3368  CE2 PHE A 794      64.540  34.860  58.480  1.00  0.00           C
ATOM   3369  HE2 PHE A 794      63.800  34.800  59.270  1.00  0.00           H
ATOM   3370  C   PHE A 794      67.280  37.910  56.670  1.00  0.00           C
ATOM   3371  O   PHE A 794      67.390  37.930  57.930  1.00  0.00           O
ATOM   3372  N   LEU A 795      68.340  37.800  55.860  1.00  0.00           N
ATOM   3373  HN  LEU A 795      68.210  37.720  54.880  1.00  0.00           H
ATOM   3374  CA  LEU A 795      69.740  37.680  56.250  1.00  0.00           C
ATOM   3375  HA  LEU A 795      69.940  36.820  56.850  1.00  0.00           H
ATOM   3376  CB  LEU A 795      70.590  37.440  55.010  1.00  0.00           C
ATOM   3377  HB1 LEU A 795      70.300  38.170  54.220  1.00  0.00           H
ATOM   3378  HB2 LEU A 795      70.390  36.420  54.620  1.00  0.00           H
ATOM   3379  CG  LEU A 795      72.140  37.560  55.120  1.00  0.00           C
ATOM   3380  HG  LEU A 795      72.300  38.560  55.560  1.00  0.00           H
ATOM   3381  CD1 LEU A 795      72.850  36.580  56.140  1.00  0.00           C
ATOM   3382 HD11 LEU A 795      72.500  36.750  57.170  1.00  0.00           H
ATOM   3383 HD12 LEU A 795      73.920  36.880  56.140  1.00  0.00           H
ATOM   3384 HD13 LEU A 795      72.620  35.510  55.940  1.00  0.00           H
ATOM   3385  CD2 LEU A 795      72.860  37.630  53.740  1.00  0.00           C
ATOM   3386 HD21 LEU A 795      73.900  38.010  53.880  1.00  0.00           H
ATOM   3387 HD22 LEU A 795      72.380  38.360  53.030  1.00  0.00           H
ATOM   3388 HD23 LEU A 795      72.850  36.650  53.220  1.00  0.00           H
ATOM   3389  C   LEU A 795      70.240  38.860  57.080  1.00  0.00           C
ATOM   3390  O   LEU A 795      70.960  38.740  58.070  1.00  0.00           O
ATOM   3391  N   THR A 796      69.790  40.110  56.760  1.00  0.00           N
ATOM   3392  HN  THR A 796      69.280  40.260  55.920  1.00  0.00           H
ATOM   3393  CA  THR A 796      70.290  41.300  57.440  1.00  0.00           C
ATOM   3394  HA  THR A 796      71.370  41.270  57.500  1.00  0.00           H
ATOM   3395  CB  THR A 796      69.720  42.520  56.730  1.00  0.00           C
ATOM   3396  HB  THR A 796      68.630  42.400  56.520  1.00  0.00           H
ATOM   3397  OG1 THR A 796      70.500  42.660  55.540  1.00  0.00           O
ATOM   3398  HG1 THR A 796      70.230  41.990  54.920  1.00  0.00           H
ATOM   3399  CG2 THR A 796      70.000  43.890  57.550  1.00  0.00           C
ATOM   3400 HG21 THR A 796      71.000  44.240  57.200  1.00  0.00           H
ATOM   3401 HG22 THR A 796      69.940  43.720  58.650  1.00  0.00           H
ATOM   3402 HG23 THR A 796      69.270  44.700  57.370  1.00  0.00           H
ATOM   3403  C   THR A 796      69.600  41.310  58.810  1.00  0.00           C
ATOM   3404  O   THR A 796      70.300  41.620  59.750  1.00  0.00           O
ATOM   3405  N   ILE A 797      68.340  40.850  58.980  1.00  0.00           N
ATOM   3406  HN  ILE A 797      67.680  40.850  58.230  1.00  0.00           H
ATOM   3407  CA  ILE A 797      67.760  40.660  60.260  1.00  0.00           C
ATOM   3408  HA  ILE A 797      67.960  41.570  60.780  1.00  0.00           H
ATOM   3409  CB  ILE A 797      66.210  40.570  60.150  1.00  0.00           C
ATOM   3410  HB  ILE A 797      65.980  39.710  59.480  1.00  0.00           H
ATOM   3411  CG2 ILE A 797      65.460  40.490  61.500  1.00  0.00           C
ATOM   3412 HG21 ILE A 797      65.470  41.370  62.180  1.00  0.00           H
ATOM   3413 HG22 ILE A 797      65.850  39.600  62.040  1.00  0.00           H
ATOM   3414 HG23 ILE A 797      64.390  40.430  61.230  1.00  0.00           H
ATOM   3415  CG1 ILE A 797      65.720  41.810  59.480  1.00  0.00           C
ATOM   3416 HG11 ILE A 797      66.270  42.090  58.560  1.00  0.00           H
ATOM   3417 HG12 ILE A 797      65.640  42.660  60.180  1.00  0.00           H
ATOM   3418  CD  ILE A 797      64.290  41.630  58.830  1.00  0.00           C
ATOM   3419  HD1 ILE A 797      64.170  42.620  58.340  1.00  0.00           H
ATOM   3420  HD2 ILE A 797      63.420  41.490  59.500  1.00  0.00           H
ATOM   3421  HD3 ILE A 797      64.240  40.830  58.060  1.00  0.00           H
ATOM   3422  C   ILE A 797      68.370  39.570  61.120  1.00  0.00           C
ATOM   3423  O   ILE A 797      68.850  39.850  62.210  1.00  0.00           O
ATOM   3424  N   VAL A 798      68.560  38.370  60.550  1.00  0.00           N
ATOM   3425  HN  VAL A 798      68.080  38.190  59.700  1.00  0.00           H
ATOM   3426  CA  VAL A 798      69.100  37.180  61.170  1.00  0.00           C
ATOM   3427  HA  VAL A 798      68.560  37.020  62.090  1.00  0.00           H
ATOM   3428  CB  VAL A 798      69.110  36.010  60.290  1.00  0.00           C
ATOM   3429  HB  VAL A 798      69.350  36.180  59.220  1.00  0.00           H
ATOM   3430  CG1 VAL A 798      69.900  34.780  60.710  1.00  0.00           C
ATOM   3431 HG11 VAL A 798      70.930  35.120  60.950  1.00  0.00           H
ATOM   3432 HG12 VAL A 798      69.930  34.010  59.910  1.00  0.00           H
ATOM   3433 HG13 VAL A 798      69.470  34.360  61.640  1.00  0.00           H
ATOM   3434  CG2 VAL A 798      67.640  35.540  60.190  1.00  0.00           C
ATOM   3435 HG21 VAL A 798      67.220  35.530  61.220  1.00  0.00           H
ATOM   3436 HG22 VAL A 798      67.660  34.490  59.850  1.00  0.00           H
ATOM   3437 HG23 VAL A 798      67.030  36.210  59.560  1.00  0.00           H
ATOM   3438  C   VAL A 798      70.510  37.390  61.800  1.00  0.00           C
ATOM   3439  O   VAL A 798      70.800  37.110  62.950  1.00  0.00           O
ATOM   3440  N   ILE A 799      71.460  37.950  61.020  1.00  0.00           N
ATOM   3441  HN  ILE A 799      71.190  38.280  60.100  1.00  0.00           H
ATOM   3442  CA  ILE A 799      72.720  38.340  61.530  1.00  0.00           C
ATOM   3443  HA  ILE A 799      73.130  37.500  62.070  1.00  0.00           H
ATOM   3444  CB  ILE A 799      73.700  38.870  60.430  1.00  0.00           C
ATOM   3445  HB  ILE A 799      73.070  39.620  59.890  1.00  0.00           H
ATOM   3446  CG2 ILE A 799      74.810  39.670  61.090  1.00  0.00           C
ATOM   3447 HG21 ILE A 799      75.270  39.060  61.890  1.00  0.00           H
ATOM   3448 HG22 ILE A 799      74.440  40.620  61.530  1.00  0.00           H
ATOM   3449 HG23 ILE A 799      75.580  39.890  60.310  1.00  0.00           H
ATOM   3450  CG1 ILE A 799      74.170  37.800  59.490  1.00  0.00           C
ATOM   3451 HG11 ILE A 799      74.800  38.330  58.750  1.00  0.00           H
ATOM   3452 HG12 ILE A 799      73.280  37.420  58.950  1.00  0.00           H
ATOM   3453  CD  ILE A 799      74.970  36.680  60.080  1.00  0.00           C
ATOM   3454  HD1 ILE A 799      75.990  36.980  60.420  1.00  0.00           H
ATOM   3455  HD2 ILE A 799      75.120  35.990  59.230  1.00  0.00           H
ATOM   3456  HD3 ILE A 799      74.540  36.130  60.940  1.00  0.00           H
ATOM   3457  C   ILE A 799      72.690  39.410  62.660  1.00  0.00           C
ATOM   3458  O   ILE A 799      73.410  39.280  63.620  1.00  0.00           O
ATOM   3459  N   MET A 800      71.880  40.500  62.500  1.00  0.00           N
ATOM   3460  HN  MET A 800      71.320  40.630  61.690  1.00  0.00           H
ATOM   3461  CA  MET A 800      71.770  41.570  63.440  1.00  0.00           C
ATOM   3462  HA  MET A 800      72.800  41.820  63.650  1.00  0.00           H
ATOM   3463  CB  MET A 800      70.930  42.810  62.940  1.00  0.00           C
ATOM   3464  HB1 MET A 800      70.590  43.420  63.800  1.00  0.00           H
ATOM   3465  HB2 MET A 800      70.080  42.480  62.300  1.00  0.00           H
ATOM   3466  CG  MET A 800      71.720  43.780  62.030  1.00  0.00           C
ATOM   3467  HG1 MET A 800      71.100  44.440  61.380  1.00  0.00           H
ATOM   3468  HG2 MET A 800      72.310  43.140  61.340  1.00  0.00           H
ATOM   3469  SD  MET A 800      73.000  44.740  62.950  1.00  0.00           S
ATOM   3470  CE  MET A 800      74.100  45.400  61.680  1.00  0.00           C
ATOM   3471  HE1 MET A 800      73.480  46.050  61.010  1.00  0.00           H
ATOM   3472  HE2 MET A 800      74.660  44.640  61.090  1.00  0.00           H
ATOM   3473  HE3 MET A 800      74.850  46.070  62.140  1.00  0.00           H
ATOM   3474  C   MET A 800      71.180  41.120  64.720  1.00  0.00           C
ATOM   3475  O   MET A 800      71.630  41.600  65.780  1.00  0.00           O
ATOM   3476  N   VAL A 801      70.210  40.170  64.730  1.00  0.00           N
ATOM   3477  HN  VAL A 801      69.780  39.890  63.880  1.00  0.00           H
ATOM   3478  CA  VAL A 801      69.650  39.610  65.950  1.00  0.00           C
ATOM   3479  HA  VAL A 801      69.540  40.490  66.580  1.00  0.00           H
ATOM   3480  CB  VAL A 801      68.340  38.820  65.610  1.00  0.00           C
ATOM   3481  HB  VAL A 801      68.510  37.970  64.930  1.00  0.00           H
ATOM   3482  CG1 VAL A 801      67.780  38.230  66.920  1.00  0.00           C
ATOM   3483 HG11 VAL A 801      68.310  37.330  67.290  1.00  0.00           H
ATOM   3484 HG12 VAL A 801      66.700  37.990  66.800  1.00  0.00           H
ATOM   3485 HG13 VAL A 801      67.720  38.960  67.750  1.00  0.00           H
ATOM   3486  CG2 VAL A 801      67.300  39.690  64.960  1.00  0.00           C
ATOM   3487 HG21 VAL A 801      67.620  40.400  64.170  1.00  0.00           H
ATOM   3488 HG22 VAL A 801      66.900  40.300  65.800  1.00  0.00           H
ATOM   3489 HG23 VAL A 801      66.510  39.050  64.520  1.00  0.00           H
ATOM   3490  C   VAL A 801      70.650  38.760  66.620  1.00  0.00           C
ATOM   3491  O   VAL A 801      70.810  38.850  67.840  1.00  0.00           O
ATOM   3492  N   THR A 802      71.440  38.020  65.920  1.00  0.00           N
ATOM   3493  HN  THR A 802      71.240  37.930  64.950  1.00  0.00           H
ATOM   3494  CA  THR A 802      72.540  37.260  66.430  1.00  0.00           C
ATOM   3495  HA  THR A 802      72.220  36.570  67.190  1.00  0.00           H
ATOM   3496  CB  THR A 802      73.170  36.340  65.360  1.00  0.00           C
ATOM   3497  HB  THR A 802      73.760  36.930  64.640  1.00  0.00           H
ATOM   3498  OG1 THR A 802      72.240  35.490  64.650  1.00  0.00           O
ATOM   3499  HG1 THR A 802      71.890  36.080  63.980  1.00  0.00           H
ATOM   3500  CG2 THR A 802      74.240  35.400  65.950  1.00  0.00           C
ATOM   3501 HG21 THR A 802      74.880  35.940  66.670  1.00  0.00           H
ATOM   3502 HG22 THR A 802      74.960  34.960  65.230  1.00  0.00           H
ATOM   3503 HG23 THR A 802      73.870  34.470  66.440  1.00  0.00           H
ATOM   3504  C   THR A 802      73.730  38.100  67.060  1.00  0.00           C
ATOM   3505  O   THR A 802      74.210  37.750  68.140  1.00  0.00           O
ATOM   3506  N   ILE A 803      74.120  39.260  66.400  1.00  0.00           N
ATOM   3507  HN  ILE A 803      73.780  39.520  65.500  1.00  0.00           H
ATOM   3508  CA  ILE A 803      75.130  40.100  67.000  1.00  0.00           C
ATOM   3509  HA  ILE A 803      75.870  39.390  67.340  1.00  0.00           H
ATOM   3510  CB  ILE A 803      75.890  41.010  66.020  1.00  0.00           C
ATOM   3511  HB  ILE A 803      76.120  40.460  65.090  1.00  0.00           H
ATOM   3512  CG2 ILE A 803      74.980  42.210  65.660  1.00  0.00           C
ATOM   3513 HG21 ILE A 803      75.440  42.560  64.710  1.00  0.00           H
ATOM   3514 HG22 ILE A 803      74.810  42.980  66.440  1.00  0.00           H
ATOM   3515 HG23 ILE A 803      74.030  41.800  65.250  1.00  0.00           H
ATOM   3516  CG1 ILE A 803      77.190  41.510  66.820  1.00  0.00           C
ATOM   3517 HG11 ILE A 803      76.930  42.210  67.640  1.00  0.00           H
ATOM   3518 HG12 ILE A 803      77.700  42.090  66.020  1.00  0.00           H
ATOM   3519  CD  ILE A 803      78.130  40.330  67.370  1.00  0.00           C
ATOM   3520  HD1 ILE A 803      79.150  40.750  67.300  1.00  0.00           H
ATOM   3521  HD2 ILE A 803      78.070  39.340  66.860  1.00  0.00           H
ATOM   3522  HD3 ILE A 803      77.900  40.190  68.450  1.00  0.00           H
ATOM   3523  C   ILE A 803      74.740  40.780  68.390  1.00  0.00           C
ATOM   3524  O   ILE A 803      75.470  40.730  69.310  1.00  0.00           O
ATOM   3525  N   ASP A 804      73.420  41.190  68.500  1.00  0.00           N
ATOM   3526  HN  ASP A 804      72.970  41.190  67.620  1.00  0.00           H
ATOM   3527  CA  ASP A 804      72.750  41.590  69.730  1.00  0.00           C
ATOM   3528  HA  ASP A 804      73.330  42.390  70.170  1.00  0.00           H
ATOM   3529  CB  ASP A 804      71.350  42.240  69.350  1.00  0.00           C
ATOM   3530  HB1 ASP A 804      70.750  41.470  68.810  1.00  0.00           H
ATOM   3531  HB2 ASP A 804      71.570  43.080  68.670  1.00  0.00           H
ATOM   3532  CG  ASP A 804      70.690  42.620  70.590  1.00  0.00           C
ATOM   3533  OD1 ASP A 804      71.210  43.560  71.300  1.00  0.00           O
ATOM   3534  OD2 ASP A 804      69.650  42.010  70.980  1.00  0.00           O
ATOM   3535  C   ASP A 804      72.720  40.510  70.940  1.00  0.00           C
ATOM   3536  O   ASP A 804      72.640  40.880  72.170  1.00  0.00           O
ATOM   3537  N   TYR A 805      72.650  39.190  70.530  1.00  0.00           N
ATOM   3538  HN  TYR A 805      72.460  38.920  69.590  1.00  0.00           H
ATOM   3539  CA  TYR A 805      72.660  38.130  71.450  1.00  0.00           C
ATOM   3540  HA  TYR A 805      72.040  38.360  72.310  1.00  0.00           H
ATOM   3541  CB  TYR A 805      72.190  36.880  70.710  1.00  0.00           C
ATOM   3542  HB1 TYR A 805      72.970  36.520  70.010  1.00  0.00           H
ATOM   3543  HB2 TYR A 805      71.400  37.230  70.020  1.00  0.00           H
ATOM   3544  CG  TYR A 805      71.700  35.770  71.710  1.00  0.00           C
ATOM   3545  CD1 TYR A 805      70.400  35.870  72.270  1.00  0.00           C
ATOM   3546  HD1 TYR A 805      69.710  36.610  71.910  1.00  0.00           H
ATOM   3547  CE1 TYR A 805      69.850  34.830  73.000  1.00  0.00           C
ATOM   3548  HE1 TYR A 805      68.830  34.880  73.340  1.00  0.00           H
ATOM   3549  CZ  TYR A 805      70.690  33.800  73.360  1.00  0.00           C
ATOM   3550  OH  TYR A 805      70.150  32.820  74.250  1.00  0.00           O
ATOM   3551  HH  TYR A 805      70.780  32.130  74.440  1.00  0.00           H
ATOM   3552  CD2 TYR A 805      72.500  34.630  71.930  1.00  0.00           C
ATOM   3553  HD2 TYR A 805      73.450  34.480  71.420  1.00  0.00           H
ATOM   3554  CE2 TYR A 805      71.940  33.670  72.780  1.00  0.00           C
ATOM   3555  HE2 TYR A 805      72.540  32.840  73.120  1.00  0.00           H
ATOM   3556  C   TYR A 805      74.110  37.980  72.000  1.00  0.00           C
ATOM   3557  O   TYR A 805      74.480  37.900  73.170  1.00  0.00           O
ATOM   3558  N   LEU A 806      75.070  37.950  71.020  1.00  0.00           N
ATOM   3559  HN  LEU A 806      74.780  38.100  70.080  1.00  0.00           H
ATOM   3560  CA  LEU A 806      76.500  37.890  71.310  1.00  0.00           C
ATOM   3561  HA  LEU A 806      76.560  36.950  71.820  1.00  0.00           H
ATOM   3562  CB  LEU A 806      77.250  37.740  69.970  1.00  0.00           C
ATOM   3563  HB1 LEU A 806      78.320  38.020  69.950  1.00  0.00           H
ATOM   3564  HB2 LEU A 806      76.890  38.500  69.250  1.00  0.00           H
ATOM   3565  CG  LEU A 806      77.130  36.330  69.340  1.00  0.00           C
ATOM   3566  HG  LEU A 806      76.070  36.000  69.290  1.00  0.00           H
ATOM   3567  CD1 LEU A 806      77.660  36.340  67.970  1.00  0.00           C
ATOM   3568 HD11 LEU A 806      77.350  35.390  67.480  1.00  0.00           H
ATOM   3569 HD12 LEU A 806      78.750  36.580  68.010  1.00  0.00           H
ATOM   3570 HD13 LEU A 806      77.170  37.170  67.420  1.00  0.00           H
ATOM   3571  CD2 LEU A 806      78.000  35.370  70.130  1.00  0.00           C
ATOM   3572 HD21 LEU A 806      78.010  34.340  69.710  1.00  0.00           H
ATOM   3573 HD22 LEU A 806      77.850  35.440  71.230  1.00  0.00           H
ATOM   3574 HD23 LEU A 806      79.060  35.700  70.030  1.00  0.00           H
ATOM   3575  C   LEU A 806      77.140  39.010  72.120  1.00  0.00           C
ATOM   3576  O   LEU A 806      77.810  38.790  73.140  1.00  0.00           O
ATOM   3577  N   VAL A 807      76.830  40.270  71.760  1.00  0.00           N
ATOM   3578  HN  VAL A 807      76.200  40.390  71.000  1.00  0.00           H
ATOM   3579  CA  VAL A 807      77.270  41.530  72.330  1.00  0.00           C
ATOM   3580  HA  VAL A 807      78.340  41.410  72.290  1.00  0.00           H
ATOM   3581  CB  VAL A 807      76.980  42.730  71.380  1.00  0.00           C
ATOM   3582  HB  VAL A 807      75.990  42.620  70.880  1.00  0.00           H
ATOM   3583  CG1 VAL A 807      77.080  43.970  72.240  1.00  0.00           C
ATOM   3584 HG11 VAL A 807      76.210  43.990  72.930  1.00  0.00           H
ATOM   3585 HG12 VAL A 807      77.120  44.930  71.670  1.00  0.00           H
ATOM   3586 HG13 VAL A 807      78.000  43.890  72.870  1.00  0.00           H
ATOM   3587  CG2 VAL A 807      78.080  42.870  70.370  1.00  0.00           C
ATOM   3588 HG21 VAL A 807      78.070  41.890  69.820  1.00  0.00           H
ATOM   3589 HG22 VAL A 807      79.030  43.000  70.920  1.00  0.00           H
ATOM   3590 HG23 VAL A 807      77.940  43.700  69.640  1.00  0.00           H
ATOM   3591  C   VAL A 807      76.990  41.710  73.850  1.00  0.00           C
ATOM   3592  O   VAL A 807      77.910  41.900  74.620  1.00  0.00           O
ATOM   3593  N   GLY A 808      75.800  41.470  74.350  1.00  0.00           N
ATOM   3594  HN  GLY A 808      74.950  41.450  73.820  1.00  0.00           H
ATOM   3595  CA  GLY A 808      75.500  41.360  75.790  1.00  0.00           C
ATOM   3596  HA1 GLY A 808      76.380  41.040  76.340  1.00  0.00           H
ATOM   3597  HA2 GLY A 808      74.660  40.700  75.920  1.00  0.00           H
ATOM   3598  C   GLY A 808      75.170  42.700  76.390  1.00  0.00           C
ATOM   3599  O   GLY A 808      75.330  42.950  77.580  1.00  0.00           O
ATOM   3600  N   VAL A 809      74.620  43.610  75.550  1.00  0.00           N
ATOM   3601  HN  VAL A 809      74.400  43.360  74.610  1.00  0.00           H
ATOM   3602  CA  VAL A 809      74.150  44.940  75.900  1.00  0.00           C
ATOM   3603  HA  VAL A 809      74.390  45.100  76.940  1.00  0.00           H
ATOM   3604  CB  VAL A 809      74.710  46.090  74.960  1.00  0.00           C
ATOM   3605  HB  VAL A 809      74.430  45.890  73.910  1.00  0.00           H
ATOM   3606  CG1 VAL A 809      74.100  47.360  75.340  1.00  0.00           C
ATOM   3607 HG11 VAL A 809      74.800  48.080  74.870  1.00  0.00           H
ATOM   3608 HG12 VAL A 809      74.160  47.550  76.440  1.00  0.00           H
ATOM   3609 HG13 VAL A 809      73.020  47.430  75.080  1.00  0.00           H
ATOM   3610  CG2 VAL A 809      76.220  46.090  75.110  1.00  0.00           C
ATOM   3611 HG21 VAL A 809      76.690  45.100  74.930  1.00  0.00           H
ATOM   3612 HG22 VAL A 809      76.550  46.500  76.090  1.00  0.00           H
ATOM   3613 HG23 VAL A 809      76.710  46.630  74.270  1.00  0.00           H
ATOM   3614  C   VAL A 809      72.600  44.840  75.760  1.00  0.00           C
ATOM   3615  O   VAL A 809      72.080  44.390  74.680  1.00  0.00           O
ATOM   3616  N   PRO A 810      71.690  45.230  76.690  1.00  0.00           N
ATOM   3617  CD  PRO A 810      72.010  45.170  78.090  1.00  0.00           C
ATOM   3618  HD1 PRO A 810      72.830  45.870  78.360  1.00  0.00           H
ATOM   3619  HD2 PRO A 810      72.330  44.130  78.340  1.00  0.00           H
ATOM   3620  CA  PRO A 810      70.290  44.800  76.500  1.00  0.00           C
ATOM   3621  HA  PRO A 810      70.220  43.890  75.930  1.00  0.00           H
ATOM   3622  CB  PRO A 810      69.710  44.590  77.900  1.00  0.00           C
ATOM   3623  HB1 PRO A 810      69.680  43.540  78.250  1.00  0.00           H
ATOM   3624  HB2 PRO A 810      68.650  44.960  77.950  1.00  0.00           H
ATOM   3625  CG  PRO A 810      70.690  45.350  78.790  1.00  0.00           C
ATOM   3626  HG1 PRO A 810      70.340  46.400  78.830  1.00  0.00           H
ATOM   3627  HG2 PRO A 810      70.610  45.000  79.840  1.00  0.00           H
ATOM   3628  C   PRO A 810      69.560  45.860  75.740  1.00  0.00           C
ATOM   3629  O   PRO A 810      68.810  46.650  76.280  1.00  0.00           O
ATOM   3630  N   SER A 811      69.640  45.890  74.390  1.00  0.00           N
ATOM   3631  HN  SER A 811      70.350  45.300  74.010  1.00  0.00           H
ATOM   3632  CA  SER A 811      68.710  46.580  73.530  1.00  0.00           C
ATOM   3633  HA  SER A 811      68.920  47.630  73.630  1.00  0.00           H
ATOM   3634  CB  SER A 811      69.030  46.070  72.170  1.00  0.00           C
ATOM   3635  HB1 SER A 811      70.090  46.220  71.860  1.00  0.00           H
ATOM   3636  HB2 SER A 811      68.500  46.580  71.340  1.00  0.00           H
ATOM   3637  OG  SER A 811      68.780  44.650  72.070  1.00  0.00           O
ATOM   3638  HG1 SER A 811      69.600  44.350  71.660  1.00  0.00           H
ATOM   3639  C   SER A 811      67.220  46.330  73.840  1.00  0.00           C
ATOM   3640  O   SER A 811      66.760  45.260  74.230  1.00  0.00           O
ATOM   3641  N   PRO A 812      66.410  47.350  73.690  1.00  0.00           N
ATOM   3642  CD  PRO A 812      66.880  48.730  73.900  1.00  0.00           C
ATOM   3643  HD1 PRO A 812      67.540  49.050  73.060  1.00  0.00           H
ATOM   3644  HD2 PRO A 812      67.340  48.870  74.900  1.00  0.00           H
ATOM   3645  CA  PRO A 812      64.990  47.270  73.810  1.00  0.00           C
ATOM   3646  HA  PRO A 812      64.610  47.190  74.820  1.00  0.00           H
ATOM   3647  CB  PRO A 812      64.520  48.710  73.460  1.00  0.00           C
ATOM   3648  HB1 PRO A 812      63.540  49.020  73.880  1.00  0.00           H
ATOM   3649  HB2 PRO A 812      64.440  48.790  72.350  1.00  0.00           H
ATOM   3650  CG  PRO A 812      65.650  49.630  73.910  1.00  0.00           C
ATOM   3651  HG1 PRO A 812      65.790  50.560  73.310  1.00  0.00           H
ATOM   3652  HG2 PRO A 812      65.480  49.960  74.960  1.00  0.00           H
ATOM   3653  C   PRO A 812      64.380  46.250  72.880  1.00  0.00           C
ATOM   3654  O   PRO A 812      64.380  46.470  71.680  1.00  0.00           O
ATOM   3655  N   LYS A 813      63.750  45.230  73.500  1.00  0.00           N
ATOM   3656  HN  LYS A 813      63.710  45.120  74.490  1.00  0.00           H
ATOM   3657  CA  LYS A 813      63.090  44.120  72.810  1.00  0.00           C
ATOM   3658  HA  LYS A 813      63.620  44.030  71.870  1.00  0.00           H
ATOM   3659  CB  LYS A 813      63.330  42.800  73.600  1.00  0.00           C
ATOM   3660  HB1 LYS A 813      62.790  41.980  73.100  1.00  0.00           H
ATOM   3661  HB2 LYS A 813      62.960  42.880  74.640  1.00  0.00           H
ATOM   3662  CG  LYS A 813      64.820  42.390  73.670  1.00  0.00           C
ATOM   3663  HG1 LYS A 813      64.900  41.630  74.470  1.00  0.00           H
ATOM   3664  HG2 LYS A 813      65.330  43.310  74.050  1.00  0.00           H
ATOM   3665  CD  LYS A 813      65.500  41.900  72.380  1.00  0.00           C
ATOM   3666  HD1 LYS A 813      65.610  42.630  71.550  1.00  0.00           H
ATOM   3667  HD2 LYS A 813      64.890  41.040  72.020  1.00  0.00           H
ATOM   3668  CE  LYS A 813      66.950  41.480  72.600  1.00  0.00           C
ATOM   3669  HE1 LYS A 813      67.420  41.460  71.590  1.00  0.00           H
ATOM   3670  HE2 LYS A 813      67.040  40.460  73.020  1.00  0.00           H
ATOM   3671  NZ  LYS A 813      67.660  42.500  73.410  1.00  0.00           N
ATOM   3672  HZ1 LYS A 813      68.620  42.130  73.530  1.00  0.00           H
ATOM   3673  HZ2 LYS A 813      67.290  42.730  74.350  1.00  0.00           H
ATOM   3674  HZ3 LYS A 813      67.810  43.380  72.870  1.00  0.00           H
ATOM   3675  C   LYS A 813      61.690  44.190  72.410  1.00  0.00           C
ATOM   3676  O   LYS A 813      60.940  45.040  72.940  1.00  0.00           O
ATOM   3677  N   LEU A 814      61.270  43.400  71.470  1.00  0.00           N
ATOM   3678  HN  LEU A 814      61.940  42.850  70.970  1.00  0.00           H
ATOM   3679  CA  LEU A 814      59.920  43.150  71.110  1.00  0.00           C
ATOM   3680  HA  LEU A 814      59.410  44.100  71.010  1.00  0.00           H
ATOM   3681  CB  LEU A 814      59.970  42.230  69.850  1.00  0.00           C
ATOM   3682  HB1 LEU A 814      60.570  41.310  70.040  1.00  0.00           H
ATOM   3683  HB2 LEU A 814      60.430  42.830  69.040  1.00  0.00           H
ATOM   3684  CG  LEU A 814      58.580  41.640  69.410  1.00  0.00           C
ATOM   3685  HG  LEU A 814      58.130  41.250  70.340  1.00  0.00           H
ATOM   3686  CD1 LEU A 814      57.590  42.740  68.910  1.00  0.00           C
ATOM   3687 HD11 LEU A 814      56.690  42.210  68.520  1.00  0.00           H
ATOM   3688 HD12 LEU A 814      57.970  43.350  68.070  1.00  0.00           H
ATOM   3689 HD13 LEU A 814      57.170  43.380  69.720  1.00  0.00           H
ATOM   3690  CD2 LEU A 814      58.650  40.610  68.200  1.00  0.00           C
ATOM   3691 HD21 LEU A 814      58.910  41.150  67.280  1.00  0.00           H
ATOM   3692 HD22 LEU A 814      57.700  40.100  67.970  1.00  0.00           H
ATOM   3693 HD23 LEU A 814      59.440  39.830  68.380  1.00  0.00           H
ATOM   3694  C   LEU A 814      59.210  42.430  72.240  1.00  0.00           C
ATOM   3695  O   LEU A 814      59.700  41.550  72.900  1.00  0.00           O
ATOM   3696  N   HSD A 815      57.940  42.750  72.620  1.00  0.00           N
ATOM   3697  HN  HSD A 815      57.390  43.380  72.060  1.00  0.00           H
ATOM   3698  CA  HSD A 815      57.270  42.430  73.780  1.00  0.00           C
ATOM   3699  HA  HSD A 815      57.950  41.860  74.390  1.00  0.00           H
ATOM   3700  CB  HSD A 815      56.760  43.570  74.660  1.00  0.00           C
ATOM   3701  HB1 HSD A 815      56.100  43.220  75.480  1.00  0.00           H
ATOM   3702  HB2 HSD A 815      56.280  44.290  73.970  1.00  0.00           H
ATOM   3703  ND1 HSD A 815      57.980  44.550  76.720  1.00  0.00           N
ATOM   3704  HD1 HSD A 815      57.640  43.850  77.340  1.00  0.00           H
ATOM   3705  CG  HSD A 815      57.820  44.470  75.340  1.00  0.00           C
ATOM   3706  CE1 HSD A 815      58.890  45.550  76.880  1.00  0.00           C
ATOM   3707  HE1 HSD A 815      59.230  45.860  77.870  1.00  0.00           H
ATOM   3708  NE2 HSD A 815      59.330  46.120  75.750  1.00  0.00           N
ATOM   3709  CD2 HSD A 815      58.590  45.480  74.770  1.00  0.00           C
ATOM   3710  HD2 HSD A 815      58.720  45.780  73.740  1.00  0.00           H
ATOM   3711  C   HSD A 815      56.130  41.610  73.280  1.00  0.00           C
ATOM   3712  O   HSD A 815      55.040  42.030  73.360  1.00  0.00           O
ATOM   3713  N   VAL A 816      56.400  40.340  72.830  1.00  0.00           N
ATOM   3714  HN  VAL A 816      57.340  40.040  72.720  1.00  0.00           H
ATOM   3715  CA  VAL A 816      55.430  39.360  72.400  1.00  0.00           C
ATOM   3716  HA  VAL A 816      54.510  39.870  72.140  1.00  0.00           H
ATOM   3717  CB  VAL A 816      55.790  38.830  70.970  1.00  0.00           C
ATOM   3718  HB  VAL A 816      55.780  39.740  70.350  1.00  0.00           H
ATOM   3719  CG1 VAL A 816      57.090  38.050  70.910  1.00  0.00           C
ATOM   3720 HG11 VAL A 816      57.950  38.640  71.280  1.00  0.00           H
ATOM   3721 HG12 VAL A 816      57.350  37.690  69.890  1.00  0.00           H
ATOM   3722 HG13 VAL A 816      57.040  37.140  71.540  1.00  0.00           H
ATOM   3723  CG2 VAL A 816      54.580  38.020  70.440  1.00  0.00           C
ATOM   3724 HG21 VAL A 816      54.360  37.130  71.060  1.00  0.00           H
ATOM   3725 HG22 VAL A 816      54.820  37.660  69.420  1.00  0.00           H
ATOM   3726 HG23 VAL A 816      53.650  38.610  70.300  1.00  0.00           H
ATOM   3727  C   VAL A 816      55.190  38.150  73.400  1.00  0.00           C
ATOM   3728  O   VAL A 816      56.160  37.700  74.040  1.00  0.00           O
ATOM   3729  N   PRO A 817      53.960  37.610  73.650  1.00  0.00           N
ATOM   3730  CD  PRO A 817      52.730  38.240  73.220  1.00  0.00           C
ATOM   3731  HD1 PRO A 817      52.660  38.400  72.120  1.00  0.00           H
ATOM   3732  HD2 PRO A 817      52.670  39.230  73.730  1.00  0.00           H
ATOM   3733  CA  PRO A 817      53.700  36.510  74.550  1.00  0.00           C
ATOM   3734  HA  PRO A 817      54.310  36.550  75.440  1.00  0.00           H
ATOM   3735  CB  PRO A 817      52.260  36.640  74.890  1.00  0.00           C
ATOM   3736  HB1 PRO A 817      52.260  37.290  75.780  1.00  0.00           H
ATOM   3737  HB2 PRO A 817      51.790  35.660  75.130  1.00  0.00           H
ATOM   3738  CG  PRO A 817      51.620  37.320  73.690  1.00  0.00           C
ATOM   3739  HG1 PRO A 817      51.540  36.660  72.810  1.00  0.00           H
ATOM   3740  HG2 PRO A 817      50.670  37.770  74.040  1.00  0.00           H
ATOM   3741  C   PRO A 817      54.060  35.190  73.860  1.00  0.00           C
ATOM   3742  O   PRO A 817      54.000  35.070  72.620  1.00  0.00           O
ATOM   3743  N   GLU A 818      54.480  34.230  74.640  1.00  0.00           N
ATOM   3744  HN  GLU A 818      54.540  34.270  75.630  1.00  0.00           H
ATOM   3745  CA  GLU A 818      54.710  32.880  74.110  1.00  0.00           C
ATOM   3746  HA  GLU A 818      55.130  32.980  73.130  1.00  0.00           H
ATOM   3747  CB  GLU A 818      55.780  32.280  75.030  1.00  0.00           C
ATOM   3748  HB1 GLU A 818      56.050  31.210  74.850  1.00  0.00           H
ATOM   3749  HB2 GLU A 818      55.290  32.270  76.030  1.00  0.00           H
ATOM   3750  CG  GLU A 818      57.090  33.000  74.960  1.00  0.00           C
ATOM   3751  HG1 GLU A 818      56.960  34.100  74.990  1.00  0.00           H
ATOM   3752  HG2 GLU A 818      57.440  32.590  73.980  1.00  0.00           H
ATOM   3753  CD  GLU A 818      58.110  32.510  75.930  1.00  0.00           C
ATOM   3754  OE1 GLU A 818      58.100  32.890  77.150  1.00  0.00           O
ATOM   3755  OE2 GLU A 818      59.090  31.800  75.530  1.00  0.00           O
ATOM   3756  C   GLU A 818      53.400  32.140  73.970  1.00  0.00           C
ATOM   3757  O   GLU A 818      53.170  31.430  72.980  1.00  0.00           O
ATOM   3758  N   LYS A 819      52.380  32.360  74.850  1.00  0.00           N
ATOM   3759  HN  LYS A 819      52.510  32.800  75.740  1.00  0.00           H
ATOM   3760  CA  LYS A 819      51.040  31.860  74.680  1.00  0.00           C
ATOM   3761  HA  LYS A 819      51.150  30.840  74.340  1.00  0.00           H
ATOM   3762  CB  LYS A 819      50.290  31.790  76.030  1.00  0.00           C
ATOM   3763  HB1 LYS A 819      50.860  31.060  76.660  1.00  0.00           H
ATOM   3764  HB2 LYS A 819      49.270  31.420  75.770  1.00  0.00           H
ATOM   3765  CG  LYS A 819      50.100  33.120  76.820  1.00  0.00           C
ATOM   3766  HG1 LYS A 819      49.330  33.670  76.260  1.00  0.00           H
ATOM   3767  HG2 LYS A 819      51.050  33.700  76.840  1.00  0.00           H
ATOM   3768  CD  LYS A 819      49.530  32.930  78.260  1.00  0.00           C
ATOM   3769  HD1 LYS A 819      50.090  32.170  78.850  1.00  0.00           H
ATOM   3770  HD2 LYS A 819      48.450  32.670  78.190  1.00  0.00           H
ATOM   3771  CE  LYS A 819      49.670  34.280  79.030  1.00  0.00           C
ATOM   3772  HE1 LYS A 819      49.380  35.050  78.270  1.00  0.00           H
ATOM   3773  HE2 LYS A 819      50.740  34.320  79.290  1.00  0.00           H
ATOM   3774  NZ  LYS A 819      48.740  34.470  80.160  1.00  0.00           N
ATOM   3775  HZ1 LYS A 819      48.860  35.450  80.500  1.00  0.00           H
ATOM   3776  HZ2 LYS A 819      49.050  33.920  81.000  1.00  0.00           H
ATOM   3777  HZ3 LYS A 819      47.750  34.310  79.900  1.00  0.00           H
ATOM   3778  C   LYS A 819      50.350  32.650  73.690  1.00  0.00           C
ATOM   3779  O   LYS A 819      50.470  33.880  73.520  1.00  0.00           O
ATOM   3780  N   PHE A 820      49.320  31.970  73.060  1.00  0.00           N
ATOM   3781  HN  PHE A 820      49.120  31.010  73.250  1.00  0.00           H
ATOM   3782  CA  PHE A 820      48.400  32.600  72.140  1.00  0.00           C
ATOM   3783  HA  PHE A 820      48.940  33.400  71.650  1.00  0.00           H
ATOM   3784  CB  PHE A 820      47.990  31.540  71.070  1.00  0.00           C
ATOM   3785  HB1 PHE A 820      47.700  30.590  71.560  1.00  0.00           H
ATOM   3786  HB2 PHE A 820      48.810  31.310  70.370  1.00  0.00           H
ATOM   3787  CG  PHE A 820      46.940  31.960  70.070  1.00  0.00           C
ATOM   3788  CD1 PHE A 820      46.070  30.980  69.630  1.00  0.00           C
ATOM   3789  HD1 PHE A 820      46.110  29.980  70.030  1.00  0.00           H
ATOM   3790  CE1 PHE A 820      45.180  31.230  68.520  1.00  0.00           C
ATOM   3791  HE1 PHE A 820      44.540  30.490  68.070  1.00  0.00           H
ATOM   3792  CZ  PHE A 820      45.020  32.610  68.050  1.00  0.00           C
ATOM   3793  HZ  PHE A 820      44.310  32.780  67.250  1.00  0.00           H
ATOM   3794  CD2 PHE A 820      46.850  33.220  69.540  1.00  0.00           C
ATOM   3795  HD2 PHE A 820      47.560  34.000  69.760  1.00  0.00           H
ATOM   3796  CE2 PHE A 820      45.970  33.560  68.570  1.00  0.00           C
ATOM   3797  HE2 PHE A 820      45.900  34.550  68.150  1.00  0.00           H
ATOM   3798  C   PHE A 820      47.240  33.280  72.880  1.00  0.00           C
ATOM   3799  O   PHE A 820      46.140  32.730  72.790  1.00  0.00           O
ATOM   3800  N   GLU A 821      47.520  34.350  73.660  1.00  0.00           N
ATOM   3801  HN  GLU A 821      48.470  34.630  73.630  1.00  0.00           H
ATOM   3802  CA  GLU A 821      46.550  35.000  74.550  1.00  0.00           C
ATOM   3803  HA  GLU A 821      45.590  34.710  74.160  1.00  0.00           H
ATOM   3804  CB  GLU A 821      46.740  34.580  75.990  1.00  0.00           C
ATOM   3805  HB1 GLU A 821      47.770  34.860  76.300  1.00  0.00           H
ATOM   3806  HB2 GLU A 821      46.700  33.480  76.050  1.00  0.00           H
ATOM   3807  CG  GLU A 821      45.670  35.030  77.050  1.00  0.00           C
ATOM   3808  HG1 GLU A 821      44.670  34.600  76.790  1.00  0.00           H
ATOM   3809  HG2 GLU A 821      45.560  36.120  77.240  1.00  0.00           H
ATOM   3810  CD  GLU A 821      45.950  34.420  78.410  1.00  0.00           C
ATOM   3811  OE1 GLU A 821      46.020  33.150  78.570  1.00  0.00           O
ATOM   3812  OE2 GLU A 821      46.190  35.240  79.360  1.00  0.00           O
ATOM   3813  C   GLU A 821      46.770  36.520  74.450  1.00  0.00           C
ATOM   3814  O   GLU A 821      47.910  37.000  74.710  1.00  0.00           O
ATOM   3815  N   PRO A 822      45.720  37.390  74.210  1.00  0.00           N
ATOM   3816  CD  PRO A 822      44.470  37.000  73.710  1.00  0.00           C
ATOM   3817  HD1 PRO A 822      43.910  36.410  74.470  1.00  0.00           H
ATOM   3818  HD2 PRO A 822      44.550  36.310  72.840  1.00  0.00           H
ATOM   3819  CA  PRO A 822      45.780  38.870  74.430  1.00  0.00           C
ATOM   3820  HA  PRO A 822      46.270  39.320  73.590  1.00  0.00           H
ATOM   3821  CB  PRO A 822      44.340  39.220  74.330  1.00  0.00           C
ATOM   3822  HB1 PRO A 822      44.140  40.260  74.010  1.00  0.00           H
ATOM   3823  HB2 PRO A 822      43.880  39.230  75.340  1.00  0.00           H
ATOM   3824  CG  PRO A 822      43.650  38.230  73.340  1.00  0.00           C
ATOM   3825  HG1 PRO A 822      42.560  38.120  73.470  1.00  0.00           H
ATOM   3826  HG2 PRO A 822      43.830  38.580  72.300  1.00  0.00           H
ATOM   3827  C   PRO A 822      46.510  39.430  75.600  1.00  0.00           C
ATOM   3828  O   PRO A 822      46.460  38.830  76.630  1.00  0.00           O
ATOM   3829  N   THR A 823      47.270  40.490  75.380  1.00  0.00           N
ATOM   3830  HN  THR A 823      47.240  40.920  74.470  1.00  0.00           H
ATOM   3831  CA  THR A 823      48.290  41.160  76.230  1.00  0.00           C
ATOM   3832  HA  THR A 823      48.700  40.410  76.910  1.00  0.00           H
ATOM   3833  CB  THR A 823      49.560  41.640  75.450  1.00  0.00           C
ATOM   3834  HB  THR A 823      50.280  41.900  76.260  1.00  0.00           H
ATOM   3835  OG1 THR A 823      49.370  42.770  74.600  1.00  0.00           O
ATOM   3836  HG1 THR A 823      48.750  42.480  73.930  1.00  0.00           H
ATOM   3837  CG2 THR A 823      50.200  40.480  74.720  1.00  0.00           C
ATOM   3838 HG21 THR A 823      49.440  40.210  73.960  1.00  0.00           H
ATOM   3839 HG22 THR A 823      50.380  39.540  75.300  1.00  0.00           H
ATOM   3840 HG23 THR A 823      51.140  40.890  74.300  1.00  0.00           H
ATOM   3841  C   THR A 823      47.810  42.310  77.080  1.00  0.00           C
ATOM   3842  O   THR A 823      48.590  42.870  77.870  1.00  0.00           O
ATOM   3843  N   HSD A 824      46.510  42.550  77.070  1.00  0.00           N
ATOM   3844  HN  HSD A 824      45.950  42.140  76.350  1.00  0.00           H
ATOM   3845  CA  HSD A 824      45.790  43.490  77.980  1.00  0.00           C
ATOM   3846  HA  HSD A 824      46.480  43.980  78.630  1.00  0.00           H
ATOM   3847  CB  HSD A 824      45.010  44.490  77.140  1.00  0.00           C
ATOM   3848  HB1 HSD A 824      44.460  44.030  76.290  1.00  0.00           H
ATOM   3849  HB2 HSD A 824      45.750  45.170  76.680  1.00  0.00           H
ATOM   3850  ND1 HSD A 824      44.030  46.580  78.090  1.00  0.00           N
ATOM   3851  HD1 HSD A 824      44.830  47.170  77.980  1.00  0.00           H
ATOM   3852  CG  HSD A 824      44.000  45.250  77.920  1.00  0.00           C
ATOM   3853  CE1 HSD A 824      42.860  47.010  78.570  1.00  0.00           C
ATOM   3854  HE1 HSD A 824      42.510  48.040  78.690  1.00  0.00           H
ATOM   3855  NE2 HSD A 824      42.040  46.040  78.680  1.00  0.00           N
ATOM   3856  CD2 HSD A 824      42.770  44.910  78.250  1.00  0.00           C
ATOM   3857  HD2 HSD A 824      42.130  44.050  78.140  1.00  0.00           H
ATOM   3858  C   HSD A 824      44.790  42.500  78.630  1.00  0.00           C
ATOM   3859  O   HSD A 824      44.180  41.740  77.880  1.00  0.00           O
ATOM   3860  N   PRO A 825      44.540  42.390  79.990  1.00  0.00           N
ATOM   3861  CD  PRO A 825      45.130  43.260  80.930  1.00  0.00           C
ATOM   3862  HD1 PRO A 825      44.560  44.190  80.790  1.00  0.00           H
ATOM   3863  HD2 PRO A 825      46.220  43.260  80.710  1.00  0.00           H
ATOM   3864  CA  PRO A 825      44.140  41.170  80.600  1.00  0.00           C
ATOM   3865  HA  PRO A 825      44.620  40.340  80.110  1.00  0.00           H
ATOM   3866  CB  PRO A 825      44.600  41.150  82.060  1.00  0.00           C
ATOM   3867  HB1 PRO A 825      45.490  40.490  82.050  1.00  0.00           H
ATOM   3868  HB2 PRO A 825      43.830  40.670  82.710  1.00  0.00           H
ATOM   3869  CG  PRO A 825      44.890  42.640  82.350  1.00  0.00           C
ATOM   3870  HG1 PRO A 825      43.970  43.070  82.790  1.00  0.00           H
ATOM   3871  HG2 PRO A 825      45.750  42.850  83.030  1.00  0.00           H
ATOM   3872  C   PRO A 825      42.670  41.000  80.440  1.00  0.00           C
ATOM   3873  O   PRO A 825      42.090  39.920  80.570  1.00  0.00           O
ATOM   3874  N   GLU A 826      41.910  42.050  80.130  1.00  0.00           N
ATOM   3875  HN  GLU A 826      42.340  42.940  80.240  1.00  0.00           H
ATOM   3876  CA  GLU A 826      40.490  42.140  79.940  1.00  0.00           C
ATOM   3877  HA  GLU A 826      39.980  41.300  80.400  1.00  0.00           H
ATOM   3878  CB  GLU A 826      40.030  43.340  80.660  1.00  0.00           C
ATOM   3879  HB1 GLU A 826      38.930  43.530  80.610  1.00  0.00           H
ATOM   3880  HB2 GLU A 826      40.490  44.260  80.230  1.00  0.00           H
ATOM   3881  CG  GLU A 826      40.320  43.300  82.190  1.00  0.00           C
ATOM   3882  HG1 GLU A 826      41.360  43.080  82.490  1.00  0.00           H
ATOM   3883  HG2 GLU A 826      39.720  42.470  82.640  1.00  0.00           H
ATOM   3884  CD  GLU A 826      39.890  44.550  82.950  1.00  0.00           C
ATOM   3885  OE1 GLU A 826      40.720  45.050  83.780  1.00  0.00           O
ATOM   3886  OE2 GLU A 826      38.760  45.010  82.640  1.00  0.00           O
ATOM   3887  C   GLU A 826      40.110  42.030  78.490  1.00  0.00           C
ATOM   3888  O   GLU A 826      38.960  42.230  78.090  1.00  0.00           O
ATOM   3889  N   ARG A 827      41.030  41.640  77.600  1.00  0.00           N
ATOM   3890  HN  ARG A 827      41.960  41.520  77.920  1.00  0.00           H
ATOM   3891  CA  ARG A 827      40.700  41.280  76.240  1.00  0.00           C
ATOM   3892  HA  ARG A 827      39.800  41.750  75.870  1.00  0.00           H
ATOM   3893  CB  ARG A 827      41.890  41.850  75.350  1.00  0.00           C
ATOM   3894  HB1 ARG A 827      41.910  41.310  74.370  1.00  0.00           H
ATOM   3895  HB2 ARG A 827      42.790  41.740  75.990  1.00  0.00           H
ATOM   3896  CG  ARG A 827      41.800  43.270  74.970  1.00  0.00           C
ATOM   3897  HG1 ARG A 827      42.540  43.440  74.160  1.00  0.00           H
ATOM   3898  HG2 ARG A 827      42.030  43.930  75.850  1.00  0.00           H
ATOM   3899  CD  ARG A 827      40.520  43.780  74.260  1.00  0.00           C
ATOM   3900  HD1 ARG A 827      40.540  44.850  73.920  1.00  0.00           H
ATOM   3901  HD2 ARG A 827      39.660  43.530  74.910  1.00  0.00           H
ATOM   3902  NE  ARG A 827      40.320  42.900  73.080  1.00  0.00           N
ATOM   3903  HE  ARG A 827      41.090  42.520  72.580  1.00  0.00           H
ATOM   3904  CZ  ARG A 827      39.140  42.480  72.640  1.00  0.00           C
ATOM   3905  NH1 ARG A 827      38.000  43.000  73.070  1.00  0.00           N
ATOM   3906 HH11 ARG A 827      38.050  43.830  73.640  1.00  0.00           H
ATOM   3907 HH12 ARG A 827      37.130  42.780  72.620  1.00  0.00           H
ATOM   3908  NH2 ARG A 827      39.120  41.610  71.640  1.00  0.00           N
ATOM   3909 HH21 ARG A 827      39.990  41.130  71.500  1.00  0.00           H
ATOM   3910 HH22 ARG A 827      38.230  41.390  71.250  1.00  0.00           H
ATOM   3911  C   ARG A 827      40.600  39.790  75.990  1.00  0.00           C
ATOM   3912  O   ARG A 827      41.120  38.990  76.680  1.00  0.00           O
ATOM   3913  N   GLY A 828      39.810  39.550  74.930  1.00  0.00           N
ATOM   3914  HN  GLY A 828      39.480  40.290  74.350  1.00  0.00           H
ATOM   3915  CA  GLY A 828      39.510  38.160  74.610  1.00  0.00           C
ATOM   3916  HA1 GLY A 828      39.000  37.750  75.470  1.00  0.00           H
ATOM   3917  HA2 GLY A 828      40.450  37.670  74.400  1.00  0.00           H
ATOM   3918  C   GLY A 828      38.640  38.160  73.350  1.00  0.00           C
ATOM   3919  O   GLY A 828      37.930  39.110  73.140  1.00  0.00           O
ATOM   3920  N   TRP A 829      38.770  37.130  72.530  1.00  0.00           N
ATOM   3921  HN  TRP A 829      39.530  36.490  72.640  1.00  0.00           H
ATOM   3922  CA  TRP A 829      38.150  37.130  71.200  1.00  0.00           C
ATOM   3923  HA  TRP A 829      38.620  37.900  70.600  1.00  0.00           H
ATOM   3924  CB  TRP A 829      38.550  35.810  70.450  1.00  0.00           C
ATOM   3925  HB1 TRP A 829      38.270  35.840  69.380  1.00  0.00           H
ATOM   3926  HB2 TRP A 829      37.830  35.140  70.970  1.00  0.00           H
ATOM   3927  CG  TRP A 829      40.010  35.350  70.600  1.00  0.00           C
ATOM   3928  CD1 TRP A 829      40.500  34.110  71.050  1.00  0.00           C
ATOM   3929  HD1 TRP A 829      39.910  33.450  71.680  1.00  0.00           H
ATOM   3930  NE1 TRP A 829      41.830  34.040  70.690  1.00  0.00           N
ATOM   3931  HE1 TRP A 829      42.460  33.440  71.110  1.00  0.00           H
ATOM   3932  CE2 TRP A 829      42.180  35.250  70.100  1.00  0.00           C
ATOM   3933  CD2 TRP A 829      41.060  36.040  69.940  1.00  0.00           C
ATOM   3934  CE3 TRP A 829      41.110  37.160  69.120  1.00  0.00           C
ATOM   3935  HE3 TRP A 829      40.240  37.700  68.730  1.00  0.00           H
ATOM   3936  CZ3 TRP A 829      42.360  37.550  68.670  1.00  0.00           C
ATOM   3937  HZ3 TRP A 829      42.500  38.430  68.060  1.00  0.00           H
ATOM   3938  CZ2 TRP A 829      43.410  35.680  69.850  1.00  0.00           C
ATOM   3939  HZ2 TRP A 829      44.310  35.170  70.150  1.00  0.00           H
ATOM   3940  CH2 TRP A 829      43.490  36.820  69.050  1.00  0.00           C
ATOM   3941  HH2 TRP A 829      44.500  37.100  68.790  1.00  0.00           H
ATOM   3942  C   TRP A 829      36.590  37.320  71.150  1.00  0.00           C
ATOM   3943  O   TRP A 829      35.990  38.220  70.470  1.00  0.00           O
ATOM   3944  N   ILE A 830      35.850  36.500  71.940  1.00  0.00           N
ATOM   3945  HN  ILE A 830      36.350  35.690  72.250  1.00  0.00           H
ATOM   3946  CA  ILE A 830      34.500  36.550  72.310  1.00  0.00           C
ATOM   3947  HA  ILE A 830      34.010  36.520  71.350  1.00  0.00           H
ATOM   3948  CB  ILE A 830      34.150  35.300  73.050  1.00  0.00           C
ATOM   3949  HB  ILE A 830      34.500  34.430  72.450  1.00  0.00           H
ATOM   3950  CG2 ILE A 830      34.710  35.250  74.430  1.00  0.00           C
ATOM   3951 HG21 ILE A 830      35.750  35.650  74.460  1.00  0.00           H
ATOM   3952 HG22 ILE A 830      34.770  34.300  75.010  1.00  0.00           H
ATOM   3953 HG23 ILE A 830      34.110  35.910  75.090  1.00  0.00           H
ATOM   3954  CG1 ILE A 830      32.610  34.980  73.060  1.00  0.00           C
ATOM   3955 HG11 ILE A 830      32.220  35.120  72.040  1.00  0.00           H
ATOM   3956 HG12 ILE A 830      32.070  35.680  73.740  1.00  0.00           H
ATOM   3957  CD  ILE A 830      32.450  33.430  73.470  1.00  0.00           C
ATOM   3958  HD1 ILE A 830      31.440  33.010  73.270  1.00  0.00           H
ATOM   3959  HD2 ILE A 830      32.640  33.400  74.560  1.00  0.00           H
ATOM   3960  HD3 ILE A 830      33.090  32.780  72.840  1.00  0.00           H
ATOM   3961  C   ILE A 830      34.030  37.800  73.160  1.00  0.00           C
ATOM   3962  O   ILE A 830      32.840  38.060  73.210  1.00  0.00           O
ATOM   3963  N   ILE A 831      34.990  38.510  73.830  1.00  0.00           N
ATOM   3964  HN  ILE A 831      35.960  38.290  73.740  1.00  0.00           H
ATOM   3965  CA  ILE A 831      34.610  39.600  74.640  1.00  0.00           C
ATOM   3966  HA  ILE A 831      33.730  39.360  75.210  1.00  0.00           H
ATOM   3967  CB  ILE A 831      35.780  39.960  75.640  1.00  0.00           C
ATOM   3968  HB  ILE A 831      36.710  40.130  75.060  1.00  0.00           H
ATOM   3969  CG2 ILE A 831      35.500  41.300  76.440  1.00  0.00           C
ATOM   3970 HG21 ILE A 831      36.380  41.330  77.140  1.00  0.00           H
ATOM   3971 HG22 ILE A 831      34.540  41.170  76.950  1.00  0.00           H
ATOM   3972 HG23 ILE A 831      35.470  42.100  75.660  1.00  0.00           H
ATOM   3973  CG1 ILE A 831      36.020  38.750  76.630  1.00  0.00           C
ATOM   3974 HG11 ILE A 831      36.870  39.020  77.280  1.00  0.00           H
ATOM   3975 HG12 ILE A 831      36.420  37.920  76.010  1.00  0.00           H
ATOM   3976  CD  ILE A 831      34.820  38.160  77.400  1.00  0.00           C
ATOM   3977  HD1 ILE A 831      33.910  38.000  76.780  1.00  0.00           H
ATOM   3978  HD2 ILE A 831      34.610  39.000  78.100  1.00  0.00           H
ATOM   3979  HD3 ILE A 831      35.180  37.220  77.860  1.00  0.00           H
ATOM   3980  C   ILE A 831      34.260  40.890  73.810  1.00  0.00           C
ATOM   3981  O   ILE A 831      35.070  41.540  73.140  1.00  0.00           O
ATOM   3982  N   SER A 832      32.980  41.310  73.810  1.00  0.00           N
ATOM   3983  HN  SER A 832      32.290  40.690  74.130  1.00  0.00           H
ATOM   3984  CA  SER A 832      32.550  42.420  72.970  1.00  0.00           C
ATOM   3985  HA  SER A 832      33.280  43.210  72.950  1.00  0.00           H
ATOM   3986  CB  SER A 832      32.430  41.860  71.450  1.00  0.00           C
ATOM   3987  HB1 SER A 832      31.690  41.040  71.330  1.00  0.00           H
ATOM   3988  HB2 SER A 832      33.420  41.430  71.210  1.00  0.00           H
ATOM   3989  OG  SER A 832      32.170  42.890  70.520  1.00  0.00           O
ATOM   3990  HG1 SER A 832      31.230  43.100  70.530  1.00  0.00           H
ATOM   3991  C   SER A 832      31.240  43.010  73.550  1.00  0.00           C
ATOM   3992  O   SER A 832      30.280  42.920  72.760  1.00  0.00           O
ATOM   3993  N   PRO A 833      31.000  43.610  74.720  1.00  0.00           N
ATOM   3994  CD  PRO A 833      32.070  43.770  75.690  1.00  0.00           C
ATOM   3995  HD1 PRO A 833      33.070  43.840  75.210  1.00  0.00           H
ATOM   3996  HD2 PRO A 833      31.970  42.800  76.220  1.00  0.00           H
ATOM   3997  CA  PRO A 833      29.940  44.580  74.870  1.00  0.00           C
ATOM   3998  HA  PRO A 833      29.000  44.080  74.790  1.00  0.00           H
ATOM   3999  CB  PRO A 833      30.150  45.270  76.300  1.00  0.00           C
ATOM   4000  HB1 PRO A 833      29.480  44.630  76.910  1.00  0.00           H
ATOM   4001  HB2 PRO A 833      29.950  46.360  76.280  1.00  0.00           H
ATOM   4002  CG  PRO A 833      31.600  44.880  76.710  1.00  0.00           C
ATOM   4003  HG1 PRO A 833      32.230  45.760  76.420  1.00  0.00           H
ATOM   4004  HG2 PRO A 833      31.830  44.570  77.750  1.00  0.00           H
ATOM   4005  C   PRO A 833      29.960  45.630  73.850  1.00  0.00           C
ATOM   4006  O   PRO A 833      31.030  46.280  73.620  1.00  0.00           O
ATOM   4007  N   LEU A 834      28.690  45.900  73.280  1.00  0.00           N
ATOM   4008  HN  LEU A 834      27.840  45.480  73.610  1.00  0.00           H
ATOM   4009  CA  LEU A 834      28.610  46.840  72.230  1.00  0.00           C
ATOM   4010  HA  LEU A 834      29.610  46.940  71.820  1.00  0.00           H
ATOM   4011  CB  LEU A 834      27.560  46.320  71.200  1.00  0.00           C
ATOM   4012  HB1 LEU A 834      27.460  47.000  70.330  1.00  0.00           H
ATOM   4013  HB2 LEU A 834      26.550  46.350  71.670  1.00  0.00           H
ATOM   4014  CG  LEU A 834      27.930  44.990  70.490  1.00  0.00           C
ATOM   4015  HG  LEU A 834      27.640  44.180  71.180  1.00  0.00           H
ATOM   4016  CD1 LEU A 834      27.170  44.890  69.190  1.00  0.00           C
ATOM   4017 HD11 LEU A 834      27.530  45.660  68.480  1.00  0.00           H
ATOM   4018 HD12 LEU A 834      26.100  45.070  69.440  1.00  0.00           H
ATOM   4019 HD13 LEU A 834      27.300  43.910  68.690  1.00  0.00           H
ATOM   4020  CD2 LEU A 834      29.430  44.640  70.190  1.00  0.00           C
ATOM   4021 HD21 LEU A 834      29.900  44.490  71.190  1.00  0.00           H
ATOM   4022 HD22 LEU A 834      29.960  45.450  69.630  1.00  0.00           H
ATOM   4023 HD23 LEU A 834      29.350  43.750  69.540  1.00  0.00           H
ATOM   4024  C   LEU A 834      28.070  48.170  72.790  1.00  0.00           C
ATOM   4025  O   LEU A 834      28.070  49.200  72.070  1.00  0.00           O
ATOM   4026  N   GLY A 835      27.650  48.240  74.070  1.00  0.00           N
ATOM   4027  HN  GLY A 835      27.650  47.360  74.550  1.00  0.00           H
ATOM   4028  CA  GLY A 835      26.930  49.320  74.710  1.00  0.00           C
ATOM   4029  HA1 GLY A 835      26.130  48.860  75.300  1.00  0.00           H
ATOM   4030  HA2 GLY A 835      26.470  49.970  73.990  1.00  0.00           H
ATOM   4031  C   GLY A 835      27.730  50.140  75.700  1.00  0.00           C
ATOM   4032  O   GLY A 835      27.090  50.820  76.520  1.00  0.00           O
ATOM   4033  N   ASP A 836      29.110  50.110  75.700  1.00  0.00           N
ATOM   4034  HN  ASP A 836      29.630  49.550  75.040  1.00  0.00           H
ATOM   4035  CA  ASP A 836      29.900  50.920  76.570  1.00  0.00           C
ATOM   4036  HA  ASP A 836      29.610  50.620  77.560  1.00  0.00           H
ATOM   4037  CB  ASP A 836      31.390  50.710  76.420  1.00  0.00           C
ATOM   4038  HB1 ASP A 836      32.030  51.350  77.050  1.00  0.00           H
ATOM   4039  HB2 ASP A 836      31.650  50.860  75.350  1.00  0.00           H
ATOM   4040  CG  ASP A 836      31.850  49.340  76.920  1.00  0.00           C
ATOM   4041  OD1 ASP A 836      32.880  48.820  76.450  1.00  0.00           O
ATOM   4042  OD2 ASP A 836      31.210  48.830  77.940  1.00  0.00           O
ATOM   4043  C   ASP A 836      29.540  52.450  76.420  1.00  0.00           C
ATOM   4044  O   ASP A 836      29.420  53.010  77.500  1.00  0.00           O
ATOM   4045  N   ASN A 837      29.360  52.940  75.160  1.00  0.00           N
ATOM   4046  HN  ASN A 837      29.510  52.370  74.340  1.00  0.00           H
ATOM   4047  CA  ASN A 837      29.240  54.310  74.890  1.00  0.00           C
ATOM   4048  HA  ASN A 837      29.860  54.870  75.580  1.00  0.00           H
ATOM   4049  CB  ASN A 837      29.780  54.600  73.420  1.00  0.00           C
ATOM   4050  HB1 ASN A 837      29.650  55.630  73.010  1.00  0.00           H
ATOM   4051  HB2 ASN A 837      29.330  53.850  72.740  1.00  0.00           H
ATOM   4052  CG  ASN A 837      31.270  54.500  73.420  1.00  0.00           C
ATOM   4053  OD1 ASN A 837      32.000  54.870  74.310  1.00  0.00           O
ATOM   4054  ND2 ASN A 837      31.790  53.770  72.410  1.00  0.00           N
ATOM   4055 HD21 ASN A 837      32.750  53.560  72.290  1.00  0.00           H
ATOM   4056 HD22 ASN A 837      31.300  53.390  71.620  1.00  0.00           H
ATOM   4057  C   ASN A 837      27.760  54.770  74.960  1.00  0.00           C
ATOM   4058  O   ASN A 837      26.830  54.030  75.020  1.00  0.00           O
ATOM   4059  N   PRO A 838      27.470  56.050  74.890  1.00  0.00           N
ATOM   4060  CD  PRO A 838      28.280  57.050  75.500  1.00  0.00           C
ATOM   4061  HD1 PRO A 838      29.090  57.410  74.820  1.00  0.00           H
ATOM   4062  HD2 PRO A 838      28.640  56.770  76.520  1.00  0.00           H
ATOM   4063  CA  PRO A 838      26.110  56.560  74.680  1.00  0.00           C
ATOM   4064  HA  PRO A 838      25.550  56.070  75.460  1.00  0.00           H
ATOM   4065  CB  PRO A 838      26.170  58.050  74.830  1.00  0.00           C
ATOM   4066  HB1 PRO A 838      25.250  58.470  75.300  1.00  0.00           H
ATOM   4067  HB2 PRO A 838      26.290  58.540  73.840  1.00  0.00           H
ATOM   4068  CG  PRO A 838      27.420  58.300  75.630  1.00  0.00           C
ATOM   4069  HG1 PRO A 838      27.950  59.250  75.420  1.00  0.00           H
ATOM   4070  HG2 PRO A 838      27.070  58.440  76.680  1.00  0.00           H
ATOM   4071  C   PRO A 838      25.530  56.160  73.310  1.00  0.00           C
ATOM   4072  O   PRO A 838      26.210  55.830  72.320  1.00  0.00           O
ATOM   4073  N   TRP A 839      24.190  56.240  73.340  1.00  0.00           N
ATOM   4074  HN  TRP A 839      23.820  56.470  74.240  1.00  0.00           H
ATOM   4075  CA  TRP A 839      23.310  55.930  72.160  1.00  0.00           C
ATOM   4076  HA  TRP A 839      23.530  54.950  71.770  1.00  0.00           H
ATOM   4077  CB  TRP A 839      21.850  55.780  72.610  1.00  0.00           C
ATOM   4078  HB1 TRP A 839      21.400  56.720  73.020  1.00  0.00           H
ATOM   4079  HB2 TRP A 839      21.670  55.100  73.460  1.00  0.00           H
ATOM   4080  CG  TRP A 839      20.850  55.340  71.600  1.00  0.00           C
ATOM   4081  CD1 TRP A 839      20.310  54.070  71.440  1.00  0.00           C
ATOM   4082  HD1 TRP A 839      20.720  53.260  72.010  1.00  0.00           H
ATOM   4083  NE1 TRP A 839      19.330  54.090  70.470  1.00  0.00           N
ATOM   4084  HE1 TRP A 839      18.760  53.320  70.270  1.00  0.00           H
ATOM   4085  CE2 TRP A 839      19.250  55.340  69.910  1.00  0.00           C
ATOM   4086  CD2 TRP A 839      20.130  56.190  70.590  1.00  0.00           C
ATOM   4087  CE3 TRP A 839      20.070  57.590  70.360  1.00  0.00           C
ATOM   4088  HE3 TRP A 839      20.740  58.230  70.920  1.00  0.00           H
ATOM   4089  CZ3 TRP A 839      19.100  58.070  69.440  1.00  0.00           C
ATOM   4090  HZ3 TRP A 839      19.120  59.130  69.230  1.00  0.00           H
ATOM   4091  CZ2 TRP A 839      18.370  55.820  68.990  1.00  0.00           C
ATOM   4092  HZ2 TRP A 839      17.640  55.140  68.580  1.00  0.00           H
ATOM   4093  CH2 TRP A 839      18.300  57.210  68.700  1.00  0.00           C
ATOM   4094  HH2 TRP A 839      17.490  57.530  68.070  1.00  0.00           H
ATOM   4095  C   TRP A 839      23.440  56.860  71.000  1.00  0.00           C
ATOM   4096  O   TRP A 839      23.590  56.390  69.830  1.00  0.00           O
ATOM   4097  N   TRP A 840      23.570  58.240  71.130  1.00  0.00           N
ATOM   4098  HN  TRP A 840      23.360  58.590  72.040  1.00  0.00           H
ATOM   4099  CA  TRP A 840      23.900  59.260  70.100  1.00  0.00           C
ATOM   4100  HA  TRP A 840      23.160  59.150  69.330  1.00  0.00           H
ATOM   4101  CB  TRP A 840      23.800  60.680  70.780  1.00  0.00           C
ATOM   4102  HB1 TRP A 840      22.800  60.710  71.270  1.00  0.00           H
ATOM   4103  HB2 TRP A 840      23.720  61.440  69.960  1.00  0.00           H
ATOM   4104  CG  TRP A 840      24.910  61.120  71.760  1.00  0.00           C
ATOM   4105  CD1 TRP A 840      24.920  60.780  73.090  1.00  0.00           C
ATOM   4106  HD1 TRP A 840      24.200  60.040  73.420  1.00  0.00           H
ATOM   4107  NE1 TRP A 840      25.920  61.400  73.770  1.00  0.00           N
ATOM   4108  HE1 TRP A 840      26.200  61.260  74.690  1.00  0.00           H
ATOM   4109  CE2 TRP A 840      26.720  62.130  72.880  1.00  0.00           C
ATOM   4110  CD2 TRP A 840      26.070  62.010  71.610  1.00  0.00           C
ATOM   4111  CE3 TRP A 840      26.570  62.670  70.520  1.00  0.00           C
ATOM   4112  HE3 TRP A 840      26.130  62.700  69.530  1.00  0.00           H
ATOM   4113  CZ3 TRP A 840      27.730  63.460  70.730  1.00  0.00           C
ATOM   4114  HZ3 TRP A 840      28.310  63.740  69.860  1.00  0.00           H
ATOM   4115  CZ2 TRP A 840      27.670  63.070  73.080  1.00  0.00           C
ATOM   4116  HZ2 TRP A 840      28.220  63.300  73.980  1.00  0.00           H
ATOM   4117  CH2 TRP A 840      28.290  63.610  71.980  1.00  0.00           C
ATOM   4118  HH2 TRP A 840      29.230  64.140  72.050  1.00  0.00           H
ATOM   4119  C   TRP A 840      25.200  58.900  69.510  1.00  0.00           C
ATOM   4120  O   TRP A 840      25.370  58.910  68.300  1.00  0.00           O
ATOM   4121  N   THR A 841      26.230  58.580  70.390  1.00  0.00           N
ATOM   4122  HN  THR A 841      26.080  58.410  71.360  1.00  0.00           H
ATOM   4123  CA  THR A 841      27.680  58.400  69.940  1.00  0.00           C
ATOM   4124  HA  THR A 841      27.860  59.270  69.320  1.00  0.00           H
ATOM   4125  CB  THR A 841      28.600  58.200  71.240  1.00  0.00           C
ATOM   4126  HB  THR A 841      28.280  57.280  71.780  1.00  0.00           H
ATOM   4127  OG1 THR A 841      28.460  59.290  72.080  1.00  0.00           O
ATOM   4128  HG1 THR A 841      29.310  59.540  72.460  1.00  0.00           H
ATOM   4129  CG2 THR A 841      30.110  58.100  70.890  1.00  0.00           C
ATOM   4130 HG21 THR A 841      30.720  58.020  71.810  1.00  0.00           H
ATOM   4131 HG22 THR A 841      30.610  58.830  70.230  1.00  0.00           H
ATOM   4132 HG23 THR A 841      30.290  57.100  70.470  1.00  0.00           H
ATOM   4133  C   THR A 841      27.810  57.150  69.140  1.00  0.00           C
ATOM   4134  O   THR A 841      28.590  57.100  68.240  1.00  0.00           O
ATOM   4135  N   LEU A 842      26.980  56.150  69.550  1.00  0.00           N
ATOM   4136  HN  LEU A 842      26.290  56.200  70.260  1.00  0.00           H
ATOM   4137  CA  LEU A 842      26.820  54.920  68.700  1.00  0.00           C
ATOM   4138  HA  LEU A 842      27.800  54.490  68.510  1.00  0.00           H
ATOM   4139  CB  LEU A 842      26.000  53.790  69.390  1.00  0.00           C
ATOM   4140  HB1 LEU A 842      25.670  52.970  68.710  1.00  0.00           H
ATOM   4141  HB2 LEU A 842      25.090  54.270  69.820  1.00  0.00           H
ATOM   4142  CG  LEU A 842      26.650  53.110  70.600  1.00  0.00           C
ATOM   4143  HG  LEU A 842      27.140  53.900  71.200  1.00  0.00           H
ATOM   4144  CD1 LEU A 842      25.580  52.430  71.440  1.00  0.00           C
ATOM   4145 HD11 LEU A 842      24.900  53.150  71.950  1.00  0.00           H
ATOM   4146 HD12 LEU A 842      26.080  51.770  72.190  1.00  0.00           H
ATOM   4147 HD13 LEU A 842      24.960  51.780  70.790  1.00  0.00           H
ATOM   4148  CD2 LEU A 842      27.660  52.060  70.130  1.00  0.00           C
ATOM   4149 HD21 LEU A 842      27.230  51.170  69.630  1.00  0.00           H
ATOM   4150 HD22 LEU A 842      28.150  51.640  71.040  1.00  0.00           H
ATOM   4151 HD23 LEU A 842      28.390  52.420  69.380  1.00  0.00           H
ATOM   4152  C   LEU A 842      26.350  55.100  67.290  1.00  0.00           C
ATOM   4153  O   LEU A 842      26.850  54.560  66.320  1.00  0.00           O
ATOM   4154  N   LEU A 843      25.300  55.960  67.050  1.00  0.00           N
ATOM   4155  HN  LEU A 843      24.880  56.530  67.750  1.00  0.00           H
ATOM   4156  CA  LEU A 843      24.850  56.340  65.680  1.00  0.00           C
ATOM   4157  HA  LEU A 843      24.680  55.460  65.090  1.00  0.00           H
ATOM   4158  CB  LEU A 843      23.520  57.090  65.820  1.00  0.00           C
ATOM   4159  HB1 LEU A 843      23.110  57.550  64.900  1.00  0.00           H
ATOM   4160  HB2 LEU A 843      23.770  58.000  66.420  1.00  0.00           H
ATOM   4161  CG  LEU A 843      22.340  56.280  66.480  1.00  0.00           C
ATOM   4162  HG  LEU A 843      22.740  55.890  67.440  1.00  0.00           H
ATOM   4163  CD1 LEU A 843      21.150  57.160  66.730  1.00  0.00           C
ATOM   4164 HD11 LEU A 843      20.190  56.600  66.730  1.00  0.00           H
ATOM   4165 HD12 LEU A 843      21.000  57.760  65.810  1.00  0.00           H
ATOM   4166 HD13 LEU A 843      21.270  57.860  67.590  1.00  0.00           H
ATOM   4167  CD2 LEU A 843      21.910  55.010  65.680  1.00  0.00           C
ATOM   4168 HD21 LEU A 843      21.320  54.320  66.320  1.00  0.00           H
ATOM   4169 HD22 LEU A 843      22.770  54.380  65.350  1.00  0.00           H
ATOM   4170 HD23 LEU A 843      21.320  55.300  64.790  1.00  0.00           H
ATOM   4171  C   LEU A 843      25.830  57.230  64.910  1.00  0.00           C
ATOM   4172  O   LEU A 843      26.080  57.120  63.720  1.00  0.00           O
ATOM   4173  N   ILE A 844      26.540  58.090  65.680  1.00  0.00           N
ATOM   4174  HN  ILE A 844      26.160  58.170  66.600  1.00  0.00           H
ATOM   4175  CA  ILE A 844      27.600  58.980  65.250  1.00  0.00           C
ATOM   4176  HA  ILE A 844      27.190  59.570  64.450  1.00  0.00           H
ATOM   4177  CB  ILE A 844      28.070  59.830  66.380  1.00  0.00           C
ATOM   4178  HB  ILE A 844      27.690  59.230  67.230  1.00  0.00           H
ATOM   4179  CG2 ILE A 844      29.640  60.040  66.560  1.00  0.00           C
ATOM   4180 HG21 ILE A 844      30.240  60.110  65.630  1.00  0.00           H
ATOM   4181 HG22 ILE A 844      30.090  59.240  67.180  1.00  0.00           H
ATOM   4182 HG23 ILE A 844      29.770  61.050  66.980  1.00  0.00           H
ATOM   4183  CG1 ILE A 844      27.380  61.220  66.360  1.00  0.00           C
ATOM   4184 HG11 ILE A 844      27.670  61.710  67.310  1.00  0.00           H
ATOM   4185 HG12 ILE A 844      26.320  60.900  66.490  1.00  0.00           H
ATOM   4186  CD  ILE A 844      27.540  62.140  65.050  1.00  0.00           C
ATOM   4187  HD1 ILE A 844      28.340  62.900  65.240  1.00  0.00           H
ATOM   4188  HD2 ILE A 844      26.590  62.650  64.800  1.00  0.00           H
ATOM   4189  HD3 ILE A 844      27.770  61.420  64.220  1.00  0.00           H
ATOM   4190  C   ILE A 844      28.640  58.260  64.480  1.00  0.00           C
ATOM   4191  O   ILE A 844      29.180  58.850  63.540  1.00  0.00           O
ATOM   4192  N   ALA A 845      28.990  57.020  64.930  1.00  0.00           N
ATOM   4193  HN  ALA A 845      28.510  56.620  65.710  1.00  0.00           H
ATOM   4194  CA  ALA A 845      30.000  56.120  64.510  1.00  0.00           C
ATOM   4195  HA  ALA A 845      30.940  56.620  64.740  1.00  0.00           H
ATOM   4196  CB  ALA A 845      29.890  54.770  65.200  1.00  0.00           C
ATOM   4197  HB1 ALA A 845      28.970  54.300  64.820  1.00  0.00           H
ATOM   4198  HB2 ALA A 845      29.750  55.010  66.280  1.00  0.00           H
ATOM   4199  HB3 ALA A 845      30.770  54.100  65.090  1.00  0.00           H
ATOM   4200  C   ALA A 845      29.940  55.830  63.020  1.00  0.00           C
ATOM   4201  O   ALA A 845      30.880  55.240  62.400  1.00  0.00           O
ATOM   4202  N   ALA A 846      28.850  56.270  62.340  1.00  0.00           N
ATOM   4203  HN  ALA A 846      28.090  56.660  62.860  1.00  0.00           H
ATOM   4204  CA  ALA A 846      28.600  56.130  60.900  1.00  0.00           C
ATOM   4205  HA  ALA A 846      28.800  55.120  60.580  1.00  0.00           H
ATOM   4206  CB  ALA A 846      27.110  56.420  60.530  1.00  0.00           C
ATOM   4207  HB1 ALA A 846      26.890  57.510  60.450  1.00  0.00           H
ATOM   4208  HB2 ALA A 846      26.370  56.150  61.310  1.00  0.00           H
ATOM   4209  HB3 ALA A 846      26.770  55.950  59.580  1.00  0.00           H
ATOM   4210  C   ALA A 846      29.600  57.000  60.080  1.00  0.00           C
ATOM   4211  O   ALA A 846      30.110  56.530  59.070  1.00  0.00           O
ATOM   4212  N   ILE A 847      29.910  58.210  60.540  1.00  0.00           N
ATOM   4213  HN  ILE A 847      29.340  58.420  61.340  1.00  0.00           H
ATOM   4214  CA  ILE A 847      30.950  59.090  60.040  1.00  0.00           C
ATOM   4215  HA  ILE A 847      30.760  59.310  59.000  1.00  0.00           H
ATOM   4216  CB  ILE A 847      30.840  60.420  60.710  1.00  0.00           C
ATOM   4217  HB  ILE A 847      30.770  60.250  61.810  1.00  0.00           H
ATOM   4218  CG2 ILE A 847      31.940  61.500  60.410  1.00  0.00           C
ATOM   4219 HG21 ILE A 847      31.690  62.020  59.460  1.00  0.00           H
ATOM   4220 HG22 ILE A 847      32.950  61.050  60.260  1.00  0.00           H
ATOM   4221 HG23 ILE A 847      32.120  62.210  61.250  1.00  0.00           H
ATOM   4222  CG1 ILE A 847      29.460  60.990  60.330  1.00  0.00           C
ATOM   4223 HG11 ILE A 847      28.750  60.210  59.940  1.00  0.00           H
ATOM   4224 HG12 ILE A 847      29.530  61.610  59.420  1.00  0.00           H
ATOM   4225  CD  ILE A 847      28.750  61.780  61.440  1.00  0.00           C
ATOM   4226  HD1 ILE A 847      28.820  61.250  62.410  1.00  0.00           H
ATOM   4227  HD2 ILE A 847      27.710  62.140  61.260  1.00  0.00           H
ATOM   4228  HD3 ILE A 847      29.390  62.680  61.560  1.00  0.00           H
ATOM   4229  C   ILE A 847      32.370  58.530  60.090  1.00  0.00           C
ATOM   4230  O   ILE A 847      33.050  58.560  59.060  1.00  0.00           O
ATOM   4231  N   PRO A 848      32.940  57.890  61.170  1.00  0.00           N
ATOM   4232  CD  PRO A 848      32.680  58.350  62.560  1.00  0.00           C
ATOM   4233  HD1 PRO A 848      31.610  58.360  62.850  1.00  0.00           H
ATOM   4234  HD2 PRO A 848      33.120  59.380  62.640  1.00  0.00           H
ATOM   4235  CA  PRO A 848      34.350  57.370  61.110  1.00  0.00           C
ATOM   4236  HA  PRO A 848      34.900  58.120  60.560  1.00  0.00           H
ATOM   4237  CB  PRO A 848      34.880  57.240  62.570  1.00  0.00           C
ATOM   4238  HB1 PRO A 848      35.670  58.020  62.670  1.00  0.00           H
ATOM   4239  HB2 PRO A 848      35.390  56.270  62.790  1.00  0.00           H
ATOM   4240  CG  PRO A 848      33.600  57.480  63.470  1.00  0.00           C
ATOM   4241  HG1 PRO A 848      33.030  56.560  63.740  1.00  0.00           H
ATOM   4242  HG2 PRO A 848      33.820  58.140  64.330  1.00  0.00           H
ATOM   4243  C   PRO A 848      34.370  56.090  60.210  1.00  0.00           C
ATOM   4244  O   PRO A 848      35.370  55.860  59.570  1.00  0.00           O
ATOM   4245  N   ALA A 849      33.290  55.330  60.140  1.00  0.00           N
ATOM   4246  HN  ALA A 849      32.430  55.520  60.610  1.00  0.00           H
ATOM   4247  CA  ALA A 849      33.270  54.250  59.120  1.00  0.00           C
ATOM   4248  HA  ALA A 849      34.120  53.590  59.240  1.00  0.00           H
ATOM   4249  CB  ALA A 849      32.030  53.350  59.240  1.00  0.00           C
ATOM   4250  HB1 ALA A 849      31.820  52.660  58.390  1.00  0.00           H
ATOM   4251  HB2 ALA A 849      31.130  53.980  59.380  1.00  0.00           H
ATOM   4252  HB3 ALA A 849      32.070  52.710  60.140  1.00  0.00           H
ATOM   4253  C   ALA A 849      33.370  54.820  57.710  1.00  0.00           C
ATOM   4254  O   ALA A 849      34.000  54.260  56.830  1.00  0.00           O
ATOM   4255  N   LEU A 850      32.660  55.940  57.360  1.00  0.00           N
ATOM   4256  HN  LEU A 850      32.080  56.340  58.060  1.00  0.00           H
ATOM   4257  CA  LEU A 850      32.620  56.550  56.080  1.00  0.00           C
ATOM   4258  HA  LEU A 850      32.420  55.800  55.330  1.00  0.00           H
ATOM   4259  CB  LEU A 850      31.550  57.660  56.150  1.00  0.00           C
ATOM   4260  HB1 LEU A 850      31.540  58.170  57.130  1.00  0.00           H
ATOM   4261  HB2 LEU A 850      30.520  57.240  56.150  1.00  0.00           H
ATOM   4262  CG  LEU A 850      31.820  58.810  55.160  1.00  0.00           C
ATOM   4263  HG  LEU A 850      32.850  59.240  55.240  1.00  0.00           H
ATOM   4264  CD1 LEU A 850      31.510  58.450  53.700  1.00  0.00           C
ATOM   4265 HD11 LEU A 850      31.380  59.370  53.090  1.00  0.00           H
ATOM   4266 HD12 LEU A 850      30.570  57.870  53.560  1.00  0.00           H
ATOM   4267 HD13 LEU A 850      32.310  57.850  53.230  1.00  0.00           H
ATOM   4268  CD2 LEU A 850      30.860  59.830  55.690  1.00  0.00           C
ATOM   4269 HD21 LEU A 850      29.850  59.410  55.880  1.00  0.00           H
ATOM   4270 HD22 LEU A 850      30.690  60.630  54.930  1.00  0.00           H
ATOM   4271 HD23 LEU A 850      31.200  60.290  56.640  1.00  0.00           H
ATOM   4272  C   LEU A 850      34.050  57.010  55.670  1.00  0.00           C
ATOM   4273  O   LEU A 850      34.560  56.830  54.560  1.00  0.00           O
ATOM   4274  N   LEU A 851      34.830  57.640  56.580  1.00  0.00           N
ATOM   4275  HN  LEU A 851      34.410  58.080  57.370  1.00  0.00           H
ATOM   4276  CA  LEU A 851      36.250  57.900  56.460  1.00  0.00           C
ATOM   4277  HA  LEU A 851      36.320  58.510  55.580  1.00  0.00           H
ATOM   4278  CB  LEU A 851      36.860  58.530  57.770  1.00  0.00           C
ATOM   4279  HB1 LEU A 851      37.960  58.680  57.730  1.00  0.00           H
ATOM   4280  HB2 LEU A 851      36.650  57.770  58.550  1.00  0.00           H
ATOM   4281  CG  LEU A 851      36.310  59.870  58.330  1.00  0.00           C
ATOM   4282  HG  LEU A 851      35.260  59.720  58.660  1.00  0.00           H
ATOM   4283  CD1 LEU A 851      37.210  60.210  59.540  1.00  0.00           C
ATOM   4284 HD11 LEU A 851      38.280  60.220  59.250  1.00  0.00           H
ATOM   4285 HD12 LEU A 851      36.970  59.410  60.290  1.00  0.00           H
ATOM   4286 HD13 LEU A 851      36.900  61.110  60.130  1.00  0.00           H
ATOM   4287  CD2 LEU A 851      36.350  60.990  57.260  1.00  0.00           C
ATOM   4288 HD21 LEU A 851      35.640  61.780  57.630  1.00  0.00           H
ATOM   4289 HD22 LEU A 851      35.960  60.680  56.260  1.00  0.00           H
ATOM   4290 HD23 LEU A 851      37.370  61.400  57.170  1.00  0.00           H
ATOM   4291  C   LEU A 851      37.140  56.590  56.110  1.00  0.00           C
ATOM   4292  O   LEU A 851      37.850  56.470  55.110  1.00  0.00           O
ATOM   4293  N   CYS A 852      36.980  55.510  56.900  1.00  0.00           N
ATOM   4294  HN  CYS A 852      36.190  55.480  57.500  1.00  0.00           H
ATOM   4295  CA  CYS A 852      37.630  54.190  56.810  1.00  0.00           C
ATOM   4296  HA  CYS A 852      38.700  54.340  56.870  1.00  0.00           H
ATOM   4297  CB  CYS A 852      37.030  53.380  58.000  1.00  0.00           C
ATOM   4298  HB1 CYS A 852      35.920  53.370  57.920  1.00  0.00           H
ATOM   4299  HB2 CYS A 852      37.400  53.980  58.860  1.00  0.00           H
ATOM   4300  SG  CYS A 852      37.730  51.710  58.210  1.00  0.00           S
ATOM   4301  HG1 CYS A 852      36.790  51.190  57.440  1.00  0.00           H
ATOM   4302  C   CYS A 852      37.260  53.500  55.480  1.00  0.00           C
ATOM   4303  O   CYS A 852      38.190  53.090  54.860  1.00  0.00           O
ATOM   4304  N   THR A 853      36.050  53.590  55.030  1.00  0.00           N
ATOM   4305  HN  THR A 853      35.430  53.990  55.680  1.00  0.00           H
ATOM   4306  CA  THR A 853      35.610  53.050  53.760  1.00  0.00           C
ATOM   4307  HA  THR A 853      35.820  52.000  53.870  1.00  0.00           H
ATOM   4308  CB  THR A 853      34.100  53.290  53.510  1.00  0.00           C
ATOM   4309  HB  THR A 853      33.920  54.380  53.380  1.00  0.00           H
ATOM   4310  OG1 THR A 853      33.430  52.940  54.700  1.00  0.00           O
ATOM   4311  HG1 THR A 853      33.740  53.560  55.360  1.00  0.00           H
ATOM   4312  CG2 THR A 853      33.550  52.470  52.360  1.00  0.00           C
ATOM   4313 HG21 THR A 853      33.830  51.400  52.410  1.00  0.00           H
ATOM   4314 HG22 THR A 853      33.840  52.880  51.370  1.00  0.00           H
ATOM   4315 HG23 THR A 853      32.440  52.560  52.460  1.00  0.00           H
ATOM   4316  C   THR A 853      36.400  53.600  52.600  1.00  0.00           C
ATOM   4317  O   THR A 853      36.810  52.780  51.790  1.00  0.00           O
ATOM   4318  N   ILE A 854      36.630  54.920  52.620  1.00  0.00           N
ATOM   4319  HN  ILE A 854      36.190  55.480  53.320  1.00  0.00           H
ATOM   4320  CA  ILE A 854      37.620  55.550  51.690  1.00  0.00           C
ATOM   4321  HA  ILE A 854      37.270  55.140  50.760  1.00  0.00           H
ATOM   4322  CB  ILE A 854      37.650  57.110  51.680  1.00  0.00           C
ATOM   4323  HB  ILE A 854      37.770  57.390  52.750  1.00  0.00           H
ATOM   4324  CG2 ILE A 854      38.840  57.650  50.890  1.00  0.00           C
ATOM   4325 HG21 ILE A 854      38.720  57.330  49.830  1.00  0.00           H
ATOM   4326 HG22 ILE A 854      39.860  57.390  51.260  1.00  0.00           H
ATOM   4327 HG23 ILE A 854      38.840  58.760  50.910  1.00  0.00           H
ATOM   4328  CG1 ILE A 854      36.350  57.800  51.160  1.00  0.00           C
ATOM   4329 HG11 ILE A 854      35.490  57.110  51.240  1.00  0.00           H
ATOM   4330 HG12 ILE A 854      36.470  58.080  50.100  1.00  0.00           H
ATOM   4331  CD  ILE A 854      36.010  59.090  51.910  1.00  0.00           C
ATOM   4332  HD1 ILE A 854      36.950  59.680  51.920  1.00  0.00           H
ATOM   4333  HD2 ILE A 854      35.670  58.990  52.970  1.00  0.00           H
ATOM   4334  HD3 ILE A 854      35.170  59.630  51.420  1.00  0.00           H
ATOM   4335  C   ILE A 854      39.000  54.910  51.690  1.00  0.00           C
ATOM   4336  O   ILE A 854      39.690  54.580  50.750  1.00  0.00           O
ATOM   4337  N   LEU A 855      39.560  54.780  52.880  1.00  0.00           N
ATOM   4338  HN  LEU A 855      39.180  55.020  53.780  1.00  0.00           H
ATOM   4339  CA  LEU A 855      40.940  54.300  53.010  1.00  0.00           C
ATOM   4340  HA  LEU A 855      41.530  54.740  52.240  1.00  0.00           H
ATOM   4341  CB  LEU A 855      41.410  54.620  54.420  1.00  0.00           C
ATOM   4342  HB1 LEU A 855      42.380  54.080  54.560  1.00  0.00           H
ATOM   4343  HB2 LEU A 855      40.690  54.130  55.090  1.00  0.00           H
ATOM   4344  CG  LEU A 855      41.620  56.080  54.750  1.00  0.00           C
ATOM   4345  HG  LEU A 855      40.640  56.590  54.830  1.00  0.00           H
ATOM   4346  CD1 LEU A 855      42.210  56.270  56.120  1.00  0.00           C
ATOM   4347 HD11 LEU A 855      41.690  55.590  56.840  1.00  0.00           H
ATOM   4348 HD12 LEU A 855      42.050  57.310  56.470  1.00  0.00           H
ATOM   4349 HD13 LEU A 855      43.310  56.110  56.090  1.00  0.00           H
ATOM   4350  CD2 LEU A 855      42.510  56.910  53.790  1.00  0.00           C
ATOM   4351 HD21 LEU A 855      43.480  56.390  53.630  1.00  0.00           H
ATOM   4352 HD22 LEU A 855      42.810  57.840  54.310  1.00  0.00           H
ATOM   4353 HD23 LEU A 855      41.980  57.150  52.840  1.00  0.00           H
ATOM   4354  C   LEU A 855      41.090  52.790  52.720  1.00  0.00           C
ATOM   4355  O   LEU A 855      42.140  52.400  52.190  1.00  0.00           O
ATOM   4356  N   ILE A 856      40.050  51.990  53.050  1.00  0.00           N
ATOM   4357  HN  ILE A 856      39.250  52.370  53.510  1.00  0.00           H
ATOM   4358  CA  ILE A 856      40.000  50.600  52.680  1.00  0.00           C
ATOM   4359  HA  ILE A 856      40.980  50.220  52.940  1.00  0.00           H
ATOM   4360  CB  ILE A 856      38.860  49.800  53.490  1.00  0.00           C
ATOM   4361  HB  ILE A 856      37.880  50.300  53.300  1.00  0.00           H
ATOM   4362  CG2 ILE A 856      38.570  48.430  52.900  1.00  0.00           C
ATOM   4363 HG21 ILE A 856      39.520  47.870  53.040  1.00  0.00           H
ATOM   4364 HG22 ILE A 856      38.330  48.410  51.810  1.00  0.00           H
ATOM   4365 HG23 ILE A 856      37.780  47.950  53.500  1.00  0.00           H
ATOM   4366  CG1 ILE A 856      39.240  49.840  54.940  1.00  0.00           C
ATOM   4367 HG11 ILE A 856      38.550  49.080  55.370  1.00  0.00           H
ATOM   4368 HG12 ILE A 856      39.060  50.820  55.420  1.00  0.00           H
ATOM   4369  CD  ILE A 856      40.650  49.430  55.330  1.00  0.00           C
ATOM   4370  HD1 ILE A 856      40.630  49.370  56.440  1.00  0.00           H
ATOM   4371  HD2 ILE A 856      41.370  50.230  55.060  1.00  0.00           H
ATOM   4372  HD3 ILE A 856      41.000  48.450  54.950  1.00  0.00           H
ATOM   4373  C   ILE A 856      39.810  50.530  51.140  1.00  0.00           C
ATOM   4374  O   ILE A 856      40.640  49.870  50.490  1.00  0.00           O
ATOM   4375  N   PHE A 857      38.810  51.270  50.570  1.00  0.00           N
ATOM   4376  HN  PHE A 857      38.120  51.750  51.110  1.00  0.00           H
ATOM   4377  CA  PHE A 857      38.640  51.280  49.180  1.00  0.00           C
ATOM   4378  HA  PHE A 857      38.370  50.280  48.900  1.00  0.00           H
ATOM   4379  CB  PHE A 857      37.320  52.090  48.870  1.00  0.00           C
ATOM   4380  HB1 PHE A 857      37.580  53.130  49.190  1.00  0.00           H
ATOM   4381  HB2 PHE A 857      36.490  51.790  49.540  1.00  0.00           H
ATOM   4382  CG  PHE A 857      36.900  52.070  47.450  1.00  0.00           C
ATOM   4383  CD1 PHE A 857      35.900  51.180  46.990  1.00  0.00           C
ATOM   4384  HD1 PHE A 857      35.360  50.540  47.670  1.00  0.00           H
ATOM   4385  CE1 PHE A 857      35.360  51.200  45.730  1.00  0.00           C
ATOM   4386  HE1 PHE A 857      34.550  50.510  45.510  1.00  0.00           H
ATOM   4387  CZ  PHE A 857      35.860  52.120  44.830  1.00  0.00           C
ATOM   4388  HZ  PHE A 857      35.510  52.040  43.810  1.00  0.00           H
ATOM   4389  CD2 PHE A 857      37.390  53.020  46.510  1.00  0.00           C
ATOM   4390  HD2 PHE A 857      38.180  53.710  46.740  1.00  0.00           H
ATOM   4391  CE2 PHE A 857      36.840  53.030  45.190  1.00  0.00           C
ATOM   4392  HE2 PHE A 857      37.150  53.770  44.460  1.00  0.00           H
ATOM   4393  C   PHE A 857      39.840  51.760  48.380  1.00  0.00           C
ATOM   4394  O   PHE A 857      40.080  51.070  47.360  1.00  0.00           O
ATOM   4395  N   MET A 858      40.590  52.830  48.770  1.00  0.00           N
ATOM   4396  HN  MET A 858      40.350  53.360  49.590  1.00  0.00           H
ATOM   4397  CA  MET A 858      41.640  53.210  47.990  1.00  0.00           C
ATOM   4398  HA  MET A 858      41.280  53.260  46.970  1.00  0.00           H
ATOM   4399  CB  MET A 858      42.150  54.670  48.230  1.00  0.00           C
ATOM   4400  HB1 MET A 858      43.070  55.070  47.760  1.00  0.00           H
ATOM   4401  HB2 MET A 858      42.410  54.710  49.310  1.00  0.00           H
ATOM   4402  CG  MET A 858      41.030  55.620  47.960  1.00  0.00           C
ATOM   4403  HG1 MET A 858      40.170  55.300  48.580  1.00  0.00           H
ATOM   4404  HG2 MET A 858      40.820  55.430  46.880  1.00  0.00           H
ATOM   4405  SD  MET A 858      41.380  57.290  48.430  1.00  0.00           S
ATOM   4406  CE  MET A 858      41.700  57.850  46.730  1.00  0.00           C
ATOM   4407  HE1 MET A 858      40.850  57.440  46.150  1.00  0.00           H
ATOM   4408  HE2 MET A 858      42.670  57.510  46.300  1.00  0.00           H
ATOM   4409  HE3 MET A 858      41.620  58.960  46.630  1.00  0.00           H
ATOM   4410  C   MET A 858      42.870  52.260  48.020  1.00  0.00           C
ATOM   4411  O   MET A 858      43.450  52.070  46.970  1.00  0.00           O
ATOM   4412  N   ASP A 859      43.270  51.610  49.140  1.00  0.00           N
ATOM   4413  HN  ASP A 859      43.050  51.740  50.110  1.00  0.00           H
ATOM   4414  CA  ASP A 859      44.250  50.510  49.080  1.00  0.00           C
ATOM   4415  HA  ASP A 859      45.160  50.870  48.640  1.00  0.00           H
ATOM   4416  CB  ASP A 859      44.550  49.990  50.470  1.00  0.00           C
ATOM   4417  HB1 ASP A 859      44.990  48.970  50.520  1.00  0.00           H
ATOM   4418  HB2 ASP A 859      43.600  49.930  51.050  1.00  0.00           H
ATOM   4419  CG  ASP A 859      45.500  50.990  51.150  1.00  0.00           C
ATOM   4420  OD1 ASP A 859      46.340  51.530  50.430  1.00  0.00           O
ATOM   4421  OD2 ASP A 859      45.470  51.180  52.380  1.00  0.00           O
ATOM   4422  C   ASP A 859      43.890  49.330  48.270  1.00  0.00           C
ATOM   4423  O   ASP A 859      44.590  48.770  47.440  1.00  0.00           O
ATOM   4424  N   GLN A 860      42.620  48.950  48.480  1.00  0.00           N
ATOM   4425  HN  GLN A 860      41.990  49.450  49.060  1.00  0.00           H
ATOM   4426  CA  GLN A 860      42.020  47.890  47.720  1.00  0.00           C
ATOM   4427  HA  GLN A 860      42.700  47.080  47.960  1.00  0.00           H
ATOM   4428  CB  GLN A 860      40.670  47.360  48.360  1.00  0.00           C
ATOM   4429  HB1 GLN A 860      39.860  48.120  48.190  1.00  0.00           H
ATOM   4430  HB2 GLN A 860      40.840  47.310  49.460  1.00  0.00           H
ATOM   4431  CG  GLN A 860      40.120  46.050  47.930  1.00  0.00           C
ATOM   4432  HG1 GLN A 860      39.920  46.090  46.840  1.00  0.00           H
ATOM   4433  HG2 GLN A 860      39.200  45.780  48.500  1.00  0.00           H
ATOM   4434  CD  GLN A 860      41.120  44.990  48.260  1.00  0.00           C
ATOM   4435  OE1 GLN A 860      41.810  45.030  49.260  1.00  0.00           O
ATOM   4436  NE2 GLN A 860      41.280  44.020  47.360  1.00  0.00           N
ATOM   4437 HE21 GLN A 860      41.790  43.210  47.660  1.00  0.00           H
ATOM   4438 HE22 GLN A 860      40.790  44.070  46.490  1.00  0.00           H
ATOM   4439  C   GLN A 860      41.980  48.010  46.170  1.00  0.00           C
ATOM   4440  O   GLN A 860      42.610  47.240  45.430  1.00  0.00           O
ATOM   4441  N   GLN A 861      41.280  49.090  45.710  1.00  0.00           N
ATOM   4442  HN  GLN A 861      40.880  49.820  46.270  1.00  0.00           H
ATOM   4443  CA  GLN A 861      41.110  49.240  44.270  1.00  0.00           C
ATOM   4444  HA  GLN A 861      40.770  48.290  43.870  1.00  0.00           H
ATOM   4445  CB  GLN A 861      39.920  50.320  43.870  1.00  0.00           C
ATOM   4446  HB1 GLN A 861      39.990  50.440  42.760  1.00  0.00           H
ATOM   4447  HB2 GLN A 861      40.300  51.210  44.420  1.00  0.00           H
ATOM   4448  CG  GLN A 861      38.480  49.940  44.380  1.00  0.00           C
ATOM   4449  HG1 GLN A 861      37.890  50.780  43.940  1.00  0.00           H
ATOM   4450  HG2 GLN A 861      38.490  49.930  45.490  1.00  0.00           H
ATOM   4451  CD  GLN A 861      37.990  48.620  43.850  1.00  0.00           C
ATOM   4452  OE1 GLN A 861      38.040  47.550  44.450  1.00  0.00           O
ATOM   4453  NE2 GLN A 861      37.420  48.640  42.630  1.00  0.00           N
ATOM   4454 HE21 GLN A 861      37.090  47.820  42.160  1.00  0.00           H
ATOM   4455 HE22 GLN A 861      37.140  49.510  42.230  1.00  0.00           H
ATOM   4456  C   GLN A 861      42.380  49.640  43.510  1.00  0.00           C
ATOM   4457  O   GLN A 861      42.710  49.180  42.380  1.00  0.00           O
ATOM   4458  N   ILE A 862      43.210  50.480  44.070  1.00  0.00           N
ATOM   4459  HN  ILE A 862      43.080  50.910  44.960  1.00  0.00           H
ATOM   4460  CA  ILE A 862      44.520  50.820  43.540  1.00  0.00           C
ATOM   4461  HA  ILE A 862      44.380  51.180  42.530  1.00  0.00           H
ATOM   4462  CB  ILE A 862      45.020  52.000  44.270  1.00  0.00           C
ATOM   4463  HB  ILE A 862      44.840  51.830  45.350  1.00  0.00           H
ATOM   4464  CG2 ILE A 862      46.530  52.230  44.210  1.00  0.00           C
ATOM   4465 HG21 ILE A 862      47.070  51.360  44.650  1.00  0.00           H
ATOM   4466 HG22 ILE A 862      46.920  53.010  44.890  1.00  0.00           H
ATOM   4467 HG23 ILE A 862      46.920  52.390  43.180  1.00  0.00           H
ATOM   4468  CG1 ILE A 862      44.100  53.200  44.030  1.00  0.00           C
ATOM   4469 HG11 ILE A 862      43.120  52.910  44.480  1.00  0.00           H
ATOM   4470 HG12 ILE A 862      43.810  53.390  42.980  1.00  0.00           H
ATOM   4471  CD  ILE A 862      44.510  54.480  44.770  1.00  0.00           C
ATOM   4472  HD1 ILE A 862      45.440  54.860  44.290  1.00  0.00           H
ATOM   4473  HD2 ILE A 862      44.610  54.440  45.880  1.00  0.00           H
ATOM   4474  HD3 ILE A 862      43.850  55.300  44.420  1.00  0.00           H
ATOM   4475  C   ILE A 862      45.530  49.570  43.420  1.00  0.00           C
ATOM   4476  O   ILE A 862      46.190  49.440  42.420  1.00  0.00           O
ATOM   4477  N   THR A 863      45.610  48.730  44.510  1.00  0.00           N
ATOM   4478  HN  THR A 863      45.100  48.940  45.330  1.00  0.00           H
ATOM   4479  CA  THR A 863      46.410  47.570  44.480  1.00  0.00           C
ATOM   4480  HA  THR A 863      47.360  47.830  44.030  1.00  0.00           H
ATOM   4481  CB  THR A 863      46.730  47.040  45.970  1.00  0.00           C
ATOM   4482  HB  THR A 863      45.760  46.980  46.520  1.00  0.00           H
ATOM   4483  OG1 THR A 863      47.670  47.820  46.660  1.00  0.00           O
ATOM   4484  HG1 THR A 863      47.150  48.530  47.050  1.00  0.00           H
ATOM   4485  CG2 THR A 863      47.420  45.680  45.900  1.00  0.00           C
ATOM   4486 HG21 THR A 863      46.730  44.900  45.500  1.00  0.00           H
ATOM   4487 HG22 THR A 863      47.740  45.350  46.910  1.00  0.00           H
ATOM   4488 HG23 THR A 863      48.290  45.850  45.220  1.00  0.00           H
ATOM   4489  C   THR A 863      46.050  46.500  43.460  1.00  0.00           C
ATOM   4490  O   THR A 863      46.840  46.010  42.650  1.00  0.00           O
ATOM   4491  N   ALA A 864      44.730  46.240  43.390  1.00  0.00           N
ATOM   4492  HN  ALA A 864      44.130  46.760  44.000  1.00  0.00           H
ATOM   4493  CA  ALA A 864      44.150  45.450  42.370  1.00  0.00           C
ATOM   4494  HA  ALA A 864      44.670  44.520  42.270  1.00  0.00           H
ATOM   4495  CB  ALA A 864      42.690  45.180  42.740  1.00  0.00           C
ATOM   4496  HB1 ALA A 864      42.230  44.540  41.950  1.00  0.00           H
ATOM   4497  HB2 ALA A 864      42.060  46.090  42.890  1.00  0.00           H
ATOM   4498  HB3 ALA A 864      42.570  44.690  43.730  1.00  0.00           H
ATOM   4499  C   ALA A 864      44.430  46.090  40.950  1.00  0.00           C
ATOM   4500  O   ALA A 864      44.850  45.380  40.060  1.00  0.00           O
ATOM   4501  N   VAL A 865      44.260  47.400  40.700  1.00  0.00           N
ATOM   4502  HN  VAL A 865      44.030  47.940  41.510  1.00  0.00           H
ATOM   4503  CA  VAL A 865      44.450  48.030  39.400  1.00  0.00           C
ATOM   4504  HA  VAL A 865      43.830  47.590  38.630  1.00  0.00           H
ATOM   4505  CB  VAL A 865      44.030  49.500  39.440  1.00  0.00           C
ATOM   4506  HB  VAL A 865      44.110  50.030  40.410  1.00  0.00           H
ATOM   4507  CG1 VAL A 865      44.660  50.370  38.320  1.00  0.00           C
ATOM   4508 HG11 VAL A 865      45.750  50.560  38.460  1.00  0.00           H
ATOM   4509 HG12 VAL A 865      44.330  51.430  38.340  1.00  0.00           H
ATOM   4510 HG13 VAL A 865      44.320  49.950  37.350  1.00  0.00           H
ATOM   4511  CG2 VAL A 865      42.460  49.470  39.280  1.00  0.00           C
ATOM   4512 HG21 VAL A 865      42.070  48.860  40.130  1.00  0.00           H
ATOM   4513 HG22 VAL A 865      42.240  49.050  38.280  1.00  0.00           H
ATOM   4514 HG23 VAL A 865      42.030  50.500  39.280  1.00  0.00           H
ATOM   4515  C   VAL A 865      45.910  47.830  38.900  1.00  0.00           C
ATOM   4516  O   VAL A 865      46.080  47.370  37.790  1.00  0.00           O
ATOM   4517  N   ILE A 866      46.920  48.120  39.750  1.00  0.00           N
ATOM   4518  HN  ILE A 866      46.640  48.590  40.590  1.00  0.00           H
ATOM   4519  CA  ILE A 866      48.300  47.930  39.610  1.00  0.00           C
ATOM   4520  HA  ILE A 866      48.690  48.610  38.870  1.00  0.00           H
ATOM   4521  CB  ILE A 866      49.040  48.490  40.840  1.00  0.00           C
ATOM   4522  HB  ILE A 866      48.690  47.950  41.750  1.00  0.00           H
ATOM   4523  CG2 ILE A 866      50.570  48.180  40.660  1.00  0.00           C
ATOM   4524 HG21 ILE A 866      51.120  48.550  41.550  1.00  0.00           H
ATOM   4525 HG22 ILE A 866      50.920  48.680  39.730  1.00  0.00           H
ATOM   4526 HG23 ILE A 866      50.850  47.110  40.520  1.00  0.00           H
ATOM   4527  CG1 ILE A 866      48.880  50.030  40.910  1.00  0.00           C
ATOM   4528 HG11 ILE A 866      47.830  50.350  40.760  1.00  0.00           H
ATOM   4529 HG12 ILE A 866      49.420  50.490  40.050  1.00  0.00           H
ATOM   4530  CD  ILE A 866      49.480  50.650  42.120  1.00  0.00           C
ATOM   4531  HD1 ILE A 866      49.310  51.740  42.140  1.00  0.00           H
ATOM   4532  HD2 ILE A 866      50.540  50.410  42.340  1.00  0.00           H
ATOM   4533  HD3 ILE A 866      49.080  50.250  43.080  1.00  0.00           H
ATOM   4534  C   ILE A 866      48.680  46.530  39.230  1.00  0.00           C
ATOM   4535  O   ILE A 866      49.410  46.270  38.260  1.00  0.00           O
ATOM   4536  N   ILE A 867      48.280  45.550  39.990  1.00  0.00           N
ATOM   4537  HN  ILE A 867      47.780  45.790  40.830  1.00  0.00           H
ATOM   4538  CA  ILE A 867      48.450  44.070  39.830  1.00  0.00           C
ATOM   4539  HA  ILE A 867      49.490  43.810  39.770  1.00  0.00           H
ATOM   4540  CB  ILE A 867      47.910  43.220  40.990  1.00  0.00           C
ATOM   4541  HB  ILE A 867      47.000  43.790  41.320  1.00  0.00           H
ATOM   4542  CG2 ILE A 867      47.430  41.820  40.630  1.00  0.00           C
ATOM   4543 HG21 ILE A 867      47.080  41.280  41.540  1.00  0.00           H
ATOM   4544 HG22 ILE A 867      48.250  41.180  40.240  1.00  0.00           H
ATOM   4545 HG23 ILE A 867      46.700  41.850  39.800  1.00  0.00           H
ATOM   4546  CG1 ILE A 867      48.900  43.120  42.110  1.00  0.00           C
ATOM   4547 HG11 ILE A 867      49.660  42.330  41.950  1.00  0.00           H
ATOM   4548 HG12 ILE A 867      48.370  42.800  43.040  1.00  0.00           H
ATOM   4549  CD  ILE A 867      49.740  44.360  42.360  1.00  0.00           C
ATOM   4550  HD1 ILE A 867      50.480  44.510  41.540  1.00  0.00           H
ATOM   4551  HD2 ILE A 867      50.270  44.130  43.310  1.00  0.00           H
ATOM   4552  HD3 ILE A 867      49.050  45.230  42.480  1.00  0.00           H
ATOM   4553  C   ILE A 867      47.860  43.620  38.510  1.00  0.00           C
ATOM   4554  O   ILE A 867      48.460  42.870  37.710  1.00  0.00           O
ATOM   4555  N   ASN A 868      46.630  44.050  38.120  1.00  0.00           N
ATOM   4556  HN  ASN A 868      46.040  44.510  38.780  1.00  0.00           H
ATOM   4557  CA  ASN A 868      46.050  43.490  36.850  1.00  0.00           C
ATOM   4558  HA  ASN A 868      46.430  42.480  36.840  1.00  0.00           H
ATOM   4559  CB  ASN A 868      44.530  43.460  36.900  1.00  0.00           C
ATOM   4560  HB1 ASN A 868      44.070  42.880  36.070  1.00  0.00           H
ATOM   4561  HB2 ASN A 868      44.160  44.510  36.920  1.00  0.00           H
ATOM   4562  CG  ASN A 868      43.990  42.640  38.130  1.00  0.00           C
ATOM   4563  OD1 ASN A 868      44.390  41.500  38.450  1.00  0.00           O
ATOM   4564  ND2 ASN A 868      42.950  43.230  38.800  1.00  0.00           N
ATOM   4565 HD21 ASN A 868      42.580  44.160  38.710  1.00  0.00           H
ATOM   4566 HD22 ASN A 868      42.740  42.690  39.610  1.00  0.00           H
ATOM   4567  C   ASN A 868      46.540  44.250  35.680  1.00  0.00           C
ATOM   4568  O   ASN A 868      45.970  44.060  34.580  1.00  0.00           O
ATOM   4569  N   ARG A 869      47.570  45.120  35.710  1.00  0.00           N
ATOM   4570  HN  ARG A 869      48.000  45.260  36.600  1.00  0.00           H
ATOM   4571  CA  ARG A 869      48.080  45.790  34.490  1.00  0.00           C
ATOM   4572  HA  ARG A 869      47.220  46.280  34.050  1.00  0.00           H
ATOM   4573  CB  ARG A 869      49.050  46.980  34.880  1.00  0.00           C
ATOM   4574  HB1 ARG A 869      48.530  47.450  35.740  1.00  0.00           H
ATOM   4575  HB2 ARG A 869      49.160  47.600  33.970  1.00  0.00           H
ATOM   4576  CG  ARG A 869      50.440  46.660  35.370  1.00  0.00           C
ATOM   4577  HG1 ARG A 869      51.140  46.390  34.550  1.00  0.00           H
ATOM   4578  HG2 ARG A 869      50.400  45.800  36.070  1.00  0.00           H
ATOM   4579  CD  ARG A 869      51.120  47.930  35.990  1.00  0.00           C
ATOM   4580  HD1 ARG A 869      52.190  47.790  36.270  1.00  0.00           H
ATOM   4581  HD2 ARG A 869      50.480  48.310  36.800  1.00  0.00           H
ATOM   4582  NE  ARG A 869      51.260  48.910  34.850  1.00  0.00           N
ATOM   4583  HE  ARG A 869      51.420  48.490  33.960  1.00  0.00           H
ATOM   4584  CZ  ARG A 869      51.240  50.210  34.850  1.00  0.00           C
ATOM   4585  NH1 ARG A 869      51.300  50.900  35.970  1.00  0.00           N
ATOM   4586 HH11 ARG A 869      51.530  51.860  35.870  1.00  0.00           H
ATOM   4587 HH12 ARG A 869      51.720  50.390  36.720  1.00  0.00           H
ATOM   4588  NH2 ARG A 869      51.560  50.920  33.750  1.00  0.00           N
ATOM   4589 HH21 ARG A 869      52.050  50.380  33.060  1.00  0.00           H
ATOM   4590 HH22 ARG A 869      51.980  51.790  34.000  1.00  0.00           H
ATOM   4591  C   ARG A 869      48.740  45.040  33.280  1.00  0.00           C
ATOM   4592  O   ARG A 869      49.320  43.980  33.370  1.00  0.00           O
ATOM   4593  N   LYS A 870      48.540  45.590  32.030  1.00  0.00           N
ATOM   4594  HN  LYS A 870      48.100  46.490  32.040  1.00  0.00           H
ATOM   4595  CA  LYS A 870      49.040  45.110  30.680  1.00  0.00           C
ATOM   4596  HA  LYS A 870      48.580  44.160  30.430  1.00  0.00           H
ATOM   4597  CB  LYS A 870      48.760  46.260  29.660  1.00  0.00           C
ATOM   4598  HB1 LYS A 870      49.230  45.940  28.700  1.00  0.00           H
ATOM   4599  HB2 LYS A 870      49.320  47.150  30.000  1.00  0.00           H
ATOM   4600  CG  LYS A 870      47.260  46.620  29.430  1.00  0.00           C
ATOM   4601  HG1 LYS A 870      47.110  47.520  28.780  1.00  0.00           H
ATOM   4602  HG2 LYS A 870      46.730  46.770  30.390  1.00  0.00           H
ATOM   4603  CD  LYS A 870      46.550  45.560  28.600  1.00  0.00           C
ATOM   4604  HD1 LYS A 870      45.460  45.770  28.630  1.00  0.00           H
ATOM   4605  HD2 LYS A 870      46.680  44.540  29.030  1.00  0.00           H
ATOM   4606  CE  LYS A 870      46.950  45.500  27.070  1.00  0.00           C
ATOM   4607  HE1 LYS A 870      48.060  45.590  27.100  1.00  0.00           H
ATOM   4608  HE2 LYS A 870      46.600  46.410  26.540  1.00  0.00           H
ATOM   4609  NZ  LYS A 870      46.560  44.280  26.430  1.00  0.00           N
ATOM   4610  HZ1 LYS A 870      46.850  43.530  27.110  1.00  0.00           H
ATOM   4611  HZ2 LYS A 870      47.150  44.040  25.610  1.00  0.00           H
ATOM   4612  HZ3 LYS A 870      45.540  44.330  26.280  1.00  0.00           H
ATOM   4613  C   LYS A 870      50.530  44.710  30.610  1.00  0.00           C
ATOM   4614  O   LYS A 870      50.960  44.060  29.650  1.00  0.00           O
ATOM   4615  N   GLU A 871      51.350  45.270  31.500  1.00  0.00           N
ATOM   4616  HN  GLU A 871      50.980  46.020  32.050  1.00  0.00           H
ATOM   4617  CA  GLU A 871      52.760  45.050  31.560  1.00  0.00           C
ATOM   4618  HA  GLU A 871      53.150  45.110  30.550  1.00  0.00           H
ATOM   4619  CB  GLU A 871      53.580  46.130  32.340  1.00  0.00           C
ATOM   4620  HB1 GLU A 871      54.630  45.860  32.540  1.00  0.00           H
ATOM   4621  HB2 GLU A 871      53.190  46.380  33.350  1.00  0.00           H
ATOM   4622  CG  GLU A 871      53.660  47.380  31.470  1.00  0.00           C
ATOM   4623  HG1 GLU A 871      53.760  47.150  30.380  1.00  0.00           H
ATOM   4624  HG2 GLU A 871      54.600  47.850  31.820  1.00  0.00           H
ATOM   4625  CD  GLU A 871      52.610  48.390  31.730  1.00  0.00           C
ATOM   4626  OE1 GLU A 871      51.490  48.020  32.220  1.00  0.00           O
ATOM   4627  OE2 GLU A 871      52.940  49.600  31.630  1.00  0.00           O
ATOM   4628  C   GLU A 871      52.970  43.610  31.990  1.00  0.00           C
ATOM   4629  O   GLU A 871      54.010  43.000  31.650  1.00  0.00           O
ATOM   4630  N   HSD A 872      51.940  42.980  32.670  1.00  0.00           N
ATOM   4631  HN  HSD A 872      51.100  43.460  32.890  1.00  0.00           H
ATOM   4632  CA  HSD A 872      52.060  41.740  33.330  1.00  0.00           C
ATOM   4633  HA  HSD A 872      53.110  41.600  33.540  1.00  0.00           H
ATOM   4634  CB  HSD A 872      51.340  41.790  34.670  1.00  0.00           C
ATOM   4635  HB1 HSD A 872      51.560  40.890  35.270  1.00  0.00           H
ATOM   4636  HB2 HSD A 872      50.240  41.930  34.530  1.00  0.00           H
ATOM   4637  ND1 HSD A 872      51.140  43.270  36.770  1.00  0.00           N
ATOM   4638  HD1 HSD A 872      50.350  42.870  37.220  1.00  0.00           H
ATOM   4639  CG  HSD A 872      51.810  42.910  35.570  1.00  0.00           C
ATOM   4640  CE1 HSD A 872      51.980  44.280  37.280  1.00  0.00           C
ATOM   4641  HE1 HSD A 872      51.680  44.680  38.250  1.00  0.00           H
ATOM   4642  NE2 HSD A 872      52.960  44.550  36.490  1.00  0.00           N
ATOM   4643  CD2 HSD A 872      52.860  43.680  35.420  1.00  0.00           C
ATOM   4644  HD2 HSD A 872      53.520  43.680  34.560  1.00  0.00           H
ATOM   4645  C   HSD A 872      51.530  40.510  32.540  1.00  0.00           C
ATOM   4646  O   HSD A 872      51.590  39.430  33.060  1.00  0.00           O
ATOM   4647  N   LYS A 873      51.200  40.650  31.230  1.00  0.00           N
ATOM   4648  HN  LYS A 873      51.380  41.560  30.850  1.00  0.00           H
ATOM   4649  CA  LYS A 873      50.870  39.550  30.340  1.00  0.00           C
ATOM   4650  HA  LYS A 873      50.270  39.970  29.560  1.00  0.00           H
ATOM   4651  CB  LYS A 873      52.300  39.120  29.820  1.00  0.00           C
ATOM   4652  HB1 LYS A 873      52.180  38.270  29.110  1.00  0.00           H
ATOM   4653  HB2 LYS A 873      52.830  38.890  30.760  1.00  0.00           H
ATOM   4654  CG  LYS A 873      53.200  40.190  29.140  1.00  0.00           C
ATOM   4655  HG1 LYS A 873      54.200  39.850  28.780  1.00  0.00           H
ATOM   4656  HG2 LYS A 873      53.440  40.980  29.880  1.00  0.00           H
ATOM   4657  CD  LYS A 873      52.500  40.850  27.910  1.00  0.00           C
ATOM   4658  HD1 LYS A 873      53.290  41.530  27.530  1.00  0.00           H
ATOM   4659  HD2 LYS A 873      51.630  41.410  28.310  1.00  0.00           H
ATOM   4660  CE  LYS A 873      52.020  39.880  26.840  1.00  0.00           C
ATOM   4661  HE1 LYS A 873      51.200  39.230  27.200  1.00  0.00           H
ATOM   4662  HE2 LYS A 873      52.850  39.280  26.410  1.00  0.00           H
ATOM   4663  NZ  LYS A 873      51.390  40.610  25.790  1.00  0.00           N
ATOM   4664  HZ1 LYS A 873      50.710  39.960  25.360  1.00  0.00           H
ATOM   4665  HZ2 LYS A 873      52.150  40.810  25.110  1.00  0.00           H
ATOM   4666  HZ3 LYS A 873      50.910  41.490  26.050  1.00  0.00           H
ATOM   4667  C   LYS A 873      50.000  38.420  30.860  1.00  0.00           C
ATOM   4668  O   LYS A 873      50.330  37.270  30.710  1.00  0.00           O
ATOM   4669  N   LEU A 874      48.970  38.750  31.680  1.00  0.00           N
ATOM   4670  HN  LEU A 874      48.660  39.700  31.790  1.00  0.00           H
ATOM   4671  CA  LEU A 874      47.980  37.940  32.250  1.00  0.00           C
ATOM   4672  HA  LEU A 874      48.470  37.230  32.890  1.00  0.00           H
ATOM   4673  CB  LEU A 874      47.010  38.740  33.090  1.00  0.00           C
ATOM   4674  HB1 LEU A 874      46.320  38.100  33.680  1.00  0.00           H
ATOM   4675  HB2 LEU A 874      46.420  39.360  32.380  1.00  0.00           H
ATOM   4676  CG  LEU A 874      47.720  39.620  34.150  1.00  0.00           C
ATOM   4677  HG  LEU A 874      48.590  40.190  33.760  1.00  0.00           H
ATOM   4678  CD1 LEU A 874      46.800  40.720  34.690  1.00  0.00           C
ATOM   4679 HD11 LEU A 874      46.560  41.440  33.880  1.00  0.00           H
ATOM   4680 HD12 LEU A 874      47.380  41.190  35.510  1.00  0.00           H
ATOM   4681 HD13 LEU A 874      45.840  40.310  35.080  1.00  0.00           H
ATOM   4682  CD2 LEU A 874      48.260  38.860  35.340  1.00  0.00           C
ATOM   4683 HD21 LEU A 874      49.060  38.130  35.110  1.00  0.00           H
ATOM   4684 HD22 LEU A 874      47.460  38.270  35.840  1.00  0.00           H
ATOM   4685 HD23 LEU A 874      48.610  39.640  36.060  1.00  0.00           H
ATOM   4686  C   LEU A 874      47.250  37.100  31.260  1.00  0.00           C
ATOM   4687  O   LEU A 874      46.700  37.610  30.320  1.00  0.00           O
ATOM   4688  N   LYS A 875      46.960  35.820  31.490  1.00  0.00           N
ATOM   4689  HN  LYS A 875      47.310  35.450  32.360  1.00  0.00           H
ATOM   4690  CA  LYS A 875      46.020  34.980  30.660  1.00  0.00           C
ATOM   4691  HA  LYS A 875      45.670  35.520  29.790  1.00  0.00           H
ATOM   4692  CB  LYS A 875      46.670  33.790  30.030  1.00  0.00           C
ATOM   4693  HB1 LYS A 875      45.890  33.290  29.410  1.00  0.00           H
ATOM   4694  HB2 LYS A 875      47.130  33.200  30.840  1.00  0.00           H
ATOM   4695  CG  LYS A 875      47.830  34.250  29.030  1.00  0.00           C
ATOM   4696  HG1 LYS A 875      48.250  33.260  28.760  1.00  0.00           H
ATOM   4697  HG2 LYS A 875      48.510  34.920  29.600  1.00  0.00           H
ATOM   4698  CD  LYS A 875      47.270  34.890  27.660  1.00  0.00           C
ATOM   4699  HD1 LYS A 875      46.710  35.800  27.970  1.00  0.00           H
ATOM   4700  HD2 LYS A 875      46.500  34.230  27.200  1.00  0.00           H
ATOM   4701  CE  LYS A 875      48.340  35.110  26.550  1.00  0.00           C
ATOM   4702  HE1 LYS A 875      47.900  35.360  25.560  1.00  0.00           H
ATOM   4703  HE2 LYS A 875      48.830  34.140  26.310  1.00  0.00           H
ATOM   4704  NZ  LYS A 875      49.340  36.140  26.930  1.00  0.00           N
ATOM   4705  HZ1 LYS A 875      49.980  36.390  26.150  1.00  0.00           H
ATOM   4706  HZ2 LYS A 875      49.930  35.860  27.750  1.00  0.00           H
ATOM   4707  HZ3 LYS A 875      48.920  37.050  27.200  1.00  0.00           H
ATOM   4708  C   LYS A 875      44.740  34.550  31.490  1.00  0.00           C
ATOM   4709  O   LYS A 875      43.790  33.930  30.980  1.00  0.00           O
ATOM   4710  N   LYS A 876      44.630  34.940  32.800  1.00  0.00           N
ATOM   4711  HN  LYS A 876      45.380  35.450  33.220  1.00  0.00           H
ATOM   4712  CA  LYS A 876      43.400  34.640  33.610  1.00  0.00           C
ATOM   4713  HA  LYS A 876      42.650  34.070  33.080  1.00  0.00           H
ATOM   4714  CB  LYS A 876      43.820  33.810  34.810  1.00  0.00           C
ATOM   4715  HB1 LYS A 876      42.890  33.570  35.340  1.00  0.00           H
ATOM   4716  HB2 LYS A 876      44.510  34.400  35.460  1.00  0.00           H
ATOM   4717  CG  LYS A 876      44.500  32.420  34.570  1.00  0.00           C
ATOM   4718  HG1 LYS A 876      45.510  32.580  34.130  1.00  0.00           H
ATOM   4719  HG2 LYS A 876      43.870  31.710  34.000  1.00  0.00           H
ATOM   4720  CD  LYS A 876      44.720  31.690  35.940  1.00  0.00           C
ATOM   4721  HD1 LYS A 876      43.760  31.570  36.500  1.00  0.00           H
ATOM   4722  HD2 LYS A 876      45.290  32.390  36.580  1.00  0.00           H
ATOM   4723  CE  LYS A 876      45.330  30.270  35.880  1.00  0.00           C
ATOM   4724  HE1 LYS A 876      46.220  30.350  35.220  1.00  0.00           H
ATOM   4725  HE2 LYS A 876      44.570  29.580  35.430  1.00  0.00           H
ATOM   4726  NZ  LYS A 876      45.770  29.680  37.160  1.00  0.00           N
ATOM   4727  HZ1 LYS A 876      46.370  28.850  36.940  1.00  0.00           H
ATOM   4728  HZ2 LYS A 876      44.950  29.360  37.710  1.00  0.00           H
ATOM   4729  HZ3 LYS A 876      46.330  30.300  37.790  1.00  0.00           H
ATOM   4730  C   LYS A 876      42.690  35.930  33.910  1.00  0.00           C
ATOM   4731  O   LYS A 876      43.320  36.910  34.450  1.00  0.00           O
ATOM   4732  N   GLY A 877      41.350  35.970  33.700  1.00  0.00           N
ATOM   4733  HN  GLY A 877      41.080  35.290  33.010  1.00  0.00           H
ATOM   4734  CA  GLY A 877      40.340  36.950  34.000  1.00  0.00           C
ATOM   4735  HA1 GLY A 877      39.360  36.520  33.910  1.00  0.00           H
ATOM   4736  HA2 GLY A 877      40.580  37.800  33.390  1.00  0.00           H
ATOM   4737  C   GLY A 877      40.380  37.340  35.440  1.00  0.00           C
ATOM   4738  O   GLY A 877      40.690  36.550  36.330  1.00  0.00           O
ATOM   4739  N   ALA A 878      40.040  38.660  35.710  1.00  0.00           N
ATOM   4740  HN  ALA A 878      39.720  39.270  35.000  1.00  0.00           H
ATOM   4741  CA  ALA A 878      40.090  39.190  37.020  1.00  0.00           C
ATOM   4742  HA  ALA A 878      40.850  38.630  37.530  1.00  0.00           H
ATOM   4743  CB  ALA A 878      40.570  40.620  36.970  1.00  0.00           C
ATOM   4744  HB1 ALA A 878      39.960  41.350  36.390  1.00  0.00           H
ATOM   4745  HB2 ALA A 878      41.580  40.700  36.510  1.00  0.00           H
ATOM   4746  HB3 ALA A 878      40.690  41.110  37.960  1.00  0.00           H
ATOM   4747  C   ALA A 878      38.800  39.170  37.720  1.00  0.00           C
ATOM   4748  O   ALA A 878      37.720  39.050  37.130  1.00  0.00           O
ATOM   4749  N   GLY A 879      38.830  39.470  39.020  1.00  0.00           N
ATOM   4750  HN  GLY A 879      39.670  39.570  39.550  1.00  0.00           H
ATOM   4751  CA  GLY A 879      37.570  39.920  39.690  1.00  0.00           C
ATOM   4752  HA1 GLY A 879      37.000  39.070  40.010  1.00  0.00           H
ATOM   4753  HA2 GLY A 879      36.960  40.560  39.050  1.00  0.00           H
ATOM   4754  C   GLY A 879      37.770  40.780  40.940  1.00  0.00           C
ATOM   4755  O   GLY A 879      37.790  40.320  42.110  1.00  0.00           O
ATOM   4756  N   TYR A 880      37.740  42.080  40.610  1.00  0.00           N
ATOM   4757  HN  TYR A 880      37.870  42.380  39.670  1.00  0.00           H
ATOM   4758  CA  TYR A 880      37.770  43.200  41.630  1.00  0.00           C
ATOM   4759  HA  TYR A 880      38.610  42.910  42.240  1.00  0.00           H
ATOM   4760  CB  TYR A 880      37.900  44.590  40.880  1.00  0.00           C
ATOM   4761  HB1 TYR A 880      37.860  45.410  41.630  1.00  0.00           H
ATOM   4762  HB2 TYR A 880      36.990  44.610  40.250  1.00  0.00           H
ATOM   4763  CG  TYR A 880      39.150  44.720  39.980  1.00  0.00           C
ATOM   4764  CD1 TYR A 880      39.250  44.320  38.650  1.00  0.00           C
ATOM   4765  HD1 TYR A 880      38.480  43.730  38.150  1.00  0.00           H
ATOM   4766  CE1 TYR A 880      40.180  44.860  37.810  1.00  0.00           C
ATOM   4767  HE1 TYR A 880      40.100  44.770  36.730  1.00  0.00           H
ATOM   4768  CZ  TYR A 880      41.180  45.700  38.300  1.00  0.00           C
ATOM   4769  OH  TYR A 880      42.150  46.240  37.440  1.00  0.00           O
ATOM   4770  HH  TYR A 880      41.850  45.950  36.580  1.00  0.00           H
ATOM   4771  CD2 TYR A 880      40.160  45.570  40.470  1.00  0.00           C
ATOM   4772  HD2 TYR A 880      40.110  45.890  41.500  1.00  0.00           H
ATOM   4773  CE2 TYR A 880      41.160  46.010  39.690  1.00  0.00           C
ATOM   4774  HE2 TYR A 880      41.860  46.700  40.110  1.00  0.00           H
ATOM   4775  C   TYR A 880      36.730  43.370  42.670  1.00  0.00           C
ATOM   4776  O   TYR A 880      36.980  43.550  43.820  1.00  0.00           O
ATOM   4777  N   HSD A 881      35.460  43.090  42.230  1.00  0.00           N
ATOM   4778  HN  HSD A 881      35.330  42.640  41.350  1.00  0.00           H
ATOM   4779  CA  HSD A 881      34.320  43.000  43.140  1.00  0.00           C
ATOM   4780  HA  HSD A 881      34.390  43.860  43.790  1.00  0.00           H
ATOM   4781  CB  HSD A 881      32.990  43.240  42.270  1.00  0.00           C
ATOM   4782  HB1 HSD A 881      32.110  43.190  42.940  1.00  0.00           H
ATOM   4783  HB2 HSD A 881      33.100  42.400  41.550  1.00  0.00           H
ATOM   4784  ND1 HSD A 881      32.900  44.700  40.220  1.00  0.00           N
ATOM   4785  HD1 HSD A 881      33.260  44.000  39.610  1.00  0.00           H
ATOM   4786  CG  HSD A 881      32.890  44.570  41.590  1.00  0.00           C
ATOM   4787  CE1 HSD A 881      32.430  45.930  39.950  1.00  0.00           C
ATOM   4788  HE1 HSD A 881      32.180  46.500  39.060  1.00  0.00           H
ATOM   4789  NE2 HSD A 881      32.120  46.610  41.100  1.00  0.00           N
ATOM   4790  CD2 HSD A 881      32.420  45.720  42.140  1.00  0.00           C
ATOM   4791  HD2 HSD A 881      32.510  46.100  43.150  1.00  0.00           H
ATOM   4792  C   HSD A 881      34.350  41.970  44.090  1.00  0.00           C
ATOM   4793  O   HSD A 881      34.060  42.220  45.320  1.00  0.00           O
ATOM   4794  N   LEU A 882      34.750  40.740  43.650  1.00  0.00           N
ATOM   4795  HN  LEU A 882      34.570  40.690  42.660  1.00  0.00           H
ATOM   4796  CA  LEU A 882      34.950  39.600  44.500  1.00  0.00           C
ATOM   4797  HA  LEU A 882      34.020  39.390  45.010  1.00  0.00           H
ATOM   4798  CB  LEU A 882      35.120  38.360  43.530  1.00  0.00           C
ATOM   4799  HB1 LEU A 882      36.000  38.680  42.940  1.00  0.00           H
ATOM   4800  HB2 LEU A 882      34.220  38.370  42.880  1.00  0.00           H
ATOM   4801  CG  LEU A 882      35.340  36.960  44.020  1.00  0.00           C
ATOM   4802  HG  LEU A 882      36.080  36.960  44.850  1.00  0.00           H
ATOM   4803  CD1 LEU A 882      34.050  36.400  44.730  1.00  0.00           C
ATOM   4804 HD11 LEU A 882      33.930  36.930  45.700  1.00  0.00           H
ATOM   4805 HD12 LEU A 882      34.050  35.300  44.880  1.00  0.00           H
ATOM   4806 HD13 LEU A 882      33.170  36.550  44.070  1.00  0.00           H
ATOM   4807  CD2 LEU A 882      35.850  36.100  42.890  1.00  0.00           C
ATOM   4808 HD21 LEU A 882      34.960  35.830  42.280  1.00  0.00           H
ATOM   4809 HD22 LEU A 882      36.340  35.210  43.340  1.00  0.00           H
ATOM   4810 HD23 LEU A 882      36.540  36.660  42.220  1.00  0.00           H
ATOM   4811  C   LEU A 882      35.990  39.830  45.600  1.00  0.00           C
ATOM   4812  O   LEU A 882      35.810  39.460  46.740  1.00  0.00           O
ATOM   4813  N   ASP A 883      37.100  40.440  45.210  1.00  0.00           N
ATOM   4814  HN  ASP A 883      37.130  40.760  44.270  1.00  0.00           H
ATOM   4815  CA  ASP A 883      38.080  40.950  46.150  1.00  0.00           C
ATOM   4816  HA  ASP A 883      38.470  40.100  46.690  1.00  0.00           H
ATOM   4817  CB  ASP A 883      39.180  41.690  45.430  1.00  0.00           C
ATOM   4818  HB1 ASP A 883      39.900  42.000  46.220  1.00  0.00           H
ATOM   4819  HB2 ASP A 883      38.790  42.570  44.870  1.00  0.00           H
ATOM   4820  CG  ASP A 883      39.820  40.800  44.350  1.00  0.00           C
ATOM   4821  OD1 ASP A 883      39.930  39.610  44.480  1.00  0.00           O
ATOM   4822  OD2 ASP A 883      40.230  41.440  43.200  1.00  0.00           O
ATOM   4823  HD2 ASP A 883      40.450  40.780  42.550  1.00  0.00           H
ATOM   4824  C   ASP A 883      37.440  41.900  47.240  1.00  0.00           C
ATOM   4825  O   ASP A 883      37.720  41.750  48.440  1.00  0.00           O
ATOM   4826  N   LEU A 884      36.630  42.890  46.820  1.00  0.00           N
ATOM   4827  HN  LEU A 884      36.420  42.960  45.850  1.00  0.00           H
ATOM   4828  CA  LEU A 884      35.980  43.860  47.710  1.00  0.00           C
ATOM   4829  HA  LEU A 884      36.740  44.220  48.390  1.00  0.00           H
ATOM   4830  CB  LEU A 884      35.310  45.030  46.960  1.00  0.00           C
ATOM   4831  HB1 LEU A 884      34.500  44.670  46.290  1.00  0.00           H
ATOM   4832  HB2 LEU A 884      35.960  45.490  46.190  1.00  0.00           H
ATOM   4833  CG  LEU A 884      34.860  46.220  47.970  1.00  0.00           C
ATOM   4834  HG  LEU A 884      34.110  45.850  48.700  1.00  0.00           H
ATOM   4835  CD1 LEU A 884      36.030  46.780  48.800  1.00  0.00           C
ATOM   4836 HD11 LEU A 884      36.510  46.030  49.460  1.00  0.00           H
ATOM   4837 HD12 LEU A 884      35.660  47.620  49.410  1.00  0.00           H
ATOM   4838 HD13 LEU A 884      36.840  47.210  48.160  1.00  0.00           H
ATOM   4839  CD2 LEU A 884      34.200  47.420  47.220  1.00  0.00           C
ATOM   4840 HD21 LEU A 884      34.220  48.260  47.930  1.00  0.00           H
ATOM   4841 HD22 LEU A 884      33.160  47.230  46.900  1.00  0.00           H
ATOM   4842 HD23 LEU A 884      34.830  47.770  46.370  1.00  0.00           H
ATOM   4843  C   LEU A 884      35.030  43.190  48.680  1.00  0.00           C
ATOM   4844  O   LEU A 884      35.030  43.510  49.870  1.00  0.00           O
ATOM   4845  N   LEU A 885      34.210  42.220  48.240  1.00  0.00           N
ATOM   4846  HN  LEU A 885      34.260  42.000  47.270  1.00  0.00           H
ATOM   4847  CA  LEU A 885      33.320  41.450  49.100  1.00  0.00           C
ATOM   4848  HA  LEU A 885      32.670  42.120  49.630  1.00  0.00           H
ATOM   4849  CB  LEU A 885      32.450  40.510  48.180  1.00  0.00           C
ATOM   4850  HB1 LEU A 885      33.240  40.100  47.520  1.00  0.00           H
ATOM   4851  HB2 LEU A 885      31.930  41.160  47.460  1.00  0.00           H
ATOM   4852  CG  LEU A 885      31.470  39.520  48.850  1.00  0.00           C
ATOM   4853  HG  LEU A 885      32.040  38.790  49.470  1.00  0.00           H
ATOM   4854  CD1 LEU A 885      30.450  40.200  49.900  1.00  0.00           C
ATOM   4855 HD11 LEU A 885      29.800  40.930  49.400  1.00  0.00           H
ATOM   4856 HD12 LEU A 885      30.960  40.830  50.670  1.00  0.00           H
ATOM   4857 HD13 LEU A 885      29.820  39.450  50.440  1.00  0.00           H
ATOM   4858  CD2 LEU A 885      30.760  38.620  47.790  1.00  0.00           C
ATOM   4859 HD21 LEU A 885      30.070  39.120  47.090  1.00  0.00           H
ATOM   4860 HD22 LEU A 885      30.060  38.020  48.400  1.00  0.00           H
ATOM   4861 HD23 LEU A 885      31.550  37.980  47.320  1.00  0.00           H
ATOM   4862  C   LEU A 885      33.960  40.600  50.160  1.00  0.00           C
ATOM   4863  O   LEU A 885      33.680  40.630  51.330  1.00  0.00           O
ATOM   4864  N   MET A 886      35.020  39.930  49.720  1.00  0.00           N
ATOM   4865  HN  MET A 886      35.420  40.020  48.810  1.00  0.00           H
ATOM   4866  CA  MET A 886      35.860  39.260  50.650  1.00  0.00           C
ATOM   4867  HA  MET A 886      35.220  38.660  51.290  1.00  0.00           H
ATOM   4868  CB  MET A 886      36.990  38.280  50.130  1.00  0.00           C
ATOM   4869  HB1 MET A 886      37.680  38.090  50.980  1.00  0.00           H
ATOM   4870  HB2 MET A 886      37.650  38.740  49.360  1.00  0.00           H
ATOM   4871  CG  MET A 886      36.430  36.880  49.710  1.00  0.00           C
ATOM   4872  HG1 MET A 886      37.290  36.190  49.610  1.00  0.00           H
ATOM   4873  HG2 MET A 886      35.990  36.930  48.690  1.00  0.00           H
ATOM   4874  SD  MET A 886      35.280  36.100  50.900  1.00  0.00           S
ATOM   4875  CE  MET A 886      36.360  35.870  52.370  1.00  0.00           C
ATOM   4876  HE1 MET A 886      36.790  34.840  52.380  1.00  0.00           H
ATOM   4877  HE2 MET A 886      35.700  35.980  53.260  1.00  0.00           H
ATOM   4878  HE3 MET A 886      37.100  36.710  52.360  1.00  0.00           H
ATOM   4879  C   MET A 886      36.510  40.200  51.700  1.00  0.00           C
ATOM   4880  O   MET A 886      36.390  40.020  52.910  1.00  0.00           O
ATOM   4881  N   VAL A 887      37.250  41.240  51.290  1.00  0.00           N
ATOM   4882  HN  VAL A 887      37.310  41.580  50.350  1.00  0.00           H
ATOM   4883  CA  VAL A 887      37.940  42.060  52.260  1.00  0.00           C
ATOM   4884  HA  VAL A 887      38.420  41.370  52.960  1.00  0.00           H
ATOM   4885  CB  VAL A 887      39.150  42.940  51.810  1.00  0.00           C
ATOM   4886  HB  VAL A 887      39.680  42.250  51.120  1.00  0.00           H
ATOM   4887  CG1 VAL A 887      38.520  44.040  50.860  1.00  0.00           C
ATOM   4888 HG11 VAL A 887      38.160  44.850  51.530  1.00  0.00           H
ATOM   4889 HG12 VAL A 887      37.680  43.590  50.290  1.00  0.00           H
ATOM   4890 HG13 VAL A 887      39.270  44.500  50.170  1.00  0.00           H
ATOM   4891  CG2 VAL A 887      40.040  43.300  53.100  1.00  0.00           C
ATOM   4892 HG21 VAL A 887      39.500  44.040  53.730  1.00  0.00           H
ATOM   4893 HG22 VAL A 887      40.940  43.910  52.870  1.00  0.00           H
ATOM   4894 HG23 VAL A 887      40.310  42.430  53.730  1.00  0.00           H
ATOM   4895  C   VAL A 887      36.970  42.850  53.150  1.00  0.00           C
ATOM   4896  O   VAL A 887      37.160  43.030  54.360  1.00  0.00           O
ATOM   4897  N   GLY A 888      35.820  43.340  52.610  1.00  0.00           N
ATOM   4898  HN  GLY A 888      35.550  43.200  51.660  1.00  0.00           H
ATOM   4899  CA  GLY A 888      34.770  43.980  53.410  1.00  0.00           C
ATOM   4900  HA1 GLY A 888      34.040  44.400  52.740  1.00  0.00           H
ATOM   4901  HA2 GLY A 888      35.280  44.750  53.970  1.00  0.00           H
ATOM   4902  C   GLY A 888      34.120  43.090  54.500  1.00  0.00           C
ATOM   4903  O   GLY A 888      33.640  43.580  55.520  1.00  0.00           O
ATOM   4904  N   VAL A 889      33.850  41.830  54.260  1.00  0.00           N
ATOM   4905  HN  VAL A 889      33.980  41.440  53.360  1.00  0.00           H
ATOM   4906  CA  VAL A 889      33.400  40.870  55.220  1.00  0.00           C
ATOM   4907  HA  VAL A 889      32.600  41.290  55.800  1.00  0.00           H
ATOM   4908  CB  VAL A 889      32.830  39.680  54.350  1.00  0.00           C
ATOM   4909  HB  VAL A 889      33.540  39.480  53.520  1.00  0.00           H
ATOM   4910  CG1 VAL A 889      32.540  38.430  55.220  1.00  0.00           C
ATOM   4911 HG11 VAL A 889      32.010  37.860  54.420  1.00  0.00           H
ATOM   4912 HG12 VAL A 889      31.800  38.520  56.040  1.00  0.00           H
ATOM   4913 HG13 VAL A 889      33.410  37.820  55.550  1.00  0.00           H
ATOM   4914  CG2 VAL A 889      31.470  40.230  53.730  1.00  0.00           C
ATOM   4915 HG21 VAL A 889      30.780  40.230  54.600  1.00  0.00           H
ATOM   4916 HG22 VAL A 889      31.000  39.630  52.920  1.00  0.00           H
ATOM   4917 HG23 VAL A 889      31.510  41.260  53.330  1.00  0.00           H
ATOM   4918  C   VAL A 889      34.390  40.350  56.250  1.00  0.00           C
ATOM   4919  O   VAL A 889      34.180  40.400  57.470  1.00  0.00           O
ATOM   4920  N   MET A 890      35.600  40.090  55.760  1.00  0.00           N
ATOM   4921  HN  MET A 890      35.700  40.060  54.770  1.00  0.00           H
ATOM   4922  CA  MET A 890      36.760  39.860  56.610  1.00  0.00           C
ATOM   4923  HA  MET A 890      36.590  39.000  57.230  1.00  0.00           H
ATOM   4924  CB  MET A 890      38.080  39.500  55.890  1.00  0.00           C
ATOM   4925  HB1 MET A 890      38.940  39.530  56.600  1.00  0.00           H
ATOM   4926  HB2 MET A 890      38.240  40.290  55.130  1.00  0.00           H
ATOM   4927  CG  MET A 890      38.350  38.130  55.280  1.00  0.00           C
ATOM   4928  HG1 MET A 890      39.340  37.820  54.880  1.00  0.00           H
ATOM   4929  HG2 MET A 890      37.730  38.160  54.360  1.00  0.00           H
ATOM   4930  SD  MET A 890      37.510  36.780  56.220  1.00  0.00           S
ATOM   4931  CE  MET A 890      38.460  36.960  57.750  1.00  0.00           C
ATOM   4932  HE1 MET A 890      38.280  38.020  58.050  1.00  0.00           H
ATOM   4933  HE2 MET A 890      39.530  36.660  57.810  1.00  0.00           H
ATOM   4934  HE3 MET A 890      38.110  36.230  58.510  1.00  0.00           H
ATOM   4935  C   MET A 890      37.030  40.940  57.660  1.00  0.00           C
ATOM   4936  O   MET A 890      37.260  40.750  58.870  1.00  0.00           O
ATOM   4937  N   LEU A 891      37.000  42.240  57.230  1.00  0.00           N
ATOM   4938  HN  LEU A 891      36.780  42.400  56.270  1.00  0.00           H
ATOM   4939  CA  LEU A 891      37.260  43.370  58.070  1.00  0.00           C
ATOM   4940  HA  LEU A 891      38.200  43.180  58.560  1.00  0.00           H
ATOM   4941  CB  LEU A 891      37.310  44.660  57.240  1.00  0.00           C
ATOM   4942  HB1 LEU A 891      36.410  44.670  56.600  1.00  0.00           H
ATOM   4943  HB2 LEU A 891      38.130  44.570  56.490  1.00  0.00           H
ATOM   4944  CG  LEU A 891      37.450  45.990  57.940  1.00  0.00           C
ATOM   4945  HG  LEU A 891      37.920  45.780  58.920  1.00  0.00           H
ATOM   4946  CD1 LEU A 891      38.390  47.090  57.340  1.00  0.00           C
ATOM   4947 HD11 LEU A 891      39.370  46.590  57.270  1.00  0.00           H
ATOM   4948 HD12 LEU A 891      38.460  48.020  57.940  1.00  0.00           H
ATOM   4949 HD13 LEU A 891      38.060  47.460  56.350  1.00  0.00           H
ATOM   4950  CD2 LEU A 891      36.090  46.600  58.250  1.00  0.00           C
ATOM   4951 HD21 LEU A 891      35.360  45.850  58.610  1.00  0.00           H
ATOM   4952 HD22 LEU A 891      35.820  47.160  57.330  1.00  0.00           H
ATOM   4953 HD23 LEU A 891      36.070  47.400  59.020  1.00  0.00           H
ATOM   4954  C   LEU A 891      36.130  43.420  59.180  1.00  0.00           C
ATOM   4955  O   LEU A 891      36.420  43.720  60.330  1.00  0.00           O
ATOM   4956  N   GLY A 892      34.840  43.120  58.820  1.00  0.00           N
ATOM   4957  HN  GLY A 892      34.790  42.810  57.870  1.00  0.00           H
ATOM   4958  CA  GLY A 892      33.620  43.020  59.710  1.00  0.00           C
ATOM   4959  HA1 GLY A 892      32.900  42.690  58.970  1.00  0.00           H
ATOM   4960  HA2 GLY A 892      33.440  44.010  60.090  1.00  0.00           H
ATOM   4961  C   GLY A 892      33.660  42.080  60.830  1.00  0.00           C
ATOM   4962  O   GLY A 892      33.390  42.380  61.990  1.00  0.00           O
ATOM   4963  N   VAL A 893      34.060  40.820  60.540  1.00  0.00           N
ATOM   4964  HN  VAL A 893      34.340  40.570  59.620  1.00  0.00           H
ATOM   4965  CA  VAL A 893      34.330  39.890  61.630  1.00  0.00           C
ATOM   4966  HA  VAL A 893      33.410  39.820  62.190  1.00  0.00           H
ATOM   4967  CB  VAL A 893      34.530  38.380  61.200  1.00  0.00           C
ATOM   4968  HB  VAL A 893      35.450  38.280  60.580  1.00  0.00           H
ATOM   4969  CG1 VAL A 893      34.710  37.420  62.430  1.00  0.00           C
ATOM   4970 HG11 VAL A 893      34.550  36.380  62.060  1.00  0.00           H
ATOM   4971 HG12 VAL A 893      33.970  37.620  63.240  1.00  0.00           H
ATOM   4972 HG13 VAL A 893      35.660  37.610  62.980  1.00  0.00           H
ATOM   4973  CG2 VAL A 893      33.210  37.960  60.420  1.00  0.00           C
ATOM   4974 HG21 VAL A 893      33.240  38.550  59.490  1.00  0.00           H
ATOM   4975 HG22 VAL A 893      32.270  38.050  61.000  1.00  0.00           H
ATOM   4976 HG23 VAL A 893      33.360  36.930  60.030  1.00  0.00           H
ATOM   4977  C   VAL A 893      35.550  40.260  62.410  1.00  0.00           C
ATOM   4978  O   VAL A 893      35.540  40.240  63.650  1.00  0.00           O
ATOM   4979  N   CYS A 894      36.630  40.720  61.770  1.00  0.00           N
ATOM   4980  HN  CYS A 894      36.710  40.730  60.780  1.00  0.00           H
ATOM   4981  CA  CYS A 894      37.870  41.260  62.480  1.00  0.00           C
ATOM   4982  HA  CYS A 894      38.240  40.430  63.060  1.00  0.00           H
ATOM   4983  CB  CYS A 894      39.020  41.670  61.500  1.00  0.00           C
ATOM   4984  HB1 CYS A 894      39.860  42.140  62.050  1.00  0.00           H
ATOM   4985  HB2 CYS A 894      38.690  42.360  60.680  1.00  0.00           H
ATOM   4986  SG  CYS A 894      39.640  40.200  60.540  1.00  0.00           S
ATOM   4987  HG1 CYS A 894      38.660  39.940  59.680  1.00  0.00           H
ATOM   4988  C   CYS A 894      37.620  42.390  63.460  1.00  0.00           C
ATOM   4989  O   CYS A 894      38.190  42.500  64.530  1.00  0.00           O
ATOM   4990  N   SER A 895      36.670  43.290  63.160  1.00  0.00           N
ATOM   4991  HN  SER A 895      36.310  43.320  62.230  1.00  0.00           H
ATOM   4992  CA  SER A 895      36.310  44.420  64.050  1.00  0.00           C
ATOM   4993  HA  SER A 895      37.240  44.940  64.240  1.00  0.00           H
ATOM   4994  CB  SER A 895      35.400  45.400  63.230  1.00  0.00           C
ATOM   4995  HB1 SER A 895      35.180  46.270  63.880  1.00  0.00           H
ATOM   4996  HB2 SER A 895      34.470  44.910  62.880  1.00  0.00           H
ATOM   4997  OG  SER A 895      36.050  45.760  62.010  1.00  0.00           O
ATOM   4998  HG1 SER A 895      36.150  45.050  61.380  1.00  0.00           H
ATOM   4999  C   SER A 895      35.640  43.970  65.290  1.00  0.00           C
ATOM   5000  O   SER A 895      35.920  44.470  66.370  1.00  0.00           O
ATOM   5001  N   VAL A 896      34.710  42.990  65.100  1.00  0.00           N
ATOM   5002  HN  VAL A 896      34.450  42.810  64.150  1.00  0.00           H
ATOM   5003  CA  VAL A 896      34.060  42.230  66.160  1.00  0.00           C
ATOM   5004  HA  VAL A 896      33.500  42.930  66.770  1.00  0.00           H
ATOM   5005  CB  VAL A 896      33.070  41.230  65.580  1.00  0.00           C
ATOM   5006  HB  VAL A 896      33.580  40.560  64.850  1.00  0.00           H
ATOM   5007  CG1 VAL A 896      32.330  40.310  66.630  1.00  0.00           C
ATOM   5008 HG11 VAL A 896      33.130  39.950  67.320  1.00  0.00           H
ATOM   5009 HG12 VAL A 896      31.800  39.430  66.200  1.00  0.00           H
ATOM   5010 HG13 VAL A 896      31.690  40.920  67.300  1.00  0.00           H
ATOM   5011  CG2 VAL A 896      31.910  42.090  64.960  1.00  0.00           C
ATOM   5012 HG21 VAL A 896      31.260  41.430  64.350  1.00  0.00           H
ATOM   5013 HG22 VAL A 896      32.410  42.710  64.180  1.00  0.00           H
ATOM   5014 HG23 VAL A 896      31.400  42.840  65.590  1.00  0.00           H
ATOM   5015  C   VAL A 896      35.050  41.550  67.010  1.00  0.00           C
ATOM   5016  O   VAL A 896      34.960  41.520  68.260  1.00  0.00           O
ATOM   5017  N   MET A 897      35.980  40.770  66.480  1.00  0.00           N
ATOM   5018  HN  MET A 897      35.990  40.600  65.500  1.00  0.00           H
ATOM   5019  CA  MET A 897      36.830  39.790  67.290  1.00  0.00           C
ATOM   5020  HA  MET A 897      36.300  39.480  68.190  1.00  0.00           H
ATOM   5021  CB  MET A 897      37.090  38.590  66.380  1.00  0.00           C
ATOM   5022  HB1 MET A 897      37.810  37.940  66.900  1.00  0.00           H
ATOM   5023  HB2 MET A 897      37.590  38.930  65.430  1.00  0.00           H
ATOM   5024  CG  MET A 897      35.850  37.790  66.060  1.00  0.00           C
ATOM   5025  HG1 MET A 897      36.170  36.900  65.470  1.00  0.00           H
ATOM   5026  HG2 MET A 897      35.170  38.380  65.410  1.00  0.00           H
ATOM   5027  SD  MET A 897      35.030  37.190  67.470  1.00  0.00           S
ATOM   5028  CE  MET A 897      33.560  36.750  66.550  1.00  0.00           C
ATOM   5029  HE1 MET A 897      32.690  36.440  67.180  1.00  0.00           H
ATOM   5030  HE2 MET A 897      33.690  35.970  65.770  1.00  0.00           H
ATOM   5031  HE3 MET A 897      33.120  37.660  66.090  1.00  0.00           H
ATOM   5032  C   MET A 897      38.130  40.430  67.760  1.00  0.00           C
ATOM   5033  O   MET A 897      38.940  39.820  68.420  1.00  0.00           O
ATOM   5034  N   GLY A 898      38.360  41.760  67.520  1.00  0.00           N
ATOM   5035  HN  GLY A 898      37.730  42.370  67.040  1.00  0.00           H
ATOM   5036  CA  GLY A 898      39.450  42.420  68.270  1.00  0.00           C
ATOM   5037  HA1 GLY A 898      39.600  42.200  69.310  1.00  0.00           H
ATOM   5038  HA2 GLY A 898      39.220  43.470  68.260  1.00  0.00           H
ATOM   5039  C   GLY A 898      40.800  42.190  67.540  1.00  0.00           C
ATOM   5040  O   GLY A 898      41.840  42.020  68.110  1.00  0.00           O
ATOM   5041  N   LEU A 899      40.720  42.200  66.160  1.00  0.00           N
ATOM   5042  HN  LEU A 899      39.810  42.300  65.780  1.00  0.00           H
ATOM   5043  CA  LEU A 899      41.820  41.910  65.250  1.00  0.00           C
ATOM   5044  HA  LEU A 899      42.690  41.620  65.810  1.00  0.00           H
ATOM   5045  CB  LEU A 899      41.330  40.850  64.220  1.00  0.00           C
ATOM   5046  HB1 LEU A 899      42.070  40.860  63.400  1.00  0.00           H
ATOM   5047  HB2 LEU A 899      40.350  41.280  63.930  1.00  0.00           H
ATOM   5048  CG  LEU A 899      41.190  39.390  64.890  1.00  0.00           C
ATOM   5049  HG  LEU A 899      40.610  39.630  65.810  1.00  0.00           H
ATOM   5050  CD1 LEU A 899      40.310  38.340  64.040  1.00  0.00           C
ATOM   5051 HD11 LEU A 899      39.830  37.510  64.610  1.00  0.00           H
ATOM   5052 HD12 LEU A 899      41.010  37.920  63.290  1.00  0.00           H
ATOM   5053 HD13 LEU A 899      39.610  38.990  63.480  1.00  0.00           H
ATOM   5054  CD2 LEU A 899      42.480  38.790  65.360  1.00  0.00           C
ATOM   5055 HD21 LEU A 899      42.740  39.600  66.080  1.00  0.00           H
ATOM   5056 HD22 LEU A 899      43.270  38.780  64.580  1.00  0.00           H
ATOM   5057 HD23 LEU A 899      42.290  37.820  65.870  1.00  0.00           H
ATOM   5058  C   LEU A 899      42.220  43.210  64.670  1.00  0.00           C
ATOM   5059  O   LEU A 899      41.310  43.980  64.380  1.00  0.00           O
ATOM   5060  N   PRO A 900      43.510  43.450  64.360  1.00  0.00           N
[truncated: 7,490,634 more chars]
