# Supplementary material for: CryoEM and computational modeling structural insights into the pH regulator NBCn1
Source: Nat Commun. 2025 Nov 11;16:9932. doi: 10.1038/s41467-025-64868-z (PMC12606367; doi:10.1038/s41467-025-64868-z)
Supplement: Supplementary file 8 — Supplementary Data 6 [file 41467_2025_64868_MOESM8_ESM.zip › 1us_unrestr_MD_OF_IF_transition_apoNBCn1/transition_rep2_traj10_last.pdb]

REMARK    GENERATED BY TRJCONV
TITLE     Title t= 1000000.00000 step= 500000000
REMARK    THIS IS A SIMULATION BOX
CRYST1   97.264   97.264  102.492  90.00  90.00  90.00 P 1           1
MODEL        1
ATOM      1  N   LEU A 585      28.760  37.750  40.420  1.00  0.00           N
ATOM      2  HT1 LEU A 585      29.520  37.330  39.840  1.00  0.00           H
ATOM      3  HT2 LEU A 585      29.050  38.740  40.510  1.00  0.00           H
ATOM      4  HT3 LEU A 585      27.910  37.630  39.820  1.00  0.00           H
ATOM      5  CA  LEU A 585      28.830  37.110  41.670  1.00  0.00           C
ATOM      6  HA  LEU A 585      29.830  37.190  42.070  1.00  0.00           H
ATOM      7  CB  LEU A 585      27.860  37.780  42.630  1.00  0.00           C
ATOM      8  HB1 LEU A 585      27.920  37.240  43.610  1.00  0.00           H
ATOM      9  HB2 LEU A 585      26.800  37.740  42.310  1.00  0.00           H
ATOM     10  CG  LEU A 585      28.020  39.330  42.940  1.00  0.00           C
ATOM     11  HG  LEU A 585      28.050  39.970  42.030  1.00  0.00           H
ATOM     12  CD1 LEU A 585      26.900  39.860  43.820  1.00  0.00           C
ATOM     13 HD11 LEU A 585      26.910  40.940  43.610  1.00  0.00           H
ATOM     14 HD12 LEU A 585      27.080  39.710  44.910  1.00  0.00           H
ATOM     15 HD13 LEU A 585      25.950  39.340  43.560  1.00  0.00           H
ATOM     16  CD2 LEU A 585      29.300  39.630  43.710  1.00  0.00           C
ATOM     17 HD21 LEU A 585      30.200  39.270  43.160  1.00  0.00           H
ATOM     18 HD22 LEU A 585      29.370  39.030  44.640  1.00  0.00           H
ATOM     19 HD23 LEU A 585      29.470  40.720  43.890  1.00  0.00           H
ATOM     20  C   LEU A 585      28.610  35.550  41.510  1.00  0.00           C
ATOM     21  O   LEU A 585      29.550  34.810  41.900  1.00  0.00           O
ATOM     22  N   ILE A 586      27.510  35.080  40.960  1.00  0.00           N
ATOM     23  HN  ILE A 586      26.840  35.730  40.630  1.00  0.00           H
ATOM     24  CA  ILE A 586      27.260  33.670  40.770  1.00  0.00           C
ATOM     25  HA  ILE A 586      27.570  33.180  41.680  1.00  0.00           H
ATOM     26  CB  ILE A 586      25.720  33.390  40.620  1.00  0.00           C
ATOM     27  HB  ILE A 586      25.410  34.050  39.790  1.00  0.00           H
ATOM     28  CG2 ILE A 586      25.470  31.880  40.230  1.00  0.00           C
ATOM     29 HG21 ILE A 586      25.820  31.660  39.190  1.00  0.00           H
ATOM     30 HG22 ILE A 586      24.370  31.770  40.110  1.00  0.00           H
ATOM     31 HG23 ILE A 586      25.850  31.290  41.080  1.00  0.00           H
ATOM     32  CG1 ILE A 586      24.960  33.890  41.930  1.00  0.00           C
ATOM     33 HG11 ILE A 586      23.890  33.640  41.820  1.00  0.00           H
ATOM     34 HG12 ILE A 586      24.960  35.000  42.010  1.00  0.00           H
ATOM     35  CD  ILE A 586      25.370  33.230  43.240  1.00  0.00           C
ATOM     36  HD1 ILE A 586      26.360  33.610  43.600  1.00  0.00           H
ATOM     37  HD2 ILE A 586      25.430  32.150  42.980  1.00  0.00           H
ATOM     38  HD3 ILE A 586      24.620  33.210  44.060  1.00  0.00           H
ATOM     39  C   ILE A 586      28.050  33.030  39.580  1.00  0.00           C
ATOM     40  O   ILE A 586      28.600  31.960  39.700  1.00  0.00           O
ATOM     41  N   LEU A 587      28.240  33.670  38.370  1.00  0.00           N
ATOM     42  HN  LEU A 587      27.730  34.510  38.280  1.00  0.00           H
ATOM     43  CA  LEU A 587      28.910  33.180  37.170  1.00  0.00           C
ATOM     44  HA  LEU A 587      28.580  32.170  36.990  1.00  0.00           H
ATOM     45  CB  LEU A 587      28.490  33.970  35.870  1.00  0.00           C
ATOM     46  HB1 LEU A 587      28.790  35.040  35.950  1.00  0.00           H
ATOM     47  HB2 LEU A 587      27.380  33.920  35.790  1.00  0.00           H
ATOM     48  CG  LEU A 587      29.060  33.610  34.500  1.00  0.00           C
ATOM     49  HG  LEU A 587      30.140  33.790  34.700  1.00  0.00           H
ATOM     50  CD1 LEU A 587      28.920  32.120  34.210  1.00  0.00           C
ATOM     51 HD11 LEU A 587      29.670  31.590  34.830  1.00  0.00           H
ATOM     52 HD12 LEU A 587      28.960  31.910  33.130  1.00  0.00           H
ATOM     53 HD13 LEU A 587      27.920  31.760  34.540  1.00  0.00           H
ATOM     54  CD2 LEU A 587      28.430  34.520  33.410  1.00  0.00           C
ATOM     55 HD21 LEU A 587      28.770  34.210  32.390  1.00  0.00           H
ATOM     56 HD22 LEU A 587      28.710  35.590  33.570  1.00  0.00           H
ATOM     57 HD23 LEU A 587      27.330  34.450  33.310  1.00  0.00           H
ATOM     58  C   LEU A 587      30.390  33.230  37.470  1.00  0.00           C
ATOM     59  O   LEU A 587      31.280  32.480  37.030  1.00  0.00           O
ATOM     60  N   ASP A 588      30.770  34.240  38.320  1.00  0.00           N
ATOM     61  HN  ASP A 588      30.140  35.000  38.430  1.00  0.00           H
ATOM     62  CA  ASP A 588      32.120  34.230  38.910  1.00  0.00           C
ATOM     63  HA  ASP A 588      32.730  34.220  38.020  1.00  0.00           H
ATOM     64  CB  ASP A 588      32.470  35.380  39.900  1.00  0.00           C
ATOM     65  HB1 ASP A 588      33.440  35.450  40.410  1.00  0.00           H
ATOM     66  HB2 ASP A 588      31.710  35.280  40.710  1.00  0.00           H
ATOM     67  CG  ASP A 588      32.240  36.670  39.190  1.00  0.00           C
ATOM     68  OD1 ASP A 588      31.290  37.390  39.540  1.00  0.00           O
ATOM     69  OD2 ASP A 588      32.990  36.930  38.240  1.00  0.00           O
ATOM     70  C   ASP A 588      32.520  32.970  39.640  1.00  0.00           C
ATOM     71  O   ASP A 588      33.570  32.450  39.380  1.00  0.00           O
ATOM     72  N   ILE A 589      31.690  32.360  40.500  1.00  0.00           N
ATOM     73  HN  ILE A 589      30.890  32.900  40.720  1.00  0.00           H
ATOM     74  CA  ILE A 589      31.930  31.120  41.200  1.00  0.00           C
ATOM     75  HA  ILE A 589      32.950  31.100  41.560  1.00  0.00           H
ATOM     76  CB  ILE A 589      30.880  30.880  42.380  1.00  0.00           C
ATOM     77  HB  ILE A 589      29.890  30.910  41.880  1.00  0.00           H
ATOM     78  CG2 ILE A 589      30.950  29.550  43.050  1.00  0.00           C
ATOM     79 HG21 ILE A 589      30.010  29.300  43.590  1.00  0.00           H
ATOM     80 HG22 ILE A 589      31.820  29.590  43.740  1.00  0.00           H
ATOM     81 HG23 ILE A 589      31.200  28.710  42.370  1.00  0.00           H
ATOM     82  CG1 ILE A 589      30.900  32.060  43.420  1.00  0.00           C
ATOM     83 HG11 ILE A 589      31.000  33.030  42.880  1.00  0.00           H
ATOM     84 HG12 ILE A 589      31.720  32.040  44.170  1.00  0.00           H
ATOM     85  CD  ILE A 589      29.590  32.190  44.230  1.00  0.00           C
ATOM     86  HD1 ILE A 589      28.740  32.340  43.530  1.00  0.00           H
ATOM     87  HD2 ILE A 589      29.620  33.130  44.820  1.00  0.00           H
ATOM     88  HD3 ILE A 589      29.390  31.390  44.980  1.00  0.00           H
ATOM     89  C   ILE A 589      32.070  30.000  40.210  1.00  0.00           C
ATOM     90  O   ILE A 589      32.970  29.150  40.280  1.00  0.00           O
ATOM     91  N   LYS A 590      31.090  29.900  39.240  1.00  0.00           N
ATOM     92  HN  LYS A 590      30.280  30.480  39.320  1.00  0.00           H
ATOM     93  CA  LYS A 590      31.140  29.040  38.070  1.00  0.00           C
ATOM     94  HA  LYS A 590      31.050  28.020  38.410  1.00  0.00           H
ATOM     95  CB  LYS A 590      29.900  29.330  37.180  1.00  0.00           C
ATOM     96  HB1 LYS A 590      29.890  28.750  36.240  1.00  0.00           H
ATOM     97  HB2 LYS A 590      29.840  30.420  36.930  1.00  0.00           H
ATOM     98  CG  LYS A 590      28.560  28.910  37.940  1.00  0.00           C
ATOM     99  HG1 LYS A 590      28.410  29.400  38.930  1.00  0.00           H
ATOM    100  HG2 LYS A 590      28.550  27.820  38.130  1.00  0.00           H
ATOM    101  CD  LYS A 590      27.400  29.100  36.980  1.00  0.00           C
ATOM    102  HD1 LYS A 590      27.540  28.510  36.050  1.00  0.00           H
ATOM    103  HD2 LYS A 590      27.480  30.170  36.700  1.00  0.00           H
ATOM    104  CE  LYS A 590      26.020  28.750  37.570  1.00  0.00           C
ATOM    105  HE1 LYS A 590      25.770  29.210  38.550  1.00  0.00           H
ATOM    106  HE2 LYS A 590      25.960  27.670  37.860  1.00  0.00           H
ATOM    107  NZ  LYS A 590      25.000  29.070  36.630  1.00  0.00           N
ATOM    108  HZ1 LYS A 590      24.900  28.310  35.920  1.00  0.00           H
ATOM    109  HZ2 LYS A 590      25.150  29.980  36.160  1.00  0.00           H
ATOM    110  HZ3 LYS A 590      24.100  29.080  37.160  1.00  0.00           H
ATOM    111  C   LYS A 590      32.480  29.020  37.260  1.00  0.00           C
ATOM    112  O   LYS A 590      32.910  27.950  36.890  1.00  0.00           O
ATOM    113  N   ARG A 591      33.070  30.220  37.000  1.00  0.00           N
ATOM    114  HN  ARG A 591      32.620  31.060  37.270  1.00  0.00           H
ATOM    115  CA  ARG A 591      34.340  30.330  36.260  1.00  0.00           C
ATOM    116  HA  ARG A 591      34.300  29.750  35.350  1.00  0.00           H
ATOM    117  CB  ARG A 591      34.530  31.780  35.860  1.00  0.00           C
ATOM    118  HB1 ARG A 591      35.550  32.020  35.480  1.00  0.00           H
ATOM    119  HB2 ARG A 591      34.320  32.380  36.770  1.00  0.00           H
ATOM    120  CG  ARG A 591      33.570  32.180  34.710  1.00  0.00           C
ATOM    121  HG1 ARG A 591      32.600  31.740  35.000  1.00  0.00           H
ATOM    122  HG2 ARG A 591      34.000  31.660  33.820  1.00  0.00           H
ATOM    123  CD  ARG A 591      33.270  33.680  34.340  1.00  0.00           C
ATOM    124  HD1 ARG A 591      34.210  34.240  34.130  1.00  0.00           H
ATOM    125  HD2 ARG A 591      32.710  34.170  35.170  1.00  0.00           H
ATOM    126  NE  ARG A 591      32.470  33.590  33.030  1.00  0.00           N
ATOM    127  HE  ARG A 591      32.360  32.690  32.620  1.00  0.00           H
ATOM    128  CZ  ARG A 591      31.910  34.650  32.430  1.00  0.00           C
ATOM    129  NH1 ARG A 591      31.810  35.850  33.030  1.00  0.00           N
ATOM    130 HH11 ARG A 591      31.230  36.540  32.590  1.00  0.00           H
ATOM    131 HH12 ARG A 591      32.250  35.910  33.920  1.00  0.00           H
ATOM    132  NH2 ARG A 591      31.340  34.440  31.250  1.00  0.00           N
ATOM    133 HH21 ARG A 591      31.180  33.540  30.840  1.00  0.00           H
ATOM    134 HH22 ARG A 591      30.620  35.080  30.990  1.00  0.00           H
ATOM    135  C   ARG A 591      35.480  29.930  37.190  1.00  0.00           C
ATOM    136  O   ARG A 591      36.480  29.300  36.880  1.00  0.00           O
ATOM    137  N   LYS A 592      35.420  30.440  38.470  1.00  0.00           N
ATOM    138  HN  LYS A 592      34.610  30.920  38.780  1.00  0.00           H
ATOM    139  CA  LYS A 592      36.390  30.120  39.540  1.00  0.00           C
ATOM    140  HA  LYS A 592      37.390  30.380  39.180  1.00  0.00           H
ATOM    141  CB  LYS A 592      36.170  30.930  40.870  1.00  0.00           C
ATOM    142  HB1 LYS A 592      35.090  30.810  41.060  1.00  0.00           H
ATOM    143  HB2 LYS A 592      36.420  32.000  40.680  1.00  0.00           H
ATOM    144  CG  LYS A 592      37.020  30.580  42.150  1.00  0.00           C
ATOM    145  HG1 LYS A 592      36.920  29.510  42.430  1.00  0.00           H
ATOM    146  HG2 LYS A 592      36.590  31.160  43.000  1.00  0.00           H
ATOM    147  CD  LYS A 592      38.450  31.090  41.930  1.00  0.00           C
ATOM    148  HD1 LYS A 592      38.520  32.190  41.790  1.00  0.00           H
ATOM    149  HD2 LYS A 592      38.890  30.690  41.000  1.00  0.00           H
ATOM    150  CE  LYS A 592      39.330  30.770  43.160  1.00  0.00           C
ATOM    151  HE1 LYS A 592      39.360  29.690  43.400  1.00  0.00           H
ATOM    152  HE2 LYS A 592      38.920  31.300  44.040  1.00  0.00           H
ATOM    153  NZ  LYS A 592      40.680  31.240  42.950  1.00  0.00           N
ATOM    154  HZ1 LYS A 592      41.320  30.970  43.720  1.00  0.00           H
ATOM    155  HZ2 LYS A 592      40.610  32.270  42.890  1.00  0.00           H
ATOM    156  HZ3 LYS A 592      40.980  30.950  42.000  1.00  0.00           H
ATOM    157  C   LYS A 592      36.540  28.650  39.910  1.00  0.00           C
ATOM    158  O   LYS A 592      37.640  28.160  40.280  1.00  0.00           O
ATOM    159  N   ALA A 593      35.490  27.800  39.930  1.00  0.00           N
ATOM    160  HN  ALA A 593      34.570  28.150  39.750  1.00  0.00           H
ATOM    161  CA  ALA A 593      35.590  26.420  40.440  1.00  0.00           C
ATOM    162  HA  ALA A 593      35.980  26.540  41.440  1.00  0.00           H
ATOM    163  CB  ALA A 593      34.230  25.730  40.400  1.00  0.00           C
ATOM    164  HB1 ALA A 593      33.590  26.350  41.070  1.00  0.00           H
ATOM    165  HB2 ALA A 593      34.330  24.750  40.910  1.00  0.00           H
ATOM    166  HB3 ALA A 593      33.730  25.720  39.410  1.00  0.00           H
ATOM    167  C   ALA A 593      36.600  25.520  39.650  1.00  0.00           C
ATOM    168  O   ALA A 593      37.340  24.760  40.330  1.00  0.00           O
ATOM    169  N   PRO A 594      36.740  25.450  38.290  1.00  0.00           N
ATOM    170  CD  PRO A 594      35.710  25.850  37.360  1.00  0.00           C
ATOM    171  HD1 PRO A 594      35.490  26.940  37.420  1.00  0.00           H
ATOM    172  HD2 PRO A 594      34.750  25.300  37.430  1.00  0.00           H
ATOM    173  CA  PRO A 594      37.800  24.560  37.740  1.00  0.00           C
ATOM    174  HA  PRO A 594      37.750  23.610  38.260  1.00  0.00           H
ATOM    175  CB  PRO A 594      37.430  24.500  36.220  1.00  0.00           C
ATOM    176  HB1 PRO A 594      37.170  23.440  35.960  1.00  0.00           H
ATOM    177  HB2 PRO A 594      38.350  24.760  35.650  1.00  0.00           H
ATOM    178  CG  PRO A 594      36.270  25.500  35.940  1.00  0.00           C
ATOM    179  HG1 PRO A 594      36.600  26.430  35.430  1.00  0.00           H
ATOM    180  HG2 PRO A 594      35.530  24.950  35.310  1.00  0.00           H
ATOM    181  C   PRO A 594      39.170  25.170  38.040  1.00  0.00           C
ATOM    182  O   PRO A 594      40.080  24.390  38.370  1.00  0.00           O
ATOM    183  N   PHE A 595      39.280  26.480  37.900  1.00  0.00           N
ATOM    184  HN  PHE A 595      38.460  27.010  37.740  1.00  0.00           H
ATOM    185  CA  PHE A 595      40.500  27.230  38.090  1.00  0.00           C
ATOM    186  HA  PHE A 595      41.280  26.730  37.530  1.00  0.00           H
ATOM    187  CB  PHE A 595      40.290  28.660  37.600  1.00  0.00           C
ATOM    188  HB1 PHE A 595      41.080  29.340  37.980  1.00  0.00           H
ATOM    189  HB2 PHE A 595      39.310  29.100  37.900  1.00  0.00           H
ATOM    190  CG  PHE A 595      40.290  28.760  36.120  1.00  0.00           C
ATOM    191  CD1 PHE A 595      41.470  29.230  35.390  1.00  0.00           C
ATOM    192  HD1 PHE A 595      42.430  29.500  35.800  1.00  0.00           H
ATOM    193  CE1 PHE A 595      41.490  29.120  33.990  1.00  0.00           C
ATOM    194  HE1 PHE A 595      42.350  29.550  33.500  1.00  0.00           H
ATOM    195  CZ  PHE A 595      40.450  28.630  33.260  1.00  0.00           C
ATOM    196  HZ  PHE A 595      40.650  28.680  32.200  1.00  0.00           H
ATOM    197  CD2 PHE A 595      39.110  28.350  35.320  1.00  0.00           C
ATOM    198  HD2 PHE A 595      38.180  28.090  35.820  1.00  0.00           H
ATOM    199  CE2 PHE A 595      39.210  28.400  33.940  1.00  0.00           C
ATOM    200  HE2 PHE A 595      38.390  28.190  33.270  1.00  0.00           H
ATOM    201  C   PHE A 595      40.960  26.990  39.510  1.00  0.00           C
ATOM    202  O   PHE A 595      42.130  26.730  39.730  1.00  0.00           O
ATOM    203  N   PHE A 596      40.070  26.920  40.520  1.00  0.00           N
ATOM    204  HN  PHE A 596      39.170  27.170  40.190  1.00  0.00           H
ATOM    205  CA  PHE A 596      40.310  26.720  41.930  1.00  0.00           C
ATOM    206  HA  PHE A 596      40.910  27.600  42.130  1.00  0.00           H
ATOM    207  CB  PHE A 596      38.970  26.860  42.820  1.00  0.00           C
ATOM    208  HB1 PHE A 596      38.110  26.370  42.300  1.00  0.00           H
ATOM    209  HB2 PHE A 596      38.680  27.920  42.660  1.00  0.00           H
ATOM    210  CG  PHE A 596      39.070  26.590  44.280  1.00  0.00           C
ATOM    211  CD1 PHE A 596      38.300  25.580  44.810  1.00  0.00           C
ATOM    212  HD1 PHE A 596      37.760  24.960  44.110  1.00  0.00           H
ATOM    213  CE1 PHE A 596      38.400  25.220  46.150  1.00  0.00           C
ATOM    214  HE1 PHE A 596      37.730  24.510  46.630  1.00  0.00           H
ATOM    215  CZ  PHE A 596      39.240  25.940  47.060  1.00  0.00           C
ATOM    216  HZ  PHE A 596      39.470  25.640  48.060  1.00  0.00           H
ATOM    217  CD2 PHE A 596      40.020  27.220  45.120  1.00  0.00           C
ATOM    218  HD2 PHE A 596      40.710  27.880  44.620  1.00  0.00           H
ATOM    219  CE2 PHE A 596      40.150  26.810  46.430  1.00  0.00           C
ATOM    220  HE2 PHE A 596      40.860  27.280  47.070  1.00  0.00           H
ATOM    221  C   PHE A 596      41.060  25.460  42.290  1.00  0.00           C
ATOM    222  O   PHE A 596      42.100  25.370  42.950  1.00  0.00           O
ATOM    223  N   LEU A 597      40.460  24.290  41.810  1.00  0.00           N
ATOM    224  HN  LEU A 597      39.550  24.420  41.430  1.00  0.00           H
ATOM    225  CA  LEU A 597      41.140  23.010  41.770  1.00  0.00           C
ATOM    226  HA  LEU A 597      41.270  22.590  42.750  1.00  0.00           H
ATOM    227  CB  LEU A 597      40.150  21.890  41.230  1.00  0.00           C
ATOM    228  HB1 LEU A 597      39.570  22.260  40.370  1.00  0.00           H
ATOM    229  HB2 LEU A 597      39.370  21.840  42.010  1.00  0.00           H
ATOM    230  CG  LEU A 597      40.610  20.430  41.010  1.00  0.00           C
ATOM    231  HG  LEU A 597      41.330  20.480  40.180  1.00  0.00           H
ATOM    232  CD1 LEU A 597      41.390  19.790  42.200  1.00  0.00           C
ATOM    233 HD11 LEU A 597      41.880  18.800  42.050  1.00  0.00           H
ATOM    234 HD12 LEU A 597      40.820  19.690  43.150  1.00  0.00           H
ATOM    235 HD13 LEU A 597      42.140  20.550  42.520  1.00  0.00           H
ATOM    236  CD2 LEU A 597      39.510  19.600  40.560  1.00  0.00           C
ATOM    237 HD21 LEU A 597      39.010  20.020  39.660  1.00  0.00           H
ATOM    238 HD22 LEU A 597      38.800  19.500  41.410  1.00  0.00           H
ATOM    239 HD23 LEU A 597      39.750  18.550  40.300  1.00  0.00           H
ATOM    240  C   LEU A 597      42.420  22.950  40.960  1.00  0.00           C
ATOM    241  O   LEU A 597      43.430  22.390  41.360  1.00  0.00           O
ATOM    242  N   SER A 598      42.390  23.570  39.790  1.00  0.00           N
ATOM    243  HN  SER A 598      41.510  24.030  39.630  1.00  0.00           H
ATOM    244  CA  SER A 598      43.520  23.520  38.820  1.00  0.00           C
ATOM    245  HA  SER A 598      43.860  22.500  38.830  1.00  0.00           H
ATOM    246  CB  SER A 598      43.000  23.960  37.430  1.00  0.00           C
ATOM    247  HB1 SER A 598      43.810  24.020  36.670  1.00  0.00           H
ATOM    248  HB2 SER A 598      42.660  24.990  37.650  1.00  0.00           H
ATOM    249  OG  SER A 598      41.890  23.120  37.020  1.00  0.00           O
ATOM    250  HG1 SER A 598      41.120  23.400  37.520  1.00  0.00           H
ATOM    251  C   SER A 598      44.770  24.200  39.170  1.00  0.00           C
ATOM    252  O   SER A 598      45.860  23.780  38.790  1.00  0.00           O
ATOM    253  N   ASP A 599      44.690  25.180  40.100  1.00  0.00           N
ATOM    254  HN  ASP A 599      43.820  25.630  40.280  1.00  0.00           H
ATOM    255  CA  ASP A 599      45.840  25.730  40.830  1.00  0.00           C
ATOM    256  HA  ASP A 599      46.460  26.120  40.050  1.00  0.00           H
ATOM    257  CB  ASP A 599      45.350  26.790  41.870  1.00  0.00           C
ATOM    258  HB1 ASP A 599      46.190  27.130  42.490  1.00  0.00           H
ATOM    259  HB2 ASP A 599      44.630  26.270  42.550  1.00  0.00           H
ATOM    260  CG  ASP A 599      44.600  27.920  41.220  1.00  0.00           C
ATOM    261  OD1 ASP A 599      44.660  28.310  40.020  1.00  0.00           O
ATOM    262  OD2 ASP A 599      43.940  28.640  42.030  1.00  0.00           O
ATOM    263  C   ASP A 599      46.610  24.540  41.560  1.00  0.00           C
ATOM    264  O   ASP A 599      47.810  24.370  41.420  1.00  0.00           O
ATOM    265  N   PHE A 600      45.870  23.720  42.350  1.00  0.00           N
ATOM    266  HN  PHE A 600      44.890  23.820  42.500  1.00  0.00           H
ATOM    267  CA  PHE A 600      46.460  22.680  43.070  1.00  0.00           C
ATOM    268  HA  PHE A 600      47.240  23.120  43.660  1.00  0.00           H
ATOM    269  CB  PHE A 600      45.570  22.100  44.130  1.00  0.00           C
ATOM    270  HB1 PHE A 600      46.050  21.420  44.850  1.00  0.00           H
ATOM    271  HB2 PHE A 600      44.730  21.510  43.710  1.00  0.00           H
ATOM    272  CG  PHE A 600      44.990  23.200  44.970  1.00  0.00           C
ATOM    273  CD1 PHE A 600      43.580  23.400  45.100  1.00  0.00           C
ATOM    274  HD1 PHE A 600      42.900  22.760  44.560  1.00  0.00           H
ATOM    275  CE1 PHE A 600      43.000  24.380  45.830  1.00  0.00           C
ATOM    276  HE1 PHE A 600      41.930  24.530  45.850  1.00  0.00           H
ATOM    277  CZ  PHE A 600      43.860  25.220  46.610  1.00  0.00           C
ATOM    278  HZ  PHE A 600      43.390  25.990  47.210  1.00  0.00           H
ATOM    279  CD2 PHE A 600      45.790  24.160  45.600  1.00  0.00           C
ATOM    280  HD2 PHE A 600      46.860  24.120  45.520  1.00  0.00           H
ATOM    281  CE2 PHE A 600      45.250  25.150  46.420  1.00  0.00           C
ATOM    282  HE2 PHE A 600      45.920  25.870  46.860  1.00  0.00           H
ATOM    283  C   PHE A 600      47.100  21.540  42.230  1.00  0.00           C
ATOM    284  O   PHE A 600      48.020  20.810  42.690  1.00  0.00           O
ATOM    285  N   LYS A 601      46.490  21.260  41.110  1.00  0.00           N
ATOM    286  HN  LYS A 601      45.610  21.730  41.020  1.00  0.00           H
ATOM    287  CA  LYS A 601      47.020  20.430  40.070  1.00  0.00           C
ATOM    288  HA  LYS A 601      47.360  19.500  40.500  1.00  0.00           H
ATOM    289  CB  LYS A 601      46.010  20.130  39.000  1.00  0.00           C
ATOM    290  HB1 LYS A 601      46.480  19.480  38.240  1.00  0.00           H
ATOM    291  HB2 LYS A 601      45.480  20.980  38.530  1.00  0.00           H
ATOM    292  CG  LYS A 601      44.770  19.270  39.460  1.00  0.00           C
ATOM    293  HG1 LYS A 601      44.210  19.920  40.180  1.00  0.00           H
ATOM    294  HG2 LYS A 601      45.200  18.410  40.010  1.00  0.00           H
ATOM    295  CD  LYS A 601      43.910  18.850  38.280  1.00  0.00           C
ATOM    296  HD1 LYS A 601      44.600  18.350  37.570  1.00  0.00           H
ATOM    297  HD2 LYS A 601      43.560  19.720  37.690  1.00  0.00           H
ATOM    298  CE  LYS A 601      42.780  17.840  38.630  1.00  0.00           C
ATOM    299  HE1 LYS A 601      42.040  18.370  39.260  1.00  0.00           H
ATOM    300  HE2 LYS A 601      43.230  17.050  39.270  1.00  0.00           H
ATOM    301  NZ  LYS A 601      42.080  17.190  37.470  1.00  0.00           N
ATOM    302  HZ1 LYS A 601      42.720  16.590  36.910  1.00  0.00           H
ATOM    303  HZ2 LYS A 601      41.520  17.800  36.840  1.00  0.00           H
ATOM    304  HZ3 LYS A 601      41.440  16.490  37.910  1.00  0.00           H
ATOM    305  C   LYS A 601      48.270  20.880  39.470  1.00  0.00           C
ATOM    306  O   LYS A 601      49.130  20.120  39.110  1.00  0.00           O
ATOM    307  N   ASP A 602      48.520  22.200  39.290  1.00  0.00           N
ATOM    308  HN  ASP A 602      47.840  22.840  39.650  1.00  0.00           H
ATOM    309  CA  ASP A 602      49.690  22.840  38.740  1.00  0.00           C
ATOM    310  HA  ASP A 602      49.980  22.060  38.060  1.00  0.00           H
ATOM    311  CB  ASP A 602      49.300  24.170  38.030  1.00  0.00           C
ATOM    312  HB1 ASP A 602      50.300  24.620  37.910  1.00  0.00           H
ATOM    313  HB2 ASP A 602      48.660  24.790  38.690  1.00  0.00           H
ATOM    314  CG  ASP A 602      48.630  23.940  36.720  1.00  0.00           C
ATOM    315  OD1 ASP A 602      48.360  24.970  36.040  1.00  0.00           O
ATOM    316  OD2 ASP A 602      48.310  22.790  36.370  1.00  0.00           O
ATOM    317  C   ASP A 602      50.670  23.080  39.790  1.00  0.00           C
ATOM    318  O   ASP A 602      51.860  22.610  39.660  1.00  0.00           O
ATOM    319  N   ALA A 603      50.410  23.850  40.890  1.00  0.00           N
ATOM    320  HN  ALA A 603      49.450  24.040  41.130  1.00  0.00           H
ATOM    321  CA  ALA A 603      51.390  24.330  41.820  1.00  0.00           C
ATOM    322  HA  ALA A 603      50.670  24.890  42.410  1.00  0.00           H
ATOM    323  CB  ALA A 603      51.800  23.230  42.770  1.00  0.00           C
ATOM    324  HB1 ALA A 603      50.900  22.570  42.780  1.00  0.00           H
ATOM    325  HB2 ALA A 603      52.050  23.600  43.780  1.00  0.00           H
ATOM    326  HB3 ALA A 603      52.640  22.590  42.410  1.00  0.00           H
ATOM    327  C   ALA A 603      52.500  25.310  41.340  1.00  0.00           C
ATOM    328  O   ALA A 603      52.750  25.380  40.150  1.00  0.00           O
ATOM    329  N   LEU A 604      53.170  26.050  42.270  1.00  0.00           N
ATOM    330  HN  LEU A 604      52.990  25.910  43.250  1.00  0.00           H
ATOM    331  CA  LEU A 604      54.400  26.790  42.070  1.00  0.00           C
ATOM    332  HA  LEU A 604      54.230  27.450  41.230  1.00  0.00           H
ATOM    333  CB  LEU A 604      54.750  27.790  43.270  1.00  0.00           C
ATOM    334  HB1 LEU A 604      53.910  28.490  43.440  1.00  0.00           H
ATOM    335  HB2 LEU A 604      55.560  28.400  42.820  1.00  0.00           H
ATOM    336  CG  LEU A 604      55.280  27.180  44.570  1.00  0.00           C
ATOM    337  HG  LEU A 604      56.270  26.700  44.360  1.00  0.00           H
ATOM    338  CD1 LEU A 604      55.520  28.350  45.600  1.00  0.00           C
ATOM    339 HD11 LEU A 604      56.190  29.120  45.140  1.00  0.00           H
ATOM    340 HD12 LEU A 604      55.910  27.960  46.560  1.00  0.00           H
ATOM    341 HD13 LEU A 604      54.560  28.850  45.840  1.00  0.00           H
ATOM    342  CD2 LEU A 604      54.420  26.090  45.280  1.00  0.00           C
ATOM    343 HD21 LEU A 604      53.430  26.560  45.480  1.00  0.00           H
ATOM    344 HD22 LEU A 604      54.760  25.800  46.290  1.00  0.00           H
ATOM    345 HD23 LEU A 604      54.290  25.190  44.640  1.00  0.00           H
ATOM    346  C   LEU A 604      55.590  25.960  41.730  1.00  0.00           C
ATOM    347  O   LEU A 604      55.740  24.830  42.320  1.00  0.00           O
ATOM    348  N   SER A 605      56.410  26.360  40.800  1.00  0.00           N
ATOM    349  HN  SER A 605      56.170  27.200  40.310  1.00  0.00           H
ATOM    350  CA  SER A 605      57.510  25.550  40.400  1.00  0.00           C
ATOM    351  HA  SER A 605      57.740  24.900  41.230  1.00  0.00           H
ATOM    352  CB  SER A 605      57.110  24.550  39.170  1.00  0.00           C
ATOM    353  HB1 SER A 605      56.890  25.060  38.200  1.00  0.00           H
ATOM    354  HB2 SER A 605      56.170  24.050  39.490  1.00  0.00           H
ATOM    355  OG  SER A 605      58.120  23.530  39.030  1.00  0.00           O
ATOM    356  HG1 SER A 605      58.040  22.810  39.670  1.00  0.00           H
ATOM    357  C   SER A 605      58.790  26.280  40.080  1.00  0.00           C
ATOM    358  O   SER A 605      58.780  27.290  39.390  1.00  0.00           O
ATOM    359  N   LEU A 606      59.960  25.830  40.620  1.00  0.00           N
ATOM    360  HN  LEU A 606      60.040  25.040  41.220  1.00  0.00           H
ATOM    361  CA  LEU A 606      61.270  26.360  40.230  1.00  0.00           C
ATOM    362  HA  LEU A 606      61.970  25.690  40.710  1.00  0.00           H
ATOM    363  CB  LEU A 606      61.790  26.090  38.720  1.00  0.00           C
ATOM    364  HB1 LEU A 606      62.680  26.680  38.420  1.00  0.00           H
ATOM    365  HB2 LEU A 606      60.920  26.370  38.080  1.00  0.00           H
ATOM    366  CG  LEU A 606      62.100  24.580  38.480  1.00  0.00           C
ATOM    367  HG  LEU A 606      61.580  23.960  39.250  1.00  0.00           H
ATOM    368  CD1 LEU A 606      61.650  23.990  37.190  1.00  0.00           C
ATOM    369 HD11 LEU A 606      62.140  24.430  36.300  1.00  0.00           H
ATOM    370 HD12 LEU A 606      60.560  24.190  37.090  1.00  0.00           H
ATOM    371 HD13 LEU A 606      62.070  22.970  37.080  1.00  0.00           H
ATOM    372  CD2 LEU A 606      63.620  24.300  38.620  1.00  0.00           C
ATOM    373 HD21 LEU A 606      64.200  24.760  37.790  1.00  0.00           H
ATOM    374 HD22 LEU A 606      63.940  23.240  38.580  1.00  0.00           H
ATOM    375 HD23 LEU A 606      63.980  24.750  39.560  1.00  0.00           H
ATOM    376  C   LEU A 606      61.740  27.660  40.820  1.00  0.00           C
ATOM    377  O   LEU A 606      61.220  28.740  40.480  1.00  0.00           O
ATOM    378  N   GLN A 607      62.790  27.660  41.720  1.00  0.00           N
ATOM    379  HN  GLN A 607      63.090  26.840  42.200  1.00  0.00           H
ATOM    380  CA  GLN A 607      63.360  28.830  42.230  1.00  0.00           C
ATOM    381  HA  GLN A 607      64.060  28.490  42.990  1.00  0.00           H
ATOM    382  CB  GLN A 607      64.160  29.620  41.160  1.00  0.00           C
ATOM    383  HB1 GLN A 607      64.730  30.410  41.660  1.00  0.00           H
ATOM    384  HB2 GLN A 607      63.480  30.070  40.410  1.00  0.00           H
ATOM    385  CG  GLN A 607      65.150  28.820  40.210  1.00  0.00           C
ATOM    386  HG1 GLN A 607      65.820  29.530  39.670  1.00  0.00           H
ATOM    387  HG2 GLN A 607      64.450  28.160  39.660  1.00  0.00           H
ATOM    388  CD  GLN A 607      66.100  27.880  40.900  1.00  0.00           C
ATOM    389  OE1 GLN A 607      66.010  26.630  40.690  1.00  0.00           O
ATOM    390  NE2 GLN A 607      67.000  28.470  41.750  1.00  0.00           N
ATOM    391 HE21 GLN A 607      67.450  27.870  42.410  1.00  0.00           H
ATOM    392 HE22 GLN A 607      67.020  29.450  41.950  1.00  0.00           H
ATOM    393  C   GLN A 607      62.420  29.760  42.980  1.00  0.00           C
ATOM    394  O   GLN A 607      62.490  31.000  43.020  1.00  0.00           O
ATOM    395  N   CYS A 608      61.430  29.170  43.630  1.00  0.00           N
ATOM    396  HN  CYS A 608      61.350  28.180  43.580  1.00  0.00           H
ATOM    397  CA  CYS A 608      60.310  29.890  44.180  1.00  0.00           C
ATOM    398  HA  CYS A 608      60.350  30.880  43.760  1.00  0.00           H
ATOM    399  CB  CYS A 608      58.890  29.290  43.880  1.00  0.00           C
ATOM    400  HB1 CYS A 608      58.100  29.880  44.390  1.00  0.00           H
ATOM    401  HB2 CYS A 608      58.810  28.350  44.460  1.00  0.00           H
ATOM    402  SG  CYS A 608      58.400  29.310  42.070  1.00  0.00           S
ATOM    403  HG1 CYS A 608      59.470  28.770  41.510  1.00  0.00           H
ATOM    404  C   CYS A 608      60.410  30.070  45.710  1.00  0.00           C
ATOM    405  O   CYS A 608      59.650  30.840  46.330  1.00  0.00           O
ATOM    406  N   LEU A 609      61.370  29.360  46.260  1.00  0.00           N
ATOM    407  HN  LEU A 609      62.040  28.820  45.730  1.00  0.00           H
ATOM    408  CA  LEU A 609      61.580  29.320  47.700  1.00  0.00           C
ATOM    409  HA  LEU A 609      60.590  29.080  48.030  1.00  0.00           H
ATOM    410  CB  LEU A 609      62.300  28.190  48.310  1.00  0.00           C
ATOM    411  HB1 LEU A 609      63.330  28.210  47.920  1.00  0.00           H
ATOM    412  HB2 LEU A 609      61.830  27.320  47.820  1.00  0.00           H
ATOM    413  CG  LEU A 609      62.240  27.900  49.850  1.00  0.00           C
ATOM    414  HG  LEU A 609      61.190  28.010  50.180  1.00  0.00           H
ATOM    415  CD1 LEU A 609      62.740  26.450  50.100  1.00  0.00           C
ATOM    416 HD11 LEU A 609      63.780  26.410  49.680  1.00  0.00           H
ATOM    417 HD12 LEU A 609      62.020  25.780  49.580  1.00  0.00           H
ATOM    418 HD13 LEU A 609      62.700  26.370  51.210  1.00  0.00           H
ATOM    419  CD2 LEU A 609      63.100  28.810  50.710  1.00  0.00           C
ATOM    420 HD21 LEU A 609      62.940  29.900  50.530  1.00  0.00           H
ATOM    421 HD22 LEU A 609      64.160  28.570  50.480  1.00  0.00           H
ATOM    422 HD23 LEU A 609      62.840  28.540  51.750  1.00  0.00           H
ATOM    423  C   LEU A 609      61.970  30.730  48.280  1.00  0.00           C
ATOM    424  O   LEU A 609      61.290  31.190  49.190  1.00  0.00           O
ATOM    425  N   ALA A 610      62.950  31.440  47.680  1.00  0.00           N
ATOM    426  HN  ALA A 610      63.620  31.000  47.080  1.00  0.00           H
ATOM    427  CA  ALA A 610      63.200  32.870  47.930  1.00  0.00           C
ATOM    428  HA  ALA A 610      63.560  33.070  48.940  1.00  0.00           H
ATOM    429  CB  ALA A 610      64.190  33.400  46.960  1.00  0.00           C
ATOM    430  HB1 ALA A 610      65.010  32.660  46.780  1.00  0.00           H
ATOM    431  HB2 ALA A 610      64.690  34.270  47.450  1.00  0.00           H
ATOM    432  HB3 ALA A 610      63.710  33.740  46.020  1.00  0.00           H
ATOM    433  C   ALA A 610      61.900  33.710  47.710  1.00  0.00           C
ATOM    434  O   ALA A 610      61.590  34.550  48.550  1.00  0.00           O
ATOM    435  N   SER A 611      61.170  33.590  46.620  1.00  0.00           N
ATOM    436  HN  SER A 611      61.370  33.020  45.830  1.00  0.00           H
ATOM    437  CA  SER A 611      60.050  34.380  46.280  1.00  0.00           C
ATOM    438  HA  SER A 611      60.410  35.400  46.290  1.00  0.00           H
ATOM    439  CB  SER A 611      59.420  33.780  44.970  1.00  0.00           C
ATOM    440  HB1 SER A 611      58.600  34.480  44.690  1.00  0.00           H
ATOM    441  HB2 SER A 611      58.950  32.780  45.110  1.00  0.00           H
ATOM    442  OG  SER A 611      60.440  33.780  43.940  1.00  0.00           O
ATOM    443  HG1 SER A 611      60.760  34.670  43.800  1.00  0.00           H
ATOM    444  C   SER A 611      58.870  34.390  47.390  1.00  0.00           C
ATOM    445  O   SER A 611      58.330  35.450  47.710  1.00  0.00           O
ATOM    446  N   ILE A 612      58.610  33.160  47.920  1.00  0.00           N
ATOM    447  HN  ILE A 612      58.940  32.370  47.430  1.00  0.00           H
ATOM    448  CA  ILE A 612      57.680  33.190  49.010  1.00  0.00           C
ATOM    449  HA  ILE A 612      56.890  33.920  48.900  1.00  0.00           H
ATOM    450  CB  ILE A 612      56.950  31.810  49.210  1.00  0.00           C
ATOM    451  HB  ILE A 612      56.260  31.920  50.070  1.00  0.00           H
ATOM    452  CG2 ILE A 612      56.080  31.640  47.920  1.00  0.00           C
ATOM    453 HG21 ILE A 612      55.530  32.560  47.620  1.00  0.00           H
ATOM    454 HG22 ILE A 612      55.330  30.940  48.330  1.00  0.00           H
ATOM    455 HG23 ILE A 612      56.660  31.140  47.110  1.00  0.00           H
ATOM    456  CG1 ILE A 612      57.840  30.580  49.510  1.00  0.00           C
ATOM    457 HG11 ILE A 612      58.420  30.710  50.450  1.00  0.00           H
ATOM    458 HG12 ILE A 612      58.580  30.390  48.710  1.00  0.00           H
ATOM    459  CD  ILE A 612      57.000  29.320  49.590  1.00  0.00           C
ATOM    460  HD1 ILE A 612      56.460  29.020  48.670  1.00  0.00           H
ATOM    461  HD2 ILE A 612      56.350  29.520  50.470  1.00  0.00           H
ATOM    462  HD3 ILE A 612      57.680  28.520  49.960  1.00  0.00           H
ATOM    463  C   ILE A 612      58.320  33.630  50.310  1.00  0.00           C
ATOM    464  O   ILE A 612      57.670  34.280  51.110  1.00  0.00           O
ATOM    465  N   LEU A 613      59.570  33.360  50.610  1.00  0.00           N
ATOM    466  HN  LEU A 613      60.100  32.760  50.020  1.00  0.00           H
ATOM    467  CA  LEU A 613      60.270  33.910  51.770  1.00  0.00           C
ATOM    468  HA  LEU A 613      59.790  33.490  52.660  1.00  0.00           H
ATOM    469  CB  LEU A 613      61.640  33.170  51.700  1.00  0.00           C
ATOM    470  HB1 LEU A 613      62.060  33.310  50.680  1.00  0.00           H
ATOM    471  HB2 LEU A 613      61.450  32.080  51.850  1.00  0.00           H
ATOM    472  CG  LEU A 613      62.630  33.650  52.830  1.00  0.00           C
ATOM    473  HG  LEU A 613      62.790  34.750  52.880  1.00  0.00           H
ATOM    474  CD1 LEU A 613      62.210  33.120  54.150  1.00  0.00           C
ATOM    475 HD11 LEU A 613      62.240  32.010  54.180  1.00  0.00           H
ATOM    476 HD12 LEU A 613      61.170  33.440  54.390  1.00  0.00           H
ATOM    477 HD13 LEU A 613      62.900  33.420  54.970  1.00  0.00           H
ATOM    478  CD2 LEU A 613      64.080  33.090  52.430  1.00  0.00           C
ATOM    479 HD21 LEU A 613      64.330  33.540  51.450  1.00  0.00           H
ATOM    480 HD22 LEU A 613      64.150  31.990  52.420  1.00  0.00           H
ATOM    481 HD23 LEU A 613      64.780  33.540  53.170  1.00  0.00           H
ATOM    482  C   LEU A 613      60.470  35.380  51.880  1.00  0.00           C
ATOM    483  O   LEU A 613      60.250  36.040  52.920  1.00  0.00           O
ATOM    484  N   PHE A 614      60.690  35.990  50.740  1.00  0.00           N
ATOM    485  HN  PHE A 614      60.880  35.390  49.970  1.00  0.00           H
ATOM    486  CA  PHE A 614      60.450  37.370  50.400  1.00  0.00           C
ATOM    487  HA  PHE A 614      61.140  37.870  51.070  1.00  0.00           H
ATOM    488  CB  PHE A 614      60.880  37.850  49.010  1.00  0.00           C
ATOM    489  HB1 PHE A 614      60.260  37.220  48.320  1.00  0.00           H
ATOM    490  HB2 PHE A 614      61.960  37.770  48.800  1.00  0.00           H
ATOM    491  CG  PHE A 614      60.560  39.270  48.660  1.00  0.00           C
ATOM    492  CD1 PHE A 614      60.820  40.300  49.540  1.00  0.00           C
ATOM    493  HD1 PHE A 614      61.180  40.020  50.520  1.00  0.00           H
ATOM    494  CE1 PHE A 614      60.730  41.630  49.100  1.00  0.00           C
ATOM    495  HE1 PHE A 614      60.950  42.430  49.780  1.00  0.00           H
ATOM    496  CZ  PHE A 614      60.110  41.910  47.820  1.00  0.00           C
ATOM    497  HZ  PHE A 614      59.970  42.930  47.510  1.00  0.00           H
ATOM    498  CD2 PHE A 614      60.070  39.520  47.390  1.00  0.00           C
ATOM    499  HD2 PHE A 614      59.960  38.740  46.650  1.00  0.00           H
ATOM    500  CE2 PHE A 614      59.800  40.820  46.930  1.00  0.00           C
ATOM    501  HE2 PHE A 614      59.470  40.890  45.910  1.00  0.00           H
ATOM    502  C   PHE A 614      59.040  37.870  50.810  1.00  0.00           C
ATOM    503  O   PHE A 614      58.940  38.660  51.730  1.00  0.00           O
ATOM    504  N   LEU A 615      57.990  37.390  50.120  1.00  0.00           N
ATOM    505  HN  LEU A 615      58.140  36.780  49.350  1.00  0.00           H
ATOM    506  CA  LEU A 615      56.650  37.830  50.330  1.00  0.00           C
ATOM    507  HA  LEU A 615      56.750  38.900  50.220  1.00  0.00           H
ATOM    508  CB  LEU A 615      55.690  37.310  49.250  1.00  0.00           C
ATOM    509  HB1 LEU A 615      55.870  36.210  49.190  1.00  0.00           H
ATOM    510  HB2 LEU A 615      56.120  37.710  48.310  1.00  0.00           H
ATOM    511  CG  LEU A 615      54.230  37.730  49.260  1.00  0.00           C
ATOM    512  HG  LEU A 615      53.770  37.330  50.200  1.00  0.00           H
ATOM    513  CD1 LEU A 615      54.040  39.230  49.200  1.00  0.00           C
ATOM    514 HD11 LEU A 615      54.350  39.660  48.230  1.00  0.00           H
ATOM    515 HD12 LEU A 615      54.810  39.590  49.920  1.00  0.00           H
ATOM    516 HD13 LEU A 615      53.020  39.640  49.400  1.00  0.00           H
ATOM    517  CD2 LEU A 615      53.600  36.940  48.100  1.00  0.00           C
ATOM    518 HD21 LEU A 615      52.500  37.130  48.130  1.00  0.00           H
ATOM    519 HD22 LEU A 615      53.790  35.860  48.230  1.00  0.00           H
ATOM    520 HD23 LEU A 615      54.070  37.130  47.120  1.00  0.00           H
ATOM    521  C   LEU A 615      56.150  37.620  51.770  1.00  0.00           C
ATOM    522  O   LEU A 615      55.460  38.430  52.330  1.00  0.00           O
ATOM    523  N   TYR A 616      56.480  36.460  52.340  1.00  0.00           N
ATOM    524  HN  TYR A 616      56.970  35.740  51.850  1.00  0.00           H
ATOM    525  CA  TYR A 616      56.260  36.190  53.760  1.00  0.00           C
ATOM    526  HA  TYR A 616      55.220  36.340  53.980  1.00  0.00           H
ATOM    527  CB  TYR A 616      56.650  34.710  54.080  1.00  0.00           C
ATOM    528  HB1 TYR A 616      57.670  34.460  53.720  1.00  0.00           H
ATOM    529  HB2 TYR A 616      55.930  33.960  53.660  1.00  0.00           H
ATOM    530  CG  TYR A 616      56.690  34.420  55.580  1.00  0.00           C
ATOM    531  CD1 TYR A 616      55.530  33.930  56.260  1.00  0.00           C
ATOM    532  HD1 TYR A 616      54.570  33.930  55.750  1.00  0.00           H
ATOM    533  CE1 TYR A 616      55.600  33.660  57.640  1.00  0.00           C
ATOM    534  HE1 TYR A 616      54.690  33.370  58.180  1.00  0.00           H
ATOM    535  CZ  TYR A 616      56.830  33.760  58.340  1.00  0.00           C
ATOM    536  OH  TYR A 616      57.000  33.590  59.700  1.00  0.00           O
ATOM    537  HH  TYR A 616      56.320  33.050  60.090  1.00  0.00           H
ATOM    538  CD2 TYR A 616      57.870  34.640  56.290  1.00  0.00           C
ATOM    539  HD2 TYR A 616      58.820  35.000  55.920  1.00  0.00           H
ATOM    540  CE2 TYR A 616      57.930  34.320  57.720  1.00  0.00           C
ATOM    541  HE2 TYR A 616      58.850  34.440  58.270  1.00  0.00           H
ATOM    542  C   TYR A 616      56.910  37.220  54.690  1.00  0.00           C
ATOM    543  O   TYR A 616      56.200  37.720  55.600  1.00  0.00           O
ATOM    544  N   CYS A 617      58.200  37.530  54.590  1.00  0.00           N
ATOM    545  HN  CYS A 617      58.870  37.020  54.070  1.00  0.00           H
ATOM    546  CA  CYS A 617      58.780  38.560  55.420  1.00  0.00           C
ATOM    547  HA  CYS A 617      58.480  38.330  56.440  1.00  0.00           H
ATOM    548  CB  CYS A 617      60.270  38.840  55.220  1.00  0.00           C
ATOM    549  HB1 CYS A 617      60.640  39.680  55.860  1.00  0.00           H
ATOM    550  HB2 CYS A 617      60.430  39.050  54.140  1.00  0.00           H
ATOM    551  SG  CYS A 617      61.260  37.380  55.420  1.00  0.00           S
ATOM    552  HG1 CYS A 617      60.720  36.830  54.340  1.00  0.00           H
ATOM    553  C   CYS A 617      58.070  39.950  55.130  1.00  0.00           C
ATOM    554  O   CYS A 617      57.710  40.590  56.120  1.00  0.00           O
ATOM    555  N   ALA A 618      57.760  40.350  53.930  1.00  0.00           N
ATOM    556  HN  ALA A 618      58.040  39.830  53.120  1.00  0.00           H
ATOM    557  CA  ALA A 618      56.910  41.450  53.600  1.00  0.00           C
ATOM    558  HA  ALA A 618      57.510  42.270  53.980  1.00  0.00           H
ATOM    559  CB  ALA A 618      56.750  41.590  52.070  1.00  0.00           C
ATOM    560  HB1 ALA A 618      56.530  42.670  51.960  1.00  0.00           H
ATOM    561  HB2 ALA A 618      55.940  40.940  51.700  1.00  0.00           H
ATOM    562  HB3 ALA A 618      57.730  41.440  51.570  1.00  0.00           H
ATOM    563  C   ALA A 618      55.570  41.540  54.370  1.00  0.00           C
ATOM    564  O   ALA A 618      55.230  42.640  54.820  1.00  0.00           O
ATOM    565  N   CYS A 619      54.890  40.390  54.490  1.00  0.00           N
ATOM    566  HN  CYS A 619      55.270  39.500  54.240  1.00  0.00           H
ATOM    567  CA  CYS A 619      53.590  40.320  55.210  1.00  0.00           C
ATOM    568  HA  CYS A 619      52.990  41.190  55.010  1.00  0.00           H
ATOM    569  CB  CYS A 619      52.880  39.030  54.720  1.00  0.00           C
ATOM    570  HB1 CYS A 619      51.950  38.940  55.320  1.00  0.00           H
ATOM    571  HB2 CYS A 619      53.490  38.110  54.820  1.00  0.00           H
ATOM    572  SG  CYS A 619      52.520  39.260  53.000  1.00  0.00           S
ATOM    573  HG1 CYS A 619      53.640  38.700  52.600  1.00  0.00           H
ATOM    574  C   CYS A 619      53.700  40.440  56.690  1.00  0.00           C
ATOM    575  O   CYS A 619      52.860  41.050  57.320  1.00  0.00           O
ATOM    576  N   MET A 620      54.720  39.780  57.270  1.00  0.00           N
ATOM    577  HN  MET A 620      55.260  39.110  56.770  1.00  0.00           H
ATOM    578  CA  MET A 620      55.070  39.830  58.690  1.00  0.00           C
ATOM    579  HA  MET A 620      54.180  39.650  59.260  1.00  0.00           H
ATOM    580  CB  MET A 620      56.110  38.790  59.010  1.00  0.00           C
ATOM    581  HB1 MET A 620      56.410  39.120  60.020  1.00  0.00           H
ATOM    582  HB2 MET A 620      57.000  38.860  58.350  1.00  0.00           H
ATOM    583  CG  MET A 620      55.670  37.240  59.040  1.00  0.00           C
ATOM    584  HG1 MET A 620      56.580  36.610  59.220  1.00  0.00           H
ATOM    585  HG2 MET A 620      55.290  37.050  58.020  1.00  0.00           H
ATOM    586  SD  MET A 620      54.360  36.840  60.270  1.00  0.00           S
ATOM    587  CE  MET A 620      55.450  36.880  61.680  1.00  0.00           C
ATOM    588  HE1 MET A 620      54.900  36.910  62.640  1.00  0.00           H
ATOM    589  HE2 MET A 620      56.000  37.840  61.590  1.00  0.00           H
ATOM    590  HE3 MET A 620      56.210  36.080  61.630  1.00  0.00           H
ATOM    591  C   MET A 620      55.570  41.150  59.180  1.00  0.00           C
ATOM    592  O   MET A 620      55.270  41.460  60.360  1.00  0.00           O
ATOM    593  N   SER A 621      56.430  41.900  58.400  1.00  0.00           N
ATOM    594  HN  SER A 621      56.710  41.650  57.470  1.00  0.00           H
ATOM    595  CA  SER A 621      56.970  43.190  58.830  1.00  0.00           C
ATOM    596  HA  SER A 621      57.550  42.800  59.670  1.00  0.00           H
ATOM    597  CB  SER A 621      57.910  43.810  57.720  1.00  0.00           C
ATOM    598  HB1 SER A 621      57.400  43.430  56.810  1.00  0.00           H
ATOM    599  HB2 SER A 621      58.940  43.400  57.780  1.00  0.00           H
ATOM    600  OG  SER A 621      57.980  45.260  57.640  1.00  0.00           O
ATOM    601  HG1 SER A 621      58.580  45.530  58.330  1.00  0.00           H
ATOM    602  C   SER A 621      56.090  44.200  59.510  1.00  0.00           C
ATOM    603  O   SER A 621      56.450  44.560  60.620  1.00  0.00           O
ATOM    604  N   PRO A 622      54.970  44.730  58.970  1.00  0.00           N
ATOM    605  CD  PRO A 622      54.420  44.530  57.630  1.00  0.00           C
ATOM    606  HD1 PRO A 622      54.500  43.470  57.280  1.00  0.00           H
ATOM    607  HD2 PRO A 622      55.090  45.140  57.000  1.00  0.00           H
ATOM    608  CA  PRO A 622      54.150  45.700  59.670  1.00  0.00           C
ATOM    609  HA  PRO A 622      54.740  46.520  60.060  1.00  0.00           H
ATOM    610  CB  PRO A 622      53.060  46.200  58.660  1.00  0.00           C
ATOM    611  HB1 PRO A 622      53.220  47.190  58.180  1.00  0.00           H
ATOM    612  HB2 PRO A 622      52.020  46.290  59.070  1.00  0.00           H
ATOM    613  CG  PRO A 622      52.970  45.170  57.550  1.00  0.00           C
ATOM    614  HG1 PRO A 622      52.210  44.370  57.710  1.00  0.00           H
ATOM    615  HG2 PRO A 622      52.880  45.730  56.590  1.00  0.00           H
ATOM    616  C   PRO A 622      53.520  45.180  60.920  1.00  0.00           C
ATOM    617  O   PRO A 622      53.610  45.780  62.010  1.00  0.00           O
ATOM    618  N   VAL A 623      52.850  44.070  60.780  1.00  0.00           N
ATOM    619  HN  VAL A 623      53.010  43.640  59.890  1.00  0.00           H
ATOM    620  CA  VAL A 623      51.800  43.610  61.750  1.00  0.00           C
ATOM    621  HA  VAL A 623      51.210  44.490  61.960  1.00  0.00           H
ATOM    622  CB  VAL A 623      50.910  42.520  61.240  1.00  0.00           C
ATOM    623  HB  VAL A 623      50.190  42.090  61.970  1.00  0.00           H
ATOM    624  CG1 VAL A 623      49.930  43.110  60.130  1.00  0.00           C
ATOM    625 HG11 VAL A 623      50.450  43.540  59.260  1.00  0.00           H
ATOM    626 HG12 VAL A 623      49.310  43.890  60.600  1.00  0.00           H
ATOM    627 HG13 VAL A 623      49.300  42.300  59.700  1.00  0.00           H
ATOM    628  CG2 VAL A 623      51.740  41.300  60.780  1.00  0.00           C
ATOM    629 HG21 VAL A 623      52.530  41.490  60.020  1.00  0.00           H
ATOM    630 HG22 VAL A 623      51.100  40.520  60.310  1.00  0.00           H
ATOM    631 HG23 VAL A 623      52.200  40.770  61.640  1.00  0.00           H
ATOM    632  C   VAL A 623      52.280  43.180  63.120  1.00  0.00           C
ATOM    633  O   VAL A 623      51.610  43.530  64.170  1.00  0.00           O
ATOM    634  N   ILE A 624      53.440  42.460  63.230  1.00  0.00           N
ATOM    635  HN  ILE A 624      53.840  42.070  62.410  1.00  0.00           H
ATOM    636  CA  ILE A 624      54.090  42.250  64.510  1.00  0.00           C
ATOM    637  HA  ILE A 624      53.250  41.920  65.090  1.00  0.00           H
ATOM    638  CB  ILE A 624      55.210  41.190  64.470  1.00  0.00           C
ATOM    639  HB  ILE A 624      55.580  40.870  65.470  1.00  0.00           H
ATOM    640  CG2 ILE A 624      54.600  40.000  63.830  1.00  0.00           C
ATOM    641 HG21 ILE A 624      53.720  39.630  64.430  1.00  0.00           H
ATOM    642 HG22 ILE A 624      55.380  39.210  63.840  1.00  0.00           H
ATOM    643 HG23 ILE A 624      54.350  40.210  62.770  1.00  0.00           H
ATOM    644  CG1 ILE A 624      56.350  41.720  63.650  1.00  0.00           C
ATOM    645 HG11 ILE A 624      56.940  42.480  64.210  1.00  0.00           H
ATOM    646 HG12 ILE A 624      55.940  42.220  62.750  1.00  0.00           H
ATOM    647  CD  ILE A 624      57.310  40.640  63.000  1.00  0.00           C
ATOM    648  HD1 ILE A 624      56.830  40.200  62.100  1.00  0.00           H
ATOM    649  HD2 ILE A 624      57.740  39.900  63.710  1.00  0.00           H
ATOM    650  HD3 ILE A 624      58.160  41.270  62.660  1.00  0.00           H
ATOM    651  C   ILE A 624      54.490  43.500  65.290  1.00  0.00           C
ATOM    652  O   ILE A 624      54.380  43.620  66.490  1.00  0.00           O
ATOM    653  N   THR A 625      55.080  44.460  64.520  1.00  0.00           N
ATOM    654  HN  THR A 625      55.200  44.260  63.540  1.00  0.00           H
ATOM    655  CA  THR A 625      55.610  45.650  65.170  1.00  0.00           C
ATOM    656  HA  THR A 625      56.450  45.440  65.820  1.00  0.00           H
ATOM    657  CB  THR A 625      56.150  46.590  64.130  1.00  0.00           C
ATOM    658  HB  THR A 625      55.300  47.010  63.540  1.00  0.00           H
ATOM    659  OG1 THR A 625      56.950  45.970  63.120  1.00  0.00           O
ATOM    660  HG1 THR A 625      56.360  45.590  62.460  1.00  0.00           H
ATOM    661  CG2 THR A 625      56.950  47.760  64.700  1.00  0.00           C
ATOM    662 HG21 THR A 625      56.270  48.370  65.320  1.00  0.00           H
ATOM    663 HG22 THR A 625      57.420  48.350  63.890  1.00  0.00           H
ATOM    664 HG23 THR A 625      57.800  47.390  65.310  1.00  0.00           H
ATOM    665  C   THR A 625      54.530  46.460  65.960  1.00  0.00           C
ATOM    666  O   THR A 625      54.610  47.020  67.070  1.00  0.00           O
ATOM    667  N   PHE A 626      53.360  46.710  65.240  1.00  0.00           N
ATOM    668  HN  PHE A 626      53.270  46.420  64.290  1.00  0.00           H
ATOM    669  CA  PHE A 626      52.180  47.430  65.740  1.00  0.00           C
ATOM    670  HA  PHE A 626      52.480  48.350  66.210  1.00  0.00           H
ATOM    671  CB  PHE A 626      51.160  47.720  64.570  1.00  0.00           C
ATOM    672  HB1 PHE A 626      50.210  48.160  64.940  1.00  0.00           H
ATOM    673  HB2 PHE A 626      50.990  46.720  64.110  1.00  0.00           H
ATOM    674  CG  PHE A 626      51.790  48.590  63.530  1.00  0.00           C
ATOM    675  CD1 PHE A 626      51.740  48.250  62.180  1.00  0.00           C
ATOM    676  HD1 PHE A 626      51.220  47.320  62.010  1.00  0.00           H
ATOM    677  CE1 PHE A 626      52.310  48.970  61.170  1.00  0.00           C
ATOM    678  HE1 PHE A 626      52.160  48.790  60.130  1.00  0.00           H
ATOM    679  CZ  PHE A 626      52.980  50.130  61.580  1.00  0.00           C
ATOM    680  HZ  PHE A 626      53.430  50.680  60.770  1.00  0.00           H
ATOM    681  CD2 PHE A 626      52.450  49.770  63.890  1.00  0.00           C
ATOM    682  HD2 PHE A 626      52.460  50.090  64.920  1.00  0.00           H
ATOM    683  CE2 PHE A 626      53.150  50.540  62.950  1.00  0.00           C
ATOM    684  HE2 PHE A 626      53.640  51.450  63.280  1.00  0.00           H
ATOM    685  C   PHE A 626      51.420  46.690  66.880  1.00  0.00           C
ATOM    686  O   PHE A 626      50.850  47.310  67.790  1.00  0.00           O
ATOM    687  N   GLY A 627      51.510  45.320  66.910  1.00  0.00           N
ATOM    688  HN  GLY A 627      51.750  44.890  66.050  1.00  0.00           H
ATOM    689  CA  GLY A 627      51.180  44.510  68.030  1.00  0.00           C
ATOM    690  HA1 GLY A 627      51.500  43.480  67.880  1.00  0.00           H
ATOM    691  HA2 GLY A 627      50.140  44.640  68.300  1.00  0.00           H
ATOM    692  C   GLY A 627      51.920  44.810  69.270  1.00  0.00           C
ATOM    693  O   GLY A 627      51.270  44.880  70.280  1.00  0.00           O
ATOM    694  N   GLY A 628      53.280  44.800  69.310  1.00  0.00           N
ATOM    695  HN  GLY A 628      53.620  44.700  68.370  1.00  0.00           H
ATOM    696  CA  GLY A 628      54.220  45.180  70.340  1.00  0.00           C
ATOM    697  HA1 GLY A 628      55.210  45.220  69.900  1.00  0.00           H
ATOM    698  HA2 GLY A 628      54.180  44.510  71.180  1.00  0.00           H
ATOM    699  C   GLY A 628      53.860  46.580  70.860  1.00  0.00           C
ATOM    700  O   GLY A 628      53.670  46.860  72.080  1.00  0.00           O
ATOM    701  N   LEU A 629      53.810  47.530  69.950  1.00  0.00           N
ATOM    702  HN  LEU A 629      53.950  47.200  69.020  1.00  0.00           H
ATOM    703  CA  LEU A 629      53.510  48.970  70.120  1.00  0.00           C
ATOM    704  HA  LEU A 629      54.260  49.440  70.720  1.00  0.00           H
ATOM    705  CB  LEU A 629      53.590  49.800  68.820  1.00  0.00           C
ATOM    706  HB1 LEU A 629      53.090  50.780  68.860  1.00  0.00           H
ATOM    707  HB2 LEU A 629      52.980  49.320  68.030  1.00  0.00           H
ATOM    708  CG  LEU A 629      55.020  50.050  68.330  1.00  0.00           C
ATOM    709  HG  LEU A 629      55.580  49.110  68.500  1.00  0.00           H
ATOM    710  CD1 LEU A 629      54.920  50.450  66.870  1.00  0.00           C
ATOM    711 HD11 LEU A 629      54.550  51.490  66.820  1.00  0.00           H
ATOM    712 HD12 LEU A 629      54.270  49.810  66.240  1.00  0.00           H
ATOM    713 HD13 LEU A 629      55.940  50.500  66.430  1.00  0.00           H
ATOM    714  CD2 LEU A 629      55.810  51.120  69.190  1.00  0.00           C
ATOM    715 HD21 LEU A 629      55.910  50.770  70.240  1.00  0.00           H
ATOM    716 HD22 LEU A 629      55.240  52.080  69.240  1.00  0.00           H
ATOM    717 HD23 LEU A 629      56.800  51.260  68.710  1.00  0.00           H
ATOM    718  C   LEU A 629      52.100  49.200  70.710  1.00  0.00           C
ATOM    719  O   LEU A 629      51.970  49.910  71.690  1.00  0.00           O
ATOM    720  N   LEU A 630      51.060  48.460  70.320  1.00  0.00           N
ATOM    721  HN  LEU A 630      51.160  47.730  69.660  1.00  0.00           H
ATOM    722  CA  LEU A 630      49.780  48.500  71.130  1.00  0.00           C
ATOM    723  HA  LEU A 630      49.520  49.540  71.310  1.00  0.00           H
ATOM    724  CB  LEU A 630      48.620  47.800  70.260  1.00  0.00           C
ATOM    725  HB1 LEU A 630      47.740  47.740  70.940  1.00  0.00           H
ATOM    726  HB2 LEU A 630      48.970  46.780  70.020  1.00  0.00           H
ATOM    727  CG  LEU A 630      48.140  48.440  68.890  1.00  0.00           C
ATOM    728  HG  LEU A 630      49.000  48.710  68.260  1.00  0.00           H
ATOM    729  CD1 LEU A 630      47.150  47.520  68.180  1.00  0.00           C
ATOM    730 HD11 LEU A 630      47.550  46.500  68.080  1.00  0.00           H
ATOM    731 HD12 LEU A 630      47.050  47.750  67.090  1.00  0.00           H
ATOM    732 HD13 LEU A 630      46.180  47.470  68.710  1.00  0.00           H
ATOM    733  CD2 LEU A 630      47.510  49.800  69.200  1.00  0.00           C
ATOM    734 HD21 LEU A 630      46.600  49.730  69.830  1.00  0.00           H
ATOM    735 HD22 LEU A 630      47.250  50.360  68.280  1.00  0.00           H
ATOM    736 HD23 LEU A 630      48.200  50.370  69.880  1.00  0.00           H
ATOM    737  C   LEU A 630      49.920  47.780  72.490  1.00  0.00           C
ATOM    738  O   LEU A 630      49.230  48.110  73.450  1.00  0.00           O
ATOM    739  N   GLY A 631      50.810  46.770  72.510  1.00  0.00           N
ATOM    740  HN  GLY A 631      51.320  46.700  71.650  1.00  0.00           H
ATOM    741  CA  GLY A 631      51.100  45.880  73.600  1.00  0.00           C
ATOM    742  HA1 GLY A 631      51.820  45.230  73.150  1.00  0.00           H
ATOM    743  HA2 GLY A 631      50.200  45.320  73.790  1.00  0.00           H
ATOM    744  C   GLY A 631      51.620  46.590  74.830  1.00  0.00           C
ATOM    745  O   GLY A 631      51.010  46.560  75.870  1.00  0.00           O
ATOM    746  N   GLU A 632      52.680  47.370  74.570  1.00  0.00           N
ATOM    747  HN  GLU A 632      52.960  47.410  73.620  1.00  0.00           H
ATOM    748  CA  GLU A 632      53.480  48.160  75.470  1.00  0.00           C
ATOM    749  HA  GLU A 632      53.730  47.690  76.410  1.00  0.00           H
ATOM    750  CB  GLU A 632      54.770  48.590  74.750  1.00  0.00           C
ATOM    751  HB1 GLU A 632      55.060  49.620  75.060  1.00  0.00           H
ATOM    752  HB2 GLU A 632      54.530  48.730  73.670  1.00  0.00           H
ATOM    753  CG  GLU A 632      55.840  47.490  74.780  1.00  0.00           C
ATOM    754  HG1 GLU A 632      55.560  46.640  74.110  1.00  0.00           H
ATOM    755  HG2 GLU A 632      55.920  47.050  75.800  1.00  0.00           H
ATOM    756  CD  GLU A 632      57.120  48.080  74.320  1.00  0.00           C
ATOM    757  OE1 GLU A 632      57.450  49.230  74.680  1.00  0.00           O
ATOM    758  OE2 GLU A 632      57.950  47.330  73.700  1.00  0.00           O
ATOM    759  C   GLU A 632      52.670  49.340  75.860  1.00  0.00           C
ATOM    760  O   GLU A 632      52.670  49.790  77.030  1.00  0.00           O
ATOM    761  N   ALA A 633      51.800  49.880  74.930  1.00  0.00           N
ATOM    762  HN  ALA A 633      51.790  49.580  73.980  1.00  0.00           H
ATOM    763  CA  ALA A 633      51.080  51.070  75.320  1.00  0.00           C
ATOM    764  HA  ALA A 633      51.790  51.700  75.830  1.00  0.00           H
ATOM    765  CB  ALA A 633      50.410  51.580  74.050  1.00  0.00           C
ATOM    766  HB1 ALA A 633      49.850  50.720  73.600  1.00  0.00           H
ATOM    767  HB2 ALA A 633      51.120  51.860  73.250  1.00  0.00           H
ATOM    768  HB3 ALA A 633      49.690  52.370  74.350  1.00  0.00           H
ATOM    769  C   ALA A 633      49.930  50.800  76.280  1.00  0.00           C
ATOM    770  O   ALA A 633      49.520  51.650  77.090  1.00  0.00           O
ATOM    771  N   THR A 634      49.380  49.560  76.220  1.00  0.00           N
ATOM    772  HN  THR A 634      49.770  48.950  75.540  1.00  0.00           H
ATOM    773  CA  THR A 634      48.300  49.140  77.020  1.00  0.00           C
ATOM    774  HA  THR A 634      47.780  50.000  77.410  1.00  0.00           H
ATOM    775  CB  THR A 634      47.220  48.350  76.210  1.00  0.00           C
ATOM    776  HB  THR A 634      46.380  48.090  76.890  1.00  0.00           H
ATOM    777  OG1 THR A 634      47.870  47.220  75.650  1.00  0.00           O
ATOM    778  HG1 THR A 634      48.310  47.620  74.900  1.00  0.00           H
ATOM    779  CG2 THR A 634      46.650  49.200  75.130  1.00  0.00           C
ATOM    780 HG21 THR A 634      45.810  48.600  74.720  1.00  0.00           H
ATOM    781 HG22 THR A 634      47.430  49.370  74.360  1.00  0.00           H
ATOM    782 HG23 THR A 634      46.330  50.170  75.560  1.00  0.00           H
ATOM    783  C   THR A 634      48.700  48.350  78.220  1.00  0.00           C
ATOM    784  O   THR A 634      47.820  47.880  78.980  1.00  0.00           O
ATOM    785  N   GLU A 635      50.000  48.230  78.550  1.00  0.00           N
ATOM    786  HN  GLU A 635      50.690  48.610  77.920  1.00  0.00           H
ATOM    787  CA  GLU A 635      50.430  47.220  79.570  1.00  0.00           C
ATOM    788  HA  GLU A 635      51.470  47.000  79.460  1.00  0.00           H
ATOM    789  CB  GLU A 635      50.280  47.750  81.010  1.00  0.00           C
ATOM    790  HB1 GLU A 635      50.330  46.880  81.700  1.00  0.00           H
ATOM    791  HB2 GLU A 635      49.290  48.210  81.260  1.00  0.00           H
ATOM    792  CG  GLU A 635      51.290  48.790  81.440  1.00  0.00           C
ATOM    793  HG1 GLU A 635      50.980  49.730  80.930  1.00  0.00           H
ATOM    794  HG2 GLU A 635      52.310  48.470  81.140  1.00  0.00           H
ATOM    795  CD  GLU A 635      51.440  49.110  82.950  1.00  0.00           C
ATOM    796  OE1 GLU A 635      50.430  49.570  83.550  1.00  0.00           O
ATOM    797  OE2 GLU A 635      52.570  49.010  83.500  1.00  0.00           O
ATOM    798  C   GLU A 635      49.830  45.800  79.430  1.00  0.00           C
ATOM    799  O   GLU A 635      49.440  45.090  80.380  1.00  0.00           O
ATOM    800  N   GLY A 636      49.950  45.270  78.170  1.00  0.00           N
ATOM    801  HN  GLY A 636      50.380  45.840  77.470  1.00  0.00           H
ATOM    802  CA  GLY A 636      49.900  43.850  77.850  1.00  0.00           C
ATOM    803  HA1 GLY A 636      50.260  43.360  78.750  1.00  0.00           H
ATOM    804  HA2 GLY A 636      50.490  43.700  76.970  1.00  0.00           H
ATOM    805  C   GLY A 636      48.520  43.260  77.560  1.00  0.00           C
ATOM    806  O   GLY A 636      48.340  42.060  77.730  1.00  0.00           O
ATOM    807  N   ARG A 637      47.520  44.050  77.060  1.00  0.00           N
ATOM    808  HN  ARG A 637      47.720  45.010  76.900  1.00  0.00           H
ATOM    809  CA  ARG A 637      46.130  43.620  76.920  1.00  0.00           C
ATOM    810  HA  ARG A 637      45.960  42.640  77.350  1.00  0.00           H
ATOM    811  CB  ARG A 637      45.360  44.770  77.510  1.00  0.00           C
ATOM    812  HB1 ARG A 637      44.260  44.630  77.340  1.00  0.00           H
ATOM    813  HB2 ARG A 637      45.720  45.650  76.930  1.00  0.00           H
ATOM    814  CG  ARG A 637      45.610  44.830  79.040  1.00  0.00           C
ATOM    815  HG1 ARG A 637      46.670  45.100  79.160  1.00  0.00           H
ATOM    816  HG2 ARG A 637      45.460  43.790  79.420  1.00  0.00           H
ATOM    817  CD  ARG A 637      44.700  45.820  79.780  1.00  0.00           C
ATOM    818  HD1 ARG A 637      43.600  45.650  79.660  1.00  0.00           H
ATOM    819  HD2 ARG A 637      45.080  46.840  79.550  1.00  0.00           H
ATOM    820  NE  ARG A 637      44.990  45.650  81.240  1.00  0.00           N
ATOM    821  HE  ARG A 637      44.370  45.140  81.830  1.00  0.00           H
ATOM    822  CZ  ARG A 637      45.990  46.220  81.930  1.00  0.00           C
ATOM    823  NH1 ARG A 637      46.900  46.950  81.420  1.00  0.00           N
ATOM    824 HH11 ARG A 637      47.450  47.480  82.070  1.00  0.00           H
ATOM    825 HH12 ARG A 637      47.010  47.020  80.430  1.00  0.00           H
ATOM    826  NH2 ARG A 637      45.870  46.120  83.210  1.00  0.00           N
ATOM    827 HH21 ARG A 637      45.170  45.480  83.540  1.00  0.00           H
ATOM    828 HH22 ARG A 637      46.680  46.460  83.690  1.00  0.00           H
ATOM    829  C   ARG A 637      45.750  43.450  75.490  1.00  0.00           C
ATOM    830  O   ARG A 637      44.610  43.120  75.170  1.00  0.00           O
ATOM    831  N   LEU A 638      46.680  43.690  74.570  1.00  0.00           N
ATOM    832  HN  LEU A 638      47.600  43.860  74.900  1.00  0.00           H
ATOM    833  CA  LEU A 638      46.660  43.400  73.150  1.00  0.00           C
ATOM    834  HA  LEU A 638      45.920  42.630  72.990  1.00  0.00           H
ATOM    835  CB  LEU A 638      46.500  44.660  72.320  1.00  0.00           C
ATOM    836  HB1 LEU A 638      46.700  44.450  71.240  1.00  0.00           H
ATOM    837  HB2 LEU A 638      47.280  45.430  72.540  1.00  0.00           H
ATOM    838  CG  LEU A 638      45.040  45.310  72.400  1.00  0.00           C
ATOM    839  HG  LEU A 638      44.310  44.470  72.460  1.00  0.00           H
ATOM    840  CD1 LEU A 638      44.790  46.070  73.710  1.00  0.00           C
ATOM    841 HD11 LEU A 638      45.770  46.500  74.030  1.00  0.00           H
ATOM    842 HD12 LEU A 638      44.290  45.440  74.480  1.00  0.00           H
ATOM    843 HD13 LEU A 638      44.110  46.920  73.470  1.00  0.00           H
ATOM    844  CD2 LEU A 638      44.670  46.120  71.110  1.00  0.00           C
ATOM    845 HD21 LEU A 638      45.480  46.860  70.940  1.00  0.00           H
ATOM    846 HD22 LEU A 638      43.700  46.680  71.160  1.00  0.00           H
ATOM    847 HD23 LEU A 638      44.540  45.490  70.210  1.00  0.00           H
ATOM    848  C   LEU A 638      48.000  42.910  72.740  1.00  0.00           C
ATOM    849  O   LEU A 638      49.020  43.430  73.280  1.00  0.00           O
ATOM    850  N   SER A 639      48.050  41.970  71.760  1.00  0.00           N
ATOM    851  HN  SER A 639      47.230  41.640  71.300  1.00  0.00           H
ATOM    852  CA  SER A 639      49.320  41.400  71.400  1.00  0.00           C
ATOM    853  HA  SER A 639      50.110  42.140  71.510  1.00  0.00           H
ATOM    854  CB  SER A 639      49.650  40.020  72.050  1.00  0.00           C
ATOM    855  HB1 SER A 639      48.840  39.320  71.760  1.00  0.00           H
ATOM    856  HB2 SER A 639      49.540  40.130  73.150  1.00  0.00           H
ATOM    857  OG  SER A 639      50.960  39.470  71.650  1.00  0.00           O
ATOM    858  HG1 SER A 639      51.650  40.150  71.690  1.00  0.00           H
ATOM    859  C   SER A 639      49.360  41.280  69.910  1.00  0.00           C
ATOM    860  O   SER A 639      48.320  41.320  69.270  1.00  0.00           O
ATOM    861  N   ALA A 640      50.590  41.110  69.360  1.00  0.00           N
ATOM    862  HN  ALA A 640      51.230  40.870  70.090  1.00  0.00           H
ATOM    863  CA  ALA A 640      50.950  40.850  68.010  1.00  0.00           C
ATOM    864  HA  ALA A 640      50.360  41.430  67.320  1.00  0.00           H
ATOM    865  CB  ALA A 640      52.510  40.800  67.790  1.00  0.00           C
ATOM    866  HB1 ALA A 640      53.000  40.260  68.620  1.00  0.00           H
ATOM    867  HB2 ALA A 640      52.810  41.870  67.850  1.00  0.00           H
ATOM    868  HB3 ALA A 640      52.850  40.420  66.800  1.00  0.00           H
ATOM    869  C   ALA A 640      50.340  39.540  67.570  1.00  0.00           C
ATOM    870  O   ALA A 640      49.980  39.390  66.410  1.00  0.00           O
ATOM    871  N   ILE A 641      50.170  38.540  68.460  1.00  0.00           N
ATOM    872  HN  ILE A 641      50.510  38.590  69.400  1.00  0.00           H
ATOM    873  CA  ILE A 641      49.520  37.260  68.020  1.00  0.00           C
ATOM    874  HA  ILE A 641      49.980  36.910  67.110  1.00  0.00           H
ATOM    875  CB  ILE A 641      49.710  36.140  69.030  1.00  0.00           C
ATOM    876  HB  ILE A 641      49.380  35.190  68.530  1.00  0.00           H
ATOM    877  CG2 ILE A 641      51.230  35.990  69.260  1.00  0.00           C
ATOM    878 HG21 ILE A 641      51.810  36.010  68.310  1.00  0.00           H
ATOM    879 HG22 ILE A 641      51.380  34.960  69.660  1.00  0.00           H
ATOM    880 HG23 ILE A 641      51.770  36.660  69.970  1.00  0.00           H
ATOM    881  CG1 ILE A 641      48.920  36.290  70.380  1.00  0.00           C
ATOM    882 HG11 ILE A 641      47.870  36.600  70.220  1.00  0.00           H
ATOM    883 HG12 ILE A 641      49.430  37.040  71.010  1.00  0.00           H
ATOM    884  CD  ILE A 641      48.940  34.980  71.200  1.00  0.00           C
ATOM    885  HD1 ILE A 641      48.580  34.160  70.560  1.00  0.00           H
ATOM    886  HD2 ILE A 641      48.340  34.970  72.140  1.00  0.00           H
ATOM    887  HD3 ILE A 641      49.990  34.670  71.400  1.00  0.00           H
ATOM    888  C   ILE A 641      48.080  37.400  67.590  1.00  0.00           C
ATOM    889  O   ILE A 641      47.620  36.660  66.690  1.00  0.00           O
ATOM    890  N   GLU A 642      47.300  38.350  68.200  1.00  0.00           N
ATOM    891  HN  GLU A 642      47.530  38.930  68.980  1.00  0.00           H
ATOM    892  CA  GLU A 642      45.940  38.670  67.710  1.00  0.00           C
ATOM    893  HA  GLU A 642      45.300  37.810  67.740  1.00  0.00           H
ATOM    894  CB  GLU A 642      45.380  39.850  68.570  1.00  0.00           C
ATOM    895  HB1 GLU A 642      44.370  40.070  68.180  1.00  0.00           H
ATOM    896  HB2 GLU A 642      45.950  40.780  68.360  1.00  0.00           H
ATOM    897  CG  GLU A 642      45.250  39.500  70.060  1.00  0.00           C
ATOM    898  HG1 GLU A 642      46.290  39.500  70.460  1.00  0.00           H
ATOM    899  HG2 GLU A 642      44.750  38.550  70.310  1.00  0.00           H
ATOM    900  CD  GLU A 642      44.420  40.660  70.680  1.00  0.00           C
ATOM    901  OE1 GLU A 642      44.920  41.790  71.010  1.00  0.00           O
ATOM    902  OE2 GLU A 642      43.200  40.360  70.960  1.00  0.00           O
ATOM    903  C   GLU A 642      45.890  39.120  66.210  1.00  0.00           C
ATOM    904  O   GLU A 642      45.100  38.640  65.420  1.00  0.00           O
ATOM    905  N   SER A 643      46.870  40.060  65.840  1.00  0.00           N
ATOM    906  HN  SER A 643      47.400  40.450  66.590  1.00  0.00           H
ATOM    907  CA  SER A 643      47.120  40.530  64.510  1.00  0.00           C
ATOM    908  HA  SER A 643      46.210  41.070  64.290  1.00  0.00           H
ATOM    909  CB  SER A 643      48.220  41.630  64.690  1.00  0.00           C
ATOM    910  HB1 SER A 643      48.350  42.220  63.760  1.00  0.00           H
ATOM    911  HB2 SER A 643      49.180  41.120  64.870  1.00  0.00           H
ATOM    912  OG  SER A 643      48.010  42.460  65.800  1.00  0.00           O
ATOM    913  HG1 SER A 643      47.690  43.320  65.510  1.00  0.00           H
ATOM    914  C   SER A 643      47.420  39.420  63.550  1.00  0.00           C
ATOM    915  O   SER A 643      46.880  39.390  62.450  1.00  0.00           O
ATOM    916  N   LEU A 644      48.270  38.450  63.960  1.00  0.00           N
ATOM    917  HN  LEU A 644      48.510  38.500  64.920  1.00  0.00           H
ATOM    918  CA  LEU A 644      48.580  37.360  63.100  1.00  0.00           C
ATOM    919  HA  LEU A 644      48.880  37.730  62.130  1.00  0.00           H
ATOM    920  CB  LEU A 644      49.830  36.620  63.700  1.00  0.00           C
ATOM    921  HB1 LEU A 644      49.960  35.720  63.070  1.00  0.00           H
ATOM    922  HB2 LEU A 644      49.620  36.310  64.750  1.00  0.00           H
ATOM    923  CG  LEU A 644      51.160  37.410  63.660  1.00  0.00           C
ATOM    924  HG  LEU A 644      51.000  38.350  64.230  1.00  0.00           H
ATOM    925  CD1 LEU A 644      52.320  36.560  64.320  1.00  0.00           C
ATOM    926 HD11 LEU A 644      52.010  36.080  65.280  1.00  0.00           H
ATOM    927 HD12 LEU A 644      53.240  37.170  64.300  1.00  0.00           H
ATOM    928 HD13 LEU A 644      52.550  35.720  63.630  1.00  0.00           H
ATOM    929  CD2 LEU A 644      51.580  37.730  62.180  1.00  0.00           C
ATOM    930 HD21 LEU A 644      50.870  38.470  61.760  1.00  0.00           H
ATOM    931 HD22 LEU A 644      51.510  36.780  61.610  1.00  0.00           H
ATOM    932 HD23 LEU A 644      52.630  38.110  62.180  1.00  0.00           H
ATOM    933  C   LEU A 644      47.480  36.430  62.800  1.00  0.00           C
ATOM    934  O   LEU A 644      47.230  35.970  61.670  1.00  0.00           O
ATOM    935  N   PHE A 645      46.720  36.010  63.900  1.00  0.00           N
ATOM    936  HN  PHE A 645      46.890  36.160  64.870  1.00  0.00           H
ATOM    937  CA  PHE A 645      45.520  35.310  63.770  1.00  0.00           C
ATOM    938  HA  PHE A 645      45.800  34.400  63.250  1.00  0.00           H
ATOM    939  CB  PHE A 645      44.920  35.180  65.180  1.00  0.00           C
ATOM    940  HB1 PHE A 645      44.690  36.200  65.540  1.00  0.00           H
ATOM    941  HB2 PHE A 645      45.680  34.720  65.850  1.00  0.00           H
ATOM    942  CG  PHE A 645      43.590  34.370  65.310  1.00  0.00           C
ATOM    943  CD1 PHE A 645      43.220  33.330  64.430  1.00  0.00           C
ATOM    944  HD1 PHE A 645      43.770  33.230  63.510  1.00  0.00           H
ATOM    945  CE1 PHE A 645      42.020  32.660  64.650  1.00  0.00           C
ATOM    946  HE1 PHE A 645      41.660  31.910  63.960  1.00  0.00           H
ATOM    947  CZ  PHE A 645      41.220  32.950  65.750  1.00  0.00           C
ATOM    948  HZ  PHE A 645      40.250  32.520  65.900  1.00  0.00           H
ATOM    949  CD2 PHE A 645      42.740  34.780  66.360  1.00  0.00           C
ATOM    950  HD2 PHE A 645      43.130  35.520  67.040  1.00  0.00           H
ATOM    951  CE2 PHE A 645      41.570  34.000  66.610  1.00  0.00           C
ATOM    952  HE2 PHE A 645      41.010  34.290  67.480  1.00  0.00           H
ATOM    953  C   PHE A 645      44.480  35.980  62.870  1.00  0.00           C
ATOM    954  O   PHE A 645      43.830  35.330  62.030  1.00  0.00           O
ATOM    955  N   GLY A 646      44.360  37.330  62.890  1.00  0.00           N
ATOM    956  HN  GLY A 646      45.000  37.850  63.450  1.00  0.00           H
ATOM    957  CA  GLY A 646      43.330  38.110  62.110  1.00  0.00           C
ATOM    958  HA1 GLY A 646      43.290  39.110  62.510  1.00  0.00           H
ATOM    959  HA2 GLY A 646      42.360  37.640  62.130  1.00  0.00           H
ATOM    960  C   GLY A 646      43.570  38.250  60.640  1.00  0.00           C
ATOM    961  O   GLY A 646      42.730  37.940  59.790  1.00  0.00           O
ATOM    962  N   ALA A 647      44.790  38.760  60.380  1.00  0.00           N
ATOM    963  HN  ALA A 647      45.360  39.060  61.150  1.00  0.00           H
ATOM    964  CA  ALA A 647      45.290  38.810  58.950  1.00  0.00           C
ATOM    965  HA  ALA A 647      44.600  39.420  58.390  1.00  0.00           H
ATOM    966  CB  ALA A 647      46.640  39.470  59.010  1.00  0.00           C
ATOM    967  HB1 ALA A 647      47.180  38.970  59.850  1.00  0.00           H
ATOM    968  HB2 ALA A 647      46.600  40.550  59.300  1.00  0.00           H
ATOM    969  HB3 ALA A 647      47.200  39.430  58.060  1.00  0.00           H
ATOM    970  C   ALA A 647      45.360  37.500  58.240  1.00  0.00           C
ATOM    971  O   ALA A 647      44.920  37.280  57.130  1.00  0.00           O
ATOM    972  N   SER A 648      45.900  36.440  58.920  1.00  0.00           N
ATOM    973  HN  SER A 648      46.160  36.570  59.880  1.00  0.00           H
ATOM    974  CA  SER A 648      45.930  35.100  58.440  1.00  0.00           C
ATOM    975  HA  SER A 648      46.410  35.110  57.470  1.00  0.00           H
ATOM    976  CB  SER A 648      46.580  34.230  59.470  1.00  0.00           C
ATOM    977  HB1 SER A 648      46.060  34.210  60.460  1.00  0.00           H
ATOM    978  HB2 SER A 648      47.640  34.470  59.700  1.00  0.00           H
ATOM    979  OG  SER A 648      46.570  32.860  59.030  1.00  0.00           O
ATOM    980  HG1 SER A 648      47.170  32.810  58.280  1.00  0.00           H
ATOM    981  C   SER A 648      44.550  34.480  58.070  1.00  0.00           C
ATOM    982  O   SER A 648      44.370  34.090  56.900  1.00  0.00           O
ATOM    983  N   LEU A 649      43.620  34.510  59.020  1.00  0.00           N
ATOM    984  HN  LEU A 649      43.830  34.840  59.940  1.00  0.00           H
ATOM    985  CA  LEU A 649      42.280  34.010  58.900  1.00  0.00           C
ATOM    986  HA  LEU A 649      42.370  32.950  58.660  1.00  0.00           H
ATOM    987  CB  LEU A 649      41.530  34.190  60.260  1.00  0.00           C
ATOM    988  HB1 LEU A 649      41.660  35.250  60.550  1.00  0.00           H
ATOM    989  HB2 LEU A 649      42.270  33.630  60.880  1.00  0.00           H
ATOM    990  CG  LEU A 649      40.080  33.570  60.350  1.00  0.00           C
ATOM    991  HG  LEU A 649      39.560  33.890  59.420  1.00  0.00           H
ATOM    992  CD1 LEU A 649      40.100  32.030  60.480  1.00  0.00           C
ATOM    993 HD11 LEU A 649      40.750  31.790  61.350  1.00  0.00           H
ATOM    994 HD12 LEU A 649      40.510  31.560  59.550  1.00  0.00           H
ATOM    995 HD13 LEU A 649      39.100  31.560  60.600  1.00  0.00           H
ATOM    996  CD2 LEU A 649      39.290  34.110  61.540  1.00  0.00           C
ATOM    997 HD21 LEU A 649      39.200  35.220  61.640  1.00  0.00           H
ATOM    998 HD22 LEU A 649      39.720  33.730  62.490  1.00  0.00           H
ATOM    999 HD23 LEU A 649      38.220  33.800  61.530  1.00  0.00           H
ATOM   1000  C   LEU A 649      41.600  34.720  57.750  1.00  0.00           C
ATOM   1001  O   LEU A 649      41.010  34.110  56.890  1.00  0.00           O
ATOM   1002  N   THR A 650      41.820  36.090  57.630  1.00  0.00           N
ATOM   1003  HN  THR A 650      42.260  36.520  58.410  1.00  0.00           H
ATOM   1004  CA  THR A 650      41.270  36.920  56.600  1.00  0.00           C
ATOM   1005  HA  THR A 650      40.200  36.720  56.630  1.00  0.00           H
ATOM   1006  CB  THR A 650      41.640  38.370  56.930  1.00  0.00           C
ATOM   1007  HB  THR A 650      42.720  38.490  57.210  1.00  0.00           H
ATOM   1008  OG1 THR A 650      40.860  38.850  58.050  1.00  0.00           O
ATOM   1009  HG1 THR A 650      41.170  38.310  58.770  1.00  0.00           H
ATOM   1010  CG2 THR A 650      41.290  39.350  55.790  1.00  0.00           C
ATOM   1011 HG21 THR A 650      41.430  40.420  56.020  1.00  0.00           H
ATOM   1012 HG22 THR A 650      40.240  39.260  55.460  1.00  0.00           H
ATOM   1013 HG23 THR A 650      41.840  39.130  54.850  1.00  0.00           H
ATOM   1014  C   THR A 650      41.740  36.520  55.190  1.00  0.00           C
ATOM   1015  O   THR A 650      40.890  36.230  54.370  1.00  0.00           O
ATOM   1016  N   GLY A 651      43.060  36.290  55.100  1.00  0.00           N
ATOM   1017  HN  GLY A 651      43.720  36.420  55.830  1.00  0.00           H
ATOM   1018  CA  GLY A 651      43.780  35.670  53.970  1.00  0.00           C
ATOM   1019  HA1 GLY A 651      44.760  35.440  54.370  1.00  0.00           H
ATOM   1020  HA2 GLY A 651      43.690  36.210  53.050  1.00  0.00           H
ATOM   1021  C   GLY A 651      43.280  34.260  53.570  1.00  0.00           C
ATOM   1022  O   GLY A 651      43.110  33.990  52.410  1.00  0.00           O
ATOM   1023  N   ILE A 652      43.120  33.260  54.510  1.00  0.00           N
ATOM   1024  HN  ILE A 652      43.460  33.470  55.420  1.00  0.00           H
ATOM   1025  CA  ILE A 652      42.660  31.970  54.230  1.00  0.00           C
ATOM   1026  HA  ILE A 652      43.230  31.520  53.450  1.00  0.00           H
ATOM   1027  CB  ILE A 652      42.870  31.110  55.520  1.00  0.00           C
ATOM   1028  HB  ILE A 652      42.350  31.700  56.310  1.00  0.00           H
ATOM   1029  CG2 ILE A 652      42.200  29.760  55.340  1.00  0.00           C
ATOM   1030 HG21 ILE A 652      42.560  28.960  56.010  1.00  0.00           H
ATOM   1031 HG22 ILE A 652      42.380  29.480  54.270  1.00  0.00           H
ATOM   1032 HG23 ILE A 652      41.100  29.870  55.360  1.00  0.00           H
ATOM   1033  CG1 ILE A 652      44.420  31.060  55.830  1.00  0.00           C
ATOM   1034 HG11 ILE A 652      44.860  32.080  55.740  1.00  0.00           H
ATOM   1035 HG12 ILE A 652      44.860  30.340  55.130  1.00  0.00           H
ATOM   1036  CD  ILE A 652      44.730  30.720  57.250  1.00  0.00           C
ATOM   1037  HD1 ILE A 652      45.810  30.770  57.510  1.00  0.00           H
ATOM   1038  HD2 ILE A 652      44.330  29.710  57.490  1.00  0.00           H
ATOM   1039  HD3 ILE A 652      44.170  31.370  57.950  1.00  0.00           H
ATOM   1040  C   ILE A 652      41.220  31.930  53.660  1.00  0.00           C
ATOM   1041  O   ILE A 652      41.100  31.370  52.590  1.00  0.00           O
ATOM   1042  N   ALA A 653      40.260  32.620  54.330  1.00  0.00           N
ATOM   1043  HN  ALA A 653      40.400  33.310  55.040  1.00  0.00           H
ATOM   1044  CA  ALA A 653      38.990  32.760  53.740  1.00  0.00           C
ATOM   1045  HA  ALA A 653      38.560  31.790  53.560  1.00  0.00           H
ATOM   1046  CB  ALA A 653      38.090  33.400  54.840  1.00  0.00           C
ATOM   1047  HB1 ALA A 653      38.370  34.460  55.050  1.00  0.00           H
ATOM   1048  HB2 ALA A 653      38.060  32.800  55.770  1.00  0.00           H
ATOM   1049  HB3 ALA A 653      37.090  33.660  54.450  1.00  0.00           H
ATOM   1050  C   ALA A 653      38.780  33.500  52.400  1.00  0.00           C
ATOM   1051  O   ALA A 653      38.150  33.080  51.400  1.00  0.00           O
ATOM   1052  N   TYR A 654      39.470  34.610  52.250  1.00  0.00           N
ATOM   1053  HN  TYR A 654      39.940  34.980  53.040  1.00  0.00           H
ATOM   1054  CA  TYR A 654      39.620  35.320  50.990  1.00  0.00           C
ATOM   1055  HA  TYR A 654      38.610  35.640  50.780  1.00  0.00           H
ATOM   1056  CB  TYR A 654      40.510  36.540  51.320  1.00  0.00           C
ATOM   1057  HB1 TYR A 654      41.470  36.100  51.650  1.00  0.00           H
ATOM   1058  HB2 TYR A 654      40.130  37.200  52.130  1.00  0.00           H
ATOM   1059  CG  TYR A 654      40.790  37.410  50.110  1.00  0.00           C
ATOM   1060  CD1 TYR A 654      39.740  38.260  49.620  1.00  0.00           C
ATOM   1061  HD1 TYR A 654      38.780  38.300  50.110  1.00  0.00           H
ATOM   1062  CE1 TYR A 654      40.040  39.190  48.570  1.00  0.00           C
ATOM   1063  HE1 TYR A 654      39.370  39.970  48.210  1.00  0.00           H
ATOM   1064  CZ  TYR A 654      41.370  39.230  47.990  1.00  0.00           C
ATOM   1065  OH  TYR A 654      41.680  40.050  46.880  1.00  0.00           O
ATOM   1066  HH  TYR A 654      40.870  40.510  46.590  1.00  0.00           H
ATOM   1067  CD2 TYR A 654      42.090  37.530  49.560  1.00  0.00           C
ATOM   1068  HD2 TYR A 654      42.900  36.920  49.930  1.00  0.00           H
ATOM   1069  CE2 TYR A 654      42.340  38.370  48.430  1.00  0.00           C
ATOM   1070  HE2 TYR A 654      43.350  38.410  48.050  1.00  0.00           H
ATOM   1071  C   TYR A 654      40.110  34.480  49.810  1.00  0.00           C
ATOM   1072  O   TYR A 654      39.480  34.550  48.720  1.00  0.00           O
ATOM   1073  N   SER A 655      41.120  33.660  50.040  1.00  0.00           N
ATOM   1074  HN  SER A 655      41.550  33.680  50.940  1.00  0.00           H
ATOM   1075  CA  SER A 655      41.770  32.780  49.050  1.00  0.00           C
ATOM   1076  HA  SER A 655      42.120  33.530  48.350  1.00  0.00           H
ATOM   1077  CB  SER A 655      43.130  32.100  49.620  1.00  0.00           C
ATOM   1078  HB1 SER A 655      43.600  31.410  48.890  1.00  0.00           H
ATOM   1079  HB2 SER A 655      42.810  31.450  50.450  1.00  0.00           H
ATOM   1080  OG  SER A 655      44.180  33.030  49.940  1.00  0.00           O
ATOM   1081  HG1 SER A 655      43.870  33.350  50.800  1.00  0.00           H
ATOM   1082  C   SER A 655      40.970  31.690  48.330  1.00  0.00           C
ATOM   1083  O   SER A 655      41.350  31.250  47.260  1.00  0.00           O
ATOM   1084  N   LEU A 656      39.780  31.360  48.820  1.00  0.00           N
ATOM   1085  HN  LEU A 656      39.500  31.780  49.670  1.00  0.00           H
ATOM   1086  CA  LEU A 656      38.880  30.520  48.090  1.00  0.00           C
ATOM   1087  HA  LEU A 656      39.380  29.660  47.650  1.00  0.00           H
ATOM   1088  CB  LEU A 656      37.710  30.050  49.070  1.00  0.00           C
ATOM   1089  HB1 LEU A 656      37.250  29.280  48.400  1.00  0.00           H
ATOM   1090  HB2 LEU A 656      36.990  30.860  49.280  1.00  0.00           H
ATOM   1091  CG  LEU A 656      38.040  29.440  50.410  1.00  0.00           C
ATOM   1092  HG  LEU A 656      38.480  30.130  51.160  1.00  0.00           H
ATOM   1093  CD1 LEU A 656      36.730  28.970  51.160  1.00  0.00           C
ATOM   1094 HD11 LEU A 656      35.890  28.690  50.490  1.00  0.00           H
ATOM   1095 HD12 LEU A 656      36.370  29.810  51.800  1.00  0.00           H
ATOM   1096 HD13 LEU A 656      36.880  28.060  51.780  1.00  0.00           H
ATOM   1097  CD2 LEU A 656      38.930  28.200  50.130  1.00  0.00           C
ATOM   1098 HD21 LEU A 656      38.350  27.600  49.400  1.00  0.00           H
ATOM   1099 HD22 LEU A 656      38.960  27.690  51.120  1.00  0.00           H
ATOM   1100 HD23 LEU A 656      39.960  28.420  49.790  1.00  0.00           H
ATOM   1101  C   LEU A 656      38.220  31.240  46.870  1.00  0.00           C
ATOM   1102  O   LEU A 656      37.940  30.610  45.840  1.00  0.00           O
ATOM   1103  N   PHE A 657      37.920  32.560  46.950  1.00  0.00           N
ATOM   1104  HN  PHE A 657      38.170  33.090  47.750  1.00  0.00           H
ATOM   1105  CA  PHE A 657      37.200  33.330  45.950  1.00  0.00           C
ATOM   1106  HA  PHE A 657      36.830  32.640  45.220  1.00  0.00           H
ATOM   1107  CB  PHE A 657      35.990  34.120  46.580  1.00  0.00           C
ATOM   1108  HB1 PHE A 657      35.320  34.600  45.850  1.00  0.00           H
ATOM   1109  HB2 PHE A 657      36.430  34.950  47.170  1.00  0.00           H
ATOM   1110  CG  PHE A 657      35.190  33.210  47.450  1.00  0.00           C
ATOM   1111  CD1 PHE A 657      35.350  33.270  48.830  1.00  0.00           C
ATOM   1112  HD1 PHE A 657      36.050  33.980  49.240  1.00  0.00           H
ATOM   1113  CE1 PHE A 657      34.730  32.300  49.630  1.00  0.00           C
ATOM   1114  HE1 PHE A 657      34.970  32.320  50.680  1.00  0.00           H
ATOM   1115  CZ  PHE A 657      33.960  31.260  49.040  1.00  0.00           C
ATOM   1116  HZ  PHE A 657      33.690  30.460  49.720  1.00  0.00           H
ATOM   1117  CD2 PHE A 657      34.370  32.280  46.820  1.00  0.00           C
ATOM   1118  HD2 PHE A 657      34.350  32.330  45.750  1.00  0.00           H
ATOM   1119  CE2 PHE A 657      33.730  31.260  47.580  1.00  0.00           C
ATOM   1120  HE2 PHE A 657      32.880  30.720  47.180  1.00  0.00           H
ATOM   1121  C   PHE A 657      38.070  34.270  45.140  1.00  0.00           C
ATOM   1122  O   PHE A 657      37.620  34.730  44.070  1.00  0.00           O
ATOM   1123  N   ALA A 658      39.290  34.570  45.720  1.00  0.00           N
ATOM   1124  HN  ALA A 658      39.470  34.210  46.630  1.00  0.00           H
ATOM   1125  CA  ALA A 658      40.310  35.380  45.130  1.00  0.00           C
ATOM   1126  HA  ALA A 658      40.030  36.390  45.370  1.00  0.00           H
ATOM   1127  CB  ALA A 658      41.720  35.020  45.660  1.00  0.00           C
ATOM   1128  HB1 ALA A 658      42.040  34.010  45.320  1.00  0.00           H
ATOM   1129  HB2 ALA A 658      41.640  34.900  46.760  1.00  0.00           H
ATOM   1130  HB3 ALA A 658      42.430  35.800  45.300  1.00  0.00           H
ATOM   1131  C   ALA A 658      40.400  35.220  43.650  1.00  0.00           C
ATOM   1132  O   ALA A 658      40.140  34.170  43.010  1.00  0.00           O
ATOM   1133  N   GLY A 659      40.770  36.300  42.910  1.00  0.00           N
ATOM   1134  HN  GLY A 659      40.850  37.180  43.370  1.00  0.00           H
ATOM   1135  CA  GLY A 659      40.900  36.220  41.430  1.00  0.00           C
ATOM   1136  HA1 GLY A 659      40.690  37.210  41.050  1.00  0.00           H
ATOM   1137  HA2 GLY A 659      40.230  35.460  41.050  1.00  0.00           H
ATOM   1138  C   GLY A 659      42.240  35.850  40.980  1.00  0.00           C
ATOM   1139  O   GLY A 659      42.440  35.360  39.830  1.00  0.00           O
ATOM   1140  N   GLN A 660      43.290  36.070  41.810  1.00  0.00           N
ATOM   1141  HN  GLN A 660      43.090  36.460  42.710  1.00  0.00           H
ATOM   1142  CA  GLN A 660      44.640  35.780  41.410  1.00  0.00           C
ATOM   1143  HA  GLN A 660      44.630  34.710  41.280  1.00  0.00           H
ATOM   1144  CB  GLN A 660      45.260  36.650  40.230  1.00  0.00           C
ATOM   1145  HB1 GLN A 660      44.550  36.660  39.370  1.00  0.00           H
ATOM   1146  HB2 GLN A 660      46.090  36.040  39.830  1.00  0.00           H
ATOM   1147  CG  GLN A 660      45.900  37.980  40.630  1.00  0.00           C
ATOM   1148  HG1 GLN A 660      46.430  38.400  39.750  1.00  0.00           H
ATOM   1149  HG2 GLN A 660      46.550  37.880  41.530  1.00  0.00           H
ATOM   1150  CD  GLN A 660      44.820  39.050  41.150  1.00  0.00           C
ATOM   1151  OE1 GLN A 660      44.910  39.550  42.280  1.00  0.00           O
ATOM   1152  NE2 GLN A 660      43.940  39.470  40.140  1.00  0.00           N
ATOM   1153 HE21 GLN A 660      43.050  39.790  40.480  1.00  0.00           H
ATOM   1154 HE22 GLN A 660      44.070  39.230  39.180  1.00  0.00           H
ATOM   1155  C   GLN A 660      45.350  35.960  42.830  1.00  0.00           C
ATOM   1156  O   GLN A 660      44.860  36.710  43.660  1.00  0.00           O
ATOM   1157  N   PRO A 661      46.490  35.230  43.070  1.00  0.00           N
ATOM   1158  CD  PRO A 661      46.970  34.120  42.170  1.00  0.00           C
ATOM   1159  HD1 PRO A 661      47.260  34.400  41.140  1.00  0.00           H
ATOM   1160  HD2 PRO A 661      46.120  33.420  42.050  1.00  0.00           H
ATOM   1161  CA  PRO A 661      47.050  35.270  44.400  1.00  0.00           C
ATOM   1162  HA  PRO A 661      46.210  35.280  45.080  1.00  0.00           H
ATOM   1163  CB  PRO A 661      47.920  33.950  44.380  1.00  0.00           C
ATOM   1164  HB1 PRO A 661      47.310  33.140  44.840  1.00  0.00           H
ATOM   1165  HB2 PRO A 661      48.840  33.960  44.990  1.00  0.00           H
ATOM   1166  CG  PRO A 661      48.210  33.590  42.930  1.00  0.00           C
ATOM   1167  HG1 PRO A 661      49.080  34.070  42.430  1.00  0.00           H
ATOM   1168  HG2 PRO A 661      48.300  32.480  42.960  1.00  0.00           H
ATOM   1169  C   PRO A 661      47.900  36.570  44.720  1.00  0.00           C
ATOM   1170  O   PRO A 661      48.420  36.760  45.820  1.00  0.00           O
ATOM   1171  N   LEU A 662      48.090  37.440  43.710  1.00  0.00           N
ATOM   1172  HN  LEU A 662      47.500  37.280  42.920  1.00  0.00           H
ATOM   1173  CA  LEU A 662      48.920  38.680  43.830  1.00  0.00           C
ATOM   1174  HA  LEU A 662      49.920  38.380  44.080  1.00  0.00           H
ATOM   1175  CB  LEU A 662      48.960  39.350  42.460  1.00  0.00           C
ATOM   1176  HB1 LEU A 662      49.750  40.130  42.390  1.00  0.00           H
ATOM   1177  HB2 LEU A 662      48.050  39.940  42.170  1.00  0.00           H
ATOM   1178  CG  LEU A 662      49.290  38.380  41.260  1.00  0.00           C
ATOM   1179  HG  LEU A 662      48.530  37.580  41.190  1.00  0.00           H
ATOM   1180  CD1 LEU A 662      49.390  39.090  39.880  1.00  0.00           C
ATOM   1181 HD11 LEU A 662      49.220  38.390  39.030  1.00  0.00           H
ATOM   1182 HD12 LEU A 662      50.420  39.510  39.820  1.00  0.00           H
ATOM   1183 HD13 LEU A 662      48.740  39.960  39.690  1.00  0.00           H
ATOM   1184  CD2 LEU A 662      50.510  37.550  41.410  1.00  0.00           C
ATOM   1185 HD21 LEU A 662      51.350  38.250  41.590  1.00  0.00           H
ATOM   1186 HD22 LEU A 662      50.670  36.990  40.470  1.00  0.00           H
ATOM   1187 HD23 LEU A 662      50.380  36.840  42.250  1.00  0.00           H
ATOM   1188  C   LEU A 662      48.330  39.720  44.800  1.00  0.00           C
ATOM   1189  O   LEU A 662      49.070  40.410  45.490  1.00  0.00           O
ATOM   1190  N   THR A 663      47.000  39.850  44.940  1.00  0.00           N
ATOM   1191  HN  THR A 663      46.390  39.420  44.270  1.00  0.00           H
ATOM   1192  CA  THR A 663      46.370  40.750  45.870  1.00  0.00           C
ATOM   1193  HA  THR A 663      47.000  41.620  45.960  1.00  0.00           H
ATOM   1194  CB  THR A 663      44.940  41.190  45.620  1.00  0.00           C
ATOM   1195  HB  THR A 663      44.210  40.370  45.830  1.00  0.00           H
ATOM   1196  OG1 THR A 663      44.760  41.560  44.240  1.00  0.00           O
ATOM   1197  HG1 THR A 663      45.040  40.830  43.670  1.00  0.00           H
ATOM   1198  CG2 THR A 663      44.570  42.330  46.430  1.00  0.00           C
ATOM   1199 HG21 THR A 663      45.420  43.040  46.380  1.00  0.00           H
ATOM   1200 HG22 THR A 663      44.610  42.090  47.520  1.00  0.00           H
ATOM   1201 HG23 THR A 663      43.610  42.830  46.210  1.00  0.00           H
ATOM   1202  C   THR A 663      46.470  40.210  47.230  1.00  0.00           C
ATOM   1203  O   THR A 663      45.870  39.180  47.550  1.00  0.00           O
ATOM   1204  N   ILE A 664      47.150  40.970  48.110  1.00  0.00           N
ATOM   1205  HN  ILE A 664      47.460  41.820  47.690  1.00  0.00           H
ATOM   1206  CA  ILE A 664      47.440  40.560  49.490  1.00  0.00           C
ATOM   1207  HA  ILE A 664      47.140  39.530  49.610  1.00  0.00           H
ATOM   1208  CB  ILE A 664      48.920  40.690  49.770  1.00  0.00           C
ATOM   1209  HB  ILE A 664      49.300  41.720  49.580  1.00  0.00           H
ATOM   1210  CG2 ILE A 664      49.330  40.310  51.270  1.00  0.00           C
ATOM   1211 HG21 ILE A 664      48.530  39.580  51.540  1.00  0.00           H
ATOM   1212 HG22 ILE A 664      49.180  41.170  51.960  1.00  0.00           H
ATOM   1213 HG23 ILE A 664      50.350  39.890  51.420  1.00  0.00           H
ATOM   1214  CG1 ILE A 664      49.780  39.880  48.750  1.00  0.00           C
ATOM   1215 HG11 ILE A 664      50.750  40.150  49.200  1.00  0.00           H
ATOM   1216 HG12 ILE A 664      49.630  40.200  47.690  1.00  0.00           H
ATOM   1217  CD  ILE A 664      49.550  38.310  48.950  1.00  0.00           C
ATOM   1218  HD1 ILE A 664      50.310  37.930  49.660  1.00  0.00           H
ATOM   1219  HD2 ILE A 664      49.700  37.700  48.030  1.00  0.00           H
ATOM   1220  HD3 ILE A 664      48.530  38.000  49.210  1.00  0.00           H
ATOM   1221  C   ILE A 664      46.810  41.420  50.590  1.00  0.00           C
ATOM   1222  O   ILE A 664      47.030  42.600  50.760  1.00  0.00           O
ATOM   1223  N   LEU A 665      46.060  40.850  51.520  1.00  0.00           N
ATOM   1224  HN  LEU A 665      45.800  39.890  51.390  1.00  0.00           H
ATOM   1225  CA  LEU A 665      45.390  41.580  52.650  1.00  0.00           C
ATOM   1226  HA  LEU A 665      45.300  42.590  52.280  1.00  0.00           H
ATOM   1227  CB  LEU A 665      43.910  41.070  53.000  1.00  0.00           C
ATOM   1228  HB1 LEU A 665      43.390  41.820  53.620  1.00  0.00           H
ATOM   1229  HB2 LEU A 665      44.200  40.190  53.620  1.00  0.00           H
ATOM   1230  CG  LEU A 665      43.060  40.530  51.830  1.00  0.00           C
ATOM   1231  HG  LEU A 665      43.610  39.670  51.410  1.00  0.00           H
ATOM   1232  CD1 LEU A 665      41.620  40.130  52.190  1.00  0.00           C
ATOM   1233 HD11 LEU A 665      41.250  40.890  52.910  1.00  0.00           H
ATOM   1234 HD12 LEU A 665      41.590  39.160  52.720  1.00  0.00           H
ATOM   1235 HD13 LEU A 665      40.950  40.120  51.300  1.00  0.00           H
ATOM   1236  CD2 LEU A 665      42.960  41.630  50.740  1.00  0.00           C
ATOM   1237 HD21 LEU A 665      42.260  41.390  49.900  1.00  0.00           H
ATOM   1238 HD22 LEU A 665      43.950  41.920  50.310  1.00  0.00           H
ATOM   1239 HD23 LEU A 665      42.590  42.540  51.260  1.00  0.00           H
ATOM   1240  C   LEU A 665      46.310  41.670  53.820  1.00  0.00           C
ATOM   1241  O   LEU A 665      47.140  40.770  54.080  1.00  0.00           O
ATOM   1242  N   GLY A 666      46.220  42.740  54.630  1.00  0.00           N
ATOM   1243  HN  GLY A 666      45.490  43.420  54.560  1.00  0.00           H
ATOM   1244  CA  GLY A 666      47.200  42.980  55.640  1.00  0.00           C
ATOM   1245  HA1 GLY A 666      48.150  42.810  55.180  1.00  0.00           H
ATOM   1246  HA2 GLY A 666      46.970  42.310  56.460  1.00  0.00           H
ATOM   1247  C   GLY A 666      47.090  44.390  56.020  1.00  0.00           C
ATOM   1248  O   GLY A 666      46.080  44.980  55.770  1.00  0.00           O
ATOM   1249  N   SER A 667      48.090  44.930  56.660  1.00  0.00           N
ATOM   1250  HN  SER A 667      48.980  44.470  56.680  1.00  0.00           H
ATOM   1251  CA  SER A 667      48.110  46.330  57.120  1.00  0.00           C
ATOM   1252  HA  SER A 667      47.150  46.580  57.570  1.00  0.00           H
ATOM   1253  CB  SER A 667      49.200  46.410  58.170  1.00  0.00           C
ATOM   1254  HB1 SER A 667      50.160  46.150  57.690  1.00  0.00           H
ATOM   1255  HB2 SER A 667      48.920  45.800  59.050  1.00  0.00           H
ATOM   1256  OG  SER A 667      49.230  47.720  58.760  1.00  0.00           O
ATOM   1257  HG1 SER A 667      48.310  47.820  59.010  1.00  0.00           H
ATOM   1258  C   SER A 667      48.160  47.450  56.010  1.00  0.00           C
ATOM   1259  O   SER A 667      48.790  47.280  54.980  1.00  0.00           O
ATOM   1260  N   THR A 668      47.480  48.670  56.240  1.00  0.00           N
ATOM   1261  HN  THR A 668      47.100  48.880  57.130  1.00  0.00           H
ATOM   1262  CA  THR A 668      47.410  49.720  55.260  1.00  0.00           C
ATOM   1263  HA  THR A 668      48.320  49.740  54.680  1.00  0.00           H
ATOM   1264  CB  THR A 668      46.180  49.700  54.380  1.00  0.00           C
ATOM   1265  HB  THR A 668      46.160  50.530  53.650  1.00  0.00           H
ATOM   1266  OG1 THR A 668      44.900  49.690  55.100  1.00  0.00           O
ATOM   1267  HG1 THR A 668      44.190  49.620  54.460  1.00  0.00           H
ATOM   1268  CG2 THR A 668      46.310  48.470  53.490  1.00  0.00           C
ATOM   1269 HG21 THR A 668      46.330  47.530  54.100  1.00  0.00           H
ATOM   1270 HG22 THR A 668      47.220  48.580  52.870  1.00  0.00           H
ATOM   1271 HG23 THR A 668      45.370  48.370  52.910  1.00  0.00           H
ATOM   1272  C   THR A 668      47.400  51.070  56.020  1.00  0.00           C
ATOM   1273  O   THR A 668      47.050  51.200  57.150  1.00  0.00           O
ATOM   1274  N   GLY A 669      47.850  52.150  55.320  1.00  0.00           N
ATOM   1275  HN  GLY A 669      47.970  51.960  54.340  1.00  0.00           H
ATOM   1276  CA  GLY A 669      48.050  53.580  55.700  1.00  0.00           C
ATOM   1277  HA1 GLY A 669      48.240  54.070  54.760  1.00  0.00           H
ATOM   1278  HA2 GLY A 669      48.890  53.640  56.370  1.00  0.00           H
ATOM   1279  C   GLY A 669      46.790  54.210  56.310  1.00  0.00           C
ATOM   1280  O   GLY A 669      46.770  54.720  57.450  1.00  0.00           O
ATOM   1281  N   PRO A 670      45.540  54.080  55.760  1.00  0.00           N
ATOM   1282  CD  PRO A 670      45.370  54.010  54.280  1.00  0.00           C
ATOM   1283  HD1 PRO A 670      45.340  52.920  54.070  1.00  0.00           H
ATOM   1284  HD2 PRO A 670      46.270  54.560  53.960  1.00  0.00           H
ATOM   1285  CA  PRO A 670      44.410  54.720  56.450  1.00  0.00           C
ATOM   1286  HA  PRO A 670      44.700  55.730  56.680  1.00  0.00           H
ATOM   1287  CB  PRO A 670      43.370  54.530  55.270  1.00  0.00           C
ATOM   1288  HB1 PRO A 670      42.520  55.260  55.340  1.00  0.00           H
ATOM   1289  HB2 PRO A 670      42.940  53.510  55.330  1.00  0.00           H
ATOM   1290  CG  PRO A 670      44.140  54.800  54.000  1.00  0.00           C
ATOM   1291  HG1 PRO A 670      43.490  54.420  53.170  1.00  0.00           H
ATOM   1292  HG2 PRO A 670      44.330  55.890  53.940  1.00  0.00           H
ATOM   1293  C   PRO A 670      43.980  54.150  57.770  1.00  0.00           C
ATOM   1294  O   PRO A 670      43.790  54.810  58.790  1.00  0.00           O
ATOM   1295  N   VAL A 671      43.900  52.770  57.760  1.00  0.00           N
ATOM   1296  HN  VAL A 671      43.940  52.240  56.920  1.00  0.00           H
ATOM   1297  CA  VAL A 671      43.650  51.970  58.980  1.00  0.00           C
ATOM   1298  HA  VAL A 671      42.710  52.260  59.430  1.00  0.00           H
ATOM   1299  CB  VAL A 671      43.660  50.410  58.660  1.00  0.00           C
ATOM   1300  HB  VAL A 671      44.630  50.100  58.220  1.00  0.00           H
ATOM   1301  CG1 VAL A 671      43.250  49.510  59.860  1.00  0.00           C
ATOM   1302 HG11 VAL A 671      43.290  48.440  59.570  1.00  0.00           H
ATOM   1303 HG12 VAL A 671      42.220  49.710  60.230  1.00  0.00           H
ATOM   1304 HG13 VAL A 671      43.940  49.550  60.740  1.00  0.00           H
ATOM   1305  CG2 VAL A 671      42.680  50.080  57.530  1.00  0.00           C
ATOM   1306 HG21 VAL A 671      42.500  49.000  57.460  1.00  0.00           H
ATOM   1307 HG22 VAL A 671      43.140  50.450  56.590  1.00  0.00           H
ATOM   1308 HG23 VAL A 671      41.670  50.570  57.610  1.00  0.00           H
ATOM   1309  C   VAL A 671      44.670  52.230  60.040  1.00  0.00           C
ATOM   1310  O   VAL A 671      44.320  52.400  61.250  1.00  0.00           O
ATOM   1311  N   LEU A 672      45.960  52.310  59.670  1.00  0.00           N
ATOM   1312  HN  LEU A 672      46.140  52.030  58.730  1.00  0.00           H
ATOM   1313  CA  LEU A 672      47.070  52.610  60.640  1.00  0.00           C
ATOM   1314  HA  LEU A 672      47.020  51.860  61.410  1.00  0.00           H
ATOM   1315  CB  LEU A 672      48.420  52.530  59.820  1.00  0.00           C
ATOM   1316  HB1 LEU A 672      48.250  53.050  58.850  1.00  0.00           H
ATOM   1317  HB2 LEU A 672      48.550  51.470  59.500  1.00  0.00           H
ATOM   1318  CG  LEU A 672      49.700  53.070  60.400  1.00  0.00           C
ATOM   1319  HG  LEU A 672      49.720  54.160  60.600  1.00  0.00           H
ATOM   1320  CD1 LEU A 672      50.030  52.350  61.750  1.00  0.00           C
ATOM   1321 HD11 LEU A 672      50.840  52.890  62.270  1.00  0.00           H
ATOM   1322 HD12 LEU A 672      50.280  51.280  61.600  1.00  0.00           H
ATOM   1323 HD13 LEU A 672      49.180  52.380  62.460  1.00  0.00           H
ATOM   1324  CD2 LEU A 672      50.840  52.840  59.390  1.00  0.00           C
ATOM   1325 HD21 LEU A 672      51.780  53.320  59.700  1.00  0.00           H
ATOM   1326 HD22 LEU A 672      50.560  53.320  58.430  1.00  0.00           H
ATOM   1327 HD23 LEU A 672      50.980  51.750  59.210  1.00  0.00           H
ATOM   1328  C   LEU A 672      46.950  53.980  61.370  1.00  0.00           C
ATOM   1329  O   LEU A 672      47.220  54.090  62.610  1.00  0.00           O
ATOM   1330  N   VAL A 673      46.610  55.030  60.570  1.00  0.00           N
ATOM   1331  HN  VAL A 673      46.580  54.840  59.590  1.00  0.00           H
ATOM   1332  CA  VAL A 673      46.310  56.360  61.070  1.00  0.00           C
ATOM   1333  HA  VAL A 673      47.070  56.800  61.710  1.00  0.00           H
ATOM   1334  CB  VAL A 673      46.250  57.270  59.880  1.00  0.00           C
ATOM   1335  HB  VAL A 673      45.470  56.950  59.150  1.00  0.00           H
ATOM   1336  CG1 VAL A 673      45.890  58.660  60.370  1.00  0.00           C
ATOM   1337 HG11 VAL A 673      46.140  59.370  59.550  1.00  0.00           H
ATOM   1338 HG12 VAL A 673      46.360  59.020  61.310  1.00  0.00           H
ATOM   1339 HG13 VAL A 673      44.840  58.860  60.710  1.00  0.00           H
ATOM   1340  CG2 VAL A 673      47.600  57.370  59.180  1.00  0.00           C
ATOM   1341 HG21 VAL A 673      48.020  56.460  58.710  1.00  0.00           H
ATOM   1342 HG22 VAL A 673      48.400  57.670  59.920  1.00  0.00           H
ATOM   1343 HG23 VAL A 673      47.730  58.130  58.390  1.00  0.00           H
ATOM   1344  C   VAL A 673      45.130  56.410  61.980  1.00  0.00           C
ATOM   1345  O   VAL A 673      45.120  57.000  63.040  1.00  0.00           O
ATOM   1346  N   PHE A 674      44.090  55.590  61.600  1.00  0.00           N
ATOM   1347  HN  PHE A 674      44.080  55.110  60.730  1.00  0.00           H
ATOM   1348  CA  PHE A 674      42.850  55.450  62.220  1.00  0.00           C
ATOM   1349  HA  PHE A 674      42.490  56.470  62.320  1.00  0.00           H
ATOM   1350  CB  PHE A 674      41.900  54.670  61.230  1.00  0.00           C
ATOM   1351  HB1 PHE A 674      42.470  53.770  60.910  1.00  0.00           H
ATOM   1352  HB2 PHE A 674      41.690  55.240  60.300  1.00  0.00           H
ATOM   1353  CG  PHE A 674      40.600  54.160  61.800  1.00  0.00           C
ATOM   1354  CD1 PHE A 674      40.540  52.850  62.270  1.00  0.00           C
ATOM   1355  HD1 PHE A 674      41.330  52.140  62.120  1.00  0.00           H
ATOM   1356  CE1 PHE A 674      39.430  52.510  63.040  1.00  0.00           C
ATOM   1357  HE1 PHE A 674      39.340  51.550  63.510  1.00  0.00           H
ATOM   1358  CZ  PHE A 674      38.510  53.470  63.540  1.00  0.00           C
ATOM   1359  HZ  PHE A 674      37.650  53.180  64.120  1.00  0.00           H
ATOM   1360  CD2 PHE A 674      39.520  55.050  61.960  1.00  0.00           C
ATOM   1361  HD2 PHE A 674      39.420  55.990  61.440  1.00  0.00           H
ATOM   1362  CE2 PHE A 674      38.480  54.690  62.850  1.00  0.00           C
ATOM   1363  HE2 PHE A 674      37.650  55.390  62.800  1.00  0.00           H
ATOM   1364  C   PHE A 674      42.940  55.010  63.660  1.00  0.00           C
ATOM   1365  O   PHE A 674      42.320  55.540  64.630  1.00  0.00           O
ATOM   1366  N   GLU A 675      43.700  53.900  63.820  1.00  0.00           N
ATOM   1367  HN  GLU A 675      44.140  53.540  63.000  1.00  0.00           H
ATOM   1368  CA  GLU A 675      44.060  53.370  65.110  1.00  0.00           C
ATOM   1369  HA  GLU A 675      43.190  53.130  65.710  1.00  0.00           H
ATOM   1370  CB  GLU A 675      44.820  52.020  64.920  1.00  0.00           C
ATOM   1371  HB1 GLU A 675      45.490  51.850  65.800  1.00  0.00           H
ATOM   1372  HB2 GLU A 675      45.550  52.090  64.100  1.00  0.00           H
ATOM   1373  CG  GLU A 675      43.820  50.910  64.780  1.00  0.00           C
ATOM   1374  HG1 GLU A 675      43.130  51.140  63.940  1.00  0.00           H
ATOM   1375  HG2 GLU A 675      43.270  50.790  65.730  1.00  0.00           H
ATOM   1376  CD  GLU A 675      44.410  49.580  64.600  1.00  0.00           C
ATOM   1377  OE1 GLU A 675      45.630  49.360  64.510  1.00  0.00           O
ATOM   1378  OE2 GLU A 675      43.540  48.620  64.570  1.00  0.00           O
ATOM   1379  C   GLU A 675      44.800  54.410  65.980  1.00  0.00           C
ATOM   1380  O   GLU A 675      44.630  54.640  67.150  1.00  0.00           O
ATOM   1381  N   LYS A 676      45.730  55.060  65.330  1.00  0.00           N
ATOM   1382  HN  LYS A 676      46.010  54.880  64.380  1.00  0.00           H
ATOM   1383  CA  LYS A 676      46.470  56.140  65.970  1.00  0.00           C
ATOM   1384  HA  LYS A 676      46.920  55.630  66.810  1.00  0.00           H
ATOM   1385  CB  LYS A 676      47.680  56.550  65.130  1.00  0.00           C
ATOM   1386  HB1 LYS A 676      47.300  57.350  64.450  1.00  0.00           H
ATOM   1387  HB2 LYS A 676      48.080  55.810  64.410  1.00  0.00           H
ATOM   1388  CG  LYS A 676      48.840  57.050  65.960  1.00  0.00           C
ATOM   1389  HG1 LYS A 676      49.090  56.140  66.540  1.00  0.00           H
ATOM   1390  HG2 LYS A 676      48.460  57.830  66.650  1.00  0.00           H
ATOM   1391  CD  LYS A 676      50.150  57.490  65.240  1.00  0.00           C
ATOM   1392  HD1 LYS A 676      49.960  58.290  64.490  1.00  0.00           H
ATOM   1393  HD2 LYS A 676      50.520  56.610  64.660  1.00  0.00           H
ATOM   1394  CE  LYS A 676      51.240  57.930  66.300  1.00  0.00           C
ATOM   1395  HE1 LYS A 676      51.490  57.230  67.130  1.00  0.00           H
ATOM   1396  HE2 LYS A 676      50.730  58.790  66.770  1.00  0.00           H
ATOM   1397  NZ  LYS A 676      52.400  58.530  65.710  1.00  0.00           N
ATOM   1398  HZ1 LYS A 676      52.940  57.820  65.170  1.00  0.00           H
ATOM   1399  HZ2 LYS A 676      53.150  58.820  66.360  1.00  0.00           H
ATOM   1400  HZ3 LYS A 676      52.000  59.320  65.160  1.00  0.00           H
ATOM   1401  C   LYS A 676      45.600  57.320  66.530  1.00  0.00           C
ATOM   1402  O   LYS A 676      45.830  57.690  67.660  1.00  0.00           O
ATOM   1403  N   ILE A 677      44.560  57.780  65.800  1.00  0.00           N
ATOM   1404  HN  ILE A 677      44.470  57.380  64.890  1.00  0.00           H
ATOM   1405  CA  ILE A 677      43.620  58.780  66.290  1.00  0.00           C
ATOM   1406  HA  ILE A 677      44.110  59.590  66.810  1.00  0.00           H
ATOM   1407  CB  ILE A 677      42.970  59.420  65.130  1.00  0.00           C
ATOM   1408  HB  ILE A 677      42.500  58.620  64.510  1.00  0.00           H
ATOM   1409  CG2 ILE A 677      41.900  60.510  65.560  1.00  0.00           C
ATOM   1410 HG21 ILE A 677      42.490  61.320  66.040  1.00  0.00           H
ATOM   1411 HG22 ILE A 677      41.060  60.120  66.160  1.00  0.00           H
ATOM   1412 HG23 ILE A 677      41.380  60.940  64.690  1.00  0.00           H
ATOM   1413  CG1 ILE A 677      44.080  60.210  64.250  1.00  0.00           C
ATOM   1414 HG11 ILE A 677      44.910  59.530  63.960  1.00  0.00           H
ATOM   1415 HG12 ILE A 677      44.530  60.950  64.940  1.00  0.00           H
ATOM   1416  CD  ILE A 677      43.450  60.950  63.060  1.00  0.00           C
ATOM   1417  HD1 ILE A 677      42.920  60.270  62.370  1.00  0.00           H
ATOM   1418  HD2 ILE A 677      44.270  61.340  62.400  1.00  0.00           H
ATOM   1419  HD3 ILE A 677      42.940  61.870  63.450  1.00  0.00           H
ATOM   1420  C   ILE A 677      42.610  58.220  67.270  1.00  0.00           C
ATOM   1421  O   ILE A 677      42.410  58.800  68.350  1.00  0.00           O
ATOM   1422  N   LEU A 678      42.130  57.020  66.950  1.00  0.00           N
ATOM   1423  HN  LEU A 678      42.420  56.510  66.140  1.00  0.00           H
ATOM   1424  CA  LEU A 678      41.180  56.280  67.820  1.00  0.00           C
ATOM   1425  HA  LEU A 678      40.320  56.930  67.870  1.00  0.00           H
ATOM   1426  CB  LEU A 678      40.740  54.950  67.220  1.00  0.00           C
ATOM   1427  HB1 LEU A 678      41.650  54.290  67.150  1.00  0.00           H
ATOM   1428  HB2 LEU A 678      40.300  55.080  66.210  1.00  0.00           H
ATOM   1429  CG  LEU A 678      39.750  54.080  68.010  1.00  0.00           C
ATOM   1430  HG  LEU A 678      40.230  53.840  68.980  1.00  0.00           H
ATOM   1431  CD1 LEU A 678      38.480  54.800  68.230  1.00  0.00           C
ATOM   1432 HD11 LEU A 678      38.570  55.740  68.830  1.00  0.00           H
ATOM   1433 HD12 LEU A 678      37.840  54.140  68.860  1.00  0.00           H
ATOM   1434 HD13 LEU A 678      37.860  54.900  67.310  1.00  0.00           H
ATOM   1435  CD2 LEU A 678      39.440  52.770  67.200  1.00  0.00           C
ATOM   1436 HD21 LEU A 678      40.410  52.330  66.890  1.00  0.00           H
ATOM   1437 HD22 LEU A 678      38.760  52.860  66.330  1.00  0.00           H
ATOM   1438 HD23 LEU A 678      38.860  52.070  67.820  1.00  0.00           H
ATOM   1439  C   LEU A 678      41.730  55.970  69.230  1.00  0.00           C
ATOM   1440  O   LEU A 678      41.030  56.020  70.210  1.00  0.00           O
ATOM   1441  N   TYR A 679      42.950  55.480  69.280  1.00  0.00           N
ATOM   1442  HN  TYR A 679      43.560  55.650  68.500  1.00  0.00           H
ATOM   1443  CA  TYR A 679      43.630  55.070  70.530  1.00  0.00           C
ATOM   1444  HA  TYR A 679      43.040  54.350  71.060  1.00  0.00           H
ATOM   1445  CB  TYR A 679      45.010  54.460  70.100  1.00  0.00           C
ATOM   1446  HB1 TYR A 679      45.730  55.230  69.740  1.00  0.00           H
ATOM   1447  HB2 TYR A 679      44.820  53.610  69.410  1.00  0.00           H
ATOM   1448  CG  TYR A 679      45.670  53.950  71.430  1.00  0.00           C
ATOM   1449  CD1 TYR A 679      46.820  54.600  72.030  1.00  0.00           C
ATOM   1450  HD1 TYR A 679      47.440  55.310  71.510  1.00  0.00           H
ATOM   1451  CE1 TYR A 679      47.330  54.010  73.120  1.00  0.00           C
ATOM   1452  HE1 TYR A 679      48.270  54.350  73.520  1.00  0.00           H
ATOM   1453  CZ  TYR A 679      46.770  52.890  73.770  1.00  0.00           C
ATOM   1454  OH  TYR A 679      47.280  52.440  75.040  1.00  0.00           O
ATOM   1455  HH  TYR A 679      47.910  53.140  75.200  1.00  0.00           H
ATOM   1456  CD2 TYR A 679      45.020  52.920  72.100  1.00  0.00           C
ATOM   1457  HD2 TYR A 679      44.100  52.500  71.710  1.00  0.00           H
ATOM   1458  CE2 TYR A 679      45.590  52.370  73.270  1.00  0.00           C
ATOM   1459  HE2 TYR A 679      45.160  51.460  73.640  1.00  0.00           H
ATOM   1460  C   TYR A 679      43.890  56.260  71.450  1.00  0.00           C
ATOM   1461  O   TYR A 679      43.590  56.190  72.640  1.00  0.00           O
ATOM   1462  N   LYS A 680      44.410  57.380  70.870  1.00  0.00           N
ATOM   1463  HN  LYS A 680      44.600  57.320  69.890  1.00  0.00           H
ATOM   1464  CA  LYS A 680      44.580  58.670  71.580  1.00  0.00           C
ATOM   1465  HA  LYS A 680      45.160  58.410  72.450  1.00  0.00           H
ATOM   1466  CB  LYS A 680      45.230  59.820  70.790  1.00  0.00           C
ATOM   1467  HB1 LYS A 680      45.290  60.720  71.430  1.00  0.00           H
ATOM   1468  HB2 LYS A 680      44.630  60.090  69.890  1.00  0.00           H
ATOM   1469  CG  LYS A 680      46.680  59.520  70.360  1.00  0.00           C
ATOM   1470  HG1 LYS A 680      46.680  58.460  70.050  1.00  0.00           H
ATOM   1471  HG2 LYS A 680      47.320  59.580  71.260  1.00  0.00           H
ATOM   1472  CD  LYS A 680      47.100  60.540  69.360  1.00  0.00           C
ATOM   1473  HD1 LYS A 680      47.020  61.590  69.690  1.00  0.00           H
ATOM   1474  HD2 LYS A 680      46.420  60.420  68.500  1.00  0.00           H
ATOM   1475  CE  LYS A 680      48.540  60.470  68.840  1.00  0.00           C
ATOM   1476  HE1 LYS A 680      48.710  59.480  68.380  1.00  0.00           H
ATOM   1477  HE2 LYS A 680      49.190  60.680  69.710  1.00  0.00           H
ATOM   1478  NZ  LYS A 680      48.800  61.570  67.880  1.00  0.00           N
ATOM   1479  HZ1 LYS A 680      48.300  61.350  67.000  1.00  0.00           H
ATOM   1480  HZ2 LYS A 680      49.790  61.730  67.570  1.00  0.00           H
ATOM   1481  HZ3 LYS A 680      48.460  62.490  68.240  1.00  0.00           H
ATOM   1482  C   LYS A 680      43.200  59.120  72.170  1.00  0.00           C
ATOM   1483  O   LYS A 680      43.040  59.420  73.350  1.00  0.00           O
ATOM   1484  N   PHE A 681      42.160  59.130  71.310  1.00  0.00           N
ATOM   1485  HN  PHE A 681      42.420  58.800  70.410  1.00  0.00           H
ATOM   1486  CA  PHE A 681      40.810  59.450  71.640  1.00  0.00           C
ATOM   1487  HA  PHE A 681      40.810  60.490  71.930  1.00  0.00           H
ATOM   1488  CB  PHE A 681      40.060  59.500  70.270  1.00  0.00           C
ATOM   1489  HB1 PHE A 681      40.140  58.560  69.680  1.00  0.00           H
ATOM   1490  HB2 PHE A 681      40.380  60.340  69.620  1.00  0.00           H
ATOM   1491  CG  PHE A 681      38.580  59.790  70.500  1.00  0.00           C
ATOM   1492  CD1 PHE A 681      38.260  61.010  71.120  1.00  0.00           C
ATOM   1493  HD1 PHE A 681      39.110  61.660  71.340  1.00  0.00           H
ATOM   1494  CE1 PHE A 681      36.950  61.330  71.470  1.00  0.00           C
ATOM   1495  HE1 PHE A 681      36.610  62.230  71.960  1.00  0.00           H
ATOM   1496  CZ  PHE A 681      35.910  60.380  71.250  1.00  0.00           C
ATOM   1497  HZ  PHE A 681      34.910  60.700  71.540  1.00  0.00           H
ATOM   1498  CD2 PHE A 681      37.620  58.840  70.280  1.00  0.00           C
ATOM   1499  HD2 PHE A 681      37.930  57.810  70.170  1.00  0.00           H
ATOM   1500  CE2 PHE A 681      36.260  59.130  70.660  1.00  0.00           C
ATOM   1501  HE2 PHE A 681      35.450  58.420  70.580  1.00  0.00           H
ATOM   1502  C   PHE A 681      40.170  58.580  72.700  1.00  0.00           C
ATOM   1503  O   PHE A 681      39.560  59.030  73.720  1.00  0.00           O
ATOM   1504  N   CYS A 682      40.400  57.270  72.660  1.00  0.00           N
ATOM   1505  HN  CYS A 682      41.000  56.830  72.000  1.00  0.00           H
ATOM   1506  CA  CYS A 682      40.080  56.360  73.670  1.00  0.00           C
ATOM   1507  HA  CYS A 682      39.090  56.580  74.040  1.00  0.00           H
ATOM   1508  CB  CYS A 682      40.050  54.900  73.260  1.00  0.00           C
ATOM   1509  HB1 CYS A 682      39.680  54.330  74.140  1.00  0.00           H
ATOM   1510  HB2 CYS A 682      41.060  54.550  72.960  1.00  0.00           H
ATOM   1511  SG  CYS A 682      39.120  54.450  71.880  1.00  0.00           S
ATOM   1512  HG1 CYS A 682      39.790  55.010  70.880  1.00  0.00           H
ATOM   1513  C   CYS A 682      40.800  56.530  74.920  1.00  0.00           C
ATOM   1514  O   CYS A 682      40.190  56.520  76.010  1.00  0.00           O
ATOM   1515  N   ARG A 683      42.090  56.700  74.880  1.00  0.00           N
ATOM   1516  HN  ARG A 683      42.650  56.700  74.060  1.00  0.00           H
ATOM   1517  CA  ARG A 683      42.860  57.020  76.000  1.00  0.00           C
ATOM   1518  HA  ARG A 683      42.650  56.340  76.820  1.00  0.00           H
ATOM   1519  CB  ARG A 683      44.380  56.930  75.620  1.00  0.00           C
ATOM   1520  HB1 ARG A 683      45.030  57.170  76.490  1.00  0.00           H
ATOM   1521  HB2 ARG A 683      44.630  57.600  74.770  1.00  0.00           H
ATOM   1522  CG  ARG A 683      44.860  55.460  75.340  1.00  0.00           C
ATOM   1523  HG1 ARG A 683      45.970  55.550  75.270  1.00  0.00           H
ATOM   1524  HG2 ARG A 683      44.480  55.080  74.370  1.00  0.00           H
ATOM   1525  CD  ARG A 683      44.430  54.320  76.260  1.00  0.00           C
ATOM   1526  HD1 ARG A 683      44.920  53.350  76.000  1.00  0.00           H
ATOM   1527  HD2 ARG A 683      43.340  54.170  76.130  1.00  0.00           H
ATOM   1528  NE  ARG A 683      44.890  54.650  77.650  1.00  0.00           N
ATOM   1529  HE  ARG A 683      45.630  55.310  77.800  1.00  0.00           H
ATOM   1530  CZ  ARG A 683      44.440  54.160  78.830  1.00  0.00           C
ATOM   1531  NH1 ARG A 683      43.510  53.240  78.860  1.00  0.00           N
ATOM   1532 HH11 ARG A 683      42.910  53.260  78.070  1.00  0.00           H
ATOM   1533 HH12 ARG A 683      43.170  52.990  79.760  1.00  0.00           H
ATOM   1534  NH2 ARG A 683      44.920  54.590  79.950  1.00  0.00           N
ATOM   1535 HH21 ARG A 683      45.610  55.320  79.860  1.00  0.00           H
ATOM   1536 HH22 ARG A 683      44.750  54.210  80.850  1.00  0.00           H
ATOM   1537  C   ARG A 683      42.580  58.340  76.710  1.00  0.00           C
ATOM   1538  O   ARG A 683      42.710  58.530  77.940  1.00  0.00           O
ATOM   1539  N   ASP A 684      42.290  59.450  76.000  1.00  0.00           N
ATOM   1540  HN  ASP A 684      42.350  59.580  75.010  1.00  0.00           H
ATOM   1541  CA  ASP A 684      41.780  60.730  76.540  1.00  0.00           C
ATOM   1542  HA  ASP A 684      42.510  61.200  77.180  1.00  0.00           H
ATOM   1543  CB  ASP A 684      41.620  61.730  75.410  1.00  0.00           C
ATOM   1544  HB1 ASP A 684      40.730  62.390  75.410  1.00  0.00           H
ATOM   1545  HB2 ASP A 684      41.490  61.080  74.510  1.00  0.00           H
ATOM   1546  CG  ASP A 684      42.890  62.570  75.200  1.00  0.00           C
ATOM   1547  OD1 ASP A 684      43.890  62.350  75.910  1.00  0.00           O
ATOM   1548  OD2 ASP A 684      42.870  63.430  74.270  1.00  0.00           O
ATOM   1549  C   ASP A 684      40.530  60.750  77.370  1.00  0.00           C
ATOM   1550  O   ASP A 684      40.410  61.600  78.280  1.00  0.00           O
ATOM   1551  N   TYR A 685      39.570  59.880  77.110  1.00  0.00           N
ATOM   1552  HN  TYR A 685      39.690  59.380  76.260  1.00  0.00           H
ATOM   1553  CA  TYR A 685      38.330  59.860  77.850  1.00  0.00           C
ATOM   1554  HA  TYR A 685      38.290  60.590  78.640  1.00  0.00           H
ATOM   1555  CB  TYR A 685      37.120  60.030  76.890  1.00  0.00           C
ATOM   1556  HB1 TYR A 685      36.190  59.970  77.500  1.00  0.00           H
ATOM   1557  HB2 TYR A 685      37.050  59.370  76.000  1.00  0.00           H
ATOM   1558  CG  TYR A 685      37.180  61.510  76.510  1.00  0.00           C
ATOM   1559  CD1 TYR A 685      36.710  62.520  77.350  1.00  0.00           C
ATOM   1560  HD1 TYR A 685      36.350  62.230  78.320  1.00  0.00           H
ATOM   1561  CE1 TYR A 685      36.990  63.840  76.970  1.00  0.00           C
ATOM   1562  HE1 TYR A 685      36.730  64.640  77.640  1.00  0.00           H
ATOM   1563  CZ  TYR A 685      37.630  64.170  75.710  1.00  0.00           C
ATOM   1564  OH  TYR A 685      37.940  65.530  75.340  1.00  0.00           O
ATOM   1565  HH  TYR A 685      38.490  65.540  74.560  1.00  0.00           H
ATOM   1566  CD2 TYR A 685      37.730  61.840  75.270  1.00  0.00           C
ATOM   1567  HD2 TYR A 685      38.110  61.040  74.650  1.00  0.00           H
ATOM   1568  CE2 TYR A 685      37.860  63.140  74.820  1.00  0.00           C
ATOM   1569  HE2 TYR A 685      38.420  63.280  73.900  1.00  0.00           H
ATOM   1570  C   TYR A 685      38.090  58.570  78.540  1.00  0.00           C
ATOM   1571  O   TYR A 685      37.080  58.380  79.200  1.00  0.00           O
ATOM   1572  N   GLN A 686      39.000  57.660  78.440  1.00  0.00           N
ATOM   1573  HN  GLN A 686      39.910  57.720  78.050  1.00  0.00           H
ATOM   1574  CA  GLN A 686      38.780  56.250  78.860  1.00  0.00           C
ATOM   1575  HA  GLN A 686      39.710  55.760  78.580  1.00  0.00           H
ATOM   1576  CB  GLN A 686      38.790  56.020  80.360  1.00  0.00           C
ATOM   1577  HB1 GLN A 686      38.560  54.970  80.640  1.00  0.00           H
ATOM   1578  HB2 GLN A 686      37.930  56.550  80.820  1.00  0.00           H
ATOM   1579  CG  GLN A 686      40.040  56.480  81.120  1.00  0.00           C
ATOM   1580  HG1 GLN A 686      39.960  56.160  82.170  1.00  0.00           H
ATOM   1581  HG2 GLN A 686      40.150  57.600  81.080  1.00  0.00           H
ATOM   1582  CD  GLN A 686      41.330  55.790  80.630  1.00  0.00           C
ATOM   1583  OE1 GLN A 686      41.390  54.530  80.460  1.00  0.00           O
ATOM   1584  NE2 GLN A 686      42.360  56.550  80.340  1.00  0.00           N
ATOM   1585 HE21 GLN A 686      43.190  56.150  79.970  1.00  0.00           H
ATOM   1586 HE22 GLN A 686      42.320  57.550  80.390  1.00  0.00           H
ATOM   1587  C   GLN A 686      37.660  55.480  78.180  1.00  0.00           C
ATOM   1588  O   GLN A 686      36.660  55.080  78.760  1.00  0.00           O
ATOM   1589  N   LEU A 687      37.950  55.120  76.960  1.00  0.00           N
ATOM   1590  HN  LEU A 687      38.820  55.430  76.600  1.00  0.00           H
ATOM   1591  CA  LEU A 687      37.000  54.570  76.070  1.00  0.00           C
ATOM   1592  HA  LEU A 687      36.000  54.520  76.500  1.00  0.00           H
ATOM   1593  CB  LEU A 687      36.710  55.350  74.660  1.00  0.00           C
ATOM   1594  HB1 LEU A 687      35.760  54.970  74.240  1.00  0.00           H
ATOM   1595  HB2 LEU A 687      37.520  55.090  73.950  1.00  0.00           H
ATOM   1596  CG  LEU A 687      36.510  56.830  74.870  1.00  0.00           C
ATOM   1597  HG  LEU A 687      37.470  57.160  75.310  1.00  0.00           H
ATOM   1598  CD1 LEU A 687      36.270  57.610  73.540  1.00  0.00           C
ATOM   1599 HD11 LEU A 687      37.150  57.700  72.870  1.00  0.00           H
ATOM   1600 HD12 LEU A 687      35.940  58.590  73.920  1.00  0.00           H
ATOM   1601 HD13 LEU A 687      35.460  57.120  72.960  1.00  0.00           H
ATOM   1602  CD2 LEU A 687      35.380  57.160  75.810  1.00  0.00           C
ATOM   1603 HD21 LEU A 687      34.460  56.860  75.250  1.00  0.00           H
ATOM   1604 HD22 LEU A 687      35.350  58.220  76.140  1.00  0.00           H
ATOM   1605 HD23 LEU A 687      35.410  56.540  76.720  1.00  0.00           H
ATOM   1606  C   LEU A 687      37.460  53.180  75.780  1.00  0.00           C
ATOM   1607  O   LEU A 687      38.650  52.850  75.670  1.00  0.00           O
ATOM   1608  N   SER A 688      36.500  52.250  75.690  1.00  0.00           N
ATOM   1609  HN  SER A 688      35.560  52.450  75.940  1.00  0.00           H
ATOM   1610  CA  SER A 688      36.660  50.850  75.370  1.00  0.00           C
ATOM   1611  HA  SER A 688      37.500  50.550  75.980  1.00  0.00           H
ATOM   1612  CB  SER A 688      35.540  49.870  75.760  1.00  0.00           C
ATOM   1613  HB1 SER A 688      34.610  50.180  75.240  1.00  0.00           H
ATOM   1614  HB2 SER A 688      35.240  49.990  76.830  1.00  0.00           H
ATOM   1615  OG  SER A 688      35.920  48.490  75.360  1.00  0.00           O
ATOM   1616  HG1 SER A 688      35.340  47.850  75.760  1.00  0.00           H
ATOM   1617  C   SER A 688      37.180  50.730  73.980  1.00  0.00           C
ATOM   1618  O   SER A 688      36.430  50.620  73.040  1.00  0.00           O
ATOM   1619  N   TYR A 689      38.480  50.780  73.720  1.00  0.00           N
ATOM   1620  HN  TYR A 689      39.040  50.910  74.530  1.00  0.00           H
ATOM   1621  CA  TYR A 689      39.200  50.850  72.420  1.00  0.00           C
ATOM   1622  HA  TYR A 689      38.780  51.750  71.980  1.00  0.00           H
ATOM   1623  CB  TYR A 689      40.760  51.070  72.760  1.00  0.00           C
ATOM   1624  HB1 TYR A 689      40.970  50.250  73.480  1.00  0.00           H
ATOM   1625  HB2 TYR A 689      40.980  52.110  73.090  1.00  0.00           H
ATOM   1626  CG  TYR A 689      41.640  50.880  71.500  1.00  0.00           C
ATOM   1627  CD1 TYR A 689      42.700  49.850  71.430  1.00  0.00           C
ATOM   1628  HD1 TYR A 689      42.720  49.350  72.380  1.00  0.00           H
ATOM   1629  CE1 TYR A 689      43.420  49.600  70.280  1.00  0.00           C
ATOM   1630  HE1 TYR A 689      44.130  48.790  70.260  1.00  0.00           H
ATOM   1631  CZ  TYR A 689      43.220  50.410  69.160  1.00  0.00           C
ATOM   1632  OH  TYR A 689      44.120  50.250  68.090  1.00  0.00           O
ATOM   1633  HH  TYR A 689      44.240  49.290  68.100  1.00  0.00           H
ATOM   1634  CD2 TYR A 689      41.490  51.650  70.370  1.00  0.00           C
ATOM   1635  HD2 TYR A 689      40.770  52.440  70.440  1.00  0.00           H
ATOM   1636  CE2 TYR A 689      42.200  51.480  69.250  1.00  0.00           C
ATOM   1637  HE2 TYR A 689      42.130  52.070  68.350  1.00  0.00           H
ATOM   1638  C   TYR A 689      38.870  49.650  71.430  1.00  0.00           C
ATOM   1639  O   TYR A 689      38.610  49.870  70.270  1.00  0.00           O
ATOM   1640  N   LEU A 690      38.840  48.440  72.040  1.00  0.00           N
ATOM   1641  HN  LEU A 690      38.920  48.390  73.040  1.00  0.00           H
ATOM   1642  CA  LEU A 690      38.580  47.150  71.440  1.00  0.00           C
ATOM   1643  HA  LEU A 690      39.210  47.050  70.570  1.00  0.00           H
ATOM   1644  CB  LEU A 690      38.700  45.970  72.460  1.00  0.00           C
ATOM   1645  HB1 LEU A 690      38.340  45.030  71.990  1.00  0.00           H
ATOM   1646  HB2 LEU A 690      37.890  46.020  73.220  1.00  0.00           H
ATOM   1647  CG  LEU A 690      40.050  45.630  73.070  1.00  0.00           C
ATOM   1648  HG  LEU A 690      40.270  46.430  73.820  1.00  0.00           H
ATOM   1649  CD1 LEU A 690      40.070  44.330  73.940  1.00  0.00           C
ATOM   1650 HD11 LEU A 690      39.850  43.380  73.400  1.00  0.00           H
ATOM   1651 HD12 LEU A 690      39.290  44.330  74.720  1.00  0.00           H
ATOM   1652 HD13 LEU A 690      41.040  44.240  74.470  1.00  0.00           H
ATOM   1653  CD2 LEU A 690      41.250  45.700  72.110  1.00  0.00           C
ATOM   1654 HD21 LEU A 690      42.080  45.150  72.610  1.00  0.00           H
ATOM   1655 HD22 LEU A 690      41.610  46.690  71.790  1.00  0.00           H
ATOM   1656 HD23 LEU A 690      40.840  45.120  71.250  1.00  0.00           H
ATOM   1657  C   LEU A 690      37.150  47.100  70.860  1.00  0.00           C
ATOM   1658  O   LEU A 690      36.820  46.510  69.840  1.00  0.00           O
ATOM   1659  N   SER A 691      36.220  47.710  71.670  1.00  0.00           N
ATOM   1660  HN  SER A 691      36.370  48.100  72.580  1.00  0.00           H
ATOM   1661  CA  SER A 691      34.850  47.990  71.260  1.00  0.00           C
ATOM   1662  HA  SER A 691      34.440  47.050  70.920  1.00  0.00           H
ATOM   1663  CB  SER A 691      33.910  48.220  72.470  1.00  0.00           C
ATOM   1664  HB1 SER A 691      34.110  49.200  72.970  1.00  0.00           H
ATOM   1665  HB2 SER A 691      34.150  47.480  73.260  1.00  0.00           H
ATOM   1666  OG  SER A 691      32.510  48.090  72.160  1.00  0.00           O
ATOM   1667  HG1 SER A 691      32.100  48.900  71.830  1.00  0.00           H
ATOM   1668  C   SER A 691      34.700  48.980  70.130  1.00  0.00           C
ATOM   1669  O   SER A 691      33.930  48.730  69.200  1.00  0.00           O
ATOM   1670  N   LEU A 692      35.300  50.220  70.320  1.00  0.00           N
ATOM   1671  HN  LEU A 692      35.830  50.470  71.140  1.00  0.00           H
ATOM   1672  CA  LEU A 692      35.120  51.290  69.370  1.00  0.00           C
ATOM   1673  HA  LEU A 692      34.040  51.360  69.260  1.00  0.00           H
ATOM   1674  CB  LEU A 692      35.560  52.650  69.940  1.00  0.00           C
ATOM   1675  HB1 LEU A 692      36.670  52.800  69.910  1.00  0.00           H
ATOM   1676  HB2 LEU A 692      35.290  52.630  71.020  1.00  0.00           H
ATOM   1677  CG  LEU A 692      34.840  53.840  69.330  1.00  0.00           C
ATOM   1678  HG  LEU A 692      35.320  54.000  68.340  1.00  0.00           H
ATOM   1679  CD1 LEU A 692      33.380  53.600  69.100  1.00  0.00           C
ATOM   1680 HD11 LEU A 692      33.200  52.900  68.260  1.00  0.00           H
ATOM   1681 HD12 LEU A 692      32.860  54.540  68.790  1.00  0.00           H
ATOM   1682 HD13 LEU A 692      32.870  53.180  69.990  1.00  0.00           H
ATOM   1683  CD2 LEU A 692      34.990  55.140  70.150  1.00  0.00           C
ATOM   1684 HD21 LEU A 692      34.540  56.060  69.720  1.00  0.00           H
ATOM   1685 HD22 LEU A 692      36.080  55.380  70.210  1.00  0.00           H
ATOM   1686 HD23 LEU A 692      34.640  55.030  71.200  1.00  0.00           H
ATOM   1687  C   LEU A 692      35.770  50.930  68.070  1.00  0.00           C
ATOM   1688  O   LEU A 692      35.210  51.210  66.980  1.00  0.00           O
ATOM   1689  N   ARG A 693      36.900  50.140  68.090  1.00  0.00           N
ATOM   1690  HN  ARG A 693      37.400  49.970  68.910  1.00  0.00           H
ATOM   1691  CA  ARG A 693      37.400  49.500  66.890  1.00  0.00           C
ATOM   1692  HA  ARG A 693      37.620  50.310  66.220  1.00  0.00           H
ATOM   1693  CB  ARG A 693      38.750  48.760  67.240  1.00  0.00           C
ATOM   1694  HB1 ARG A 693      38.490  48.040  68.050  1.00  0.00           H
ATOM   1695  HB2 ARG A 693      39.510  49.470  67.620  1.00  0.00           H
ATOM   1696  CG  ARG A 693      39.370  47.880  66.110  1.00  0.00           C
ATOM   1697  HG1 ARG A 693      39.640  48.570  65.280  1.00  0.00           H
ATOM   1698  HG2 ARG A 693      38.710  47.140  65.610  1.00  0.00           H
ATOM   1699  CD  ARG A 693      40.680  47.010  66.390  1.00  0.00           C
ATOM   1700  HD1 ARG A 693      41.350  47.740  66.910  1.00  0.00           H
ATOM   1701  HD2 ARG A 693      41.210  46.720  65.450  1.00  0.00           H
ATOM   1702  NE  ARG A 693      40.240  45.840  67.200  1.00  0.00           N
ATOM   1703  HE  ARG A 693      39.350  45.430  67.030  1.00  0.00           H
ATOM   1704  CZ  ARG A 693      41.010  45.120  68.020  1.00  0.00           C
ATOM   1705  NH1 ARG A 693      42.300  45.420  68.100  1.00  0.00           N
ATOM   1706 HH11 ARG A 693      42.690  46.280  67.770  1.00  0.00           H
ATOM   1707 HH12 ARG A 693      42.960  44.730  68.390  1.00  0.00           H
ATOM   1708  NH2 ARG A 693      40.480  44.080  68.540  1.00  0.00           N
ATOM   1709 HH21 ARG A 693      39.480  43.950  68.510  1.00  0.00           H
ATOM   1710 HH22 ARG A 693      40.940  43.540  69.260  1.00  0.00           H
ATOM   1711  C   ARG A 693      36.460  48.500  66.220  1.00  0.00           C
ATOM   1712  O   ARG A 693      36.230  48.470  65.050  1.00  0.00           O
ATOM   1713  N   THR A 694      35.860  47.570  66.950  1.00  0.00           N
ATOM   1714  HN  THR A 694      36.090  47.350  67.900  1.00  0.00           H
ATOM   1715  CA  THR A 694      34.820  46.620  66.530  1.00  0.00           C
ATOM   1716  HA  THR A 694      35.270  46.040  65.730  1.00  0.00           H
ATOM   1717  CB  THR A 694      34.350  45.710  67.650  1.00  0.00           C
ATOM   1718  HB  THR A 694      34.490  46.330  68.550  1.00  0.00           H
ATOM   1719  OG1 THR A 694      35.200  44.560  67.760  1.00  0.00           O
ATOM   1720  HG1 THR A 694      34.800  44.010  68.430  1.00  0.00           H
ATOM   1721  CG2 THR A 694      32.960  45.180  67.660  1.00  0.00           C
ATOM   1722 HG21 THR A 694      32.910  44.470  68.510  1.00  0.00           H
ATOM   1723 HG22 THR A 694      32.770  44.550  66.770  1.00  0.00           H
ATOM   1724 HG23 THR A 694      32.260  46.030  67.840  1.00  0.00           H
ATOM   1725  C   THR A 694      33.620  47.290  65.990  1.00  0.00           C
ATOM   1726  O   THR A 694      33.190  46.880  64.950  1.00  0.00           O
ATOM   1727  N   SER A 695      33.000  48.260  66.640  1.00  0.00           N
ATOM   1728  HN  SER A 695      33.510  48.560  67.450  1.00  0.00           H
ATOM   1729  CA  SER A 695      31.780  49.060  66.330  1.00  0.00           C
ATOM   1730  HA  SER A 695      30.940  48.400  66.220  1.00  0.00           H
ATOM   1731  CB  SER A 695      31.400  50.070  67.440  1.00  0.00           C
ATOM   1732  HB1 SER A 695      30.460  50.510  67.050  1.00  0.00           H
ATOM   1733  HB2 SER A 695      32.190  50.830  67.610  1.00  0.00           H
ATOM   1734  OG  SER A 695      31.260  49.480  68.750  1.00  0.00           O
ATOM   1735  HG1 SER A 695      32.100  49.070  68.960  1.00  0.00           H
ATOM   1736  C   SER A 695      31.910  49.850  65.060  1.00  0.00           C
ATOM   1737  O   SER A 695      31.020  49.910  64.260  1.00  0.00           O
ATOM   1738  N   ILE A 696      33.070  50.480  64.940  1.00  0.00           N
ATOM   1739  HN  ILE A 696      33.810  50.340  65.590  1.00  0.00           H
ATOM   1740  CA  ILE A 696      33.310  51.260  63.780  1.00  0.00           C
ATOM   1741  HA  ILE A 696      32.380  51.650  63.420  1.00  0.00           H
ATOM   1742  CB  ILE A 696      34.230  52.450  64.040  1.00  0.00           C
ATOM   1743  HB  ILE A 696      35.210  52.040  64.390  1.00  0.00           H
ATOM   1744  CG2 ILE A 696      34.620  53.110  62.710  1.00  0.00           C
ATOM   1745 HG21 ILE A 696      35.020  52.380  61.980  1.00  0.00           H
ATOM   1746 HG22 ILE A 696      35.430  53.870  62.820  1.00  0.00           H
ATOM   1747 HG23 ILE A 696      33.690  53.520  62.270  1.00  0.00           H
ATOM   1748  CG1 ILE A 696      33.660  53.590  64.920  1.00  0.00           C
ATOM   1749 HG11 ILE A 696      34.240  54.520  64.790  1.00  0.00           H
ATOM   1750 HG12 ILE A 696      33.820  53.320  65.980  1.00  0.00           H
ATOM   1751  CD  ILE A 696      32.160  53.930  64.730  1.00  0.00           C
ATOM   1752  HD1 ILE A 696      31.970  54.280  63.690  1.00  0.00           H
ATOM   1753  HD2 ILE A 696      31.830  54.790  65.340  1.00  0.00           H
ATOM   1754  HD3 ILE A 696      31.530  53.030  64.900  1.00  0.00           H
ATOM   1755  C   ILE A 696      33.700  50.270  62.680  1.00  0.00           C
ATOM   1756  O   ILE A 696      33.390  50.530  61.520  1.00  0.00           O
ATOM   1757  N   GLY A 697      34.300  49.090  63.000  1.00  0.00           N
ATOM   1758  HN  GLY A 697      34.540  48.960  63.950  1.00  0.00           H
ATOM   1759  CA  GLY A 697      34.470  47.980  62.080  1.00  0.00           C
ATOM   1760  HA1 GLY A 697      34.880  47.120  62.590  1.00  0.00           H
ATOM   1761  HA2 GLY A 697      34.940  48.330  61.160  1.00  0.00           H
ATOM   1762  C   GLY A 697      33.150  47.540  61.570  1.00  0.00           C
ATOM   1763  O   GLY A 697      33.040  47.410  60.340  1.00  0.00           O
ATOM   1764  N   LEU A 698      32.120  47.390  62.410  1.00  0.00           N
ATOM   1765  HN  LEU A 698      32.240  47.490  63.390  1.00  0.00           H
ATOM   1766  CA  LEU A 698      30.750  47.030  61.960  1.00  0.00           C
ATOM   1767  HA  LEU A 698      30.860  46.110  61.420  1.00  0.00           H
ATOM   1768  CB  LEU A 698      29.880  46.770  63.200  1.00  0.00           C
ATOM   1769  HB1 LEU A 698      28.840  46.660  62.840  1.00  0.00           H
ATOM   1770  HB2 LEU A 698      30.000  47.730  63.740  1.00  0.00           H
ATOM   1771  CG  LEU A 698      30.260  45.570  64.070  1.00  0.00           C
ATOM   1772  HG  LEU A 698      31.250  45.690  64.550  1.00  0.00           H
ATOM   1773  CD1 LEU A 698      29.260  45.510  65.270  1.00  0.00           C
ATOM   1774 HD11 LEU A 698      29.340  44.600  65.870  1.00  0.00           H
ATOM   1775 HD12 LEU A 698      28.230  45.630  64.870  1.00  0.00           H
ATOM   1776 HD13 LEU A 698      29.380  46.360  66.000  1.00  0.00           H
ATOM   1777  CD2 LEU A 698      30.280  44.280  63.270  1.00  0.00           C
ATOM   1778 HD21 LEU A 698      31.000  44.300  62.420  1.00  0.00           H
ATOM   1779 HD22 LEU A 698      29.290  43.990  62.880  1.00  0.00           H
ATOM   1780 HD23 LEU A 698      30.540  43.440  63.950  1.00  0.00           H
ATOM   1781  C   LEU A 698      30.080  48.080  61.010  1.00  0.00           C
ATOM   1782  O   LEU A 698      29.390  47.740  60.020  1.00  0.00           O
ATOM   1783  N   TRP A 699      30.250  49.420  61.300  1.00  0.00           N
ATOM   1784  HN  TRP A 699      30.670  49.740  62.150  1.00  0.00           H
ATOM   1785  CA  TRP A 699      29.890  50.460  60.330  1.00  0.00           C
ATOM   1786  HA  TRP A 699      28.870  50.330  59.990  1.00  0.00           H
ATOM   1787  CB  TRP A 699      30.130  51.780  61.040  1.00  0.00           C
ATOM   1788  HB1 TRP A 699      31.140  51.760  61.500  1.00  0.00           H
ATOM   1789  HB2 TRP A 699      29.600  51.820  62.010  1.00  0.00           H
ATOM   1790  CG  TRP A 699      29.900  53.080  60.300  1.00  0.00           C
ATOM   1791  CD1 TRP A 699      30.800  54.110  60.100  1.00  0.00           C
ATOM   1792  HD1 TRP A 699      31.870  54.110  60.160  1.00  0.00           H
ATOM   1793  NE1 TRP A 699      30.150  55.190  59.300  1.00  0.00           N
ATOM   1794  HE1 TRP A 699      30.470  56.090  59.130  1.00  0.00           H
ATOM   1795  CE2 TRP A 699      28.830  54.870  59.210  1.00  0.00           C
ATOM   1796  CD2 TRP A 699      28.610  53.520  59.760  1.00  0.00           C
ATOM   1797  CE3 TRP A 699      27.310  52.970  59.780  1.00  0.00           C
ATOM   1798  HE3 TRP A 699      27.090  52.010  60.220  1.00  0.00           H
ATOM   1799  CZ3 TRP A 699      26.270  53.840  59.350  1.00  0.00           C
ATOM   1800  HZ3 TRP A 699      25.270  53.430  59.450  1.00  0.00           H
ATOM   1801  CZ2 TRP A 699      27.720  55.670  58.890  1.00  0.00           C
ATOM   1802  HZ2 TRP A 699      27.960  56.590  58.350  1.00  0.00           H
ATOM   1803  CH2 TRP A 699      26.440  55.200  59.050  1.00  0.00           C
ATOM   1804  HH2 TRP A 699      25.630  55.780  58.640  1.00  0.00           H
ATOM   1805  C   TRP A 699      30.700  50.330  59.060  1.00  0.00           C
ATOM   1806  O   TRP A 699      30.090  50.390  57.990  1.00  0.00           O
ATOM   1807  N   THR A 700      32.030  50.170  59.110  1.00  0.00           N
ATOM   1808  HN  THR A 700      32.530  50.230  59.980  1.00  0.00           H
ATOM   1809  CA  THR A 700      32.920  50.190  57.920  1.00  0.00           C
ATOM   1810  HA  THR A 700      32.640  51.080  57.380  1.00  0.00           H
ATOM   1811  CB  THR A 700      34.420  50.090  58.310  1.00  0.00           C
ATOM   1812  HB  THR A 700      34.630  49.340  59.110  1.00  0.00           H
ATOM   1813  OG1 THR A 700      34.640  51.350  58.950  1.00  0.00           O
ATOM   1814  HG1 THR A 700      34.170  51.360  59.780  1.00  0.00           H
ATOM   1815  CG2 THR A 700      35.330  50.030  57.070  1.00  0.00           C
ATOM   1816 HG21 THR A 700      36.400  50.040  57.360  1.00  0.00           H
ATOM   1817 HG22 THR A 700      35.140  50.870  56.360  1.00  0.00           H
ATOM   1818 HG23 THR A 700      35.230  49.060  56.540  1.00  0.00           H
ATOM   1819  C   THR A 700      32.590  49.020  57.040  1.00  0.00           C
ATOM   1820  O   THR A 700      32.580  49.210  55.800  1.00  0.00           O
ATOM   1821  N   SER A 701      32.330  47.820  57.690  1.00  0.00           N
ATOM   1822  HN  SER A 701      32.470  47.810  58.680  1.00  0.00           H
ATOM   1823  CA  SER A 701      31.870  46.570  57.060  1.00  0.00           C
ATOM   1824  HA  SER A 701      32.580  46.140  56.370  1.00  0.00           H
ATOM   1825  CB  SER A 701      31.620  45.450  58.110  1.00  0.00           C
ATOM   1826  HB1 SER A 701      30.770  45.820  58.730  1.00  0.00           H
ATOM   1827  HB2 SER A 701      32.580  45.480  58.660  1.00  0.00           H
ATOM   1828  OG  SER A 701      31.330  44.170  57.480  1.00  0.00           O
ATOM   1829  HG1 SER A 701      32.050  43.990  56.880  1.00  0.00           H
ATOM   1830  C   SER A 701      30.640  46.740  56.180  1.00  0.00           C
ATOM   1831  O   SER A 701      30.550  46.310  54.960  1.00  0.00           O
ATOM   1832  N   PHE A 702      29.560  47.290  56.700  1.00  0.00           N
ATOM   1833  HN  PHE A 702      29.540  47.660  57.630  1.00  0.00           H
ATOM   1834  CA  PHE A 702      28.310  47.490  56.010  1.00  0.00           C
ATOM   1835  HA  PHE A 702      28.020  46.520  55.610  1.00  0.00           H
ATOM   1836  CB  PHE A 702      27.330  48.070  57.140  1.00  0.00           C
ATOM   1837  HB1 PHE A 702      27.930  48.720  57.810  1.00  0.00           H
ATOM   1838  HB2 PHE A 702      27.050  47.160  57.720  1.00  0.00           H
ATOM   1839  CG  PHE A 702      26.140  48.970  56.630  1.00  0.00           C
ATOM   1840  CD1 PHE A 702      25.970  50.260  57.040  1.00  0.00           C
ATOM   1841  HD1 PHE A 702      26.740  50.760  57.610  1.00  0.00           H
ATOM   1842  CE1 PHE A 702      24.810  50.980  56.540  1.00  0.00           C
ATOM   1843  HE1 PHE A 702      24.720  52.000  56.900  1.00  0.00           H
ATOM   1844  CZ  PHE A 702      23.790  50.370  55.830  1.00  0.00           C
ATOM   1845  HZ  PHE A 702      22.890  50.940  55.620  1.00  0.00           H
ATOM   1846  CD2 PHE A 702      25.170  48.290  55.860  1.00  0.00           C
ATOM   1847  HD2 PHE A 702      25.260  47.250  55.600  1.00  0.00           H
ATOM   1848  CE2 PHE A 702      23.940  49.010  55.510  1.00  0.00           C
ATOM   1849  HE2 PHE A 702      23.250  48.420  54.920  1.00  0.00           H
ATOM   1850  C   PHE A 702      28.450  48.410  54.780  1.00  0.00           C
ATOM   1851  O   PHE A 702      27.750  48.330  53.740  1.00  0.00           O
ATOM   1852  N   LEU A 703      29.320  49.490  54.860  1.00  0.00           N
ATOM   1853  HN  LEU A 703      29.810  49.520  55.720  1.00  0.00           H
ATOM   1854  CA  LEU A 703      29.560  50.410  53.780  1.00  0.00           C
ATOM   1855  HA  LEU A 703      28.550  50.660  53.480  1.00  0.00           H
ATOM   1856  CB  LEU A 703      30.460  51.570  54.210  1.00  0.00           C
ATOM   1857  HB1 LEU A 703      30.680  52.080  53.250  1.00  0.00           H
ATOM   1858  HB2 LEU A 703      31.300  51.170  54.810  1.00  0.00           H
ATOM   1859  CG  LEU A 703      29.750  52.570  55.240  1.00  0.00           C
ATOM   1860  HG  LEU A 703      29.310  51.980  56.070  1.00  0.00           H
ATOM   1861  CD1 LEU A 703      30.770  53.620  55.640  1.00  0.00           C
ATOM   1862 HD11 LEU A 703      30.480  54.480  56.290  1.00  0.00           H
ATOM   1863 HD12 LEU A 703      31.200  54.070  54.720  1.00  0.00           H
ATOM   1864 HD13 LEU A 703      31.690  53.180  56.090  1.00  0.00           H
ATOM   1865  CD2 LEU A 703      28.610  53.310  54.540  1.00  0.00           C
ATOM   1866 HD21 LEU A 703      27.830  52.560  54.300  1.00  0.00           H
ATOM   1867 HD22 LEU A 703      29.020  53.890  53.690  1.00  0.00           H
ATOM   1868 HD23 LEU A 703      28.130  54.070  55.200  1.00  0.00           H
ATOM   1869  C   LEU A 703      30.080  49.740  52.470  1.00  0.00           C
ATOM   1870  O   LEU A 703      29.740  50.140  51.360  1.00  0.00           O
ATOM   1871  N   CYS A 704      31.020  48.790  52.660  1.00  0.00           N
ATOM   1872  HN  CYS A 704      31.370  48.550  53.560  1.00  0.00           H
ATOM   1873  CA  CYS A 704      31.670  48.130  51.590  1.00  0.00           C
ATOM   1874  HA  CYS A 704      32.010  48.870  50.870  1.00  0.00           H
ATOM   1875  CB  CYS A 704      33.010  47.450  52.030  1.00  0.00           C
ATOM   1876  HB1 CYS A 704      33.600  47.120  51.160  1.00  0.00           H
ATOM   1877  HB2 CYS A 704      32.700  46.540  52.590  1.00  0.00           H
ATOM   1878  SG  CYS A 704      34.230  48.490  52.910  1.00  0.00           S
ATOM   1879  HG1 CYS A 704      33.460  49.050  53.840  1.00  0.00           H
ATOM   1880  C   CYS A 704      30.720  47.130  50.920  1.00  0.00           C
ATOM   1881  O   CYS A 704      30.930  46.690  49.810  1.00  0.00           O
ATOM   1882  N   ILE A 705      29.560  46.840  51.530  1.00  0.00           N
ATOM   1883  HN  ILE A 705      29.290  47.260  52.400  1.00  0.00           H
ATOM   1884  CA  ILE A 705      28.510  46.130  50.730  1.00  0.00           C
ATOM   1885  HA  ILE A 705      29.020  45.460  50.050  1.00  0.00           H
ATOM   1886  CB  ILE A 705      27.710  45.160  51.640  1.00  0.00           C
ATOM   1887  HB  ILE A 705      27.110  45.740  52.370  1.00  0.00           H
ATOM   1888  CG2 ILE A 705      26.720  44.330  50.810  1.00  0.00           C
ATOM   1889 HG21 ILE A 705      27.160  44.020  49.840  1.00  0.00           H
ATOM   1890 HG22 ILE A 705      25.860  44.870  50.370  1.00  0.00           H
ATOM   1891 HG23 ILE A 705      26.600  43.360  51.330  1.00  0.00           H
ATOM   1892  CG1 ILE A 705      28.630  44.240  52.500  1.00  0.00           C
ATOM   1893 HG11 ILE A 705      27.990  43.690  53.240  1.00  0.00           H
ATOM   1894 HG12 ILE A 705      29.250  44.860  53.170  1.00  0.00           H
ATOM   1895  CD  ILE A 705      29.450  43.290  51.670  1.00  0.00           C
ATOM   1896  HD1 ILE A 705      28.820  42.500  51.210  1.00  0.00           H
ATOM   1897  HD2 ILE A 705      30.140  42.820  52.400  1.00  0.00           H
ATOM   1898  HD3 ILE A 705      30.040  43.790  50.880  1.00  0.00           H
ATOM   1899  C   ILE A 705      27.540  47.050  50.000  1.00  0.00           C
ATOM   1900  O   ILE A 705      27.170  46.740  48.920  1.00  0.00           O
ATOM   1901  N   VAL A 706      27.220  48.220  50.600  1.00  0.00           N
ATOM   1902  HN  VAL A 706      27.280  48.350  51.590  1.00  0.00           H
ATOM   1903  CA  VAL A 706      26.660  49.310  49.820  1.00  0.00           C
ATOM   1904  HA  VAL A 706      25.660  48.980  49.550  1.00  0.00           H
ATOM   1905  CB  VAL A 706      26.480  50.660  50.540  1.00  0.00           C
ATOM   1906  HB  VAL A 706      27.440  51.030  50.960  1.00  0.00           H
ATOM   1907  CG1 VAL A 706      25.810  51.760  49.690  1.00  0.00           C
ATOM   1908 HG11 VAL A 706      26.450  52.100  48.840  1.00  0.00           H
ATOM   1909 HG12 VAL A 706      25.630  52.670  50.300  1.00  0.00           H
ATOM   1910 HG13 VAL A 706      24.890  51.330  49.220  1.00  0.00           H
ATOM   1911  CG2 VAL A 706      25.610  50.510  51.720  1.00  0.00           C
ATOM   1912 HG21 VAL A 706      26.090  49.800  52.440  1.00  0.00           H
ATOM   1913 HG22 VAL A 706      24.550  50.240  51.520  1.00  0.00           H
ATOM   1914 HG23 VAL A 706      25.670  51.420  52.340  1.00  0.00           H
ATOM   1915  C   VAL A 706      27.520  49.720  48.620  1.00  0.00           C
ATOM   1916  O   VAL A 706      27.020  49.890  47.500  1.00  0.00           O
ATOM   1917  N   LEU A 707      28.920  49.860  48.740  1.00  0.00           N
ATOM   1918  HN  LEU A 707      29.340  49.720  49.630  1.00  0.00           H
ATOM   1919  CA  LEU A 707      29.830  49.980  47.640  1.00  0.00           C
ATOM   1920  HA  LEU A 707      29.600  50.900  47.120  1.00  0.00           H
ATOM   1921  CB  LEU A 707      31.290  50.290  48.100  1.00  0.00           C
ATOM   1922  HB1 LEU A 707      31.950  50.440  47.210  1.00  0.00           H
ATOM   1923  HB2 LEU A 707      31.670  49.460  48.750  1.00  0.00           H
ATOM   1924  CG  LEU A 707      31.430  51.580  49.030  1.00  0.00           C
ATOM   1925  HG  LEU A 707      30.580  51.630  49.750  1.00  0.00           H
ATOM   1926  CD1 LEU A 707      32.760  51.750  49.920  1.00  0.00           C
ATOM   1927 HD11 LEU A 707      32.790  52.840  50.130  1.00  0.00           H
ATOM   1928 HD12 LEU A 707      33.560  51.390  49.220  1.00  0.00           H
ATOM   1929 HD13 LEU A 707      32.640  51.160  50.840  1.00  0.00           H
ATOM   1930  CD2 LEU A 707      31.380  52.810  48.140  1.00  0.00           C
ATOM   1931 HD21 LEU A 707      32.230  52.920  47.440  1.00  0.00           H
ATOM   1932 HD22 LEU A 707      31.240  53.770  48.680  1.00  0.00           H
ATOM   1933 HD23 LEU A 707      30.520  52.850  47.440  1.00  0.00           H
ATOM   1934  C   LEU A 707      29.740  48.890  46.470  1.00  0.00           C
ATOM   1935  O   LEU A 707      29.620  49.290  45.290  1.00  0.00           O
ATOM   1936  N   VAL A 708      29.790  47.590  46.790  1.00  0.00           N
ATOM   1937  HN  VAL A 708      29.840  47.340  47.760  1.00  0.00           H
ATOM   1938  CA  VAL A 708      29.550  46.520  45.880  1.00  0.00           C
ATOM   1939  HA  VAL A 708      30.250  46.590  45.060  1.00  0.00           H
ATOM   1940  CB  VAL A 708      29.630  45.210  46.660  1.00  0.00           C
ATOM   1941  HB  VAL A 708      29.010  45.310  47.580  1.00  0.00           H
ATOM   1942  CG1 VAL A 708      29.150  44.030  45.820  1.00  0.00           C
ATOM   1943 HG11 VAL A 708      29.600  44.060  44.810  1.00  0.00           H
ATOM   1944 HG12 VAL A 708      28.050  44.090  45.670  1.00  0.00           H
ATOM   1945 HG13 VAL A 708      29.390  43.120  46.400  1.00  0.00           H
ATOM   1946  CG2 VAL A 708      31.100  45.000  46.940  1.00  0.00           C
ATOM   1947 HG21 VAL A 708      31.680  44.820  46.010  1.00  0.00           H
ATOM   1948 HG22 VAL A 708      31.260  44.130  47.620  1.00  0.00           H
ATOM   1949 HG23 VAL A 708      31.590  45.800  47.550  1.00  0.00           H
ATOM   1950  C   VAL A 708      28.160  46.570  45.240  1.00  0.00           C
ATOM   1951  O   VAL A 708      28.000  46.520  44.050  1.00  0.00           O
ATOM   1952  N   ALA A 709      27.120  46.890  46.030  1.00  0.00           N
ATOM   1953  HN  ALA A 709      27.190  47.090  47.000  1.00  0.00           H
ATOM   1954  CA  ALA A 709      25.710  46.780  45.670  1.00  0.00           C
ATOM   1955  HA  ALA A 709      25.520  45.830  45.200  1.00  0.00           H
ATOM   1956  CB  ALA A 709      24.910  46.900  46.990  1.00  0.00           C
ATOM   1957  HB1 ALA A 709      25.430  46.270  47.730  1.00  0.00           H
ATOM   1958  HB2 ALA A 709      23.890  46.450  46.870  1.00  0.00           H
ATOM   1959  HB3 ALA A 709      24.980  47.950  47.320  1.00  0.00           H
ATOM   1960  C   ALA A 709      25.140  47.820  44.770  1.00  0.00           C
ATOM   1961  O   ALA A 709      24.190  47.580  43.970  1.00  0.00           O
ATOM   1962  N   THR A 710      25.780  48.940  44.820  1.00  0.00           N
ATOM   1963  HN  THR A 710      26.430  49.060  45.560  1.00  0.00           H
ATOM   1964  CA  THR A 710      25.230  50.170  44.190  1.00  0.00           C
ATOM   1965  HA  THR A 710      24.190  50.030  43.900  1.00  0.00           H
ATOM   1966  CB  THR A 710      25.180  51.410  45.080  1.00  0.00           C
ATOM   1967  HB  THR A 710      24.730  52.270  44.520  1.00  0.00           H
ATOM   1968  OG1 THR A 710      26.450  51.850  45.590  1.00  0.00           O
ATOM   1969  HG1 THR A 710      26.780  51.130  46.120  1.00  0.00           H
ATOM   1970  CG2 THR A 710      24.250  51.100  46.270  1.00  0.00           C
ATOM   1971 HG21 THR A 710      24.550  50.240  46.910  1.00  0.00           H
ATOM   1972 HG22 THR A 710      23.190  50.900  45.980  1.00  0.00           H
ATOM   1973 HG23 THR A 710      24.140  52.070  46.800  1.00  0.00           H
ATOM   1974  C   THR A 710      25.820  50.360  42.860  1.00  0.00           C
ATOM   1975  O   THR A 710      25.450  51.270  42.170  1.00  0.00           O
ATOM   1976  N   ASP A 711      26.820  49.490  42.510  1.00  0.00           N
ATOM   1977  HN  ASP A 711      26.920  48.740  43.150  1.00  0.00           H
ATOM   1978  CA  ASP A 711      27.710  49.370  41.370  1.00  0.00           C
ATOM   1979  HA  ASP A 711      28.210  48.440  41.580  1.00  0.00           H
ATOM   1980  CB  ASP A 711      26.820  49.190  40.090  1.00  0.00           C
ATOM   1981  HB1 ASP A 711      26.530  50.210  39.730  1.00  0.00           H
ATOM   1982  HB2 ASP A 711      25.920  48.630  40.380  1.00  0.00           H
ATOM   1983  CG  ASP A 711      27.600  48.470  38.970  1.00  0.00           C
ATOM   1984  OD1 ASP A 711      28.450  47.610  39.310  1.00  0.00           O
ATOM   1985  OD2 ASP A 711      27.390  48.720  37.800  1.00  0.00           O
ATOM   1986  C   ASP A 711      28.770  50.460  41.370  1.00  0.00           C
ATOM   1987  O   ASP A 711      29.250  50.890  40.300  1.00  0.00           O
ATOM   1988  N   ALA A 712      29.100  50.960  42.550  1.00  0.00           N
ATOM   1989  HN  ALA A 712      28.650  50.580  43.340  1.00  0.00           H
ATOM   1990  CA  ALA A 712      30.090  52.000  42.650  1.00  0.00           C
ATOM   1991  HA  ALA A 712      29.910  52.760  41.910  1.00  0.00           H
ATOM   1992  CB  ALA A 712      30.050  52.730  44.050  1.00  0.00           C
ATOM   1993  HB1 ALA A 712      30.810  53.510  44.260  1.00  0.00           H
ATOM   1994  HB2 ALA A 712      30.340  51.980  44.830  1.00  0.00           H
ATOM   1995  HB3 ALA A 712      29.000  52.960  44.310  1.00  0.00           H
ATOM   1996  C   ALA A 712      31.480  51.570  42.380  1.00  0.00           C
ATOM   1997  O   ALA A 712      32.220  52.360  41.820  1.00  0.00           O
ATOM   1998  N   SER A 713      31.800  50.340  42.770  1.00  0.00           N
ATOM   1999  HN  SER A 713      31.150  49.810  43.310  1.00  0.00           H
ATOM   2000  CA  SER A 713      33.070  49.700  42.600  1.00  0.00           C
ATOM   2001  HA  SER A 713      33.760  50.490  42.850  1.00  0.00           H
ATOM   2002  CB  SER A 713      33.210  48.500  43.540  1.00  0.00           C
ATOM   2003  HB1 SER A 713      33.340  49.000  44.520  1.00  0.00           H
ATOM   2004  HB2 SER A 713      34.070  47.830  43.330  1.00  0.00           H
ATOM   2005  OG  SER A 713      31.970  47.790  43.350  1.00  0.00           O
ATOM   2006  HG1 SER A 713      31.980  47.320  42.510  1.00  0.00           H
ATOM   2007  C   SER A 713      33.440  49.270  41.130  1.00  0.00           C
ATOM   2008  O   SER A 713      34.490  48.690  40.880  1.00  0.00           O
ATOM   2009  N   SER A 714      32.590  49.570  40.150  1.00  0.00           N
ATOM   2010  HN  SER A 714      31.690  49.840  40.480  1.00  0.00           H
ATOM   2011  CA  SER A 714      32.840  49.550  38.660  1.00  0.00           C
ATOM   2012  HA  SER A 714      33.830  49.130  38.610  1.00  0.00           H
ATOM   2013  CB  SER A 714      31.650  48.640  38.100  1.00  0.00           C
ATOM   2014  HB1 SER A 714      30.650  48.990  38.410  1.00  0.00           H
ATOM   2015  HB2 SER A 714      31.720  47.610  38.520  1.00  0.00           H
ATOM   2016  OG  SER A 714      31.750  48.540  36.720  1.00  0.00           O
ATOM   2017  HG1 SER A 714      32.660  48.230  36.610  1.00  0.00           H
ATOM   2018  C   SER A 714      32.790  50.880  38.040  1.00  0.00           C
ATOM   2019  O   SER A 714      33.490  51.070  37.000  1.00  0.00           O
ATOM   2020  N   LEU A 715      32.140  51.840  38.590  1.00  0.00           N
ATOM   2021  HN  LEU A 715      31.430  51.620  39.250  1.00  0.00           H
ATOM   2022  CA  LEU A 715      32.000  53.140  37.930  1.00  0.00           C
ATOM   2023  HA  LEU A 715      31.910  52.930  36.870  1.00  0.00           H
ATOM   2024  CB  LEU A 715      30.730  53.840  38.370  1.00  0.00           C
ATOM   2025  HB1 LEU A 715      30.800  54.130  39.440  1.00  0.00           H
ATOM   2026  HB2 LEU A 715      29.850  53.170  38.300  1.00  0.00           H
ATOM   2027  CG  LEU A 715      30.420  55.220  37.580  1.00  0.00           C
ATOM   2028  HG  LEU A 715      31.430  55.690  37.600  1.00  0.00           H
ATOM   2029  CD1 LEU A 715      30.010  54.830  36.150  1.00  0.00           C
ATOM   2030 HD11 LEU A 715      29.770  55.790  35.660  1.00  0.00           H
ATOM   2031 HD12 LEU A 715      29.140  54.150  36.070  1.00  0.00           H
ATOM   2032 HD13 LEU A 715      30.790  54.300  35.560  1.00  0.00           H
ATOM   2033  CD2 LEU A 715      29.460  56.250  38.190  1.00  0.00           C
ATOM   2034 HD21 LEU A 715      28.470  55.920  37.820  1.00  0.00           H
ATOM   2035 HD22 LEU A 715      29.660  57.270  37.810  1.00  0.00           H
ATOM   2036 HD23 LEU A 715      29.500  56.300  39.300  1.00  0.00           H
ATOM   2037  C   LEU A 715      33.190  53.980  38.240  1.00  0.00           C
ATOM   2038  O   LEU A 715      33.720  54.770  37.470  1.00  0.00           O
ATOM   2039  N   VAL A 716      33.820  53.650  39.370  1.00  0.00           N
ATOM   2040  HN  VAL A 716      33.590  52.880  39.960  1.00  0.00           H
ATOM   2041  CA  VAL A 716      34.870  54.500  39.930  1.00  0.00           C
ATOM   2042  HA  VAL A 716      35.150  55.350  39.320  1.00  0.00           H
ATOM   2043  CB  VAL A 716      34.490  55.250  41.180  1.00  0.00           C
ATOM   2044  HB  VAL A 716      34.120  54.540  41.950  1.00  0.00           H
ATOM   2045  CG1 VAL A 716      35.600  56.240  41.670  1.00  0.00           C
ATOM   2046 HG11 VAL A 716      36.080  56.680  40.770  1.00  0.00           H
ATOM   2047 HG12 VAL A 716      36.400  55.690  42.210  1.00  0.00           H
ATOM   2048 HG13 VAL A 716      35.130  57.080  42.230  1.00  0.00           H
ATOM   2049  CG2 VAL A 716      33.190  56.030  40.790  1.00  0.00           C
ATOM   2050 HG21 VAL A 716      33.450  56.760  40.000  1.00  0.00           H
ATOM   2051 HG22 VAL A 716      32.840  56.620  41.670  1.00  0.00           H
ATOM   2052 HG23 VAL A 716      32.360  55.330  40.560  1.00  0.00           H
ATOM   2053  C   VAL A 716      36.060  53.680  40.150  1.00  0.00           C
ATOM   2054  O   VAL A 716      36.070  52.870  41.090  1.00  0.00           O
ATOM   2055  N   CYS A 717      37.050  53.850  39.290  1.00  0.00           N
ATOM   2056  HN  CYS A 717      37.050  54.590  38.620  1.00  0.00           H
ATOM   2057  CA  CYS A 717      38.270  53.070  39.440  1.00  0.00           C
ATOM   2058  HA  CYS A 717      38.350  52.640  40.430  1.00  0.00           H
ATOM   2059  CB  CYS A 717      38.330  51.950  38.460  1.00  0.00           C
ATOM   2060  HB1 CYS A 717      39.340  51.510  38.240  1.00  0.00           H
ATOM   2061  HB2 CYS A 717      37.850  52.330  37.530  1.00  0.00           H
ATOM   2062  SG  CYS A 717      37.290  50.590  38.970  1.00  0.00           S
ATOM   2063  HG1 CYS A 717      37.500  49.790  37.930  1.00  0.00           H
ATOM   2064  C   CYS A 717      39.540  53.860  39.320  1.00  0.00           C
ATOM   2065  O   CYS A 717      40.540  53.520  40.000  1.00  0.00           O
ATOM   2066  N   TYR A 718      39.470  54.920  38.480  1.00  0.00           N
ATOM   2067  HN  TYR A 718      38.850  55.020  37.710  1.00  0.00           H
ATOM   2068  CA  TYR A 718      40.460  56.070  38.460  1.00  0.00           C
ATOM   2069  HA  TYR A 718      41.390  55.790  38.920  1.00  0.00           H
ATOM   2070  CB  TYR A 718      40.560  56.670  37.050  1.00  0.00           C
ATOM   2071  HB1 TYR A 718      41.250  57.530  36.920  1.00  0.00           H
ATOM   2072  HB2 TYR A 718      39.600  57.010  36.610  1.00  0.00           H
ATOM   2073  CG  TYR A 718      41.120  55.590  36.070  1.00  0.00           C
ATOM   2074  CD1 TYR A 718      42.480  55.630  35.530  1.00  0.00           C
ATOM   2075  HD1 TYR A 718      43.070  56.480  35.870  1.00  0.00           H
ATOM   2076  CE1 TYR A 718      42.930  54.680  34.580  1.00  0.00           C
ATOM   2077  HE1 TYR A 718      43.910  54.570  34.160  1.00  0.00           H
ATOM   2078  CZ  TYR A 718      42.050  53.600  34.180  1.00  0.00           C
ATOM   2079  OH  TYR A 718      42.540  52.700  33.200  1.00  0.00           O
ATOM   2080  HH  TYR A 718      43.420  53.030  33.060  1.00  0.00           H
ATOM   2081  CD2 TYR A 718      40.240  54.550  35.560  1.00  0.00           C
ATOM   2082  HD2 TYR A 718      39.200  54.510  35.830  1.00  0.00           H
ATOM   2083  CE2 TYR A 718      40.710  53.580  34.680  1.00  0.00           C
ATOM   2084  HE2 TYR A 718      39.980  52.850  34.370  1.00  0.00           H
ATOM   2085  C   TYR A 718      39.830  57.090  39.440  1.00  0.00           C
ATOM   2086  O   TYR A 718      38.770  57.650  39.240  1.00  0.00           O
ATOM   2087  N   ILE A 719      40.640  57.420  40.500  1.00  0.00           N
ATOM   2088  HN  ILE A 719      41.550  57.010  40.660  1.00  0.00           H
ATOM   2089  CA  ILE A 719      40.330  58.460  41.480  1.00  0.00           C
ATOM   2090  HA  ILE A 719      39.280  58.690  41.600  1.00  0.00           H
ATOM   2091  CB  ILE A 719      40.780  58.070  42.900  1.00  0.00           C
ATOM   2092  HB  ILE A 719      41.880  58.210  43.040  1.00  0.00           H
ATOM   2093  CG2 ILE A 719      40.020  58.950  44.060  1.00  0.00           C
ATOM   2094 HG21 ILE A 719      40.510  59.940  44.220  1.00  0.00           H
ATOM   2095 HG22 ILE A 719      40.050  58.350  44.990  1.00  0.00           H
ATOM   2096 HG23 ILE A 719      38.960  59.130  43.770  1.00  0.00           H
ATOM   2097  CG1 ILE A 719      40.530  56.490  43.150  1.00  0.00           C
ATOM   2098 HG11 ILE A 719      40.830  56.150  44.170  1.00  0.00           H
ATOM   2099 HG12 ILE A 719      41.260  55.960  42.500  1.00  0.00           H
ATOM   2100  CD  ILE A 719      39.130  56.000  42.890  1.00  0.00           C
ATOM   2101  HD1 ILE A 719      39.200  54.890  42.880  1.00  0.00           H
ATOM   2102  HD2 ILE A 719      38.720  56.320  41.910  1.00  0.00           H
ATOM   2103  HD3 ILE A 719      38.420  56.290  43.680  1.00  0.00           H
ATOM   2104  C   ILE A 719      41.000  59.780  41.210  1.00  0.00           C
ATOM   2105  O   ILE A 719      40.970  60.760  41.880  1.00  0.00           O
ATOM   2106  N   THR A 720      41.800  59.900  40.060  1.00  0.00           N
ATOM   2107  HN  THR A 720      41.720  59.230  39.320  1.00  0.00           H
ATOM   2108  CA  THR A 720      42.720  60.960  39.630  1.00  0.00           C
ATOM   2109  HA  THR A 720      43.010  60.620  38.640  1.00  0.00           H
ATOM   2110  CB  THR A 720      42.200  62.430  39.410  1.00  0.00           C
ATOM   2111  HB  THR A 720      43.010  63.090  39.030  1.00  0.00           H
ATOM   2112  OG1 THR A 720      41.800  63.070  40.600  1.00  0.00           O
ATOM   2113  HG1 THR A 720      41.590  62.330  41.180  1.00  0.00           H
ATOM   2114  CG2 THR A 720      41.010  62.370  38.390  1.00  0.00           C
ATOM   2115 HG21 THR A 720      40.200  61.660  38.680  1.00  0.00           H
ATOM   2116 HG22 THR A 720      41.410  62.160  37.380  1.00  0.00           H
ATOM   2117 HG23 THR A 720      40.640  63.420  38.390  1.00  0.00           H
ATOM   2118  C   THR A 720      44.110  60.920  40.240  1.00  0.00           C
ATOM   2119  O   THR A 720      44.320  61.090  41.460  1.00  0.00           O
ATOM   2120  N   ARG A 721      45.160  60.800  39.410  1.00  0.00           N
ATOM   2121  HN  ARG A 721      45.010  60.670  38.430  1.00  0.00           H
ATOM   2122  CA  ARG A 721      46.560  60.600  39.850  1.00  0.00           C
ATOM   2123  HA  ARG A 721      46.660  59.700  40.450  1.00  0.00           H
ATOM   2124  CB  ARG A 721      47.380  60.560  38.540  1.00  0.00           C
ATOM   2125  HB1 ARG A 721      48.390  60.400  38.970  1.00  0.00           H
ATOM   2126  HB2 ARG A 721      47.350  61.570  38.070  1.00  0.00           H
ATOM   2127  CG  ARG A 721      47.020  59.520  37.430  1.00  0.00           C
ATOM   2128  HG1 ARG A 721      47.650  59.710  36.530  1.00  0.00           H
ATOM   2129  HG2 ARG A 721      45.970  59.700  37.120  1.00  0.00           H
ATOM   2130  CD  ARG A 721      47.080  58.110  37.880  1.00  0.00           C
ATOM   2131  HD1 ARG A 721      46.910  57.390  37.070  1.00  0.00           H
ATOM   2132  HD2 ARG A 721      46.300  57.820  38.610  1.00  0.00           H
ATOM   2133  NE  ARG A 721      48.450  57.810  38.330  1.00  0.00           N
ATOM   2134  HE  ARG A 721      49.220  58.040  37.730  1.00  0.00           H
ATOM   2135  CZ  ARG A 721      48.810  57.300  39.550  1.00  0.00           C
ATOM   2136  NH1 ARG A 721      48.000  57.100  40.560  1.00  0.00           N
ATOM   2137 HH11 ARG A 721      47.010  56.990  40.430  1.00  0.00           H
ATOM   2138 HH12 ARG A 721      48.450  56.620  41.310  1.00  0.00           H
ATOM   2139  NH2 ARG A 721      50.050  56.850  39.700  1.00  0.00           N
ATOM   2140 HH21 ARG A 721      50.670  57.010  38.940  1.00  0.00           H
ATOM   2141 HH22 ARG A 721      50.080  56.140  40.390  1.00  0.00           H
ATOM   2142  C   ARG A 721      47.090  61.650  40.790  1.00  0.00           C
ATOM   2143  O   ARG A 721      47.760  61.410  41.810  1.00  0.00           O
ATOM   2144  N   PHE A 722      46.710  62.950  40.620  1.00  0.00           N
ATOM   2145  HN  PHE A 722      46.170  63.290  39.860  1.00  0.00           H
ATOM   2146  CA  PHE A 722      47.110  64.080  41.450  1.00  0.00           C
ATOM   2147  HA  PHE A 722      48.180  64.040  41.390  1.00  0.00           H
ATOM   2148  CB  PHE A 722      46.590  65.450  40.860  1.00  0.00           C
ATOM   2149  HB1 PHE A 722      45.480  65.430  40.730  1.00  0.00           H
ATOM   2150  HB2 PHE A 722      47.030  65.630  39.860  1.00  0.00           H
ATOM   2151  CG  PHE A 722      46.850  66.630  41.750  1.00  0.00           C
ATOM   2152  CD1 PHE A 722      48.030  67.280  41.420  1.00  0.00           C
ATOM   2153  HD1 PHE A 722      48.750  66.690  40.870  1.00  0.00           H
ATOM   2154  CE1 PHE A 722      48.140  68.580  41.850  1.00  0.00           C
ATOM   2155  HE1 PHE A 722      48.950  69.250  41.570  1.00  0.00           H
ATOM   2156  CZ  PHE A 722      47.230  69.210  42.720  1.00  0.00           C
ATOM   2157  HZ  PHE A 722      47.330  70.180  43.170  1.00  0.00           H
ATOM   2158  CD2 PHE A 722      45.840  67.160  42.520  1.00  0.00           C
ATOM   2159  HD2 PHE A 722      44.880  66.670  42.720  1.00  0.00           H
ATOM   2160  CE2 PHE A 722      46.050  68.450  42.970  1.00  0.00           C
ATOM   2161  HE2 PHE A 722      45.440  68.930  43.720  1.00  0.00           H
ATOM   2162  C   PHE A 722      46.710  63.910  42.920  1.00  0.00           C
ATOM   2163  O   PHE A 722      47.440  64.280  43.860  1.00  0.00           O
ATOM   2164  N   THR A 723      45.540  63.350  43.170  1.00  0.00           N
ATOM   2165  HN  THR A 723      44.950  63.210  42.380  1.00  0.00           H
ATOM   2166  CA  THR A 723      45.040  62.910  44.470  1.00  0.00           C
ATOM   2167  HA  THR A 723      45.250  63.690  45.170  1.00  0.00           H
ATOM   2168  CB  THR A 723      43.500  62.790  44.300  1.00  0.00           C
ATOM   2169  HB  THR A 723      43.270  62.240  43.360  1.00  0.00           H
ATOM   2170  OG1 THR A 723      42.900  64.050  44.300  1.00  0.00           O
ATOM   2171  HG1 THR A 723      42.500  63.990  45.160  1.00  0.00           H
ATOM   2172  CG2 THR A 723      42.710  62.110  45.500  1.00  0.00           C
ATOM   2173 HG21 THR A 723      42.860  62.750  46.400  1.00  0.00           H
ATOM   2174 HG22 THR A 723      43.050  61.080  45.720  1.00  0.00           H
ATOM   2175 HG23 THR A 723      41.630  62.080  45.270  1.00  0.00           H
ATOM   2176  C   THR A 723      45.580  61.590  44.960  1.00  0.00           C
ATOM   2177  O   THR A 723      46.070  61.560  46.100  1.00  0.00           O
ATOM   2178  N   GLU A 724      45.630  60.550  44.100  1.00  0.00           N
ATOM   2179  HN  GLU A 724      45.250  60.660  43.180  1.00  0.00           H
ATOM   2180  CA  GLU A 724      46.220  59.210  44.390  1.00  0.00           C
ATOM   2181  HA  GLU A 724      45.720  58.790  45.250  1.00  0.00           H
ATOM   2182  CB  GLU A 724      46.040  58.260  43.240  1.00  0.00           C
ATOM   2183  HB1 GLU A 724      46.420  57.240  43.460  1.00  0.00           H
ATOM   2184  HB2 GLU A 724      46.530  58.590  42.300  1.00  0.00           H
ATOM   2185  CG  GLU A 724      44.550  57.970  42.800  1.00  0.00           C
ATOM   2186  HG1 GLU A 724      43.900  58.870  42.700  1.00  0.00           H
ATOM   2187  HG2 GLU A 724      43.910  57.480  43.570  1.00  0.00           H
ATOM   2188  CD  GLU A 724      44.410  57.140  41.500  1.00  0.00           C
ATOM   2189  OE1 GLU A 724      45.420  56.760  40.870  1.00  0.00           O
ATOM   2190  OE2 GLU A 724      43.240  56.870  41.170  1.00  0.00           O
ATOM   2191  C   GLU A 724      47.690  59.160  44.660  1.00  0.00           C
ATOM   2192  O   GLU A 724      48.130  58.470  45.570  1.00  0.00           O
ATOM   2193  N   GLU A 725      48.580  59.910  44.030  1.00  0.00           N
ATOM   2194  HN  GLU A 725      48.270  60.440  43.250  1.00  0.00           H
ATOM   2195  CA  GLU A 725      49.940  60.000  44.300  1.00  0.00           C
ATOM   2196  HA  GLU A 725      50.460  59.060  44.420  1.00  0.00           H
ATOM   2197  CB  GLU A 725      50.720  60.740  43.230  1.00  0.00           C
ATOM   2198  HB1 GLU A 725      51.750  61.020  43.520  1.00  0.00           H
ATOM   2199  HB2 GLU A 725      50.190  61.700  43.060  1.00  0.00           H
ATOM   2200  CG  GLU A 725      50.930  59.920  41.870  1.00  0.00           C
ATOM   2201  HG1 GLU A 725      49.930  59.820  41.400  1.00  0.00           H
ATOM   2202  HG2 GLU A 725      51.380  58.900  41.960  1.00  0.00           H
ATOM   2203  CD  GLU A 725      51.990  60.520  40.890  1.00  0.00           C
ATOM   2204  OE1 GLU A 725      53.050  60.010  40.460  1.00  0.00           O
ATOM   2205  OE2 GLU A 725      51.690  61.620  40.370  1.00  0.00           O
ATOM   2206  C   GLU A 725      50.190  60.770  45.550  1.00  0.00           C
ATOM   2207  O   GLU A 725      51.040  60.410  46.330  1.00  0.00           O
ATOM   2208  N   ALA A 726      49.500  61.940  45.750  1.00  0.00           N
ATOM   2209  HN  ALA A 726      48.840  62.310  45.090  1.00  0.00           H
ATOM   2210  CA  ALA A 726      49.660  62.620  46.980  1.00  0.00           C
ATOM   2211  HA  ALA A 726      50.680  62.850  47.220  1.00  0.00           H
ATOM   2212  CB  ALA A 726      49.100  64.060  46.830  1.00  0.00           C
ATOM   2213  HB1 ALA A 726      49.180  64.590  47.810  1.00  0.00           H
ATOM   2214  HB2 ALA A 726      48.020  64.010  46.570  1.00  0.00           H
ATOM   2215  HB3 ALA A 726      49.600  64.530  45.960  1.00  0.00           H
ATOM   2216  C   ALA A 726      49.170  61.900  48.230  1.00  0.00           C
ATOM   2217  O   ALA A 726      49.710  62.070  49.310  1.00  0.00           O
ATOM   2218  N   PHE A 727      48.100  61.150  48.090  1.00  0.00           N
ATOM   2219  HN  PHE A 727      47.680  61.220  47.180  1.00  0.00           H
ATOM   2220  CA  PHE A 727      47.600  60.110  48.940  1.00  0.00           C
ATOM   2221  HA  PHE A 727      47.170  60.660  49.750  1.00  0.00           H
ATOM   2222  CB  PHE A 727      46.430  59.350  48.260  1.00  0.00           C
ATOM   2223  HB1 PHE A 727      46.840  58.810  47.390  1.00  0.00           H
ATOM   2224  HB2 PHE A 727      45.680  60.130  48.000  1.00  0.00           H
ATOM   2225  CG  PHE A 727      45.790  58.220  49.100  1.00  0.00           C
ATOM   2226  CD1 PHE A 727      45.610  58.340  50.490  1.00  0.00           C
ATOM   2227  HD1 PHE A 727      45.930  59.270  50.930  1.00  0.00           H
ATOM   2228  CE1 PHE A 727      45.000  57.360  51.210  1.00  0.00           C
ATOM   2229  HE1 PHE A 727      45.010  57.440  52.290  1.00  0.00           H
ATOM   2230  CZ  PHE A 727      44.350  56.250  50.590  1.00  0.00           C
ATOM   2231  HZ  PHE A 727      43.770  55.580  51.190  1.00  0.00           H
ATOM   2232  CD2 PHE A 727      45.140  57.110  48.470  1.00  0.00           C
ATOM   2233  HD2 PHE A 727      45.300  56.960  47.410  1.00  0.00           H
ATOM   2234  CE2 PHE A 727      44.460  56.090  49.190  1.00  0.00           C
ATOM   2235  HE2 PHE A 727      44.000  55.220  48.740  1.00  0.00           H
ATOM   2236  C   PHE A 727      48.720  59.250  49.350  1.00  0.00           C
ATOM   2237  O   PHE A 727      49.010  59.100  50.560  1.00  0.00           O
ATOM   2238  N   ALA A 728      49.420  58.570  48.380  1.00  0.00           N
ATOM   2239  HN  ALA A 728      49.150  58.670  47.430  1.00  0.00           H
ATOM   2240  CA  ALA A 728      50.450  57.630  48.760  1.00  0.00           C
ATOM   2241  HA  ALA A 728      50.110  56.860  49.420  1.00  0.00           H
ATOM   2242  CB  ALA A 728      50.850  56.860  47.480  1.00  0.00           C
ATOM   2243  HB1 ALA A 728      51.430  56.000  47.850  1.00  0.00           H
ATOM   2244  HB2 ALA A 728      51.380  57.590  46.820  1.00  0.00           H
ATOM   2245  HB3 ALA A 728      49.940  56.580  46.890  1.00  0.00           H
ATOM   2246  C   ALA A 728      51.710  58.210  49.380  1.00  0.00           C
ATOM   2247  O   ALA A 728      52.300  57.650  50.260  1.00  0.00           O
ATOM   2248  N   ALA A 729      52.110  59.390  48.810  1.00  0.00           N
ATOM   2249  HN  ALA A 729      51.580  59.740  48.040  1.00  0.00           H
ATOM   2250  CA  ALA A 729      53.240  60.240  49.190  1.00  0.00           C
ATOM   2251  HA  ALA A 729      54.150  59.650  49.220  1.00  0.00           H
ATOM   2252  CB  ALA A 729      53.540  61.390  48.200  1.00  0.00           C
ATOM   2253  HB1 ALA A 729      53.560  61.010  47.160  1.00  0.00           H
ATOM   2254  HB2 ALA A 729      54.550  61.770  48.440  1.00  0.00           H
ATOM   2255  HB3 ALA A 729      52.680  62.100  48.210  1.00  0.00           H
ATOM   2256  C   ALA A 729      53.210  60.730  50.570  1.00  0.00           C
ATOM   2257  O   ALA A 729      54.180  60.680  51.300  1.00  0.00           O
ATOM   2258  N   LEU A 730      51.980  61.170  51.020  1.00  0.00           N
ATOM   2259  HN  LEU A 730      51.220  61.310  50.400  1.00  0.00           H
ATOM   2260  CA  LEU A 730      51.740  61.630  52.350  1.00  0.00           C
ATOM   2261  HA  LEU A 730      52.510  62.280  52.710  1.00  0.00           H
ATOM   2262  CB  LEU A 730      50.280  62.240  52.370  1.00  0.00           C
ATOM   2263  HB1 LEU A 730      49.560  61.500  51.970  1.00  0.00           H
ATOM   2264  HB2 LEU A 730      50.290  63.060  51.630  1.00  0.00           H
ATOM   2265  CG  LEU A 730      49.640  62.790  53.670  1.00  0.00           C
ATOM   2266  HG  LEU A 730      49.540  62.010  54.470  1.00  0.00           H
ATOM   2267  CD1 LEU A 730      50.500  63.940  54.240  1.00  0.00           C
ATOM   2268 HD11 LEU A 730      51.440  63.500  54.670  1.00  0.00           H
ATOM   2269 HD12 LEU A 730      49.860  64.320  55.060  1.00  0.00           H
ATOM   2270 HD13 LEU A 730      50.600  64.650  53.390  1.00  0.00           H
ATOM   2271  CD2 LEU A 730      48.230  63.290  53.250  1.00  0.00           C
ATOM   2272 HD21 LEU A 730      47.750  63.840  54.080  1.00  0.00           H
ATOM   2273 HD22 LEU A 730      47.570  62.500  52.850  1.00  0.00           H
ATOM   2274 HD23 LEU A 730      48.270  64.010  52.390  1.00  0.00           H
ATOM   2275  C   LEU A 730      51.690  60.420  53.370  1.00  0.00           C
ATOM   2276  O   LEU A 730      52.310  60.550  54.400  1.00  0.00           O
ATOM   2277  N   ILE A 731      51.140  59.280  53.000  1.00  0.00           N
ATOM   2278  HN  ILE A 731      50.750  59.200  52.070  1.00  0.00           H
ATOM   2279  CA  ILE A 731      51.290  58.060  53.840  1.00  0.00           C
ATOM   2280  HA  ILE A 731      50.960  58.370  54.830  1.00  0.00           H
ATOM   2281  CB  ILE A 731      50.430  56.850  53.320  1.00  0.00           C
ATOM   2282  HB  ILE A 731      50.740  56.700  52.260  1.00  0.00           H
ATOM   2283  CG2 ILE A 731      50.810  55.550  54.140  1.00  0.00           C
ATOM   2284 HG21 ILE A 731      50.790  55.760  55.230  1.00  0.00           H
ATOM   2285 HG22 ILE A 731      51.810  55.210  53.800  1.00  0.00           H
ATOM   2286 HG23 ILE A 731      50.080  54.740  53.970  1.00  0.00           H
ATOM   2287  CG1 ILE A 731      48.890  57.010  53.340  1.00  0.00           C
ATOM   2288 HG11 ILE A 731      48.260  56.110  53.160  1.00  0.00           H
ATOM   2289 HG12 ILE A 731      48.640  57.710  52.520  1.00  0.00           H
ATOM   2290  CD  ILE A 731      48.400  57.430  54.700  1.00  0.00           C
ATOM   2291  HD1 ILE A 731      47.300  57.570  54.740  1.00  0.00           H
ATOM   2292  HD2 ILE A 731      48.770  58.410  55.070  1.00  0.00           H
ATOM   2293  HD3 ILE A 731      48.600  56.610  55.430  1.00  0.00           H
ATOM   2294  C   ILE A 731      52.740  57.680  53.990  1.00  0.00           C
ATOM   2295  O   ILE A 731      53.230  57.340  55.040  1.00  0.00           O
ATOM   2296  N   CYS A 732      53.500  57.680  52.840  1.00  0.00           N
ATOM   2297  HN  CYS A 732      53.100  57.930  51.960  1.00  0.00           H
ATOM   2298  CA  CYS A 732      54.950  57.360  52.960  1.00  0.00           C
ATOM   2299  HA  CYS A 732      55.040  56.370  53.390  1.00  0.00           H
ATOM   2300  CB  CYS A 732      55.630  57.330  51.580  1.00  0.00           C
ATOM   2301  HB1 CYS A 732      56.730  57.160  51.700  1.00  0.00           H
ATOM   2302  HB2 CYS A 732      55.370  58.280  51.070  1.00  0.00           H
ATOM   2303  SG  CYS A 732      55.080  55.970  50.520  1.00  0.00           S
ATOM   2304  HG1 CYS A 732      53.970  56.590  50.150  1.00  0.00           H
ATOM   2305  C   CYS A 732      55.710  58.300  53.900  1.00  0.00           C
ATOM   2306  O   CYS A 732      56.440  57.800  54.710  1.00  0.00           O
ATOM   2307  N   ILE A 733      55.630  59.650  53.890  1.00  0.00           N
ATOM   2308  HN  ILE A 733      55.120  60.120  53.170  1.00  0.00           H
ATOM   2309  CA  ILE A 733      56.280  60.530  54.930  1.00  0.00           C
ATOM   2310  HA  ILE A 733      57.280  60.120  54.980  1.00  0.00           H
ATOM   2311  CB  ILE A 733      56.260  62.010  54.620  1.00  0.00           C
ATOM   2312  HB  ILE A 733      56.860  62.050  53.690  1.00  0.00           H
ATOM   2313  CG2 ILE A 733      54.890  62.620  54.420  1.00  0.00           C
ATOM   2314 HG21 ILE A 733      54.290  62.630  55.370  1.00  0.00           H
ATOM   2315 HG22 ILE A 733      54.350  61.980  53.670  1.00  0.00           H
ATOM   2316 HG23 ILE A 733      54.820  63.680  54.110  1.00  0.00           H
ATOM   2317  CG1 ILE A 733      57.040  62.750  55.660  1.00  0.00           C
ATOM   2318 HG11 ILE A 733      56.530  62.720  56.640  1.00  0.00           H
ATOM   2319 HG12 ILE A 733      57.000  63.790  55.250  1.00  0.00           H
ATOM   2320  CD  ILE A 733      58.550  62.200  55.810  1.00  0.00           C
ATOM   2321  HD1 ILE A 733      58.950  61.660  54.920  1.00  0.00           H
ATOM   2322  HD2 ILE A 733      58.580  61.590  56.740  1.00  0.00           H
ATOM   2323  HD3 ILE A 733      59.230  63.070  55.990  1.00  0.00           H
ATOM   2324  C   ILE A 733      55.700  60.240  56.350  1.00  0.00           C
ATOM   2325  O   ILE A 733      56.430  60.240  57.350  1.00  0.00           O
ATOM   2326  N   ILE A 734      54.370  60.030  56.460  1.00  0.00           N
ATOM   2327  HN  ILE A 734      53.790  60.120  55.660  1.00  0.00           H
ATOM   2328  CA  ILE A 734      53.720  59.520  57.710  1.00  0.00           C
ATOM   2329  HA  ILE A 734      53.860  60.280  58.450  1.00  0.00           H
ATOM   2330  CB  ILE A 734      52.180  59.640  57.650  1.00  0.00           C
ATOM   2331  HB  ILE A 734      51.940  59.050  56.730  1.00  0.00           H
ATOM   2332  CG2 ILE A 734      51.430  58.890  58.860  1.00  0.00           C
ATOM   2333 HG21 ILE A 734      51.860  57.890  59.070  1.00  0.00           H
ATOM   2334 HG22 ILE A 734      50.360  58.800  58.610  1.00  0.00           H
ATOM   2335 HG23 ILE A 734      51.480  59.640  59.680  1.00  0.00           H
ATOM   2336  CG1 ILE A 734      51.610  61.080  57.510  1.00  0.00           C
ATOM   2337 HG11 ILE A 734      52.200  61.510  56.680  1.00  0.00           H
ATOM   2338 HG12 ILE A 734      51.800  61.630  58.460  1.00  0.00           H
ATOM   2339  CD  ILE A 734      50.120  61.140  57.210  1.00  0.00           C
ATOM   2340  HD1 ILE A 734      49.790  60.490  56.370  1.00  0.00           H
ATOM   2341  HD2 ILE A 734      49.700  62.160  57.050  1.00  0.00           H
ATOM   2342  HD3 ILE A 734      49.580  60.730  58.080  1.00  0.00           H
ATOM   2343  C   ILE A 734      54.320  58.270  58.330  1.00  0.00           C
ATOM   2344  O   ILE A 734      54.680  58.230  59.490  1.00  0.00           O
ATOM   2345  N   PHE A 735      54.410  57.190  57.480  1.00  0.00           N
ATOM   2346  HN  PHE A 735      54.160  57.240  56.530  1.00  0.00           H
ATOM   2347  CA  PHE A 735      54.830  55.940  57.870  1.00  0.00           C
ATOM   2348  HA  PHE A 735      54.250  55.580  58.700  1.00  0.00           H
ATOM   2349  CB  PHE A 735      54.670  54.970  56.710  1.00  0.00           C
ATOM   2350  HB1 PHE A 735      55.120  55.390  55.790  1.00  0.00           H
ATOM   2351  HB2 PHE A 735      53.600  54.810  56.530  1.00  0.00           H
ATOM   2352  CG  PHE A 735      55.150  53.550  56.990  1.00  0.00           C
ATOM   2353  CD1 PHE A 735      54.670  52.810  58.110  1.00  0.00           C
ATOM   2354  HD1 PHE A 735      53.890  53.230  58.720  1.00  0.00           H
ATOM   2355  CE1 PHE A 735      55.000  51.410  58.300  1.00  0.00           C
ATOM   2356  HE1 PHE A 735      54.560  50.850  59.120  1.00  0.00           H
ATOM   2357  CZ  PHE A 735      55.790  50.760  57.380  1.00  0.00           C
ATOM   2358  HZ  PHE A 735      55.940  49.730  57.670  1.00  0.00           H
ATOM   2359  CD2 PHE A 735      55.970  52.810  56.130  1.00  0.00           C
ATOM   2360  HD2 PHE A 735      56.480  53.360  55.350  1.00  0.00           H
ATOM   2361  CE2 PHE A 735      56.370  51.500  56.310  1.00  0.00           C
ATOM   2362  HE2 PHE A 735      56.980  51.000  55.570  1.00  0.00           H
ATOM   2363  C   PHE A 735      56.320  55.950  58.360  1.00  0.00           C
ATOM   2364  O   PHE A 735      56.630  55.430  59.420  1.00  0.00           O
ATOM   2365  N   ILE A 736      57.230  56.590  57.620  1.00  0.00           N
ATOM   2366  HN  ILE A 736      56.910  56.990  56.750  1.00  0.00           H
ATOM   2367  CA  ILE A 736      58.700  56.670  57.920  1.00  0.00           C
ATOM   2368  HA  ILE A 736      58.980  55.650  58.160  1.00  0.00           H
ATOM   2369  CB  ILE A 736      59.490  57.180  56.680  1.00  0.00           C
ATOM   2370  HB  ILE A 736      59.050  58.180  56.450  1.00  0.00           H
ATOM   2371  CG2 ILE A 736      60.940  57.380  56.960  1.00  0.00           C
ATOM   2372 HG21 ILE A 736      61.170  58.160  57.720  1.00  0.00           H
ATOM   2373 HG22 ILE A 736      61.410  57.800  56.040  1.00  0.00           H
ATOM   2374 HG23 ILE A 736      61.470  56.430  57.200  1.00  0.00           H
ATOM   2375  CG1 ILE A 736      59.310  56.260  55.430  1.00  0.00           C
ATOM   2376 HG11 ILE A 736      58.210  56.030  55.460  1.00  0.00           H
ATOM   2377 HG12 ILE A 736      59.820  55.280  55.530  1.00  0.00           H
ATOM   2378  CD  ILE A 736      59.670  56.920  54.080  1.00  0.00           C
ATOM   2379  HD1 ILE A 736      60.480  56.360  53.560  1.00  0.00           H
ATOM   2380  HD2 ILE A 736      59.840  57.990  54.260  1.00  0.00           H
ATOM   2381  HD3 ILE A 736      58.800  56.810  53.400  1.00  0.00           H
ATOM   2382  C   ILE A 736      58.890  57.560  59.170  1.00  0.00           C
ATOM   2383  O   ILE A 736      59.780  57.460  59.970  1.00  0.00           O
ATOM   2384  N   TYR A 737      58.040  58.620  59.360  1.00  0.00           N
ATOM   2385  HN  TYR A 737      57.350  58.850  58.690  1.00  0.00           H
ATOM   2386  CA  TYR A 737      58.180  59.520  60.530  1.00  0.00           C
ATOM   2387  HA  TYR A 737      59.200  59.570  60.880  1.00  0.00           H
ATOM   2388  CB  TYR A 737      57.620  61.000  60.290  1.00  0.00           C
ATOM   2389  HB1 TYR A 737      56.540  60.930  60.080  1.00  0.00           H
ATOM   2390  HB2 TYR A 737      58.170  61.360  59.390  1.00  0.00           H
ATOM   2391  CG  TYR A 737      58.000  61.950  61.440  1.00  0.00           C
ATOM   2392  CD1 TYR A 737      59.270  62.550  61.550  1.00  0.00           C
ATOM   2393  HD1 TYR A 737      59.860  62.490  60.650  1.00  0.00           H
ATOM   2394  CE1 TYR A 737      59.600  63.370  62.590  1.00  0.00           C
ATOM   2395  HE1 TYR A 737      60.560  63.850  62.780  1.00  0.00           H
ATOM   2396  CZ  TYR A 737      58.680  63.630  63.630  1.00  0.00           C
ATOM   2397  OH  TYR A 737      58.960  64.590  64.550  1.00  0.00           O
ATOM   2398  HH  TYR A 737      58.200  64.550  65.150  1.00  0.00           H
ATOM   2399  CD2 TYR A 737      57.100  62.230  62.430  1.00  0.00           C
ATOM   2400  HD2 TYR A 737      56.150  61.700  62.420  1.00  0.00           H
ATOM   2401  CE2 TYR A 737      57.370  63.120  63.550  1.00  0.00           C
ATOM   2402  HE2 TYR A 737      56.680  63.310  64.350  1.00  0.00           H
ATOM   2403  C   TYR A 737      57.490  58.970  61.780  1.00  0.00           C
ATOM   2404  O   TYR A 737      57.980  59.200  62.910  1.00  0.00           O
ATOM   2405  N   GLU A 738      56.450  58.110  61.650  1.00  0.00           N
ATOM   2406  HN  GLU A 738      55.950  58.030  60.790  1.00  0.00           H
ATOM   2407  CA  GLU A 738      56.030  57.250  62.750  1.00  0.00           C
ATOM   2408  HA  GLU A 738      55.700  57.930  63.510  1.00  0.00           H
ATOM   2409  CB  GLU A 738      54.830  56.420  62.270  1.00  0.00           C
ATOM   2410  HB1 GLU A 738      54.980  56.190  61.200  1.00  0.00           H
ATOM   2411  HB2 GLU A 738      53.970  57.140  62.280  1.00  0.00           H
ATOM   2412  CG  GLU A 738      54.520  55.080  63.080  1.00  0.00           C
ATOM   2413  HG1 GLU A 738      55.180  54.200  63.010  1.00  0.00           H
ATOM   2414  HG2 GLU A 738      53.500  54.730  62.800  1.00  0.00           H
ATOM   2415  CD  GLU A 738      54.340  55.390  64.560  1.00  0.00           C
ATOM   2416  OE1 GLU A 738      54.580  54.430  65.340  1.00  0.00           O
ATOM   2417  OE2 GLU A 738      53.870  56.510  64.940  1.00  0.00           O
ATOM   2418  C   GLU A 738      57.170  56.360  63.210  1.00  0.00           C
ATOM   2419  O   GLU A 738      57.500  56.230  64.380  1.00  0.00           O
ATOM   2420  N   ALA A 739      57.840  55.730  62.240  1.00  0.00           N
ATOM   2421  HN  ALA A 739      57.520  55.730  61.290  1.00  0.00           H
ATOM   2422  CA  ALA A 739      59.000  54.850  62.520  1.00  0.00           C
ATOM   2423  HA  ALA A 739      58.780  54.140  63.300  1.00  0.00           H
ATOM   2424  CB  ALA A 739      59.450  54.070  61.220  1.00  0.00           C
ATOM   2425  HB1 ALA A 739      59.800  54.870  60.540  1.00  0.00           H
ATOM   2426  HB2 ALA A 739      58.570  53.550  60.780  1.00  0.00           H
ATOM   2427  HB3 ALA A 739      60.290  53.370  61.360  1.00  0.00           H
ATOM   2428  C   ALA A 739      60.200  55.500  63.150  1.00  0.00           C
ATOM   2429  O   ALA A 739      60.870  55.010  64.030  1.00  0.00           O
ATOM   2430  N   LEU A 740      60.450  56.780  62.750  1.00  0.00           N
ATOM   2431  HN  LEU A 740      60.100  57.180  61.900  1.00  0.00           H
ATOM   2432  CA  LEU A 740      61.380  57.600  63.370  1.00  0.00           C
ATOM   2433  HA  LEU A 740      62.330  57.100  63.500  1.00  0.00           H
ATOM   2434  CB  LEU A 740      61.760  58.850  62.500  1.00  0.00           C
ATOM   2435  HB1 LEU A 740      62.340  59.540  63.150  1.00  0.00           H
ATOM   2436  HB2 LEU A 740      60.840  59.420  62.240  1.00  0.00           H
ATOM   2437  CG  LEU A 740      62.640  58.690  61.260  1.00  0.00           C
ATOM   2438  HG  LEU A 740      62.150  57.900  60.640  1.00  0.00           H
ATOM   2439  CD1 LEU A 740      62.640  59.930  60.270  1.00  0.00           C
ATOM   2440 HD11 LEU A 740      62.980  59.520  59.300  1.00  0.00           H
ATOM   2441 HD12 LEU A 740      63.350  60.680  60.650  1.00  0.00           H
ATOM   2442 HD13 LEU A 740      61.580  60.270  60.180  1.00  0.00           H
ATOM   2443  CD2 LEU A 740      64.030  58.300  61.640  1.00  0.00           C
ATOM   2444 HD21 LEU A 740      64.570  59.160  62.080  1.00  0.00           H
ATOM   2445 HD22 LEU A 740      64.490  57.950  60.690  1.00  0.00           H
ATOM   2446 HD23 LEU A 740      63.980  57.480  62.380  1.00  0.00           H
ATOM   2447  C   LEU A 740      61.030  58.030  64.780  1.00  0.00           C
ATOM   2448  O   LEU A 740      61.890  58.080  65.620  1.00  0.00           O
ATOM   2449  N   GLU A 741      59.710  58.300  65.070  1.00  0.00           N
ATOM   2450  HN  GLU A 741      59.080  58.170  64.310  1.00  0.00           H
ATOM   2451  CA  GLU A 741      59.160  58.710  66.320  1.00  0.00           C
ATOM   2452  HA  GLU A 741      59.670  59.620  66.580  1.00  0.00           H
ATOM   2453  CB  GLU A 741      57.580  58.990  66.180  1.00  0.00           C
ATOM   2454  HB1 GLU A 741      57.210  57.970  65.930  1.00  0.00           H
ATOM   2455  HB2 GLU A 741      57.290  59.740  65.400  1.00  0.00           H
ATOM   2456  CG  GLU A 741      56.810  59.230  67.480  1.00  0.00           C
ATOM   2457  HG1 GLU A 741      57.120  60.260  67.720  1.00  0.00           H
ATOM   2458  HG2 GLU A 741      57.020  58.490  68.280  1.00  0.00           H
ATOM   2459  CD  GLU A 741      55.320  59.100  67.370  1.00  0.00           C
ATOM   2460  OE1 GLU A 741      54.680  60.030  66.830  1.00  0.00           O
ATOM   2461  OE2 GLU A 741      54.710  58.240  67.990  1.00  0.00           O
ATOM   2462  C   GLU A 741      59.480  57.710  67.430  1.00  0.00           C
ATOM   2463  O   GLU A 741      60.050  58.070  68.450  1.00  0.00           O
ATOM   2464  N   LYS A 742      59.190  56.440  67.120  1.00  0.00           N
ATOM   2465  HN  LYS A 742      58.780  56.210  66.240  1.00  0.00           H
ATOM   2466  CA  LYS A 742      59.330  55.340  68.000  1.00  0.00           C
ATOM   2467  HA  LYS A 742      59.050  55.660  68.980  1.00  0.00           H
ATOM   2468  CB  LYS A 742      58.420  54.220  67.530  1.00  0.00           C
ATOM   2469  HB1 LYS A 742      58.670  53.400  68.250  1.00  0.00           H
ATOM   2470  HB2 LYS A 742      58.700  53.770  66.550  1.00  0.00           H
ATOM   2471  CG  LYS A 742      56.910  54.470  67.490  1.00  0.00           C
ATOM   2472  HG1 LYS A 742      56.400  53.490  67.390  1.00  0.00           H
ATOM   2473  HG2 LYS A 742      56.740  55.020  66.530  1.00  0.00           H
ATOM   2474  CD  LYS A 742      56.410  55.220  68.660  1.00  0.00           C
ATOM   2475  HD1 LYS A 742      56.740  56.280  68.680  1.00  0.00           H
ATOM   2476  HD2 LYS A 742      56.980  54.740  69.490  1.00  0.00           H
ATOM   2477  CE  LYS A 742      54.890  55.070  68.840  1.00  0.00           C
ATOM   2478  HE1 LYS A 742      54.540  55.610  69.740  1.00  0.00           H
ATOM   2479  HE2 LYS A 742      54.570  54.000  68.860  1.00  0.00           H
ATOM   2480  NZ  LYS A 742      54.140  55.650  67.690  1.00  0.00           N
ATOM   2481  HZ1 LYS A 742      53.170  55.450  67.990  1.00  0.00           H
ATOM   2482  HZ2 LYS A 742      54.460  55.200  66.800  1.00  0.00           H
ATOM   2483  HZ3 LYS A 742      54.320  56.670  67.820  1.00  0.00           H
ATOM   2484  C   LYS A 742      60.800  54.940  68.140  1.00  0.00           C
ATOM   2485  O   LYS A 742      61.200  54.370  69.120  1.00  0.00           O
ATOM   2486  N   LEU A 743      61.680  55.210  67.070  1.00  0.00           N
ATOM   2487  HN  LEU A 743      61.280  55.450  66.200  1.00  0.00           H
ATOM   2488  CA  LEU A 743      63.130  55.100  67.080  1.00  0.00           C
ATOM   2489  HA  LEU A 743      63.410  54.110  67.370  1.00  0.00           H
ATOM   2490  CB  LEU A 743      63.740  55.490  65.660  1.00  0.00           C
ATOM   2491  HB1 LEU A 743      63.690  56.570  65.420  1.00  0.00           H
ATOM   2492  HB2 LEU A 743      63.190  54.970  64.840  1.00  0.00           H
ATOM   2493  CG  LEU A 743      65.270  55.300  65.580  1.00  0.00           C
ATOM   2494  HG  LEU A 743      65.760  55.700  66.490  1.00  0.00           H
ATOM   2495  CD1 LEU A 743      65.560  53.810  65.580  1.00  0.00           C
ATOM   2496 HD11 LEU A 743      65.350  53.380  66.580  1.00  0.00           H
ATOM   2497 HD12 LEU A 743      66.630  53.630  65.320  1.00  0.00           H
ATOM   2498 HD13 LEU A 743      64.920  53.330  64.810  1.00  0.00           H
ATOM   2499  CD2 LEU A 743      65.690  55.960  64.260  1.00  0.00           C
ATOM   2500 HD21 LEU A 743      65.120  55.610  63.370  1.00  0.00           H
ATOM   2501 HD22 LEU A 743      66.770  55.840  64.020  1.00  0.00           H
ATOM   2502 HD23 LEU A 743      65.540  57.060  64.190  1.00  0.00           H
ATOM   2503  C   LEU A 743      63.810  55.940  68.120  1.00  0.00           C
ATOM   2504  O   LEU A 743      64.580  55.420  68.940  1.00  0.00           O
ATOM   2505  N   PHE A 744      63.390  57.230  68.230  1.00  0.00           N
ATOM   2506  HN  PHE A 744      62.800  57.410  67.440  1.00  0.00           H
ATOM   2507  CA  PHE A 744      63.910  58.180  69.130  1.00  0.00           C
ATOM   2508  HA  PHE A 744      64.900  57.820  69.340  1.00  0.00           H
ATOM   2509  CB  PHE A 744      64.030  59.580  68.510  1.00  0.00           C
ATOM   2510  HB1 PHE A 744      64.020  60.380  69.280  1.00  0.00           H
ATOM   2511  HB2 PHE A 744      63.190  59.840  67.840  1.00  0.00           H
ATOM   2512  CG  PHE A 744      65.440  59.730  67.840  1.00  0.00           C
ATOM   2513  CD1 PHE A 744      66.450  60.520  68.370  1.00  0.00           C
ATOM   2514  HD1 PHE A 744      66.210  61.030  69.290  1.00  0.00           H
ATOM   2515  CE1 PHE A 744      67.720  60.740  67.740  1.00  0.00           C
ATOM   2516  HE1 PHE A 744      68.470  61.380  68.170  1.00  0.00           H
ATOM   2517  CZ  PHE A 744      67.880  60.170  66.420  1.00  0.00           C
ATOM   2518  HZ  PHE A 744      68.670  60.360  65.720  1.00  0.00           H
ATOM   2519  CD2 PHE A 744      65.690  59.100  66.570  1.00  0.00           C
ATOM   2520  HD2 PHE A 744      64.960  58.530  66.020  1.00  0.00           H
ATOM   2521  CE2 PHE A 744      66.890  59.400  65.860  1.00  0.00           C
ATOM   2522  HE2 PHE A 744      67.060  58.890  64.920  1.00  0.00           H
ATOM   2523  C   PHE A 744      63.270  58.290  70.510  1.00  0.00           C
ATOM   2524  O   PHE A 744      63.510  59.180  71.300  1.00  0.00           O
ATOM   2525  N   ASP A 745      62.490  57.250  70.890  1.00  0.00           N
ATOM   2526  HN  ASP A 745      62.370  56.520  70.220  1.00  0.00           H
ATOM   2527  CA  ASP A 745      61.730  57.160  72.140  1.00  0.00           C
ATOM   2528  HA  ASP A 745      61.050  58.010  72.140  1.00  0.00           H
ATOM   2529  CB  ASP A 745      60.840  55.920  72.090  1.00  0.00           C
ATOM   2530  HB1 ASP A 745      61.450  54.990  72.230  1.00  0.00           H
ATOM   2531  HB2 ASP A 745      60.430  55.920  71.060  1.00  0.00           H
ATOM   2532  CG  ASP A 745      59.680  56.160  73.010  1.00  0.00           C
ATOM   2533  OD1 ASP A 745      59.310  57.270  73.460  1.00  0.00           O
ATOM   2534  OD2 ASP A 745      59.010  55.110  73.270  1.00  0.00           O
ATOM   2535  C   ASP A 745      62.610  57.070  73.460  1.00  0.00           C
ATOM   2536  O   ASP A 745      62.200  57.500  74.560  1.00  0.00           O
ATOM   2537  N   LEU A 746      63.770  56.450  73.370  1.00  0.00           N
ATOM   2538  HN  LEU A 746      64.070  56.170  72.460  1.00  0.00           H
ATOM   2539  CA  LEU A 746      64.640  56.170  74.430  1.00  0.00           C
ATOM   2540  HA  LEU A 746      64.150  55.720  75.270  1.00  0.00           H
ATOM   2541  CB  LEU A 746      65.820  55.310  74.060  1.00  0.00           C
ATOM   2542  HB1 LEU A 746      66.460  55.170  74.960  1.00  0.00           H
ATOM   2543  HB2 LEU A 746      66.320  55.780  73.180  1.00  0.00           H
ATOM   2544  CG  LEU A 746      65.410  53.940  73.640  1.00  0.00           C
ATOM   2545  HG  LEU A 746      64.560  54.030  72.910  1.00  0.00           H
ATOM   2546  CD1 LEU A 746      66.520  53.190  72.930  1.00  0.00           C
ATOM   2547 HD11 LEU A 746      66.820  53.760  72.020  1.00  0.00           H
ATOM   2548 HD12 LEU A 746      66.250  52.160  72.620  1.00  0.00           H
ATOM   2549 HD13 LEU A 746      67.460  53.210  73.520  1.00  0.00           H
ATOM   2550  CD2 LEU A 746      65.050  53.070  74.840  1.00  0.00           C
ATOM   2551 HD21 LEU A 746      65.960  52.820  75.420  1.00  0.00           H
ATOM   2552 HD22 LEU A 746      64.560  52.150  74.440  1.00  0.00           H
ATOM   2553 HD23 LEU A 746      64.390  53.580  75.600  1.00  0.00           H
ATOM   2554  C   LEU A 746      65.180  57.420  75.130  1.00  0.00           C
ATOM   2555  O   LEU A 746      65.670  58.410  74.520  1.00  0.00           O
ATOM   2556  N   GLY A 747      65.220  57.450  76.490  1.00  0.00           N
ATOM   2557  HN  GLY A 747      64.690  56.750  76.970  1.00  0.00           H
ATOM   2558  CA  GLY A 747      65.720  58.570  77.260  1.00  0.00           C
ATOM   2559  HA1 GLY A 747      65.490  58.450  78.310  1.00  0.00           H
ATOM   2560  HA2 GLY A 747      65.270  59.520  76.980  1.00  0.00           H
ATOM   2561  C   GLY A 747      67.190  58.820  77.270  1.00  0.00           C
ATOM   2562  O   GLY A 747      68.000  58.150  76.640  1.00  0.00           O
ATOM   2563  N   GLU A 748      67.720  59.800  78.070  1.00  0.00           N
ATOM   2564  HN  GLU A 748      67.040  60.370  78.530  1.00  0.00           H
ATOM   2565  CA  GLU A 748      69.050  60.340  78.230  1.00  0.00           C
ATOM   2566  HA  GLU A 748      69.520  60.550  77.280  1.00  0.00           H
ATOM   2567  CB  GLU A 748      69.070  61.680  78.950  1.00  0.00           C
ATOM   2568  HB1 GLU A 748      70.120  61.890  79.270  1.00  0.00           H
ATOM   2569  HB2 GLU A 748      68.440  61.650  79.860  1.00  0.00           H
ATOM   2570  CG  GLU A 748      68.720  62.880  78.040  1.00  0.00           C
ATOM   2571  HG1 GLU A 748      67.870  62.580  77.390  1.00  0.00           H
ATOM   2572  HG2 GLU A 748      69.560  63.130  77.350  1.00  0.00           H
ATOM   2573  CD  GLU A 748      68.360  64.180  78.690  1.00  0.00           C
ATOM   2574  OE1 GLU A 748      67.150  64.250  79.140  1.00  0.00           O
ATOM   2575  OE2 GLU A 748      69.220  65.130  78.750  1.00  0.00           O
ATOM   2576  C   GLU A 748      69.950  59.380  78.990  1.00  0.00           C
ATOM   2577  O   GLU A 748      71.170  59.400  78.830  1.00  0.00           O
ATOM   2578  N   THR A 749      69.320  58.490  79.850  1.00  0.00           N
ATOM   2579  HN  THR A 749      68.350  58.570  80.050  1.00  0.00           H
ATOM   2580  CA  THR A 749      69.970  57.470  80.660  1.00  0.00           C
ATOM   2581  HA  THR A 749      70.960  57.850  80.890  1.00  0.00           H
ATOM   2582  CB  THR A 749      69.270  57.130  82.050  1.00  0.00           C
ATOM   2583  HB  THR A 749      69.790  56.280  82.570  1.00  0.00           H
ATOM   2584  OG1 THR A 749      67.920  56.600  81.990  1.00  0.00           O
ATOM   2585  HG1 THR A 749      67.420  57.290  81.550  1.00  0.00           H
ATOM   2586  CG2 THR A 749      69.210  58.330  82.960  1.00  0.00           C
ATOM   2587 HG21 THR A 749      68.940  59.210  82.340  1.00  0.00           H
ATOM   2588 HG22 THR A 749      70.240  58.610  83.280  1.00  0.00           H
ATOM   2589 HG23 THR A 749      68.540  58.270  83.840  1.00  0.00           H
ATOM   2590  C   THR A 749      70.090  56.170  79.900  1.00  0.00           C
ATOM   2591  O   THR A 749      70.750  55.230  80.320  1.00  0.00           O
ATOM   2592  N   TYR A 750      69.420  56.130  78.690  1.00  0.00           N
ATOM   2593  HN  TYR A 750      68.820  56.900  78.500  1.00  0.00           H
ATOM   2594  CA  TYR A 750      69.510  55.140  77.660  1.00  0.00           C
ATOM   2595  HA  TYR A 750      70.240  54.400  77.960  1.00  0.00           H
ATOM   2596  CB  TYR A 750      68.160  54.540  77.380  1.00  0.00           C
ATOM   2597  HB1 TYR A 750      68.150  53.950  76.440  1.00  0.00           H
ATOM   2598  HB2 TYR A 750      67.330  55.270  77.290  1.00  0.00           H
ATOM   2599  CG  TYR A 750      67.790  53.680  78.560  1.00  0.00           C
ATOM   2600  CD1 TYR A 750      66.910  54.040  79.590  1.00  0.00           C
ATOM   2601  HD1 TYR A 750      66.660  55.070  79.770  1.00  0.00           H
ATOM   2602  CE1 TYR A 750      66.580  53.160  80.630  1.00  0.00           C
ATOM   2603  HE1 TYR A 750      66.070  53.510  81.520  1.00  0.00           H
ATOM   2604  CZ  TYR A 750      67.140  51.860  80.630  1.00  0.00           C
ATOM   2605  OH  TYR A 750      66.900  51.140  81.850  1.00  0.00           O
ATOM   2606  HH  TYR A 750      66.980  50.210  81.630  1.00  0.00           H
ATOM   2607  CD2 TYR A 750      68.300  52.380  78.610  1.00  0.00           C
ATOM   2608  HD2 TYR A 750      68.950  52.070  77.810  1.00  0.00           H
ATOM   2609  CE2 TYR A 750      68.020  51.430  79.630  1.00  0.00           C
ATOM   2610  HE2 TYR A 750      68.500  50.470  79.560  1.00  0.00           H
ATOM   2611  C   TYR A 750      70.080  55.710  76.380  1.00  0.00           C
ATOM   2612  O   TYR A 750      69.890  55.150  75.290  1.00  0.00           O
ATOM   2613  N   ALA A 751      70.810  56.850  76.400  1.00  0.00           N
ATOM   2614  HN  ALA A 751      70.880  57.280  77.290  1.00  0.00           H
ATOM   2615  CA  ALA A 751      71.350  57.470  75.170  1.00  0.00           C
ATOM   2616  HA  ALA A 751      70.540  57.730  74.500  1.00  0.00           H
ATOM   2617  CB  ALA A 751      72.010  58.710  75.690  1.00  0.00           C
ATOM   2618  HB1 ALA A 751      72.320  59.230  74.760  1.00  0.00           H
ATOM   2619  HB2 ALA A 751      72.900  58.560  76.320  1.00  0.00           H
ATOM   2620  HB3 ALA A 751      71.280  59.300  76.280  1.00  0.00           H
ATOM   2621  C   ALA A 751      72.440  56.610  74.480  1.00  0.00           C
ATOM   2622  O   ALA A 751      72.630  56.800  73.320  1.00  0.00           O
ATOM   2623  N   ASP A 752      73.160  55.750  75.220  1.00  0.00           N
ATOM   2624  HN  ASP A 752      72.910  55.640  76.180  1.00  0.00           H
ATOM   2625  CA  ASP A 752      74.210  54.930  74.810  1.00  0.00           C
ATOM   2626  HA  ASP A 752      74.780  55.490  74.090  1.00  0.00           H
ATOM   2627  CB  ASP A 752      75.030  54.500  76.060  1.00  0.00           C
ATOM   2628  HB1 ASP A 752      75.210  55.470  76.560  1.00  0.00           H
ATOM   2629  HB2 ASP A 752      75.990  54.040  75.720  1.00  0.00           H
ATOM   2630  CG  ASP A 752      74.260  53.700  77.090  1.00  0.00           C
ATOM   2631  OD1 ASP A 752      73.070  54.040  77.400  1.00  0.00           O
ATOM   2632  OD2 ASP A 752      74.890  52.860  77.750  1.00  0.00           O
ATOM   2633  C   ASP A 752      73.680  53.800  74.050  1.00  0.00           C
ATOM   2634  O   ASP A 752      74.240  53.330  73.070  1.00  0.00           O
ATOM   2635  N   VAL A 753      72.460  53.290  74.480  1.00  0.00           N
ATOM   2636  HN  VAL A 753      72.080  53.640  75.340  1.00  0.00           H
ATOM   2637  CA  VAL A 753      71.620  52.300  73.800  1.00  0.00           C
ATOM   2638  HA  VAL A 753      72.300  51.510  73.510  1.00  0.00           H
ATOM   2639  CB  VAL A 753      70.490  51.700  74.810  1.00  0.00           C
ATOM   2640  HB  VAL A 753      69.990  52.560  75.280  1.00  0.00           H
ATOM   2641  CG1 VAL A 753      69.480  50.870  73.930  1.00  0.00           C
ATOM   2642 HG11 VAL A 753      68.770  50.400  74.630  1.00  0.00           H
ATOM   2643 HG12 VAL A 753      70.010  50.110  73.300  1.00  0.00           H
ATOM   2644 HG13 VAL A 753      68.930  51.500  73.190  1.00  0.00           H
ATOM   2645  CG2 VAL A 753      71.170  50.820  75.820  1.00  0.00           C
ATOM   2646 HG21 VAL A 753      71.730  51.540  76.450  1.00  0.00           H
ATOM   2647 HG22 VAL A 753      71.990  50.180  75.400  1.00  0.00           H
ATOM   2648 HG23 VAL A 753      70.410  50.290  76.430  1.00  0.00           H
ATOM   2649  C   VAL A 753      71.050  52.880  72.520  1.00  0.00           C
ATOM   2650  O   VAL A 753      70.970  52.190  71.530  1.00  0.00           O
ATOM   2651  N   LEU A 754      70.600  54.190  72.680  1.00  0.00           N
ATOM   2652  HN  LEU A 754      70.390  54.640  73.550  1.00  0.00           H
ATOM   2653  CA  LEU A 754      70.050  54.910  71.560  1.00  0.00           C
ATOM   2654  HA  LEU A 754      69.200  54.390  71.150  1.00  0.00           H
ATOM   2655  CB  LEU A 754      69.330  56.260  71.970  1.00  0.00           C
ATOM   2656  HB1 LEU A 754      70.140  56.890  72.410  1.00  0.00           H
ATOM   2657  HB2 LEU A 754      68.610  56.060  72.800  1.00  0.00           H
ATOM   2658  CG  LEU A 754      68.620  57.040  70.850  1.00  0.00           C
ATOM   2659  HG  LEU A 754      69.350  57.210  70.020  1.00  0.00           H
ATOM   2660  CD1 LEU A 754      67.410  56.270  70.360  1.00  0.00           C
ATOM   2661 HD11 LEU A 754      67.070  56.700  69.390  1.00  0.00           H
ATOM   2662 HD12 LEU A 754      66.540  56.090  71.020  1.00  0.00           H
ATOM   2663 HD13 LEU A 754      67.740  55.230  70.150  1.00  0.00           H
ATOM   2664  CD2 LEU A 754      68.120  58.390  71.450  1.00  0.00           C
ATOM   2665 HD21 LEU A 754      68.990  58.990  71.780  1.00  0.00           H
ATOM   2666 HD22 LEU A 754      67.310  58.200  72.190  1.00  0.00           H
ATOM   2667 HD23 LEU A 754      67.640  58.880  70.580  1.00  0.00           H
ATOM   2668  C   LEU A 754      70.990  55.130  70.370  1.00  0.00           C
ATOM   2669  O   LEU A 754      70.650  54.850  69.250  1.00  0.00           O
ATOM   2670  N   PHE A 755      72.260  55.520  70.520  1.00  0.00           N
ATOM   2671  HN  PHE A 755      72.650  55.760  71.400  1.00  0.00           H
ATOM   2672  CA  PHE A 755      73.270  55.770  69.480  1.00  0.00           C
ATOM   2673  HA  PHE A 755      72.960  56.440  68.690  1.00  0.00           H
ATOM   2674  CB  PHE A 755      74.560  56.380  70.090  1.00  0.00           C
ATOM   2675  HB1 PHE A 755      74.910  55.690  70.890  1.00  0.00           H
ATOM   2676  HB2 PHE A 755      74.300  57.340  70.600  1.00  0.00           H
ATOM   2677  CG  PHE A 755      75.570  56.710  69.130  1.00  0.00           C
ATOM   2678  CD1 PHE A 755      76.830  56.080  69.250  1.00  0.00           C
ATOM   2679  HD1 PHE A 755      76.850  55.280  69.960  1.00  0.00           H
ATOM   2680  CE1 PHE A 755      77.870  56.230  68.310  1.00  0.00           C
ATOM   2681  HE1 PHE A 755      78.860  55.820  68.490  1.00  0.00           H
ATOM   2682  CZ  PHE A 755      77.670  57.170  67.270  1.00  0.00           C
ATOM   2683  HZ  PHE A 755      78.520  57.390  66.630  1.00  0.00           H
ATOM   2684  CD2 PHE A 755      75.330  57.550  68.020  1.00  0.00           C
ATOM   2685  HD2 PHE A 755      74.370  58.000  67.760  1.00  0.00           H
ATOM   2686  CE2 PHE A 755      76.350  57.770  67.070  1.00  0.00           C
ATOM   2687  HE2 PHE A 755      76.130  58.490  66.290  1.00  0.00           H
ATOM   2688  C   PHE A 755      73.590  54.480  68.780  1.00  0.00           C
ATOM   2689  O   PHE A 755      73.640  54.450  67.570  1.00  0.00           O
ATOM   2690  N   TRP A 756      73.680  53.380  69.490  1.00  0.00           N
ATOM   2691  HN  TRP A 756      73.480  53.460  70.470  1.00  0.00           H
ATOM   2692  CA  TRP A 756      73.700  52.080  68.810  1.00  0.00           C
ATOM   2693  HA  TRP A 756      74.530  51.990  68.120  1.00  0.00           H
ATOM   2694  CB  TRP A 756      73.810  50.920  69.830  1.00  0.00           C
ATOM   2695  HB1 TRP A 756      72.950  51.150  70.500  1.00  0.00           H
ATOM   2696  HB2 TRP A 756      74.680  51.000  70.520  1.00  0.00           H
ATOM   2697  CG  TRP A 756      73.790  49.530  69.210  1.00  0.00           C
ATOM   2698  CD1 TRP A 756      72.800  48.620  69.640  1.00  0.00           C
ATOM   2699  HD1 TRP A 756      72.100  48.860  70.410  1.00  0.00           H
ATOM   2700  NE1 TRP A 756      72.830  47.520  68.870  1.00  0.00           N
ATOM   2701  HE1 TRP A 756      72.330  46.690  68.990  1.00  0.00           H
ATOM   2702  CE2 TRP A 756      73.780  47.680  67.940  1.00  0.00           C
ATOM   2703  CD2 TRP A 756      74.390  48.940  68.050  1.00  0.00           C
ATOM   2704  CE3 TRP A 756      75.370  49.360  67.170  1.00  0.00           C
ATOM   2705  HE3 TRP A 756      75.740  50.350  67.360  1.00  0.00           H
ATOM   2706  CZ3 TRP A 756      75.840  48.480  66.200  1.00  0.00           C
ATOM   2707  HZ3 TRP A 756      76.720  48.760  65.640  1.00  0.00           H
ATOM   2708  CZ2 TRP A 756      74.150  46.840  66.880  1.00  0.00           C
ATOM   2709  HZ2 TRP A 756      73.680  45.880  66.720  1.00  0.00           H
ATOM   2710  CH2 TRP A 756      75.180  47.210  66.030  1.00  0.00           C
ATOM   2711  HH2 TRP A 756      75.590  46.470  65.350  1.00  0.00           H
ATOM   2712  C   TRP A 756      72.430  51.830  67.930  1.00  0.00           C
ATOM   2713  O   TRP A 756      72.490  51.410  66.790  1.00  0.00           O
ATOM   2714  N   CYS A 757      71.210  52.090  68.460  1.00  0.00           N
ATOM   2715  HN  CYS A 757      71.150  52.520  69.360  1.00  0.00           H
ATOM   2716  CA  CYS A 757      69.910  51.790  67.790  1.00  0.00           C
ATOM   2717  HA  CYS A 757      69.890  50.760  67.450  1.00  0.00           H
ATOM   2718  CB  CYS A 757      68.750  52.080  68.790  1.00  0.00           C
ATOM   2719  HB1 CYS A 757      67.760  52.100  68.290  1.00  0.00           H
ATOM   2720  HB2 CYS A 757      68.780  53.110  69.220  1.00  0.00           H
ATOM   2721  SG  CYS A 757      68.650  50.870  70.070  1.00  0.00           S
ATOM   2722  HG1 CYS A 757      69.770  51.100  70.750  1.00  0.00           H
ATOM   2723  C   CYS A 757      69.700  52.550  66.490  1.00  0.00           C
ATOM   2724  O   CYS A 757      69.250  52.060  65.490  1.00  0.00           O
ATOM   2725  N   VAL A 758      70.120  53.860  66.540  1.00  0.00           N
ATOM   2726  HN  VAL A 758      70.570  54.150  67.380  1.00  0.00           H
ATOM   2727  CA  VAL A 758      69.970  54.640  65.350  1.00  0.00           C
ATOM   2728  HA  VAL A 758      69.050  54.390  64.860  1.00  0.00           H
ATOM   2729  CB  VAL A 758      70.020  56.160  65.670  1.00  0.00           C
ATOM   2730  HB  VAL A 758      70.850  56.300  66.390  1.00  0.00           H
ATOM   2731  CG1 VAL A 758      70.250  57.050  64.440  1.00  0.00           C
ATOM   2732 HG11 VAL A 758      69.490  56.760  63.680  1.00  0.00           H
ATOM   2733 HG12 VAL A 758      71.250  56.960  63.950  1.00  0.00           H
ATOM   2734 HG13 VAL A 758      70.230  58.140  64.660  1.00  0.00           H
ATOM   2735  CG2 VAL A 758      68.770  56.480  66.420  1.00  0.00           C
ATOM   2736 HG21 VAL A 758      68.710  57.520  66.820  1.00  0.00           H
ATOM   2737 HG22 VAL A 758      68.710  55.770  67.270  1.00  0.00           H
ATOM   2738 HG23 VAL A 758      67.790  56.330  65.920  1.00  0.00           H
ATOM   2739  C   VAL A 758      71.050  54.310  64.250  1.00  0.00           C
ATOM   2740  O   VAL A 758      70.680  54.280  63.060  1.00  0.00           O
ATOM   2741  N   ILE A 759      72.320  53.960  64.620  1.00  0.00           N
ATOM   2742  HN  ILE A 759      72.600  54.020  65.570  1.00  0.00           H
ATOM   2743  CA  ILE A 759      73.190  53.340  63.670  1.00  0.00           C
ATOM   2744  HA  ILE A 759      73.280  54.080  62.890  1.00  0.00           H
ATOM   2745  CB  ILE A 759      74.620  53.200  64.370  1.00  0.00           C
ATOM   2746  HB  ILE A 759      74.370  52.590  65.270  1.00  0.00           H
ATOM   2747  CG2 ILE A 759      75.500  52.220  63.520  1.00  0.00           C
ATOM   2748 HG21 ILE A 759      75.330  51.130  63.620  1.00  0.00           H
ATOM   2749 HG22 ILE A 759      76.590  52.240  63.770  1.00  0.00           H
ATOM   2750 HG23 ILE A 759      75.290  52.570  62.480  1.00  0.00           H
ATOM   2751  CG1 ILE A 759      75.230  54.610  64.600  1.00  0.00           C
ATOM   2752 HG11 ILE A 759      74.670  55.210  65.350  1.00  0.00           H
ATOM   2753 HG12 ILE A 759      75.200  55.000  63.570  1.00  0.00           H
ATOM   2754  CD  ILE A 759      76.730  54.510  65.060  1.00  0.00           C
ATOM   2755  HD1 ILE A 759      77.220  55.490  64.900  1.00  0.00           H
ATOM   2756  HD2 ILE A 759      77.420  53.940  64.400  1.00  0.00           H
ATOM   2757  HD3 ILE A 759      76.840  54.150  66.100  1.00  0.00           H
ATOM   2758  C   ILE A 759      72.720  52.000  63.050  1.00  0.00           C
ATOM   2759  O   ILE A 759      72.760  51.730  61.860  1.00  0.00           O
ATOM   2760  N   LEU A 760      72.200  51.070  63.880  1.00  0.00           N
ATOM   2761  HN  LEU A 760      72.460  51.160  64.840  1.00  0.00           H
ATOM   2762  CA  LEU A 760      71.500  49.850  63.450  1.00  0.00           C
ATOM   2763  HA  LEU A 760      72.150  49.290  62.790  1.00  0.00           H
ATOM   2764  CB  LEU A 760      71.330  49.020  64.730  1.00  0.00           C
ATOM   2765  HB1 LEU A 760      70.850  49.670  65.490  1.00  0.00           H
ATOM   2766  HB2 LEU A 760      72.330  48.650  65.050  1.00  0.00           H
ATOM   2767  CG  LEU A 760      70.420  47.770  64.630  1.00  0.00           C
ATOM   2768  HG  LEU A 760      69.380  47.990  64.290  1.00  0.00           H
ATOM   2769  CD1 LEU A 760      71.070  46.730  63.690  1.00  0.00           C
ATOM   2770 HD11 LEU A 760      71.150  47.160  62.660  1.00  0.00           H
ATOM   2771 HD12 LEU A 760      70.350  45.880  63.730  1.00  0.00           H
ATOM   2772 HD13 LEU A 760      72.120  46.560  63.990  1.00  0.00           H
ATOM   2773  CD2 LEU A 760      70.120  46.990  65.940  1.00  0.00           C
ATOM   2774 HD21 LEU A 760      69.470  46.110  65.760  1.00  0.00           H
ATOM   2775 HD22 LEU A 760      69.710  47.580  66.790  1.00  0.00           H
ATOM   2776 HD23 LEU A 760      71.090  46.600  66.320  1.00  0.00           H
ATOM   2777  C   LEU A 760      70.260  49.980  62.520  1.00  0.00           C
ATOM   2778  O   LEU A 760      70.110  49.240  61.550  1.00  0.00           O
ATOM   2779  N   PHE A 761      69.370  50.980  62.760  1.00  0.00           N
ATOM   2780  HN  PHE A 761      69.490  51.480  63.610  1.00  0.00           H
ATOM   2781  CA  PHE A 761      68.340  51.450  61.860  1.00  0.00           C
ATOM   2782  HA  PHE A 761      67.670  50.620  61.670  1.00  0.00           H
ATOM   2783  CB  PHE A 761      67.610  52.580  62.680  1.00  0.00           C
ATOM   2784  HB1 PHE A 761      68.370  53.180  63.230  1.00  0.00           H
ATOM   2785  HB2 PHE A 761      67.050  52.170  63.560  1.00  0.00           H
ATOM   2786  CG  PHE A 761      66.840  53.510  61.890  1.00  0.00           C
ATOM   2787  CD1 PHE A 761      67.390  54.720  61.440  1.00  0.00           C
ATOM   2788  HD1 PHE A 761      68.460  54.880  61.480  1.00  0.00           H
ATOM   2789  CE1 PHE A 761      66.570  55.590  60.620  1.00  0.00           C
ATOM   2790  HE1 PHE A 761      66.890  56.470  60.090  1.00  0.00           H
ATOM   2791  CZ  PHE A 761      65.240  55.340  60.520  1.00  0.00           C
ATOM   2792  HZ  PHE A 761      64.680  56.070  59.940  1.00  0.00           H
ATOM   2793  CD2 PHE A 761      65.520  53.220  61.650  1.00  0.00           C
ATOM   2794  HD2 PHE A 761      65.170  52.270  62.040  1.00  0.00           H
ATOM   2795  CE2 PHE A 761      64.700  54.130  60.970  1.00  0.00           C
ATOM   2796  HE2 PHE A 761      63.690  53.820  60.760  1.00  0.00           H
ATOM   2797  C   PHE A 761      68.880  51.860  60.550  1.00  0.00           C
ATOM   2798  O   PHE A 761      68.330  51.470  59.540  1.00  0.00           O
ATOM   2799  N   PHE A 762      69.960  52.670  60.530  1.00  0.00           N
ATOM   2800  HN  PHE A 762      70.180  53.060  61.420  1.00  0.00           H
ATOM   2801  CA  PHE A 762      70.660  53.030  59.280  1.00  0.00           C
ATOM   2802  HA  PHE A 762      69.830  53.210  58.610  1.00  0.00           H
ATOM   2803  CB  PHE A 762      71.610  54.210  59.390  1.00  0.00           C
ATOM   2804  HB1 PHE A 762      72.290  54.250  58.510  1.00  0.00           H
ATOM   2805  HB2 PHE A 762      72.290  54.030  60.250  1.00  0.00           H
ATOM   2806  CG  PHE A 762      71.050  55.610  59.420  1.00  0.00           C
ATOM   2807  CD1 PHE A 762      71.280  56.390  60.550  1.00  0.00           C
ATOM   2808  HD1 PHE A 762      71.760  55.970  61.420  1.00  0.00           H
ATOM   2809  CE1 PHE A 762      70.770  57.690  60.680  1.00  0.00           C
ATOM   2810  HE1 PHE A 762      70.940  58.210  61.620  1.00  0.00           H
ATOM   2811  CZ  PHE A 762      69.900  58.110  59.650  1.00  0.00           C
ATOM   2812  HZ  PHE A 762      69.360  59.030  59.780  1.00  0.00           H
ATOM   2813  CD2 PHE A 762      70.360  56.140  58.290  1.00  0.00           C
ATOM   2814  HD2 PHE A 762      69.940  55.560  57.490  1.00  0.00           H
ATOM   2815  CE2 PHE A 762      69.710  57.370  58.470  1.00  0.00           C
ATOM   2816  HE2 PHE A 762      69.050  57.680  57.680  1.00  0.00           H
ATOM   2817  C   PHE A 762      71.340  51.840  58.600  1.00  0.00           C
ATOM   2818  O   PHE A 762      71.330  51.740  57.340  1.00  0.00           O
ATOM   2819  N   THR A 763      71.920  50.860  59.320  1.00  0.00           N
ATOM   2820  HN  THR A 763      71.860  51.100  60.280  1.00  0.00           H
ATOM   2821  CA  THR A 763      72.530  49.640  58.870  1.00  0.00           C
ATOM   2822  HA  THR A 763      73.310  49.930  58.170  1.00  0.00           H
ATOM   2823  CB  THR A 763      73.170  48.860  60.020  1.00  0.00           C
ATOM   2824  HB  THR A 763      72.390  48.360  60.640  1.00  0.00           H
ATOM   2825  OG1 THR A 763      73.980  49.680  60.790  1.00  0.00           O
ATOM   2826  HG1 THR A 763      73.410  50.400  61.090  1.00  0.00           H
ATOM   2827  CG2 THR A 763      74.160  47.820  59.490  1.00  0.00           C
ATOM   2828 HG21 THR A 763      74.340  47.160  60.370  1.00  0.00           H
ATOM   2829 HG22 THR A 763      75.050  48.320  59.050  1.00  0.00           H
ATOM   2830 HG23 THR A 763      73.720  47.250  58.650  1.00  0.00           H
ATOM   2831  C   THR A 763      71.600  48.750  58.140  1.00  0.00           C
ATOM   2832  O   THR A 763      71.850  48.360  56.990  1.00  0.00           O
ATOM   2833  N   THR A 764      70.470  48.390  58.740  1.00  0.00           N
ATOM   2834  HN  THR A 764      70.350  48.640  59.700  1.00  0.00           H
ATOM   2835  CA  THR A 764      69.360  47.630  58.310  1.00  0.00           C
ATOM   2836  HA  THR A 764      69.690  46.610  58.160  1.00  0.00           H
ATOM   2837  CB  THR A 764      68.160  47.590  59.240  1.00  0.00           C
ATOM   2838  HB  THR A 764      67.860  48.640  59.410  1.00  0.00           H
ATOM   2839  OG1 THR A 764      68.430  47.010  60.540  1.00  0.00           O
ATOM   2840  HG1 THR A 764      69.210  47.460  60.850  1.00  0.00           H
ATOM   2841  CG2 THR A 764      67.100  46.730  58.580  1.00  0.00           C
ATOM   2842 HG21 THR A 764      66.610  47.080  57.650  1.00  0.00           H
ATOM   2843 HG22 THR A 764      66.330  46.610  59.370  1.00  0.00           H
ATOM   2844 HG23 THR A 764      67.500  45.700  58.480  1.00  0.00           H
ATOM   2845  C   THR A 764      68.840  48.260  56.980  1.00  0.00           C
ATOM   2846  O   THR A 764      68.640  47.550  55.980  1.00  0.00           O
ATOM   2847  N   PHE A 765      68.730  49.600  56.940  1.00  0.00           N
ATOM   2848  HN  PHE A 765      68.950  50.180  57.720  1.00  0.00           H
ATOM   2849  CA  PHE A 765      68.410  50.360  55.740  1.00  0.00           C
ATOM   2850  HA  PHE A 765      67.450  50.050  55.340  1.00  0.00           H
ATOM   2851  CB  PHE A 765      68.210  51.810  56.080  1.00  0.00           C
ATOM   2852  HB1 PHE A 765      68.900  52.240  56.840  1.00  0.00           H
ATOM   2853  HB2 PHE A 765      67.240  51.870  56.610  1.00  0.00           H
ATOM   2854  CG  PHE A 765      68.220  52.870  55.010  1.00  0.00           C
ATOM   2855  CD1 PHE A 765      67.270  52.760  54.020  1.00  0.00           C
ATOM   2856  HD1 PHE A 765      66.520  51.990  54.080  1.00  0.00           H
ATOM   2857  CE1 PHE A 765      67.290  53.650  52.970  1.00  0.00           C
ATOM   2858  HE1 PHE A 765      66.480  53.670  52.250  1.00  0.00           H
ATOM   2859  CZ  PHE A 765      68.140  54.750  52.950  1.00  0.00           C
ATOM   2860  HZ  PHE A 765      68.240  55.380  52.090  1.00  0.00           H
ATOM   2861  CD2 PHE A 765      69.160  53.910  55.000  1.00  0.00           C
ATOM   2862  HD2 PHE A 765      69.860  54.000  55.820  1.00  0.00           H
ATOM   2863  CE2 PHE A 765      69.050  54.930  54.030  1.00  0.00           C
ATOM   2864  HE2 PHE A 765      69.820  55.670  54.170  1.00  0.00           H
ATOM   2865  C   PHE A 765      69.500  50.110  54.660  1.00  0.00           C
ATOM   2866  O   PHE A 765      69.290  49.840  53.510  1.00  0.00           O
ATOM   2867  N   PHE A 766      70.850  50.330  54.950  1.00  0.00           N
ATOM   2868  HN  PHE A 766      71.020  50.870  55.780  1.00  0.00           H
ATOM   2869  CA  PHE A 766      71.880  50.260  53.900  1.00  0.00           C
ATOM   2870  HA  PHE A 766      71.490  50.770  53.030  1.00  0.00           H
ATOM   2871  CB  PHE A 766      73.200  50.870  54.320  1.00  0.00           C
ATOM   2872  HB1 PHE A 766      73.950  50.620  53.550  1.00  0.00           H
ATOM   2873  HB2 PHE A 766      73.600  50.530  55.300  1.00  0.00           H
ATOM   2874  CG  PHE A 766      73.100  52.420  54.490  1.00  0.00           C
ATOM   2875  CD1 PHE A 766      72.630  53.180  53.390  1.00  0.00           C
ATOM   2876  HD1 PHE A 766      72.340  52.620  52.500  1.00  0.00           H
ATOM   2877  CE1 PHE A 766      72.610  54.540  53.370  1.00  0.00           C
ATOM   2878  HE1 PHE A 766      72.120  55.050  52.570  1.00  0.00           H
ATOM   2879  CZ  PHE A 766      72.860  55.200  54.640  1.00  0.00           C
ATOM   2880  HZ  PHE A 766      72.840  56.280  54.640  1.00  0.00           H
ATOM   2881  CD2 PHE A 766      73.460  53.100  55.670  1.00  0.00           C
ATOM   2882  HD2 PHE A 766      73.810  52.500  56.500  1.00  0.00           H
ATOM   2883  CE2 PHE A 766      73.340  54.490  55.720  1.00  0.00           C
ATOM   2884  HE2 PHE A 766      73.530  54.970  56.660  1.00  0.00           H
ATOM   2885  C   PHE A 766      72.100  48.860  53.360  1.00  0.00           C
ATOM   2886  O   PHE A 766      72.290  48.630  52.160  1.00  0.00           O
ATOM   2887  N   LEU A 767      72.070  47.860  54.220  1.00  0.00           N
ATOM   2888  HN  LEU A 767      71.860  48.050  55.180  1.00  0.00           H
ATOM   2889  CA  LEU A 767      72.280  46.430  53.920  1.00  0.00           C
ATOM   2890  HA  LEU A 767      73.240  46.380  53.420  1.00  0.00           H
ATOM   2891  CB  LEU A 767      72.390  45.650  55.210  1.00  0.00           C
ATOM   2892  HB1 LEU A 767      71.480  45.950  55.770  1.00  0.00           H
ATOM   2893  HB2 LEU A 767      73.160  46.190  55.810  1.00  0.00           H
ATOM   2894  CG  LEU A 767      72.700  44.120  55.100  1.00  0.00           C
ATOM   2895  HG  LEU A 767      71.930  43.670  54.430  1.00  0.00           H
ATOM   2896  CD1 LEU A 767      74.050  43.920  54.390  1.00  0.00           C
ATOM   2897 HD11 LEU A 767      74.490  42.900  54.380  1.00  0.00           H
ATOM   2898 HD12 LEU A 767      74.810  44.390  55.050  1.00  0.00           H
ATOM   2899 HD13 LEU A 767      74.160  44.460  53.420  1.00  0.00           H
ATOM   2900  CD2 LEU A 767      72.560  43.500  56.510  1.00  0.00           C
ATOM   2901 HD21 LEU A 767      71.740  43.990  57.080  1.00  0.00           H
ATOM   2902 HD22 LEU A 767      73.460  43.880  57.020  1.00  0.00           H
ATOM   2903 HD23 LEU A 767      72.360  42.410  56.490  1.00  0.00           H
ATOM   2904  C   LEU A 767      71.170  45.940  52.970  1.00  0.00           C
ATOM   2905  O   LEU A 767      71.400  45.190  52.020  1.00  0.00           O
ATOM   2906  N   SER A 768      69.940  46.450  53.200  1.00  0.00           N
ATOM   2907  HN  SER A 768      69.850  47.050  54.000  1.00  0.00           H
ATOM   2908  CA  SER A 768      68.750  46.070  52.370  1.00  0.00           C
ATOM   2909  HA  SER A 768      68.620  45.010  52.440  1.00  0.00           H
ATOM   2910  CB  SER A 768      67.470  46.830  52.780  1.00  0.00           C
ATOM   2911  HB1 SER A 768      66.570  46.620  52.170  1.00  0.00           H
ATOM   2912  HB2 SER A 768      67.560  47.940  52.810  1.00  0.00           H
ATOM   2913  OG  SER A 768      67.010  46.450  54.050  1.00  0.00           O
ATOM   2914  HG1 SER A 768      67.620  46.900  54.630  1.00  0.00           H
ATOM   2915  C   SER A 768      69.010  46.260  50.910  1.00  0.00           C
ATOM   2916  O   SER A 768      68.720  45.390  50.100  1.00  0.00           O
ATOM   2917  N   SER A 769      69.510  47.400  50.460  1.00  0.00           N
ATOM   2918  HN  SER A 769      69.810  48.100  51.120  1.00  0.00           H
ATOM   2919  CA  SER A 769      69.950  47.560  49.120  1.00  0.00           C
ATOM   2920  HA  SER A 769      69.210  47.060  48.520  1.00  0.00           H
ATOM   2921  CB  SER A 769      70.250  49.020  48.660  1.00  0.00           C
ATOM   2922  HB1 SER A 769      71.040  49.390  49.350  1.00  0.00           H
ATOM   2923  HB2 SER A 769      69.320  49.580  48.880  1.00  0.00           H
ATOM   2924  OG  SER A 769      70.560  49.060  47.300  1.00  0.00           O
ATOM   2925  HG1 SER A 769      71.500  49.020  47.080  1.00  0.00           H
ATOM   2926  C   SER A 769      71.260  46.840  48.770  1.00  0.00           C
ATOM   2927  O   SER A 769      71.370  46.150  47.750  1.00  0.00           O
ATOM   2928  N   PHE A 770      72.210  46.870  49.700  1.00  0.00           N
ATOM   2929  HN  PHE A 770      72.050  47.400  50.530  1.00  0.00           H
ATOM   2930  CA  PHE A 770      73.520  46.300  49.490  1.00  0.00           C
ATOM   2931  HA  PHE A 770      74.020  46.830  48.700  1.00  0.00           H
ATOM   2932  CB  PHE A 770      74.450  46.560  50.790  1.00  0.00           C
ATOM   2933  HB1 PHE A 770      74.200  45.730  51.470  1.00  0.00           H
ATOM   2934  HB2 PHE A 770      74.290  47.590  51.190  1.00  0.00           H
ATOM   2935  CG  PHE A 770      75.890  46.370  50.490  1.00  0.00           C
ATOM   2936  CD1 PHE A 770      76.430  45.060  50.570  1.00  0.00           C
ATOM   2937  HD1 PHE A 770      75.830  44.210  50.870  1.00  0.00           H
ATOM   2938  CE1 PHE A 770      77.750  44.870  50.160  1.00  0.00           C
ATOM   2939  HE1 PHE A 770      78.240  43.900  50.270  1.00  0.00           H
ATOM   2940  CZ  PHE A 770      78.590  45.980  49.840  1.00  0.00           C
ATOM   2941  HZ  PHE A 770      79.640  45.960  49.580  1.00  0.00           H
ATOM   2942  CD2 PHE A 770      76.680  47.460  50.060  1.00  0.00           C
ATOM   2943  HD2 PHE A 770      76.250  48.440  50.020  1.00  0.00           H
ATOM   2944  CE2 PHE A 770      78.040  47.250  49.730  1.00  0.00           C
ATOM   2945  HE2 PHE A 770      78.740  48.020  49.430  1.00  0.00           H
ATOM   2946  C   PHE A 770      73.530  44.760  49.200  1.00  0.00           C
ATOM   2947  O   PHE A 770      74.230  44.300  48.330  1.00  0.00           O
ATOM   2948  N   LEU A 771      72.700  43.920  49.950  1.00  0.00           N
ATOM   2949  HN  LEU A 771      72.180  44.320  50.690  1.00  0.00           H
ATOM   2950  CA  LEU A 771      72.390  42.570  49.650  1.00  0.00           C
ATOM   2951  HA  LEU A 771      73.350  42.090  49.520  1.00  0.00           H
ATOM   2952  CB  LEU A 771      71.580  41.840  50.770  1.00  0.00           C
ATOM   2953  HB1 LEU A 771      71.460  40.800  50.420  1.00  0.00           H
ATOM   2954  HB2 LEU A 771      70.620  42.390  50.850  1.00  0.00           H
ATOM   2955  CG  LEU A 771      72.240  41.660  52.130  1.00  0.00           C
ATOM   2956  HG  LEU A 771      72.400  42.650  52.620  1.00  0.00           H
ATOM   2957  CD1 LEU A 771      71.380  40.820  53.110  1.00  0.00           C
ATOM   2958 HD11 LEU A 771      70.430  41.370  53.310  1.00  0.00           H
ATOM   2959 HD12 LEU A 771      71.970  40.790  54.040  1.00  0.00           H
ATOM   2960 HD13 LEU A 771      71.300  39.820  52.620  1.00  0.00           H
ATOM   2961  CD2 LEU A 771      73.620  40.970  52.020  1.00  0.00           C
ATOM   2962 HD21 LEU A 771      74.310  41.400  51.280  1.00  0.00           H
ATOM   2963 HD22 LEU A 771      73.630  39.870  51.920  1.00  0.00           H
ATOM   2964 HD23 LEU A 771      74.070  41.140  53.020  1.00  0.00           H
ATOM   2965  C   LEU A 771      71.670  42.340  48.300  1.00  0.00           C
ATOM   2966  O   LEU A 771      72.020  41.500  47.480  1.00  0.00           O
ATOM   2967  N   LYS A 772      70.650  43.130  48.030  1.00  0.00           N
ATOM   2968  HN  LYS A 772      70.380  43.900  48.610  1.00  0.00           H
ATOM   2969  CA  LYS A 772      69.970  43.060  46.790  1.00  0.00           C
ATOM   2970  HA  LYS A 772      69.690  42.030  46.610  1.00  0.00           H
ATOM   2971  CB  LYS A 772      68.680  43.920  46.750  1.00  0.00           C
ATOM   2972  HB1 LYS A 772      68.800  45.020  46.860  1.00  0.00           H
ATOM   2973  HB2 LYS A 772      68.110  43.680  47.670  1.00  0.00           H
ATOM   2974  CG  LYS A 772      67.890  43.860  45.390  1.00  0.00           C
ATOM   2975  HG1 LYS A 772      68.500  44.390  44.620  1.00  0.00           H
ATOM   2976  HG2 LYS A 772      66.950  44.420  45.570  1.00  0.00           H
ATOM   2977  CD  LYS A 772      67.350  42.460  45.040  1.00  0.00           C
ATOM   2978  HD1 LYS A 772      68.220  41.750  45.000  1.00  0.00           H
ATOM   2979  HD2 LYS A 772      66.880  42.560  44.040  1.00  0.00           H
ATOM   2980  CE  LYS A 772      66.250  41.980  46.040  1.00  0.00           C
ATOM   2981  HE1 LYS A 772      65.370  42.640  45.900  1.00  0.00           H
ATOM   2982  HE2 LYS A 772      66.530  41.960  47.110  1.00  0.00           H
ATOM   2983  NZ  LYS A 772      65.840  40.540  45.840  1.00  0.00           N
ATOM   2984  HZ1 LYS A 772      64.980  40.340  46.400  1.00  0.00           H
ATOM   2985  HZ2 LYS A 772      66.680  39.960  46.050  1.00  0.00           H
ATOM   2986  HZ3 LYS A 772      65.730  40.410  44.820  1.00  0.00           H
ATOM   2987  C   LYS A 772      70.750  43.430  45.550  1.00  0.00           C
ATOM   2988  O   LYS A 772      70.500  42.780  44.520  1.00  0.00           O
ATOM   2989  N   GLN A 773      71.730  44.350  45.580  1.00  0.00           N
ATOM   2990  HN  GLN A 773      71.840  44.890  46.420  1.00  0.00           H
ATOM   2991  CA  GLN A 773      72.660  44.660  44.490  1.00  0.00           C
ATOM   2992  HA  GLN A 773      72.140  44.360  43.590  1.00  0.00           H
ATOM   2993  CB  GLN A 773      73.070  46.140  44.380  1.00  0.00           C
ATOM   2994  HB1 GLN A 773      73.750  46.210  43.500  1.00  0.00           H
ATOM   2995  HB2 GLN A 773      73.810  46.360  45.180  1.00  0.00           H
ATOM   2996  CG  GLN A 773      71.970  47.240  44.270  1.00  0.00           C
ATOM   2997  HG1 GLN A 773      72.520  48.130  43.900  1.00  0.00           H
ATOM   2998  HG2 GLN A 773      71.490  47.360  45.260  1.00  0.00           H
ATOM   2999  CD  GLN A 773      70.830  47.130  43.340  1.00  0.00           C
ATOM   3000  OE1 GLN A 773      69.690  46.920  43.750  1.00  0.00           O
ATOM   3001  NE2 GLN A 773      71.060  47.220  42.000  1.00  0.00           N
ATOM   3002 HE21 GLN A 773      70.300  47.200  41.360  1.00  0.00           H
ATOM   3003 HE22 GLN A 773      72.010  47.350  41.700  1.00  0.00           H
ATOM   3004  C   GLN A 773      74.030  43.900  44.590  1.00  0.00           C
ATOM   3005  O   GLN A 773      75.010  44.160  43.870  1.00  0.00           O
ATOM   3006  N   PHE A 774      74.110  42.980  45.550  1.00  0.00           N
ATOM   3007  HN  PHE A 774      73.250  42.840  46.020  1.00  0.00           H
ATOM   3008  CA  PHE A 774      75.290  42.080  45.810  1.00  0.00           C
ATOM   3009  HA  PHE A 774      76.110  42.750  46.010  1.00  0.00           H
ATOM   3010  CB  PHE A 774      74.960  41.150  47.010  1.00  0.00           C
ATOM   3011  HB1 PHE A 774      74.340  40.270  46.750  1.00  0.00           H
ATOM   3012  HB2 PHE A 774      74.440  41.680  47.830  1.00  0.00           H
ATOM   3013  CG  PHE A 774      76.260  40.510  47.590  1.00  0.00           C
ATOM   3014  CD1 PHE A 774      76.630  39.180  47.290  1.00  0.00           C
ATOM   3015  HD1 PHE A 774      75.960  38.680  46.610  1.00  0.00           H
ATOM   3016  CE1 PHE A 774      77.720  38.600  47.980  1.00  0.00           C
ATOM   3017  HE1 PHE A 774      78.080  37.610  47.800  1.00  0.00           H
ATOM   3018  CZ  PHE A 774      78.490  39.350  48.880  1.00  0.00           C
ATOM   3019  HZ  PHE A 774      79.340  38.930  49.390  1.00  0.00           H
ATOM   3020  CD2 PHE A 774      77.020  41.220  48.520  1.00  0.00           C
ATOM   3021  HD2 PHE A 774      76.770  42.220  48.810  1.00  0.00           H
ATOM   3022  CE2 PHE A 774      78.160  40.700  49.040  1.00  0.00           C
ATOM   3023  HE2 PHE A 774      78.770  41.290  49.680  1.00  0.00           H
ATOM   3024  C   PHE A 774      75.520  41.220  44.530  1.00  0.00           C
ATOM   3025  O   PHE A 774      76.640  41.000  44.040  1.00  0.00           O
ATOM   3026  N   LYS A 775      74.480  40.790  43.790  1.00  0.00           N
ATOM   3027  HN  LYS A 775      73.600  40.640  44.220  1.00  0.00           H
ATOM   3028  CA  LYS A 775      74.660  40.060  42.510  1.00  0.00           C
ATOM   3029  HA  LYS A 775      75.220  39.160  42.720  1.00  0.00           H
ATOM   3030  CB  LYS A 775      73.320  39.540  41.970  1.00  0.00           C
ATOM   3031  HB1 LYS A 775      73.040  38.830  42.790  1.00  0.00           H
ATOM   3032  HB2 LYS A 775      73.500  39.010  41.020  1.00  0.00           H
ATOM   3033  CG  LYS A 775      72.250  40.620  41.820  1.00  0.00           C
ATOM   3034  HG1 LYS A 775      72.570  41.510  41.250  1.00  0.00           H
ATOM   3035  HG2 LYS A 775      72.010  40.990  42.850  1.00  0.00           H
ATOM   3036  CD  LYS A 775      71.000  40.090  41.160  1.00  0.00           C
ATOM   3037  HD1 LYS A 775      71.070  39.010  41.390  1.00  0.00           H
ATOM   3038  HD2 LYS A 775      71.190  40.060  40.060  1.00  0.00           H
ATOM   3039  CE  LYS A 775      69.700  40.740  41.590  1.00  0.00           C
ATOM   3040  HE1 LYS A 775      69.630  41.760  41.180  1.00  0.00           H
ATOM   3041  HE2 LYS A 775      69.620  40.750  42.700  1.00  0.00           H
ATOM   3042  NZ  LYS A 775      68.600  39.880  41.110  1.00  0.00           N
ATOM   3043  HZ1 LYS A 775      68.640  39.890  40.070  1.00  0.00           H
ATOM   3044  HZ2 LYS A 775      67.700  40.360  41.300  1.00  0.00           H
ATOM   3045  HZ3 LYS A 775      68.700  38.910  41.460  1.00  0.00           H
ATOM   3046  C   LYS A 775      75.380  40.850  41.420  1.00  0.00           C
ATOM   3047  O   LYS A 775      75.920  40.280  40.530  1.00  0.00           O
ATOM   3048  N   THR A 776      75.400  42.180  41.520  1.00  0.00           N
ATOM   3049  HN  THR A 776      75.090  42.710  42.310  1.00  0.00           H
ATOM   3050  CA  THR A 776      76.020  43.050  40.500  1.00  0.00           C
ATOM   3051  HA  THR A 776      76.090  42.570  39.540  1.00  0.00           H
ATOM   3052  CB  THR A 776      75.280  44.420  40.030  1.00  0.00           C
ATOM   3053  HB  THR A 776      75.690  44.890  39.100  1.00  0.00           H
ATOM   3054  OG1 THR A 776      75.220  45.380  41.120  1.00  0.00           O
ATOM   3055  HG1 THR A 776      74.790  44.900  41.830  1.00  0.00           H
ATOM   3056  CG2 THR A 776      73.840  44.180  39.710  1.00  0.00           C
ATOM   3057 HG21 THR A 776      73.600  43.230  39.210  1.00  0.00           H
ATOM   3058 HG22 THR A 776      73.530  45.000  39.020  1.00  0.00           H
ATOM   3059 HG23 THR A 776      73.160  44.310  40.590  1.00  0.00           H
ATOM   3060  C   THR A 776      77.410  43.360  40.900  1.00  0.00           C
ATOM   3061  O   THR A 776      78.190  43.610  39.970  1.00  0.00           O
ATOM   3062  N   LYS A 777      77.760  43.330  42.180  1.00  0.00           N
ATOM   3063  HN  LYS A 777      77.010  43.320  42.840  1.00  0.00           H
ATOM   3064  CA  LYS A 777      79.100  43.410  42.600  1.00  0.00           C
ATOM   3065  HA  LYS A 777      79.550  44.320  42.260  1.00  0.00           H
ATOM   3066  CB  LYS A 777      79.140  43.550  44.090  1.00  0.00           C
ATOM   3067  HB1 LYS A 777      80.170  43.650  44.480  1.00  0.00           H
ATOM   3068  HB2 LYS A 777      78.770  42.550  44.400  1.00  0.00           H
ATOM   3069  CG  LYS A 777      78.270  44.610  44.720  1.00  0.00           C
ATOM   3070  HG1 LYS A 777      77.230  44.440  44.400  1.00  0.00           H
ATOM   3071  HG2 LYS A 777      78.740  45.580  44.430  1.00  0.00           H
ATOM   3072  CD  LYS A 777      78.240  44.660  46.220  1.00  0.00           C
ATOM   3073  HD1 LYS A 777      79.060  45.200  46.770  1.00  0.00           H
ATOM   3074  HD2 LYS A 777      78.140  43.640  46.660  1.00  0.00           H
ATOM   3075  CE  LYS A 777      76.960  45.470  46.740  1.00  0.00           C
ATOM   3076  HE1 LYS A 777      76.940  45.430  47.850  1.00  0.00           H
ATOM   3077  HE2 LYS A 777      76.030  45.020  46.340  1.00  0.00           H
ATOM   3078  NZ  LYS A 777      77.150  46.830  46.370  1.00  0.00           N
ATOM   3079  HZ1 LYS A 777      78.090  47.160  46.680  1.00  0.00           H
ATOM   3080  HZ2 LYS A 777      76.340  47.440  46.600  1.00  0.00           H
ATOM   3081  HZ3 LYS A 777      77.130  46.980  45.340  1.00  0.00           H
ATOM   3082  C   LYS A 777      80.090  42.210  42.230  1.00  0.00           C
ATOM   3083  O   LYS A 777      79.740  41.040  42.170  1.00  0.00           O
ATOM   3084  N   ARG A 778      81.340  42.510  41.890  1.00  0.00           N
ATOM   3085  HN  ARG A 778      81.760  43.410  41.920  1.00  0.00           H
ATOM   3086  CA  ARG A 778      82.290  41.500  41.440  1.00  0.00           C
ATOM   3087  HA  ARG A 778      81.750  40.720  40.930  1.00  0.00           H
ATOM   3088  CB  ARG A 778      83.330  42.060  40.430  1.00  0.00           C
ATOM   3089  HB1 ARG A 778      83.950  41.280  39.940  1.00  0.00           H
ATOM   3090  HB2 ARG A 778      84.080  42.770  40.840  1.00  0.00           H
ATOM   3091  CG  ARG A 778      82.640  42.730  39.180  1.00  0.00           C
ATOM   3092  HG1 ARG A 778      83.380  43.090  38.430  1.00  0.00           H
ATOM   3093  HG2 ARG A 778      82.050  43.580  39.570  1.00  0.00           H
ATOM   3094  CD  ARG A 778      81.610  41.890  38.450  1.00  0.00           C
ATOM   3095  HD1 ARG A 778      81.160  42.570  37.680  1.00  0.00           H
ATOM   3096  HD2 ARG A 778      80.910  41.540  39.240  1.00  0.00           H
ATOM   3097  NE  ARG A 778      82.210  40.710  37.790  1.00  0.00           N
ATOM   3098  HE  ARG A 778      83.170  40.580  38.020  1.00  0.00           H
ATOM   3099  CZ  ARG A 778      81.550  39.960  36.850  1.00  0.00           C
ATOM   3100  NH1 ARG A 778      80.290  40.150  36.600  1.00  0.00           N
ATOM   3101 HH11 ARG A 778      79.760  40.840  37.090  1.00  0.00           H
ATOM   3102 HH12 ARG A 778      79.770  39.520  36.020  1.00  0.00           H
ATOM   3103  NH2 ARG A 778      82.100  38.930  36.350  1.00  0.00           N
ATOM   3104 HH21 ARG A 778      83.090  38.850  36.420  1.00  0.00           H
ATOM   3105 HH22 ARG A 778      81.550  38.560  35.610  1.00  0.00           H
ATOM   3106  C   ARG A 778      82.950  40.770  42.520  1.00  0.00           C
ATOM   3107  O   ARG A 778      84.070  40.220  42.340  1.00  0.00           O
ATOM   3108  N   TYR A 779      82.250  40.580  43.620  1.00  0.00           N
ATOM   3109  HN  TYR A 779      81.290  40.820  43.710  1.00  0.00           H
ATOM   3110  CA  TYR A 779      82.830  39.700  44.680  1.00  0.00           C
ATOM   3111  HA  TYR A 779      83.830  39.340  44.520  1.00  0.00           H
ATOM   3112  CB  TYR A 779      82.870  40.360  46.120  1.00  0.00           C
ATOM   3113  HB1 TYR A 779      83.620  39.880  46.800  1.00  0.00           H
ATOM   3114  HB2 TYR A 779      81.870  40.360  46.590  1.00  0.00           H
ATOM   3115  CG  TYR A 779      83.210  41.850  45.970  1.00  0.00           C
ATOM   3116  CD1 TYR A 779      82.220  42.730  46.470  1.00  0.00           C
ATOM   3117  HD1 TYR A 779      81.230  42.480  46.830  1.00  0.00           H
ATOM   3118  CE1 TYR A 779      82.580  44.070  46.640  1.00  0.00           C
ATOM   3119  HE1 TYR A 779      81.950  44.820  47.080  1.00  0.00           H
ATOM   3120  CZ  TYR A 779      83.820  44.540  46.200  1.00  0.00           C
ATOM   3121  OH  TYR A 779      84.090  45.880  46.290  1.00  0.00           O
ATOM   3122  HH  TYR A 779      83.410  46.300  46.820  1.00  0.00           H
ATOM   3123  CD2 TYR A 779      84.410  42.340  45.440  1.00  0.00           C
ATOM   3124  HD2 TYR A 779      85.230  41.830  44.960  1.00  0.00           H
ATOM   3125  CE2 TYR A 779      84.770  43.720  45.570  1.00  0.00           C
ATOM   3126  HE2 TYR A 779      85.730  44.150  45.330  1.00  0.00           H
ATOM   3127  C   TYR A 779      81.870  38.500  44.810  1.00  0.00           C
ATOM   3128  O   TYR A 779      80.670  38.720  44.800  1.00  0.00           O
ATOM   3129  N   PHE A 780      82.370  37.310  45.070  1.00  0.00           N
ATOM   3130  HN  PHE A 780      83.370  37.200  45.070  1.00  0.00           H
ATOM   3131  CA  PHE A 780      81.630  36.040  45.200  1.00  0.00           C
ATOM   3132  HA  PHE A 780      82.380  35.420  45.660  1.00  0.00           H
ATOM   3133  CB  PHE A 780      80.520  36.100  46.310  1.00  0.00           C
ATOM   3134  HB1 PHE A 780      79.900  35.190  46.290  1.00  0.00           H
ATOM   3135  HB2 PHE A 780      79.950  37.030  46.100  1.00  0.00           H
ATOM   3136  CG  PHE A 780      81.250  36.170  47.680  1.00  0.00           C
ATOM   3137  CD1 PHE A 780      81.550  35.010  48.390  1.00  0.00           C
ATOM   3138  HD1 PHE A 780      81.290  34.080  47.920  1.00  0.00           H
ATOM   3139  CE1 PHE A 780      82.270  35.080  49.630  1.00  0.00           C
ATOM   3140  HE1 PHE A 780      82.570  34.150  50.100  1.00  0.00           H
ATOM   3141  CZ  PHE A 780      82.530  36.320  50.190  1.00  0.00           C
ATOM   3142  HZ  PHE A 780      83.210  36.310  51.030  1.00  0.00           H
ATOM   3143  CD2 PHE A 780      81.490  37.410  48.330  1.00  0.00           C
ATOM   3144  HD2 PHE A 780      81.140  38.240  47.750  1.00  0.00           H
ATOM   3145  CE2 PHE A 780      82.030  37.470  49.580  1.00  0.00           C
ATOM   3146  HE2 PHE A 780      82.110  38.420  50.110  1.00  0.00           H
ATOM   3147  C   PHE A 780      81.040  35.480  43.900  1.00  0.00           C
ATOM   3148  O   PHE A 780      80.420  36.140  43.070  1.00  0.00           O
ATOM   3149  N   PRO A 781      81.320  34.170  43.640  1.00  0.00           N
ATOM   3150  CD  PRO A 781      81.740  33.080  44.680  1.00  0.00           C
ATOM   3151  HD1 PRO A 781      81.410  33.360  45.700  1.00  0.00           H
ATOM   3152  HD2 PRO A 781      82.840  32.960  44.620  1.00  0.00           H
ATOM   3153  CA  PRO A 781      80.860  33.510  42.460  1.00  0.00           C
ATOM   3154  HA  PRO A 781      81.420  33.810  41.580  1.00  0.00           H
ATOM   3155  CB  PRO A 781      81.180  32.030  42.700  1.00  0.00           C
ATOM   3156  HB1 PRO A 781      82.250  31.830  42.440  1.00  0.00           H
ATOM   3157  HB2 PRO A 781      80.480  31.320  42.240  1.00  0.00           H
ATOM   3158  CG  PRO A 781      81.050  31.780  44.240  1.00  0.00           C
ATOM   3159  HG1 PRO A 781      79.960  31.890  44.430  1.00  0.00           H
ATOM   3160  HG2 PRO A 781      81.610  30.910  44.610  1.00  0.00           H
ATOM   3161  C   PRO A 781      79.390  33.770  42.170  1.00  0.00           C
ATOM   3162  O   PRO A 781      78.570  33.800  43.060  1.00  0.00           O
ATOM   3163  N   THR A 782      78.990  33.660  40.890  1.00  0.00           N
ATOM   3164  HN  THR A 782      79.550  33.440  40.100  1.00  0.00           H
ATOM   3165  CA  THR A 782      77.620  33.960  40.390  1.00  0.00           C
ATOM   3166  HA  THR A 782      77.460  35.020  40.590  1.00  0.00           H
ATOM   3167  CB  THR A 782      77.290  33.750  38.840  1.00  0.00           C
ATOM   3168  HB  THR A 782      76.230  33.980  38.660  1.00  0.00           H
ATOM   3169  OG1 THR A 782      77.700  32.450  38.350  1.00  0.00           O
ATOM   3170  HG1 THR A 782      78.340  32.120  38.990  1.00  0.00           H
ATOM   3171  CG2 THR A 782      78.100  34.830  38.080  1.00  0.00           C
ATOM   3172 HG21 THR A 782      78.420  34.430  37.100  1.00  0.00           H
ATOM   3173 HG22 THR A 782      79.040  34.950  38.650  1.00  0.00           H
ATOM   3174 HG23 THR A 782      77.520  35.780  37.950  1.00  0.00           H
ATOM   3175  C   THR A 782      76.540  33.110  41.080  1.00  0.00           C
ATOM   3176  O   THR A 782      75.470  33.650  41.250  1.00  0.00           O
ATOM   3177  N   LYS A 783      76.710  31.840  41.390  1.00  0.00           N
ATOM   3178  HN  LYS A 783      77.510  31.330  41.100  1.00  0.00           H
ATOM   3179  CA  LYS A 783      75.720  31.080  42.130  1.00  0.00           C
ATOM   3180  HA  LYS A 783      74.790  31.330  41.660  1.00  0.00           H
ATOM   3181  CB  LYS A 783      75.980  29.560  42.170  1.00  0.00           C
ATOM   3182  HB1 LYS A 783      77.030  29.360  42.480  1.00  0.00           H
ATOM   3183  HB2 LYS A 783      75.750  29.230  41.140  1.00  0.00           H
ATOM   3184  CG  LYS A 783      75.080  28.780  43.210  1.00  0.00           C
ATOM   3185  HG1 LYS A 783      75.310  29.150  44.240  1.00  0.00           H
ATOM   3186  HG2 LYS A 783      75.350  27.710  43.100  1.00  0.00           H
ATOM   3187  CD  LYS A 783      73.540  28.830  43.040  1.00  0.00           C
ATOM   3188  HD1 LYS A 783      73.030  29.800  43.100  1.00  0.00           H
ATOM   3189  HD2 LYS A 783      73.170  28.150  43.850  1.00  0.00           H
ATOM   3190  CE  LYS A 783      73.160  28.060  41.810  1.00  0.00           C
ATOM   3191  HE1 LYS A 783      73.360  26.970  41.880  1.00  0.00           H
ATOM   3192  HE2 LYS A 783      73.750  28.440  40.950  1.00  0.00           H
ATOM   3193  NZ  LYS A 783      71.710  28.330  41.500  1.00  0.00           N
ATOM   3194  HZ1 LYS A 783      71.420  28.720  40.590  1.00  0.00           H
ATOM   3195  HZ2 LYS A 783      71.390  29.010  42.220  1.00  0.00           H
ATOM   3196  HZ3 LYS A 783      71.100  27.560  41.870  1.00  0.00           H
ATOM   3197  C   LYS A 783      75.510  31.680  43.520  1.00  0.00           C
ATOM   3198  O   LYS A 783      74.360  32.030  43.890  1.00  0.00           O
ATOM   3199  N   VAL A 784      76.590  31.870  44.290  1.00  0.00           N
ATOM   3200  HN  VAL A 784      77.480  31.720  43.870  1.00  0.00           H
ATOM   3201  CA  VAL A 784      76.570  32.440  45.620  1.00  0.00           C
ATOM   3202  HA  VAL A 784      75.820  31.830  46.110  1.00  0.00           H
ATOM   3203  CB  VAL A 784      77.970  32.390  46.270  1.00  0.00           C
ATOM   3204  HB  VAL A 784      78.650  32.970  45.600  1.00  0.00           H
ATOM   3205  CG1 VAL A 784      78.030  33.040  47.710  1.00  0.00           C
ATOM   3206 HG11 VAL A 784      79.010  32.870  48.190  1.00  0.00           H
ATOM   3207 HG12 VAL A 784      77.140  32.830  48.320  1.00  0.00           H
ATOM   3208 HG13 VAL A 784      78.140  34.140  47.540  1.00  0.00           H
ATOM   3209  CG2 VAL A 784      78.390  30.970  46.350  1.00  0.00           C
ATOM   3210 HG21 VAL A 784      78.300  30.410  45.390  1.00  0.00           H
ATOM   3211 HG22 VAL A 784      77.960  30.370  47.180  1.00  0.00           H
ATOM   3212 HG23 VAL A 784      79.470  30.980  46.610  1.00  0.00           H
ATOM   3213  C   VAL A 784      76.040  33.830  45.720  1.00  0.00           C
ATOM   3214  O   VAL A 784      75.130  34.170  46.410  1.00  0.00           O
ATOM   3215  N   ARG A 785      76.560  34.760  44.890  1.00  0.00           N
ATOM   3216  HN  ARG A 785      77.260  34.580  44.220  1.00  0.00           H
ATOM   3217  CA  ARG A 785      76.140  36.090  44.980  1.00  0.00           C
ATOM   3218  HA  ARG A 785      76.100  36.400  46.010  1.00  0.00           H
ATOM   3219  CB  ARG A 785      77.060  37.110  44.430  1.00  0.00           C
ATOM   3220  HB1 ARG A 785      78.110  36.970  44.740  1.00  0.00           H
ATOM   3221  HB2 ARG A 785      76.750  38.110  44.760  1.00  0.00           H
ATOM   3222  CG  ARG A 785      77.380  37.220  42.930  1.00  0.00           C
ATOM   3223  HG1 ARG A 785      76.430  37.300  42.360  1.00  0.00           H
ATOM   3224  HG2 ARG A 785      77.910  36.300  42.580  1.00  0.00           H
ATOM   3225  CD  ARG A 785      78.260  38.410  42.570  1.00  0.00           C
ATOM   3226  HD1 ARG A 785      79.230  38.330  43.120  1.00  0.00           H
ATOM   3227  HD2 ARG A 785      77.650  39.260  42.940  1.00  0.00           H
ATOM   3228  NE  ARG A 785      78.360  38.460  41.060  1.00  0.00           N
ATOM   3229  HE  ARG A 785      77.670  39.030  40.590  1.00  0.00           H
ATOM   3230  CZ  ARG A 785      79.210  37.910  40.240  1.00  0.00           C
ATOM   3231  NH1 ARG A 785      80.280  37.220  40.670  1.00  0.00           N
ATOM   3232 HH11 ARG A 785      80.850  36.770  39.990  1.00  0.00           H
ATOM   3233 HH12 ARG A 785      80.380  37.150  41.670  1.00  0.00           H
ATOM   3234  NH2 ARG A 785      79.180  38.060  38.930  1.00  0.00           N
ATOM   3235 HH21 ARG A 785      79.880  37.560  38.430  1.00  0.00           H
ATOM   3236 HH22 ARG A 785      78.430  38.640  38.640  1.00  0.00           H
ATOM   3237  C   ARG A 785      74.800  36.360  44.480  1.00  0.00           C
ATOM   3238  O   ARG A 785      74.100  37.240  44.920  1.00  0.00           O
ATOM   3239  N   SER A 786      74.310  35.640  43.430  1.00  0.00           N
ATOM   3240  HN  SER A 786      74.890  35.060  42.860  1.00  0.00           H
ATOM   3241  CA  SER A 786      72.900  35.660  43.200  1.00  0.00           C
ATOM   3242  HA  SER A 786      72.550  36.680  43.350  1.00  0.00           H
ATOM   3243  CB  SER A 786      72.430  35.280  41.840  1.00  0.00           C
ATOM   3244  HB1 SER A 786      72.980  35.880  41.080  1.00  0.00           H
ATOM   3245  HB2 SER A 786      71.340  35.460  41.830  1.00  0.00           H
ATOM   3246  OG  SER A 786      72.790  33.940  41.550  1.00  0.00           O
ATOM   3247  HG1 SER A 786      73.750  33.950  41.570  1.00  0.00           H
ATOM   3248  C   SER A 786      72.070  35.010  44.310  1.00  0.00           C
ATOM   3249  O   SER A 786      71.020  35.530  44.670  1.00  0.00           O
ATOM   3250  N   THR A 787      72.600  33.880  44.920  1.00  0.00           N
ATOM   3251  HN  THR A 787      73.380  33.360  44.570  1.00  0.00           H
ATOM   3252  CA  THR A 787      71.940  33.430  46.210  1.00  0.00           C
ATOM   3253  HA  THR A 787      70.920  33.180  45.970  1.00  0.00           H
ATOM   3254  CB  THR A 787      72.590  32.200  46.800  1.00  0.00           C
ATOM   3255  HB  THR A 787      73.500  32.510  47.350  1.00  0.00           H
ATOM   3256  OG1 THR A 787      72.770  31.190  45.860  1.00  0.00           O
ATOM   3257  HG1 THR A 787      73.430  31.560  45.260  1.00  0.00           H
ATOM   3258  CG2 THR A 787      71.600  31.590  47.820  1.00  0.00           C
ATOM   3259 HG21 THR A 787      70.660  31.310  47.290  1.00  0.00           H
ATOM   3260 HG22 THR A 787      71.350  32.360  48.590  1.00  0.00           H
ATOM   3261 HG23 THR A 787      72.130  30.750  48.300  1.00  0.00           H
ATOM   3262  C   THR A 787      71.880  34.520  47.310  1.00  0.00           C
ATOM   3263  O   THR A 787      70.810  34.740  47.890  1.00  0.00           O
ATOM   3264  N   ILE A 788      72.940  35.390  47.590  1.00  0.00           N
ATOM   3265  HN  ILE A 788      73.820  35.420  47.120  1.00  0.00           H
ATOM   3266  CA  ILE A 788      72.780  36.480  48.540  1.00  0.00           C
ATOM   3267  HA  ILE A 788      72.510  35.920  49.410  1.00  0.00           H
ATOM   3268  CB  ILE A 788      74.160  37.130  48.840  1.00  0.00           C
ATOM   3269  HB  ILE A 788      74.480  37.460  47.820  1.00  0.00           H
ATOM   3270  CG2 ILE A 788      74.010  38.230  49.850  1.00  0.00           C
ATOM   3271 HG21 ILE A 788      73.300  39.080  49.700  1.00  0.00           H
ATOM   3272 HG22 ILE A 788      74.980  38.740  50.040  1.00  0.00           H
ATOM   3273 HG23 ILE A 788      73.510  37.810  50.740  1.00  0.00           H
ATOM   3274  CG1 ILE A 788      75.240  36.100  49.330  1.00  0.00           C
ATOM   3275 HG11 ILE A 788      76.180  36.640  49.580  1.00  0.00           H
ATOM   3276 HG12 ILE A 788      75.390  35.390  48.480  1.00  0.00           H
ATOM   3277  CD  ILE A 788      74.700  35.400  50.520  1.00  0.00           C
ATOM   3278  HD1 ILE A 788      73.850  34.690  50.410  1.00  0.00           H
ATOM   3279  HD2 ILE A 788      74.420  36.230  51.180  1.00  0.00           H
ATOM   3280  HD3 ILE A 788      75.500  34.830  51.050  1.00  0.00           H
ATOM   3281  C   ILE A 788      71.680  37.470  48.270  1.00  0.00           C
ATOM   3282  O   ILE A 788      70.860  37.920  49.130  1.00  0.00           O
ATOM   3283  N   SER A 789      71.500  37.890  46.980  1.00  0.00           N
ATOM   3284  HN  SER A 789      72.090  37.450  46.300  1.00  0.00           H
ATOM   3285  CA  SER A 789      70.440  38.750  46.460  1.00  0.00           C
ATOM   3286  HA  SER A 789      70.470  39.580  47.150  1.00  0.00           H
ATOM   3287  CB  SER A 789      70.770  39.380  45.140  1.00  0.00           C
ATOM   3288  HB1 SER A 789      70.060  40.230  44.990  1.00  0.00           H
ATOM   3289  HB2 SER A 789      70.770  38.660  44.300  1.00  0.00           H
ATOM   3290  OG  SER A 789      72.090  39.950  45.290  1.00  0.00           O
ATOM   3291  HG1 SER A 789      72.110  40.630  45.960  1.00  0.00           H
ATOM   3292  C   SER A 789      68.990  38.280  46.440  1.00  0.00           C
ATOM   3293  O   SER A 789      68.090  39.120  46.750  1.00  0.00           O
ATOM   3294  N   ASP A 790      68.660  36.990  46.140  1.00  0.00           N
ATOM   3295  HN  ASP A 790      69.340  36.360  45.790  1.00  0.00           H
ATOM   3296  CA  ASP A 790      67.270  36.580  46.080  1.00  0.00           C
ATOM   3297  HA  ASP A 790      66.630  37.280  45.560  1.00  0.00           H
ATOM   3298  CB  ASP A 790      67.220  35.180  45.370  1.00  0.00           C
ATOM   3299  HB1 ASP A 790      66.230  34.720  45.620  1.00  0.00           H
ATOM   3300  HB2 ASP A 790      68.040  34.510  45.700  1.00  0.00           H
ATOM   3301  CG  ASP A 790      67.270  35.390  43.870  1.00  0.00           C
ATOM   3302  OD1 ASP A 790      67.240  36.560  43.410  1.00  0.00           O
ATOM   3303  OD2 ASP A 790      67.130  34.360  43.140  1.00  0.00           O
ATOM   3304  C   ASP A 790      66.760  36.400  47.580  1.00  0.00           C
ATOM   3305  O   ASP A 790      65.590  36.320  47.790  1.00  0.00           O
ATOM   3306  N   PHE A 791      67.700  36.110  48.530  1.00  0.00           N
ATOM   3307  HN  PHE A 791      68.670  35.920  48.350  1.00  0.00           H
ATOM   3308  CA  PHE A 791      67.420  35.780  49.920  1.00  0.00           C
ATOM   3309  HA  PHE A 791      66.370  35.590  50.100  1.00  0.00           H
ATOM   3310  CB  PHE A 791      68.310  34.560  50.360  1.00  0.00           C
ATOM   3311  HB1 PHE A 791      68.470  34.490  51.450  1.00  0.00           H
ATOM   3312  HB2 PHE A 791      69.350  34.720  50.010  1.00  0.00           H
ATOM   3313  CG  PHE A 791      67.650  33.220  49.920  1.00  0.00           C
ATOM   3314  CD1 PHE A 791      67.900  32.740  48.620  1.00  0.00           C
ATOM   3315  HD1 PHE A 791      68.350  33.410  47.910  1.00  0.00           H
ATOM   3316  CE1 PHE A 791      67.480  31.450  48.240  1.00  0.00           C
ATOM   3317  HE1 PHE A 791      67.550  31.030  47.250  1.00  0.00           H
ATOM   3318  CZ  PHE A 791      66.700  30.730  49.220  1.00  0.00           C
ATOM   3319  HZ  PHE A 791      66.280  29.810  48.860  1.00  0.00           H
ATOM   3320  CD2 PHE A 791      66.970  32.420  50.910  1.00  0.00           C
ATOM   3321  HD2 PHE A 791      66.670  32.850  51.850  1.00  0.00           H
ATOM   3322  CE2 PHE A 791      66.450  31.220  50.440  1.00  0.00           C
ATOM   3323  HE2 PHE A 791      65.920  30.660  51.180  1.00  0.00           H
ATOM   3324  C   PHE A 791      67.730  37.010  50.820  1.00  0.00           C
ATOM   3325  O   PHE A 791      67.740  36.910  52.040  1.00  0.00           O
ATOM   3326  N   ALA A 792      68.000  38.200  50.200  1.00  0.00           N
ATOM   3327  HN  ALA A 792      67.960  38.220  49.210  1.00  0.00           H
ATOM   3328  CA  ALA A 792      68.470  39.400  50.810  1.00  0.00           C
ATOM   3329  HA  ALA A 792      69.500  39.290  51.100  1.00  0.00           H
ATOM   3330  CB  ALA A 792      68.400  40.450  49.700  1.00  0.00           C
ATOM   3331  HB1 ALA A 792      69.360  40.390  49.140  1.00  0.00           H
ATOM   3332  HB2 ALA A 792      68.320  41.460  50.140  1.00  0.00           H
ATOM   3333  HB3 ALA A 792      67.650  40.360  48.890  1.00  0.00           H
ATOM   3334  C   ALA A 792      67.650  39.770  51.980  1.00  0.00           C
ATOM   3335  O   ALA A 792      68.210  40.070  53.030  1.00  0.00           O
ATOM   3336  N   VAL A 793      66.290  39.770  51.950  1.00  0.00           N
ATOM   3337  HN  VAL A 793      65.830  39.470  51.120  1.00  0.00           H
ATOM   3338  CA  VAL A 793      65.450  40.220  53.130  1.00  0.00           C
ATOM   3339  HA  VAL A 793      65.780  41.230  53.350  1.00  0.00           H
ATOM   3340  CB  VAL A 793      63.930  40.440  52.880  1.00  0.00           C
ATOM   3341  HB  VAL A 793      63.540  39.510  52.410  1.00  0.00           H
ATOM   3342  CG1 VAL A 793      63.110  40.700  54.200  1.00  0.00           C
ATOM   3343 HG11 VAL A 793      62.030  40.910  54.040  1.00  0.00           H
ATOM   3344 HG12 VAL A 793      63.670  41.490  54.760  1.00  0.00           H
ATOM   3345 HG13 VAL A 793      63.080  39.850  54.920  1.00  0.00           H
ATOM   3346  CG2 VAL A 793      63.810  41.620  51.880  1.00  0.00           C
ATOM   3347 HG21 VAL A 793      62.770  41.930  51.640  1.00  0.00           H
ATOM   3348 HG22 VAL A 793      64.350  41.410  50.930  1.00  0.00           H
ATOM   3349 HG23 VAL A 793      64.350  42.520  52.240  1.00  0.00           H
ATOM   3350  C   VAL A 793      65.720  39.450  54.370  1.00  0.00           C
ATOM   3351  O   VAL A 793      66.130  40.060  55.290  1.00  0.00           O
ATOM   3352  N   PHE A 794      65.500  38.110  54.340  1.00  0.00           N
ATOM   3353  HN  PHE A 794      65.140  37.710  53.500  1.00  0.00           H
ATOM   3354  CA  PHE A 794      65.730  37.290  55.490  1.00  0.00           C
ATOM   3355  HA  PHE A 794      65.180  37.790  56.270  1.00  0.00           H
ATOM   3356  CB  PHE A 794      65.320  35.870  55.130  1.00  0.00           C
ATOM   3357  HB1 PHE A 794      65.930  35.410  54.330  1.00  0.00           H
ATOM   3358  HB2 PHE A 794      64.220  35.930  54.940  1.00  0.00           H
ATOM   3359  CG  PHE A 794      65.270  34.870  56.270  1.00  0.00           C
ATOM   3360  CD1 PHE A 794      64.320  35.010  57.300  1.00  0.00           C
ATOM   3361  HD1 PHE A 794      63.600  35.810  57.380  1.00  0.00           H
ATOM   3362  CE1 PHE A 794      64.460  34.150  58.380  1.00  0.00           C
ATOM   3363  HE1 PHE A 794      63.770  34.220  59.210  1.00  0.00           H
ATOM   3364  CZ  PHE A 794      65.430  33.160  58.520  1.00  0.00           C
ATOM   3365  HZ  PHE A 794      65.430  32.470  59.360  1.00  0.00           H
ATOM   3366  CD2 PHE A 794      66.300  33.920  56.390  1.00  0.00           C
ATOM   3367  HD2 PHE A 794      67.020  33.810  55.600  1.00  0.00           H
ATOM   3368  CE2 PHE A 794      66.430  33.030  57.550  1.00  0.00           C
ATOM   3369  HE2 PHE A 794      67.200  32.270  57.540  1.00  0.00           H
ATOM   3370  C   PHE A 794      67.230  37.310  55.990  1.00  0.00           C
ATOM   3371  O   PHE A 794      67.590  37.310  57.170  1.00  0.00           O
ATOM   3372  N   LEU A 795      68.180  37.390  55.070  1.00  0.00           N
ATOM   3373  HN  LEU A 795      68.020  37.230  54.110  1.00  0.00           H
ATOM   3374  CA  LEU A 795      69.600  37.620  55.440  1.00  0.00           C
ATOM   3375  HA  LEU A 795      69.840  36.870  56.170  1.00  0.00           H
ATOM   3376  CB  LEU A 795      70.560  37.550  54.190  1.00  0.00           C
ATOM   3377  HB1 LEU A 795      71.590  37.660  54.600  1.00  0.00           H
ATOM   3378  HB2 LEU A 795      70.440  38.340  53.420  1.00  0.00           H
ATOM   3379  CG  LEU A 795      70.570  36.120  53.540  1.00  0.00           C
ATOM   3380  HG  LEU A 795      69.540  35.810  53.300  1.00  0.00           H
ATOM   3381  CD1 LEU A 795      71.370  36.320  52.290  1.00  0.00           C
ATOM   3382 HD11 LEU A 795      71.610  35.330  51.840  1.00  0.00           H
ATOM   3383 HD12 LEU A 795      72.400  36.620  52.580  1.00  0.00           H
ATOM   3384 HD13 LEU A 795      70.910  37.010  51.540  1.00  0.00           H
ATOM   3385  CD2 LEU A 795      71.250  35.100  54.480  1.00  0.00           C
ATOM   3386 HD21 LEU A 795      72.150  35.420  55.040  1.00  0.00           H
ATOM   3387 HD22 LEU A 795      71.550  34.290  53.780  1.00  0.00           H
ATOM   3388 HD23 LEU A 795      70.480  34.790  55.230  1.00  0.00           H
ATOM   3389  C   LEU A 795      69.760  38.950  56.130  1.00  0.00           C
ATOM   3390  O   LEU A 795      70.390  39.020  57.150  1.00  0.00           O
ATOM   3391  N   THR A 796      69.090  40.010  55.660  1.00  0.00           N
ATOM   3392  HN  THR A 796      68.510  39.880  54.860  1.00  0.00           H
ATOM   3393  CA  THR A 796      69.120  41.300  56.330  1.00  0.00           C
ATOM   3394  HA  THR A 796      70.120  41.700  56.400  1.00  0.00           H
ATOM   3395  CB  THR A 796      68.290  42.460  55.670  1.00  0.00           C
ATOM   3396  HB  THR A 796      67.220  42.180  55.550  1.00  0.00           H
ATOM   3397  OG1 THR A 796      68.780  42.690  54.370  1.00  0.00           O
ATOM   3398  HG1 THR A 796      68.690  41.860  53.890  1.00  0.00           H
ATOM   3399  CG2 THR A 796      68.370  43.840  56.460  1.00  0.00           C
ATOM   3400 HG21 THR A 796      67.860  43.710  57.430  1.00  0.00           H
ATOM   3401 HG22 THR A 796      68.000  44.700  55.850  1.00  0.00           H
ATOM   3402 HG23 THR A 796      69.330  44.150  56.940  1.00  0.00           H
ATOM   3403  C   THR A 796      68.580  41.100  57.760  1.00  0.00           C
ATOM   3404  O   THR A 796      69.210  41.480  58.740  1.00  0.00           O
ATOM   3405  N   ILE A 797      67.440  40.420  57.980  1.00  0.00           N
ATOM   3406  HN  ILE A 797      66.850  40.090  57.250  1.00  0.00           H
ATOM   3407  CA  ILE A 797      66.970  40.140  59.330  1.00  0.00           C
ATOM   3408  HA  ILE A 797      66.840  41.120  59.770  1.00  0.00           H
ATOM   3409  CB  ILE A 797      65.570  39.540  59.370  1.00  0.00           C
ATOM   3410  HB  ILE A 797      65.590  38.510  58.950  1.00  0.00           H
ATOM   3411  CG2 ILE A 797      65.010  39.330  60.840  1.00  0.00           C
ATOM   3412 HG21 ILE A 797      64.010  38.860  60.850  1.00  0.00           H
ATOM   3413 HG22 ILE A 797      65.030  40.290  61.380  1.00  0.00           H
ATOM   3414 HG23 ILE A 797      65.460  38.530  61.470  1.00  0.00           H
ATOM   3415  CG1 ILE A 797      64.590  40.340  58.490  1.00  0.00           C
ATOM   3416 HG11 ILE A 797      63.630  39.790  58.500  1.00  0.00           H
ATOM   3417 HG12 ILE A 797      64.980  40.350  57.450  1.00  0.00           H
ATOM   3418  CD  ILE A 797      64.170  41.700  58.970  1.00  0.00           C
ATOM   3419  HD1 ILE A 797      63.790  41.700  60.020  1.00  0.00           H
ATOM   3420  HD2 ILE A 797      63.380  42.040  58.250  1.00  0.00           H
ATOM   3421  HD3 ILE A 797      64.990  42.440  58.940  1.00  0.00           H
ATOM   3422  C   ILE A 797      67.900  39.410  60.300  1.00  0.00           C
ATOM   3423  O   ILE A 797      68.160  39.830  61.480  1.00  0.00           O
ATOM   3424  N   VAL A 798      68.410  38.250  59.810  1.00  0.00           N
ATOM   3425  HN  VAL A 798      68.010  37.960  58.940  1.00  0.00           H
ATOM   3426  CA  VAL A 798      69.360  37.380  60.520  1.00  0.00           C
ATOM   3427  HA  VAL A 798      68.820  36.980  61.360  1.00  0.00           H
ATOM   3428  CB  VAL A 798      69.690  36.180  59.600  1.00  0.00           C
ATOM   3429  HB  VAL A 798      69.860  36.560  58.570  1.00  0.00           H
ATOM   3430  CG1 VAL A 798      70.860  35.410  60.090  1.00  0.00           C
ATOM   3431 HG11 VAL A 798      71.810  35.970  60.180  1.00  0.00           H
ATOM   3432 HG12 VAL A 798      71.000  34.470  59.530  1.00  0.00           H
ATOM   3433 HG13 VAL A 798      70.630  35.150  61.150  1.00  0.00           H
ATOM   3434  CG2 VAL A 798      68.430  35.170  59.620  1.00  0.00           C
ATOM   3435 HG21 VAL A 798      67.460  35.690  59.850  1.00  0.00           H
ATOM   3436 HG22 VAL A 798      68.590  34.490  60.470  1.00  0.00           H
ATOM   3437 HG23 VAL A 798      68.480  34.590  58.680  1.00  0.00           H
ATOM   3438  C   VAL A 798      70.650  38.100  60.890  1.00  0.00           C
ATOM   3439  O   VAL A 798      71.110  37.930  62.050  1.00  0.00           O
ATOM   3440  N   ILE A 799      71.310  38.820  59.980  1.00  0.00           N
ATOM   3441  HN  ILE A 799      70.970  38.950  59.050  1.00  0.00           H
ATOM   3442  CA  ILE A 799      72.510  39.580  60.260  1.00  0.00           C
ATOM   3443  HA  ILE A 799      73.220  38.890  60.680  1.00  0.00           H
ATOM   3444  CB  ILE A 799      73.060  40.020  58.950  1.00  0.00           C
ATOM   3445  HB  ILE A 799      72.230  40.370  58.300  1.00  0.00           H
ATOM   3446  CG2 ILE A 799      74.230  41.050  58.980  1.00  0.00           C
ATOM   3447 HG21 ILE A 799      74.610  41.470  58.020  1.00  0.00           H
ATOM   3448 HG22 ILE A 799      75.130  40.600  59.430  1.00  0.00           H
ATOM   3449 HG23 ILE A 799      73.870  41.960  59.510  1.00  0.00           H
ATOM   3450  CG1 ILE A 799      73.490  38.690  58.150  1.00  0.00           C
ATOM   3451 HG11 ILE A 799      72.780  37.860  58.330  1.00  0.00           H
ATOM   3452 HG12 ILE A 799      74.500  38.450  58.560  1.00  0.00           H
ATOM   3453  CD  ILE A 799      73.550  39.010  56.600  1.00  0.00           C
ATOM   3454  HD1 ILE A 799      72.560  39.120  56.110  1.00  0.00           H
ATOM   3455  HD2 ILE A 799      74.160  38.200  56.140  1.00  0.00           H
ATOM   3456  HD3 ILE A 799      74.180  39.900  56.390  1.00  0.00           H
ATOM   3457  C   ILE A 799      72.370  40.730  61.180  1.00  0.00           C
ATOM   3458  O   ILE A 799      73.170  41.030  62.080  1.00  0.00           O
ATOM   3459  N   MET A 800      71.230  41.350  61.160  1.00  0.00           N
ATOM   3460  HN  MET A 800      70.600  41.210  60.410  1.00  0.00           H
ATOM   3461  CA  MET A 800      70.800  42.400  62.140  1.00  0.00           C
ATOM   3462  HA  MET A 800      71.700  42.980  62.340  1.00  0.00           H
ATOM   3463  CB  MET A 800      69.690  43.310  61.490  1.00  0.00           C
ATOM   3464  HB1 MET A 800      69.640  44.150  62.220  1.00  0.00           H
ATOM   3465  HB2 MET A 800      68.760  42.770  61.200  1.00  0.00           H
ATOM   3466  CG  MET A 800      70.260  43.990  60.160  1.00  0.00           C
ATOM   3467  HG1 MET A 800      69.400  44.410  59.600  1.00  0.00           H
ATOM   3468  HG2 MET A 800      70.750  43.180  59.580  1.00  0.00           H
ATOM   3469  SD  MET A 800      71.510  45.300  60.200  1.00  0.00           S
ATOM   3470  CE  MET A 800      73.070  44.470  60.440  1.00  0.00           C
ATOM   3471  HE1 MET A 800      73.430  44.060  59.470  1.00  0.00           H
ATOM   3472  HE2 MET A 800      72.910  43.660  61.180  1.00  0.00           H
ATOM   3473  HE3 MET A 800      73.860  45.170  60.780  1.00  0.00           H
ATOM   3474  C   MET A 800      70.360  41.780  63.470  1.00  0.00           C
ATOM   3475  O   MET A 800      70.500  42.410  64.500  1.00  0.00           O
ATOM   3476  N   VAL A 801      69.860  40.560  63.590  1.00  0.00           N
ATOM   3477  HN  VAL A 801      69.530  40.060  62.790  1.00  0.00           H
ATOM   3478  CA  VAL A 801      69.770  39.940  64.870  1.00  0.00           C
ATOM   3479  HA  VAL A 801      69.440  40.610  65.640  1.00  0.00           H
ATOM   3480  CB  VAL A 801      68.780  38.720  64.730  1.00  0.00           C
ATOM   3481  HB  VAL A 801      69.020  38.120  63.840  1.00  0.00           H
ATOM   3482  CG1 VAL A 801      68.880  37.720  65.980  1.00  0.00           C
ATOM   3483 HG11 VAL A 801      68.280  36.800  65.850  1.00  0.00           H
ATOM   3484 HG12 VAL A 801      68.610  38.350  66.850  1.00  0.00           H
ATOM   3485 HG13 VAL A 801      69.940  37.440  66.140  1.00  0.00           H
ATOM   3486  CG2 VAL A 801      67.380  39.330  64.450  1.00  0.00           C
ATOM   3487 HG21 VAL A 801      66.840  38.560  63.850  1.00  0.00           H
ATOM   3488 HG22 VAL A 801      67.440  40.290  63.910  1.00  0.00           H
ATOM   3489 HG23 VAL A 801      66.910  39.610  65.420  1.00  0.00           H
ATOM   3490  C   VAL A 801      71.040  39.490  65.530  1.00  0.00           C
ATOM   3491  O   VAL A 801      71.200  39.640  66.770  1.00  0.00           O
ATOM   3492  N   THR A 802      71.980  38.930  64.760  1.00  0.00           N
ATOM   3493  HN  THR A 802      71.980  38.880  63.770  1.00  0.00           H
ATOM   3494  CA  THR A 802      73.290  38.450  65.240  1.00  0.00           C
ATOM   3495  HA  THR A 802      73.060  37.950  66.170  1.00  0.00           H
ATOM   3496  CB  THR A 802      73.920  37.430  64.300  1.00  0.00           C
ATOM   3497  HB  THR A 802      74.930  37.150  64.670  1.00  0.00           H
ATOM   3498  OG1 THR A 802      73.970  37.830  62.960  1.00  0.00           O
ATOM   3499  HG1 THR A 802      73.060  37.710  62.700  1.00  0.00           H
ATOM   3500  CG2 THR A 802      73.080  36.140  64.370  1.00  0.00           C
ATOM   3501 HG21 THR A 802      72.110  36.380  63.890  1.00  0.00           H
ATOM   3502 HG22 THR A 802      72.970  35.820  65.430  1.00  0.00           H
ATOM   3503 HG23 THR A 802      73.580  35.380  63.710  1.00  0.00           H
ATOM   3504  C   THR A 802      74.290  39.600  65.580  1.00  0.00           C
ATOM   3505  O   THR A 802      75.090  39.370  66.460  1.00  0.00           O
ATOM   3506  N   ILE A 803      74.180  40.800  64.820  1.00  0.00           N
ATOM   3507  HN  ILE A 803      73.410  40.900  64.200  1.00  0.00           H
ATOM   3508  CA  ILE A 803      75.130  41.880  65.120  1.00  0.00           C
ATOM   3509  HA  ILE A 803      76.140  41.500  65.100  1.00  0.00           H
ATOM   3510  CB  ILE A 803      75.390  43.030  64.150  1.00  0.00           C
ATOM   3511  HB  ILE A 803      75.450  42.640  63.120  1.00  0.00           H
ATOM   3512  CG2 ILE A 803      74.220  44.050  64.070  1.00  0.00           C
ATOM   3513 HG21 ILE A 803      74.300  44.750  63.220  1.00  0.00           H
ATOM   3514 HG22 ILE A 803      74.300  44.650  65.000  1.00  0.00           H
ATOM   3515 HG23 ILE A 803      73.310  43.430  63.920  1.00  0.00           H
ATOM   3516  CG1 ILE A 803      76.650  43.800  64.470  1.00  0.00           C
ATOM   3517 HG11 ILE A 803      77.440  43.030  64.640  1.00  0.00           H
ATOM   3518 HG12 ILE A 803      76.820  44.350  65.420  1.00  0.00           H
ATOM   3519  CD  ILE A 803      77.120  44.740  63.410  1.00  0.00           C
ATOM   3520  HD1 ILE A 803      76.630  45.720  63.590  1.00  0.00           H
ATOM   3521  HD2 ILE A 803      76.980  44.260  62.410  1.00  0.00           H
ATOM   3522  HD3 ILE A 803      78.180  45.020  63.490  1.00  0.00           H
ATOM   3523  C   ILE A 803      74.940  42.340  66.560  1.00  0.00           C
ATOM   3524  O   ILE A 803      75.860  42.740  67.330  1.00  0.00           O
ATOM   3525  N   ASP A 804      73.620  42.320  66.930  1.00  0.00           N
ATOM   3526  HN  ASP A 804      72.910  42.130  66.260  1.00  0.00           H
ATOM   3527  CA  ASP A 804      73.120  42.650  68.220  1.00  0.00           C
ATOM   3528  HA  ASP A 804      73.560  43.630  68.360  1.00  0.00           H
ATOM   3529  CB  ASP A 804      71.620  42.870  68.150  1.00  0.00           C
ATOM   3530  HB1 ASP A 804      70.960  41.980  68.160  1.00  0.00           H
ATOM   3531  HB2 ASP A 804      71.230  43.360  67.240  1.00  0.00           H
ATOM   3532  CG  ASP A 804      71.260  43.730  69.320  1.00  0.00           C
ATOM   3533  OD1 ASP A 804      70.720  43.130  70.250  1.00  0.00           O
ATOM   3534  OD2 ASP A 804      71.450  45.010  69.300  1.00  0.00           O
ATOM   3535  C   ASP A 804      73.620  41.710  69.370  1.00  0.00           C
ATOM   3536  O   ASP A 804      73.770  42.050  70.540  1.00  0.00           O
ATOM   3537  N   TYR A 805      73.740  40.410  69.070  1.00  0.00           N
ATOM   3538  HN  TYR A 805      73.480  40.190  68.130  1.00  0.00           H
ATOM   3539  CA  TYR A 805      74.360  39.390  69.880  1.00  0.00           C
ATOM   3540  HA  TYR A 805      73.970  39.460  70.900  1.00  0.00           H
ATOM   3541  CB  TYR A 805      74.210  37.890  69.340  1.00  0.00           C
ATOM   3542  HB1 TYR A 805      74.830  37.310  70.060  1.00  0.00           H
ATOM   3543  HB2 TYR A 805      74.690  37.910  68.340  1.00  0.00           H
ATOM   3544  CG  TYR A 805      72.870  37.350  69.290  1.00  0.00           C
ATOM   3545  CD1 TYR A 805      72.630  36.320  68.300  1.00  0.00           C
ATOM   3546  HD1 TYR A 805      73.330  36.090  67.510  1.00  0.00           H
ATOM   3547  CE1 TYR A 805      71.340  35.710  68.170  1.00  0.00           C
ATOM   3548  HE1 TYR A 805      71.220  34.960  67.400  1.00  0.00           H
ATOM   3549  CZ  TYR A 805      70.380  36.020  69.060  1.00  0.00           C
ATOM   3550  OH  TYR A 805      69.220  35.370  68.970  1.00  0.00           O
ATOM   3551  HH  TYR A 805      68.670  35.640  69.710  1.00  0.00           H
ATOM   3552  CD2 TYR A 805      71.880  37.660  70.200  1.00  0.00           C
ATOM   3553  HD2 TYR A 805      72.050  38.200  71.130  1.00  0.00           H
ATOM   3554  CE2 TYR A 805      70.570  37.010  70.050  1.00  0.00           C
ATOM   3555  HE2 TYR A 805      69.800  37.150  70.800  1.00  0.00           H
ATOM   3556  C   TYR A 805      75.880  39.720  70.090  1.00  0.00           C
ATOM   3557  O   TYR A 805      76.320  39.830  71.160  1.00  0.00           O
ATOM   3558  N   LEU A 806      76.590  39.980  69.030  1.00  0.00           N
ATOM   3559  HN  LEU A 806      76.170  40.050  68.130  1.00  0.00           H
ATOM   3560  CA  LEU A 806      78.040  40.270  69.150  1.00  0.00           C
ATOM   3561  HA  LEU A 806      78.520  39.600  69.850  1.00  0.00           H
ATOM   3562  CB  LEU A 806      78.770  40.130  67.770  1.00  0.00           C
ATOM   3563  HB1 LEU A 806      79.830  40.460  67.830  1.00  0.00           H
ATOM   3564  HB2 LEU A 806      78.310  40.800  67.010  1.00  0.00           H
ATOM   3565  CG  LEU A 806      78.880  38.680  67.250  1.00  0.00           C
ATOM   3566  HG  LEU A 806      77.940  38.110  67.290  1.00  0.00           H
ATOM   3567  CD1 LEU A 806      79.360  38.680  65.820  1.00  0.00           C
ATOM   3568 HD11 LEU A 806      79.320  37.660  65.380  1.00  0.00           H
ATOM   3569 HD12 LEU A 806      80.320  39.230  65.840  1.00  0.00           H
ATOM   3570 HD13 LEU A 806      78.680  39.230  65.140  1.00  0.00           H
ATOM   3571  CD2 LEU A 806      79.860  37.840  68.150  1.00  0.00           C
ATOM   3572 HD21 LEU A 806      80.030  36.850  67.660  1.00  0.00           H
ATOM   3573 HD22 LEU A 806      79.290  37.570  69.060  1.00  0.00           H
ATOM   3574 HD23 LEU A 806      80.770  38.380  68.490  1.00  0.00           H
ATOM   3575  C   LEU A 806      78.440  41.670  69.700  1.00  0.00           C
ATOM   3576  O   LEU A 806      79.540  41.730  70.320  1.00  0.00           O
ATOM   3577  N   VAL A 807      77.640  42.720  69.560  1.00  0.00           N
ATOM   3578  HN  VAL A 807      76.900  42.660  68.900  1.00  0.00           H
ATOM   3579  CA  VAL A 807      77.960  43.930  70.040  1.00  0.00           C
ATOM   3580  HA  VAL A 807      78.970  44.300  70.050  1.00  0.00           H
ATOM   3581  CB  VAL A 807      77.310  45.080  69.260  1.00  0.00           C
ATOM   3582  HB  VAL A 807      76.300  44.930  68.820  1.00  0.00           H
ATOM   3583  CG1 VAL A 807      77.390  46.420  70.040  1.00  0.00           C
ATOM   3584 HG11 VAL A 807      76.610  46.480  70.830  1.00  0.00           H
ATOM   3585 HG12 VAL A 807      77.400  47.250  69.300  1.00  0.00           H
ATOM   3586 HG13 VAL A 807      78.390  46.530  70.510  1.00  0.00           H
ATOM   3587  CG2 VAL A 807      78.170  45.330  67.920  1.00  0.00           C
ATOM   3588 HG21 VAL A 807      78.720  44.410  67.620  1.00  0.00           H
ATOM   3589 HG22 VAL A 807      78.830  46.210  68.070  1.00  0.00           H
ATOM   3590 HG23 VAL A 807      77.510  45.590  67.070  1.00  0.00           H
ATOM   3591  C   VAL A 807      77.520  44.100  71.560  1.00  0.00           C
ATOM   3592  O   VAL A 807      78.270  44.420  72.460  1.00  0.00           O
ATOM   3593  N   GLY A 808      76.200  43.840  71.790  1.00  0.00           N
ATOM   3594  HN  GLY A 808      75.590  43.880  71.010  1.00  0.00           H
ATOM   3595  CA  GLY A 808      75.580  43.560  73.010  1.00  0.00           C
ATOM   3596  HA1 GLY A 808      76.310  43.100  73.650  1.00  0.00           H
ATOM   3597  HA2 GLY A 808      74.700  42.960  72.800  1.00  0.00           H
ATOM   3598  C   GLY A 808      75.120  44.720  73.820  1.00  0.00           C
ATOM   3599  O   GLY A 808      74.970  44.590  75.040  1.00  0.00           O
ATOM   3600  N   VAL A 809      75.000  45.850  73.160  1.00  0.00           N
ATOM   3601  HN  VAL A 809      75.080  45.870  72.170  1.00  0.00           H
ATOM   3602  CA  VAL A 809      74.630  47.120  73.760  1.00  0.00           C
ATOM   3603  HA  VAL A 809      74.830  47.120  74.820  1.00  0.00           H
ATOM   3604  CB  VAL A 809      75.290  48.290  73.110  1.00  0.00           C
ATOM   3605  HB  VAL A 809      75.130  48.270  72.010  1.00  0.00           H
ATOM   3606  CG1 VAL A 809      74.710  49.610  73.630  1.00  0.00           C
ATOM   3607 HG11 VAL A 809      74.660  49.780  74.720  1.00  0.00           H
ATOM   3608 HG12 VAL A 809      73.690  49.730  73.190  1.00  0.00           H
ATOM   3609 HG13 VAL A 809      75.290  50.440  73.170  1.00  0.00           H
ATOM   3610  CG2 VAL A 809      76.870  48.220  73.330  1.00  0.00           C
ATOM   3611 HG21 VAL A 809      77.300  47.520  72.590  1.00  0.00           H
ATOM   3612 HG22 VAL A 809      77.020  47.800  74.360  1.00  0.00           H
ATOM   3613 HG23 VAL A 809      77.320  49.230  73.450  1.00  0.00           H
ATOM   3614  C   VAL A 809      73.160  47.140  73.540  1.00  0.00           C
ATOM   3615  O   VAL A 809      72.740  47.090  72.390  1.00  0.00           O
ATOM   3616  N   PRO A 810      72.210  47.090  74.510  1.00  0.00           N
ATOM   3617  CD  PRO A 810      72.550  47.310  76.000  1.00  0.00           C
ATOM   3618  HD1 PRO A 810      72.790  48.380  76.190  1.00  0.00           H
ATOM   3619  HD2 PRO A 810      73.300  46.560  76.340  1.00  0.00           H
ATOM   3620  CA  PRO A 810      70.970  46.320  74.350  1.00  0.00           C
ATOM   3621  HA  PRO A 810      71.150  45.390  73.820  1.00  0.00           H
ATOM   3622  CB  PRO A 810      70.520  46.040  75.770  1.00  0.00           C
ATOM   3623  HB1 PRO A 810      70.880  45.020  76.040  1.00  0.00           H
ATOM   3624  HB2 PRO A 810      69.430  45.880  75.840  1.00  0.00           H
ATOM   3625  CG  PRO A 810      71.230  47.040  76.720  1.00  0.00           C
ATOM   3626  HG1 PRO A 810      70.720  48.020  76.630  1.00  0.00           H
ATOM   3627  HG2 PRO A 810      71.250  46.700  77.780  1.00  0.00           H
ATOM   3628  C   PRO A 810      69.870  47.080  73.620  1.00  0.00           C
ATOM   3629  O   PRO A 810      69.090  47.830  74.190  1.00  0.00           O
ATOM   3630  N   SER A 811      69.730  46.830  72.300  1.00  0.00           N
ATOM   3631  HN  SER A 811      70.330  46.310  71.690  1.00  0.00           H
ATOM   3632  CA  SER A 811      68.660  47.330  71.490  1.00  0.00           C
ATOM   3633  HA  SER A 811      68.590  48.410  71.450  1.00  0.00           H
ATOM   3634  CB  SER A 811      68.910  47.030  69.990  1.00  0.00           C
ATOM   3635  HB1 SER A 811      69.770  47.570  69.540  1.00  0.00           H
ATOM   3636  HB2 SER A 811      68.010  47.390  69.440  1.00  0.00           H
ATOM   3637  OG  SER A 811      69.000  45.590  69.790  1.00  0.00           O
ATOM   3638  HG1 SER A 811      69.940  45.430  69.670  1.00  0.00           H
ATOM   3639  C   SER A 811      67.320  46.780  72.030  1.00  0.00           C
ATOM   3640  O   SER A 811      67.220  45.560  72.240  1.00  0.00           O
ATOM   3641  N   PRO A 812      66.260  47.570  72.200  1.00  0.00           N
ATOM   3642  CD  PRO A 812      66.240  48.980  72.100  1.00  0.00           C
ATOM   3643  HD1 PRO A 812      66.320  49.100  71.000  1.00  0.00           H
ATOM   3644  HD2 PRO A 812      67.040  49.410  72.740  1.00  0.00           H
ATOM   3645  CA  PRO A 812      64.860  47.010  72.230  1.00  0.00           C
ATOM   3646  HA  PRO A 812      64.750  46.530  73.190  1.00  0.00           H
ATOM   3647  CB  PRO A 812      64.010  48.230  72.070  1.00  0.00           C
ATOM   3648  HB1 PRO A 812      63.070  48.110  72.640  1.00  0.00           H
ATOM   3649  HB2 PRO A 812      63.800  48.320  70.980  1.00  0.00           H
ATOM   3650  CG  PRO A 812      64.790  49.430  72.480  1.00  0.00           C
ATOM   3651  HG1 PRO A 812      64.470  50.390  72.020  1.00  0.00           H
ATOM   3652  HG2 PRO A 812      64.820  49.580  73.570  1.00  0.00           H
ATOM   3653  C   PRO A 812      64.510  45.960  71.260  1.00  0.00           C
ATOM   3654  O   PRO A 812      65.140  45.940  70.200  1.00  0.00           O
ATOM   3655  N   LYS A 813      63.540  45.070  71.640  1.00  0.00           N
ATOM   3656  HN  LYS A 813      63.250  45.270  72.570  1.00  0.00           H
ATOM   3657  CA  LYS A 813      63.040  43.930  70.820  1.00  0.00           C
ATOM   3658  HA  LYS A 813      63.280  44.080  69.780  1.00  0.00           H
ATOM   3659  CB  LYS A 813      63.490  42.500  71.450  1.00  0.00           C
ATOM   3660  HB1 LYS A 813      63.290  41.750  70.660  1.00  0.00           H
ATOM   3661  HB2 LYS A 813      62.860  42.400  72.360  1.00  0.00           H
ATOM   3662  CG  LYS A 813      64.980  42.470  71.900  1.00  0.00           C
ATOM   3663  HG1 LYS A 813      65.020  41.700  72.700  1.00  0.00           H
ATOM   3664  HG2 LYS A 813      65.160  43.420  72.430  1.00  0.00           H
ATOM   3665  CD  LYS A 813      66.030  42.310  70.730  1.00  0.00           C
ATOM   3666  HD1 LYS A 813      66.110  43.210  70.090  1.00  0.00           H
ATOM   3667  HD2 LYS A 813      65.640  41.480  70.090  1.00  0.00           H
ATOM   3668  CE  LYS A 813      67.450  41.820  71.030  1.00  0.00           C
ATOM   3669  HE1 LYS A 813      67.820  41.450  70.050  1.00  0.00           H
ATOM   3670  HE2 LYS A 813      67.650  41.030  71.780  1.00  0.00           H
ATOM   3671  NZ  LYS A 813      68.360  42.900  71.440  1.00  0.00           N
ATOM   3672  HZ1 LYS A 813      67.980  43.810  71.140  1.00  0.00           H
ATOM   3673  HZ2 LYS A 813      69.300  42.800  71.010  1.00  0.00           H
ATOM   3674  HZ3 LYS A 813      68.500  42.840  72.480  1.00  0.00           H
ATOM   3675  C   LYS A 813      61.510  43.840  70.870  1.00  0.00           C
ATOM   3676  O   LYS A 813      60.880  44.550  71.610  1.00  0.00           O
ATOM   3677  N   LEU A 814      60.810  42.970  70.020  1.00  0.00           N
ATOM   3678  HN  LEU A 814      61.360  42.370  69.440  1.00  0.00           H
ATOM   3679  CA  LEU A 814      59.360  42.860  70.060  1.00  0.00           C
ATOM   3680  HA  LEU A 814      58.970  43.860  69.920  1.00  0.00           H
ATOM   3681  CB  LEU A 814      58.960  41.990  68.930  1.00  0.00           C
ATOM   3682  HB1 LEU A 814      59.470  41.020  69.080  1.00  0.00           H
ATOM   3683  HB2 LEU A 814      59.350  42.460  68.000  1.00  0.00           H
ATOM   3684  CG  LEU A 814      57.400  41.760  68.760  1.00  0.00           C
ATOM   3685  HG  LEU A 814      57.000  41.400  69.730  1.00  0.00           H
ATOM   3686  CD1 LEU A 814      56.820  43.000  68.150  1.00  0.00           C
ATOM   3687 HD11 LEU A 814      55.730  42.850  68.250  1.00  0.00           H
ATOM   3688 HD12 LEU A 814      57.170  43.180  67.110  1.00  0.00           H
ATOM   3689 HD13 LEU A 814      57.140  43.810  68.820  1.00  0.00           H
ATOM   3690  CD2 LEU A 814      57.200  40.510  67.770  1.00  0.00           C
ATOM   3691 HD21 LEU A 814      56.130  40.260  67.750  1.00  0.00           H
ATOM   3692 HD22 LEU A 814      57.830  39.630  68.040  1.00  0.00           H
ATOM   3693 HD23 LEU A 814      57.420  40.850  66.730  1.00  0.00           H
ATOM   3694  C   LEU A 814      58.730  42.350  71.420  1.00  0.00           C
ATOM   3695  O   LEU A 814      58.940  41.250  71.960  1.00  0.00           O
ATOM   3696  N   HSD A 815      57.840  43.180  71.980  1.00  0.00           N
ATOM   3697  HN  HSD A 815      57.820  44.110  71.630  1.00  0.00           H
ATOM   3698  CA  HSD A 815      57.040  42.770  73.110  1.00  0.00           C
ATOM   3699  HA  HSD A 815      57.680  42.290  73.830  1.00  0.00           H
ATOM   3700  CB  HSD A 815      56.390  43.900  73.900  1.00  0.00           C
ATOM   3701  HB1 HSD A 815      56.030  44.640  73.160  1.00  0.00           H
ATOM   3702  HB2 HSD A 815      57.100  44.480  74.530  1.00  0.00           H
ATOM   3703  ND1 HSD A 815      55.320  42.630  75.850  1.00  0.00           N
ATOM   3704  HD1 HSD A 815      56.140  42.270  76.300  1.00  0.00           H
ATOM   3705  CG  HSD A 815      55.310  43.520  74.780  1.00  0.00           C
ATOM   3706  CE1 HSD A 815      54.070  42.540  76.360  1.00  0.00           C
ATOM   3707  HE1 HSD A 815      53.850  42.000  77.270  1.00  0.00           H
ATOM   3708  NE2 HSD A 815      53.260  43.370  75.760  1.00  0.00           N
ATOM   3709  CD2 HSD A 815      54.060  44.000  74.750  1.00  0.00           C
ATOM   3710  HD2 HSD A 815      53.630  44.690  74.030  1.00  0.00           H
ATOM   3711  C   HSD A 815      56.020  41.680  72.680  1.00  0.00           C
ATOM   3712  O   HSD A 815      55.080  41.870  71.880  1.00  0.00           O
ATOM   3713  N   VAL A 816      56.040  40.500  73.350  1.00  0.00           N
ATOM   3714  HN  VAL A 816      56.730  40.210  74.020  1.00  0.00           H
ATOM   3715  CA  VAL A 816      55.090  39.460  73.270  1.00  0.00           C
ATOM   3716  HA  VAL A 816      54.140  39.850  72.960  1.00  0.00           H
ATOM   3717  CB  VAL A 816      55.530  38.300  72.340  1.00  0.00           C
ATOM   3718  HB  VAL A 816      56.370  37.760  72.840  1.00  0.00           H
ATOM   3719  CG1 VAL A 816      54.250  37.440  72.070  1.00  0.00           C
ATOM   3720 HG11 VAL A 816      53.580  38.000  71.400  1.00  0.00           H
ATOM   3721 HG12 VAL A 816      53.720  37.280  73.040  1.00  0.00           H
ATOM   3722 HG13 VAL A 816      54.640  36.510  71.630  1.00  0.00           H
ATOM   3723  CG2 VAL A 816      56.110  38.810  71.000  1.00  0.00           C
ATOM   3724 HG21 VAL A 816      56.420  37.940  70.370  1.00  0.00           H
ATOM   3725 HG22 VAL A 816      57.040  39.420  71.090  1.00  0.00           H
ATOM   3726 HG23 VAL A 816      55.310  39.380  70.480  1.00  0.00           H
ATOM   3727  C   VAL A 816      54.960  39.000  74.710  1.00  0.00           C
ATOM   3728  O   VAL A 816      55.990  38.560  75.360  1.00  0.00           O
ATOM   3729  N   PRO A 817      53.810  39.030  75.350  1.00  0.00           N
ATOM   3730  CD  PRO A 817      52.680  39.770  74.980  1.00  0.00           C
ATOM   3731  HD1 PRO A 817      52.200  39.220  74.150  1.00  0.00           H
ATOM   3732  HD2 PRO A 817      53.070  40.760  74.650  1.00  0.00           H
ATOM   3733  CA  PRO A 817      53.590  38.130  76.480  1.00  0.00           C
ATOM   3734  HA  PRO A 817      54.410  38.410  77.130  1.00  0.00           H
ATOM   3735  CB  PRO A 817      52.190  38.530  77.020  1.00  0.00           C
ATOM   3736  HB1 PRO A 817      52.240  38.800  78.100  1.00  0.00           H
ATOM   3737  HB2 PRO A 817      51.460  37.710  76.810  1.00  0.00           H
ATOM   3738  CG  PRO A 817      51.710  39.750  76.200  1.00  0.00           C
ATOM   3739  HG1 PRO A 817      50.680  39.730  75.780  1.00  0.00           H
ATOM   3740  HG2 PRO A 817      51.850  40.680  76.780  1.00  0.00           H
ATOM   3741  C   PRO A 817      53.760  36.700  76.200  1.00  0.00           C
ATOM   3742  O   PRO A 817      53.420  36.320  75.090  1.00  0.00           O
ATOM   3743  N   GLU A 818      54.330  35.890  77.160  1.00  0.00           N
ATOM   3744  HN  GLU A 818      54.660  36.290  78.000  1.00  0.00           H
ATOM   3745  CA  GLU A 818      54.750  34.540  76.830  1.00  0.00           C
ATOM   3746  HA  GLU A 818      55.340  34.560  75.940  1.00  0.00           H
ATOM   3747  CB  GLU A 818      55.470  33.980  78.130  1.00  0.00           C
ATOM   3748  HB1 GLU A 818      55.690  32.890  78.080  1.00  0.00           H
ATOM   3749  HB2 GLU A 818      54.660  34.150  78.870  1.00  0.00           H
ATOM   3750  CG  GLU A 818      56.900  34.620  78.500  1.00  0.00           C
ATOM   3751  HG1 GLU A 818      57.300  34.170  79.430  1.00  0.00           H
ATOM   3752  HG2 GLU A 818      56.720  35.700  78.610  1.00  0.00           H
ATOM   3753  CD  GLU A 818      57.930  34.320  77.500  1.00  0.00           C
ATOM   3754  OE1 GLU A 818      58.190  33.080  77.360  1.00  0.00           O
ATOM   3755  OE2 GLU A 818      58.460  35.220  76.850  1.00  0.00           O
ATOM   3756  C   GLU A 818      53.590  33.640  76.450  1.00  0.00           C
ATOM   3757  O   GLU A 818      53.750  32.610  75.740  1.00  0.00           O
ATOM   3758  N   LYS A 819      52.360  33.950  76.950  1.00  0.00           N
ATOM   3759  HN  LYS A 819      52.220  34.700  77.590  1.00  0.00           H
ATOM   3760  CA  LYS A 819      51.250  33.110  76.820  1.00  0.00           C
ATOM   3761  HA  LYS A 819      51.220  32.630  75.850  1.00  0.00           H
ATOM   3762  CB  LYS A 819      51.280  32.010  78.000  1.00  0.00           C
ATOM   3763  HB1 LYS A 819      51.110  32.530  78.970  1.00  0.00           H
ATOM   3764  HB2 LYS A 819      52.320  31.660  78.200  1.00  0.00           H
ATOM   3765  CG  LYS A 819      50.490  30.770  77.750  1.00  0.00           C
ATOM   3766  HG1 LYS A 819      50.810  29.980  78.470  1.00  0.00           H
ATOM   3767  HG2 LYS A 819      50.860  30.380  76.780  1.00  0.00           H
ATOM   3768  CD  LYS A 819      48.960  30.940  77.750  1.00  0.00           C
ATOM   3769  HD1 LYS A 819      48.810  31.560  76.840  1.00  0.00           H
ATOM   3770  HD2 LYS A 819      48.690  31.610  78.590  1.00  0.00           H
ATOM   3771  CE  LYS A 819      48.130  29.690  77.750  1.00  0.00           C
ATOM   3772  HE1 LYS A 819      48.480  28.980  78.510  1.00  0.00           H
ATOM   3773  HE2 LYS A 819      48.200  29.070  76.840  1.00  0.00           H
ATOM   3774  NZ  LYS A 819      46.730  29.990  77.950  1.00  0.00           N
ATOM   3775  HZ1 LYS A 819      46.650  30.600  78.790  1.00  0.00           H
ATOM   3776  HZ2 LYS A 819      46.260  29.140  78.310  1.00  0.00           H
ATOM   3777  HZ3 LYS A 819      46.220  30.400  77.140  1.00  0.00           H
ATOM   3778  C   LYS A 819      50.110  34.180  76.950  1.00  0.00           C
ATOM   3779  O   LYS A 819      49.410  34.370  77.930  1.00  0.00           O
ATOM   3780  N   PHE A 820      49.890  35.050  75.880  1.00  0.00           N
ATOM   3781  HN  PHE A 820      50.530  35.000  75.130  1.00  0.00           H
ATOM   3782  CA  PHE A 820      48.800  36.020  75.850  1.00  0.00           C
ATOM   3783  HA  PHE A 820      49.000  36.660  76.700  1.00  0.00           H
ATOM   3784  CB  PHE A 820      48.860  36.950  74.580  1.00  0.00           C
ATOM   3785  HB1 PHE A 820      48.960  36.310  73.680  1.00  0.00           H
ATOM   3786  HB2 PHE A 820      49.800  37.530  74.710  1.00  0.00           H
ATOM   3787  CG  PHE A 820      47.790  37.920  74.440  1.00  0.00           C
ATOM   3788  CD1 PHE A 820      47.630  38.920  75.430  1.00  0.00           C
ATOM   3789  HD1 PHE A 820      48.350  39.090  76.220  1.00  0.00           H
ATOM   3790  CE1 PHE A 820      46.520  39.740  75.330  1.00  0.00           C
ATOM   3791  HE1 PHE A 820      46.330  40.450  76.130  1.00  0.00           H
ATOM   3792  CZ  PHE A 820      45.600  39.640  74.280  1.00  0.00           C
ATOM   3793  HZ  PHE A 820      44.730  40.250  74.480  1.00  0.00           H
ATOM   3794  CD2 PHE A 820      46.850  37.750  73.400  1.00  0.00           C
ATOM   3795  HD2 PHE A 820      46.970  36.970  72.660  1.00  0.00           H
ATOM   3796  CE2 PHE A 820      45.730  38.640  73.350  1.00  0.00           C
ATOM   3797  HE2 PHE A 820      44.980  38.410  72.600  1.00  0.00           H
ATOM   3798  C   PHE A 820      47.450  35.480  76.090  1.00  0.00           C
ATOM   3799  O   PHE A 820      46.940  34.610  75.360  1.00  0.00           O
ATOM   3800  N   GLU A 821      46.880  36.030  77.110  1.00  0.00           N
ATOM   3801  HN  GLU A 821      47.360  36.710  77.650  1.00  0.00           H
ATOM   3802  CA  GLU A 821      45.500  35.900  77.420  1.00  0.00           C
ATOM   3803  HA  GLU A 821      45.110  35.290  76.610  1.00  0.00           H
ATOM   3804  CB  GLU A 821      45.290  35.080  78.690  1.00  0.00           C
ATOM   3805  HB1 GLU A 821      44.260  35.300  79.020  1.00  0.00           H
ATOM   3806  HB2 GLU A 821      46.030  35.560  79.370  1.00  0.00           H
ATOM   3807  CG  GLU A 821      45.540  33.540  78.440  1.00  0.00           C
ATOM   3808  HG1 GLU A 821      46.550  33.510  77.990  1.00  0.00           H
ATOM   3809  HG2 GLU A 821      44.860  33.090  77.670  1.00  0.00           H
ATOM   3810  CD  GLU A 821      45.610  32.840  79.750  1.00  0.00           C
ATOM   3811  OE1 GLU A 821      45.700  31.540  79.700  1.00  0.00           O
ATOM   3812  OE2 GLU A 821      45.600  33.430  80.830  1.00  0.00           O
ATOM   3813  C   GLU A 821      44.770  37.230  77.390  1.00  0.00           C
ATOM   3814  O   GLU A 821      45.050  38.070  78.250  1.00  0.00           O
ATOM   3815  N   PRO A 822      43.800  37.630  76.510  1.00  0.00           N
ATOM   3816  CD  PRO A 822      43.300  36.740  75.470  1.00  0.00           C
ATOM   3817  HD1 PRO A 822      42.780  35.870  75.930  1.00  0.00           H
ATOM   3818  HD2 PRO A 822      44.120  36.320  74.850  1.00  0.00           H
ATOM   3819  CA  PRO A 822      42.930  38.850  76.710  1.00  0.00           C
ATOM   3820  HA  PRO A 822      43.560  39.700  76.520  1.00  0.00           H
ATOM   3821  CB  PRO A 822      41.820  38.630  75.630  1.00  0.00           C
ATOM   3822  HB1 PRO A 822      41.420  39.510  75.080  1.00  0.00           H
ATOM   3823  HB2 PRO A 822      40.900  38.140  76.020  1.00  0.00           H
ATOM   3824  CG  PRO A 822      42.530  37.740  74.590  1.00  0.00           C
ATOM   3825  HG1 PRO A 822      41.790  37.260  73.910  1.00  0.00           H
ATOM   3826  HG2 PRO A 822      43.110  38.420  73.930  1.00  0.00           H
ATOM   3827  C   PRO A 822      42.310  39.270  78.000  1.00  0.00           C
ATOM   3828  O   PRO A 822      42.160  38.460  78.910  1.00  0.00           O
ATOM   3829  N   THR A 823      41.920  40.560  78.200  1.00  0.00           N
ATOM   3830  HN  THR A 823      41.730  41.150  77.410  1.00  0.00           H
ATOM   3831  CA  THR A 823      41.760  41.170  79.490  1.00  0.00           C
ATOM   3832  HA  THR A 823      42.510  40.660  80.060  1.00  0.00           H
ATOM   3833  CB  THR A 823      42.130  42.700  79.440  1.00  0.00           C
ATOM   3834  HB  THR A 823      43.190  42.750  79.100  1.00  0.00           H
ATOM   3835  OG1 THR A 823      42.160  43.280  80.740  1.00  0.00           O
ATOM   3836  HG1 THR A 823      42.940  42.920  81.180  1.00  0.00           H
ATOM   3837  CG2 THR A 823      41.130  43.450  78.660  1.00  0.00           C
ATOM   3838 HG21 THR A 823      41.470  44.500  78.520  1.00  0.00           H
ATOM   3839 HG22 THR A 823      40.180  43.510  79.220  1.00  0.00           H
ATOM   3840 HG23 THR A 823      41.050  42.980  77.660  1.00  0.00           H
ATOM   3841  C   THR A 823      40.380  40.910  80.100  1.00  0.00           C
ATOM   3842  O   THR A 823      40.370  40.710  81.320  1.00  0.00           O
ATOM   3843  N   HSD A 824      39.380  40.800  79.340  1.00  0.00           N
ATOM   3844  HN  HSD A 824      39.500  40.940  78.360  1.00  0.00           H
ATOM   3845  CA  HSD A 824      38.100  40.250  79.810  1.00  0.00           C
ATOM   3846  HA  HSD A 824      37.920  40.670  80.790  1.00  0.00           H
ATOM   3847  CB  HSD A 824      37.030  40.660  78.810  1.00  0.00           C
ATOM   3848  HB1 HSD A 824      36.030  40.320  79.170  1.00  0.00           H
ATOM   3849  HB2 HSD A 824      37.320  40.220  77.840  1.00  0.00           H
ATOM   3850  ND1 HSD A 824      36.090  42.980  79.460  1.00  0.00           N
ATOM   3851  HD1 HSD A 824      35.560  42.590  80.210  1.00  0.00           H
ATOM   3852  CG  HSD A 824      36.890  42.160  78.710  1.00  0.00           C
ATOM   3853  CE1 HSD A 824      36.060  44.230  78.940  1.00  0.00           C
ATOM   3854  HE1 HSD A 824      35.450  45.110  79.150  1.00  0.00           H
ATOM   3855  NE2 HSD A 824      36.870  44.320  77.850  1.00  0.00           N
ATOM   3856  CD2 HSD A 824      37.290  42.990  77.690  1.00  0.00           C
ATOM   3857  HD2 HSD A 824      37.800  42.780  76.760  1.00  0.00           H
ATOM   3858  C   HSD A 824      38.100  38.750  79.950  1.00  0.00           C
ATOM   3859  O   HSD A 824      38.420  38.120  78.870  1.00  0.00           O
ATOM   3860  N   PRO A 825      37.740  38.150  81.060  1.00  0.00           N
ATOM   3861  CD  PRO A 825      37.790  38.750  82.410  1.00  0.00           C
ATOM   3862  HD1 PRO A 825      36.820  39.160  82.750  1.00  0.00           H
ATOM   3863  HD2 PRO A 825      38.580  39.510  82.640  1.00  0.00           H
ATOM   3864  CA  PRO A 825      37.970  36.710  81.120  1.00  0.00           C
ATOM   3865  HA  PRO A 825      39.000  36.480  80.890  1.00  0.00           H
ATOM   3866  CB  PRO A 825      37.660  36.350  82.580  1.00  0.00           C
ATOM   3867  HB1 PRO A 825      38.120  35.390  82.920  1.00  0.00           H
ATOM   3868  HB2 PRO A 825      36.560  36.250  82.630  1.00  0.00           H
ATOM   3869  CG  PRO A 825      38.210  37.570  83.360  1.00  0.00           C
ATOM   3870  HG1 PRO A 825      37.570  37.660  84.270  1.00  0.00           H
ATOM   3871  HG2 PRO A 825      39.280  37.580  83.640  1.00  0.00           H
ATOM   3872  C   PRO A 825      37.130  35.840  80.130  1.00  0.00           C
ATOM   3873  O   PRO A 825      37.640  34.850  79.600  1.00  0.00           O
ATOM   3874  N   GLU A 826      35.850  36.200  79.800  1.00  0.00           N
ATOM   3875  HN  GLU A 826      35.400  37.000  80.200  1.00  0.00           H
ATOM   3876  CA  GLU A 826      35.050  35.500  78.840  1.00  0.00           C
ATOM   3877  HA  GLU A 826      35.550  34.550  78.700  1.00  0.00           H
ATOM   3878  CB  GLU A 826      33.680  35.180  79.550  1.00  0.00           C
ATOM   3879  HB1 GLU A 826      33.060  34.740  78.740  1.00  0.00           H
ATOM   3880  HB2 GLU A 826      33.090  36.070  79.850  1.00  0.00           H
ATOM   3881  CG  GLU A 826      33.800  34.150  80.670  1.00  0.00           C
ATOM   3882  HG1 GLU A 826      34.670  34.480  81.280  1.00  0.00           H
ATOM   3883  HG2 GLU A 826      34.120  33.150  80.320  1.00  0.00           H
ATOM   3884  CD  GLU A 826      32.610  34.090  81.550  1.00  0.00           C
ATOM   3885  OE1 GLU A 826      31.650  33.450  81.090  1.00  0.00           O
ATOM   3886  OE2 GLU A 826      32.630  34.490  82.730  1.00  0.00           O
ATOM   3887  C   GLU A 826      34.950  36.140  77.450  1.00  0.00           C
ATOM   3888  O   GLU A 826      34.170  35.670  76.610  1.00  0.00           O
ATOM   3889  N   ARG A 827      35.820  37.210  77.110  1.00  0.00           N
ATOM   3890  HN  ARG A 827      36.580  37.440  77.720  1.00  0.00           H
ATOM   3891  CA  ARG A 827      35.790  37.770  75.770  1.00  0.00           C
ATOM   3892  HA  ARG A 827      35.200  37.190  75.080  1.00  0.00           H
ATOM   3893  CB  ARG A 827      35.070  39.090  75.780  1.00  0.00           C
ATOM   3894  HB1 ARG A 827      34.950  39.500  74.760  1.00  0.00           H
ATOM   3895  HB2 ARG A 827      35.700  39.860  76.260  1.00  0.00           H
ATOM   3896  CG  ARG A 827      33.670  39.050  76.340  1.00  0.00           C
ATOM   3897  HG1 ARG A 827      33.690  39.260  77.430  1.00  0.00           H
ATOM   3898  HG2 ARG A 827      33.170  38.070  76.190  1.00  0.00           H
ATOM   3899  CD  ARG A 827      32.780  40.140  75.740  1.00  0.00           C
ATOM   3900  HD1 ARG A 827      32.660  39.870  74.660  1.00  0.00           H
ATOM   3901  HD2 ARG A 827      33.250  41.130  75.900  1.00  0.00           H
ATOM   3902  NE  ARG A 827      31.430  40.130  76.390  1.00  0.00           N
ATOM   3903  HE  ARG A 827      31.320  40.090  77.390  1.00  0.00           H
ATOM   3904  CZ  ARG A 827      30.280  40.580  75.770  1.00  0.00           C
ATOM   3905  NH1 ARG A 827      30.300  41.040  74.520  1.00  0.00           N
ATOM   3906 HH11 ARG A 827      31.170  41.220  74.040  1.00  0.00           H
ATOM   3907 HH12 ARG A 827      29.510  41.610  74.290  1.00  0.00           H
ATOM   3908  NH2 ARG A 827      29.190  40.470  76.520  1.00  0.00           N
ATOM   3909 HH21 ARG A 827      29.320  40.250  77.490  1.00  0.00           H
ATOM   3910 HH22 ARG A 827      28.270  40.750  76.220  1.00  0.00           H
ATOM   3911  C   ARG A 827      37.170  37.870  75.310  1.00  0.00           C
ATOM   3912  O   ARG A 827      38.130  37.960  76.010  1.00  0.00           O
ATOM   3913  N   GLY A 828      37.250  37.910  73.980  1.00  0.00           N
ATOM   3914  HN  GLY A 828      36.390  37.960  73.490  1.00  0.00           H
ATOM   3915  CA  GLY A 828      38.510  37.860  73.200  1.00  0.00           C
ATOM   3916  HA1 GLY A 828      39.370  38.200  73.740  1.00  0.00           H
ATOM   3917  HA2 GLY A 828      38.310  38.520  72.370  1.00  0.00           H
ATOM   3918  C   GLY A 828      38.730  36.500  72.610  1.00  0.00           C
ATOM   3919  O   GLY A 828      38.470  35.490  73.250  1.00  0.00           O
ATOM   3920  N   TRP A 829      39.340  36.490  71.400  1.00  0.00           N
ATOM   3921  HN  TRP A 829      39.800  37.350  71.180  1.00  0.00           H
ATOM   3922  CA  TRP A 829      39.760  35.340  70.620  1.00  0.00           C
ATOM   3923  HA  TRP A 829      40.110  35.810  69.720  1.00  0.00           H
ATOM   3924  CB  TRP A 829      40.980  34.630  71.330  1.00  0.00           C
ATOM   3925  HB1 TRP A 829      40.510  33.990  72.120  1.00  0.00           H
ATOM   3926  HB2 TRP A 829      41.470  35.500  71.820  1.00  0.00           H
ATOM   3927  CG  TRP A 829      41.930  33.790  70.550  1.00  0.00           C
ATOM   3928  CD1 TRP A 829      41.780  32.470  70.270  1.00  0.00           C
ATOM   3929  HD1 TRP A 829      40.960  31.820  70.540  1.00  0.00           H
ATOM   3930  NE1 TRP A 829      42.820  32.020  69.590  1.00  0.00           N
ATOM   3931  HE1 TRP A 829      42.780  31.310  68.910  1.00  0.00           H
ATOM   3932  CE2 TRP A 829      43.750  32.990  69.560  1.00  0.00           C
ATOM   3933  CD2 TRP A 829      43.220  34.210  70.200  1.00  0.00           C
ATOM   3934  CE3 TRP A 829      44.010  35.360  70.210  1.00  0.00           C
ATOM   3935  HE3 TRP A 829      43.690  36.200  70.830  1.00  0.00           H
ATOM   3936  CZ3 TRP A 829      45.280  35.320  69.620  1.00  0.00           C
ATOM   3937  HZ3 TRP A 829      45.810  36.250  69.500  1.00  0.00           H
ATOM   3938  CZ2 TRP A 829      45.020  32.920  69.100  1.00  0.00           C
ATOM   3939  HZ2 TRP A 829      45.360  32.030  68.580  1.00  0.00           H
ATOM   3940  CH2 TRP A 829      45.800  34.120  69.070  1.00  0.00           C
ATOM   3941  HH2 TRP A 829      46.850  34.010  68.840  1.00  0.00           H
ATOM   3942  C   TRP A 829      38.530  34.510  70.240  1.00  0.00           C
ATOM   3943  O   TRP A 829      38.670  33.360  69.920  1.00  0.00           O
ATOM   3944  N   ILE A 830      37.290  35.100  70.180  1.00  0.00           N
ATOM   3945  HN  ILE A 830      37.200  36.080  70.330  1.00  0.00           H
ATOM   3946  CA  ILE A 830      36.070  34.440  69.890  1.00  0.00           C
ATOM   3947  HA  ILE A 830      36.130  34.090  68.880  1.00  0.00           H
ATOM   3948  CB  ILE A 830      35.880  33.180  70.780  1.00  0.00           C
ATOM   3949  HB  ILE A 830      36.500  32.370  70.370  1.00  0.00           H
ATOM   3950  CG2 ILE A 830      36.060  33.360  72.320  1.00  0.00           C
ATOM   3951 HG21 ILE A 830      37.140  33.560  72.500  1.00  0.00           H
ATOM   3952 HG22 ILE A 830      35.770  32.470  72.900  1.00  0.00           H
ATOM   3953 HG23 ILE A 830      35.430  34.190  72.730  1.00  0.00           H
ATOM   3954  CG1 ILE A 830      34.390  32.650  70.510  1.00  0.00           C
ATOM   3955 HG11 ILE A 830      33.580  33.340  70.800  1.00  0.00           H
ATOM   3956 HG12 ILE A 830      34.320  31.780  71.180  1.00  0.00           H
ATOM   3957  CD  ILE A 830      34.100  32.200  69.060  1.00  0.00           C
ATOM   3958  HD1 ILE A 830      34.720  31.300  68.830  1.00  0.00           H
ATOM   3959  HD2 ILE A 830      34.350  33.010  68.360  1.00  0.00           H
ATOM   3960  HD3 ILE A 830      33.010  32.010  68.970  1.00  0.00           H
ATOM   3961  C   ILE A 830      34.900  35.490  69.900  1.00  0.00           C
ATOM   3962  O   ILE A 830      34.090  35.480  69.010  1.00  0.00           O
ATOM   3963  N   ILE A 831      34.690  36.300  70.950  1.00  0.00           N
ATOM   3964  HN  ILE A 831      35.360  36.440  71.670  1.00  0.00           H
ATOM   3965  CA  ILE A 831      33.510  37.170  70.930  1.00  0.00           C
ATOM   3966  HA  ILE A 831      33.220  37.340  69.900  1.00  0.00           H
ATOM   3967  CB  ILE A 831      32.380  36.540  71.810  1.00  0.00           C
ATOM   3968  HB  ILE A 831      32.240  35.540  71.380  1.00  0.00           H
ATOM   3969  CG2 ILE A 831      32.800  36.220  73.280  1.00  0.00           C
ATOM   3970 HG21 ILE A 831      32.860  37.130  73.920  1.00  0.00           H
ATOM   3971 HG22 ILE A 831      33.770  35.680  73.270  1.00  0.00           H
ATOM   3972 HG23 ILE A 831      32.050  35.540  73.740  1.00  0.00           H
ATOM   3973  CG1 ILE A 831      31.090  37.400  71.750  1.00  0.00           C
ATOM   3974 HG11 ILE A 831      31.400  38.360  72.210  1.00  0.00           H
ATOM   3975 HG12 ILE A 831      30.320  36.930  72.390  1.00  0.00           H
ATOM   3976  CD  ILE A 831      30.390  37.480  70.430  1.00  0.00           C
ATOM   3977  HD1 ILE A 831      31.060  38.060  69.750  1.00  0.00           H
ATOM   3978  HD2 ILE A 831      29.510  38.150  70.420  1.00  0.00           H
ATOM   3979  HD3 ILE A 831      30.150  36.540  69.890  1.00  0.00           H
ATOM   3980  C   ILE A 831      34.010  38.490  71.460  1.00  0.00           C
ATOM   3981  O   ILE A 831      34.690  38.660  72.520  1.00  0.00           O
ATOM   3982  N   SER A 832      33.720  39.550  70.740  1.00  0.00           N
ATOM   3983  HN  SER A 832      33.360  39.460  69.800  1.00  0.00           H
ATOM   3984  CA  SER A 832      34.230  40.860  71.040  1.00  0.00           C
ATOM   3985  HA  SER A 832      35.300  40.810  71.090  1.00  0.00           H
ATOM   3986  CB  SER A 832      33.830  41.950  69.930  1.00  0.00           C
ATOM   3987  HB1 SER A 832      32.770  42.280  69.990  1.00  0.00           H
ATOM   3988  HB2 SER A 832      33.980  41.410  68.980  1.00  0.00           H
ATOM   3989  OG  SER A 832      34.620  43.160  70.010  1.00  0.00           O
ATOM   3990  HG1 SER A 832      34.200  43.650  70.710  1.00  0.00           H
ATOM   3991  C   SER A 832      33.740  41.550  72.310  1.00  0.00           C
ATOM   3992  O   SER A 832      32.590  41.450  72.620  1.00  0.00           O
ATOM   3993  N   PRO A 833      34.630  42.250  73.050  1.00  0.00           N
ATOM   3994  CD  PRO A 833      36.060  42.250  72.870  1.00  0.00           C
ATOM   3995  HD1 PRO A 833      36.290  42.540  71.820  1.00  0.00           H
ATOM   3996  HD2 PRO A 833      36.450  41.210  72.960  1.00  0.00           H
ATOM   3997  CA  PRO A 833      34.310  43.510  73.680  1.00  0.00           C
ATOM   3998  HA  PRO A 833      33.830  43.240  74.600  1.00  0.00           H
ATOM   3999  CB  PRO A 833      35.650  44.240  73.870  1.00  0.00           C
ATOM   4000  HB1 PRO A 833      35.480  44.860  74.770  1.00  0.00           H
ATOM   4001  HB2 PRO A 833      35.910  44.850  72.980  1.00  0.00           H
ATOM   4002  CG  PRO A 833      36.620  43.110  74.000  1.00  0.00           C
ATOM   4003  HG1 PRO A 833      37.690  43.350  73.820  1.00  0.00           H
ATOM   4004  HG2 PRO A 833      36.450  42.640  74.990  1.00  0.00           H
ATOM   4005  C   PRO A 833      33.290  44.310  72.950  1.00  0.00           C
ATOM   4006  O   PRO A 833      33.670  44.860  71.890  1.00  0.00           O
ATOM   4007  N   LEU A 834      32.030  44.570  73.470  1.00  0.00           N
ATOM   4008  HN  LEU A 834      31.720  44.180  74.330  1.00  0.00           H
ATOM   4009  CA  LEU A 834      30.960  45.040  72.590  1.00  0.00           C
ATOM   4010  HA  LEU A 834      31.350  45.930  72.110  1.00  0.00           H
ATOM   4011  CB  LEU A 834      30.760  43.940  71.450  1.00  0.00           C
ATOM   4012  HB1 LEU A 834      30.800  42.940  71.940  1.00  0.00           H
ATOM   4013  HB2 LEU A 834      31.630  43.920  70.760  1.00  0.00           H
ATOM   4014  CG  LEU A 834      29.510  44.010  70.540  1.00  0.00           C
ATOM   4015  HG  LEU A 834      28.570  43.910  71.100  1.00  0.00           H
ATOM   4016  CD1 LEU A 834      29.380  45.310  69.720  1.00  0.00           C
ATOM   4017 HD11 LEU A 834      28.860  45.130  68.750  1.00  0.00           H
ATOM   4018 HD12 LEU A 834      30.320  45.810  69.420  1.00  0.00           H
ATOM   4019 HD13 LEU A 834      28.750  46.100  70.190  1.00  0.00           H
ATOM   4020  CD2 LEU A 834      29.670  42.920  69.490  1.00  0.00           C
ATOM   4021 HD21 LEU A 834      30.580  43.150  68.880  1.00  0.00           H
ATOM   4022 HD22 LEU A 834      28.890  42.830  68.700  1.00  0.00           H
ATOM   4023 HD23 LEU A 834      29.740  41.900  69.930  1.00  0.00           H
ATOM   4024  C   LEU A 834      29.550  45.380  73.150  1.00  0.00           C
ATOM   4025  O   LEU A 834      28.970  44.590  73.850  1.00  0.00           O
ATOM   4026  N   GLY A 835      29.110  46.620  72.930  1.00  0.00           N
ATOM   4027  HN  GLY A 835      29.620  47.190  72.280  1.00  0.00           H
ATOM   4028  CA  GLY A 835      27.940  47.220  73.670  1.00  0.00           C
ATOM   4029  HA1 GLY A 835      27.300  46.430  74.030  1.00  0.00           H
ATOM   4030  HA2 GLY A 835      27.310  47.930  73.140  1.00  0.00           H
ATOM   4031  C   GLY A 835      28.470  47.940  74.830  1.00  0.00           C
ATOM   4032  O   GLY A 835      27.820  48.050  75.840  1.00  0.00           O
ATOM   4033  N   ASP A 836      29.700  48.450  74.760  1.00  0.00           N
ATOM   4034  HN  ASP A 836      30.170  48.310  73.900  1.00  0.00           H
ATOM   4035  CA  ASP A 836      30.420  49.240  75.780  1.00  0.00           C
ATOM   4036  HA  ASP A 836      29.830  49.280  76.690  1.00  0.00           H
ATOM   4037  CB  ASP A 836      31.760  48.480  75.980  1.00  0.00           C
ATOM   4038  HB1 ASP A 836      32.470  49.180  76.480  1.00  0.00           H
ATOM   4039  HB2 ASP A 836      32.380  48.160  75.120  1.00  0.00           H
ATOM   4040  CG  ASP A 836      31.560  47.310  76.900  1.00  0.00           C
ATOM   4041  OD1 ASP A 836      32.260  46.310  76.680  1.00  0.00           O
ATOM   4042  OD2 ASP A 836      30.760  47.390  77.830  1.00  0.00           O
ATOM   4043  C   ASP A 836      30.600  50.730  75.440  1.00  0.00           C
ATOM   4044  O   ASP A 836      31.380  51.390  76.070  1.00  0.00           O
ATOM   4045  N   ASN A 837      29.840  51.240  74.350  1.00  0.00           N
ATOM   4046  HN  ASN A 837      29.210  50.790  73.730  1.00  0.00           H
ATOM   4047  CA  ASN A 837      30.040  52.590  73.920  1.00  0.00           C
ATOM   4048  HA  ASN A 837      30.710  53.130  74.570  1.00  0.00           H
ATOM   4049  CB  ASN A 837      30.840  52.720  72.540  1.00  0.00           C
ATOM   4050  HB1 ASN A 837      31.080  53.780  72.300  1.00  0.00           H
ATOM   4051  HB2 ASN A 837      30.190  52.320  71.730  1.00  0.00           H
ATOM   4052  CG  ASN A 837      32.060  51.830  72.460  1.00  0.00           C
ATOM   4053  OD1 ASN A 837      32.090  50.710  71.980  1.00  0.00           O
ATOM   4054  ND2 ASN A 837      33.230  52.440  72.870  1.00  0.00           N
ATOM   4055 HD21 ASN A 837      34.170  52.150  72.650  1.00  0.00           H
ATOM   4056 HD22 ASN A 837      33.190  53.340  73.320  1.00  0.00           H
ATOM   4057  C   ASN A 837      28.710  53.320  73.690  1.00  0.00           C
ATOM   4058  O   ASN A 837      27.860  52.820  72.890  1.00  0.00           O
ATOM   4059  N   PRO A 838      28.430  54.460  74.270  1.00  0.00           N
ATOM   4060  CD  PRO A 838      29.190  55.020  75.410  1.00  0.00           C
ATOM   4061  HD1 PRO A 838      30.000  55.680  75.020  1.00  0.00           H
ATOM   4062  HD2 PRO A 838      29.770  54.310  76.010  1.00  0.00           H
ATOM   4063  CA  PRO A 838      27.080  55.050  74.160  1.00  0.00           C
ATOM   4064  HA  PRO A 838      26.330  54.310  74.350  1.00  0.00           H
ATOM   4065  CB  PRO A 838      27.080  56.250  75.190  1.00  0.00           C
ATOM   4066  HB1 PRO A 838      26.100  56.480  75.660  1.00  0.00           H
ATOM   4067  HB2 PRO A 838      27.370  57.230  74.750  1.00  0.00           H
ATOM   4068  CG  PRO A 838      28.120  55.780  76.120  1.00  0.00           C
ATOM   4069  HG1 PRO A 838      28.520  56.560  76.790  1.00  0.00           H
ATOM   4070  HG2 PRO A 838      27.530  55.150  76.820  1.00  0.00           H
ATOM   4071  C   PRO A 838      26.770  55.590  72.730  1.00  0.00           C
ATOM   4072  O   PRO A 838      27.640  55.780  71.860  1.00  0.00           O
ATOM   4073  N   TRP A 839      25.500  55.870  72.380  1.00  0.00           N
ATOM   4074  HN  TRP A 839      24.760  55.820  73.030  1.00  0.00           H
ATOM   4075  CA  TRP A 839      25.060  56.340  71.050  1.00  0.00           C
ATOM   4076  HA  TRP A 839      25.210  55.660  70.220  1.00  0.00           H
ATOM   4077  CB  TRP A 839      23.510  56.610  71.140  1.00  0.00           C
ATOM   4078  HB1 TRP A 839      23.360  56.960  72.180  1.00  0.00           H
ATOM   4079  HB2 TRP A 839      23.040  55.600  71.090  1.00  0.00           H
ATOM   4080  CG  TRP A 839      22.960  57.570  70.130  1.00  0.00           C
ATOM   4081  CD1 TRP A 839      22.430  58.810  70.430  1.00  0.00           C
ATOM   4082  HD1 TRP A 839      22.460  59.290  71.400  1.00  0.00           H
ATOM   4083  NE1 TRP A 839      22.080  59.520  69.280  1.00  0.00           N
ATOM   4084  HE1 TRP A 839      21.350  60.180  69.220  1.00  0.00           H
ATOM   4085  CE2 TRP A 839      22.200  58.610  68.170  1.00  0.00           C
ATOM   4086  CD2 TRP A 839      22.830  57.420  68.720  1.00  0.00           C
ATOM   4087  CE3 TRP A 839      23.160  56.350  67.890  1.00  0.00           C
ATOM   4088  HE3 TRP A 839      23.750  55.510  68.230  1.00  0.00           H
ATOM   4089  CZ3 TRP A 839      22.900  56.590  66.510  1.00  0.00           C
ATOM   4090  HZ3 TRP A 839      23.370  55.950  65.760  1.00  0.00           H
ATOM   4091  CZ2 TRP A 839      21.810  58.760  66.850  1.00  0.00           C
ATOM   4092  HZ2 TRP A 839      21.440  59.680  66.420  1.00  0.00           H
ATOM   4093  CH2 TRP A 839      22.250  57.650  66.040  1.00  0.00           C
ATOM   4094  HH2 TRP A 839      21.970  57.720  65.000  1.00  0.00           H
ATOM   4095  C   TRP A 839      25.780  57.530  70.540  1.00  0.00           C
ATOM   4096  O   TRP A 839      26.270  57.560  69.410  1.00  0.00           O
ATOM   4097  N   TRP A 840      25.910  58.580  71.380  1.00  0.00           N
ATOM   4098  HN  TRP A 840      25.590  58.560  72.330  1.00  0.00           H
ATOM   4099  CA  TRP A 840      26.590  59.830  70.990  1.00  0.00           C
ATOM   4100  HA  TRP A 840      26.250  60.160  70.020  1.00  0.00           H
ATOM   4101  CB  TRP A 840      26.430  60.960  72.080  1.00  0.00           C
ATOM   4102  HB1 TRP A 840      26.760  60.540  73.050  1.00  0.00           H
ATOM   4103  HB2 TRP A 840      25.340  61.170  72.120  1.00  0.00           H
ATOM   4104  CG  TRP A 840      27.280  62.220  71.810  1.00  0.00           C
ATOM   4105  CD1 TRP A 840      28.500  62.680  72.320  1.00  0.00           C
ATOM   4106  HD1 TRP A 840      28.990  62.160  73.120  1.00  0.00           H
ATOM   4107  NE1 TRP A 840      28.860  63.910  71.630  1.00  0.00           N
ATOM   4108  HE1 TRP A 840      29.680  64.450  71.690  1.00  0.00           H
ATOM   4109  CE2 TRP A 840      27.900  64.190  70.770  1.00  0.00           C
ATOM   4110  CD2 TRP A 840      26.910  63.220  70.840  1.00  0.00           C
ATOM   4111  CE3 TRP A 840      25.850  63.260  69.890  1.00  0.00           C
ATOM   4112  HE3 TRP A 840      25.180  62.430  69.800  1.00  0.00           H
ATOM   4113  CZ3 TRP A 840      25.820  64.330  68.940  1.00  0.00           C
ATOM   4114  HZ3 TRP A 840      25.040  64.410  68.200  1.00  0.00           H
ATOM   4115  CZ2 TRP A 840      27.770  65.230  69.920  1.00  0.00           C
ATOM   4116  HZ2 TRP A 840      28.530  66.010  69.960  1.00  0.00           H
ATOM   4117  CH2 TRP A 840      26.800  65.330  68.950  1.00  0.00           C
ATOM   4118  HH2 TRP A 840      26.720  66.160  68.260  1.00  0.00           H
ATOM   4119  C   TRP A 840      28.080  59.690  70.710  1.00  0.00           C
ATOM   4120  O   TRP A 840      28.600  60.140  69.680  1.00  0.00           O
ATOM   4121  N   THR A 841      28.870  58.970  71.520  1.00  0.00           N
ATOM   4122  HN  THR A 841      28.450  58.850  72.420  1.00  0.00           H
ATOM   4123  CA  THR A 841      30.230  58.550  71.360  1.00  0.00           C
ATOM   4124  HA  THR A 841      30.890  59.390  71.240  1.00  0.00           H
ATOM   4125  CB  THR A 841      30.640  57.750  72.600  1.00  0.00           C
ATOM   4126  HB  THR A 841      30.100  56.780  72.650  1.00  0.00           H
ATOM   4127  OG1 THR A 841      30.240  58.380  73.840  1.00  0.00           O
ATOM   4128  HG1 THR A 841      30.820  59.130  73.930  1.00  0.00           H
ATOM   4129  CG2 THR A 841      32.120  57.510  72.530  1.00  0.00           C
ATOM   4130 HG21 THR A 841      32.780  58.390  72.390  1.00  0.00           H
ATOM   4131 HG22 THR A 841      32.480  56.810  71.750  1.00  0.00           H
ATOM   4132 HG23 THR A 841      32.460  57.140  73.520  1.00  0.00           H
ATOM   4133  C   THR A 841      30.460  57.600  70.130  1.00  0.00           C
ATOM   4134  O   THR A 841      31.390  57.720  69.380  1.00  0.00           O
ATOM   4135  N   LEU A 842      29.490  56.670  69.860  1.00  0.00           N
ATOM   4136  HN  LEU A 842      28.730  56.540  70.500  1.00  0.00           H
ATOM   4137  CA  LEU A 842      29.270  56.090  68.450  1.00  0.00           C
ATOM   4138  HA  LEU A 842      30.250  55.760  68.110  1.00  0.00           H
ATOM   4139  CB  LEU A 842      28.210  54.970  68.450  1.00  0.00           C
ATOM   4140  HB1 LEU A 842      27.930  54.700  67.410  1.00  0.00           H
ATOM   4141  HB2 LEU A 842      27.280  55.400  68.880  1.00  0.00           H
ATOM   4142  CG  LEU A 842      28.480  53.680  69.150  1.00  0.00           C
ATOM   4143  HG  LEU A 842      28.810  53.810  70.210  1.00  0.00           H
ATOM   4144  CD1 LEU A 842      27.210  52.840  69.150  1.00  0.00           C
ATOM   4145 HD11 LEU A 842      26.450  53.590  69.490  1.00  0.00           H
ATOM   4146 HD12 LEU A 842      27.290  51.910  69.760  1.00  0.00           H
ATOM   4147 HD13 LEU A 842      26.830  52.660  68.120  1.00  0.00           H
ATOM   4148  CD2 LEU A 842      29.600  52.930  68.410  1.00  0.00           C
ATOM   4149 HD21 LEU A 842      29.660  51.880  68.770  1.00  0.00           H
ATOM   4150 HD22 LEU A 842      30.590  53.380  68.650  1.00  0.00           H
ATOM   4151 HD23 LEU A 842      29.360  52.960  67.320  1.00  0.00           H
ATOM   4152  C   LEU A 842      29.030  57.090  67.300  1.00  0.00           C
ATOM   4153  O   LEU A 842      29.650  56.880  66.240  1.00  0.00           O
ATOM   4154  N   LEU A 843      28.160  58.100  67.450  1.00  0.00           N
ATOM   4155  HN  LEU A 843      27.720  58.230  68.340  1.00  0.00           H
ATOM   4156  CA  LEU A 843      27.730  58.950  66.360  1.00  0.00           C
ATOM   4157  HA  LEU A 843      27.450  58.420  65.460  1.00  0.00           H
ATOM   4158  CB  LEU A 843      26.520  59.790  66.750  1.00  0.00           C
ATOM   4159  HB1 LEU A 843      26.850  60.510  67.530  1.00  0.00           H
ATOM   4160  HB2 LEU A 843      25.720  59.160  67.190  1.00  0.00           H
ATOM   4161  CG  LEU A 843      25.920  60.630  65.580  1.00  0.00           C
ATOM   4162  HG  LEU A 843      26.660  61.400  65.260  1.00  0.00           H
ATOM   4163  CD1 LEU A 843      25.510  59.710  64.340  1.00  0.00           C
ATOM   4164 HD11 LEU A 843      24.950  60.380  63.660  1.00  0.00           H
ATOM   4165 HD12 LEU A 843      24.780  58.980  64.720  1.00  0.00           H
ATOM   4166 HD13 LEU A 843      26.370  59.150  63.900  1.00  0.00           H
ATOM   4167  CD2 LEU A 843      24.650  61.410  66.140  1.00  0.00           C
ATOM   4168 HD21 LEU A 843      24.970  62.060  66.970  1.00  0.00           H
ATOM   4169 HD22 LEU A 843      23.900  60.700  66.540  1.00  0.00           H
ATOM   4170 HD23 LEU A 843      24.200  62.000  65.300  1.00  0.00           H
ATOM   4171  C   LEU A 843      28.800  59.970  65.830  1.00  0.00           C
ATOM   4172  O   LEU A 843      29.070  60.000  64.650  1.00  0.00           O
ATOM   4173  N   ILE A 844      29.620  60.470  66.880  1.00  0.00           N
ATOM   4174  HN  ILE A 844      29.370  60.310  67.840  1.00  0.00           H
ATOM   4175  CA  ILE A 844      30.800  61.280  66.660  1.00  0.00           C
ATOM   4176  HA  ILE A 844      30.510  62.010  65.930  1.00  0.00           H
ATOM   4177  CB  ILE A 844      31.340  61.910  67.900  1.00  0.00           C
ATOM   4178  HB  ILE A 844      32.220  62.520  67.610  1.00  0.00           H
ATOM   4179  CG2 ILE A 844      30.170  62.850  68.360  1.00  0.00           C
ATOM   4180 HG21 ILE A 844      30.450  63.680  69.060  1.00  0.00           H
ATOM   4181 HG22 ILE A 844      29.420  62.220  68.890  1.00  0.00           H
ATOM   4182 HG23 ILE A 844      29.680  63.300  67.470  1.00  0.00           H
ATOM   4183  CG1 ILE A 844      31.910  60.910  68.980  1.00  0.00           C
ATOM   4184 HG11 ILE A 844      32.730  60.260  68.620  1.00  0.00           H
ATOM   4185 HG12 ILE A 844      30.990  60.310  69.160  1.00  0.00           H
ATOM   4186  CD  ILE A 844      32.360  61.610  70.360  1.00  0.00           C
ATOM   4187  HD1 ILE A 844      32.790  60.820  71.000  1.00  0.00           H
ATOM   4188  HD2 ILE A 844      31.460  62.090  70.790  1.00  0.00           H
ATOM   4189  HD3 ILE A 844      33.100  62.390  70.080  1.00  0.00           H
ATOM   4190  C   ILE A 844      31.810  60.420  65.910  1.00  0.00           C
ATOM   4191  O   ILE A 844      32.560  60.940  65.010  1.00  0.00           O
ATOM   4192  N   ALA A 845      31.940  59.110  66.180  1.00  0.00           N
ATOM   4193  HN  ALA A 845      31.310  58.610  66.790  1.00  0.00           H
ATOM   4194  CA  ALA A 845      32.900  58.290  65.410  1.00  0.00           C
ATOM   4195  HA  ALA A 845      33.790  58.860  65.180  1.00  0.00           H
ATOM   4196  CB  ALA A 845      33.590  57.130  66.230  1.00  0.00           C
ATOM   4197  HB1 ALA A 845      32.900  56.320  66.540  1.00  0.00           H
ATOM   4198  HB2 ALA A 845      34.220  57.470  67.070  1.00  0.00           H
ATOM   4199  HB3 ALA A 845      34.310  56.620  65.560  1.00  0.00           H
ATOM   4200  C   ALA A 845      32.430  57.930  64.000  1.00  0.00           C
ATOM   4201  O   ALA A 845      33.250  57.910  63.050  1.00  0.00           O
ATOM   4202  N   ALA A 846      31.050  57.740  63.860  1.00  0.00           N
ATOM   4203  HN  ALA A 846      30.520  57.740  64.710  1.00  0.00           H
ATOM   4204  CA  ALA A 846      30.410  57.200  62.630  1.00  0.00           C
ATOM   4205  HA  ALA A 846      30.800  56.200  62.470  1.00  0.00           H
ATOM   4206  CB  ALA A 846      28.900  57.040  62.860  1.00  0.00           C
ATOM   4207  HB1 ALA A 846      28.360  58.000  62.620  1.00  0.00           H
ATOM   4208  HB2 ALA A 846      28.570  56.720  63.870  1.00  0.00           H
ATOM   4209  HB3 ALA A 846      28.550  56.230  62.170  1.00  0.00           H
ATOM   4210  C   ALA A 846      30.730  57.980  61.400  1.00  0.00           C
ATOM   4211  O   ALA A 846      31.030  57.500  60.340  1.00  0.00           O
ATOM   4212  N   ILE A 847      30.590  59.280  61.620  1.00  0.00           N
ATOM   4213  HN  ILE A 847      30.380  59.670  62.510  1.00  0.00           H
ATOM   4214  CA  ILE A 847      30.810  60.210  60.550  1.00  0.00           C
ATOM   4215  HA  ILE A 847      30.240  59.830  59.710  1.00  0.00           H
ATOM   4216  CB  ILE A 847      30.140  61.560  60.930  1.00  0.00           C
ATOM   4217  HB  ILE A 847      30.570  62.040  61.830  1.00  0.00           H
ATOM   4218  CG2 ILE A 847      30.310  62.550  59.790  1.00  0.00           C
ATOM   4219 HG21 ILE A 847      29.670  63.430  60.020  1.00  0.00           H
ATOM   4220 HG22 ILE A 847      29.890  62.110  58.860  1.00  0.00           H
ATOM   4221 HG23 ILE A 847      31.380  62.790  59.710  1.00  0.00           H
ATOM   4222  CG1 ILE A 847      28.610  61.250  61.240  1.00  0.00           C
ATOM   4223 HG11 ILE A 847      28.140  62.240  61.450  1.00  0.00           H
ATOM   4224 HG12 ILE A 847      28.520  60.720  62.220  1.00  0.00           H
ATOM   4225  CD  ILE A 847      27.790  60.470  60.240  1.00  0.00           C
ATOM   4226  HD1 ILE A 847      28.010  59.400  60.370  1.00  0.00           H
ATOM   4227  HD2 ILE A 847      28.110  60.910  59.270  1.00  0.00           H
ATOM   4228  HD3 ILE A 847      26.710  60.660  60.420  1.00  0.00           H
ATOM   4229  C   ILE A 847      32.290  60.380  59.950  1.00  0.00           C
ATOM   4230  O   ILE A 847      32.430  60.260  58.680  1.00  0.00           O
ATOM   4231  N   PRO A 848      33.410  60.480  60.730  1.00  0.00           N
ATOM   4232  CD  PRO A 848      33.340  61.130  62.070  1.00  0.00           C
ATOM   4233  HD1 PRO A 848      32.620  60.510  62.630  1.00  0.00           H
ATOM   4234  HD2 PRO A 848      32.850  62.130  62.020  1.00  0.00           H
ATOM   4235  CA  PRO A 848      34.800  60.480  60.220  1.00  0.00           C
ATOM   4236  HA  PRO A 848      34.820  61.170  59.380  1.00  0.00           H
ATOM   4237  CB  PRO A 848      35.630  61.240  61.310  1.00  0.00           C
ATOM   4238  HB1 PRO A 848      35.750  62.300  60.990  1.00  0.00           H
ATOM   4239  HB2 PRO A 848      36.630  60.750  61.400  1.00  0.00           H
ATOM   4240  CG  PRO A 848      34.740  61.040  62.590  1.00  0.00           C
ATOM   4241  HG1 PRO A 848      35.110  60.100  63.060  1.00  0.00           H
ATOM   4242  HG2 PRO A 848      34.990  61.920  63.230  1.00  0.00           H
ATOM   4243  C   PRO A 848      35.260  59.150  59.900  1.00  0.00           C
ATOM   4244  O   PRO A 848      36.160  59.050  59.060  1.00  0.00           O
ATOM   4245  N   ALA A 849      34.660  58.090  60.480  1.00  0.00           N
ATOM   4246  HN  ALA A 849      33.910  58.170  61.140  1.00  0.00           H
ATOM   4247  CA  ALA A 849      34.770  56.760  59.990  1.00  0.00           C
ATOM   4248  HA  ALA A 849      35.810  56.480  59.900  1.00  0.00           H
ATOM   4249  CB  ALA A 849      34.210  55.780  61.030  1.00  0.00           C
ATOM   4250  HB1 ALA A 849      33.110  55.750  61.130  1.00  0.00           H
ATOM   4251  HB2 ALA A 849      34.640  56.050  62.020  1.00  0.00           H
ATOM   4252  HB3 ALA A 849      34.620  54.790  60.730  1.00  0.00           H
ATOM   4253  C   ALA A 849      34.230  56.450  58.630  1.00  0.00           C
ATOM   4254  O   ALA A 849      34.820  55.750  57.810  1.00  0.00           O
ATOM   4255  N   LEU A 850      33.040  56.950  58.270  1.00  0.00           N
ATOM   4256  HN  LEU A 850      32.480  57.410  58.950  1.00  0.00           H
ATOM   4257  CA  LEU A 850      32.620  57.000  56.810  1.00  0.00           C
ATOM   4258  HA  LEU A 850      32.670  55.950  56.550  1.00  0.00           H
ATOM   4259  CB  LEU A 850      31.110  57.570  56.710  1.00  0.00           C
ATOM   4260  HB1 LEU A 850      30.980  58.370  57.470  1.00  0.00           H
ATOM   4261  HB2 LEU A 850      30.520  56.700  57.070  1.00  0.00           H
ATOM   4262  CG  LEU A 850      30.520  58.130  55.470  1.00  0.00           C
ATOM   4263  HG  LEU A 850      31.140  58.960  55.080  1.00  0.00           H
ATOM   4264  CD1 LEU A 850      30.380  57.050  54.430  1.00  0.00           C
ATOM   4265 HD11 LEU A 850      29.810  57.490  53.580  1.00  0.00           H
ATOM   4266 HD12 LEU A 850      29.690  56.280  54.830  1.00  0.00           H
ATOM   4267 HD13 LEU A 850      31.350  56.610  54.130  1.00  0.00           H
ATOM   4268  CD2 LEU A 850      29.140  58.780  55.840  1.00  0.00           C
ATOM   4269 HD21 LEU A 850      28.370  58.080  56.240  1.00  0.00           H
ATOM   4270 HD22 LEU A 850      28.570  59.170  54.970  1.00  0.00           H
ATOM   4271 HD23 LEU A 850      29.260  59.630  56.540  1.00  0.00           H
ATOM   4272  C   LEU A 850      33.500  57.900  55.860  1.00  0.00           C
ATOM   4273  O   LEU A 850      33.860  57.430  54.790  1.00  0.00           O
ATOM   4274  N   LEU A 851      34.000  59.020  56.270  1.00  0.00           N
ATOM   4275  HN  LEU A 851      33.680  59.470  57.100  1.00  0.00           H
ATOM   4276  CA  LEU A 851      35.010  59.740  55.580  1.00  0.00           C
ATOM   4277  HA  LEU A 851      34.660  59.860  54.560  1.00  0.00           H
ATOM   4278  CB  LEU A 851      35.260  61.080  56.350  1.00  0.00           C
ATOM   4279  HB1 LEU A 851      36.240  61.420  55.970  1.00  0.00           H
ATOM   4280  HB2 LEU A 851      35.390  60.860  57.440  1.00  0.00           H
ATOM   4281  CG  LEU A 851      34.110  62.120  56.310  1.00  0.00           C
ATOM   4282  HG  LEU A 851      33.130  61.730  56.660  1.00  0.00           H
ATOM   4283  CD1 LEU A 851      34.540  63.190  57.250  1.00  0.00           C
ATOM   4284 HD11 LEU A 851      33.610  63.800  57.310  1.00  0.00           H
ATOM   4285 HD12 LEU A 851      35.290  63.960  56.920  1.00  0.00           H
ATOM   4286 HD13 LEU A 851      34.820  62.750  58.230  1.00  0.00           H
ATOM   4287  CD2 LEU A 851      34.030  62.630  54.880  1.00  0.00           C
ATOM   4288 HD21 LEU A 851      33.660  61.810  54.220  1.00  0.00           H
ATOM   4289 HD22 LEU A 851      34.990  63.000  54.490  1.00  0.00           H
ATOM   4290 HD23 LEU A 851      33.280  63.450  54.790  1.00  0.00           H
ATOM   4291  C   LEU A 851      36.380  58.950  55.430  1.00  0.00           C
ATOM   4292  O   LEU A 851      36.920  58.840  54.280  1.00  0.00           O
ATOM   4293  N   CYS A 852      36.910  58.320  56.470  1.00  0.00           N
ATOM   4294  HN  CYS A 852      36.620  58.560  57.390  1.00  0.00           H
ATOM   4295  CA  CYS A 852      37.990  57.340  56.430  1.00  0.00           C
ATOM   4296  HA  CYS A 852      38.740  57.840  55.840  1.00  0.00           H
ATOM   4297  CB  CYS A 852      38.630  56.960  57.900  1.00  0.00           C
ATOM   4298  HB1 CYS A 852      37.750  56.670  58.520  1.00  0.00           H
ATOM   4299  HB2 CYS A 852      39.090  57.930  58.200  1.00  0.00           H
ATOM   4300  SG  CYS A 852      39.910  55.640  57.850  1.00  0.00           S
ATOM   4301  HG1 CYS A 852      39.130  54.580  57.670  1.00  0.00           H
ATOM   4302  C   CYS A 852      37.750  56.120  55.530  1.00  0.00           C
ATOM   4303  O   CYS A 852      38.680  55.630  54.850  1.00  0.00           O
ATOM   4304  N   THR A 853      36.410  55.660  55.460  1.00  0.00           N
ATOM   4305  HN  THR A 853      35.780  56.080  56.110  1.00  0.00           H
ATOM   4306  CA  THR A 853      35.930  54.590  54.550  1.00  0.00           C
ATOM   4307  HA  THR A 853      36.580  53.740  54.690  1.00  0.00           H
ATOM   4308  CB  THR A 853      34.490  54.050  54.870  1.00  0.00           C
ATOM   4309  HB  THR A 853      33.780  54.910  54.810  1.00  0.00           H
ATOM   4310  OG1 THR A 853      34.370  53.420  56.180  1.00  0.00           O
ATOM   4311  HG1 THR A 853      34.730  54.000  56.860  1.00  0.00           H
ATOM   4312  CG2 THR A 853      34.150  52.880  53.910  1.00  0.00           C
ATOM   4313 HG21 THR A 853      34.800  51.980  53.950  1.00  0.00           H
ATOM   4314 HG22 THR A 853      33.940  53.270  52.880  1.00  0.00           H
ATOM   4315 HG23 THR A 853      33.150  52.490  54.220  1.00  0.00           H
ATOM   4316  C   THR A 853      36.180  54.820  53.100  1.00  0.00           C
ATOM   4317  O   THR A 853      36.590  53.940  52.370  1.00  0.00           O
ATOM   4318  N   ILE A 854      35.940  56.100  52.640  1.00  0.00           N
ATOM   4319  HN  ILE A 854      35.650  56.820  53.270  1.00  0.00           H
ATOM   4320  CA  ILE A 854      36.320  56.510  51.310  1.00  0.00           C
ATOM   4321  HA  ILE A 854      35.840  55.900  50.560  1.00  0.00           H
ATOM   4322  CB  ILE A 854      35.760  57.860  50.960  1.00  0.00           C
ATOM   4323  HB  ILE A 854      36.050  58.510  51.820  1.00  0.00           H
ATOM   4324  CG2 ILE A 854      36.410  58.380  49.620  1.00  0.00           C
ATOM   4325 HG21 ILE A 854      36.150  59.420  49.340  1.00  0.00           H
ATOM   4326 HG22 ILE A 854      36.340  57.650  48.780  1.00  0.00           H
ATOM   4327 HG23 ILE A 854      37.490  58.460  49.850  1.00  0.00           H
ATOM   4328  CG1 ILE A 854      34.170  57.800  50.830  1.00  0.00           C
ATOM   4329 HG11 ILE A 854      33.760  57.840  51.860  1.00  0.00           H
ATOM   4330 HG12 ILE A 854      33.920  56.840  50.330  1.00  0.00           H
ATOM   4331  CD  ILE A 854      33.650  59.030  50.060  1.00  0.00           C
ATOM   4332  HD1 ILE A 854      33.950  58.980  48.990  1.00  0.00           H
ATOM   4333  HD2 ILE A 854      34.080  59.970  50.480  1.00  0.00           H
ATOM   4334  HD3 ILE A 854      32.560  59.170  50.220  1.00  0.00           H
ATOM   4335  C   ILE A 854      37.830  56.330  51.080  1.00  0.00           C
ATOM   4336  O   ILE A 854      38.230  55.870  49.970  1.00  0.00           O
ATOM   4337  N   LEU A 855      38.720  56.640  51.990  1.00  0.00           N
ATOM   4338  HN  LEU A 855      38.350  56.960  52.860  1.00  0.00           H
ATOM   4339  CA  LEU A 855      40.160  56.340  51.860  1.00  0.00           C
ATOM   4340  HA  LEU A 855      40.530  56.730  50.920  1.00  0.00           H
ATOM   4341  CB  LEU A 855      40.890  57.070  53.010  1.00  0.00           C
ATOM   4342  HB1 LEU A 855      41.960  56.870  52.780  1.00  0.00           H
ATOM   4343  HB2 LEU A 855      40.470  56.740  53.990  1.00  0.00           H
ATOM   4344  CG  LEU A 855      40.830  58.630  53.000  1.00  0.00           C
ATOM   4345  HG  LEU A 855      39.750  58.870  52.980  1.00  0.00           H
ATOM   4346  CD1 LEU A 855      41.680  59.230  54.160  1.00  0.00           C
ATOM   4347 HD11 LEU A 855      42.720  58.940  53.880  1.00  0.00           H
ATOM   4348 HD12 LEU A 855      41.270  58.740  55.060  1.00  0.00           H
ATOM   4349 HD13 LEU A 855      41.480  60.310  54.320  1.00  0.00           H
ATOM   4350  CD2 LEU A 855      41.620  59.010  51.710  1.00  0.00           C
ATOM   4351 HD21 LEU A 855      41.480  60.110  51.680  1.00  0.00           H
ATOM   4352 HD22 LEU A 855      41.260  58.530  50.790  1.00  0.00           H
ATOM   4353 HD23 LEU A 855      42.710  58.790  51.780  1.00  0.00           H
ATOM   4354  C   LEU A 855      40.430  54.920  51.820  1.00  0.00           C
ATOM   4355  O   LEU A 855      41.180  54.460  50.940  1.00  0.00           O
ATOM   4356  N   ILE A 856      39.970  54.110  52.800  1.00  0.00           N
ATOM   4357  HN  ILE A 856      39.450  54.500  53.570  1.00  0.00           H
ATOM   4358  CA  ILE A 856      39.910  52.650  52.630  1.00  0.00           C
ATOM   4359  HA  ILE A 856      40.910  52.290  52.780  1.00  0.00           H
ATOM   4360  CB  ILE A 856      39.120  52.050  53.800  1.00  0.00           C
ATOM   4361  HB  ILE A 856      38.140  52.540  53.970  1.00  0.00           H
ATOM   4362  CG2 ILE A 856      38.930  50.550  53.530  1.00  0.00           C
ATOM   4363 HG21 ILE A 856      38.640  50.090  54.490  1.00  0.00           H
ATOM   4364 HG22 ILE A 856      39.920  50.130  53.240  1.00  0.00           H
ATOM   4365 HG23 ILE A 856      38.220  50.380  52.700  1.00  0.00           H
ATOM   4366  CG1 ILE A 856      39.830  52.230  55.150  1.00  0.00           C
ATOM   4367 HG11 ILE A 856      40.270  53.240  55.260  1.00  0.00           H
ATOM   4368 HG12 ILE A 856      40.610  51.440  55.140  1.00  0.00           H
ATOM   4369  CD  ILE A 856      38.960  52.090  56.470  1.00  0.00           C
ATOM   4370  HD1 ILE A 856      38.530  51.070  56.550  1.00  0.00           H
ATOM   4371  HD2 ILE A 856      38.130  52.830  56.410  1.00  0.00           H
ATOM   4372  HD3 ILE A 856      39.510  52.360  57.400  1.00  0.00           H
ATOM   4373  C   ILE A 856      39.490  52.100  51.300  1.00  0.00           C
ATOM   4374  O   ILE A 856      40.170  51.220  50.750  1.00  0.00           O
ATOM   4375  N   PHE A 857      38.370  52.570  50.770  1.00  0.00           N
ATOM   4376  HN  PHE A 857      37.740  53.080  51.350  1.00  0.00           H
ATOM   4377  CA  PHE A 857      37.910  52.250  49.400  1.00  0.00           C
ATOM   4378  HA  PHE A 857      37.950  51.180  49.240  1.00  0.00           H
ATOM   4379  CB  PHE A 857      36.510  52.780  49.250  1.00  0.00           C
ATOM   4380  HB1 PHE A 857      36.510  53.860  49.510  1.00  0.00           H
ATOM   4381  HB2 PHE A 857      35.990  52.240  50.070  1.00  0.00           H
ATOM   4382  CG  PHE A 857      35.920  52.660  47.860  1.00  0.00           C
ATOM   4383  CD1 PHE A 857      35.690  53.710  47.000  1.00  0.00           C
ATOM   4384  HD1 PHE A 857      35.930  54.730  47.270  1.00  0.00           H
ATOM   4385  CE1 PHE A 857      35.210  53.500  45.690  1.00  0.00           C
ATOM   4386  HE1 PHE A 857      35.000  54.370  45.090  1.00  0.00           H
ATOM   4387  CZ  PHE A 857      34.850  52.220  45.310  1.00  0.00           C
ATOM   4388  HZ  PHE A 857      34.450  52.080  44.320  1.00  0.00           H
ATOM   4389  CD2 PHE A 857      35.590  51.320  47.430  1.00  0.00           C
ATOM   4390  HD2 PHE A 857      35.680  50.480  48.110  1.00  0.00           H
ATOM   4391  CE2 PHE A 857      34.990  51.140  46.200  1.00  0.00           C
ATOM   4392  HE2 PHE A 857      34.470  50.220  45.980  1.00  0.00           H
ATOM   4393  C   PHE A 857      38.830  52.690  48.320  1.00  0.00           C
ATOM   4394  O   PHE A 857      39.040  51.970  47.360  1.00  0.00           O
ATOM   4395  N   MET A 858      39.470  53.890  48.460  1.00  0.00           N
ATOM   4396  HN  MET A 858      39.090  54.510  49.130  1.00  0.00           H
ATOM   4397  CA  MET A 858      40.410  54.340  47.420  1.00  0.00           C
ATOM   4398  HA  MET A 858      39.920  54.360  46.460  1.00  0.00           H
ATOM   4399  CB  MET A 858      40.830  55.800  47.700  1.00  0.00           C
ATOM   4400  HB1 MET A 858      41.650  56.160  47.040  1.00  0.00           H
ATOM   4401  HB2 MET A 858      41.230  55.950  48.730  1.00  0.00           H
ATOM   4402  CG  MET A 858      39.650  56.790  47.420  1.00  0.00           C
ATOM   4403  HG1 MET A 858      38.650  56.520  47.820  1.00  0.00           H
ATOM   4404  HG2 MET A 858      39.400  56.790  46.350  1.00  0.00           H
ATOM   4405  SD  MET A 858      39.930  58.480  47.920  1.00  0.00           S
ATOM   4406  CE  MET A 858      41.750  58.600  47.820  1.00  0.00           C
ATOM   4407  HE1 MET A 858      42.050  59.610  48.150  1.00  0.00           H
ATOM   4408  HE2 MET A 858      42.180  58.390  46.810  1.00  0.00           H
ATOM   4409  HE3 MET A 858      42.150  57.890  48.580  1.00  0.00           H
ATOM   4410  C   MET A 858      41.620  53.340  47.280  1.00  0.00           C
ATOM   4411  O   MET A 858      41.750  52.990  46.160  1.00  0.00           O
ATOM   4412  N   ASP A 859      42.310  52.900  48.360  1.00  0.00           N
ATOM   4413  HN  ASP A 859      42.090  53.280  49.260  1.00  0.00           H
ATOM   4414  CA  ASP A 859      43.320  51.880  48.320  1.00  0.00           C
ATOM   4415  HA  ASP A 859      44.180  52.230  47.760  1.00  0.00           H
ATOM   4416  CB  ASP A 859      43.750  51.450  49.730  1.00  0.00           C
ATOM   4417  HB1 ASP A 859      44.220  50.450  49.820  1.00  0.00           H
ATOM   4418  HB2 ASP A 859      42.890  51.560  50.420  1.00  0.00           H
ATOM   4419  CG  ASP A 859      44.870  52.290  50.290  1.00  0.00           C
ATOM   4420  OD1 ASP A 859      45.570  52.940  49.570  1.00  0.00           O
ATOM   4421  OD2 ASP A 859      45.190  52.000  51.470  1.00  0.00           O
ATOM   4422  C   ASP A 859      42.890  50.610  47.670  1.00  0.00           C
ATOM   4423  O   ASP A 859      43.720  50.030  46.960  1.00  0.00           O
ATOM   4424  N   GLN A 860      41.670  50.070  47.870  1.00  0.00           N
ATOM   4425  HN  GLN A 860      41.140  50.430  48.640  1.00  0.00           H
ATOM   4426  CA  GLN A 860      41.210  48.900  47.030  1.00  0.00           C
ATOM   4427  HA  GLN A 860      41.780  48.000  47.250  1.00  0.00           H
ATOM   4428  CB  GLN A 860      39.820  48.480  47.610  1.00  0.00           C
ATOM   4429  HB1 GLN A 860      39.560  47.490  47.180  1.00  0.00           H
ATOM   4430  HB2 GLN A 860      39.050  49.210  47.270  1.00  0.00           H
ATOM   4431  CG  GLN A 860      39.690  48.260  49.190  1.00  0.00           C
ATOM   4432  HG1 GLN A 860      38.800  47.620  49.370  1.00  0.00           H
ATOM   4433  HG2 GLN A 860      39.540  49.210  49.730  1.00  0.00           H
ATOM   4434  CD  GLN A 860      40.880  47.550  49.860  1.00  0.00           C
ATOM   4435  OE1 GLN A 860      40.980  46.330  49.820  1.00  0.00           O
ATOM   4436  NE2 GLN A 860      41.860  48.390  50.390  1.00  0.00           N
ATOM   4437 HE21 GLN A 860      41.620  49.350  50.530  1.00  0.00           H
ATOM   4438 HE22 GLN A 860      42.710  48.000  50.750  1.00  0.00           H
ATOM   4439  C   GLN A 860      41.050  49.040  45.520  1.00  0.00           C
ATOM   4440  O   GLN A 860      41.740  48.290  44.830  1.00  0.00           O
ATOM   4441  N   GLN A 861      40.320  50.010  44.960  1.00  0.00           N
ATOM   4442  HN  GLN A 861      39.790  50.570  45.580  1.00  0.00           H
ATOM   4443  CA  GLN A 861      40.200  50.360  43.550  1.00  0.00           C
ATOM   4444  HA  GLN A 861      39.800  49.540  42.960  1.00  0.00           H
ATOM   4445  CB  GLN A 861      39.330  51.660  43.510  1.00  0.00           C
ATOM   4446  HB1 GLN A 861      39.170  52.010  42.470  1.00  0.00           H
ATOM   4447  HB2 GLN A 861      39.750  52.460  44.150  1.00  0.00           H
ATOM   4448  CG  GLN A 861      37.920  51.380  44.140  1.00  0.00           C
ATOM   4449  HG1 GLN A 861      37.240  52.260  44.080  1.00  0.00           H
ATOM   4450  HG2 GLN A 861      37.860  51.220  45.240  1.00  0.00           H
ATOM   4451  CD  GLN A 861      37.120  50.250  43.520  1.00  0.00           C
ATOM   4452  OE1 GLN A 861      37.130  49.100  43.910  1.00  0.00           O
ATOM   4453  NE2 GLN A 861      36.280  50.520  42.480  1.00  0.00           N
ATOM   4454 HE21 GLN A 861      35.830  49.730  42.060  1.00  0.00           H
ATOM   4455 HE22 GLN A 861      36.270  51.380  41.970  1.00  0.00           H
ATOM   4456  C   GLN A 861      41.620  50.660  42.920  1.00  0.00           C
ATOM   4457  O   GLN A 861      42.040  50.070  41.950  1.00  0.00           O
ATOM   4458  N   ILE A 862      42.520  51.350  43.740  1.00  0.00           N
ATOM   4459  HN  ILE A 862      42.270  51.620  44.670  1.00  0.00           H
ATOM   4460  CA  ILE A 862      43.870  51.540  43.440  1.00  0.00           C
ATOM   4461  HA  ILE A 862      43.930  51.990  42.460  1.00  0.00           H
ATOM   4462  CB  ILE A 862      44.660  52.540  44.410  1.00  0.00           C
ATOM   4463  HB  ILE A 862      44.570  52.310  45.490  1.00  0.00           H
ATOM   4464  CG2 ILE A 862      46.210  52.480  44.110  1.00  0.00           C
ATOM   4465 HG21 ILE A 862      46.760  51.610  44.520  1.00  0.00           H
ATOM   4466 HG22 ILE A 862      46.590  53.380  44.650  1.00  0.00           H
ATOM   4467 HG23 ILE A 862      46.520  52.730  43.070  1.00  0.00           H
ATOM   4468  CG1 ILE A 862      44.130  53.960  44.370  1.00  0.00           C
ATOM   4469 HG11 ILE A 862      43.020  53.960  44.270  1.00  0.00           H
ATOM   4470 HG12 ILE A 862      44.400  54.460  43.410  1.00  0.00           H
ATOM   4471  CD  ILE A 862      44.550  54.690  45.620  1.00  0.00           C
ATOM   4472  HD1 ILE A 862      43.930  55.610  45.690  1.00  0.00           H
ATOM   4473  HD2 ILE A 862      45.640  54.920  45.590  1.00  0.00           H
ATOM   4474  HD3 ILE A 862      44.130  54.180  46.530  1.00  0.00           H
ATOM   4475  C   ILE A 862      44.680  50.240  43.290  1.00  0.00           C
ATOM   4476  O   ILE A 862      45.330  49.990  42.340  1.00  0.00           O
ATOM   4477  N   THR A 863      44.420  49.310  44.270  1.00  0.00           N
ATOM   4478  HN  THR A 863      43.650  49.500  44.870  1.00  0.00           H
ATOM   4479  CA  THR A 863      45.100  48.030  44.330  1.00  0.00           C
ATOM   4480  HA  THR A 863      46.120  48.380  44.240  1.00  0.00           H
ATOM   4481  CB  THR A 863      44.950  47.240  45.680  1.00  0.00           C
ATOM   4482  HB  THR A 863      43.850  47.050  45.740  1.00  0.00           H
ATOM   4483  OG1 THR A 863      45.280  48.110  46.760  1.00  0.00           O
ATOM   4484  HG1 THR A 863      44.680  48.840  46.660  1.00  0.00           H
ATOM   4485  CG2 THR A 863      45.760  45.860  45.540  1.00  0.00           C
ATOM   4486 HG21 THR A 863      45.120  45.290  44.840  1.00  0.00           H
ATOM   4487 HG22 THR A 863      45.900  45.160  46.390  1.00  0.00           H
ATOM   4488 HG23 THR A 863      46.810  45.960  45.170  1.00  0.00           H
ATOM   4489  C   THR A 863      44.730  47.210  43.140  1.00  0.00           C
ATOM   4490  O   THR A 863      45.540  46.590  42.490  1.00  0.00           O
ATOM   4491  N   ALA A 864      43.460  47.190  42.710  1.00  0.00           N
ATOM   4492  HN  ALA A 864      42.690  47.520  43.270  1.00  0.00           H
ATOM   4493  CA  ALA A 864      42.890  46.710  41.440  1.00  0.00           C
ATOM   4494  HA  ALA A 864      43.080  45.650  41.500  1.00  0.00           H
ATOM   4495  CB  ALA A 864      41.350  46.840  41.470  1.00  0.00           C
ATOM   4496  HB1 ALA A 864      41.050  47.900  41.530  1.00  0.00           H
ATOM   4497  HB2 ALA A 864      40.990  46.470  42.450  1.00  0.00           H
ATOM   4498  HB3 ALA A 864      40.830  46.350  40.620  1.00  0.00           H
ATOM   4499  C   ALA A 864      43.420  47.270  40.070  1.00  0.00           C
ATOM   4500  O   ALA A 864      43.780  46.510  39.220  1.00  0.00           O
ATOM   4501  N   VAL A 865      43.550  48.620  39.950  1.00  0.00           N
ATOM   4502  HN  VAL A 865      43.210  49.150  40.730  1.00  0.00           H
ATOM   4503  CA  VAL A 865      43.950  49.280  38.690  1.00  0.00           C
ATOM   4504  HA  VAL A 865      43.390  48.880  37.870  1.00  0.00           H
ATOM   4505  CB  VAL A 865      43.800  50.850  38.830  1.00  0.00           C
ATOM   4506  HB  VAL A 865      44.110  51.120  39.850  1.00  0.00           H
ATOM   4507  CG1 VAL A 865      44.550  51.600  37.720  1.00  0.00           C
ATOM   4508 HG11 VAL A 865      44.170  51.290  36.710  1.00  0.00           H
ATOM   4509 HG12 VAL A 865      45.640  51.460  37.820  1.00  0.00           H
ATOM   4510 HG13 VAL A 865      44.430  52.700  37.860  1.00  0.00           H
ATOM   4511  CG2 VAL A 865      42.310  51.140  38.580  1.00  0.00           C
ATOM   4512 HG21 VAL A 865      42.020  52.150  38.940  1.00  0.00           H
ATOM   4513 HG22 VAL A 865      41.700  50.380  39.100  1.00  0.00           H
ATOM   4514 HG23 VAL A 865      42.080  51.150  37.500  1.00  0.00           H
ATOM   4515  C   VAL A 865      45.390  48.850  38.440  1.00  0.00           C
ATOM   4516  O   VAL A 865      45.840  48.510  37.370  1.00  0.00           O
ATOM   4517  N   ILE A 866      46.180  48.820  39.510  1.00  0.00           N
ATOM   4518  HN  ILE A 866      45.760  48.970  40.410  1.00  0.00           H
ATOM   4519  CA  ILE A 866      47.650  48.540  39.560  1.00  0.00           C
ATOM   4520  HA  ILE A 866      48.150  49.180  38.840  1.00  0.00           H
ATOM   4521  CB  ILE A 866      48.110  48.790  41.010  1.00  0.00           C
ATOM   4522  HB  ILE A 866      47.420  48.290  41.720  1.00  0.00           H
ATOM   4523  CG2 ILE A 866      49.470  48.100  41.270  1.00  0.00           C
ATOM   4524 HG21 ILE A 866      50.180  48.370  40.460  1.00  0.00           H
ATOM   4525 HG22 ILE A 866      49.520  46.990  41.330  1.00  0.00           H
ATOM   4526 HG23 ILE A 866      49.860  48.480  42.240  1.00  0.00           H
ATOM   4527  CG1 ILE A 866      48.160  50.310  41.380  1.00  0.00           C
ATOM   4528 HG11 ILE A 866      48.350  50.490  42.460  1.00  0.00           H
ATOM   4529 HG12 ILE A 866      47.170  50.760  41.130  1.00  0.00           H
ATOM   4530  CD  ILE A 866      49.300  51.180  40.710  1.00  0.00           C
ATOM   4531  HD1 ILE A 866      49.070  52.260  40.710  1.00  0.00           H
ATOM   4532  HD2 ILE A 866      49.390  50.970  39.620  1.00  0.00           H
ATOM   4533  HD3 ILE A 866      50.250  50.990  41.250  1.00  0.00           H
ATOM   4534  C   ILE A 866      47.930  47.140  39.100  1.00  0.00           C
ATOM   4535  O   ILE A 866      48.900  46.830  38.370  1.00  0.00           O
ATOM   4536  N   ILE A 867      47.080  46.190  39.610  1.00  0.00           N
ATOM   4537  HN  ILE A 867      46.280  46.540  40.100  1.00  0.00           H
ATOM   4538  CA  ILE A 867      47.300  44.710  39.480  1.00  0.00           C
ATOM   4539  HA  ILE A 867      48.350  44.600  39.270  1.00  0.00           H
ATOM   4540  CB  ILE A 867      46.910  43.850  40.800  1.00  0.00           C
ATOM   4541  HB  ILE A 867      45.880  44.200  40.970  1.00  0.00           H
ATOM   4542  CG2 ILE A 867      46.810  42.350  40.630  1.00  0.00           C
ATOM   4543 HG21 ILE A 867      46.040  42.060  39.890  1.00  0.00           H
ATOM   4544 HG22 ILE A 867      46.480  41.910  41.600  1.00  0.00           H
ATOM   4545 HG23 ILE A 867      47.820  41.940  40.420  1.00  0.00           H
ATOM   4546  CG1 ILE A 867      47.740  44.290  42.070  1.00  0.00           C
ATOM   4547 HG11 ILE A 867      47.390  43.700  42.940  1.00  0.00           H
ATOM   4548 HG12 ILE A 867      47.470  45.350  42.310  1.00  0.00           H
ATOM   4549  CD  ILE A 867      49.240  44.090  41.960  1.00  0.00           C
ATOM   4550  HD1 ILE A 867      49.510  43.020  42.030  1.00  0.00           H
ATOM   4551  HD2 ILE A 867      49.850  44.580  42.730  1.00  0.00           H
ATOM   4552  HD3 ILE A 867      49.640  44.460  40.980  1.00  0.00           H
ATOM   4553  C   ILE A 867      46.600  44.250  38.200  1.00  0.00           C
ATOM   4554  O   ILE A 867      46.880  43.160  37.660  1.00  0.00           O
ATOM   4555  N   ASN A 868      45.800  45.070  37.500  1.00  0.00           N
ATOM   4556  HN  ASN A 868      45.500  45.970  37.830  1.00  0.00           H
ATOM   4557  CA  ASN A 868      45.180  44.630  36.270  1.00  0.00           C
ATOM   4558  HA  ASN A 868      45.660  43.730  35.910  1.00  0.00           H
ATOM   4559  CB  ASN A 868      43.640  44.430  36.420  1.00  0.00           C
ATOM   4560  HB1 ASN A 868      43.100  44.150  35.480  1.00  0.00           H
ATOM   4561  HB2 ASN A 868      43.150  45.350  36.790  1.00  0.00           H
ATOM   4562  CG  ASN A 868      43.180  43.490  37.600  1.00  0.00           C
ATOM   4563  OD1 ASN A 868      42.320  43.940  38.350  1.00  0.00           O
ATOM   4564  ND2 ASN A 868      43.870  42.350  37.800  1.00  0.00           N
ATOM   4565 HD21 ASN A 868      44.690  42.210  37.250  1.00  0.00           H
ATOM   4566 HD22 ASN A 868      43.750  41.840  38.650  1.00  0.00           H
ATOM   4567  C   ASN A 868      45.570  45.600  35.180  1.00  0.00           C
ATOM   4568  O   ASN A 868      44.870  45.840  34.170  1.00  0.00           O
ATOM   4569  N   ARG A 869      46.800  46.190  35.310  1.00  0.00           N
ATOM   4570  HN  ARG A 869      47.290  45.830  36.090  1.00  0.00           H
ATOM   4571  CA  ARG A 869      47.490  47.110  34.420  1.00  0.00           C
ATOM   4572  HA  ARG A 869      46.810  47.850  34.070  1.00  0.00           H
ATOM   4573  CB  ARG A 869      48.490  47.820  35.300  1.00  0.00           C
ATOM   4574  HB1 ARG A 869      49.360  47.130  35.370  1.00  0.00           H
ATOM   4575  HB2 ARG A 869      48.140  48.140  36.300  1.00  0.00           H
ATOM   4576  CG  ARG A 869      49.180  48.930  34.560  1.00  0.00           C
ATOM   4577  HG1 ARG A 869      48.400  49.630  34.190  1.00  0.00           H
ATOM   4578  HG2 ARG A 869      49.650  48.540  33.640  1.00  0.00           H
ATOM   4579  CD  ARG A 869      50.190  49.590  35.440  1.00  0.00           C
ATOM   4580  HD1 ARG A 869      50.800  48.710  35.740  1.00  0.00           H
ATOM   4581  HD2 ARG A 869      49.750  50.110  36.320  1.00  0.00           H
ATOM   4582  NE  ARG A 869      51.070  50.470  34.680  1.00  0.00           N
ATOM   4583  HE  ARG A 869      51.960  50.140  34.370  1.00  0.00           H
ATOM   4584  CZ  ARG A 869      50.810  51.660  34.170  1.00  0.00           C
ATOM   4585  NH1 ARG A 869      49.740  52.290  34.520  1.00  0.00           N
ATOM   4586 HH11 ARG A 869      49.590  52.220  35.500  1.00  0.00           H
ATOM   4587 HH12 ARG A 869      49.840  53.210  34.120  1.00  0.00           H
ATOM   4588  NH2 ARG A 869      51.680  52.120  33.330  1.00  0.00           N
ATOM   4589 HH21 ARG A 869      52.560  51.650  33.270  1.00  0.00           H
ATOM   4590 HH22 ARG A 869      51.610  53.050  32.960  1.00  0.00           H
ATOM   4591  C   ARG A 869      48.220  46.500  33.200  1.00  0.00           C
ATOM   4592  O   ARG A 869      49.310  45.910  33.210  1.00  0.00           O
ATOM   4593  N   LYS A 870      47.470  46.680  32.060  1.00  0.00           N
ATOM   4594  HN  LYS A 870      46.540  47.010  32.100  1.00  0.00           H
ATOM   4595  CA  LYS A 870      47.780  46.140  30.750  1.00  0.00           C
ATOM   4596  HA  LYS A 870      47.820  45.060  30.810  1.00  0.00           H
ATOM   4597  CB  LYS A 870      46.660  46.540  29.710  1.00  0.00           C
ATOM   4598  HB1 LYS A 870      46.960  46.390  28.650  1.00  0.00           H
ATOM   4599  HB2 LYS A 870      46.280  47.580  29.740  1.00  0.00           H
ATOM   4600  CG  LYS A 870      45.340  45.730  29.850  1.00  0.00           C
ATOM   4601  HG1 LYS A 870      44.680  46.080  29.030  1.00  0.00           H
ATOM   4602  HG2 LYS A 870      44.810  46.100  30.750  1.00  0.00           H
ATOM   4603  CD  LYS A 870      45.530  44.200  29.780  1.00  0.00           C
ATOM   4604  HD1 LYS A 870      45.920  43.940  30.780  1.00  0.00           H
ATOM   4605  HD2 LYS A 870      46.200  43.850  28.980  1.00  0.00           H
ATOM   4606  CE  LYS A 870      44.310  43.320  29.680  1.00  0.00           C
ATOM   4607  HE1 LYS A 870      43.490  43.610  30.370  1.00  0.00           H
ATOM   4608  HE2 LYS A 870      44.720  42.300  29.770  1.00  0.00           H
ATOM   4609  NZ  LYS A 870      43.740  43.400  28.340  1.00  0.00           N
ATOM   4610  HZ1 LYS A 870      44.210  42.770  27.660  1.00  0.00           H
ATOM   4611  HZ2 LYS A 870      43.740  44.380  28.000  1.00  0.00           H
ATOM   4612  HZ3 LYS A 870      42.750  43.070  28.350  1.00  0.00           H
ATOM   4613  C   LYS A 870      49.110  46.590  30.150  1.00  0.00           C
ATOM   4614  O   LYS A 870      49.760  45.800  29.550  1.00  0.00           O
ATOM   4615  N   GLU A 871      49.540  47.810  30.260  1.00  0.00           N
ATOM   4616  HN  GLU A 871      48.890  48.450  30.670  1.00  0.00           H
ATOM   4617  CA  GLU A 871      50.850  48.210  29.810  1.00  0.00           C
ATOM   4618  HA  GLU A 871      50.880  47.750  28.820  1.00  0.00           H
ATOM   4619  CB  GLU A 871      50.900  49.750  29.900  1.00  0.00           C
ATOM   4620  HB1 GLU A 871      51.950  50.100  29.890  1.00  0.00           H
ATOM   4621  HB2 GLU A 871      50.530  50.110  30.880  1.00  0.00           H
ATOM   4622  CG  GLU A 871      50.230  50.540  28.710  1.00  0.00           C
ATOM   4623  HG1 GLU A 871      50.450  51.630  28.820  1.00  0.00           H
ATOM   4624  HG2 GLU A 871      49.150  50.320  28.620  1.00  0.00           H
ATOM   4625  CD  GLU A 871      50.760  50.010  27.350  1.00  0.00           C
ATOM   4626  OE1 GLU A 871      49.970  50.060  26.350  1.00  0.00           O
ATOM   4627  OE2 GLU A 871      51.970  49.590  27.270  1.00  0.00           O
ATOM   4628  C   GLU A 871      52.010  47.640  30.570  1.00  0.00           C
ATOM   4629  O   GLU A 871      53.140  47.530  30.110  1.00  0.00           O
ATOM   4630  N   HSD A 872      51.750  47.150  31.770  1.00  0.00           N
ATOM   4631  HN  HSD A 872      50.810  47.180  32.070  1.00  0.00           H
ATOM   4632  CA  HSD A 872      52.780  46.540  32.640  1.00  0.00           C
ATOM   4633  HA  HSD A 872      53.780  46.830  32.350  1.00  0.00           H
ATOM   4634  CB  HSD A 872      52.700  46.940  34.120  1.00  0.00           C
ATOM   4635  HB1 HSD A 872      51.750  46.470  34.450  1.00  0.00           H
ATOM   4636  HB2 HSD A 872      52.810  48.030  34.290  1.00  0.00           H
ATOM   4637  ND1 HSD A 872      53.630  45.910  36.300  1.00  0.00           N
ATOM   4638  HD1 HSD A 872      52.820  46.090  36.860  1.00  0.00           H
ATOM   4639  CG  HSD A 872      53.760  46.250  34.980  1.00  0.00           C
ATOM   4640  CE1 HSD A 872      54.700  45.280  36.670  1.00  0.00           C
ATOM   4641  HE1 HSD A 872      54.830  44.900  37.690  1.00  0.00           H
ATOM   4642  NE2 HSD A 872      55.580  45.170  35.710  1.00  0.00           N
ATOM   4643  CD2 HSD A 872      54.980  45.720  34.610  1.00  0.00           C
ATOM   4644  HD2 HSD A 872      55.530  45.680  33.690  1.00  0.00           H
ATOM   4645  C   HSD A 872      52.800  45.020  32.330  1.00  0.00           C
ATOM   4646  O   HSD A 872      53.660  44.230  32.670  1.00  0.00           O
ATOM   4647  N   LYS A 873      51.750  44.660  31.560  1.00  0.00           N
ATOM   4648  HN  LYS A 873      51.150  45.310  31.130  1.00  0.00           H
ATOM   4649  CA  LYS A 873      51.510  43.410  30.950  1.00  0.00           C
ATOM   4650  HA  LYS A 873      50.700  43.530  30.250  1.00  0.00           H
ATOM   4651  CB  LYS A 873      52.740  42.670  30.310  1.00  0.00           C
ATOM   4652  HB1 LYS A 873      52.330  41.700  29.990  1.00  0.00           H
ATOM   4653  HB2 LYS A 873      53.580  42.550  31.040  1.00  0.00           H
ATOM   4654  CG  LYS A 873      53.410  43.440  29.090  1.00  0.00           C
ATOM   4655  HG1 LYS A 873      54.200  42.800  28.640  1.00  0.00           H
ATOM   4656  HG2 LYS A 873      53.840  44.410  29.420  1.00  0.00           H
ATOM   4657  CD  LYS A 873      52.370  43.690  27.980  1.00  0.00           C
ATOM   4658  HD1 LYS A 873      51.700  44.550  28.220  1.00  0.00           H
ATOM   4659  HD2 LYS A 873      51.680  42.820  27.930  1.00  0.00           H
ATOM   4660  CE  LYS A 873      52.870  44.040  26.550  1.00  0.00           C
ATOM   4661  HE1 LYS A 873      53.450  43.140  26.260  1.00  0.00           H
ATOM   4662  HE2 LYS A 873      53.530  44.930  26.450  1.00  0.00           H
ATOM   4663  NZ  LYS A 873      51.820  44.240  25.540  1.00  0.00           N
ATOM   4664  HZ1 LYS A 873      51.130  43.460  25.540  1.00  0.00           H
ATOM   4665  HZ2 LYS A 873      52.150  44.370  24.570  1.00  0.00           H
ATOM   4666  HZ3 LYS A 873      51.270  45.110  25.690  1.00  0.00           H
ATOM   4667  C   LYS A 873      50.740  42.530  32.010  1.00  0.00           C
ATOM   4668  O   LYS A 873      50.800  41.280  31.930  1.00  0.00           O
ATOM   4669  N   LEU A 874      49.940  43.180  32.880  1.00  0.00           N
ATOM   4670  HN  LEU A 874      49.880  44.160  33.060  1.00  0.00           H
ATOM   4671  CA  LEU A 874      49.220  42.310  33.870  1.00  0.00           C
ATOM   4672  HA  LEU A 874      49.640  41.320  33.920  1.00  0.00           H
ATOM   4673  CB  LEU A 874      49.150  42.980  35.260  1.00  0.00           C
ATOM   4674  HB1 LEU A 874      48.610  42.380  36.040  1.00  0.00           H
ATOM   4675  HB2 LEU A 874      48.500  43.870  35.150  1.00  0.00           H
ATOM   4676  CG  LEU A 874      50.490  43.410  35.810  1.00  0.00           C
ATOM   4677  HG  LEU A 874      50.880  44.180  35.120  1.00  0.00           H
ATOM   4678  CD1 LEU A 874      50.480  43.920  37.310  1.00  0.00           C
ATOM   4679 HD11 LEU A 874      51.520  44.040  37.660  1.00  0.00           H
ATOM   4680 HD12 LEU A 874      50.050  43.210  38.050  1.00  0.00           H
ATOM   4681 HD13 LEU A 874      49.960  44.900  37.360  1.00  0.00           H
ATOM   4682  CD2 LEU A 874      51.480  42.280  35.720  1.00  0.00           C
ATOM   4683 HD21 LEU A 874      51.610  41.950  34.660  1.00  0.00           H
ATOM   4684 HD22 LEU A 874      50.940  41.480  36.270  1.00  0.00           H
ATOM   4685 HD23 LEU A 874      52.520  42.450  36.060  1.00  0.00           H
ATOM   4686  C   LEU A 874      47.840  42.130  33.350  1.00  0.00           C
ATOM   4687  O   LEU A 874      47.130  43.030  32.880  1.00  0.00           O
ATOM   4688  N   LYS A 875      47.370  40.860  33.380  1.00  0.00           N
ATOM   4689  HN  LYS A 875      48.020  40.150  33.630  1.00  0.00           H
ATOM   4690  CA  LYS A 875      46.000  40.400  33.060  1.00  0.00           C
ATOM   4691  HA  LYS A 875      45.760  40.870  32.120  1.00  0.00           H
ATOM   4692  CB  LYS A 875      46.200  38.860  32.870  1.00  0.00           C
ATOM   4693  HB1 LYS A 875      45.170  38.520  32.630  1.00  0.00           H
ATOM   4694  HB2 LYS A 875      46.500  38.400  33.830  1.00  0.00           H
ATOM   4695  CG  LYS A 875      47.150  38.270  31.790  1.00  0.00           C
ATOM   4696  HG1 LYS A 875      47.140  37.160  31.930  1.00  0.00           H
ATOM   4697  HG2 LYS A 875      48.170  38.670  31.880  1.00  0.00           H
ATOM   4698  CD  LYS A 875      46.590  38.380  30.320  1.00  0.00           C
ATOM   4699  HD1 LYS A 875      46.650  39.460  30.110  1.00  0.00           H
ATOM   4700  HD2 LYS A 875      45.520  38.100  30.230  1.00  0.00           H
ATOM   4701  CE  LYS A 875      47.510  37.730  29.220  1.00  0.00           C
ATOM   4702  HE1 LYS A 875      47.620  36.660  29.470  1.00  0.00           H
ATOM   4703  HE2 LYS A 875      48.490  38.250  29.140  1.00  0.00           H
ATOM   4704  NZ  LYS A 875      46.790  37.960  27.970  1.00  0.00           N
ATOM   4705  HZ1 LYS A 875      46.940  38.910  27.580  1.00  0.00           H
ATOM   4706  HZ2 LYS A 875      45.770  37.840  28.080  1.00  0.00           H
ATOM   4707  HZ3 LYS A 875      47.170  37.270  27.290  1.00  0.00           H
ATOM   4708  C   LYS A 875      44.840  40.770  33.890  1.00  0.00           C
ATOM   4709  O   LYS A 875      45.060  40.950  35.070  1.00  0.00           O
ATOM   4710  N   LYS A 876      43.570  40.800  33.360  1.00  0.00           N
ATOM   4711  HN  LYS A 876      43.400  40.600  32.400  1.00  0.00           H
ATOM   4712  CA  LYS A 876      42.310  41.080  34.060  1.00  0.00           C
ATOM   4713  HA  LYS A 876      42.400  42.080  34.460  1.00  0.00           H
ATOM   4714  CB  LYS A 876      41.130  41.200  33.110  1.00  0.00           C
ATOM   4715  HB1 LYS A 876      40.180  41.370  33.680  1.00  0.00           H
ATOM   4716  HB2 LYS A 876      41.140  40.220  32.590  1.00  0.00           H
ATOM   4717  CG  LYS A 876      41.290  42.280  32.070  1.00  0.00           C
ATOM   4718  HG1 LYS A 876      42.120  42.200  31.320  1.00  0.00           H
ATOM   4719  HG2 LYS A 876      41.420  43.190  32.690  1.00  0.00           H
ATOM   4720  CD  LYS A 876      40.130  42.560  31.190  1.00  0.00           C
ATOM   4721  HD1 LYS A 876      40.280  43.370  30.450  1.00  0.00           H
ATOM   4722  HD2 LYS A 876      39.240  42.880  31.770  1.00  0.00           H
ATOM   4723  CE  LYS A 876      39.550  41.330  30.480  1.00  0.00           C
ATOM   4724  HE1 LYS A 876      38.720  41.690  29.840  1.00  0.00           H
ATOM   4725  HE2 LYS A 876      39.210  40.610  31.250  1.00  0.00           H
ATOM   4726  NZ  LYS A 876      40.570  40.820  29.580  1.00  0.00           N
ATOM   4727  HZ1 LYS A 876      41.360  40.470  30.150  1.00  0.00           H
ATOM   4728  HZ2 LYS A 876      41.030  41.540  28.970  1.00  0.00           H
ATOM   4729  HZ3 LYS A 876      40.190  40.100  28.930  1.00  0.00           H
ATOM   4730  C   LYS A 876      42.110  40.160  35.270  1.00  0.00           C
ATOM   4731  O   LYS A 876      42.680  39.110  35.460  1.00  0.00           O
ATOM   4732  N   GLY A 877      41.260  40.640  36.220  1.00  0.00           N
ATOM   4733  HN  GLY A 877      40.760  41.480  36.080  1.00  0.00           H
ATOM   4734  CA  GLY A 877      40.770  40.070  37.420  1.00  0.00           C
ATOM   4735  HA1 GLY A 877      40.270  40.830  38.000  1.00  0.00           H
ATOM   4736  HA2 GLY A 877      41.710  39.750  37.850  1.00  0.00           H
ATOM   4737  C   GLY A 877      39.830  38.880  37.200  1.00  0.00           C
ATOM   4738  O   GLY A 877      39.390  38.590  36.070  1.00  0.00           O
ATOM   4739  N   ALA A 878      39.450  38.220  38.290  1.00  0.00           N
ATOM   4740  HN  ALA A 878      39.860  38.510  39.160  1.00  0.00           H
ATOM   4741  CA  ALA A 878      38.370  37.250  38.200  1.00  0.00           C
ATOM   4742  HA  ALA A 878      37.650  37.350  37.390  1.00  0.00           H
ATOM   4743  CB  ALA A 878      38.930  35.760  38.080  1.00  0.00           C
ATOM   4744  HB1 ALA A 878      39.640  35.620  38.910  1.00  0.00           H
ATOM   4745  HB2 ALA A 878      39.550  35.690  37.160  1.00  0.00           H
ATOM   4746  HB3 ALA A 878      38.120  35.010  37.920  1.00  0.00           H
ATOM   4747  C   ALA A 878      37.600  37.360  39.560  1.00  0.00           C
ATOM   4748  O   ALA A 878      38.110  37.030  40.600  1.00  0.00           O
ATOM   4749  N   GLY A 879      36.300  37.800  39.460  1.00  0.00           N
ATOM   4750  HN  GLY A 879      35.850  37.920  38.580  1.00  0.00           H
ATOM   4751  CA  GLY A 879      35.320  37.930  40.560  1.00  0.00           C
ATOM   4752  HA1 GLY A 879      35.380  37.010  41.140  1.00  0.00           H
ATOM   4753  HA2 GLY A 879      34.370  38.090  40.070  1.00  0.00           H
ATOM   4754  C   GLY A 879      35.630  38.980  41.580  1.00  0.00           C
ATOM   4755  O   GLY A 879      35.670  38.790  42.800  1.00  0.00           O
ATOM   4756  N   TYR A 880      35.870  40.210  41.030  1.00  0.00           N
ATOM   4757  HN  TYR A 880      35.840  40.400  40.050  1.00  0.00           H
ATOM   4758  CA  TYR A 880      36.140  41.370  41.980  1.00  0.00           C
ATOM   4759  HA  TYR A 880      36.860  40.930  42.660  1.00  0.00           H
ATOM   4760  CB  TYR A 880      36.640  42.490  41.080  1.00  0.00           C
ATOM   4761  HB1 TYR A 880      35.910  42.960  40.400  1.00  0.00           H
ATOM   4762  HB2 TYR A 880      37.430  42.060  40.410  1.00  0.00           H
ATOM   4763  CG  TYR A 880      37.170  43.720  41.830  1.00  0.00           C
ATOM   4764  CD1 TYR A 880      36.380  44.930  41.940  1.00  0.00           C
ATOM   4765  HD1 TYR A 880      35.470  44.950  41.360  1.00  0.00           H
ATOM   4766  CE1 TYR A 880      36.910  46.040  42.570  1.00  0.00           C
ATOM   4767  HE1 TYR A 880      36.330  46.930  42.780  1.00  0.00           H
ATOM   4768  CZ  TYR A 880      38.200  45.930  43.180  1.00  0.00           C
ATOM   4769  OH  TYR A 880      38.810  47.060  43.670  1.00  0.00           O
ATOM   4770  HH  TYR A 880      38.150  47.760  43.620  1.00  0.00           H
ATOM   4771  CD2 TYR A 880      38.450  43.630  42.450  1.00  0.00           C
ATOM   4772  HD2 TYR A 880      38.910  42.670  42.570  1.00  0.00           H
ATOM   4773  CE2 TYR A 880      38.950  44.770  43.030  1.00  0.00           C
ATOM   4774  HE2 TYR A 880      39.900  44.830  43.530  1.00  0.00           H
ATOM   4775  C   TYR A 880      35.040  41.790  42.920  1.00  0.00           C
ATOM   4776  O   TYR A 880      35.330  41.820  44.100  1.00  0.00           O
ATOM   4777  N   HSD A 881      33.820  42.000  42.460  1.00  0.00           N
ATOM   4778  HN  HSD A 881      33.630  41.800  41.490  1.00  0.00           H
ATOM   4779  CA  HSD A 881      32.760  42.420  43.360  1.00  0.00           C
ATOM   4780  HA  HSD A 881      33.090  43.360  43.760  1.00  0.00           H
ATOM   4781  CB  HSD A 881      31.410  42.620  42.650  1.00  0.00           C
ATOM   4782  HB1 HSD A 881      30.610  42.690  43.410  1.00  0.00           H
ATOM   4783  HB2 HSD A 881      31.200  41.690  42.060  1.00  0.00           H
ATOM   4784  ND1 HSD A 881      31.560  43.940  40.530  1.00  0.00           N
ATOM   4785  HD1 HSD A 881      31.700  43.110  39.990  1.00  0.00           H
ATOM   4786  CG  HSD A 881      31.430  43.870  41.900  1.00  0.00           C
ATOM   4787  CE1 HSD A 881      31.510  45.230  40.210  1.00  0.00           C
ATOM   4788  HE1 HSD A 881      31.820  45.490  39.200  1.00  0.00           H
ATOM   4789  NE2 HSD A 881      31.360  45.980  41.270  1.00  0.00           N
ATOM   4790  CD2 HSD A 881      31.360  45.100  42.380  1.00  0.00           C
ATOM   4791  HD2 HSD A 881      31.100  45.390  43.380  1.00  0.00           H
ATOM   4792  C   HSD A 881      32.500  41.350  44.470  1.00  0.00           C
ATOM   4793  O   HSD A 881      32.290  41.630  45.640  1.00  0.00           O
ATOM   4794  N   LEU A 882      32.780  40.100  44.080  1.00  0.00           N
ATOM   4795  HN  LEU A 882      33.050  39.990  43.130  1.00  0.00           H
ATOM   4796  CA  LEU A 882      32.720  38.930  44.990  1.00  0.00           C
ATOM   4797  HA  LEU A 882      31.840  39.170  45.580  1.00  0.00           H
ATOM   4798  CB  LEU A 882      32.730  37.630  44.150  1.00  0.00           C
ATOM   4799  HB1 LEU A 882      33.700  37.550  43.600  1.00  0.00           H
ATOM   4800  HB2 LEU A 882      31.880  37.670  43.430  1.00  0.00           H
ATOM   4801  CG  LEU A 882      32.480  36.250  44.910  1.00  0.00           C
ATOM   4802  HG  LEU A 882      33.030  36.270  45.880  1.00  0.00           H
ATOM   4803  CD1 LEU A 882      30.950  36.140  45.240  1.00  0.00           C
ATOM   4804 HD11 LEU A 882      30.600  36.990  45.860  1.00  0.00           H
ATOM   4805 HD12 LEU A 882      30.770  35.110  45.610  1.00  0.00           H
ATOM   4806 HD13 LEU A 882      30.440  36.270  44.260  1.00  0.00           H
ATOM   4807  CD2 LEU A 882      32.930  35.080  44.030  1.00  0.00           C
ATOM   4808 HD21 LEU A 882      32.630  35.180  42.960  1.00  0.00           H
ATOM   4809 HD22 LEU A 882      32.730  34.050  44.390  1.00  0.00           H
ATOM   4810 HD23 LEU A 882      34.030  35.260  43.970  1.00  0.00           H
ATOM   4811  C   LEU A 882      33.790  38.820  46.030  1.00  0.00           C
ATOM   4812  O   LEU A 882      33.530  38.490  47.180  1.00  0.00           O
ATOM   4813  N   ASP A 883      34.970  39.180  45.580  1.00  0.00           N
ATOM   4814  HN  ASP A 883      35.090  39.390  44.620  1.00  0.00           H
ATOM   4815  CA  ASP A 883      36.150  39.260  46.490  1.00  0.00           C
ATOM   4816  HA  ASP A 883      36.220  38.360  47.070  1.00  0.00           H
ATOM   4817  CB  ASP A 883      37.470  39.350  45.650  1.00  0.00           C
ATOM   4818  HB1 ASP A 883      38.340  39.570  46.300  1.00  0.00           H
ATOM   4819  HB2 ASP A 883      37.220  40.130  44.900  1.00  0.00           H
ATOM   4820  CG  ASP A 883      37.700  38.080  44.920  1.00  0.00           C
ATOM   4821  OD1 ASP A 883      38.600  37.860  44.200  1.00  0.00           O
ATOM   4822  OD2 ASP A 883      36.810  37.030  45.150  1.00  0.00           O
ATOM   4823  HD2 ASP A 883      37.170  36.230  44.760  1.00  0.00           H
ATOM   4824  C   ASP A 883      36.040  40.380  47.480  1.00  0.00           C
ATOM   4825  O   ASP A 883      36.310  40.230  48.640  1.00  0.00           O
ATOM   4826  N   LEU A 884      35.630  41.530  46.940  1.00  0.00           N
ATOM   4827  HN  LEU A 884      35.430  41.510  45.950  1.00  0.00           H
ATOM   4828  CA  LEU A 884      35.470  42.780  47.720  1.00  0.00           C
ATOM   4829  HA  LEU A 884      36.380  43.100  48.190  1.00  0.00           H
ATOM   4830  CB  LEU A 884      35.080  43.990  46.750  1.00  0.00           C
ATOM   4831  HB1 LEU A 884      34.080  43.660  46.400  1.00  0.00           H
ATOM   4832  HB2 LEU A 884      35.770  43.950  45.880  1.00  0.00           H
ATOM   4833  CG  LEU A 884      35.190  45.370  47.320  1.00  0.00           C
ATOM   4834  HG  LEU A 884      34.640  45.460  48.280  1.00  0.00           H
ATOM   4835  CD1 LEU A 884      36.690  45.690  47.540  1.00  0.00           C
ATOM   4836 HD11 LEU A 884      36.950  46.690  47.970  1.00  0.00           H
ATOM   4837 HD12 LEU A 884      37.210  45.450  46.590  1.00  0.00           H
ATOM   4838 HD13 LEU A 884      37.110  44.960  48.250  1.00  0.00           H
ATOM   4839  CD2 LEU A 884      34.570  46.480  46.360  1.00  0.00           C
ATOM   4840 HD21 LEU A 884      33.470  46.320  46.250  1.00  0.00           H
ATOM   4841 HD22 LEU A 884      35.190  46.460  45.440  1.00  0.00           H
ATOM   4842 HD23 LEU A 884      34.720  47.490  46.800  1.00  0.00           H
ATOM   4843  C   LEU A 884      34.290  42.670  48.730  1.00  0.00           C
ATOM   4844  O   LEU A 884      34.330  42.930  49.900  1.00  0.00           O
ATOM   4845  N   LEU A 885      33.170  41.990  48.260  1.00  0.00           N
ATOM   4846  HN  LEU A 885      33.090  41.950  47.270  1.00  0.00           H
ATOM   4847  CA  LEU A 885      32.060  41.590  49.110  1.00  0.00           C
ATOM   4848  HA  LEU A 885      31.640  42.520  49.450  1.00  0.00           H
ATOM   4849  CB  LEU A 885      31.020  40.940  48.230  1.00  0.00           C
ATOM   4850  HB1 LEU A 885      31.640  40.170  47.710  1.00  0.00           H
ATOM   4851  HB2 LEU A 885      30.770  41.620  47.370  1.00  0.00           H
ATOM   4852  CG  LEU A 885      29.790  40.250  48.790  1.00  0.00           C
ATOM   4853  HG  LEU A 885      29.290  40.890  49.550  1.00  0.00           H
ATOM   4854  CD1 LEU A 885      28.790  40.090  47.660  1.00  0.00           C
ATOM   4855 HD11 LEU A 885      29.180  39.430  46.860  1.00  0.00           H
ATOM   4856 HD12 LEU A 885      28.730  41.090  47.170  1.00  0.00           H
ATOM   4857 HD13 LEU A 885      27.850  39.700  48.110  1.00  0.00           H
ATOM   4858  CD2 LEU A 885      30.080  38.880  49.400  1.00  0.00           C
ATOM   4859 HD21 LEU A 885      29.130  38.370  49.680  1.00  0.00           H
ATOM   4860 HD22 LEU A 885      30.590  38.930  50.380  1.00  0.00           H
ATOM   4861 HD23 LEU A 885      30.760  38.240  48.780  1.00  0.00           H
ATOM   4862  C   LEU A 885      32.530  40.770  50.300  1.00  0.00           C
ATOM   4863  O   LEU A 885      32.280  41.000  51.500  1.00  0.00           O
ATOM   4864  N   MET A 886      33.400  39.770  50.040  1.00  0.00           N
ATOM   4865  HN  MET A 886      33.530  39.500  49.090  1.00  0.00           H
ATOM   4866  CA  MET A 886      34.120  39.050  51.120  1.00  0.00           C
ATOM   4867  HA  MET A 886      33.400  38.920  51.910  1.00  0.00           H
ATOM   4868  CB  MET A 886      34.570  37.670  50.620  1.00  0.00           C
ATOM   4869  HB1 MET A 886      35.270  37.240  51.360  1.00  0.00           H
ATOM   4870  HB2 MET A 886      35.030  37.860  49.620  1.00  0.00           H
ATOM   4871  CG  MET A 886      33.460  36.640  50.270  1.00  0.00           C
ATOM   4872  HG1 MET A 886      33.950  35.650  50.150  1.00  0.00           H
ATOM   4873  HG2 MET A 886      33.150  36.850  49.220  1.00  0.00           H
ATOM   4874  SD  MET A 886      32.090  36.580  51.450  1.00  0.00           S
ATOM   4875  CE  MET A 886      32.960  36.130  52.960  1.00  0.00           C
ATOM   4876  HE1 MET A 886      32.160  36.020  53.730  1.00  0.00           H
ATOM   4877  HE2 MET A 886      33.650  36.900  53.350  1.00  0.00           H
ATOM   4878  HE3 MET A 886      33.400  35.110  53.040  1.00  0.00           H
ATOM   4879  C   MET A 886      35.160  39.780  51.940  1.00  0.00           C
ATOM   4880  O   MET A 886      35.350  39.440  53.090  1.00  0.00           O
ATOM   4881  N   VAL A 887      35.870  40.890  51.390  1.00  0.00           N
ATOM   4882  HN  VAL A 887      35.720  41.200  50.460  1.00  0.00           H
ATOM   4883  CA  VAL A 887      36.640  41.860  52.180  1.00  0.00           C
ATOM   4884  HA  VAL A 887      37.350  41.250  52.720  1.00  0.00           H
ATOM   4885  CB  VAL A 887      37.500  42.740  51.290  1.00  0.00           C
ATOM   4886  HB  VAL A 887      36.790  43.070  50.490  1.00  0.00           H
ATOM   4887  CG1 VAL A 887      38.190  43.910  52.000  1.00  0.00           C
ATOM   4888 HG11 VAL A 887      38.700  44.440  51.160  1.00  0.00           H
ATOM   4889 HG12 VAL A 887      38.830  43.550  52.830  1.00  0.00           H
ATOM   4890 HG13 VAL A 887      37.420  44.550  52.480  1.00  0.00           H
ATOM   4891  CG2 VAL A 887      38.620  41.910  50.610  1.00  0.00           C
ATOM   4892 HG21 VAL A 887      39.260  41.480  51.410  1.00  0.00           H
ATOM   4893 HG22 VAL A 887      39.210  42.500  49.870  1.00  0.00           H
ATOM   4894 HG23 VAL A 887      38.310  40.970  50.120  1.00  0.00           H
ATOM   4895  C   VAL A 887      35.790  42.730  53.200  1.00  0.00           C
ATOM   4896  O   VAL A 887      36.070  42.810  54.390  1.00  0.00           O
ATOM   4897  N   GLY A 888      34.700  43.230  52.660  1.00  0.00           N
ATOM   4898  HN  GLY A 888      34.510  43.090  51.700  1.00  0.00           H
ATOM   4899  CA  GLY A 888      33.630  43.880  53.390  1.00  0.00           C
ATOM   4900  HA1 GLY A 888      32.850  44.150  52.690  1.00  0.00           H
ATOM   4901  HA2 GLY A 888      34.040  44.800  53.810  1.00  0.00           H
ATOM   4902  C   GLY A 888      33.000  43.080  54.460  1.00  0.00           C
ATOM   4903  O   GLY A 888      32.860  43.590  55.520  1.00  0.00           O
ATOM   4904  N   VAL A 889      32.660  41.810  54.220  1.00  0.00           N
ATOM   4905  HN  VAL A 889      32.760  41.370  53.330  1.00  0.00           H
ATOM   4906  CA  VAL A 889      32.030  40.950  55.230  1.00  0.00           C
ATOM   4907  HA  VAL A 889      31.120  41.450  55.530  1.00  0.00           H
ATOM   4908  CB  VAL A 889      31.600  39.560  54.570  1.00  0.00           C
ATOM   4909  HB  VAL A 889      32.430  39.180  53.940  1.00  0.00           H
ATOM   4910  CG1 VAL A 889      31.340  38.470  55.650  1.00  0.00           C
ATOM   4911 HG11 VAL A 889      30.680  38.890  56.440  1.00  0.00           H
ATOM   4912 HG12 VAL A 889      32.350  38.110  55.940  1.00  0.00           H
ATOM   4913 HG13 VAL A 889      30.770  37.590  55.280  1.00  0.00           H
ATOM   4914  CG2 VAL A 889      30.320  39.720  53.750  1.00  0.00           C
ATOM   4915 HG21 VAL A 889      30.670  40.180  52.810  1.00  0.00           H
ATOM   4916 HG22 VAL A 889      29.560  40.330  54.290  1.00  0.00           H
ATOM   4917 HG23 VAL A 889      29.880  38.740  53.480  1.00  0.00           H
ATOM   4918  C   VAL A 889      32.990  40.600  56.380  1.00  0.00           C
ATOM   4919  O   VAL A 889      32.640  40.580  57.600  1.00  0.00           O
ATOM   4920  N   MET A 890      34.240  40.300  55.980  1.00  0.00           N
ATOM   4921  HN  MET A 890      34.550  40.360  55.040  1.00  0.00           H
ATOM   4922  CA  MET A 890      35.200  39.820  56.980  1.00  0.00           C
ATOM   4923  HA  MET A 890      34.820  38.980  57.560  1.00  0.00           H
ATOM   4924  CB  MET A 890      36.430  39.170  56.190  1.00  0.00           C
ATOM   4925  HB1 MET A 890      37.270  38.990  56.880  1.00  0.00           H
ATOM   4926  HB2 MET A 890      36.700  39.870  55.360  1.00  0.00           H
ATOM   4927  CG  MET A 890      36.160  37.770  55.530  1.00  0.00           C
ATOM   4928  HG1 MET A 890      37.100  37.410  55.040  1.00  0.00           H
ATOM   4929  HG2 MET A 890      35.360  37.820  54.760  1.00  0.00           H
ATOM   4930  SD  MET A 890      35.770  36.350  56.630  1.00  0.00           S
ATOM   4931  CE  MET A 890      37.150  36.520  57.790  1.00  0.00           C
ATOM   4932  HE1 MET A 890      37.030  37.500  58.300  1.00  0.00           H
ATOM   4933  HE2 MET A 890      38.140  36.230  57.380  1.00  0.00           H
ATOM   4934  HE3 MET A 890      37.040  35.810  58.650  1.00  0.00           H
ATOM   4935  C   MET A 890      35.690  40.870  57.970  1.00  0.00           C
ATOM   4936  O   MET A 890      36.010  40.570  59.100  1.00  0.00           O
ATOM   4937  N   LEU A 891      35.580  42.160  57.690  1.00  0.00           N
ATOM   4938  HN  LEU A 891      35.160  42.370  56.810  1.00  0.00           H
ATOM   4939  CA  LEU A 891      35.710  43.280  58.660  1.00  0.00           C
ATOM   4940  HA  LEU A 891      36.680  43.140  59.100  1.00  0.00           H
ATOM   4941  CB  LEU A 891      35.570  44.700  58.010  1.00  0.00           C
ATOM   4942  HB1 LEU A 891      35.820  45.520  58.720  1.00  0.00           H
ATOM   4943  HB2 LEU A 891      34.490  44.800  57.780  1.00  0.00           H
ATOM   4944  CG  LEU A 891      36.220  45.030  56.630  1.00  0.00           C
ATOM   4945  HG  LEU A 891      35.800  44.360  55.840  1.00  0.00           H
ATOM   4946  CD1 LEU A 891      35.820  46.430  56.310  1.00  0.00           C
ATOM   4947 HD11 LEU A 891      36.080  47.240  57.020  1.00  0.00           H
ATOM   4948 HD12 LEU A 891      34.710  46.440  56.180  1.00  0.00           H
ATOM   4949 HD13 LEU A 891      36.260  46.680  55.320  1.00  0.00           H
ATOM   4950  CD2 LEU A 891      37.650  44.770  56.470  1.00  0.00           C
ATOM   4951 HD21 LEU A 891      37.970  43.890  57.070  1.00  0.00           H
ATOM   4952 HD22 LEU A 891      38.180  45.670  56.820  1.00  0.00           H
ATOM   4953 HD23 LEU A 891      37.950  44.640  55.410  1.00  0.00           H
ATOM   4954  C   LEU A 891      34.770  43.170  59.810  1.00  0.00           C
ATOM   4955  O   LEU A 891      35.140  43.160  61.000  1.00  0.00           O
ATOM   4956  N   GLY A 892      33.540  42.890  59.480  1.00  0.00           N
ATOM   4957  HN  GLY A 892      33.260  42.800  58.530  1.00  0.00           H
ATOM   4958  CA  GLY A 892      32.460  42.390  60.440  1.00  0.00           C
ATOM   4959  HA1 GLY A 892      31.610  42.130  59.820  1.00  0.00           H
ATOM   4960  HA2 GLY A 892      32.160  43.160  61.120  1.00  0.00           H
ATOM   4961  C   GLY A 892      32.770  41.050  61.140  1.00  0.00           C
ATOM   4962  O   GLY A 892      32.520  40.940  62.380  1.00  0.00           O
ATOM   4963  N   VAL A 893      33.310  40.050  60.470  1.00  0.00           N
ATOM   4964  HN  VAL A 893      33.560  40.120  59.500  1.00  0.00           H
ATOM   4965  CA  VAL A 893      33.570  38.710  61.090  1.00  0.00           C
ATOM   4966  HA  VAL A 893      32.690  38.320  61.580  1.00  0.00           H
ATOM   4967  CB  VAL A 893      33.920  37.800  60.000  1.00  0.00           C
ATOM   4968  HB  VAL A 893      34.750  38.200  59.380  1.00  0.00           H
ATOM   4969  CG1 VAL A 893      34.230  36.320  60.400  1.00  0.00           C
ATOM   4970 HG11 VAL A 893      33.310  35.840  60.780  1.00  0.00           H
ATOM   4971 HG12 VAL A 893      35.130  36.260  61.050  1.00  0.00           H
ATOM   4972 HG13 VAL A 893      34.480  35.820  59.440  1.00  0.00           H
ATOM   4973  CG2 VAL A 893      32.610  37.610  59.110  1.00  0.00           C
ATOM   4974 HG21 VAL A 893      32.020  38.500  58.790  1.00  0.00           H
ATOM   4975 HG22 VAL A 893      31.870  37.090  59.770  1.00  0.00           H
ATOM   4976 HG23 VAL A 893      32.970  36.990  58.270  1.00  0.00           H
ATOM   4977  C   VAL A 893      34.600  38.880  62.190  1.00  0.00           C
ATOM   4978  O   VAL A 893      34.510  38.250  63.260  1.00  0.00           O
ATOM   4979  N   CYS A 894      35.620  39.860  61.940  1.00  0.00           N
ATOM   4980  HN  CYS A 894      35.790  40.300  61.060  1.00  0.00           H
ATOM   4981  CA  CYS A 894      36.700  40.120  62.820  1.00  0.00           C
ATOM   4982  HA  CYS A 894      37.010  39.170  63.240  1.00  0.00           H
ATOM   4983  CB  CYS A 894      37.920  40.730  62.040  1.00  0.00           C
ATOM   4984  HB1 CYS A 894      38.580  41.120  62.850  1.00  0.00           H
ATOM   4985  HB2 CYS A 894      37.680  41.600  61.380  1.00  0.00           H
ATOM   4986  SG  CYS A 894      38.740  39.410  61.050  1.00  0.00           S
ATOM   4987  HG1 CYS A 894      38.200  39.600  59.850  1.00  0.00           H
ATOM   4988  C   CYS A 894      36.300  40.960  63.960  1.00  0.00           C
ATOM   4989  O   CYS A 894      36.700  40.820  65.110  1.00  0.00           O
ATOM   4990  N   SER A 895      35.340  41.790  63.690  1.00  0.00           N
ATOM   4991  HN  SER A 895      34.900  41.850  62.790  1.00  0.00           H
ATOM   4992  CA  SER A 895      34.770  42.690  64.640  1.00  0.00           C
ATOM   4993  HA  SER A 895      35.530  43.210  65.210  1.00  0.00           H
ATOM   4994  CB  SER A 895      33.950  43.800  63.840  1.00  0.00           C
ATOM   4995  HB1 SER A 895      33.390  44.380  64.600  1.00  0.00           H
ATOM   4996  HB2 SER A 895      33.190  43.340  63.160  1.00  0.00           H
ATOM   4997  OG  SER A 895      34.810  44.660  63.120  1.00  0.00           O
ATOM   4998  HG1 SER A 895      34.930  44.130  62.330  1.00  0.00           H
ATOM   4999  C   SER A 895      33.930  41.940  65.640  1.00  0.00           C
ATOM   5000  O   SER A 895      33.910  42.280  66.800  1.00  0.00           O
ATOM   5001  N   VAL A 896      33.090  40.900  65.150  1.00  0.00           N
ATOM   5002  HN  VAL A 896      33.150  40.730  64.180  1.00  0.00           H
ATOM   5003  CA  VAL A 896      32.370  39.940  65.960  1.00  0.00           C
ATOM   5004  HA  VAL A 896      31.720  40.430  66.680  1.00  0.00           H
ATOM   5005  CB  VAL A 896      31.460  39.060  65.170  1.00  0.00           C
ATOM   5006  HB  VAL A 896      31.960  38.700  64.250  1.00  0.00           H
ATOM   5007  CG1 VAL A 896      30.950  37.770  65.870  1.00  0.00           C
ATOM   5008 HG11 VAL A 896      30.240  37.180  65.240  1.00  0.00           H
ATOM   5009 HG12 VAL A 896      30.520  38.020  66.870  1.00  0.00           H
ATOM   5010 HG13 VAL A 896      31.810  37.090  66.050  1.00  0.00           H
ATOM   5011  CG2 VAL A 896      30.230  39.980  64.740  1.00  0.00           C
ATOM   5012 HG21 VAL A 896      29.710  39.520  63.870  1.00  0.00           H
ATOM   5013 HG22 VAL A 896      30.530  40.970  64.340  1.00  0.00           H
ATOM   5014 HG23 VAL A 896      29.540  40.160  65.590  1.00  0.00           H
ATOM   5015  C   VAL A 896      33.420  39.150  66.820  1.00  0.00           C
ATOM   5016  O   VAL A 896      33.110  38.830  67.950  1.00  0.00           O
ATOM   5017  N   MET A 897      34.520  38.720  66.280  1.00  0.00           N
ATOM   5018  HN  MET A 897      34.580  38.820  65.290  1.00  0.00           H
ATOM   5019  CA  MET A 897      35.360  37.840  67.020  1.00  0.00           C
ATOM   5020  HA  MET A 897      34.750  37.190  67.630  1.00  0.00           H
ATOM   5021  CB  MET A 897      36.350  37.060  66.020  1.00  0.00           C
ATOM   5022  HB1 MET A 897      37.290  36.660  66.450  1.00  0.00           H
ATOM   5023  HB2 MET A 897      36.610  37.850  65.280  1.00  0.00           H
ATOM   5024  CG  MET A 897      35.590  35.940  65.210  1.00  0.00           C
ATOM   5025  HG1 MET A 897      34.710  36.400  64.720  1.00  0.00           H
ATOM   5026  HG2 MET A 897      35.140  35.230  65.940  1.00  0.00           H
ATOM   5027  SD  MET A 897      36.510  35.020  63.910  1.00  0.00           S
ATOM   5028  CE  MET A 897      37.890  34.460  64.940  1.00  0.00           C
ATOM   5029  HE1 MET A 897      37.590  33.710  65.690  1.00  0.00           H
ATOM   5030  HE2 MET A 897      38.540  35.260  65.360  1.00  0.00           H
ATOM   5031  HE3 MET A 897      38.590  34.030  64.200  1.00  0.00           H
ATOM   5032  C   MET A 897      36.270  38.430  68.030  1.00  0.00           C
ATOM   5033  O   MET A 897      36.560  37.910  69.080  1.00  0.00           O
ATOM   5034  N   GLY A 898      36.700  39.660  67.780  1.00  0.00           N
ATOM   5035  HN  GLY A 898      36.320  40.060  66.950  1.00  0.00           H
ATOM   5036  CA  GLY A 898      37.470  40.470  68.740  1.00  0.00           C
ATOM   5037  HA1 GLY A 898      37.550  40.000  69.710  1.00  0.00           H
ATOM   5038  HA2 GLY A 898      36.960  41.420  68.860  1.00  0.00           H
ATOM   5039  C   GLY A 898      38.840  40.760  68.210  1.00  0.00           C
ATOM   5040  O   GLY A 898      39.730  40.930  69.060  1.00  0.00           O
ATOM   5041  N   LEU A 899      39.200  40.800  66.860  1.00  0.00           N
ATOM   5042  HN  LEU A 899      38.500  40.520  66.220  1.00  0.00           H
ATOM   5043  CA  LEU A 899      40.550  40.990  66.340  1.00  0.00           C
ATOM   5044  HA  LEU A 899      41.180  41.020  67.220  1.00  0.00           H
ATOM   5045  CB  LEU A 899      40.920  39.790  65.460  1.00  0.00           C
ATOM   5046  HB1 LEU A 899      41.920  39.930  65.020  1.00  0.00           H
ATOM   5047  HB2 LEU A 899      40.200  39.880  64.610  1.00  0.00           H
ATOM   5048  CG  LEU A 899      40.820  38.440  66.160  1.00  0.00           C
ATOM   5049  HG  LEU A 899      39.780  38.210  66.490  1.00  0.00           H
ATOM   5050  CD1 LEU A 899      41.280  37.420  65.010  1.00  0.00           C
ATOM   5051 HD11 LEU A 899      40.710  37.460  64.070  1.00  0.00           H
ATOM   5052 HD12 LEU A 899      41.260  36.420  65.510  1.00  0.00           H
ATOM   5053 HD13 LEU A 899      42.370  37.560  64.800  1.00  0.00           H
ATOM   5054  CD2 LEU A 899      41.810  38.310  67.330  1.00  0.00           C
ATOM   5055 HD21 LEU A 899      42.790  38.770  67.080  1.00  0.00           H
ATOM   5056 HD22 LEU A 899      42.060  37.290  67.710  1.00  0.00           H
ATOM   5057 HD23 LEU A 899      41.440  38.940  68.170  1.00  0.00           H
ATOM   5058  C   LEU A 899      40.580  42.290  65.470  1.00  0.00           C
ATOM   5059  O   LEU A 899      39.510  42.830  65.160  1.00  0.00           O
ATOM   5060  N   PRO A 900      41.770  42.690  65.090  1.00  0.00           N
[truncated: 7,490,634 more chars]
