# Supplementary material for: CryoEM and computational modeling structural insights into the pH regulator NBCn1
Source: Nat Commun. 2025 Nov 11;16:9932. doi: 10.1038/s41467-025-64868-z (PMC12606367; doi:10.1038/s41467-025-64868-z)
Supplement: Supplementary file 8 — Supplementary Data 6 [file 41467_2025_64868_MOESM8_ESM.zip › 1us_unrestr_MD_OF_IF_transition_apoNBCn1/transition_rep1_traj9_first.pdb]

REMARK    GENERATED BY TRJCONV
TITLE     Title t=   0.00000 step= 0
REMARK    THIS IS A SIMULATION BOX
CRYST1   96.493   96.493  103.821  90.00  90.00  90.00 P 1           1
MODEL        1
ATOM      1  N   LEU A 585      29.980  42.270  39.120  1.00  0.00           N
ATOM      2  HT1 LEU A 585      30.370  43.140  39.530  1.00  0.00           H
ATOM      3  HT2 LEU A 585      28.980  42.380  38.870  1.00  0.00           H
ATOM      4  HT3 LEU A 585      30.470  42.180  38.220  1.00  0.00           H
ATOM      5  CA  LEU A 585      30.330  41.180  40.070  1.00  0.00           C
ATOM      6  HA  LEU A 585      31.300  41.290  40.520  1.00  0.00           H
ATOM      7  CB  LEU A 585      29.330  41.120  41.270  1.00  0.00           C
ATOM      8  HB1 LEU A 585      28.370  41.060  40.710  1.00  0.00           H
ATOM      9  HB2 LEU A 585      29.330  42.040  41.880  1.00  0.00           H
ATOM     10  CG  LEU A 585      29.460  39.950  42.170  1.00  0.00           C
ATOM     11  HG  LEU A 585      29.700  39.010  41.610  1.00  0.00           H
ATOM     12  CD1 LEU A 585      30.690  39.980  43.110  1.00  0.00           C
ATOM     13 HD11 LEU A 585      30.790  38.950  43.510  1.00  0.00           H
ATOM     14 HD12 LEU A 585      30.760  40.730  43.930  1.00  0.00           H
ATOM     15 HD13 LEU A 585      31.550  40.160  42.430  1.00  0.00           H
ATOM     16  CD2 LEU A 585      28.150  39.680  42.890  1.00  0.00           C
ATOM     17 HD21 LEU A 585      27.760  40.560  43.440  1.00  0.00           H
ATOM     18 HD22 LEU A 585      28.300  38.890  43.670  1.00  0.00           H
ATOM     19 HD23 LEU A 585      27.330  39.370  42.210  1.00  0.00           H
ATOM     20  C   LEU A 585      30.280  39.840  39.310  1.00  0.00           C
ATOM     21  O   LEU A 585      31.170  39.020  39.420  1.00  0.00           O
ATOM     22  N   ILE A 586      29.240  39.470  38.520  1.00  0.00           N
ATOM     23  HN  ILE A 586      28.500  40.130  38.450  1.00  0.00           H
ATOM     24  CA  ILE A 586      29.110  38.230  37.790  1.00  0.00           C
ATOM     25  HA  ILE A 586      29.130  37.360  38.430  1.00  0.00           H
ATOM     26  CB  ILE A 586      27.710  38.130  37.000  1.00  0.00           C
ATOM     27  HB  ILE A 586      27.630  39.010  36.330  1.00  0.00           H
ATOM     28  CG2 ILE A 586      27.640  36.800  36.140  1.00  0.00           C
ATOM     29 HG21 ILE A 586      26.590  36.680  35.770  1.00  0.00           H
ATOM     30 HG22 ILE A 586      28.030  35.880  36.620  1.00  0.00           H
ATOM     31 HG23 ILE A 586      28.100  37.010  35.150  1.00  0.00           H
ATOM     32  CG1 ILE A 586      26.520  38.200  37.970  1.00  0.00           C
ATOM     33 HG11 ILE A 586      25.600  38.240  37.350  1.00  0.00           H
ATOM     34 HG12 ILE A 586      26.500  39.200  38.470  1.00  0.00           H
ATOM     35  CD  ILE A 586      26.380  37.050  39.010  1.00  0.00           C
ATOM     36  HD1 ILE A 586      27.320  36.960  39.600  1.00  0.00           H
ATOM     37  HD2 ILE A 586      26.280  36.080  38.490  1.00  0.00           H
ATOM     38  HD3 ILE A 586      25.510  37.120  39.690  1.00  0.00           H
ATOM     39  C   ILE A 586      30.330  38.020  36.860  1.00  0.00           C
ATOM     40  O   ILE A 586      30.780  36.860  36.660  1.00  0.00           O
ATOM     41  N   LEU A 587      30.880  39.050  36.180  1.00  0.00           N
ATOM     42  HN  LEU A 587      30.460  39.940  36.300  1.00  0.00           H
ATOM     43  CA  LEU A 587      31.850  38.830  35.150  1.00  0.00           C
ATOM     44  HA  LEU A 587      31.450  38.080  34.490  1.00  0.00           H
ATOM     45  CB  LEU A 587      32.160  40.160  34.340  1.00  0.00           C
ATOM     46  HB1 LEU A 587      32.660  40.920  34.970  1.00  0.00           H
ATOM     47  HB2 LEU A 587      31.140  40.490  34.020  1.00  0.00           H
ATOM     48  CG  LEU A 587      33.060  39.990  33.080  1.00  0.00           C
ATOM     49  HG  LEU A 587      34.120  39.800  33.370  1.00  0.00           H
ATOM     50  CD1 LEU A 587      32.590  38.930  32.110  1.00  0.00           C
ATOM     51 HD11 LEU A 587      33.280  38.830  31.250  1.00  0.00           H
ATOM     52 HD12 LEU A 587      31.600  39.110  31.650  1.00  0.00           H
ATOM     53 HD13 LEU A 587      32.470  37.880  32.470  1.00  0.00           H
ATOM     54  CD2 LEU A 587      33.040  41.420  32.470  1.00  0.00           C
ATOM     55 HD21 LEU A 587      33.680  42.020  33.170  1.00  0.00           H
ATOM     56 HD22 LEU A 587      32.020  41.850  32.400  1.00  0.00           H
ATOM     57 HD23 LEU A 587      33.350  41.310  31.410  1.00  0.00           H
ATOM     58  C   LEU A 587      33.180  38.360  35.750  1.00  0.00           C
ATOM     59  O   LEU A 587      33.860  37.430  35.240  1.00  0.00           O
ATOM     60  N   ASP A 588      33.540  38.940  36.920  1.00  0.00           N
ATOM     61  HN  ASP A 588      33.090  39.790  37.170  1.00  0.00           H
ATOM     62  CA  ASP A 588      34.650  38.570  37.880  1.00  0.00           C
ATOM     63  HA  ASP A 588      35.640  38.750  37.500  1.00  0.00           H
ATOM     64  CB  ASP A 588      34.480  39.410  39.220  1.00  0.00           C
ATOM     65  HB1 ASP A 588      35.310  39.050  39.870  1.00  0.00           H
ATOM     66  HB2 ASP A 588      33.490  39.190  39.680  1.00  0.00           H
ATOM     67  CG  ASP A 588      34.580  40.910  39.130  1.00  0.00           C
ATOM     68  OD1 ASP A 588      34.450  41.430  38.000  1.00  0.00           O
ATOM     69  OD2 ASP A 588      34.760  41.680  40.130  1.00  0.00           O
ATOM     70  C   ASP A 588      34.630  37.050  38.300  1.00  0.00           C
ATOM     71  O   ASP A 588      35.660  36.350  38.380  1.00  0.00           O
ATOM     72  N   ILE A 589      33.400  36.610  38.770  1.00  0.00           N
ATOM     73  HN  ILE A 589      32.620  37.230  38.800  1.00  0.00           H
ATOM     74  CA  ILE A 589      33.180  35.300  39.100  1.00  0.00           C
ATOM     75  HA  ILE A 589      33.960  34.970  39.770  1.00  0.00           H
ATOM     76  CB  ILE A 589      31.830  35.070  39.890  1.00  0.00           C
ATOM     77  HB  ILE A 589      30.860  35.160  39.350  1.00  0.00           H
ATOM     78  CG2 ILE A 589      31.740  33.560  40.390  1.00  0.00           C
ATOM     79 HG21 ILE A 589      31.710  32.850  39.540  1.00  0.00           H
ATOM     80 HG22 ILE A 589      30.840  33.300  40.980  1.00  0.00           H
ATOM     81 HG23 ILE A 589      32.620  33.380  41.060  1.00  0.00           H
ATOM     82  CG1 ILE A 589      31.700  36.050  41.120  1.00  0.00           C
ATOM     83 HG11 ILE A 589      31.960  37.100  40.860  1.00  0.00           H
ATOM     84 HG12 ILE A 589      32.470  35.670  41.830  1.00  0.00           H
ATOM     85  CD  ILE A 589      30.270  36.030  41.740  1.00  0.00           C
ATOM     86  HD1 ILE A 589      30.310  36.530  42.730  1.00  0.00           H
ATOM     87  HD2 ILE A 589      29.900  35.000  41.940  1.00  0.00           H
ATOM     88  HD3 ILE A 589      29.540  36.540  41.070  1.00  0.00           H
ATOM     89  C   ILE A 589      33.390  34.350  37.910  1.00  0.00           C
ATOM     90  O   ILE A 589      34.240  33.460  37.870  1.00  0.00           O
ATOM     91  N   LYS A 590      32.710  34.590  36.720  1.00  0.00           N
ATOM     92  HN  LYS A 590      32.060  35.350  36.720  1.00  0.00           H
ATOM     93  CA  LYS A 590      32.790  33.820  35.540  1.00  0.00           C
ATOM     94  HA  LYS A 590      32.640  32.820  35.930  1.00  0.00           H
ATOM     95  CB  LYS A 590      31.660  34.130  34.600  1.00  0.00           C
ATOM     96  HB1 LYS A 590      31.840  33.490  33.710  1.00  0.00           H
ATOM     97  HB2 LYS A 590      31.750  35.190  34.290  1.00  0.00           H
ATOM     98  CG  LYS A 590      30.260  33.900  35.270  1.00  0.00           C
ATOM     99  HG1 LYS A 590      30.250  34.470  36.230  1.00  0.00           H
ATOM    100  HG2 LYS A 590      30.140  32.820  35.480  1.00  0.00           H
ATOM    101  CD  LYS A 590      29.160  34.340  34.320  1.00  0.00           C
ATOM    102  HD1 LYS A 590      29.300  35.420  34.130  1.00  0.00           H
ATOM    103  HD2 LYS A 590      28.150  34.180  34.780  1.00  0.00           H
ATOM    104  CE  LYS A 590      29.170  33.640  32.940  1.00  0.00           C
ATOM    105  HE1 LYS A 590      29.140  32.530  32.980  1.00  0.00           H
ATOM    106  HE2 LYS A 590      30.130  33.800  32.420  1.00  0.00           H
ATOM    107  NZ  LYS A 590      28.030  34.080  32.110  1.00  0.00           N
ATOM    108  HZ1 LYS A 590      28.070  33.700  31.140  1.00  0.00           H
ATOM    109  HZ2 LYS A 590      27.840  35.110  32.050  1.00  0.00           H
ATOM    110  HZ3 LYS A 590      27.160  33.640  32.490  1.00  0.00           H
ATOM    111  C   LYS A 590      34.090  33.800  34.800  1.00  0.00           C
ATOM    112  O   LYS A 590      34.490  32.730  34.260  1.00  0.00           O
ATOM    113  N   ARG A 591      34.820  34.880  34.690  1.00  0.00           N
ATOM    114  HN  ARG A 591      34.580  35.750  35.100  1.00  0.00           H
ATOM    115  CA  ARG A 591      36.120  34.930  34.070  1.00  0.00           C
ATOM    116  HA  ARG A 591      36.140  34.230  33.230  1.00  0.00           H
ATOM    117  CB  ARG A 591      36.200  36.260  33.320  1.00  0.00           C
ATOM    118  HB1 ARG A 591      37.150  36.380  32.750  1.00  0.00           H
ATOM    119  HB2 ARG A 591      36.220  37.040  34.120  1.00  0.00           H
ATOM    120  CG  ARG A 591      34.970  36.580  32.430  1.00  0.00           C
ATOM    121  HG1 ARG A 591      34.950  37.640  32.090  1.00  0.00           H
ATOM    122  HG2 ARG A 591      34.050  36.380  33.000  1.00  0.00           H
ATOM    123  CD  ARG A 591      35.080  35.780  31.160  1.00  0.00           C
ATOM    124  HD1 ARG A 591      35.010  34.680  31.310  1.00  0.00           H
ATOM    125  HD2 ARG A 591      36.040  35.960  30.630  1.00  0.00           H
ATOM    126  NE  ARG A 591      34.030  36.130  30.140  1.00  0.00           N
ATOM    127  HE  ARG A 591      33.110  35.810  30.390  1.00  0.00           H
ATOM    128  CZ  ARG A 591      34.140  36.300  28.850  1.00  0.00           C
ATOM    129  NH1 ARG A 591      35.200  36.900  28.320  1.00  0.00           N
ATOM    130 HH11 ARG A 591      35.060  37.090  27.350  1.00  0.00           H
ATOM    131 HH12 ARG A 591      35.910  37.260  28.920  1.00  0.00           H
ATOM    132  NH2 ARG A 591      33.180  36.080  28.000  1.00  0.00           N
ATOM    133 HH21 ARG A 591      32.410  35.510  28.300  1.00  0.00           H
ATOM    134 HH22 ARG A 591      33.510  36.040  27.050  1.00  0.00           H
ATOM    135  C   ARG A 591      37.440  34.640  34.940  1.00  0.00           C
ATOM    136  O   ARG A 591      38.410  34.270  34.310  1.00  0.00           O
ATOM    137  N   LYS A 592      37.380  34.720  36.310  1.00  0.00           N
ATOM    138  HN  LYS A 592      36.610  35.150  36.780  1.00  0.00           H
ATOM    139  CA  LYS A 592      38.280  34.060  37.190  1.00  0.00           C
ATOM    140  HA  LYS A 592      39.230  34.340  36.760  1.00  0.00           H
ATOM    141  CB  LYS A 592      38.320  34.590  38.660  1.00  0.00           C
ATOM    142  HB1 LYS A 592      38.980  33.900  39.230  1.00  0.00           H
ATOM    143  HB2 LYS A 592      37.330  34.520  39.160  1.00  0.00           H
ATOM    144  CG  LYS A 592      38.890  35.970  38.890  1.00  0.00           C
ATOM    145  HG1 LYS A 592      38.810  36.170  39.980  1.00  0.00           H
ATOM    146  HG2 LYS A 592      38.170  36.680  38.440  1.00  0.00           H
ATOM    147  CD  LYS A 592      40.320  36.150  38.420  1.00  0.00           C
ATOM    148  HD1 LYS A 592      40.620  37.200  38.590  1.00  0.00           H
ATOM    149  HD2 LYS A 592      40.360  36.030  37.310  1.00  0.00           H
ATOM    150  CE  LYS A 592      41.370  35.150  38.950  1.00  0.00           C
ATOM    151  HE1 LYS A 592      41.100  34.200  38.430  1.00  0.00           H
ATOM    152  HE2 LYS A 592      41.260  35.200  40.050  1.00  0.00           H
ATOM    153  NZ  LYS A 592      42.720  35.580  38.490  1.00  0.00           N
ATOM    154  HZ1 LYS A 592      42.710  35.550  37.450  1.00  0.00           H
ATOM    155  HZ2 LYS A 592      43.410  35.000  38.990  1.00  0.00           H
ATOM    156  HZ3 LYS A 592      42.990  36.570  38.690  1.00  0.00           H
ATOM    157  C   LYS A 592      38.230  32.590  37.040  1.00  0.00           C
ATOM    158  O   LYS A 592      39.220  31.880  37.040  1.00  0.00           O
ATOM    159  N   ALA A 593      37.010  31.990  36.840  1.00  0.00           N
ATOM    160  HN  ALA A 593      36.240  32.620  36.840  1.00  0.00           H
ATOM    161  CA  ALA A 593      36.790  30.560  36.900  1.00  0.00           C
ATOM    162  HA  ALA A 593      37.200  30.290  37.860  1.00  0.00           H
ATOM    163  CB  ALA A 593      35.290  30.200  36.700  1.00  0.00           C
ATOM    164  HB1 ALA A 593      34.660  30.820  37.380  1.00  0.00           H
ATOM    165  HB2 ALA A 593      35.150  29.130  36.970  1.00  0.00           H
ATOM    166  HB3 ALA A 593      34.920  30.350  35.670  1.00  0.00           H
ATOM    167  C   ALA A 593      37.590  29.680  35.980  1.00  0.00           C
ATOM    168  O   ALA A 593      38.120  28.660  36.430  1.00  0.00           O
ATOM    169  N   PRO A 594      37.840  29.900  34.700  1.00  0.00           N
ATOM    170  CD  PRO A 594      37.340  30.990  33.840  1.00  0.00           C
ATOM    171  HD1 PRO A 594      37.500  31.960  34.360  1.00  0.00           H
ATOM    172  HD2 PRO A 594      36.260  30.840  33.650  1.00  0.00           H
ATOM    173  CA  PRO A 594      38.700  29.030  33.880  1.00  0.00           C
ATOM    174  HA  PRO A 594      38.470  27.990  34.110  1.00  0.00           H
ATOM    175  CB  PRO A 594      38.260  29.390  32.470  1.00  0.00           C
ATOM    176  HB1 PRO A 594      37.360  28.860  32.080  1.00  0.00           H
ATOM    177  HB2 PRO A 594      38.950  29.200  31.630  1.00  0.00           H
ATOM    178  CG  PRO A 594      38.010  30.860  32.510  1.00  0.00           C
ATOM    179  HG1 PRO A 594      38.900  31.510  32.560  1.00  0.00           H
ATOM    180  HG2 PRO A 594      37.330  31.190  31.700  1.00  0.00           H
ATOM    181  C   PRO A 594      40.160  29.220  34.100  1.00  0.00           C
ATOM    182  O   PRO A 594      40.910  28.500  33.520  1.00  0.00           O
ATOM    183  N   PHE A 595      40.630  30.160  35.020  1.00  0.00           N
ATOM    184  HN  PHE A 595      40.000  30.890  35.260  1.00  0.00           H
ATOM    185  CA  PHE A 595      42.050  30.350  35.170  1.00  0.00           C
ATOM    186  HA  PHE A 595      42.660  29.760  34.500  1.00  0.00           H
ATOM    187  CB  PHE A 595      42.450  31.830  34.920  1.00  0.00           C
ATOM    188  HB1 PHE A 595      43.520  32.090  35.100  1.00  0.00           H
ATOM    189  HB2 PHE A 595      41.960  32.570  35.590  1.00  0.00           H
ATOM    190  CG  PHE A 595      42.160  32.170  33.450  1.00  0.00           C
ATOM    191  CD1 PHE A 595      42.910  31.560  32.440  1.00  0.00           C
ATOM    192  HD1 PHE A 595      43.740  30.970  32.800  1.00  0.00           H
ATOM    193  CE1 PHE A 595      42.570  31.740  31.100  1.00  0.00           C
ATOM    194  HE1 PHE A 595      43.070  31.270  30.270  1.00  0.00           H
ATOM    195  CZ  PHE A 595      41.580  32.660  30.780  1.00  0.00           C
ATOM    196  HZ  PHE A 595      41.280  32.850  29.770  1.00  0.00           H
ATOM    197  CD2 PHE A 595      41.160  33.080  33.100  1.00  0.00           C
ATOM    198  HD2 PHE A 595      40.470  33.370  33.880  1.00  0.00           H
ATOM    199  CE2 PHE A 595      40.810  33.220  31.760  1.00  0.00           C
ATOM    200  HE2 PHE A 595      40.090  33.990  31.500  1.00  0.00           H
ATOM    201  C   PHE A 595      42.450  30.030  36.570  1.00  0.00           C
ATOM    202  O   PHE A 595      43.620  30.140  36.930  1.00  0.00           O
ATOM    203  N   PHE A 596      41.470  29.690  37.410  1.00  0.00           N
ATOM    204  HN  PHE A 596      40.620  29.440  36.950  1.00  0.00           H
ATOM    205  CA  PHE A 596      41.560  29.350  38.750  1.00  0.00           C
ATOM    206  HA  PHE A 596      41.920  30.210  39.310  1.00  0.00           H
ATOM    207  CB  PHE A 596      40.160  29.060  39.300  1.00  0.00           C
ATOM    208  HB1 PHE A 596      39.720  28.190  38.760  1.00  0.00           H
ATOM    209  HB2 PHE A 596      39.530  29.940  39.010  1.00  0.00           H
ATOM    210  CG  PHE A 596      40.200  28.840  40.750  1.00  0.00           C
ATOM    211  CD1 PHE A 596      40.380  29.930  41.600  1.00  0.00           C
ATOM    212  HD1 PHE A 596      40.460  30.920  41.170  1.00  0.00           H
ATOM    213  CE1 PHE A 596      40.670  29.860  42.990  1.00  0.00           C
ATOM    214  HE1 PHE A 596      40.700  30.760  43.610  1.00  0.00           H
ATOM    215  CZ  PHE A 596      40.520  28.590  43.500  1.00  0.00           C
ATOM    216  HZ  PHE A 596      40.470  28.390  44.560  1.00  0.00           H
ATOM    217  CD2 PHE A 596      40.330  27.580  41.340  1.00  0.00           C
ATOM    218  HD2 PHE A 596      40.220  26.720  40.690  1.00  0.00           H
ATOM    219  CE2 PHE A 596      40.550  27.470  42.680  1.00  0.00           C
ATOM    220  HE2 PHE A 596      40.710  26.500  43.150  1.00  0.00           H
ATOM    221  C   PHE A 596      42.610  28.280  39.030  1.00  0.00           C
ATOM    222  O   PHE A 596      43.510  28.480  39.790  1.00  0.00           O
ATOM    223  N   LEU A 597      42.590  27.070  38.320  1.00  0.00           N
ATOM    224  HN  LEU A 597      42.050  26.970  37.500  1.00  0.00           H
ATOM    225  CA  LEU A 597      43.570  26.000  38.510  1.00  0.00           C
ATOM    226  HA  LEU A 597      43.710  25.910  39.580  1.00  0.00           H
ATOM    227  CB  LEU A 597      43.080  24.650  37.850  1.00  0.00           C
ATOM    228  HB1 LEU A 597      43.100  24.790  36.740  1.00  0.00           H
ATOM    229  HB2 LEU A 597      41.990  24.570  38.090  1.00  0.00           H
ATOM    230  CG  LEU A 597      43.770  23.330  38.370  1.00  0.00           C
ATOM    231  HG  LEU A 597      44.870  23.380  38.290  1.00  0.00           H
ATOM    232  CD1 LEU A 597      43.430  23.100  39.870  1.00  0.00           C
ATOM    233 HD11 LEU A 597      43.620  23.970  40.530  1.00  0.00           H
ATOM    234 HD12 LEU A 597      44.060  22.270  40.250  1.00  0.00           H
ATOM    235 HD13 LEU A 597      42.390  22.710  39.980  1.00  0.00           H
ATOM    236  CD2 LEU A 597      43.230  22.100  37.720  1.00  0.00           C
ATOM    237 HD21 LEU A 597      43.540  21.990  36.660  1.00  0.00           H
ATOM    238 HD22 LEU A 597      42.130  21.950  37.720  1.00  0.00           H
ATOM    239 HD23 LEU A 597      43.700  21.220  38.230  1.00  0.00           H
ATOM    240  C   LEU A 597      44.970  26.330  38.070  1.00  0.00           C
ATOM    241  O   LEU A 597      45.980  25.970  38.680  1.00  0.00           O
ATOM    242  N   SER A 598      45.110  27.220  37.060  1.00  0.00           N
ATOM    243  HN  SER A 598      44.250  27.430  36.600  1.00  0.00           H
ATOM    244  CA  SER A 598      46.340  27.740  36.650  1.00  0.00           C
ATOM    245  HA  SER A 598      46.900  26.940  36.180  1.00  0.00           H
ATOM    246  CB  SER A 598      46.120  28.750  35.550  1.00  0.00           C
ATOM    247  HB1 SER A 598      47.110  29.060  35.160  1.00  0.00           H
ATOM    248  HB2 SER A 598      45.700  29.720  35.890  1.00  0.00           H
ATOM    249  OG  SER A 598      45.380  28.190  34.490  1.00  0.00           O
ATOM    250  HG1 SER A 598      44.610  27.820  34.920  1.00  0.00           H
ATOM    251  C   SER A 598      47.320  28.320  37.700  1.00  0.00           C
ATOM    252  O   SER A 598      48.510  28.080  37.680  1.00  0.00           O
ATOM    253  N   ASP A 599      46.750  29.140  38.720  1.00  0.00           N
ATOM    254  HN  ASP A 599      45.800  29.420  38.800  1.00  0.00           H
ATOM    255  CA  ASP A 599      47.550  29.670  39.810  1.00  0.00           C
ATOM    256  HA  ASP A 599      48.300  30.360  39.440  1.00  0.00           H
ATOM    257  CB  ASP A 599      46.680  30.390  40.910  1.00  0.00           C
ATOM    258  HB1 ASP A 599      47.400  30.840  41.650  1.00  0.00           H
ATOM    259  HB2 ASP A 599      45.960  29.730  41.450  1.00  0.00           H
ATOM    260  CG  ASP A 599      45.820  31.520  40.330  1.00  0.00           C
ATOM    261  OD1 ASP A 599      45.790  31.760  39.160  1.00  0.00           O
ATOM    262  OD2 ASP A 599      45.080  32.170  41.130  1.00  0.00           O
ATOM    263  C   ASP A 599      48.330  28.500  40.540  1.00  0.00           C
ATOM    264  O   ASP A 599      49.560  28.510  40.810  1.00  0.00           O
ATOM    265  N   PHE A 600      47.620  27.330  40.740  1.00  0.00           N
ATOM    266  HN  PHE A 600      46.750  27.050  40.320  1.00  0.00           H
ATOM    267  CA  PHE A 600      48.240  26.230  41.420  1.00  0.00           C
ATOM    268  HA  PHE A 600      48.790  26.590  42.270  1.00  0.00           H
ATOM    269  CB  PHE A 600      47.100  25.360  42.000  1.00  0.00           C
ATOM    270  HB1 PHE A 600      47.570  24.560  42.590  1.00  0.00           H
ATOM    271  HB2 PHE A 600      46.520  24.790  41.220  1.00  0.00           H
ATOM    272  CG  PHE A 600      46.080  25.930  42.940  1.00  0.00           C
ATOM    273  CD1 PHE A 600      44.960  26.690  42.460  1.00  0.00           C
ATOM    274  HD1 PHE A 600      44.810  26.880  41.400  1.00  0.00           H
ATOM    275  CE1 PHE A 600      44.100  27.250  43.420  1.00  0.00           C
ATOM    276  HE1 PHE A 600      43.290  27.860  43.070  1.00  0.00           H
ATOM    277  CZ  PHE A 600      44.290  27.020  44.820  1.00  0.00           C
ATOM    278  HZ  PHE A 600      43.580  27.400  45.540  1.00  0.00           H
ATOM    279  CD2 PHE A 600      46.210  25.690  44.360  1.00  0.00           C
ATOM    280  HD2 PHE A 600      47.050  25.160  44.770  1.00  0.00           H
ATOM    281  CE2 PHE A 600      45.290  26.160  45.250  1.00  0.00           C
ATOM    282  HE2 PHE A 600      45.390  25.820  46.270  1.00  0.00           H
ATOM    283  C   PHE A 600      49.170  25.350  40.640  1.00  0.00           C
ATOM    284  O   PHE A 600      50.000  24.610  41.170  1.00  0.00           O
ATOM    285  N   LYS A 601      49.110  25.370  39.280  1.00  0.00           N
ATOM    286  HN  LYS A 601      48.330  25.800  38.850  1.00  0.00           H
ATOM    287  CA  LYS A 601      50.090  24.730  38.320  1.00  0.00           C
ATOM    288  HA  LYS A 601      50.200  23.710  38.630  1.00  0.00           H
ATOM    289  CB  LYS A 601      49.470  24.750  36.910  1.00  0.00           C
ATOM    290  HB1 LYS A 601      50.260  24.380  36.220  1.00  0.00           H
ATOM    291  HB2 LYS A 601      49.180  25.810  36.760  1.00  0.00           H
ATOM    292  CG  LYS A 601      48.270  23.910  37.000  1.00  0.00           C
ATOM    293  HG1 LYS A 601      47.520  24.230  37.750  1.00  0.00           H
ATOM    294  HG2 LYS A 601      48.610  22.910  37.380  1.00  0.00           H
ATOM    295  CD  LYS A 601      47.560  23.890  35.630  1.00  0.00           C
ATOM    296  HD1 LYS A 601      47.130  24.890  35.420  1.00  0.00           H
ATOM    297  HD2 LYS A 601      46.730  23.150  35.590  1.00  0.00           H
ATOM    298  CE  LYS A 601      48.530  23.550  34.420  1.00  0.00           C
ATOM    299  HE1 LYS A 601      49.000  22.580  34.700  1.00  0.00           H
ATOM    300  HE2 LYS A 601      49.330  24.310  34.380  1.00  0.00           H
ATOM    301  NZ  LYS A 601      47.800  23.490  33.140  1.00  0.00           N
ATOM    302  HZ1 LYS A 601      48.140  22.760  32.470  1.00  0.00           H
ATOM    303  HZ2 LYS A 601      47.840  24.420  32.700  1.00  0.00           H
ATOM    304  HZ3 LYS A 601      46.810  23.310  33.370  1.00  0.00           H
ATOM    305  C   LYS A 601      51.320  25.620  38.250  1.00  0.00           C
ATOM    306  O   LYS A 601      52.460  25.160  38.220  1.00  0.00           O
ATOM    307  N   ASP A 602      51.170  26.940  38.210  1.00  0.00           N
ATOM    308  HN  ASP A 602      50.240  27.300  38.090  1.00  0.00           H
ATOM    309  CA  ASP A 602      52.250  27.920  38.250  1.00  0.00           C
ATOM    310  HA  ASP A 602      52.890  27.570  37.450  1.00  0.00           H
ATOM    311  CB  ASP A 602      51.560  29.290  37.960  1.00  0.00           C
ATOM    312  HB1 ASP A 602      52.270  30.090  38.260  1.00  0.00           H
ATOM    313  HB2 ASP A 602      50.580  29.380  38.470  1.00  0.00           H
ATOM    314  CG  ASP A 602      51.280  29.350  36.500  1.00  0.00           C
ATOM    315  OD1 ASP A 602      51.740  28.510  35.660  1.00  0.00           O
ATOM    316  OD2 ASP A 602      50.660  30.410  36.160  1.00  0.00           O
ATOM    317  C   ASP A 602      53.080  27.930  39.640  1.00  0.00           C
ATOM    318  O   ASP A 602      54.330  27.950  39.580  1.00  0.00           O
ATOM    319  N   ALA A 603      52.330  27.730  40.800  1.00  0.00           N
ATOM    320  HN  ALA A 603      51.350  27.940  40.760  1.00  0.00           H
ATOM    321  CA  ALA A 603      52.960  27.400  42.040  1.00  0.00           C
ATOM    322  HA  ALA A 603      53.540  28.250  42.400  1.00  0.00           H
ATOM    323  CB  ALA A 603      51.880  27.090  43.080  1.00  0.00           C
ATOM    324  HB1 ALA A 603      51.040  27.810  43.030  1.00  0.00           H
ATOM    325  HB2 ALA A 603      52.330  27.180  44.080  1.00  0.00           H
ATOM    326  HB3 ALA A 603      51.470  26.050  43.070  1.00  0.00           H
ATOM    327  C   ALA A 603      53.890  26.230  42.090  1.00  0.00           C
ATOM    328  O   ALA A 603      55.060  26.270  42.460  1.00  0.00           O
ATOM    329  N   LEU A 604      53.370  25.070  41.530  1.00  0.00           N
ATOM    330  HN  LEU A 604      52.460  24.980  41.150  1.00  0.00           H
ATOM    331  CA  LEU A 604      54.110  23.820  41.470  1.00  0.00           C
ATOM    332  HA  LEU A 604      54.520  23.520  42.440  1.00  0.00           H
ATOM    333  CB  LEU A 604      53.070  22.820  40.910  1.00  0.00           C
ATOM    334  HB1 LEU A 604      52.740  23.190  39.910  1.00  0.00           H
ATOM    335  HB2 LEU A 604      52.180  22.910  41.570  1.00  0.00           H
ATOM    336  CG  LEU A 604      53.400  21.330  40.660  1.00  0.00           C
ATOM    337  HG  LEU A 604      54.290  21.280  40.000  1.00  0.00           H
ATOM    338  CD1 LEU A 604      53.850  20.720  42.030  1.00  0.00           C
ATOM    339 HD11 LEU A 604      54.370  19.780  41.750  1.00  0.00           H
ATOM    340 HD12 LEU A 604      53.060  20.560  42.790  1.00  0.00           H
ATOM    341 HD13 LEU A 604      54.620  21.330  42.560  1.00  0.00           H
ATOM    342  CD2 LEU A 604      52.200  20.580  40.050  1.00  0.00           C
ATOM    343 HD21 LEU A 604      51.780  21.020  39.130  1.00  0.00           H
ATOM    344 HD22 LEU A 604      51.300  20.650  40.700  1.00  0.00           H
ATOM    345 HD23 LEU A 604      52.400  19.500  39.890  1.00  0.00           H
ATOM    346  C   LEU A 604      55.490  23.940  40.750  1.00  0.00           C
ATOM    347  O   LEU A 604      56.470  23.350  41.150  1.00  0.00           O
ATOM    348  N   SER A 605      55.550  24.870  39.700  1.00  0.00           N
ATOM    349  HN  SER A 605      54.750  25.370  39.410  1.00  0.00           H
ATOM    350  CA  SER A 605      56.780  25.230  38.900  1.00  0.00           C
ATOM    351  HA  SER A 605      57.310  24.290  39.030  1.00  0.00           H
ATOM    352  CB  SER A 605      56.480  25.670  37.460  1.00  0.00           C
ATOM    353  HB1 SER A 605      57.320  26.150  36.940  1.00  0.00           H
ATOM    354  HB2 SER A 605      55.750  26.490  37.570  1.00  0.00           H
ATOM    355  OG  SER A 605      55.960  24.760  36.540  1.00  0.00           O
ATOM    356  HG1 SER A 605      56.570  24.720  35.800  1.00  0.00           H
ATOM    357  C   SER A 605      57.770  26.220  39.500  1.00  0.00           C
ATOM    358  O   SER A 605      58.180  27.180  38.900  1.00  0.00           O
ATOM    359  N   LEU A 606      58.050  26.040  40.760  1.00  0.00           N
ATOM    360  HN  LEU A 606      57.680  25.220  41.190  1.00  0.00           H
ATOM    361  CA  LEU A 606      59.150  26.640  41.600  1.00  0.00           C
ATOM    362  HA  LEU A 606      59.060  26.120  42.550  1.00  0.00           H
ATOM    363  CB  LEU A 606      60.570  26.240  41.080  1.00  0.00           C
ATOM    364  HB1 LEU A 606      61.400  26.450  41.790  1.00  0.00           H
ATOM    365  HB2 LEU A 606      60.810  26.750  40.130  1.00  0.00           H
ATOM    366  CG  LEU A 606      60.850  24.700  40.830  1.00  0.00           C
ATOM    367  HG  LEU A 606      60.160  24.350  40.040  1.00  0.00           H
ATOM    368  CD1 LEU A 606      62.280  24.540  40.110  1.00  0.00           C
ATOM    369 HD11 LEU A 606      62.540  23.520  39.760  1.00  0.00           H
ATOM    370 HD12 LEU A 606      62.970  24.750  40.960  1.00  0.00           H
ATOM    371 HD13 LEU A 606      62.440  25.300  39.310  1.00  0.00           H
ATOM    372  CD2 LEU A 606      60.850  23.830  42.110  1.00  0.00           C
ATOM    373 HD21 LEU A 606      59.910  24.000  42.680  1.00  0.00           H
ATOM    374 HD22 LEU A 606      61.690  24.080  42.790  1.00  0.00           H
ATOM    375 HD23 LEU A 606      60.830  22.730  41.950  1.00  0.00           H
ATOM    376  C   LEU A 606      59.020  28.250  41.800  1.00  0.00           C
ATOM    377  O   LEU A 606      57.950  28.810  41.510  1.00  0.00           O
ATOM    378  N   GLN A 607      59.960  28.860  42.520  1.00  0.00           N
ATOM    379  HN  GLN A 607      60.810  28.390  42.790  1.00  0.00           H
ATOM    380  CA  GLN A 607      60.020  30.320  42.870  1.00  0.00           C
ATOM    381  HA  GLN A 607      61.070  30.480  43.050  1.00  0.00           H
ATOM    382  CB  GLN A 607      59.370  31.270  41.820  1.00  0.00           C
ATOM    383  HB1 GLN A 607      58.270  31.140  41.820  1.00  0.00           H
ATOM    384  HB2 GLN A 607      59.660  31.150  40.750  1.00  0.00           H
ATOM    385  CG  GLN A 607      59.660  32.760  42.140  1.00  0.00           C
ATOM    386  HG1 GLN A 607      59.710  32.860  43.250  1.00  0.00           H
ATOM    387  HG2 GLN A 607      58.920  33.480  41.740  1.00  0.00           H
ATOM    388  CD  GLN A 607      61.060  33.210  41.650  1.00  0.00           C
ATOM    389  OE1 GLN A 607      61.910  32.370  41.210  1.00  0.00           O
ATOM    390  NE2 GLN A 607      61.240  34.530  41.690  1.00  0.00           N
ATOM    391 HE21 GLN A 607      62.060  34.980  41.350  1.00  0.00           H
ATOM    392 HE22 GLN A 607      60.640  35.030  42.310  1.00  0.00           H
ATOM    393  C   GLN A 607      59.210  30.540  44.200  1.00  0.00           C
ATOM    394  O   GLN A 607      59.370  31.490  44.960  1.00  0.00           O
ATOM    395  N   CYS A 608      58.280  29.560  44.450  1.00  0.00           N
ATOM    396  HN  CYS A 608      58.370  28.700  43.940  1.00  0.00           H
ATOM    397  CA  CYS A 608      57.290  29.760  45.420  1.00  0.00           C
ATOM    398  HA  CYS A 608      56.830  30.720  45.240  1.00  0.00           H
ATOM    399  CB  CYS A 608      56.290  28.580  45.260  1.00  0.00           C
ATOM    400  HB1 CYS A 608      56.820  27.600  45.330  1.00  0.00           H
ATOM    401  HB2 CYS A 608      55.990  28.570  44.190  1.00  0.00           H
ATOM    402  SG  CYS A 608      54.820  28.610  46.320  1.00  0.00           S
ATOM    403  HG1 CYS A 608      55.560  29.120  47.280  1.00  0.00           H
ATOM    404  C   CYS A 608      57.830  29.960  46.790  1.00  0.00           C
ATOM    405  O   CYS A 608      57.500  30.900  47.490  1.00  0.00           O
ATOM    406  N   LEU A 609      58.770  29.080  47.190  1.00  0.00           N
ATOM    407  HN  LEU A 609      58.970  28.240  46.690  1.00  0.00           H
ATOM    408  CA  LEU A 609      59.360  29.060  48.530  1.00  0.00           C
ATOM    409  HA  LEU A 609      58.530  29.110  49.220  1.00  0.00           H
ATOM    410  CB  LEU A 609      60.280  27.760  48.750  1.00  0.00           C
ATOM    411  HB1 LEU A 609      60.630  27.870  49.790  1.00  0.00           H
ATOM    412  HB2 LEU A 609      61.100  27.930  48.020  1.00  0.00           H
ATOM    413  CG  LEU A 609      59.720  26.370  48.600  1.00  0.00           C
ATOM    414  HG  LEU A 609      59.300  26.110  47.600  1.00  0.00           H
ATOM    415  CD1 LEU A 609      60.860  25.310  48.700  1.00  0.00           C
ATOM    416 HD11 LEU A 609      61.210  25.270  49.750  1.00  0.00           H
ATOM    417 HD12 LEU A 609      61.730  25.620  48.090  1.00  0.00           H
ATOM    418 HD13 LEU A 609      60.460  24.280  48.560  1.00  0.00           H
ATOM    419  CD2 LEU A 609      58.810  26.130  49.850  1.00  0.00           C
ATOM    420 HD21 LEU A 609      58.600  27.080  50.400  1.00  0.00           H
ATOM    421 HD22 LEU A 609      59.130  25.350  50.570  1.00  0.00           H
ATOM    422 HD23 LEU A 609      57.850  25.730  49.440  1.00  0.00           H
ATOM    423  C   LEU A 609      60.090  30.400  48.920  1.00  0.00           C
ATOM    424  O   LEU A 609      59.960  30.890  50.040  1.00  0.00           O
ATOM    425  N   ALA A 610      60.810  30.960  47.910  1.00  0.00           N
ATOM    426  HN  ALA A 610      60.840  30.400  47.090  1.00  0.00           H
ATOM    427  CA  ALA A 610      61.570  32.160  47.960  1.00  0.00           C
ATOM    428  HA  ALA A 610      62.100  32.070  48.890  1.00  0.00           H
ATOM    429  CB  ALA A 610      62.340  32.380  46.660  1.00  0.00           C
ATOM    430  HB1 ALA A 610      61.730  32.360  45.740  1.00  0.00           H
ATOM    431  HB2 ALA A 610      63.120  31.590  46.530  1.00  0.00           H
ATOM    432  HB3 ALA A 610      62.860  33.360  46.670  1.00  0.00           H
ATOM    433  C   ALA A 610      60.680  33.340  48.220  1.00  0.00           C
ATOM    434  O   ALA A 610      61.020  34.130  49.120  1.00  0.00           O
ATOM    435  N   SER A 611      59.550  33.460  47.470  1.00  0.00           N
ATOM    436  HN  SER A 611      59.260  32.650  46.980  1.00  0.00           H
ATOM    437  CA  SER A 611      58.530  34.480  47.750  1.00  0.00           C
ATOM    438  HA  SER A 611      58.980  35.460  47.710  1.00  0.00           H
ATOM    439  CB  SER A 611      57.410  34.450  46.680  1.00  0.00           C
ATOM    440  HB1 SER A 611      57.020  33.420  46.500  1.00  0.00           H
ATOM    441  HB2 SER A 611      57.930  34.660  45.720  1.00  0.00           H
ATOM    442  OG  SER A 611      56.330  35.290  46.960  1.00  0.00           O
ATOM    443  HG1 SER A 611      56.590  36.140  46.610  1.00  0.00           H
ATOM    444  C   SER A 611      57.950  34.370  49.150  1.00  0.00           C
ATOM    445  O   SER A 611      57.900  35.310  49.920  1.00  0.00           O
ATOM    446  N   ILE A 612      57.570  33.130  49.500  1.00  0.00           N
ATOM    447  HN  ILE A 612      57.670  32.360  48.870  1.00  0.00           H
ATOM    448  CA  ILE A 612      57.090  32.870  50.830  1.00  0.00           C
ATOM    449  HA  ILE A 612      56.170  33.420  50.920  1.00  0.00           H
ATOM    450  CB  ILE A 612      56.770  31.430  51.100  1.00  0.00           C
ATOM    451  HB  ILE A 612      57.660  30.780  51.050  1.00  0.00           H
ATOM    452  CG2 ILE A 612      56.260  31.280  52.580  1.00  0.00           C
ATOM    453 HG21 ILE A 612      55.860  30.270  52.810  1.00  0.00           H
ATOM    454 HG22 ILE A 612      55.470  32.030  52.830  1.00  0.00           H
ATOM    455 HG23 ILE A 612      57.040  31.420  53.350  1.00  0.00           H
ATOM    456  CG1 ILE A 612      55.740  30.830  50.040  1.00  0.00           C
ATOM    457 HG11 ILE A 612      55.940  31.330  49.080  1.00  0.00           H
ATOM    458 HG12 ILE A 612      54.680  31.120  50.210  1.00  0.00           H
ATOM    459  CD  ILE A 612      55.790  29.300  50.030  1.00  0.00           C
ATOM    460  HD1 ILE A 612      56.700  28.790  49.640  1.00  0.00           H
ATOM    461  HD2 ILE A 612      55.020  28.800  49.410  1.00  0.00           H
ATOM    462  HD3 ILE A 612      55.680  28.930  51.080  1.00  0.00           H
ATOM    463  C   ILE A 612      58.070  33.270  51.940  1.00  0.00           C
ATOM    464  O   ILE A 612      57.650  33.970  52.850  1.00  0.00           O
ATOM    465  N   LEU A 613      59.400  32.920  51.810  1.00  0.00           N
ATOM    466  HN  LEU A 613      59.790  32.310  51.120  1.00  0.00           H
ATOM    467  CA  LEU A 613      60.420  33.370  52.740  1.00  0.00           C
ATOM    468  HA  LEU A 613      60.090  33.180  53.760  1.00  0.00           H
ATOM    469  CB  LEU A 613      61.700  32.620  52.550  1.00  0.00           C
ATOM    470  HB1 LEU A 613      62.090  32.750  51.510  1.00  0.00           H
ATOM    471  HB2 LEU A 613      61.410  31.550  52.630  1.00  0.00           H
ATOM    472  CG  LEU A 613      62.770  32.890  53.610  1.00  0.00           C
ATOM    473  HG  LEU A 613      63.100  33.950  53.620  1.00  0.00           H
ATOM    474  CD1 LEU A 613      62.380  32.620  55.070  1.00  0.00           C
ATOM    475 HD11 LEU A 613      62.370  31.530  55.260  1.00  0.00           H
ATOM    476 HD12 LEU A 613      61.390  33.020  55.410  1.00  0.00           H
ATOM    477 HD13 LEU A 613      63.080  32.920  55.880  1.00  0.00           H
ATOM    478  CD2 LEU A 613      63.920  31.960  53.130  1.00  0.00           C
ATOM    479 HD21 LEU A 613      63.610  30.900  53.050  1.00  0.00           H
ATOM    480 HD22 LEU A 613      64.850  31.980  53.740  1.00  0.00           H
ATOM    481 HD23 LEU A 613      64.250  32.260  52.110  1.00  0.00           H
ATOM    482  C   LEU A 613      60.500  34.880  52.840  1.00  0.00           C
ATOM    483  O   LEU A 613      60.340  35.520  53.810  1.00  0.00           O
ATOM    484  N   PHE A 614      60.700  35.490  51.640  1.00  0.00           N
ATOM    485  HN  PHE A 614      60.800  35.080  50.730  1.00  0.00           H
ATOM    486  CA  PHE A 614      60.670  36.980  51.590  1.00  0.00           C
ATOM    487  HA  PHE A 614      61.450  37.240  52.290  1.00  0.00           H
ATOM    488  CB  PHE A 614      61.160  37.450  50.140  1.00  0.00           C
ATOM    489  HB1 PHE A 614      60.500  37.050  49.350  1.00  0.00           H
ATOM    490  HB2 PHE A 614      62.220  37.100  50.080  1.00  0.00           H
ATOM    491  CG  PHE A 614      61.180  38.950  49.940  1.00  0.00           C
ATOM    492  CD1 PHE A 614      61.600  39.970  50.790  1.00  0.00           C
ATOM    493  HD1 PHE A 614      61.990  39.590  51.720  1.00  0.00           H
ATOM    494  CE1 PHE A 614      61.470  41.340  50.510  1.00  0.00           C
ATOM    495  HE1 PHE A 614      61.890  42.040  51.230  1.00  0.00           H
ATOM    496  CZ  PHE A 614      60.850  41.770  49.310  1.00  0.00           C
ATOM    497  HZ  PHE A 614      60.890  42.810  49.000  1.00  0.00           H
ATOM    498  CD2 PHE A 614      60.500  39.460  48.750  1.00  0.00           C
ATOM    499  HD2 PHE A 614      59.970  38.730  48.160  1.00  0.00           H
ATOM    500  CE2 PHE A 614      60.290  40.850  48.460  1.00  0.00           C
ATOM    501  HE2 PHE A 614      59.760  41.150  47.570  1.00  0.00           H
ATOM    502  C   PHE A 614      59.490  37.720  52.110  1.00  0.00           C
ATOM    503  O   PHE A 614      59.480  38.610  52.990  1.00  0.00           O
ATOM    504  N   LEU A 615      58.280  37.240  51.690  1.00  0.00           N
ATOM    505  HN  LEU A 615      58.250  36.470  51.050  1.00  0.00           H
ATOM    506  CA  LEU A 615      57.070  37.760  52.170  1.00  0.00           C
ATOM    507  HA  LEU A 615      57.210  38.820  52.000  1.00  0.00           H
ATOM    508  CB  LEU A 615      55.940  37.270  51.290  1.00  0.00           C
ATOM    509  HB1 LEU A 615      54.950  37.210  51.790  1.00  0.00           H
ATOM    510  HB2 LEU A 615      56.180  36.210  51.040  1.00  0.00           H
ATOM    511  CG  LEU A 615      55.690  38.180  50.060  1.00  0.00           C
ATOM    512  HG  LEU A 615      54.960  37.640  49.420  1.00  0.00           H
ATOM    513  CD1 LEU A 615      54.930  39.370  50.540  1.00  0.00           C
ATOM    514 HD11 LEU A 615      54.530  39.990  49.710  1.00  0.00           H
ATOM    515 HD12 LEU A 615      55.490  39.980  51.270  1.00  0.00           H
ATOM    516 HD13 LEU A 615      54.030  38.940  51.040  1.00  0.00           H
ATOM    517  CD2 LEU A 615      56.920  38.510  49.150  1.00  0.00           C
ATOM    518 HD21 LEU A 615      57.620  37.680  48.930  1.00  0.00           H
ATOM    519 HD22 LEU A 615      57.540  39.280  49.650  1.00  0.00           H
ATOM    520 HD23 LEU A 615      56.580  38.990  48.220  1.00  0.00           H
ATOM    521  C   LEU A 615      56.700  37.620  53.640  1.00  0.00           C
ATOM    522  O   LEU A 615      56.050  38.470  54.270  1.00  0.00           O
ATOM    523  N   TYR A 616      57.050  36.420  54.210  1.00  0.00           N
ATOM    524  HN  TYR A 616      57.510  35.750  53.630  1.00  0.00           H
ATOM    525  CA  TYR A 616      56.900  36.100  55.640  1.00  0.00           C
ATOM    526  HA  TYR A 616      55.840  36.220  55.820  1.00  0.00           H
ATOM    527  CB  TYR A 616      57.380  34.660  55.950  1.00  0.00           C
ATOM    528  HB1 TYR A 616      58.360  34.480  55.470  1.00  0.00           H
ATOM    529  HB2 TYR A 616      56.640  33.960  55.500  1.00  0.00           H
ATOM    530  CG  TYR A 616      57.500  34.300  57.460  1.00  0.00           C
ATOM    531  CD1 TYR A 616      56.310  34.220  58.240  1.00  0.00           C
ATOM    532  HD1 TYR A 616      55.300  34.370  57.880  1.00  0.00           H
ATOM    533  CE1 TYR A 616      56.450  33.800  59.590  1.00  0.00           C
ATOM    534  HE1 TYR A 616      55.560  33.600  60.160  1.00  0.00           H
ATOM    535  CZ  TYR A 616      57.670  33.480  60.190  1.00  0.00           C
ATOM    536  OH  TYR A 616      57.680  33.120  61.540  1.00  0.00           O
ATOM    537  HH  TYR A 616      56.810  32.740  61.710  1.00  0.00           H
ATOM    538  CD2 TYR A 616      58.700  34.040  58.060  1.00  0.00           C
ATOM    539  HD2 TYR A 616      59.600  34.060  57.480  1.00  0.00           H
ATOM    540  CE2 TYR A 616      58.790  33.720  59.420  1.00  0.00           C
ATOM    541  HE2 TYR A 616      59.730  33.450  59.870  1.00  0.00           H
ATOM    542  C   TYR A 616      57.590  37.100  56.470  1.00  0.00           C
ATOM    543  O   TYR A 616      57.050  37.460  57.450  1.00  0.00           O
ATOM    544  N   CYS A 617      58.820  37.500  56.140  1.00  0.00           N
ATOM    545  HN  CYS A 617      59.130  37.150  55.250  1.00  0.00           H
ATOM    546  CA  CYS A 617      59.620  38.350  57.000  1.00  0.00           C
ATOM    547  HA  CYS A 617      59.270  38.100  57.990  1.00  0.00           H
ATOM    548  CB  CYS A 617      61.130  38.210  56.710  1.00  0.00           C
ATOM    549  HB1 CYS A 617      61.620  38.750  57.540  1.00  0.00           H
ATOM    550  HB2 CYS A 617      61.430  38.670  55.750  1.00  0.00           H
ATOM    551  SG  CYS A 617      61.710  36.460  56.610  1.00  0.00           S
ATOM    552  HG1 CYS A 617      61.260  36.150  55.410  1.00  0.00           H
ATOM    553  C   CYS A 617      59.130  39.790  56.760  1.00  0.00           C
ATOM    554  O   CYS A 617      58.990  40.550  57.730  1.00  0.00           O
ATOM    555  N   ALA A 618      58.920  40.080  55.480  1.00  0.00           N
ATOM    556  HN  ALA A 618      59.100  39.400  54.790  1.00  0.00           H
ATOM    557  CA  ALA A 618      58.470  41.360  55.000  1.00  0.00           C
ATOM    558  HA  ALA A 618      59.200  42.040  55.400  1.00  0.00           H
ATOM    559  CB  ALA A 618      58.400  41.500  53.470  1.00  0.00           C
ATOM    560  HB1 ALA A 618      58.110  42.550  53.240  1.00  0.00           H
ATOM    561  HB2 ALA A 618      57.560  40.880  53.080  1.00  0.00           H
ATOM    562  HB3 ALA A 618      59.350  41.240  52.960  1.00  0.00           H
ATOM    563  C   ALA A 618      57.160  41.770  55.610  1.00  0.00           C
ATOM    564  O   ALA A 618      56.960  42.990  55.870  1.00  0.00           O
ATOM    565  N   CYS A 619      56.140  40.810  55.780  1.00  0.00           N
ATOM    566  HN  CYS A 619      56.230  39.840  55.580  1.00  0.00           H
ATOM    567  CA  CYS A 619      54.850  41.190  56.360  1.00  0.00           C
ATOM    568  HA  CYS A 619      54.730  42.220  56.030  1.00  0.00           H
ATOM    569  CB  CYS A 619      53.790  40.350  55.710  1.00  0.00           C
ATOM    570  HB1 CYS A 619      53.970  39.260  55.870  1.00  0.00           H
ATOM    571  HB2 CYS A 619      53.850  40.510  54.620  1.00  0.00           H
ATOM    572  SG  CYS A 619      52.130  40.590  56.310  1.00  0.00           S
ATOM    573  HG1 CYS A 619      51.870  41.720  55.660  1.00  0.00           H
ATOM    574  C   CYS A 619      54.900  41.080  57.870  1.00  0.00           C
ATOM    575  O   CYS A 619      54.260  41.870  58.590  1.00  0.00           O
ATOM    576  N   MET A 620      55.670  40.150  58.390  1.00  0.00           N
ATOM    577  HN  MET A 620      56.080  39.450  57.810  1.00  0.00           H
ATOM    578  CA  MET A 620      55.890  40.140  59.830  1.00  0.00           C
ATOM    579  HA  MET A 620      54.880  40.080  60.220  1.00  0.00           H
ATOM    580  CB  MET A 620      56.680  38.870  60.260  1.00  0.00           C
ATOM    581  HB1 MET A 620      56.980  38.990  61.320  1.00  0.00           H
ATOM    582  HB2 MET A 620      57.460  38.670  59.500  1.00  0.00           H
ATOM    583  CG  MET A 620      55.860  37.550  60.250  1.00  0.00           C
ATOM    584  HG1 MET A 620      56.620  36.740  60.240  1.00  0.00           H
ATOM    585  HG2 MET A 620      55.280  37.510  59.310  1.00  0.00           H
ATOM    586  SD  MET A 620      54.680  37.370  61.570  1.00  0.00           S
ATOM    587  CE  MET A 620      55.800  36.570  62.750  1.00  0.00           C
ATOM    588  HE1 MET A 620      55.230  36.140  63.590  1.00  0.00           H
ATOM    589  HE2 MET A 620      56.560  37.250  63.170  1.00  0.00           H
ATOM    590  HE3 MET A 620      56.320  35.660  62.370  1.00  0.00           H
ATOM    591  C   MET A 620      56.390  41.410  60.540  1.00  0.00           C
ATOM    592  O   MET A 620      55.810  41.970  61.490  1.00  0.00           O
ATOM    593  N   SER A 621      57.400  42.130  60.020  1.00  0.00           N
ATOM    594  HN  SER A 621      57.690  41.840  59.100  1.00  0.00           H
ATOM    595  CA  SER A 621      57.980  43.420  60.490  1.00  0.00           C
ATOM    596  HA  SER A 621      58.240  43.170  61.510  1.00  0.00           H
ATOM    597  CB  SER A 621      59.290  43.750  59.760  1.00  0.00           C
ATOM    598  HB1 SER A 621      59.250  43.390  58.710  1.00  0.00           H
ATOM    599  HB2 SER A 621      60.050  43.180  60.340  1.00  0.00           H
ATOM    600  OG  SER A 621      59.610  45.150  59.730  1.00  0.00           O
ATOM    601  HG1 SER A 621      60.100  45.350  60.530  1.00  0.00           H
ATOM    602  C   SER A 621      56.970  44.590  60.630  1.00  0.00           C
ATOM    603  O   SER A 621      56.910  45.120  61.770  1.00  0.00           O
ATOM    604  N   PRO A 622      56.150  45.020  59.670  1.00  0.00           N
ATOM    605  CD  PRO A 622      56.430  44.940  58.230  1.00  0.00           C
ATOM    606  HD1 PRO A 622      56.680  43.900  57.930  1.00  0.00           H
ATOM    607  HD2 PRO A 622      57.190  45.740  58.070  1.00  0.00           H
ATOM    608  CA  PRO A 622      55.080  45.980  59.950  1.00  0.00           C
ATOM    609  HA  PRO A 622      55.470  46.840  60.470  1.00  0.00           H
ATOM    610  CB  PRO A 622      54.500  46.370  58.550  1.00  0.00           C
ATOM    611  HB1 PRO A 622      54.910  47.380  58.320  1.00  0.00           H
ATOM    612  HB2 PRO A 622      53.390  46.390  58.580  1.00  0.00           H
ATOM    613  CG  PRO A 622      55.050  45.250  57.650  1.00  0.00           C
ATOM    614  HG1 PRO A 622      54.400  44.360  57.570  1.00  0.00           H
ATOM    615  HG2 PRO A 622      55.190  45.660  56.630  1.00  0.00           H
ATOM    616  C   PRO A 622      54.020  45.560  60.860  1.00  0.00           C
ATOM    617  O   PRO A 622      53.690  46.240  61.810  1.00  0.00           O
ATOM    618  N   VAL A 623      53.380  44.360  60.640  1.00  0.00           N
ATOM    619  HN  VAL A 623      53.580  43.830  59.830  1.00  0.00           H
ATOM    620  CA  VAL A 623      52.300  43.780  61.520  1.00  0.00           C
ATOM    621  HA  VAL A 623      51.330  44.260  61.420  1.00  0.00           H
ATOM    622  CB  VAL A 623      51.930  42.400  61.000  1.00  0.00           C
ATOM    623  HB  VAL A 623      52.780  41.680  60.920  1.00  0.00           H
ATOM    624  CG1 VAL A 623      50.850  41.750  61.880  1.00  0.00           C
ATOM    625 HG11 VAL A 623      49.920  42.350  61.820  1.00  0.00           H
ATOM    626 HG12 VAL A 623      51.190  41.710  62.930  1.00  0.00           H
ATOM    627 HG13 VAL A 623      50.520  40.740  61.550  1.00  0.00           H
ATOM    628  CG2 VAL A 623      51.450  42.580  59.490  1.00  0.00           C
ATOM    629 HG21 VAL A 623      52.220  42.910  58.760  1.00  0.00           H
ATOM    630 HG22 VAL A 623      50.520  43.170  59.400  1.00  0.00           H
ATOM    631 HG23 VAL A 623      51.220  41.570  59.080  1.00  0.00           H
ATOM    632  C   VAL A 623      52.580  43.780  62.980  1.00  0.00           C
ATOM    633  O   VAL A 623      51.730  44.250  63.720  1.00  0.00           O
ATOM    634  N   ILE A 624      53.710  43.290  63.430  1.00  0.00           N
ATOM    635  HN  ILE A 624      54.440  42.920  62.860  1.00  0.00           H
ATOM    636  CA  ILE A 624      54.040  43.190  64.890  1.00  0.00           C
ATOM    637  HA  ILE A 624      53.130  42.820  65.330  1.00  0.00           H
ATOM    638  CB  ILE A 624      55.170  42.230  65.130  1.00  0.00           C
ATOM    639  HB  ILE A 624      55.960  42.550  64.430  1.00  0.00           H
ATOM    640  CG2 ILE A 624      55.800  42.420  66.520  1.00  0.00           C
ATOM    641 HG21 ILE A 624      55.090  41.890  67.190  1.00  0.00           H
ATOM    642 HG22 ILE A 624      55.880  43.470  66.870  1.00  0.00           H
ATOM    643 HG23 ILE A 624      56.790  41.940  66.660  1.00  0.00           H
ATOM    644  CG1 ILE A 624      54.700  40.790  64.740  1.00  0.00           C
ATOM    645 HG11 ILE A 624      54.250  40.710  63.730  1.00  0.00           H
ATOM    646 HG12 ILE A 624      53.820  40.540  65.350  1.00  0.00           H
ATOM    647  CD  ILE A 624      55.850  39.850  64.880  1.00  0.00           C
ATOM    648  HD1 ILE A 624      56.300  39.860  65.890  1.00  0.00           H
ATOM    649  HD2 ILE A 624      56.730  40.120  64.250  1.00  0.00           H
ATOM    650  HD3 ILE A 624      55.520  38.800  64.690  1.00  0.00           H
ATOM    651  C   ILE A 624      54.190  44.650  65.440  1.00  0.00           C
ATOM    652  O   ILE A 624      53.520  45.020  66.390  1.00  0.00           O
ATOM    653  N   THR A 625      54.870  45.530  64.740  1.00  0.00           N
ATOM    654  HN  THR A 625      55.380  45.200  63.950  1.00  0.00           H
ATOM    655  CA  THR A 625      55.110  46.920  65.060  1.00  0.00           C
ATOM    656  HA  THR A 625      55.710  46.840  65.960  1.00  0.00           H
ATOM    657  CB  THR A 625      55.990  47.760  64.200  1.00  0.00           C
ATOM    658  HB  THR A 625      55.520  48.140  63.260  1.00  0.00           H
ATOM    659  OG1 THR A 625      57.180  47.080  63.880  1.00  0.00           O
ATOM    660  HG1 THR A 625      56.980  46.470  63.170  1.00  0.00           H
ATOM    661  CG2 THR A 625      56.530  48.990  64.980  1.00  0.00           C
ATOM    662 HG21 THR A 625      55.820  49.840  65.010  1.00  0.00           H
ATOM    663 HG22 THR A 625      57.460  49.340  64.480  1.00  0.00           H
ATOM    664 HG23 THR A 625      56.790  48.650  66.000  1.00  0.00           H
ATOM    665  C   THR A 625      53.780  47.680  65.260  1.00  0.00           C
ATOM    666  O   THR A 625      53.520  48.320  66.290  1.00  0.00           O
ATOM    667  N   PHE A 626      52.960  47.690  64.200  1.00  0.00           N
ATOM    668  HN  PHE A 626      53.180  47.270  63.320  1.00  0.00           H
ATOM    669  CA  PHE A 626      51.720  48.330  64.090  1.00  0.00           C
ATOM    670  HA  PHE A 626      51.800  49.400  64.200  1.00  0.00           H
ATOM    671  CB  PHE A 626      51.120  48.040  62.670  1.00  0.00           C
ATOM    672  HB1 PHE A 626      50.020  48.200  62.700  1.00  0.00           H
ATOM    673  HB2 PHE A 626      51.400  46.980  62.460  1.00  0.00           H
ATOM    674  CG  PHE A 626      51.680  48.900  61.570  1.00  0.00           C
ATOM    675  CD1 PHE A 626      52.230  50.190  61.740  1.00  0.00           C
ATOM    676  HD1 PHE A 626      52.260  50.560  62.750  1.00  0.00           H
ATOM    677  CE1 PHE A 626      52.550  51.000  60.570  1.00  0.00           C
ATOM    678  HE1 PHE A 626      52.980  51.990  60.660  1.00  0.00           H
ATOM    679  CZ  PHE A 626      52.370  50.420  59.320  1.00  0.00           C
ATOM    680  HZ  PHE A 626      52.800  51.080  58.580  1.00  0.00           H
ATOM    681  CD2 PHE A 626      51.550  48.400  60.310  1.00  0.00           C
ATOM    682  HD2 PHE A 626      51.160  47.400  60.210  1.00  0.00           H
ATOM    683  CE2 PHE A 626      51.980  49.110  59.170  1.00  0.00           C
ATOM    684  HE2 PHE A 626      51.770  48.800  58.160  1.00  0.00           H
ATOM    685  C   PHE A 626      50.740  47.790  65.180  1.00  0.00           C
ATOM    686  O   PHE A 626      49.910  48.470  65.720  1.00  0.00           O
ATOM    687  N   GLY A 627      50.820  46.480  65.410  1.00  0.00           N
ATOM    688  HN  GLY A 627      51.400  45.930  64.810  1.00  0.00           H
ATOM    689  CA  GLY A 627      50.250  45.680  66.510  1.00  0.00           C
ATOM    690  HA1 GLY A 627      50.550  44.650  66.380  1.00  0.00           H
ATOM    691  HA2 GLY A 627      49.170  45.760  66.390  1.00  0.00           H
ATOM    692  C   GLY A 627      50.690  46.050  67.960  1.00  0.00           C
ATOM    693  O   GLY A 627      49.910  46.010  68.840  1.00  0.00           O
ATOM    694  N   GLY A 628      52.000  46.310  68.280  1.00  0.00           N
ATOM    695  HN  GLY A 628      52.720  45.980  67.690  1.00  0.00           H
ATOM    696  CA  GLY A 628      52.320  46.990  69.540  1.00  0.00           C
ATOM    697  HA1 GLY A 628      53.390  46.870  69.610  1.00  0.00           H
ATOM    698  HA2 GLY A 628      51.740  46.550  70.330  1.00  0.00           H
ATOM    699  C   GLY A 628      52.060  48.440  69.550  1.00  0.00           C
ATOM    700  O   GLY A 628      51.810  49.020  70.590  1.00  0.00           O
ATOM    701  N   LEU A 629      51.980  49.180  68.430  1.00  0.00           N
ATOM    702  HN  LEU A 629      52.130  48.780  67.520  1.00  0.00           H
ATOM    703  CA  LEU A 629      51.440  50.540  68.390  1.00  0.00           C
ATOM    704  HA  LEU A 629      51.960  51.180  69.080  1.00  0.00           H
ATOM    705  CB  LEU A 629      51.720  51.120  67.000  1.00  0.00           C
ATOM    706  HB1 LEU A 629      51.350  50.480  66.170  1.00  0.00           H
ATOM    707  HB2 LEU A 629      52.780  51.040  66.690  1.00  0.00           H
ATOM    708  CG  LEU A 629      51.370  52.590  66.760  1.00  0.00           C
ATOM    709  HG  LEU A 629      51.150  53.120  67.710  1.00  0.00           H
ATOM    710  CD1 LEU A 629      52.460  53.360  65.990  1.00  0.00           C
ATOM    711 HD11 LEU A 629      53.330  53.590  66.630  1.00  0.00           H
ATOM    712 HD12 LEU A 629      52.160  54.350  65.600  1.00  0.00           H
ATOM    713 HD13 LEU A 629      52.830  52.700  65.170  1.00  0.00           H
ATOM    714  CD2 LEU A 629      50.160  52.630  65.740  1.00  0.00           C
ATOM    715 HD21 LEU A 629      50.450  52.130  64.790  1.00  0.00           H
ATOM    716 HD22 LEU A 629      49.880  53.660  65.420  1.00  0.00           H
ATOM    717 HD23 LEU A 629      49.370  52.050  66.260  1.00  0.00           H
ATOM    718  C   LEU A 629      49.980  50.620  68.740  1.00  0.00           C
ATOM    719  O   LEU A 629      49.620  51.520  69.490  1.00  0.00           O
ATOM    720  N   LEU A 630      49.100  49.750  68.250  1.00  0.00           N
ATOM    721  HN  LEU A 630      49.440  49.020  67.670  1.00  0.00           H
ATOM    722  CA  LEU A 630      47.840  49.490  68.860  1.00  0.00           C
ATOM    723  HA  LEU A 630      47.160  50.330  68.890  1.00  0.00           H
ATOM    724  CB  LEU A 630      46.890  48.510  68.050  1.00  0.00           C
ATOM    725  HB1 LEU A 630      45.990  48.220  68.620  1.00  0.00           H
ATOM    726  HB2 LEU A 630      47.480  47.590  67.870  1.00  0.00           H
ATOM    727  CG  LEU A 630      46.470  48.830  66.610  1.00  0.00           C
ATOM    728  HG  LEU A 630      47.410  49.060  66.070  1.00  0.00           H
ATOM    729  CD1 LEU A 630      45.890  47.700  65.900  1.00  0.00           C
ATOM    730 HD11 LEU A 630      46.540  46.800  65.970  1.00  0.00           H
ATOM    731 HD12 LEU A 630      45.840  47.870  64.800  1.00  0.00           H
ATOM    732 HD13 LEU A 630      44.880  47.490  66.320  1.00  0.00           H
ATOM    733  CD2 LEU A 630      45.520  50.080  66.670  1.00  0.00           C
ATOM    734 HD21 LEU A 630      44.770  49.940  67.480  1.00  0.00           H
ATOM    735 HD22 LEU A 630      45.040  50.460  65.740  1.00  0.00           H
ATOM    736 HD23 LEU A 630      46.120  50.940  67.030  1.00  0.00           H
ATOM    737  C   LEU A 630      47.930  49.110  70.330  1.00  0.00           C
ATOM    738  O   LEU A 630      47.170  49.620  71.120  1.00  0.00           O
ATOM    739  N   GLY A 631      48.830  48.210  70.710  1.00  0.00           N
ATOM    740  HN  GLY A 631      49.370  47.730  70.010  1.00  0.00           H
ATOM    741  CA  GLY A 631      48.920  47.790  72.110  1.00  0.00           C
ATOM    742  HA1 GLY A 631      49.740  47.090  72.170  1.00  0.00           H
ATOM    743  HA2 GLY A 631      48.000  47.350  72.470  1.00  0.00           H
ATOM    744  C   GLY A 631      49.310  48.810  73.110  1.00  0.00           C
ATOM    745  O   GLY A 631      48.730  48.900  74.180  1.00  0.00           O
ATOM    746  N   GLU A 632      50.260  49.680  72.700  1.00  0.00           N
ATOM    747  HN  GLU A 632      50.660  49.500  71.810  1.00  0.00           H
ATOM    748  CA  GLU A 632      50.630  50.940  73.290  1.00  0.00           C
ATOM    749  HA  GLU A 632      50.970  50.680  74.290  1.00  0.00           H
ATOM    750  CB  GLU A 632      51.930  51.610  72.610  1.00  0.00           C
ATOM    751  HB1 GLU A 632      51.910  52.670  72.910  1.00  0.00           H
ATOM    752  HB2 GLU A 632      51.710  51.820  71.550  1.00  0.00           H
ATOM    753  CG  GLU A 632      53.300  51.010  73.000  1.00  0.00           C
ATOM    754  HG1 GLU A 632      53.410  49.930  72.770  1.00  0.00           H
ATOM    755  HG2 GLU A 632      53.490  51.020  74.090  1.00  0.00           H
ATOM    756  CD  GLU A 632      54.430  51.770  72.300  1.00  0.00           C
ATOM    757  OE1 GLU A 632      55.420  51.980  73.030  1.00  0.00           O
ATOM    758  OE2 GLU A 632      54.470  52.020  71.090  1.00  0.00           O
ATOM    759  C   GLU A 632      49.480  51.950  73.460  1.00  0.00           C
ATOM    760  O   GLU A 632      49.240  52.420  74.580  1.00  0.00           O
ATOM    761  N   ALA A 633      48.860  52.280  72.280  1.00  0.00           N
ATOM    762  HN  ALA A 633      49.150  52.040  71.360  1.00  0.00           H
ATOM    763  CA  ALA A 633      47.770  53.270  72.280  1.00  0.00           C
ATOM    764  HA  ALA A 633      48.070  54.190  72.750  1.00  0.00           H
ATOM    765  CB  ALA A 633      47.420  53.680  70.860  1.00  0.00           C
ATOM    766  HB1 ALA A 633      48.260  54.170  70.320  1.00  0.00           H
ATOM    767  HB2 ALA A 633      46.600  54.440  70.830  1.00  0.00           H
ATOM    768  HB3 ALA A 633      47.040  52.840  70.240  1.00  0.00           H
ATOM    769  C   ALA A 633      46.590  52.870  73.040  1.00  0.00           C
ATOM    770  O   ALA A 633      46.050  53.550  73.930  1.00  0.00           O
ATOM    771  N   THR A 634      46.080  51.630  72.760  1.00  0.00           N
ATOM    772  HN  THR A 634      46.490  51.110  72.020  1.00  0.00           H
ATOM    773  CA  THR A 634      44.700  51.230  73.180  1.00  0.00           C
ATOM    774  HA  THR A 634      44.060  52.100  73.170  1.00  0.00           H
ATOM    775  CB  THR A 634      44.040  50.130  72.270  1.00  0.00           C
ATOM    776  HB  THR A 634      42.970  49.950  72.540  1.00  0.00           H
ATOM    777  OG1 THR A 634      44.640  48.900  72.280  1.00  0.00           O
ATOM    778  HG1 THR A 634      45.480  49.200  71.940  1.00  0.00           H
ATOM    779  CG2 THR A 634      43.900  50.630  70.850  1.00  0.00           C
ATOM    780 HG21 THR A 634      43.300  51.560  70.750  1.00  0.00           H
ATOM    781 HG22 THR A 634      43.480  49.750  70.300  1.00  0.00           H
ATOM    782 HG23 THR A 634      44.880  50.920  70.430  1.00  0.00           H
ATOM    783  C   THR A 634      44.690  50.560  74.530  1.00  0.00           C
ATOM    784  O   THR A 634      43.640  49.960  74.780  1.00  0.00           O
ATOM    785  N   GLU A 635      45.790  50.700  75.360  1.00  0.00           N
ATOM    786  HN  GLU A 635      46.490  51.290  74.980  1.00  0.00           H
ATOM    787  CA  GLU A 635      46.030  50.030  76.680  1.00  0.00           C
ATOM    788  HA  GLU A 635      47.090  50.160  76.880  1.00  0.00           H
ATOM    789  CB  GLU A 635      45.480  50.810  77.930  1.00  0.00           C
ATOM    790  HB1 GLU A 635      45.810  50.210  78.800  1.00  0.00           H
ATOM    791  HB2 GLU A 635      44.380  50.910  77.810  1.00  0.00           H
ATOM    792  CG  GLU A 635      46.110  52.180  78.060  1.00  0.00           C
ATOM    793  HG1 GLU A 635      46.060  52.900  77.210  1.00  0.00           H
ATOM    794  HG2 GLU A 635      47.200  52.010  78.180  1.00  0.00           H
ATOM    795  CD  GLU A 635      45.860  52.740  79.420  1.00  0.00           C
ATOM    796  OE1 GLU A 635      46.800  53.210  80.080  1.00  0.00           O
ATOM    797  OE2 GLU A 635      44.710  52.860  79.780  1.00  0.00           O
ATOM    798  C   GLU A 635      45.820  48.520  76.710  1.00  0.00           C
ATOM    799  O   GLU A 635      45.010  48.030  77.530  1.00  0.00           O
ATOM    800  N   GLY A 636      46.310  47.890  75.580  1.00  0.00           N
ATOM    801  HN  GLY A 636      46.810  48.470  74.950  1.00  0.00           H
ATOM    802  CA  GLY A 636      46.300  46.460  75.270  1.00  0.00           C
ATOM    803  HA1 GLY A 636      46.460  45.990  76.220  1.00  0.00           H
ATOM    804  HA2 GLY A 636      46.990  46.260  74.450  1.00  0.00           H
ATOM    805  C   GLY A 636      44.920  45.910  74.900  1.00  0.00           C
ATOM    806  O   GLY A 636      44.700  44.760  75.180  1.00  0.00           O
ATOM    807  N   ARG A 637      44.010  46.640  74.260  1.00  0.00           N
ATOM    808  HN  ARG A 637      44.270  47.600  74.160  1.00  0.00           H
ATOM    809  CA  ARG A 637      42.670  46.110  73.810  1.00  0.00           C
ATOM    810  HA  ARG A 637      42.370  45.320  74.490  1.00  0.00           H
ATOM    811  CB  ARG A 637      41.630  47.270  73.880  1.00  0.00           C
ATOM    812  HB1 ARG A 637      40.860  47.130  73.110  1.00  0.00           H
ATOM    813  HB2 ARG A 637      42.210  48.150  73.530  1.00  0.00           H
ATOM    814  CG  ARG A 637      41.070  47.510  75.260  1.00  0.00           C
ATOM    815  HG1 ARG A 637      40.410  46.650  75.490  1.00  0.00           H
ATOM    816  HG2 ARG A 637      40.350  48.360  75.300  1.00  0.00           H
ATOM    817  CD  ARG A 637      41.950  47.460  76.500  1.00  0.00           C
ATOM    818  HD1 ARG A 637      42.670  48.300  76.350  1.00  0.00           H
ATOM    819  HD2 ARG A 637      42.440  46.470  76.590  1.00  0.00           H
ATOM    820  NE  ARG A 637      41.180  47.800  77.760  1.00  0.00           N
ATOM    821  HE  ARG A 637      40.180  47.750  77.710  1.00  0.00           H
ATOM    822  CZ  ARG A 637      41.660  48.530  78.800  1.00  0.00           C
ATOM    823  NH1 ARG A 637      42.880  48.930  78.950  1.00  0.00           N
ATOM    824 HH11 ARG A 637      43.210  49.530  79.670  1.00  0.00           H
ATOM    825 HH12 ARG A 637      43.540  48.400  78.430  1.00  0.00           H
ATOM    826  NH2 ARG A 637      40.790  48.840  79.730  1.00  0.00           N
ATOM    827 HH21 ARG A 637      39.850  48.520  79.790  1.00  0.00           H
ATOM    828 HH22 ARG A 637      41.040  49.370  80.530  1.00  0.00           H
ATOM    829  C   ARG A 637      42.560  45.480  72.360  1.00  0.00           C
ATOM    830  O   ARG A 637      41.760  44.580  72.060  1.00  0.00           O
ATOM    831  N   LEU A 638      43.580  45.890  71.570  1.00  0.00           N
ATOM    832  HN  LEU A 638      44.280  46.520  71.870  1.00  0.00           H
ATOM    833  CA  LEU A 638      43.950  45.340  70.320  1.00  0.00           C
ATOM    834  HA  LEU A 638      43.540  44.340  70.350  1.00  0.00           H
ATOM    835  CB  LEU A 638      43.440  46.070  69.050  1.00  0.00           C
ATOM    836  HB1 LEU A 638      43.630  45.420  68.180  1.00  0.00           H
ATOM    837  HB2 LEU A 638      43.970  47.040  68.960  1.00  0.00           H
ATOM    838  CG  LEU A 638      41.910  46.340  69.110  1.00  0.00           C
ATOM    839  HG  LEU A 638      41.580  46.810  70.060  1.00  0.00           H
ATOM    840  CD1 LEU A 638      41.500  47.240  68.000  1.00  0.00           C
ATOM    841 HD11 LEU A 638      42.180  48.120  68.030  1.00  0.00           H
ATOM    842 HD12 LEU A 638      40.450  47.590  68.170  1.00  0.00           H
ATOM    843 HD13 LEU A 638      41.540  46.770  67.000  1.00  0.00           H
ATOM    844  CD2 LEU A 638      41.080  45.040  68.960  1.00  0.00           C
ATOM    845 HD21 LEU A 638      41.210  44.190  69.680  1.00  0.00           H
ATOM    846 HD22 LEU A 638      41.290  44.660  67.930  1.00  0.00           H
ATOM    847 HD23 LEU A 638      40.020  45.340  68.960  1.00  0.00           H
ATOM    848  C   LEU A 638      45.420  45.230  70.250  1.00  0.00           C
ATOM    849  O   LEU A 638      46.150  46.190  70.520  1.00  0.00           O
ATOM    850  N   SER A 639      46.020  44.030  69.960  1.00  0.00           N
ATOM    851  HN  SER A 639      45.480  43.230  69.750  1.00  0.00           H
ATOM    852  CA  SER A 639      47.470  43.950  70.120  1.00  0.00           C
ATOM    853  HA  SER A 639      48.010  44.880  69.980  1.00  0.00           H
ATOM    854  CB  SER A 639      47.940  43.230  71.450  1.00  0.00           C
ATOM    855  HB1 SER A 639      47.850  42.130  71.290  1.00  0.00           H
ATOM    856  HB2 SER A 639      47.120  43.480  72.160  1.00  0.00           H
ATOM    857  OG  SER A 639      49.290  43.620  71.810  1.00  0.00           O
ATOM    858  HG1 SER A 639      49.110  44.280  72.490  1.00  0.00           H
ATOM    859  C   SER A 639      47.930  43.110  68.970  1.00  0.00           C
ATOM    860  O   SER A 639      47.270  42.660  68.040  1.00  0.00           O
ATOM    861  N   ALA A 640      49.260  42.880  68.940  1.00  0.00           N
ATOM    862  HN  ALA A 640      49.820  43.410  69.580  1.00  0.00           H
ATOM    863  CA  ALA A 640      50.110  42.190  68.020  1.00  0.00           C
ATOM    864  HA  ALA A 640      49.790  42.600  67.070  1.00  0.00           H
ATOM    865  CB  ALA A 640      51.660  42.410  68.180  1.00  0.00           C
ATOM    866  HB1 ALA A 640      52.180  41.840  67.370  1.00  0.00           H
ATOM    867  HB2 ALA A 640      51.920  42.160  69.220  1.00  0.00           H
ATOM    868  HB3 ALA A 640      51.810  43.500  68.010  1.00  0.00           H
ATOM    869  C   ALA A 640      49.740  40.750  67.790  1.00  0.00           C
ATOM    870  O   ALA A 640      49.610  40.270  66.640  1.00  0.00           O
ATOM    871  N   ILE A 641      49.450  40.000  68.830  1.00  0.00           N
ATOM    872  HN  ILE A 641      49.660  40.300  69.760  1.00  0.00           H
ATOM    873  CA  ILE A 641      49.100  38.570  68.580  1.00  0.00           C
ATOM    874  HA  ILE A 641      49.750  38.220  67.790  1.00  0.00           H
ATOM    875  CB  ILE A 641      49.390  37.620  69.740  1.00  0.00           C
ATOM    876  HB  ILE A 641      48.810  38.100  70.550  1.00  0.00           H
ATOM    877  CG2 ILE A 641      48.860  36.220  69.530  1.00  0.00           C
ATOM    878 HG21 ILE A 641      49.230  35.730  68.600  1.00  0.00           H
ATOM    879 HG22 ILE A 641      47.760  36.130  69.640  1.00  0.00           H
ATOM    880 HG23 ILE A 641      49.320  35.490  70.230  1.00  0.00           H
ATOM    881  CG1 ILE A 641      50.910  37.570  70.140  1.00  0.00           C
ATOM    882 HG11 ILE A 641      51.060  37.020  71.090  1.00  0.00           H
ATOM    883 HG12 ILE A 641      51.240  38.630  70.330  1.00  0.00           H
ATOM    884  CD  ILE A 641      51.810  37.030  69.030  1.00  0.00           C
ATOM    885  HD1 ILE A 641      51.550  35.950  69.050  1.00  0.00           H
ATOM    886  HD2 ILE A 641      52.870  37.100  69.380  1.00  0.00           H
ATOM    887  HD3 ILE A 641      51.790  37.640  68.110  1.00  0.00           H
ATOM    888  C   ILE A 641      47.690  38.410  68.010  1.00  0.00           C
ATOM    889  O   ILE A 641      47.420  37.680  67.020  1.00  0.00           O
ATOM    890  N   GLU A 642      46.750  39.290  68.500  1.00  0.00           N
ATOM    891  HN  GLU A 642      47.050  39.970  69.160  1.00  0.00           H
ATOM    892  CA  GLU A 642      45.390  39.500  68.010  1.00  0.00           C
ATOM    893  HA  GLU A 642      44.820  38.590  68.020  1.00  0.00           H
ATOM    894  CB  GLU A 642      44.610  40.470  68.960  1.00  0.00           C
ATOM    895  HB1 GLU A 642      43.560  40.290  68.640  1.00  0.00           H
ATOM    896  HB2 GLU A 642      44.850  41.530  68.760  1.00  0.00           H
ATOM    897  CG  GLU A 642      44.540  39.980  70.430  1.00  0.00           C
ATOM    898  HG1 GLU A 642      45.080  39.010  70.560  1.00  0.00           H
ATOM    899  HG2 GLU A 642      43.470  39.790  70.650  1.00  0.00           H
ATOM    900  CD  GLU A 642      44.910  40.940  71.530  1.00  0.00           C
ATOM    901  OE1 GLU A 642      44.260  42.000  71.620  1.00  0.00           O
ATOM    902  OE2 GLU A 642      45.820  40.640  72.310  1.00  0.00           O
ATOM    903  C   GLU A 642      45.450  39.970  66.580  1.00  0.00           C
ATOM    904  O   GLU A 642      44.700  39.590  65.700  1.00  0.00           O
ATOM    905  N   SER A 643      46.340  40.850  66.270  1.00  0.00           N
ATOM    906  HN  SER A 643      46.830  41.440  66.910  1.00  0.00           H
ATOM    907  CA  SER A 643      46.630  41.210  64.890  1.00  0.00           C
ATOM    908  HA  SER A 643      45.670  41.510  64.500  1.00  0.00           H
ATOM    909  CB  SER A 643      47.560  42.460  64.650  1.00  0.00           C
ATOM    910  HB1 SER A 643      47.600  42.840  63.620  1.00  0.00           H
ATOM    911  HB2 SER A 643      48.640  42.290  64.880  1.00  0.00           H
ATOM    912  OG  SER A 643      47.060  43.560  65.410  1.00  0.00           O
ATOM    913  HG1 SER A 643      47.130  43.380  66.350  1.00  0.00           H
ATOM    914  C   SER A 643      47.210  40.120  63.980  1.00  0.00           C
ATOM    915  O   SER A 643      46.700  39.920  62.880  1.00  0.00           O
ATOM    916  N   LEU A 644      48.230  39.310  64.380  1.00  0.00           N
ATOM    917  HN  LEU A 644      48.720  39.470  65.240  1.00  0.00           H
ATOM    918  CA  LEU A 644      48.750  38.060  63.650  1.00  0.00           C
ATOM    919  HA  LEU A 644      49.140  38.330  62.680  1.00  0.00           H
ATOM    920  CB  LEU A 644      49.850  37.420  64.580  1.00  0.00           C
ATOM    921  HB1 LEU A 644      49.910  36.400  64.150  1.00  0.00           H
ATOM    922  HB2 LEU A 644      49.570  37.230  65.640  1.00  0.00           H
ATOM    923  CG  LEU A 644      51.200  38.140  64.620  1.00  0.00           C
ATOM    924  HG  LEU A 644      51.160  39.080  65.210  1.00  0.00           H
ATOM    925  CD1 LEU A 644      52.250  37.180  65.340  1.00  0.00           C
ATOM    926 HD11 LEU A 644      53.210  37.700  65.530  1.00  0.00           H
ATOM    927 HD12 LEU A 644      52.460  36.310  64.680  1.00  0.00           H
ATOM    928 HD13 LEU A 644      51.800  36.960  66.330  1.00  0.00           H
ATOM    929  CD2 LEU A 644      51.750  38.490  63.180  1.00  0.00           C
ATOM    930 HD21 LEU A 644      51.950  37.520  62.680  1.00  0.00           H
ATOM    931 HD22 LEU A 644      52.760  38.950  63.230  1.00  0.00           H
ATOM    932 HD23 LEU A 644      51.060  39.070  62.540  1.00  0.00           H
ATOM    933  C   LEU A 644      47.720  37.050  63.420  1.00  0.00           C
ATOM    934  O   LEU A 644      47.470  36.580  62.280  1.00  0.00           O
ATOM    935  N   PHE A 645      46.960  36.670  64.470  1.00  0.00           N
ATOM    936  HN  PHE A 645      47.040  37.010  65.400  1.00  0.00           H
ATOM    937  CA  PHE A 645      45.710  35.840  64.260  1.00  0.00           C
ATOM    938  HA  PHE A 645      46.090  34.930  63.820  1.00  0.00           H
ATOM    939  CB  PHE A 645      45.230  35.360  65.680  1.00  0.00           C
ATOM    940  HB1 PHE A 645      45.220  36.270  66.300  1.00  0.00           H
ATOM    941  HB2 PHE A 645      45.980  34.650  66.120  1.00  0.00           H
ATOM    942  CG  PHE A 645      43.910  34.640  65.650  1.00  0.00           C
ATOM    943  CD1 PHE A 645      43.810  33.420  64.900  1.00  0.00           C
ATOM    944  HD1 PHE A 645      44.690  33.090  64.380  1.00  0.00           H
ATOM    945  CE1 PHE A 645      42.570  32.810  64.810  1.00  0.00           C
ATOM    946  HE1 PHE A 645      42.550  31.970  64.120  1.00  0.00           H
ATOM    947  CZ  PHE A 645      41.510  33.240  65.630  1.00  0.00           C
ATOM    948  HZ  PHE A 645      40.550  32.760  65.620  1.00  0.00           H
ATOM    949  CD2 PHE A 645      42.860  35.070  66.420  1.00  0.00           C
ATOM    950  HD2 PHE A 645      42.900  35.990  66.970  1.00  0.00           H
ATOM    951  CE2 PHE A 645      41.680  34.410  66.350  1.00  0.00           C
ATOM    952  HE2 PHE A 645      40.830  34.800  66.880  1.00  0.00           H
ATOM    953  C   PHE A 645      44.720  36.450  63.260  1.00  0.00           C
ATOM    954  O   PHE A 645      44.170  35.730  62.400  1.00  0.00           O
ATOM    955  N   GLY A 646      44.380  37.760  63.400  1.00  0.00           N
ATOM    956  HN  GLY A 646      44.780  38.310  64.120  1.00  0.00           H
ATOM    957  CA  GLY A 646      43.420  38.460  62.570  1.00  0.00           C
ATOM    958  HA1 GLY A 646      43.520  39.460  62.960  1.00  0.00           H
ATOM    959  HA2 GLY A 646      42.450  38.000  62.730  1.00  0.00           H
ATOM    960  C   GLY A 646      43.760  38.520  61.070  1.00  0.00           C
ATOM    961  O   GLY A 646      42.890  38.320  60.190  1.00  0.00           O
ATOM    962  N   ALA A 647      45.060  38.700  60.810  1.00  0.00           N
ATOM    963  HN  ALA A 647      45.770  38.920  61.470  1.00  0.00           H
ATOM    964  CA  ALA A 647      45.680  38.590  59.510  1.00  0.00           C
ATOM    965  HA  ALA A 647      45.050  39.160  58.850  1.00  0.00           H
ATOM    966  CB  ALA A 647      47.100  39.190  59.550  1.00  0.00           C
ATOM    967  HB1 ALA A 647      47.700  38.930  60.450  1.00  0.00           H
ATOM    968  HB2 ALA A 647      47.090  40.290  59.690  1.00  0.00           H
ATOM    969  HB3 ALA A 647      47.590  39.030  58.570  1.00  0.00           H
ATOM    970  C   ALA A 647      45.810  37.170  58.960  1.00  0.00           C
ATOM    971  O   ALA A 647      45.620  36.950  57.750  1.00  0.00           O
ATOM    972  N   SER A 648      46.080  36.180  59.800  1.00  0.00           N
ATOM    973  HN  SER A 648      46.240  36.430  60.750  1.00  0.00           H
ATOM    974  CA  SER A 648      45.930  34.690  59.460  1.00  0.00           C
ATOM    975  HA  SER A 648      46.460  34.580  58.530  1.00  0.00           H
ATOM    976  CB  SER A 648      46.650  33.770  60.490  1.00  0.00           C
ATOM    977  HB1 SER A 648      46.230  33.800  61.530  1.00  0.00           H
ATOM    978  HB2 SER A 648      47.680  34.180  60.540  1.00  0.00           H
ATOM    979  OG  SER A 648      46.730  32.390  60.080  1.00  0.00           O
ATOM    980  HG1 SER A 648      47.110  32.280  59.200  1.00  0.00           H
ATOM    981  C   SER A 648      44.580  34.240  59.170  1.00  0.00           C
ATOM    982  O   SER A 648      44.350  33.770  58.070  1.00  0.00           O
ATOM    983  N   LEU A 649      43.580  34.410  60.060  1.00  0.00           N
ATOM    984  HN  LEU A 649      43.920  34.820  60.910  1.00  0.00           H
ATOM    985  CA  LEU A 649      42.160  34.270  59.830  1.00  0.00           C
ATOM    986  HA  LEU A 649      41.870  33.230  59.780  1.00  0.00           H
ATOM    987  CB  LEU A 649      41.360  34.900  61.060  1.00  0.00           C
ATOM    988  HB1 LEU A 649      41.440  36.000  61.150  1.00  0.00           H
ATOM    989  HB2 LEU A 649      41.760  34.520  62.030  1.00  0.00           H
ATOM    990  CG  LEU A 649      39.800  34.540  61.010  1.00  0.00           C
ATOM    991  HG  LEU A 649      39.700  33.640  60.360  1.00  0.00           H
ATOM    992  CD1 LEU A 649      39.290  34.320  62.430  1.00  0.00           C
ATOM    993 HD11 LEU A 649      38.190  34.350  62.500  1.00  0.00           H
ATOM    994 HD12 LEU A 649      39.710  35.150  63.040  1.00  0.00           H
ATOM    995 HD13 LEU A 649      39.550  33.350  62.890  1.00  0.00           H
ATOM    996  CD2 LEU A 649      38.780  35.520  60.380  1.00  0.00           C
ATOM    997 HD21 LEU A 649      38.980  36.520  60.830  1.00  0.00           H
ATOM    998 HD22 LEU A 649      37.710  35.320  60.640  1.00  0.00           H
ATOM    999 HD23 LEU A 649      38.820  35.500  59.270  1.00  0.00           H
ATOM   1000  C   LEU A 649      41.650  34.850  58.440  1.00  0.00           C
ATOM   1001  O   LEU A 649      41.250  34.120  57.550  1.00  0.00           O
ATOM   1002  N   THR A 650      41.680  36.220  58.270  1.00  0.00           N
ATOM   1003  HN  THR A 650      41.930  36.840  59.030  1.00  0.00           H
ATOM   1004  CA  THR A 650      41.310  37.010  57.120  1.00  0.00           C
ATOM   1005  HA  THR A 650      40.270  36.790  56.990  1.00  0.00           H
ATOM   1006  CB  THR A 650      41.370  38.490  57.370  1.00  0.00           C
ATOM   1007  HB  THR A 650      42.400  38.910  57.400  1.00  0.00           H
ATOM   1008  OG1 THR A 650      40.710  38.850  58.550  1.00  0.00           O
ATOM   1009  HG1 THR A 650      41.310  38.680  59.270  1.00  0.00           H
ATOM   1010  CG2 THR A 650      40.580  39.180  56.280  1.00  0.00           C
ATOM   1011 HG21 THR A 650      41.260  39.200  55.400  1.00  0.00           H
ATOM   1012 HG22 THR A 650      40.100  40.170  56.450  1.00  0.00           H
ATOM   1013 HG23 THR A 650      39.660  38.580  56.130  1.00  0.00           H
ATOM   1014  C   THR A 650      42.060  36.690  55.780  1.00  0.00           C
ATOM   1015  O   THR A 650      41.500  36.590  54.690  1.00  0.00           O
ATOM   1016  N   GLY A 651      43.400  36.560  55.930  1.00  0.00           N
ATOM   1017  HN  GLY A 651      43.720  36.520  56.870  1.00  0.00           H
ATOM   1018  CA  GLY A 651      44.400  36.450  54.790  1.00  0.00           C
ATOM   1019  HA1 GLY A 651      45.360  36.540  55.270  1.00  0.00           H
ATOM   1020  HA2 GLY A 651      44.230  37.230  54.060  1.00  0.00           H
ATOM   1021  C   GLY A 651      44.220  35.110  54.100  1.00  0.00           C
ATOM   1022  O   GLY A 651      44.190  35.020  52.870  1.00  0.00           O
ATOM   1023  N   ILE A 652      44.070  33.950  54.830  1.00  0.00           N
ATOM   1024  HN  ILE A 652      44.230  33.910  55.810  1.00  0.00           H
ATOM   1025  CA  ILE A 652      43.940  32.670  54.140  1.00  0.00           C
ATOM   1026  HA  ILE A 652      44.640  32.530  53.330  1.00  0.00           H
ATOM   1027  CB  ILE A 652      44.000  31.490  55.140  1.00  0.00           C
ATOM   1028  HB  ILE A 652      43.320  31.880  55.920  1.00  0.00           H
ATOM   1029  CG2 ILE A 652      43.560  30.110  54.580  1.00  0.00           C
ATOM   1030 HG21 ILE A 652      44.160  29.780  53.700  1.00  0.00           H
ATOM   1031 HG22 ILE A 652      42.500  30.180  54.290  1.00  0.00           H
ATOM   1032 HG23 ILE A 652      43.640  29.340  55.370  1.00  0.00           H
ATOM   1033  CG1 ILE A 652      45.390  31.380  55.820  1.00  0.00           C
ATOM   1034 HG11 ILE A 652      45.940  32.350  55.790  1.00  0.00           H
ATOM   1035 HG12 ILE A 652      46.080  30.770  55.200  1.00  0.00           H
ATOM   1036  CD  ILE A 652      45.290  30.810  57.240  1.00  0.00           C
ATOM   1037  HD1 ILE A 652      44.760  29.820  57.200  1.00  0.00           H
ATOM   1038  HD2 ILE A 652      44.640  31.490  57.830  1.00  0.00           H
ATOM   1039  HD3 ILE A 652      46.270  30.720  57.740  1.00  0.00           H
ATOM   1040  C   ILE A 652      42.620  32.590  53.350  1.00  0.00           C
ATOM   1041  O   ILE A 652      42.560  32.080  52.220  1.00  0.00           O
ATOM   1042  N   ALA A 653      41.540  33.110  54.070  1.00  0.00           N
ATOM   1043  HN  ALA A 653      41.600  33.440  55.010  1.00  0.00           H
ATOM   1044  CA  ALA A 653      40.240  33.240  53.510  1.00  0.00           C
ATOM   1045  HA  ALA A 653      39.850  32.250  53.350  1.00  0.00           H
ATOM   1046  CB  ALA A 653      39.330  33.990  54.500  1.00  0.00           C
ATOM   1047  HB1 ALA A 653      38.310  33.860  54.090  1.00  0.00           H
ATOM   1048  HB2 ALA A 653      39.550  35.080  54.540  1.00  0.00           H
ATOM   1049  HB3 ALA A 653      39.290  33.610  55.550  1.00  0.00           H
ATOM   1050  C   ALA A 653      40.100  34.110  52.270  1.00  0.00           C
ATOM   1051  O   ALA A 653      39.500  33.730  51.280  1.00  0.00           O
ATOM   1052  N   TYR A 654      40.730  35.310  52.350  1.00  0.00           N
ATOM   1053  HN  TYR A 654      41.210  35.560  53.180  1.00  0.00           H
ATOM   1054  CA  TYR A 654      40.900  36.100  51.150  1.00  0.00           C
ATOM   1055  HA  TYR A 654      39.960  36.310  50.660  1.00  0.00           H
ATOM   1056  CB  TYR A 654      41.400  37.520  51.640  1.00  0.00           C
ATOM   1057  HB1 TYR A 654      42.350  37.350  52.180  1.00  0.00           H
ATOM   1058  HB2 TYR A 654      40.850  38.050  52.450  1.00  0.00           H
ATOM   1059  CG  TYR A 654      41.680  38.470  50.470  1.00  0.00           C
ATOM   1060  CD1 TYR A 654      42.950  38.490  49.810  1.00  0.00           C
ATOM   1061  HD1 TYR A 654      43.780  37.880  50.100  1.00  0.00           H
ATOM   1062  CE1 TYR A 654      43.200  39.430  48.760  1.00  0.00           C
ATOM   1063  HE1 TYR A 654      44.210  39.350  48.360  1.00  0.00           H
ATOM   1064  CZ  TYR A 654      42.210  40.390  48.420  1.00  0.00           C
ATOM   1065  OH  TYR A 654      42.430  41.390  47.410  1.00  0.00           O
ATOM   1066  HH  TYR A 654      43.320  41.350  47.040  1.00  0.00           H
ATOM   1067  CD2 TYR A 654      40.660  39.360  49.980  1.00  0.00           C
ATOM   1068  HD2 TYR A 654      39.690  39.220  50.420  1.00  0.00           H
ATOM   1069  CE2 TYR A 654      40.880  40.250  48.980  1.00  0.00           C
ATOM   1070  HE2 TYR A 654      40.150  40.990  48.670  1.00  0.00           H
ATOM   1071  C   TYR A 654      41.750  35.450  50.030  1.00  0.00           C
ATOM   1072  O   TYR A 654      41.400  35.390  48.830  1.00  0.00           O
ATOM   1073  N   SER A 655      42.950  34.850  50.340  1.00  0.00           N
ATOM   1074  HN  SER A 655      43.410  34.870  51.220  1.00  0.00           H
ATOM   1075  CA  SER A 655      43.800  34.250  49.320  1.00  0.00           C
ATOM   1076  HA  SER A 655      44.210  35.020  48.670  1.00  0.00           H
ATOM   1077  CB  SER A 655      45.180  33.680  49.920  1.00  0.00           C
ATOM   1078  HB1 SER A 655      45.690  33.210  49.050  1.00  0.00           H
ATOM   1079  HB2 SER A 655      44.990  32.900  50.680  1.00  0.00           H
ATOM   1080  OG  SER A 655      45.940  34.790  50.410  1.00  0.00           O
ATOM   1081  HG1 SER A 655      45.520  35.110  51.210  1.00  0.00           H
ATOM   1082  C   SER A 655      43.140  33.190  48.470  1.00  0.00           C
ATOM   1083  O   SER A 655      43.250  33.060  47.240  1.00  0.00           O
ATOM   1084  N   LEU A 656      42.410  32.240  49.090  1.00  0.00           N
ATOM   1085  HN  LEU A 656      42.180  32.280  50.060  1.00  0.00           H
ATOM   1086  CA  LEU A 656      41.650  31.210  48.390  1.00  0.00           C
ATOM   1087  HA  LEU A 656      42.350  30.770  47.700  1.00  0.00           H
ATOM   1088  CB  LEU A 656      41.220  30.100  49.370  1.00  0.00           C
ATOM   1089  HB1 LEU A 656      40.370  30.390  50.040  1.00  0.00           H
ATOM   1090  HB2 LEU A 656      42.190  29.950  49.890  1.00  0.00           H
ATOM   1091  CG  LEU A 656      40.730  28.800  48.740  1.00  0.00           C
ATOM   1092  HG  LEU A 656      40.100  29.060  47.860  1.00  0.00           H
ATOM   1093  CD1 LEU A 656      41.910  28.070  48.130  1.00  0.00           C
ATOM   1094 HD11 LEU A 656      41.600  27.150  47.590  1.00  0.00           H
ATOM   1095 HD12 LEU A 656      42.750  27.810  48.810  1.00  0.00           H
ATOM   1096 HD13 LEU A 656      42.410  28.600  47.280  1.00  0.00           H
ATOM   1097  CD2 LEU A 656      39.940  27.930  49.800  1.00  0.00           C
ATOM   1098 HD21 LEU A 656      40.210  28.070  50.860  1.00  0.00           H
ATOM   1099 HD22 LEU A 656      40.050  26.910  49.380  1.00  0.00           H
ATOM   1100 HD23 LEU A 656      38.850  28.180  49.810  1.00  0.00           H
ATOM   1101  C   LEU A 656      40.480  31.800  47.500  1.00  0.00           C
ATOM   1102  O   LEU A 656      40.350  31.400  46.360  1.00  0.00           O
ATOM   1103  N   PHE A 657      39.740  32.880  47.900  1.00  0.00           N
ATOM   1104  HN  PHE A 657      40.050  33.470  48.640  1.00  0.00           H
ATOM   1105  CA  PHE A 657      38.410  33.220  47.470  1.00  0.00           C
ATOM   1106  HA  PHE A 657      38.220  32.510  46.680  1.00  0.00           H
ATOM   1107  CB  PHE A 657      37.340  33.130  48.640  1.00  0.00           C
ATOM   1108  HB1 PHE A 657      36.370  33.490  48.230  1.00  0.00           H
ATOM   1109  HB2 PHE A 657      37.640  33.840  49.450  1.00  0.00           H
ATOM   1110  CG  PHE A 657      37.030  31.750  49.120  1.00  0.00           C
ATOM   1111  CD1 PHE A 657      37.250  31.330  50.440  1.00  0.00           C
ATOM   1112  HD1 PHE A 657      37.690  32.020  51.130  1.00  0.00           H
ATOM   1113  CE1 PHE A 657      36.950  29.990  50.740  1.00  0.00           C
ATOM   1114  HE1 PHE A 657      37.020  29.770  51.800  1.00  0.00           H
ATOM   1115  CZ  PHE A 657      36.480  29.100  49.850  1.00  0.00           C
ATOM   1116  HZ  PHE A 657      36.210  28.130  50.250  1.00  0.00           H
ATOM   1117  CD2 PHE A 657      36.490  30.870  48.170  1.00  0.00           C
ATOM   1118  HD2 PHE A 657      36.370  31.310  47.190  1.00  0.00           H
ATOM   1119  CE2 PHE A 657      36.270  29.510  48.530  1.00  0.00           C
ATOM   1120  HE2 PHE A 657      35.920  28.790  47.800  1.00  0.00           H
ATOM   1121  C   PHE A 657      38.380  34.570  46.670  1.00  0.00           C
ATOM   1122  O   PHE A 657      37.320  34.960  46.170  1.00  0.00           O
ATOM   1123  N   ALA A 658      39.540  35.220  46.360  1.00  0.00           N
ATOM   1124  HN  ALA A 658      40.440  34.980  46.720  1.00  0.00           H
ATOM   1125  CA  ALA A 658      39.430  36.560  45.830  1.00  0.00           C
ATOM   1126  HA  ALA A 658      38.410  36.860  45.620  1.00  0.00           H
ATOM   1127  CB  ALA A 658      40.060  37.500  46.830  1.00  0.00           C
ATOM   1128  HB1 ALA A 658      41.150  37.340  46.880  1.00  0.00           H
ATOM   1129  HB2 ALA A 658      39.620  37.230  47.820  1.00  0.00           H
ATOM   1130  HB3 ALA A 658      39.900  38.570  46.560  1.00  0.00           H
ATOM   1131  C   ALA A 658      40.030  36.660  44.460  1.00  0.00           C
ATOM   1132  O   ALA A 658      40.760  35.760  44.060  1.00  0.00           O
ATOM   1133  N   GLY A 659      39.840  37.760  43.630  1.00  0.00           N
ATOM   1134  HN  GLY A 659      39.260  38.530  43.870  1.00  0.00           H
ATOM   1135  CA  GLY A 659      40.240  37.720  42.210  1.00  0.00           C
ATOM   1136  HA1 GLY A 659      39.800  38.570  41.720  1.00  0.00           H
ATOM   1137  HA2 GLY A 659      39.980  36.750  41.820  1.00  0.00           H
ATOM   1138  C   GLY A 659      41.730  37.880  42.040  1.00  0.00           C
ATOM   1139  O   GLY A 659      42.390  37.160  41.350  1.00  0.00           O
ATOM   1140  N   GLN A 660      42.230  38.880  42.830  1.00  0.00           N
ATOM   1141  HN  GLN A 660      41.580  39.550  43.170  1.00  0.00           H
ATOM   1142  CA  GLN A 660      43.660  39.180  43.000  1.00  0.00           C
ATOM   1143  HA  GLN A 660      44.240  38.880  42.150  1.00  0.00           H
ATOM   1144  CB  GLN A 660      43.960  40.700  43.160  1.00  0.00           C
ATOM   1145  HB1 GLN A 660      45.010  40.810  43.520  1.00  0.00           H
ATOM   1146  HB2 GLN A 660      43.280  41.160  43.910  1.00  0.00           H
ATOM   1147  CG  GLN A 660      43.990  41.610  41.910  1.00  0.00           C
ATOM   1148  HG1 GLN A 660      45.010  41.970  41.660  1.00  0.00           H
ATOM   1149  HG2 GLN A 660      43.410  42.530  42.110  1.00  0.00           H
ATOM   1150  CD  GLN A 660      43.140  41.030  40.720  1.00  0.00           C
ATOM   1151  OE1 GLN A 660      41.900  40.740  40.740  1.00  0.00           O
ATOM   1152  NE2 GLN A 660      43.820  40.870  39.540  1.00  0.00           N
ATOM   1153 HE21 GLN A 660      43.480  40.530  38.670  1.00  0.00           H
ATOM   1154 HE22 GLN A 660      44.790  41.120  39.520  1.00  0.00           H
ATOM   1155  C   GLN A 660      44.280  38.370  44.120  1.00  0.00           C
ATOM   1156  O   GLN A 660      43.920  38.620  45.280  1.00  0.00           O
ATOM   1157  N   PRO A 661      45.300  37.570  43.770  1.00  0.00           N
ATOM   1158  CD  PRO A 661      45.320  36.750  42.530  1.00  0.00           C
ATOM   1159  HD1 PRO A 661      45.600  37.340  41.640  1.00  0.00           H
ATOM   1160  HD2 PRO A 661      44.410  36.100  42.480  1.00  0.00           H
ATOM   1161  CA  PRO A 661      46.000  36.920  44.880  1.00  0.00           C
ATOM   1162  HA  PRO A 661      45.580  36.920  45.860  1.00  0.00           H
ATOM   1163  CB  PRO A 661      46.320  35.560  44.250  1.00  0.00           C
ATOM   1164  HB1 PRO A 661      45.460  34.860  44.300  1.00  0.00           H
ATOM   1165  HB2 PRO A 661      47.150  35.050  44.760  1.00  0.00           H
ATOM   1166  CG  PRO A 661      46.560  35.860  42.800  1.00  0.00           C
ATOM   1167  HG1 PRO A 661      47.460  36.500  42.670  1.00  0.00           H
ATOM   1168  HG2 PRO A 661      46.620  34.910  42.230  1.00  0.00           H
ATOM   1169  C   PRO A 661      47.350  37.680  45.100  1.00  0.00           C
ATOM   1170  O   PRO A 661      48.090  37.330  46.060  1.00  0.00           O
ATOM   1171  N   LEU A 662      47.790  38.570  44.150  1.00  0.00           N
ATOM   1172  HN  LEU A 662      47.350  38.780  43.280  1.00  0.00           H
ATOM   1173  CA  LEU A 662      49.020  39.240  44.440  1.00  0.00           C
ATOM   1174  HA  LEU A 662      49.750  38.520  44.790  1.00  0.00           H
ATOM   1175  CB  LEU A 662      49.650  39.860  43.170  1.00  0.00           C
ATOM   1176  HB1 LEU A 662      50.600  40.400  43.380  1.00  0.00           H
ATOM   1177  HB2 LEU A 662      48.900  40.580  42.790  1.00  0.00           H
ATOM   1178  CG  LEU A 662      50.010  38.830  42.090  1.00  0.00           C
ATOM   1179  HG  LEU A 662      49.120  38.240  41.820  1.00  0.00           H
ATOM   1180  CD1 LEU A 662      50.540  39.480  40.770  1.00  0.00           C
ATOM   1181 HD11 LEU A 662      50.730  38.770  39.950  1.00  0.00           H
ATOM   1182 HD12 LEU A 662      51.510  40.010  40.920  1.00  0.00           H
ATOM   1183 HD13 LEU A 662      49.940  40.320  40.360  1.00  0.00           H
ATOM   1184  CD2 LEU A 662      51.060  37.870  42.680  1.00  0.00           C
ATOM   1185 HD21 LEU A 662      52.010  38.370  42.990  1.00  0.00           H
ATOM   1186 HD22 LEU A 662      51.300  37.090  41.910  1.00  0.00           H
ATOM   1187 HD23 LEU A 662      50.650  37.210  43.480  1.00  0.00           H
ATOM   1188  C   LEU A 662      48.940  40.310  45.590  1.00  0.00           C
ATOM   1189  O   LEU A 662      49.970  40.650  46.210  1.00  0.00           O
ATOM   1190  N   THR A 663      47.760  40.880  45.840  1.00  0.00           N
ATOM   1191  HN  THR A 663      46.900  40.640  45.400  1.00  0.00           H
ATOM   1192  CA  THR A 663      47.470  41.880  46.880  1.00  0.00           C
ATOM   1193  HA  THR A 663      48.130  42.700  46.630  1.00  0.00           H
ATOM   1194  CB  THR A 663      46.010  42.450  46.790  1.00  0.00           C
ATOM   1195  HB  THR A 663      45.640  43.040  47.650  1.00  0.00           H
ATOM   1196  OG1 THR A 663      45.170  41.360  46.480  1.00  0.00           O
ATOM   1197  HG1 THR A 663      45.440  40.740  47.170  1.00  0.00           H
ATOM   1198  CG2 THR A 663      45.920  43.400  45.510  1.00  0.00           C
ATOM   1199 HG21 THR A 663      44.850  43.690  45.450  1.00  0.00           H
ATOM   1200 HG22 THR A 663      46.100  42.850  44.550  1.00  0.00           H
ATOM   1201 HG23 THR A 663      46.540  44.300  45.700  1.00  0.00           H
ATOM   1202  C   THR A 663      47.790  41.320  48.270  1.00  0.00           C
ATOM   1203  O   THR A 663      47.110  40.310  48.650  1.00  0.00           O
ATOM   1204  N   ILE A 664      48.670  41.860  49.080  1.00  0.00           N
ATOM   1205  HN  ILE A 664      49.290  42.590  48.770  1.00  0.00           H
ATOM   1206  CA  ILE A 664      48.930  41.380  50.460  1.00  0.00           C
ATOM   1207  HA  ILE A 664      48.520  40.390  50.600  1.00  0.00           H
ATOM   1208  CB  ILE A 664      50.440  41.200  50.690  1.00  0.00           C
ATOM   1209  HB  ILE A 664      51.020  42.130  50.510  1.00  0.00           H
ATOM   1210  CG2 ILE A 664      50.690  40.930  52.170  1.00  0.00           C
ATOM   1211 HG21 ILE A 664      50.430  41.850  52.730  1.00  0.00           H
ATOM   1212 HG22 ILE A 664      51.790  40.750  52.210  1.00  0.00           H
ATOM   1213 HG23 ILE A 664      50.180  40.050  52.640  1.00  0.00           H
ATOM   1214  CG1 ILE A 664      51.060  40.020  49.860  1.00  0.00           C
ATOM   1215 HG11 ILE A 664      52.150  40.090  50.030  1.00  0.00           H
ATOM   1216 HG12 ILE A 664      50.890  40.180  48.770  1.00  0.00           H
ATOM   1217  CD  ILE A 664      50.470  38.600  50.120  1.00  0.00           C
ATOM   1218  HD1 ILE A 664      51.060  37.830  49.580  1.00  0.00           H
ATOM   1219  HD2 ILE A 664      49.440  38.610  49.720  1.00  0.00           H
ATOM   1220  HD3 ILE A 664      50.360  38.330  51.190  1.00  0.00           H
ATOM   1221  C   ILE A 664      48.250  42.250  51.470  1.00  0.00           C
ATOM   1222  O   ILE A 664      48.470  43.450  51.480  1.00  0.00           O
ATOM   1223  N   LEU A 665      47.370  41.670  52.340  1.00  0.00           N
ATOM   1224  HN  LEU A 665      47.110  40.730  52.140  1.00  0.00           H
ATOM   1225  CA  LEU A 665      46.740  42.460  53.390  1.00  0.00           C
ATOM   1226  HA  LEU A 665      46.520  43.380  52.880  1.00  0.00           H
ATOM   1227  CB  LEU A 665      45.360  41.900  53.880  1.00  0.00           C
ATOM   1228  HB1 LEU A 665      44.910  42.750  54.440  1.00  0.00           H
ATOM   1229  HB2 LEU A 665      45.570  41.010  54.500  1.00  0.00           H
ATOM   1230  CG  LEU A 665      44.410  41.260  52.740  1.00  0.00           C
ATOM   1231  HG  LEU A 665      45.000  40.480  52.230  1.00  0.00           H
ATOM   1232  CD1 LEU A 665      43.340  40.530  53.540  1.00  0.00           C
ATOM   1233 HD11 LEU A 665      42.810  41.180  54.280  1.00  0.00           H
ATOM   1234 HD12 LEU A 665      43.810  39.720  54.120  1.00  0.00           H
ATOM   1235 HD13 LEU A 665      42.680  40.100  52.750  1.00  0.00           H
ATOM   1236  CD2 LEU A 665      43.910  42.280  51.670  1.00  0.00           C
ATOM   1237 HD21 LEU A 665      43.060  42.920  51.990  1.00  0.00           H
ATOM   1238 HD22 LEU A 665      43.560  41.690  50.780  1.00  0.00           H
ATOM   1239 HD23 LEU A 665      44.740  42.920  51.320  1.00  0.00           H
ATOM   1240  C   LEU A 665      47.650  42.810  54.570  1.00  0.00           C
ATOM   1241  O   LEU A 665      48.650  42.160  54.700  1.00  0.00           O
ATOM   1242  N   GLY A 666      47.390  43.860  55.320  1.00  0.00           N
ATOM   1243  HN  GLY A 666      46.690  44.530  55.060  1.00  0.00           H
ATOM   1244  CA  GLY A 666      47.940  44.160  56.600  1.00  0.00           C
ATOM   1245  HA1 GLY A 666      49.020  44.230  56.580  1.00  0.00           H
ATOM   1246  HA2 GLY A 666      47.610  43.360  57.250  1.00  0.00           H
ATOM   1247  C   GLY A 666      47.270  45.520  57.020  1.00  0.00           C
ATOM   1248  O   GLY A 666      46.340  45.990  56.320  1.00  0.00           O
ATOM   1249  N   SER A 667      47.650  46.050  58.200  1.00  0.00           N
ATOM   1250  HN  SER A 667      48.320  45.560  58.760  1.00  0.00           H
ATOM   1251  CA  SER A 667      47.160  47.320  58.700  1.00  0.00           C
ATOM   1252  HA  SER A 667      46.120  47.460  58.430  1.00  0.00           H
ATOM   1253  CB  SER A 667      47.390  47.650  60.160  1.00  0.00           C
ATOM   1254  HB1 SER A 667      46.890  48.620  60.390  1.00  0.00           H
ATOM   1255  HB2 SER A 667      48.420  47.730  60.560  1.00  0.00           H
ATOM   1256  OG  SER A 667      46.680  46.740  60.980  1.00  0.00           O
ATOM   1257  HG1 SER A 667      45.800  46.710  60.580  1.00  0.00           H
ATOM   1258  C   SER A 667      47.980  48.400  58.020  1.00  0.00           C
ATOM   1259  O   SER A 667      49.210  48.550  58.120  1.00  0.00           O
ATOM   1260  N   THR A 668      47.250  49.100  57.130  1.00  0.00           N
ATOM   1261  HN  THR A 668      46.300  48.860  56.900  1.00  0.00           H
ATOM   1262  CA  THR A 668      47.750  50.230  56.430  1.00  0.00           C
ATOM   1263  HA  THR A 668      48.780  50.030  56.180  1.00  0.00           H
ATOM   1264  CB  THR A 668      47.110  50.450  55.020  1.00  0.00           C
ATOM   1265  HB  THR A 668      47.630  51.320  54.570  1.00  0.00           H
ATOM   1266  OG1 THR A 668      45.710  50.580  55.080  1.00  0.00           O
ATOM   1267  HG1 THR A 668      45.540  51.170  54.350  1.00  0.00           H
ATOM   1268  CG2 THR A 668      47.320  49.220  54.180  1.00  0.00           C
ATOM   1269 HG21 THR A 668      46.850  48.270  54.540  1.00  0.00           H
ATOM   1270 HG22 THR A 668      48.380  49.010  53.930  1.00  0.00           H
ATOM   1271 HG23 THR A 668      46.660  49.360  53.290  1.00  0.00           H
ATOM   1272  C   THR A 668      47.650  51.570  57.330  1.00  0.00           C
ATOM   1273  O   THR A 668      46.990  51.600  58.370  1.00  0.00           O
ATOM   1274  N   GLY A 669      48.460  52.620  56.880  1.00  0.00           N
ATOM   1275  HN  GLY A 669      49.060  52.520  56.090  1.00  0.00           H
ATOM   1276  CA  GLY A 669      48.690  53.820  57.740  1.00  0.00           C
ATOM   1277  HA1 GLY A 669      49.110  54.580  57.090  1.00  0.00           H
ATOM   1278  HA2 GLY A 669      49.210  53.530  58.640  1.00  0.00           H
ATOM   1279  C   GLY A 669      47.480  54.620  58.230  1.00  0.00           C
ATOM   1280  O   GLY A 669      47.400  54.900  59.430  1.00  0.00           O
ATOM   1281  N   PRO A 670      46.520  54.970  57.400  1.00  0.00           N
ATOM   1282  CD  PRO A 670      46.640  54.880  55.940  1.00  0.00           C
ATOM   1283  HD1 PRO A 670      46.200  53.910  55.620  1.00  0.00           H
ATOM   1284  HD2 PRO A 670      47.680  54.850  55.530  1.00  0.00           H
ATOM   1285  CA  PRO A 670      45.430  55.860  57.770  1.00  0.00           C
ATOM   1286  HA  PRO A 670      45.810  56.630  58.430  1.00  0.00           H
ATOM   1287  CB  PRO A 670      44.800  56.350  56.430  1.00  0.00           C
ATOM   1288  HB1 PRO A 670      44.500  57.410  56.590  1.00  0.00           H
ATOM   1289  HB2 PRO A 670      43.910  55.710  56.300  1.00  0.00           H
ATOM   1290  CG  PRO A 670      45.880  56.060  55.400  1.00  0.00           C
ATOM   1291  HG1 PRO A 670      45.380  55.950  54.410  1.00  0.00           H
ATOM   1292  HG2 PRO A 670      46.590  56.920  55.470  1.00  0.00           H
ATOM   1293  C   PRO A 670      44.470  55.090  58.710  1.00  0.00           C
ATOM   1294  O   PRO A 670      43.880  55.630  59.630  1.00  0.00           O
ATOM   1295  N   VAL A 671      44.300  53.780  58.430  1.00  0.00           N
ATOM   1296  HN  VAL A 671      44.890  53.270  57.810  1.00  0.00           H
ATOM   1297  CA  VAL A 671      43.490  52.940  59.270  1.00  0.00           C
ATOM   1298  HA  VAL A 671      42.540  53.450  59.290  1.00  0.00           H
ATOM   1299  CB  VAL A 671      43.400  51.540  58.610  1.00  0.00           C
ATOM   1300  HB  VAL A 671      44.420  51.100  58.470  1.00  0.00           H
ATOM   1301  CG1 VAL A 671      42.710  50.570  59.550  1.00  0.00           C
ATOM   1302 HG11 VAL A 671      41.840  51.040  60.070  1.00  0.00           H
ATOM   1303 HG12 VAL A 671      43.390  50.250  60.370  1.00  0.00           H
ATOM   1304 HG13 VAL A 671      42.350  49.660  59.020  1.00  0.00           H
ATOM   1305  CG2 VAL A 671      42.720  51.610  57.150  1.00  0.00           C
ATOM   1306 HG21 VAL A 671      41.650  51.900  57.210  1.00  0.00           H
ATOM   1307 HG22 VAL A 671      42.730  50.570  56.750  1.00  0.00           H
ATOM   1308 HG23 VAL A 671      43.040  52.350  56.390  1.00  0.00           H
ATOM   1309  C   VAL A 671      44.020  52.900  60.780  1.00  0.00           C
ATOM   1310  O   VAL A 671      43.230  53.100  61.710  1.00  0.00           O
ATOM   1311  N   LEU A 672      45.380  52.860  60.950  1.00  0.00           N
ATOM   1312  HN  LEU A 672      46.130  52.610  60.340  1.00  0.00           H
ATOM   1313  CA  LEU A 672      45.960  52.950  62.250  1.00  0.00           C
ATOM   1314  HA  LEU A 672      45.450  52.250  62.880  1.00  0.00           H
ATOM   1315  CB  LEU A 672      47.430  52.500  62.170  1.00  0.00           C
ATOM   1316  HB1 LEU A 672      48.080  52.640  63.060  1.00  0.00           H
ATOM   1317  HB2 LEU A 672      47.910  53.130  61.380  1.00  0.00           H
ATOM   1318  CG  LEU A 672      47.660  51.030  61.820  1.00  0.00           C
ATOM   1319  HG  LEU A 672      46.820  50.690  61.160  1.00  0.00           H
ATOM   1320  CD1 LEU A 672      49.010  50.910  61.110  1.00  0.00           C
ATOM   1321 HD11 LEU A 672      48.990  49.870  60.720  1.00  0.00           H
ATOM   1322 HD12 LEU A 672      49.780  51.040  61.910  1.00  0.00           H
ATOM   1323 HD13 LEU A 672      48.960  51.630  60.260  1.00  0.00           H
ATOM   1324  CD2 LEU A 672      47.450  50.170  63.060  1.00  0.00           C
ATOM   1325 HD21 LEU A 672      46.450  50.350  63.510  1.00  0.00           H
ATOM   1326 HD22 LEU A 672      48.230  50.450  63.800  1.00  0.00           H
ATOM   1327 HD23 LEU A 672      47.660  49.090  62.930  1.00  0.00           H
ATOM   1328  C   LEU A 672      45.880  54.270  62.870  1.00  0.00           C
ATOM   1329  O   LEU A 672      45.690  54.330  64.100  1.00  0.00           O
ATOM   1330  N   VAL A 673      45.940  55.400  62.110  1.00  0.00           N
ATOM   1331  HN  VAL A 673      46.270  55.290  61.170  1.00  0.00           H
ATOM   1332  CA  VAL A 673      45.600  56.700  62.620  1.00  0.00           C
ATOM   1333  HA  VAL A 673      46.260  56.870  63.460  1.00  0.00           H
ATOM   1334  CB  VAL A 673      45.840  57.820  61.670  1.00  0.00           C
ATOM   1335  HB  VAL A 673      45.260  57.470  60.790  1.00  0.00           H
ATOM   1336  CG1 VAL A 673      45.400  59.190  62.240  1.00  0.00           C
ATOM   1337 HG11 VAL A 673      45.520  59.850  61.350  1.00  0.00           H
ATOM   1338 HG12 VAL A 673      45.920  59.530  63.160  1.00  0.00           H
ATOM   1339 HG13 VAL A 673      44.300  59.220  62.400  1.00  0.00           H
ATOM   1340  CG2 VAL A 673      47.290  57.910  61.200  1.00  0.00           C
ATOM   1341 HG21 VAL A 673      47.560  57.020  60.590  1.00  0.00           H
ATOM   1342 HG22 VAL A 673      47.870  58.020  62.130  1.00  0.00           H
ATOM   1343 HG23 VAL A 673      47.430  58.810  60.560  1.00  0.00           H
ATOM   1344  C   VAL A 673      44.110  56.810  63.130  1.00  0.00           C
ATOM   1345  O   VAL A 673      43.790  57.250  64.240  1.00  0.00           O
ATOM   1346  N   PHE A 674      43.120  56.280  62.380  1.00  0.00           N
ATOM   1347  HN  PHE A 674      43.460  55.920  61.520  1.00  0.00           H
ATOM   1348  CA  PHE A 674      41.650  56.180  62.670  1.00  0.00           C
ATOM   1349  HA  PHE A 674      41.370  57.210  62.860  1.00  0.00           H
ATOM   1350  CB  PHE A 674      40.920  55.670  61.370  1.00  0.00           C
ATOM   1351  HB1 PHE A 674      41.000  54.570  61.300  1.00  0.00           H
ATOM   1352  HB2 PHE A 674      41.250  56.140  60.420  1.00  0.00           H
ATOM   1353  CG  PHE A 674      39.380  55.660  61.500  1.00  0.00           C
ATOM   1354  CD1 PHE A 674      38.600  54.960  62.520  1.00  0.00           C
ATOM   1355  HD1 PHE A 674      39.140  54.320  63.190  1.00  0.00           H
ATOM   1356  CE1 PHE A 674      37.230  55.120  62.610  1.00  0.00           C
ATOM   1357  HE1 PHE A 674      36.800  54.660  63.490  1.00  0.00           H
ATOM   1358  CZ  PHE A 674      36.550  55.880  61.690  1.00  0.00           C
ATOM   1359  HZ  PHE A 674      35.500  56.090  61.860  1.00  0.00           H
ATOM   1360  CD2 PHE A 674      38.690  56.450  60.620  1.00  0.00           C
ATOM   1361  HD2 PHE A 674      39.260  56.910  59.840  1.00  0.00           H
ATOM   1362  CE2 PHE A 674      37.280  56.520  60.660  1.00  0.00           C
ATOM   1363  HE2 PHE A 674      36.770  57.110  59.930  1.00  0.00           H
ATOM   1364  C   PHE A 674      41.400  55.330  63.940  1.00  0.00           C
ATOM   1365  O   PHE A 674      40.640  55.710  64.850  1.00  0.00           O
ATOM   1366  N   GLU A 675      42.050  54.160  64.140  1.00  0.00           N
ATOM   1367  HN  GLU A 675      42.650  53.790  63.440  1.00  0.00           H
ATOM   1368  CA  GLU A 675      41.990  53.470  65.450  1.00  0.00           C
ATOM   1369  HA  GLU A 675      40.960  53.190  65.640  1.00  0.00           H
ATOM   1370  CB  GLU A 675      42.920  52.180  65.340  1.00  0.00           C
ATOM   1371  HB1 GLU A 675      43.080  51.820  66.390  1.00  0.00           H
ATOM   1372  HB2 GLU A 675      43.870  52.560  64.900  1.00  0.00           H
ATOM   1373  CG  GLU A 675      42.400  50.940  64.500  1.00  0.00           C
ATOM   1374  HG1 GLU A 675      43.270  50.240  64.470  1.00  0.00           H
ATOM   1375  HG2 GLU A 675      42.150  51.220  63.460  1.00  0.00           H
ATOM   1376  CD  GLU A 675      41.200  50.170  65.010  1.00  0.00           C
ATOM   1377  OE1 GLU A 675      40.380  50.700  65.810  1.00  0.00           O
ATOM   1378  OE2 GLU A 675      40.960  49.080  64.380  1.00  0.00           O
ATOM   1379  C   GLU A 675      42.360  54.320  66.680  1.00  0.00           C
ATOM   1380  O   GLU A 675      41.730  54.260  67.710  1.00  0.00           O
ATOM   1381  N   LYS A 676      43.520  55.040  66.590  1.00  0.00           N
ATOM   1382  HN  LYS A 676      44.000  55.000  65.710  1.00  0.00           H
ATOM   1383  CA  LYS A 676      44.010  55.890  67.620  1.00  0.00           C
ATOM   1384  HA  LYS A 676      44.060  55.280  68.520  1.00  0.00           H
ATOM   1385  CB  LYS A 676      45.490  56.280  67.280  1.00  0.00           C
ATOM   1386  HB1 LYS A 676      45.850  57.070  67.980  1.00  0.00           H
ATOM   1387  HB2 LYS A 676      45.420  56.770  66.280  1.00  0.00           H
ATOM   1388  CG  LYS A 676      46.530  55.200  67.370  1.00  0.00           C
ATOM   1389  HG1 LYS A 676      46.470  54.440  66.570  1.00  0.00           H
ATOM   1390  HG2 LYS A 676      46.500  54.700  68.360  1.00  0.00           H
ATOM   1391  CD  LYS A 676      47.920  55.780  67.500  1.00  0.00           C
ATOM   1392  HD1 LYS A 676      48.620  54.920  67.430  1.00  0.00           H
ATOM   1393  HD2 LYS A 676      48.030  56.110  68.550  1.00  0.00           H
ATOM   1394  CE  LYS A 676      48.100  56.950  66.560  1.00  0.00           C
ATOM   1395  HE1 LYS A 676      47.570  57.880  66.850  1.00  0.00           H
ATOM   1396  HE2 LYS A 676      47.710  56.710  65.540  1.00  0.00           H
ATOM   1397  NZ  LYS A 676      49.490  57.460  66.390  1.00  0.00           N
ATOM   1398  HZ1 LYS A 676      49.410  58.480  66.210  1.00  0.00           H
ATOM   1399  HZ2 LYS A 676      49.870  57.040  65.520  1.00  0.00           H
ATOM   1400  HZ3 LYS A 676      50.190  57.470  67.150  1.00  0.00           H
ATOM   1401  C   LYS A 676      43.110  57.080  67.970  1.00  0.00           C
ATOM   1402  O   LYS A 676      42.870  57.460  69.070  1.00  0.00           O
ATOM   1403  N   ILE A 677      42.550  57.740  66.950  1.00  0.00           N
ATOM   1404  HN  ILE A 677      42.810  57.360  66.060  1.00  0.00           H
ATOM   1405  CA  ILE A 677      41.590  58.870  66.950  1.00  0.00           C
ATOM   1406  HA  ILE A 677      41.940  59.580  67.690  1.00  0.00           H
ATOM   1407  CB  ILE A 677      41.350  59.660  65.690  1.00  0.00           C
ATOM   1408  HB  ILE A 677      41.410  59.000  64.800  1.00  0.00           H
ATOM   1409  CG2 ILE A 677      39.950  60.220  65.570  1.00  0.00           C
ATOM   1410 HG21 ILE A 677      39.820  60.930  64.710  1.00  0.00           H
ATOM   1411 HG22 ILE A 677      39.760  60.770  66.510  1.00  0.00           H
ATOM   1412 HG23 ILE A 677      39.110  59.510  65.510  1.00  0.00           H
ATOM   1413  CG1 ILE A 677      42.580  60.660  65.490  1.00  0.00           C
ATOM   1414 HG11 ILE A 677      43.540  60.110  65.500  1.00  0.00           H
ATOM   1415 HG12 ILE A 677      42.620  61.400  66.330  1.00  0.00           H
ATOM   1416  CD  ILE A 677      42.570  61.360  64.140  1.00  0.00           C
ATOM   1417  HD1 ILE A 677      42.260  60.780  63.230  1.00  0.00           H
ATOM   1418  HD2 ILE A 677      43.620  61.650  63.890  1.00  0.00           H
ATOM   1419  HD3 ILE A 677      41.870  62.220  64.080  1.00  0.00           H
ATOM   1420  C   ILE A 677      40.280  58.420  67.550  1.00  0.00           C
ATOM   1421  O   ILE A 677      39.780  58.990  68.530  1.00  0.00           O
ATOM   1422  N   LEU A 678      39.820  57.280  67.140  1.00  0.00           N
ATOM   1423  HN  LEU A 678      40.190  56.700  66.410  1.00  0.00           H
ATOM   1424  CA  LEU A 678      38.650  56.690  67.720  1.00  0.00           C
ATOM   1425  HA  LEU A 678      37.900  57.450  67.640  1.00  0.00           H
ATOM   1426  CB  LEU A 678      38.020  55.490  66.920  1.00  0.00           C
ATOM   1427  HB1 LEU A 678      38.790  54.720  67.160  1.00  0.00           H
ATOM   1428  HB2 LEU A 678      38.110  55.680  65.830  1.00  0.00           H
ATOM   1429  CG  LEU A 678      36.670  55.030  67.280  1.00  0.00           C
ATOM   1430  HG  LEU A 678      36.670  54.800  68.360  1.00  0.00           H
ATOM   1431  CD1 LEU A 678      35.530  56.000  66.950  1.00  0.00           C
ATOM   1432 HD11 LEU A 678      34.510  55.600  66.830  1.00  0.00           H
ATOM   1433 HD12 LEU A 678      35.810  56.400  65.940  1.00  0.00           H
ATOM   1434 HD13 LEU A 678      35.460  56.850  67.670  1.00  0.00           H
ATOM   1435  CD2 LEU A 678      36.450  53.750  66.480  1.00  0.00           C
ATOM   1436 HD21 LEU A 678      36.450  53.920  65.380  1.00  0.00           H
ATOM   1437 HD22 LEU A 678      35.470  53.300  66.750  1.00  0.00           H
ATOM   1438 HD23 LEU A 678      37.260  53.030  66.710  1.00  0.00           H
ATOM   1439  C   LEU A 678      38.870  56.270  69.180  1.00  0.00           C
ATOM   1440  O   LEU A 678      37.970  56.650  69.900  1.00  0.00           O
ATOM   1441  N   TYR A 679      39.980  55.630  69.560  1.00  0.00           N
ATOM   1442  HN  TYR A 679      40.560  55.320  68.800  1.00  0.00           H
ATOM   1443  CA  TYR A 679      40.270  55.260  70.910  1.00  0.00           C
ATOM   1444  HA  TYR A 679      39.430  54.660  71.230  1.00  0.00           H
ATOM   1445  CB  TYR A 679      41.510  54.370  71.010  1.00  0.00           C
ATOM   1446  HB1 TYR A 679      42.390  54.980  70.730  1.00  0.00           H
ATOM   1447  HB2 TYR A 679      41.450  53.540  70.290  1.00  0.00           H
ATOM   1448  CG  TYR A 679      41.660  53.860  72.390  1.00  0.00           C
ATOM   1449  CD1 TYR A 679      42.560  54.350  73.290  1.00  0.00           C
ATOM   1450  HD1 TYR A 679      43.180  55.180  72.990  1.00  0.00           H
ATOM   1451  CE1 TYR A 679      42.690  53.820  74.560  1.00  0.00           C
ATOM   1452  HE1 TYR A 679      43.250  54.350  75.300  1.00  0.00           H
ATOM   1453  CZ  TYR A 679      41.920  52.700  74.910  1.00  0.00           C
ATOM   1454  OH  TYR A 679      42.120  52.100  76.220  1.00  0.00           O
ATOM   1455  HH  TYR A 679      41.340  51.540  76.350  1.00  0.00           H
ATOM   1456  CD2 TYR A 679      40.940  52.740  72.690  1.00  0.00           C
ATOM   1457  HD2 TYR A 679      40.340  52.290  71.920  1.00  0.00           H
ATOM   1458  CE2 TYR A 679      41.060  52.150  74.000  1.00  0.00           C
ATOM   1459  HE2 TYR A 679      40.520  51.260  74.280  1.00  0.00           H
ATOM   1460  C   TYR A 679      40.360  56.550  71.840  1.00  0.00           C
ATOM   1461  O   TYR A 679      39.760  56.590  72.870  1.00  0.00           O
ATOM   1462  N   LYS A 680      40.990  57.640  71.370  1.00  0.00           N
ATOM   1463  HN  LYS A 680      41.290  57.690  70.420  1.00  0.00           H
ATOM   1464  CA  LYS A 680      41.150  58.770  72.250  1.00  0.00           C
ATOM   1465  HA  LYS A 680      41.420  58.430  73.240  1.00  0.00           H
ATOM   1466  CB  LYS A 680      42.290  59.720  71.800  1.00  0.00           C
ATOM   1467  HB1 LYS A 680      42.000  59.940  70.740  1.00  0.00           H
ATOM   1468  HB2 LYS A 680      43.300  59.260  71.760  1.00  0.00           H
ATOM   1469  CG  LYS A 680      42.480  61.070  72.510  1.00  0.00           C
ATOM   1470  HG1 LYS A 680      41.650  61.740  72.180  1.00  0.00           H
ATOM   1471  HG2 LYS A 680      43.480  61.380  72.110  1.00  0.00           H
ATOM   1472  CD  LYS A 680      42.570  61.060  73.980  1.00  0.00           C
ATOM   1473  HD1 LYS A 680      43.400  60.450  74.390  1.00  0.00           H
ATOM   1474  HD2 LYS A 680      41.700  60.740  74.600  1.00  0.00           H
ATOM   1475  CE  LYS A 680      42.920  62.440  74.530  1.00  0.00           C
ATOM   1476  HE1 LYS A 680      43.920  62.840  74.210  1.00  0.00           H
ATOM   1477  HE2 LYS A 680      43.030  62.490  75.640  1.00  0.00           H
ATOM   1478  NZ  LYS A 680      42.010  63.560  74.190  1.00  0.00           N
ATOM   1479  HZ1 LYS A 680      41.060  63.330  74.530  1.00  0.00           H
ATOM   1480  HZ2 LYS A 680      41.990  63.940  73.210  1.00  0.00           H
ATOM   1481  HZ3 LYS A 680      42.230  64.420  74.720  1.00  0.00           H
ATOM   1482  C   LYS A 680      39.810  59.580  72.480  1.00  0.00           C
ATOM   1483  O   LYS A 680      39.430  59.870  73.610  1.00  0.00           O
ATOM   1484  N   PHE A 681      39.110  59.830  71.340  1.00  0.00           N
ATOM   1485  HN  PHE A 681      39.400  59.520  70.430  1.00  0.00           H
ATOM   1486  CA  PHE A 681      37.720  60.340  71.390  1.00  0.00           C
ATOM   1487  HA  PHE A 681      37.690  61.320  71.850  1.00  0.00           H
ATOM   1488  CB  PHE A 681      37.230  60.620  69.940  1.00  0.00           C
ATOM   1489  HB1 PHE A 681      37.110  59.670  69.370  1.00  0.00           H
ATOM   1490  HB2 PHE A 681      37.920  61.270  69.370  1.00  0.00           H
ATOM   1491  CG  PHE A 681      35.820  61.380  69.960  1.00  0.00           C
ATOM   1492  CD1 PHE A 681      35.760  62.780  69.720  1.00  0.00           C
ATOM   1493  HD1 PHE A 681      36.710  63.200  69.420  1.00  0.00           H
ATOM   1494  CE1 PHE A 681      34.520  63.400  69.630  1.00  0.00           C
ATOM   1495  HE1 PHE A 681      34.460  64.440  69.380  1.00  0.00           H
ATOM   1496  CZ  PHE A 681      33.320  62.640  69.820  1.00  0.00           C
ATOM   1497  HZ  PHE A 681      32.340  63.070  69.670  1.00  0.00           H
ATOM   1498  CD2 PHE A 681      34.640  60.610  70.120  1.00  0.00           C
ATOM   1499  HD2 PHE A 681      34.730  59.540  70.240  1.00  0.00           H
ATOM   1500  CE2 PHE A 681      33.390  61.300  70.150  1.00  0.00           C
ATOM   1501  HE2 PHE A 681      32.450  60.770  70.220  1.00  0.00           H
ATOM   1502  C   PHE A 681      36.760  59.480  72.220  1.00  0.00           C
ATOM   1503  O   PHE A 681      35.970  59.920  73.060  1.00  0.00           O
ATOM   1504  N   CYS A 682      36.770  58.130  72.080  1.00  0.00           N
ATOM   1505  HN  CYS A 682      37.410  57.660  71.490  1.00  0.00           H
ATOM   1506  CA  CYS A 682      36.010  57.300  73.040  1.00  0.00           C
ATOM   1507  HA  CYS A 682      34.950  57.500  72.980  1.00  0.00           H
ATOM   1508  CB  CYS A 682      36.110  55.780  72.650  1.00  0.00           C
ATOM   1509  HB1 CYS A 682      35.660  55.120  73.430  1.00  0.00           H
ATOM   1510  HB2 CYS A 682      37.200  55.580  72.540  1.00  0.00           H
ATOM   1511  SG  CYS A 682      35.320  55.440  71.060  1.00  0.00           S
ATOM   1512  HG1 CYS A 682      36.380  55.770  70.340  1.00  0.00           H
ATOM   1513  C   CYS A 682      36.450  57.460  74.520  1.00  0.00           C
ATOM   1514  O   CYS A 682      35.680  57.520  75.470  1.00  0.00           O
ATOM   1515  N   ARG A 683      37.760  57.540  74.670  1.00  0.00           N
ATOM   1516  HN  ARG A 683      38.360  57.370  73.900  1.00  0.00           H
ATOM   1517  CA  ARG A 683      38.370  57.850  75.960  1.00  0.00           C
ATOM   1518  HA  ARG A 683      37.960  57.120  76.650  1.00  0.00           H
ATOM   1519  CB  ARG A 683      39.850  57.730  75.920  1.00  0.00           C
ATOM   1520  HB1 ARG A 683      40.240  58.270  76.800  1.00  0.00           H
ATOM   1521  HB2 ARG A 683      40.200  58.210  74.980  1.00  0.00           H
ATOM   1522  CG  ARG A 683      40.420  56.250  75.880  1.00  0.00           C
ATOM   1523  HG1 ARG A 683      41.490  56.280  75.590  1.00  0.00           H
ATOM   1524  HG2 ARG A 683      39.800  55.610  75.210  1.00  0.00           H
ATOM   1525  CD  ARG A 683      40.240  55.400  77.180  1.00  0.00           C
ATOM   1526  HD1 ARG A 683      40.490  54.370  76.860  1.00  0.00           H
ATOM   1527  HD2 ARG A 683      39.220  55.470  77.640  1.00  0.00           H
ATOM   1528  NE  ARG A 683      41.210  55.900  78.180  1.00  0.00           N
ATOM   1529  HE  ARG A 683      40.950  56.720  78.670  1.00  0.00           H
ATOM   1530  CZ  ARG A 683      42.320  55.250  78.620  1.00  0.00           C
ATOM   1531  NH1 ARG A 683      42.780  54.060  78.300  1.00  0.00           N
ATOM   1532 HH11 ARG A 683      42.370  53.560  77.540  1.00  0.00           H
ATOM   1533 HH12 ARG A 683      43.440  53.580  78.870  1.00  0.00           H
ATOM   1534  NH2 ARG A 683      42.970  55.850  79.610  1.00  0.00           N
ATOM   1535 HH21 ARG A 683      42.640  56.710  80.000  1.00  0.00           H
ATOM   1536 HH22 ARG A 683      43.930  55.610  79.690  1.00  0.00           H
ATOM   1537  C   ARG A 683      38.040  59.190  76.610  1.00  0.00           C
ATOM   1538  O   ARG A 683      37.820  59.260  77.830  1.00  0.00           O
ATOM   1539  N   ASP A 684      37.880  60.280  75.830  1.00  0.00           N
ATOM   1540  HN  ASP A 684      38.140  60.090  74.880  1.00  0.00           H
ATOM   1541  CA  ASP A 684      37.380  61.580  76.100  1.00  0.00           C
ATOM   1542  HA  ASP A 684      37.980  61.830  76.960  1.00  0.00           H
ATOM   1543  CB  ASP A 684      37.580  62.430  74.810  1.00  0.00           C
ATOM   1544  HB1 ASP A 684      37.030  63.400  74.710  1.00  0.00           H
ATOM   1545  HB2 ASP A 684      37.390  61.950  73.830  1.00  0.00           H
ATOM   1546  CG  ASP A 684      39.010  62.920  74.690  1.00  0.00           C
ATOM   1547  OD1 ASP A 684      39.790  62.920  75.700  1.00  0.00           O
ATOM   1548  OD2 ASP A 684      39.270  63.550  73.670  1.00  0.00           O
ATOM   1549  C   ASP A 684      35.900  61.600  76.540  1.00  0.00           C
ATOM   1550  O   ASP A 684      35.500  62.190  77.580  1.00  0.00           O
ATOM   1551  N   TYR A 685      35.030  60.930  75.760  1.00  0.00           N
ATOM   1552  HN  TYR A 685      35.330  60.420  74.950  1.00  0.00           H
ATOM   1553  CA  TYR A 685      33.570  61.160  75.890  1.00  0.00           C
ATOM   1554  HA  TYR A 685      33.420  62.090  76.410  1.00  0.00           H
ATOM   1555  CB  TYR A 685      32.930  61.370  74.490  1.00  0.00           C
ATOM   1556  HB1 TYR A 685      31.840  61.250  74.620  1.00  0.00           H
ATOM   1557  HB2 TYR A 685      33.350  60.600  73.810  1.00  0.00           H
ATOM   1558  CG  TYR A 685      33.310  62.730  74.040  1.00  0.00           C
ATOM   1559  CD1 TYR A 685      34.380  62.920  73.240  1.00  0.00           C
ATOM   1560  HD1 TYR A 685      35.050  62.130  72.930  1.00  0.00           H
ATOM   1561  CE1 TYR A 685      34.750  64.200  72.740  1.00  0.00           C
ATOM   1562  HE1 TYR A 685      35.520  64.330  72.000  1.00  0.00           H
ATOM   1563  CZ  TYR A 685      33.910  65.270  73.060  1.00  0.00           C
ATOM   1564  OH  TYR A 685      34.150  66.490  72.430  1.00  0.00           O
ATOM   1565  HH  TYR A 685      34.870  66.320  71.820  1.00  0.00           H
ATOM   1566  CD2 TYR A 685      32.500  63.780  74.330  1.00  0.00           C
ATOM   1567  HD2 TYR A 685      31.590  63.680  74.900  1.00  0.00           H
ATOM   1568  CE2 TYR A 685      32.760  65.040  73.780  1.00  0.00           C
ATOM   1569  HE2 TYR A 685      32.070  65.850  73.970  1.00  0.00           H
ATOM   1570  C   TYR A 685      32.920  60.000  76.740  1.00  0.00           C
ATOM   1571  O   TYR A 685      31.750  60.110  77.050  1.00  0.00           O
ATOM   1572  N   GLN A 686      33.750  59.130  77.250  1.00  0.00           N
ATOM   1573  HN  GLN A 686      34.740  59.160  77.110  1.00  0.00           H
ATOM   1574  CA  GLN A 686      33.420  58.010  78.050  1.00  0.00           C
ATOM   1575  HA  GLN A 686      34.360  57.510  78.200  1.00  0.00           H
ATOM   1576  CB  GLN A 686      32.780  58.410  79.400  1.00  0.00           C
ATOM   1577  HB1 GLN A 686      32.750  57.380  79.800  1.00  0.00           H
ATOM   1578  HB2 GLN A 686      31.730  58.780  79.410  1.00  0.00           H
ATOM   1579  CG  GLN A 686      33.430  59.290  80.500  1.00  0.00           C
ATOM   1580  HG1 GLN A 686      33.220  58.960  81.540  1.00  0.00           H
ATOM   1581  HG2 GLN A 686      33.140  60.350  80.300  1.00  0.00           H
ATOM   1582  CD  GLN A 686      34.940  59.220  80.430  1.00  0.00           C
ATOM   1583  OE1 GLN A 686      35.400  58.140  80.780  1.00  0.00           O
ATOM   1584  NE2 GLN A 686      35.690  60.250  79.920  1.00  0.00           N
ATOM   1585 HE21 GLN A 686      35.160  61.050  79.610  1.00  0.00           H
ATOM   1586 HE22 GLN A 686      36.650  60.040  79.780  1.00  0.00           H
ATOM   1587  C   GLN A 686      32.510  57.050  77.340  1.00  0.00           C
ATOM   1588  O   GLN A 686      31.350  56.860  77.750  1.00  0.00           O
ATOM   1589  N   LEU A 687      32.980  56.560  76.170  1.00  0.00           N
ATOM   1590  HN  LEU A 687      33.900  56.870  75.920  1.00  0.00           H
ATOM   1591  CA  LEU A 687      32.100  55.710  75.320  1.00  0.00           C
ATOM   1592  HA  LEU A 687      31.120  55.690  75.740  1.00  0.00           H
ATOM   1593  CB  LEU A 687      32.130  56.370  73.840  1.00  0.00           C
ATOM   1594  HB1 LEU A 687      31.660  55.650  73.120  1.00  0.00           H
ATOM   1595  HB2 LEU A 687      33.190  56.550  73.570  1.00  0.00           H
ATOM   1596  CG  LEU A 687      31.360  57.650  73.710  1.00  0.00           C
ATOM   1597  HG  LEU A 687      31.550  58.340  74.570  1.00  0.00           H
ATOM   1598  CD1 LEU A 687      31.990  58.380  72.510  1.00  0.00           C
ATOM   1599 HD11 LEU A 687      31.500  59.320  72.200  1.00  0.00           H
ATOM   1600 HD12 LEU A 687      31.860  57.660  71.680  1.00  0.00           H
ATOM   1601 HD13 LEU A 687      33.070  58.610  72.600  1.00  0.00           H
ATOM   1602  CD2 LEU A 687      29.840  57.530  73.540  1.00  0.00           C
ATOM   1603 HD21 LEU A 687      29.640  56.820  72.710  1.00  0.00           H
ATOM   1604 HD22 LEU A 687      29.310  58.490  73.370  1.00  0.00           H
ATOM   1605 HD23 LEU A 687      29.480  56.930  74.410  1.00  0.00           H
ATOM   1606  C   LEU A 687      32.750  54.330  75.240  1.00  0.00           C
ATOM   1607  O   LEU A 687      34.000  54.230  75.340  1.00  0.00           O
ATOM   1608  N   SER A 688      31.990  53.270  75.150  1.00  0.00           N
ATOM   1609  HN  SER A 688      31.000  53.380  75.080  1.00  0.00           H
ATOM   1610  CA  SER A 688      32.390  52.030  74.710  1.00  0.00           C
ATOM   1611  HA  SER A 688      33.260  51.880  75.340  1.00  0.00           H
ATOM   1612  CB  SER A 688      31.360  50.920  74.930  1.00  0.00           C
ATOM   1613  HB1 SER A 688      30.420  51.160  74.420  1.00  0.00           H
ATOM   1614  HB2 SER A 688      31.290  50.860  76.040  1.00  0.00           H
ATOM   1615  OG  SER A 688      31.700  49.640  74.400  1.00  0.00           O
ATOM   1616  HG1 SER A 688      31.910  49.130  75.180  1.00  0.00           H
ATOM   1617  C   SER A 688      32.890  52.050  73.240  1.00  0.00           C
ATOM   1618  O   SER A 688      32.090  52.050  72.310  1.00  0.00           O
ATOM   1619  N   TYR A 689      34.310  52.030  73.100  1.00  0.00           N
ATOM   1620  HN  TYR A 689      34.820  52.230  73.920  1.00  0.00           H
ATOM   1621  CA  TYR A 689      35.030  52.000  71.840  1.00  0.00           C
ATOM   1622  HA  TYR A 689      34.710  52.770  71.160  1.00  0.00           H
ATOM   1623  CB  TYR A 689      36.600  52.220  72.140  1.00  0.00           C
ATOM   1624  HB1 TYR A 689      36.720  51.660  73.100  1.00  0.00           H
ATOM   1625  HB2 TYR A 689      36.910  53.270  72.350  1.00  0.00           H
ATOM   1626  CG  TYR A 689      37.580  51.640  71.130  1.00  0.00           C
ATOM   1627  CD1 TYR A 689      37.720  52.300  69.890  1.00  0.00           C
ATOM   1628  HD1 TYR A 689      37.050  53.120  69.690  1.00  0.00           H
ATOM   1629  CE1 TYR A 689      38.650  51.890  68.910  1.00  0.00           C
ATOM   1630  HE1 TYR A 689      38.890  52.500  68.050  1.00  0.00           H
ATOM   1631  CZ  TYR A 689      39.430  50.790  69.240  1.00  0.00           C
ATOM   1632  OH  TYR A 689      40.490  50.330  68.400  1.00  0.00           O
ATOM   1633  HH  TYR A 689      40.420  50.710  67.510  1.00  0.00           H
ATOM   1634  CD2 TYR A 689      38.400  50.520  71.390  1.00  0.00           C
ATOM   1635  HD2 TYR A 689      38.400  49.860  72.240  1.00  0.00           H
ATOM   1636  CE2 TYR A 689      39.310  50.170  70.450  1.00  0.00           C
ATOM   1637  HE2 TYR A 689      39.910  49.300  70.670  1.00  0.00           H
ATOM   1638  C   TYR A 689      34.750  50.840  70.940  1.00  0.00           C
ATOM   1639  O   TYR A 689      34.520  50.980  69.720  1.00  0.00           O
ATOM   1640  N   LEU A 690      34.830  49.600  71.540  1.00  0.00           N
ATOM   1641  HN  LEU A 690      35.170  49.450  72.460  1.00  0.00           H
ATOM   1642  CA  LEU A 690      34.620  48.350  70.830  1.00  0.00           C
ATOM   1643  HA  LEU A 690      35.190  48.410  69.910  1.00  0.00           H
ATOM   1644  CB  LEU A 690      35.190  47.120  71.640  1.00  0.00           C
ATOM   1645  HB1 LEU A 690      34.810  46.100  71.440  1.00  0.00           H
ATOM   1646  HB2 LEU A 690      34.870  47.380  72.660  1.00  0.00           H
ATOM   1647  CG  LEU A 690      36.760  47.100  71.560  1.00  0.00           C
ATOM   1648  HG  LEU A 690      37.220  48.060  71.250  1.00  0.00           H
ATOM   1649  CD1 LEU A 690      37.420  46.850  72.970  1.00  0.00           C
ATOM   1650 HD11 LEU A 690      38.530  46.850  73.020  1.00  0.00           H
ATOM   1651 HD12 LEU A 690      37.090  45.870  73.380  1.00  0.00           H
ATOM   1652 HD13 LEU A 690      37.030  47.530  73.740  1.00  0.00           H
ATOM   1653  CD2 LEU A 690      37.240  45.990  70.580  1.00  0.00           C
ATOM   1654 HD21 LEU A 690      36.760  44.990  70.610  1.00  0.00           H
ATOM   1655 HD22 LEU A 690      38.320  45.760  70.720  1.00  0.00           H
ATOM   1656 HD23 LEU A 690      37.050  46.350  69.550  1.00  0.00           H
ATOM   1657  C   LEU A 690      33.170  48.120  70.390  1.00  0.00           C
ATOM   1658  O   LEU A 690      33.010  47.750  69.220  1.00  0.00           O
ATOM   1659  N   SER A 691      32.120  48.450  71.230  1.00  0.00           N
ATOM   1660  HN  SER A 691      32.440  48.760  72.120  1.00  0.00           H
ATOM   1661  CA  SER A 691      30.670  48.470  70.800  1.00  0.00           C
ATOM   1662  HA  SER A 691      30.480  47.490  70.380  1.00  0.00           H
ATOM   1663  CB  SER A 691      29.840  48.700  72.100  1.00  0.00           C
ATOM   1664  HB1 SER A 691      29.860  49.750  72.470  1.00  0.00           H
ATOM   1665  HB2 SER A 691      30.320  48.150  72.930  1.00  0.00           H
ATOM   1666  OG  SER A 691      28.480  48.290  71.940  1.00  0.00           O
ATOM   1667  HG1 SER A 691      28.430  47.330  71.910  1.00  0.00           H
ATOM   1668  C   SER A 691      30.260  49.420  69.650  1.00  0.00           C
ATOM   1669  O   SER A 691      29.530  49.060  68.690  1.00  0.00           O
ATOM   1670  N   LEU A 692      30.680  50.690  69.800  1.00  0.00           N
ATOM   1671  HN  LEU A 692      31.100  51.040  70.630  1.00  0.00           H
ATOM   1672  CA  LEU A 692      30.660  51.680  68.720  1.00  0.00           C
ATOM   1673  HA  LEU A 692      29.650  51.770  68.330  1.00  0.00           H
ATOM   1674  CB  LEU A 692      31.160  52.970  69.310  1.00  0.00           C
ATOM   1675  HB1 LEU A 692      32.210  52.750  69.620  1.00  0.00           H
ATOM   1676  HB2 LEU A 692      30.670  53.220  70.270  1.00  0.00           H
ATOM   1677  CG  LEU A 692      31.180  54.230  68.440  1.00  0.00           C
ATOM   1678  HG  LEU A 692      31.750  53.990  67.520  1.00  0.00           H
ATOM   1679  CD1 LEU A 692      29.780  54.700  67.980  1.00  0.00           C
ATOM   1680 HD11 LEU A 692      29.090  54.910  68.820  1.00  0.00           H
ATOM   1681 HD12 LEU A 692      29.370  54.000  67.230  1.00  0.00           H
ATOM   1682 HD13 LEU A 692      29.950  55.620  67.380  1.00  0.00           H
ATOM   1683  CD2 LEU A 692      31.840  55.370  69.260  1.00  0.00           C
ATOM   1684 HD21 LEU A 692      32.850  55.130  69.650  1.00  0.00           H
ATOM   1685 HD22 LEU A 692      31.220  55.490  70.160  1.00  0.00           H
ATOM   1686 HD23 LEU A 692      31.690  56.270  68.620  1.00  0.00           H
ATOM   1687  C   LEU A 692      31.450  51.250  67.480  1.00  0.00           C
ATOM   1688  O   LEU A 692      30.930  51.400  66.390  1.00  0.00           O
ATOM   1689  N   ARG A 693      32.720  50.810  67.600  1.00  0.00           N
ATOM   1690  HN  ARG A 693      33.190  50.800  68.480  1.00  0.00           H
ATOM   1691  CA  ARG A 693      33.570  50.370  66.480  1.00  0.00           C
ATOM   1692  HA  ARG A 693      33.640  51.150  65.740  1.00  0.00           H
ATOM   1693  CB  ARG A 693      35.010  50.110  67.010  1.00  0.00           C
ATOM   1694  HB1 ARG A 693      34.970  49.300  67.770  1.00  0.00           H
ATOM   1695  HB2 ARG A 693      35.440  51.020  67.480  1.00  0.00           H
ATOM   1696  CG  ARG A 693      36.070  49.590  66.010  1.00  0.00           C
ATOM   1697  HG1 ARG A 693      36.410  50.470  65.410  1.00  0.00           H
ATOM   1698  HG2 ARG A 693      35.670  48.770  65.390  1.00  0.00           H
ATOM   1699  CD  ARG A 693      37.330  49.090  66.790  1.00  0.00           C
ATOM   1700  HD1 ARG A 693      37.020  48.320  67.530  1.00  0.00           H
ATOM   1701  HD2 ARG A 693      37.650  50.050  67.260  1.00  0.00           H
ATOM   1702  NE  ARG A 693      38.310  48.590  65.840  1.00  0.00           N
ATOM   1703  HE  ARG A 693      39.100  49.170  65.640  1.00  0.00           H
ATOM   1704  CZ  ARG A 693      38.310  47.340  65.230  1.00  0.00           C
ATOM   1705  NH1 ARG A 693      39.250  47.140  64.430  1.00  0.00           N
ATOM   1706 HH11 ARG A 693      39.990  47.810  64.330  1.00  0.00           H
ATOM   1707 HH12 ARG A 693      39.230  46.290  63.920  1.00  0.00           H
ATOM   1708  NH2 ARG A 693      37.400  46.400  65.410  1.00  0.00           N
ATOM   1709 HH21 ARG A 693      36.650  46.510  66.070  1.00  0.00           H
ATOM   1710 HH22 ARG A 693      37.450  45.610  64.800  1.00  0.00           H
ATOM   1711  C   ARG A 693      33.020  49.180  65.660  1.00  0.00           C
ATOM   1712  O   ARG A 693      33.110  49.110  64.430  1.00  0.00           O
ATOM   1713  N   THR A 694      32.260  48.270  66.380  1.00  0.00           N
ATOM   1714  HN  THR A 694      32.050  48.490  67.330  1.00  0.00           H
ATOM   1715  CA  THR A 694      31.470  47.260  65.760  1.00  0.00           C
ATOM   1716  HA  THR A 694      32.090  46.670  65.110  1.00  0.00           H
ATOM   1717  CB  THR A 694      30.890  46.280  66.730  1.00  0.00           C
ATOM   1718  HB  THR A 694      30.300  46.790  67.520  1.00  0.00           H
ATOM   1719  OG1 THR A 694      31.990  45.720  67.430  1.00  0.00           O
ATOM   1720  HG1 THR A 694      32.490  46.460  67.800  1.00  0.00           H
ATOM   1721  CG2 THR A 694      30.060  45.110  66.150  1.00  0.00           C
ATOM   1722 HG21 THR A 694      29.710  44.530  67.020  1.00  0.00           H
ATOM   1723 HG22 THR A 694      30.620  44.330  65.590  1.00  0.00           H
ATOM   1724 HG23 THR A 694      29.130  45.330  65.600  1.00  0.00           H
ATOM   1725  C   THR A 694      30.360  47.750  64.840  1.00  0.00           C
ATOM   1726  O   THR A 694      30.180  47.390  63.720  1.00  0.00           O
ATOM   1727  N   SER A 695      29.620  48.800  65.320  1.00  0.00           N
ATOM   1728  HN  SER A 695      29.880  49.050  66.260  1.00  0.00           H
ATOM   1729  CA  SER A 695      28.480  49.340  64.590  1.00  0.00           C
ATOM   1730  HA  SER A 695      27.900  48.540  64.170  1.00  0.00           H
ATOM   1731  CB  SER A 695      27.670  50.220  65.610  1.00  0.00           C
ATOM   1732  HB1 SER A 695      26.920  50.840  65.090  1.00  0.00           H
ATOM   1733  HB2 SER A 695      28.370  50.940  66.090  1.00  0.00           H
ATOM   1734  OG  SER A 695      27.060  49.410  66.600  1.00  0.00           O
ATOM   1735  HG1 SER A 695      27.750  49.090  67.200  1.00  0.00           H
ATOM   1736  C   SER A 695      28.960  50.040  63.390  1.00  0.00           C
ATOM   1737  O   SER A 695      28.330  49.980  62.350  1.00  0.00           O
ATOM   1738  N   ILE A 696      30.130  50.780  63.450  1.00  0.00           N
ATOM   1739  HN  ILE A 696      30.580  50.940  64.330  1.00  0.00           H
ATOM   1740  CA  ILE A 696      30.860  51.320  62.340  1.00  0.00           C
ATOM   1741  HA  ILE A 696      30.140  51.920  61.800  1.00  0.00           H
ATOM   1742  CB  ILE A 696      31.910  52.240  62.930  1.00  0.00           C
ATOM   1743  HB  ILE A 696      32.420  51.640  63.710  1.00  0.00           H
ATOM   1744  CG2 ILE A 696      32.940  52.550  61.910  1.00  0.00           C
ATOM   1745 HG21 ILE A 696      33.920  52.860  62.340  1.00  0.00           H
ATOM   1746 HG22 ILE A 696      32.430  53.390  61.410  1.00  0.00           H
ATOM   1747 HG23 ILE A 696      33.210  51.720  61.230  1.00  0.00           H
ATOM   1748  CG1 ILE A 696      31.410  53.520  63.510  1.00  0.00           C
ATOM   1749 HG11 ILE A 696      30.650  53.250  64.270  1.00  0.00           H
ATOM   1750 HG12 ILE A 696      30.970  54.240  62.780  1.00  0.00           H
ATOM   1751  CD  ILE A 696      32.540  54.150  64.350  1.00  0.00           C
ATOM   1752  HD1 ILE A 696      32.130  54.760  65.180  1.00  0.00           H
ATOM   1753  HD2 ILE A 696      33.320  54.680  63.740  1.00  0.00           H
ATOM   1754  HD3 ILE A 696      33.010  53.250  64.810  1.00  0.00           H
ATOM   1755  C   ILE A 696      31.220  50.270  61.280  1.00  0.00           C
ATOM   1756  O   ILE A 696      31.070  50.440  60.070  1.00  0.00           O
ATOM   1757  N   GLY A 697      31.650  49.120  61.730  1.00  0.00           N
ATOM   1758  HN  GLY A 697      31.720  49.110  62.720  1.00  0.00           H
ATOM   1759  CA  GLY A 697      32.080  47.920  61.020  1.00  0.00           C
ATOM   1760  HA1 GLY A 697      32.310  47.260  61.840  1.00  0.00           H
ATOM   1761  HA2 GLY A 697      32.920  48.140  60.380  1.00  0.00           H
ATOM   1762  C   GLY A 697      30.940  47.340  60.230  1.00  0.00           C
ATOM   1763  O   GLY A 697      30.990  47.190  59.040  1.00  0.00           O
ATOM   1764  N   LEU A 698      29.800  47.200  60.930  1.00  0.00           N
ATOM   1765  HN  LEU A 698      29.860  47.470  61.880  1.00  0.00           H
ATOM   1766  CA  LEU A 698      28.520  46.820  60.330  1.00  0.00           C
ATOM   1767  HA  LEU A 698      28.560  45.810  59.980  1.00  0.00           H
ATOM   1768  CB  LEU A 698      27.470  46.760  61.490  1.00  0.00           C
ATOM   1769  HB1 LEU A 698      26.460  46.770  61.040  1.00  0.00           H
ATOM   1770  HB2 LEU A 698      27.710  47.630  62.140  1.00  0.00           H
ATOM   1771  CG  LEU A 698      27.470  45.350  62.260  1.00  0.00           C
ATOM   1772  HG  LEU A 698      28.550  45.090  62.400  1.00  0.00           H
ATOM   1773  CD1 LEU A 698      26.750  45.520  63.620  1.00  0.00           C
ATOM   1774 HD11 LEU A 698      27.350  46.300  64.120  1.00  0.00           H
ATOM   1775 HD12 LEU A 698      26.760  44.520  64.120  1.00  0.00           H
ATOM   1776 HD13 LEU A 698      25.710  45.860  63.410  1.00  0.00           H
ATOM   1777  CD2 LEU A 698      26.790  44.220  61.450  1.00  0.00           C
ATOM   1778 HD21 LEU A 698      27.310  44.130  60.480  1.00  0.00           H
ATOM   1779 HD22 LEU A 698      25.700  44.390  61.290  1.00  0.00           H
ATOM   1780 HD23 LEU A 698      26.860  43.220  61.930  1.00  0.00           H
ATOM   1781  C   LEU A 698      28.090  47.730  59.190  1.00  0.00           C
ATOM   1782  O   LEU A 698      27.640  47.240  58.210  1.00  0.00           O
ATOM   1783  N   TRP A 699      28.060  49.060  59.360  1.00  0.00           N
ATOM   1784  HN  TRP A 699      28.290  49.470  60.230  1.00  0.00           H
ATOM   1785  CA  TRP A 699      27.490  49.940  58.350  1.00  0.00           C
ATOM   1786  HA  TRP A 699      26.640  49.570  57.790  1.00  0.00           H
ATOM   1787  CB  TRP A 699      27.000  51.220  59.100  1.00  0.00           C
ATOM   1788  HB1 TRP A 699      27.820  51.850  59.510  1.00  0.00           H
ATOM   1789  HB2 TRP A 699      26.300  51.000  59.940  1.00  0.00           H
ATOM   1790  CG  TRP A 699      26.160  52.100  58.210  1.00  0.00           C
ATOM   1791  CD1 TRP A 699      26.470  53.330  57.690  1.00  0.00           C
ATOM   1792  HD1 TRP A 699      27.400  53.820  57.970  1.00  0.00           H
ATOM   1793  NE1 TRP A 699      25.440  53.790  56.880  1.00  0.00           N
ATOM   1794  HE1 TRP A 699      25.400  54.660  56.440  1.00  0.00           H
ATOM   1795  CE2 TRP A 699      24.450  52.880  56.840  1.00  0.00           C
ATOM   1796  CD2 TRP A 699      24.870  51.760  57.650  1.00  0.00           C
ATOM   1797  CE3 TRP A 699      23.990  50.630  57.780  1.00  0.00           C
ATOM   1798  HE3 TRP A 699      24.300  49.750  58.310  1.00  0.00           H
ATOM   1799  CZ3 TRP A 699      22.770  50.630  57.030  1.00  0.00           C
ATOM   1800  HZ3 TRP A 699      22.140  49.760  57.090  1.00  0.00           H
ATOM   1801  CZ2 TRP A 699      23.270  52.870  56.070  1.00  0.00           C
ATOM   1802  HZ2 TRP A 699      23.090  53.670  55.360  1.00  0.00           H
ATOM   1803  CH2 TRP A 699      22.570  51.700  56.120  1.00  0.00           C
ATOM   1804  HH2 TRP A 699      21.690  51.620  55.500  1.00  0.00           H
ATOM   1805  C   TRP A 699      28.570  50.110  57.220  1.00  0.00           C
ATOM   1806  O   TRP A 699      28.120  50.380  56.080  1.00  0.00           O
ATOM   1807  N   THR A 700      29.810  49.930  57.600  1.00  0.00           N
ATOM   1808  HN  THR A 700      30.160  49.840  58.540  1.00  0.00           H
ATOM   1809  CA  THR A 700      30.970  50.060  56.630  1.00  0.00           C
ATOM   1810  HA  THR A 700      30.860  51.030  56.170  1.00  0.00           H
ATOM   1811  CB  THR A 700      32.410  50.110  57.200  1.00  0.00           C
ATOM   1812  HB  THR A 700      32.580  49.200  57.810  1.00  0.00           H
ATOM   1813  OG1 THR A 700      32.470  51.290  58.010  1.00  0.00           O
ATOM   1814  HG1 THR A 700      32.100  51.090  58.870  1.00  0.00           H
ATOM   1815  CG2 THR A 700      33.570  50.340  56.210  1.00  0.00           C
ATOM   1816 HG21 THR A 700      33.380  51.100  55.420  1.00  0.00           H
ATOM   1817 HG22 THR A 700      33.780  49.350  55.750  1.00  0.00           H
ATOM   1818 HG23 THR A 700      34.510  50.680  56.680  1.00  0.00           H
ATOM   1819  C   THR A 700      30.970  48.990  55.610  1.00  0.00           C
ATOM   1820  O   THR A 700      31.020  49.140  54.390  1.00  0.00           O
ATOM   1821  N   SER A 701      30.850  47.710  56.040  1.00  0.00           N
ATOM   1822  HN  SER A 701      30.680  47.670  57.030  1.00  0.00           H
ATOM   1823  CA  SER A 701      30.600  46.530  55.260  1.00  0.00           C
ATOM   1824  HA  SER A 701      31.460  46.520  54.610  1.00  0.00           H
ATOM   1825  CB  SER A 701      30.800  45.230  56.140  1.00  0.00           C
ATOM   1826  HB1 SER A 701      31.860  45.240  56.480  1.00  0.00           H
ATOM   1827  HB2 SER A 701      30.650  44.310  55.540  1.00  0.00           H
ATOM   1828  OG  SER A 701      29.830  45.280  57.240  1.00  0.00           O
ATOM   1829  HG1 SER A 701      30.100  46.060  57.730  1.00  0.00           H
ATOM   1830  C   SER A 701      29.310  46.520  54.450  1.00  0.00           C
ATOM   1831  O   SER A 701      29.280  46.080  53.310  1.00  0.00           O
ATOM   1832  N   PHE A 702      28.250  47.080  55.090  1.00  0.00           N
ATOM   1833  HN  PHE A 702      28.240  47.140  56.080  1.00  0.00           H
ATOM   1834  CA  PHE A 702      27.090  47.400  54.330  1.00  0.00           C
ATOM   1835  HA  PHE A 702      26.670  46.510  53.870  1.00  0.00           H
ATOM   1836  CB  PHE A 702      25.970  48.050  55.200  1.00  0.00           C
ATOM   1837  HB1 PHE A 702      26.380  49.040  55.490  1.00  0.00           H
ATOM   1838  HB2 PHE A 702      25.790  47.380  56.070  1.00  0.00           H
ATOM   1839  CG  PHE A 702      24.630  48.280  54.440  1.00  0.00           C
ATOM   1840  CD1 PHE A 702      24.450  49.630  53.950  1.00  0.00           C
ATOM   1841  HD1 PHE A 702      25.210  50.370  54.100  1.00  0.00           H
ATOM   1842  CE1 PHE A 702      23.410  49.950  53.030  1.00  0.00           C
ATOM   1843  HE1 PHE A 702      23.320  50.960  52.640  1.00  0.00           H
ATOM   1844  CZ  PHE A 702      22.550  48.840  52.630  1.00  0.00           C
ATOM   1845  HZ  PHE A 702      21.800  48.970  51.860  1.00  0.00           H
ATOM   1846  CD2 PHE A 702      23.770  47.280  54.020  1.00  0.00           C
ATOM   1847  HD2 PHE A 702      23.930  46.300  54.420  1.00  0.00           H
ATOM   1848  CE2 PHE A 702      22.700  47.550  53.140  1.00  0.00           C
ATOM   1849  HE2 PHE A 702      22.080  46.810  52.640  1.00  0.00           H
ATOM   1850  C   PHE A 702      27.260  48.340  53.050  1.00  0.00           C
ATOM   1851  O   PHE A 702      26.840  48.020  51.890  1.00  0.00           O
ATOM   1852  N   LEU A 703      27.900  49.490  53.200  1.00  0.00           N
ATOM   1853  HN  LEU A 703      28.320  49.740  54.070  1.00  0.00           H
ATOM   1854  CA  LEU A 703      28.200  50.370  52.120  1.00  0.00           C
ATOM   1855  HA  LEU A 703      27.300  50.510  51.530  1.00  0.00           H
ATOM   1856  CB  LEU A 703      28.730  51.750  52.700  1.00  0.00           C
ATOM   1857  HB1 LEU A 703      29.230  52.320  51.900  1.00  0.00           H
ATOM   1858  HB2 LEU A 703      29.560  51.550  53.420  1.00  0.00           H
ATOM   1859  CG  LEU A 703      27.730  52.620  53.460  1.00  0.00           C
ATOM   1860  HG  LEU A 703      27.260  52.030  54.260  1.00  0.00           H
ATOM   1861  CD1 LEU A 703      28.400  53.690  54.260  1.00  0.00           C
ATOM   1862 HD11 LEU A 703      29.200  53.350  54.940  1.00  0.00           H
ATOM   1863 HD12 LEU A 703      27.700  54.220  54.940  1.00  0.00           H
ATOM   1864 HD13 LEU A 703      28.840  54.470  53.590  1.00  0.00           H
ATOM   1865  CD2 LEU A 703      26.720  53.350  52.510  1.00  0.00           C
ATOM   1866 HD21 LEU A 703      25.940  53.840  53.130  1.00  0.00           H
ATOM   1867 HD22 LEU A 703      26.210  52.640  51.820  1.00  0.00           H
ATOM   1868 HD23 LEU A 703      27.160  54.130  51.860  1.00  0.00           H
ATOM   1869  C   LEU A 703      29.140  49.760  51.110  1.00  0.00           C
ATOM   1870  O   LEU A 703      28.900  49.970  49.930  1.00  0.00           O
ATOM   1871  N   CYS A 704      30.170  48.970  51.520  1.00  0.00           N
ATOM   1872  HN  CYS A 704      30.340  48.840  52.490  1.00  0.00           H
ATOM   1873  CA  CYS A 704      31.010  48.260  50.620  1.00  0.00           C
ATOM   1874  HA  CYS A 704      31.430  49.070  50.030  1.00  0.00           H
ATOM   1875  CB  CYS A 704      32.030  47.390  51.420  1.00  0.00           C
ATOM   1876  HB1 CYS A 704      32.510  46.690  50.700  1.00  0.00           H
ATOM   1877  HB2 CYS A 704      31.510  46.770  52.180  1.00  0.00           H
ATOM   1878  SG  CYS A 704      33.330  48.490  52.070  1.00  0.00           S
ATOM   1879  HG1 CYS A 704      32.440  49.090  52.820  1.00  0.00           H
ATOM   1880  C   CYS A 704      30.260  47.330  49.700  1.00  0.00           C
ATOM   1881  O   CYS A 704      30.470  47.380  48.510  1.00  0.00           O
ATOM   1882  N   ILE A 705      29.320  46.520  50.220  1.00  0.00           N
ATOM   1883  HN  ILE A 705      29.270  46.460  51.210  1.00  0.00           H
ATOM   1884  CA  ILE A 705      28.390  45.770  49.400  1.00  0.00           C
ATOM   1885  HA  ILE A 705      29.080  45.090  48.920  1.00  0.00           H
ATOM   1886  CB  ILE A 705      27.530  44.880  50.280  1.00  0.00           C
ATOM   1887  HB  ILE A 705      26.990  45.510  51.010  1.00  0.00           H
ATOM   1888  CG2 ILE A 705      26.460  44.190  49.400  1.00  0.00           C
ATOM   1889 HG21 ILE A 705      27.070  43.640  48.640  1.00  0.00           H
ATOM   1890 HG22 ILE A 705      25.780  44.960  49.010  1.00  0.00           H
ATOM   1891 HG23 ILE A 705      25.850  43.460  49.980  1.00  0.00           H
ATOM   1892  CG1 ILE A 705      28.470  43.850  51.040  1.00  0.00           C
ATOM   1893 HG11 ILE A 705      29.500  44.210  51.270  1.00  0.00           H
ATOM   1894 HG12 ILE A 705      28.700  43.060  50.290  1.00  0.00           H
ATOM   1895  CD  ILE A 705      27.900  43.030  52.260  1.00  0.00           C
ATOM   1896  HD1 ILE A 705      28.730  42.360  52.540  1.00  0.00           H
ATOM   1897  HD2 ILE A 705      26.950  42.480  52.080  1.00  0.00           H
ATOM   1898  HD3 ILE A 705      27.710  43.780  53.070  1.00  0.00           H
ATOM   1899  C   ILE A 705      27.550  46.660  48.460  1.00  0.00           C
ATOM   1900  O   ILE A 705      27.480  46.390  47.280  1.00  0.00           O
ATOM   1901  N   VAL A 706      26.960  47.760  48.930  1.00  0.00           N
ATOM   1902  HN  VAL A 706      26.930  47.960  49.910  1.00  0.00           H
ATOM   1903  CA  VAL A 706      26.300  48.720  48.030  1.00  0.00           C
ATOM   1904  HA  VAL A 706      25.560  48.010  47.710  1.00  0.00           H
ATOM   1905  CB  VAL A 706      25.560  49.770  48.860  1.00  0.00           C
ATOM   1906  HB  VAL A 706      26.290  50.200  49.570  1.00  0.00           H
ATOM   1907  CG1 VAL A 706      25.100  50.920  47.880  1.00  0.00           C
ATOM   1908 HG11 VAL A 706      24.610  50.480  46.990  1.00  0.00           H
ATOM   1909 HG12 VAL A 706      25.990  51.510  47.560  1.00  0.00           H
ATOM   1910 HG13 VAL A 706      24.290  51.390  48.470  1.00  0.00           H
ATOM   1911  CG2 VAL A 706      24.390  49.040  49.510  1.00  0.00           C
ATOM   1912 HG21 VAL A 706      23.710  48.500  48.800  1.00  0.00           H
ATOM   1913 HG22 VAL A 706      23.780  49.840  49.980  1.00  0.00           H
ATOM   1914 HG23 VAL A 706      24.740  48.430  50.370  1.00  0.00           H
ATOM   1915  C   VAL A 706      27.210  49.270  46.890  1.00  0.00           C
ATOM   1916  O   VAL A 706      26.720  49.640  45.800  1.00  0.00           O
ATOM   1917  N   LEU A 707      28.550  49.440  47.190  1.00  0.00           N
ATOM   1918  HN  LEU A 707      28.770  49.310  48.150  1.00  0.00           H
ATOM   1919  CA  LEU A 707      29.560  49.870  46.200  1.00  0.00           C
ATOM   1920  HA  LEU A 707      29.110  50.780  45.820  1.00  0.00           H
ATOM   1921  CB  LEU A 707      30.930  50.230  46.840  1.00  0.00           C
ATOM   1922  HB1 LEU A 707      31.640  50.270  45.990  1.00  0.00           H
ATOM   1923  HB2 LEU A 707      31.110  49.470  47.630  1.00  0.00           H
ATOM   1924  CG  LEU A 707      30.950  51.650  47.530  1.00  0.00           C
ATOM   1925  HG  LEU A 707      30.050  51.800  48.150  1.00  0.00           H
ATOM   1926  CD1 LEU A 707      32.150  51.770  48.450  1.00  0.00           C
ATOM   1927 HD11 LEU A 707      31.780  51.820  49.490  1.00  0.00           H
ATOM   1928 HD12 LEU A 707      32.740  52.700  48.280  1.00  0.00           H
ATOM   1929 HD13 LEU A 707      32.810  50.890  48.320  1.00  0.00           H
ATOM   1930  CD2 LEU A 707      31.120  52.690  46.390  1.00  0.00           C
ATOM   1931 HD21 LEU A 707      30.320  52.520  45.640  1.00  0.00           H
ATOM   1932 HD22 LEU A 707      32.120  52.620  45.930  1.00  0.00           H
ATOM   1933 HD23 LEU A 707      31.010  53.740  46.750  1.00  0.00           H
ATOM   1934  C   LEU A 707      29.750  48.860  45.130  1.00  0.00           C
ATOM   1935  O   LEU A 707      29.890  49.200  43.970  1.00  0.00           O
ATOM   1936  N   VAL A 708      29.690  47.590  45.470  1.00  0.00           N
ATOM   1937  HN  VAL A 708      29.730  47.430  46.450  1.00  0.00           H
ATOM   1938  CA  VAL A 708      29.760  46.470  44.550  1.00  0.00           C
ATOM   1939  HA  VAL A 708      30.600  46.690  43.910  1.00  0.00           H
ATOM   1940  CB  VAL A 708      29.940  45.110  45.400  1.00  0.00           C
ATOM   1941  HB  VAL A 708      29.050  44.940  46.040  1.00  0.00           H
ATOM   1942  CG1 VAL A 708      30.020  43.990  44.320  1.00  0.00           C
ATOM   1943 HG11 VAL A 708      30.600  44.240  43.410  1.00  0.00           H
ATOM   1944 HG12 VAL A 708      28.980  43.790  43.960  1.00  0.00           H
ATOM   1945 HG13 VAL A 708      30.450  43.060  44.760  1.00  0.00           H
ATOM   1946  CG2 VAL A 708      31.290  45.140  46.150  1.00  0.00           C
ATOM   1947 HG21 VAL A 708      31.410  44.590  47.110  1.00  0.00           H
ATOM   1948 HG22 VAL A 708      31.590  46.170  46.440  1.00  0.00           H
ATOM   1949 HG23 VAL A 708      32.060  44.840  45.410  1.00  0.00           H
ATOM   1950  C   VAL A 708      28.480  46.510  43.670  1.00  0.00           C
ATOM   1951  O   VAL A 708      28.460  46.490  42.470  1.00  0.00           O
ATOM   1952  N   ALA A 709      27.330  46.640  44.350  1.00  0.00           N
ATOM   1953  HN  ALA A 709      27.390  46.780  45.340  1.00  0.00           H
ATOM   1954  CA  ALA A 709      25.990  46.510  43.730  1.00  0.00           C
ATOM   1955  HA  ALA A 709      26.040  45.520  43.300  1.00  0.00           H
ATOM   1956  CB  ALA A 709      24.770  46.620  44.770  1.00  0.00           C
ATOM   1957  HB1 ALA A 709      23.850  46.610  44.140  1.00  0.00           H
ATOM   1958  HB2 ALA A 709      24.810  47.630  45.220  1.00  0.00           H
ATOM   1959  HB3 ALA A 709      24.710  45.730  45.430  1.00  0.00           H
ATOM   1960  C   ALA A 709      25.770  47.590  42.730  1.00  0.00           C
ATOM   1961  O   ALA A 709      25.190  47.320  41.690  1.00  0.00           O
ATOM   1962  N   THR A 710      26.200  48.830  42.980  1.00  0.00           N
ATOM   1963  HN  THR A 710      26.520  49.080  43.900  1.00  0.00           H
ATOM   1964  CA  THR A 710      26.120  50.020  42.060  1.00  0.00           C
ATOM   1965  HA  THR A 710      25.120  49.970  41.640  1.00  0.00           H
ATOM   1966  CB  THR A 710      26.110  51.410  42.720  1.00  0.00           C
ATOM   1967  HB  THR A 710      25.990  52.180  41.920  1.00  0.00           H
ATOM   1968  OG1 THR A 710      27.200  51.680  43.600  1.00  0.00           O
ATOM   1969  HG1 THR A 710      27.120  50.930  44.210  1.00  0.00           H
ATOM   1970  CG2 THR A 710      24.830  51.370  43.640  1.00  0.00           C
ATOM   1971 HG21 THR A 710      24.720  52.290  44.260  1.00  0.00           H
ATOM   1972 HG22 THR A 710      24.900  50.430  44.250  1.00  0.00           H
ATOM   1973 HG23 THR A 710      23.940  51.240  42.980  1.00  0.00           H
ATOM   1974  C   THR A 710      27.100  50.060  40.930  1.00  0.00           C
ATOM   1975  O   THR A 710      26.870  50.760  39.960  1.00  0.00           O
ATOM   1976  N   ASP A 711      28.190  49.200  41.050  1.00  0.00           N
ATOM   1977  HN  ASP A 711      28.180  48.570  41.820  1.00  0.00           H
ATOM   1978  CA  ASP A 711      29.390  49.190  40.220  1.00  0.00           C
ATOM   1979  HA  ASP A 711      29.960  48.420  40.700  1.00  0.00           H
ATOM   1980  CB  ASP A 711      29.170  48.720  38.700  1.00  0.00           C
ATOM   1981  HB1 ASP A 711      28.460  49.460  38.270  1.00  0.00           H
ATOM   1982  HB2 ASP A 711      28.760  47.690  38.700  1.00  0.00           H
ATOM   1983  CG  ASP A 711      30.410  48.640  37.820  1.00  0.00           C
ATOM   1984  OD1 ASP A 711      30.320  48.180  36.690  1.00  0.00           O
ATOM   1985  OD2 ASP A 711      31.550  49.130  38.190  1.00  0.00           O
ATOM   1986  C   ASP A 711      30.230  50.490  40.410  1.00  0.00           C
ATOM   1987  O   ASP A 711      29.760  51.550  40.090  1.00  0.00           O
ATOM   1988  N   ALA A 712      31.410  50.350  40.960  1.00  0.00           N
ATOM   1989  HN  ALA A 712      31.740  49.420  41.090  1.00  0.00           H
ATOM   1990  CA  ALA A 712      32.270  51.430  41.540  1.00  0.00           C
ATOM   1991  HA  ALA A 712      31.780  52.390  41.550  1.00  0.00           H
ATOM   1992  CB  ALA A 712      32.490  50.980  43.010  1.00  0.00           C
ATOM   1993  HB1 ALA A 712      32.880  49.940  43.050  1.00  0.00           H
ATOM   1994  HB2 ALA A 712      31.520  51.090  43.540  1.00  0.00           H
ATOM   1995  HB3 ALA A 712      33.130  51.740  43.520  1.00  0.00           H
ATOM   1996  C   ALA A 712      33.620  51.480  40.740  1.00  0.00           C
ATOM   1997  O   ALA A 712      34.500  52.330  40.930  1.00  0.00           O
ATOM   1998  N   SER A 713      33.710  50.630  39.680  1.00  0.00           N
ATOM   1999  HN  SER A 713      32.990  49.990  39.440  1.00  0.00           H
ATOM   2000  CA  SER A 713      34.930  50.670  38.930  1.00  0.00           C
ATOM   2001  HA  SER A 713      35.720  50.590  39.660  1.00  0.00           H
ATOM   2002  CB  SER A 713      35.050  49.460  37.940  1.00  0.00           C
ATOM   2003  HB1 SER A 713      35.060  48.510  38.510  1.00  0.00           H
ATOM   2004  HB2 SER A 713      36.000  49.570  37.380  1.00  0.00           H
ATOM   2005  OG  SER A 713      33.880  49.450  37.050  1.00  0.00           O
ATOM   2006  HG1 SER A 713      33.130  49.140  37.570  1.00  0.00           H
ATOM   2007  C   SER A 713      35.260  51.980  38.150  1.00  0.00           C
ATOM   2008  O   SER A 713      36.470  52.360  38.150  1.00  0.00           O
ATOM   2009  N   SER A 714      34.270  52.660  37.630  1.00  0.00           N
ATOM   2010  HN  SER A 714      33.350  52.290  37.730  1.00  0.00           H
ATOM   2011  CA  SER A 714      34.410  54.010  36.940  1.00  0.00           C
ATOM   2012  HA  SER A 714      35.240  53.850  36.270  1.00  0.00           H
ATOM   2013  CB  SER A 714      33.300  54.480  35.960  1.00  0.00           C
ATOM   2014  HB1 SER A 714      33.050  53.560  35.400  1.00  0.00           H
ATOM   2015  HB2 SER A 714      33.680  55.220  35.220  1.00  0.00           H
ATOM   2016  OG  SER A 714      32.120  55.030  36.500  1.00  0.00           O
ATOM   2017  HG1 SER A 714      31.530  55.130  35.740  1.00  0.00           H
ATOM   2018  C   SER A 714      34.760  55.100  37.910  1.00  0.00           C
ATOM   2019  O   SER A 714      35.530  55.990  37.680  1.00  0.00           O
ATOM   2020  N   LEU A 715      34.250  55.040  39.180  1.00  0.00           N
ATOM   2021  HN  LEU A 715      33.570  54.340  39.360  1.00  0.00           H
ATOM   2022  CA  LEU A 715      34.640  55.980  40.200  1.00  0.00           C
ATOM   2023  HA  LEU A 715      34.400  56.990  39.880  1.00  0.00           H
ATOM   2024  CB  LEU A 715      33.810  55.620  41.490  1.00  0.00           C
ATOM   2025  HB1 LEU A 715      34.260  56.270  42.270  1.00  0.00           H
ATOM   2026  HB2 LEU A 715      34.040  54.540  41.630  1.00  0.00           H
ATOM   2027  CG  LEU A 715      32.290  55.910  41.540  1.00  0.00           C
ATOM   2028  HG  LEU A 715      31.870  55.030  41.030  1.00  0.00           H
ATOM   2029  CD1 LEU A 715      31.640  55.810  42.900  1.00  0.00           C
ATOM   2030 HD11 LEU A 715      30.550  56.000  42.800  1.00  0.00           H
ATOM   2031 HD12 LEU A 715      32.080  56.550  43.630  1.00  0.00           H
ATOM   2032 HD13 LEU A 715      31.700  54.780  43.290  1.00  0.00           H
ATOM   2033  CD2 LEU A 715      31.860  57.170  40.720  1.00  0.00           C
ATOM   2034 HD21 LEU A 715      32.160  57.060  39.660  1.00  0.00           H
ATOM   2035 HD22 LEU A 715      32.350  58.030  41.230  1.00  0.00           H
ATOM   2036 HD23 LEU A 715      30.750  57.270  40.770  1.00  0.00           H
ATOM   2037  C   LEU A 715      36.160  55.970  40.550  1.00  0.00           C
ATOM   2038  O   LEU A 715      36.760  57.070  40.720  1.00  0.00           O
ATOM   2039  N   VAL A 716      36.730  54.700  40.640  1.00  0.00           N
ATOM   2040  HN  VAL A 716      36.280  53.820  40.530  1.00  0.00           H
ATOM   2041  CA  VAL A 716      38.160  54.500  40.800  1.00  0.00           C
ATOM   2042  HA  VAL A 716      38.370  54.970  41.750  1.00  0.00           H
ATOM   2043  CB  VAL A 716      38.540  52.980  40.980  1.00  0.00           C
ATOM   2044  HB  VAL A 716      38.250  52.350  40.120  1.00  0.00           H
ATOM   2045  CG1 VAL A 716      40.090  52.740  41.270  1.00  0.00           C
ATOM   2046 HG11 VAL A 716      40.420  53.330  42.160  1.00  0.00           H
ATOM   2047 HG12 VAL A 716      40.780  53.030  40.450  1.00  0.00           H
ATOM   2048 HG13 VAL A 716      40.250  51.670  41.500  1.00  0.00           H
ATOM   2049  CG2 VAL A 716      37.800  52.400  42.180  1.00  0.00           C
ATOM   2050 HG21 VAL A 716      36.690  52.380  42.070  1.00  0.00           H
ATOM   2051 HG22 VAL A 716      37.970  53.020  43.090  1.00  0.00           H
ATOM   2052 HG23 VAL A 716      38.250  51.390  42.290  1.00  0.00           H
ATOM   2053  C   VAL A 716      39.060  55.120  39.770  1.00  0.00           C
ATOM   2054  O   VAL A 716      40.150  55.590  40.120  1.00  0.00           O
ATOM   2055  N   CYS A 717      38.610  55.100  38.490  1.00  0.00           N
ATOM   2056  HN  CYS A 717      37.800  54.540  38.310  1.00  0.00           H
ATOM   2057  CA  CYS A 717      39.240  55.880  37.410  1.00  0.00           C
ATOM   2058  HA  CYS A 717      40.230  55.500  37.240  1.00  0.00           H
ATOM   2059  CB  CYS A 717      38.470  55.620  36.120  1.00  0.00           C
ATOM   2060  HB1 CYS A 717      39.060  56.170  35.360  1.00  0.00           H
ATOM   2061  HB2 CYS A 717      37.490  56.140  36.080  1.00  0.00           H
ATOM   2062  SG  CYS A 717      38.120  53.830  35.770  1.00  0.00           S
ATOM   2063  HG1 CYS A 717      36.880  53.910  36.210  1.00  0.00           H
ATOM   2064  C   CYS A 717      39.400  57.410  37.600  1.00  0.00           C
ATOM   2065  O   CYS A 717      40.390  58.000  37.230  1.00  0.00           O
ATOM   2066  N   TYR A 718      38.370  58.010  38.200  1.00  0.00           N
ATOM   2067  HN  TYR A 718      37.480  57.600  38.360  1.00  0.00           H
ATOM   2068  CA  TYR A 718      38.260  59.450  38.270  1.00  0.00           C
ATOM   2069  HA  TYR A 718      38.700  59.840  37.360  1.00  0.00           H
ATOM   2070  CB  TYR A 718      36.780  59.950  38.260  1.00  0.00           C
ATOM   2071  HB1 TYR A 718      36.910  61.050  38.170  1.00  0.00           H
ATOM   2072  HB2 TYR A 718      36.300  59.650  39.210  1.00  0.00           H
ATOM   2073  CG  TYR A 718      36.030  59.400  37.010  1.00  0.00           C
ATOM   2074  CD1 TYR A 718      34.610  59.230  37.160  1.00  0.00           C
ATOM   2075  HD1 TYR A 718      34.130  59.530  38.080  1.00  0.00           H
ATOM   2076  CE1 TYR A 718      33.840  58.630  36.130  1.00  0.00           C
ATOM   2077  HE1 TYR A 718      32.780  58.530  36.290  1.00  0.00           H
ATOM   2078  CZ  TYR A 718      34.480  58.270  34.930  1.00  0.00           C
ATOM   2079  OH  TYR A 718      33.650  57.670  34.000  1.00  0.00           O
ATOM   2080  HH  TYR A 718      32.880  57.270  34.400  1.00  0.00           H
ATOM   2081  CD2 TYR A 718      36.610  58.990  35.800  1.00  0.00           C
ATOM   2082  HD2 TYR A 718      37.640  59.250  35.620  1.00  0.00           H
ATOM   2083  CE2 TYR A 718      35.860  58.460  34.780  1.00  0.00           C
ATOM   2084  HE2 TYR A 718      36.290  58.180  33.830  1.00  0.00           H
ATOM   2085  C   TYR A 718      38.990  59.980  39.540  1.00  0.00           C
ATOM   2086  O   TYR A 718      38.940  61.180  39.730  1.00  0.00           O
ATOM   2087  N   ILE A 719      39.620  59.090  40.350  1.00  0.00           N
ATOM   2088  HN  ILE A 719      39.610  58.110  40.210  1.00  0.00           H
ATOM   2089  CA  ILE A 719      40.430  59.430  41.510  1.00  0.00           C
ATOM   2090  HA  ILE A 719      39.840  60.130  42.090  1.00  0.00           H
ATOM   2091  CB  ILE A 719      40.810  58.230  42.400  1.00  0.00           C
ATOM   2092  HB  ILE A 719      41.380  57.510  41.760  1.00  0.00           H
ATOM   2093  CG2 ILE A 719      41.770  58.540  43.510  1.00  0.00           C
ATOM   2094 HG21 ILE A 719      42.050  57.690  44.170  1.00  0.00           H
ATOM   2095 HG22 ILE A 719      41.310  59.420  44.020  1.00  0.00           H
ATOM   2096 HG23 ILE A 719      42.750  58.840  43.100  1.00  0.00           H
ATOM   2097  CG1 ILE A 719      39.560  57.410  42.900  1.00  0.00           C
ATOM   2098 HG11 ILE A 719      40.020  56.520  43.360  1.00  0.00           H
ATOM   2099 HG12 ILE A 719      38.990  56.990  42.020  1.00  0.00           H
ATOM   2100  CD  ILE A 719      38.680  57.940  44.050  1.00  0.00           C
ATOM   2101  HD1 ILE A 719      37.670  57.490  44.160  1.00  0.00           H
ATOM   2102  HD2 ILE A 719      38.520  59.030  43.940  1.00  0.00           H
ATOM   2103  HD3 ILE A 719      39.190  57.720  45.000  1.00  0.00           H
ATOM   2104  C   ILE A 719      41.630  60.270  41.040  1.00  0.00           C
ATOM   2105  O   ILE A 719      41.990  61.270  41.630  1.00  0.00           O
ATOM   2106  N   THR A 720      42.220  59.960  39.920  1.00  0.00           N
ATOM   2107  HN  THR A 720      41.950  59.190  39.340  1.00  0.00           H
ATOM   2108  CA  THR A 720      43.270  60.690  39.230  1.00  0.00           C
ATOM   2109  HA  THR A 720      43.220  60.260  38.230  1.00  0.00           H
ATOM   2110  CB  THR A 720      43.200  62.120  38.850  1.00  0.00           C
ATOM   2111  HB  THR A 720      44.050  62.350  38.190  1.00  0.00           H
ATOM   2112  OG1 THR A 720      43.240  62.940  39.990  1.00  0.00           O
ATOM   2113  HG1 THR A 720      42.530  62.610  40.550  1.00  0.00           H
ATOM   2114  CG2 THR A 720      41.920  62.330  38.030  1.00  0.00           C
ATOM   2115 HG21 THR A 720      41.860  61.810  37.050  1.00  0.00           H
ATOM   2116 HG22 THR A 720      41.890  63.410  37.760  1.00  0.00           H
ATOM   2117 HG23 THR A 720      40.990  62.080  38.590  1.00  0.00           H
ATOM   2118  C   THR A 720      44.640  60.360  39.840  1.00  0.00           C
ATOM   2119  O   THR A 720      44.750  59.970  41.010  1.00  0.00           O
ATOM   2120  N   ARG A 721      45.750  60.520  39.050  1.00  0.00           N
ATOM   2121  HN  ARG A 721      45.780  60.830  38.100  1.00  0.00           H
ATOM   2122  CA  ARG A 721      47.000  60.190  39.450  1.00  0.00           C
ATOM   2123  HA  ARG A 721      46.980  59.440  40.220  1.00  0.00           H
ATOM   2124  CB  ARG A 721      47.840  59.480  38.310  1.00  0.00           C
ATOM   2125  HB1 ARG A 721      48.830  59.130  38.680  1.00  0.00           H
ATOM   2126  HB2 ARG A 721      48.140  60.360  37.700  1.00  0.00           H
ATOM   2127  CG  ARG A 721      47.090  58.390  37.580  1.00  0.00           C
ATOM   2128  HG1 ARG A 721      46.410  58.930  36.890  1.00  0.00           H
ATOM   2129  HG2 ARG A 721      46.460  57.930  38.370  1.00  0.00           H
ATOM   2130  CD  ARG A 721      47.890  57.410  36.720  1.00  0.00           C
ATOM   2131  HD1 ARG A 721      48.570  58.030  36.100  1.00  0.00           H
ATOM   2132  HD2 ARG A 721      47.370  56.700  36.050  1.00  0.00           H
ATOM   2133  NE  ARG A 721      48.700  56.680  37.720  1.00  0.00           N
ATOM   2134  HE  ARG A 721      48.370  56.560  38.660  1.00  0.00           H
ATOM   2135  CZ  ARG A 721      49.740  55.930  37.480  1.00  0.00           C
ATOM   2136  NH1 ARG A 721      50.170  55.760  36.280  1.00  0.00           N
ATOM   2137 HH11 ARG A 721      49.960  56.330  35.480  1.00  0.00           H
ATOM   2138 HH12 ARG A 721      50.940  55.130  36.190  1.00  0.00           H
ATOM   2139  NH2 ARG A 721      50.360  55.310  38.480  1.00  0.00           N
ATOM   2140 HH21 ARG A 721      49.980  55.360  39.400  1.00  0.00           H
ATOM   2141 HH22 ARG A 721      51.260  54.880  38.420  1.00  0.00           H
ATOM   2142  C   ARG A 721      47.770  61.370  40.140  1.00  0.00           C
ATOM   2143  O   ARG A 721      48.780  61.200  40.850  1.00  0.00           O
ATOM   2144  N   PHE A 722      47.260  62.590  40.150  1.00  0.00           N
ATOM   2145  HN  PHE A 722      46.500  62.850  39.560  1.00  0.00           H
ATOM   2146  CA  PHE A 722      47.650  63.730  41.050  1.00  0.00           C
ATOM   2147  HA  PHE A 722      48.670  64.060  40.940  1.00  0.00           H
ATOM   2148  CB  PHE A 722      46.990  64.960  40.430  1.00  0.00           C
ATOM   2149  HB1 PHE A 722      45.930  64.740  40.170  1.00  0.00           H
ATOM   2150  HB2 PHE A 722      47.600  65.230  39.550  1.00  0.00           H
ATOM   2151  CG  PHE A 722      46.760  66.150  41.330  1.00  0.00           C
ATOM   2152  CD1 PHE A 722      47.510  67.340  41.070  1.00  0.00           C
ATOM   2153  HD1 PHE A 722      48.130  67.460  40.200  1.00  0.00           H
ATOM   2154  CE1 PHE A 722      47.280  68.500  41.810  1.00  0.00           C
ATOM   2155  HE1 PHE A 722      47.770  69.430  41.540  1.00  0.00           H
ATOM   2156  CZ  PHE A 722      46.390  68.560  42.830  1.00  0.00           C
ATOM   2157  HZ  PHE A 722      46.320  69.420  43.480  1.00  0.00           H
ATOM   2158  CD2 PHE A 722      45.830  66.250  42.390  1.00  0.00           C
ATOM   2159  HD2 PHE A 722      45.190  65.400  42.530  1.00  0.00           H
ATOM   2160  CE2 PHE A 722      45.590  67.410  43.140  1.00  0.00           C
ATOM   2161  HE2 PHE A 722      44.910  67.480  43.960  1.00  0.00           H
ATOM   2162  C   PHE A 722      47.360  63.280  42.500  1.00  0.00           C
ATOM   2163  O   PHE A 722      48.220  63.360  43.350  1.00  0.00           O
ATOM   2164  N   THR A 723      46.150  62.810  42.770  1.00  0.00           N
ATOM   2165  HN  THR A 723      45.340  62.860  42.200  1.00  0.00           H
ATOM   2166  CA  THR A 723      45.760  62.450  44.110  1.00  0.00           C
ATOM   2167  HA  THR A 723      45.920  63.240  44.840  1.00  0.00           H
ATOM   2168  CB  THR A 723      44.230  62.220  44.020  1.00  0.00           C
ATOM   2169  HB  THR A 723      44.010  61.320  43.410  1.00  0.00           H
ATOM   2170  OG1 THR A 723      43.580  63.310  43.370  1.00  0.00           O
ATOM   2171  HG1 THR A 723      42.820  62.810  43.090  1.00  0.00           H
ATOM   2172  CG2 THR A 723      43.540  62.100  45.310  1.00  0.00           C
ATOM   2173 HG21 THR A 723      43.970  61.310  45.970  1.00  0.00           H
ATOM   2174 HG22 THR A 723      42.480  61.790  45.160  1.00  0.00           H
ATOM   2175 HG23 THR A 723      43.540  63.070  45.860  1.00  0.00           H
ATOM   2176  C   THR A 723      46.410  61.230  44.650  1.00  0.00           C
ATOM   2177  O   THR A 723      46.770  61.190  45.840  1.00  0.00           O
ATOM   2178  N   GLU A 724      46.790  60.380  43.670  1.00  0.00           N
ATOM   2179  HN  GLU A 724      46.530  60.540  42.720  1.00  0.00           H
ATOM   2180  CA  GLU A 724      47.490  59.150  43.860  1.00  0.00           C
ATOM   2181  HA  GLU A 724      46.870  58.590  44.550  1.00  0.00           H
ATOM   2182  CB  GLU A 724      47.480  58.430  42.570  1.00  0.00           C
ATOM   2183  HB1 GLU A 724      48.200  58.950  41.910  1.00  0.00           H
ATOM   2184  HB2 GLU A 724      46.450  58.320  42.140  1.00  0.00           H
ATOM   2185  CG  GLU A 724      47.970  56.970  42.600  1.00  0.00           C
ATOM   2186  HG1 GLU A 724      47.190  56.260  42.940  1.00  0.00           H
ATOM   2187  HG2 GLU A 724      48.900  57.000  43.200  1.00  0.00           H
ATOM   2188  CD  GLU A 724      48.420  56.450  41.250  1.00  0.00           C
ATOM   2189  OE1 GLU A 724      49.690  56.410  40.970  1.00  0.00           O
ATOM   2190  OE2 GLU A 724      47.530  56.220  40.350  1.00  0.00           O
ATOM   2191  C   GLU A 724      48.890  59.420  44.440  1.00  0.00           C
ATOM   2192  O   GLU A 724      49.350  58.770  45.360  1.00  0.00           O
ATOM   2193  N   GLU A 725      49.570  60.340  43.760  1.00  0.00           N
ATOM   2194  HN  GLU A 725      49.050  60.750  43.000  1.00  0.00           H
ATOM   2195  CA  GLU A 725      50.890  60.840  44.030  1.00  0.00           C
ATOM   2196  HA  GLU A 725      51.540  59.970  43.910  1.00  0.00           H
ATOM   2197  CB  GLU A 725      51.280  61.790  42.840  1.00  0.00           C
ATOM   2198  HB1 GLU A 725      50.540  62.540  42.500  1.00  0.00           H
ATOM   2199  HB2 GLU A 725      51.380  61.000  42.060  1.00  0.00           H
ATOM   2200  CG  GLU A 725      52.650  62.470  43.020  1.00  0.00           C
ATOM   2201  HG1 GLU A 725      53.330  61.780  43.570  1.00  0.00           H
ATOM   2202  HG2 GLU A 725      52.630  63.440  43.560  1.00  0.00           H
ATOM   2203  CD  GLU A 725      53.340  62.690  41.640  1.00  0.00           C
ATOM   2204  OE1 GLU A 725      53.680  61.750  40.930  1.00  0.00           O
ATOM   2205  OE2 GLU A 725      53.490  63.860  41.240  1.00  0.00           O
ATOM   2206  C   GLU A 725      50.960  61.460  45.410  1.00  0.00           C
ATOM   2207  O   GLU A 725      51.920  61.260  46.150  1.00  0.00           O
ATOM   2208  N   ALA A 726      50.010  62.280  45.740  1.00  0.00           N
ATOM   2209  HN  ALA A 726      49.230  62.420  45.120  1.00  0.00           H
ATOM   2210  CA  ALA A 726      49.940  63.090  46.970  1.00  0.00           C
ATOM   2211  HA  ALA A 726      50.840  63.660  47.090  1.00  0.00           H
ATOM   2212  CB  ALA A 726      48.620  63.890  47.020  1.00  0.00           C
ATOM   2213  HB1 ALA A 726      48.660  64.740  46.300  1.00  0.00           H
ATOM   2214  HB2 ALA A 726      48.490  64.440  47.980  1.00  0.00           H
ATOM   2215  HB3 ALA A 726      47.690  63.370  46.740  1.00  0.00           H
ATOM   2216  C   ALA A 726      49.800  62.080  48.110  1.00  0.00           C
ATOM   2217  O   ALA A 726      50.480  62.150  49.070  1.00  0.00           O
ATOM   2218  N   PHE A 727      48.950  61.070  47.940  1.00  0.00           N
ATOM   2219  HN  PHE A 727      48.440  61.090  47.080  1.00  0.00           H
ATOM   2220  CA  PHE A 727      48.640  60.120  48.960  1.00  0.00           C
ATOM   2221  HA  PHE A 727      48.470  60.650  49.890  1.00  0.00           H
ATOM   2222  CB  PHE A 727      47.380  59.340  48.520  1.00  0.00           C
ATOM   2223  HB1 PHE A 727      47.640  58.810  47.590  1.00  0.00           H
ATOM   2224  HB2 PHE A 727      46.490  60.000  48.370  1.00  0.00           H
ATOM   2225  CG  PHE A 727      46.980  58.330  49.550  1.00  0.00           C
ATOM   2226  CD1 PHE A 727      46.840  58.680  50.900  1.00  0.00           C
ATOM   2227  HD1 PHE A 727      47.000  59.690  51.240  1.00  0.00           H
ATOM   2228  CE1 PHE A 727      46.400  57.700  51.870  1.00  0.00           C
ATOM   2229  HE1 PHE A 727      46.320  58.050  52.890  1.00  0.00           H
ATOM   2230  CZ  PHE A 727      46.030  56.350  51.560  1.00  0.00           C
ATOM   2231  HZ  PHE A 727      45.660  55.610  52.240  1.00  0.00           H
ATOM   2232  CD2 PHE A 727      46.720  57.010  49.170  1.00  0.00           C
ATOM   2233  HD2 PHE A 727      46.890  56.570  48.210  1.00  0.00           H
ATOM   2234  CE2 PHE A 727      46.260  56.060  50.170  1.00  0.00           C
ATOM   2235  HE2 PHE A 727      45.920  55.070  49.890  1.00  0.00           H
ATOM   2236  C   PHE A 727      49.840  59.330  49.300  1.00  0.00           C
ATOM   2237  O   PHE A 727      50.180  59.090  50.450  1.00  0.00           O
ATOM   2238  N   ALA A 728      50.540  58.920  48.260  1.00  0.00           N
ATOM   2239  HN  ALA A 728      50.260  59.350  47.410  1.00  0.00           H
ATOM   2240  CA  ALA A 728      51.690  58.030  48.350  1.00  0.00           C
ATOM   2241  HA  ALA A 728      51.380  57.170  48.940  1.00  0.00           H
ATOM   2242  CB  ALA A 728      52.130  57.560  46.960  1.00  0.00           C
ATOM   2243  HB1 ALA A 728      51.260  57.120  46.440  1.00  0.00           H
ATOM   2244  HB2 ALA A 728      52.950  56.810  47.070  1.00  0.00           H
ATOM   2245  HB3 ALA A 728      52.490  58.460  46.420  1.00  0.00           H
ATOM   2246  C   ALA A 728      52.920  58.710  49.070  1.00  0.00           C
ATOM   2247  O   ALA A 728      53.570  58.210  49.960  1.00  0.00           O
ATOM   2248  N   ALA A 729      53.200  59.940  48.730  1.00  0.00           N
ATOM   2249  HN  ALA A 729      52.740  60.450  48.010  1.00  0.00           H
ATOM   2250  CA  ALA A 729      54.240  60.750  49.380  1.00  0.00           C
ATOM   2251  HA  ALA A 729      55.230  60.330  49.420  1.00  0.00           H
ATOM   2252  CB  ALA A 729      54.350  62.090  48.580  1.00  0.00           C
ATOM   2253  HB1 ALA A 729      55.060  62.810  49.030  1.00  0.00           H
ATOM   2254  HB2 ALA A 729      53.320  62.500  48.500  1.00  0.00           H
ATOM   2255  HB3 ALA A 729      54.680  61.900  47.530  1.00  0.00           H
ATOM   2256  C   ALA A 729      53.970  61.130  50.750  1.00  0.00           C
ATOM   2257  O   ALA A 729      54.870  61.330  51.560  1.00  0.00           O
ATOM   2258  N   LEU A 730      52.660  61.380  51.110  1.00  0.00           N
ATOM   2259  HN  LEU A 730      51.880  61.330  50.500  1.00  0.00           H
ATOM   2260  CA  LEU A 730      52.340  61.840  52.480  1.00  0.00           C
ATOM   2261  HA  LEU A 730      53.050  62.610  52.720  1.00  0.00           H
ATOM   2262  CB  LEU A 730      50.920  62.310  52.540  1.00  0.00           C
ATOM   2263  HB1 LEU A 730      50.280  61.560  52.040  1.00  0.00           H
ATOM   2264  HB2 LEU A 730      50.920  63.240  51.920  1.00  0.00           H
ATOM   2265  CG  LEU A 730      50.340  62.730  53.920  1.00  0.00           C
ATOM   2266  HG  LEU A 730      50.800  62.080  54.700  1.00  0.00           H
ATOM   2267  CD1 LEU A 730      50.850  64.160  54.280  1.00  0.00           C
ATOM   2268 HD11 LEU A 730      50.730  64.900  53.470  1.00  0.00           H
ATOM   2269 HD12 LEU A 730      51.950  63.990  54.230  1.00  0.00           H
ATOM   2270 HD13 LEU A 730      50.610  64.520  55.310  1.00  0.00           H
ATOM   2271  CD2 LEU A 730      48.900  62.740  53.950  1.00  0.00           C
ATOM   2272 HD21 LEU A 730      48.440  62.870  54.940  1.00  0.00           H
ATOM   2273 HD22 LEU A 730      48.550  61.800  53.480  1.00  0.00           H
ATOM   2274 HD23 LEU A 730      48.520  63.480  53.210  1.00  0.00           H
ATOM   2275  C   LEU A 730      52.610  60.720  53.490  1.00  0.00           C
ATOM   2276  O   LEU A 730      53.270  60.880  54.510  1.00  0.00           O
ATOM   2277  N   ILE A 731      52.040  59.510  53.120  1.00  0.00           N
ATOM   2278  HN  ILE A 731      51.510  59.510  52.280  1.00  0.00           H
ATOM   2279  CA  ILE A 731      52.030  58.290  53.950  1.00  0.00           C
ATOM   2280  HA  ILE A 731      51.590  58.540  54.890  1.00  0.00           H
ATOM   2281  CB  ILE A 731      51.210  57.220  53.330  1.00  0.00           C
ATOM   2282  HB  ILE A 731      51.100  57.480  52.260  1.00  0.00           H
ATOM   2283  CG2 ILE A 731      51.810  55.760  53.400  1.00  0.00           C
ATOM   2284 HG21 ILE A 731      51.150  54.970  52.990  1.00  0.00           H
ATOM   2285 HG22 ILE A 731      51.910  55.490  54.470  1.00  0.00           H
ATOM   2286 HG23 ILE A 731      52.780  55.550  52.900  1.00  0.00           H
ATOM   2287  CG1 ILE A 731      49.770  57.290  53.860  1.00  0.00           C
ATOM   2288 HG11 ILE A 731      49.850  56.770  54.840  1.00  0.00           H
ATOM   2289 HG12 ILE A 731      49.090  56.710  53.210  1.00  0.00           H
ATOM   2290  CD  ILE A 731      49.140  58.660  53.950  1.00  0.00           C
ATOM   2291  HD1 ILE A 731      49.600  59.230  54.770  1.00  0.00           H
ATOM   2292  HD2 ILE A 731      48.040  58.630  54.080  1.00  0.00           H
ATOM   2293  HD3 ILE A 731      49.180  59.180  52.960  1.00  0.00           H
ATOM   2294  C   ILE A 731      53.460  57.850  54.190  1.00  0.00           C
ATOM   2295  O   ILE A 731      53.880  57.540  55.280  1.00  0.00           O
ATOM   2296  N   CYS A 732      54.300  57.990  53.190  1.00  0.00           N
ATOM   2297  HN  CYS A 732      53.980  58.170  52.250  1.00  0.00           H
ATOM   2298  CA  CYS A 732      55.690  57.660  53.260  1.00  0.00           C
ATOM   2299  HA  CYS A 732      55.820  56.690  53.710  1.00  0.00           H
ATOM   2300  CB  CYS A 732      56.350  57.560  51.860  1.00  0.00           C
ATOM   2301  HB1 CYS A 732      56.010  58.470  51.310  1.00  0.00           H
ATOM   2302  HB2 CYS A 732      55.790  56.760  51.340  1.00  0.00           H
ATOM   2303  SG  CYS A 732      58.140  57.160  51.790  1.00  0.00           S
ATOM   2304  HG1 CYS A 732      58.600  58.400  51.640  1.00  0.00           H
ATOM   2305  C   CYS A 732      56.560  58.460  54.190  1.00  0.00           C
ATOM   2306  O   CYS A 732      57.440  57.930  54.880  1.00  0.00           O
ATOM   2307  N   ILE A 733      56.450  59.790  54.180  1.00  0.00           N
ATOM   2308  HN  ILE A 733      55.720  60.150  53.590  1.00  0.00           H
ATOM   2309  CA  ILE A 733      57.290  60.620  54.950  1.00  0.00           C
ATOM   2310  HA  ILE A 733      58.320  60.300  55.030  1.00  0.00           H
ATOM   2311  CB  ILE A 733      57.300  62.000  54.240  1.00  0.00           C
ATOM   2312  HB  ILE A 733      56.230  62.280  54.200  1.00  0.00           H
ATOM   2313  CG2 ILE A 733      58.080  62.920  55.130  1.00  0.00           C
ATOM   2314 HG21 ILE A 733      59.050  62.390  55.240  1.00  0.00           H
ATOM   2315 HG22 ILE A 733      57.670  63.110  56.140  1.00  0.00           H
ATOM   2316 HG23 ILE A 733      58.080  63.950  54.710  1.00  0.00           H
ATOM   2317  CG1 ILE A 733      57.900  62.050  52.830  1.00  0.00           C
ATOM   2318 HG11 ILE A 733      57.560  63.050  52.480  1.00  0.00           H
ATOM   2319 HG12 ILE A 733      57.340  61.310  52.220  1.00  0.00           H
ATOM   2320  CD  ILE A 733      59.390  61.860  52.540  1.00  0.00           C
ATOM   2321  HD1 ILE A 733      60.060  62.580  53.060  1.00  0.00           H
ATOM   2322  HD2 ILE A 733      59.630  62.030  51.460  1.00  0.00           H
ATOM   2323  HD3 ILE A 733      59.720  60.820  52.750  1.00  0.00           H
ATOM   2324  C   ILE A 733      56.820  60.700  56.430  1.00  0.00           C
ATOM   2325  O   ILE A 733      57.610  60.790  57.370  1.00  0.00           O
ATOM   2326  N   ILE A 734      55.540  60.530  56.650  1.00  0.00           N
ATOM   2327  HN  ILE A 734      54.910  60.510  55.900  1.00  0.00           H
ATOM   2328  CA  ILE A 734      54.940  60.260  58.010  1.00  0.00           C
ATOM   2329  HA  ILE A 734      55.220  61.080  58.650  1.00  0.00           H
ATOM   2330  CB  ILE A 734      53.460  60.020  57.930  1.00  0.00           C
ATOM   2331  HB  ILE A 734      53.210  59.180  57.230  1.00  0.00           H
ATOM   2332  CG2 ILE A 734      52.970  59.620  59.330  1.00  0.00           C
ATOM   2333 HG21 ILE A 734      53.270  58.580  59.590  1.00  0.00           H
ATOM   2334 HG22 ILE A 734      51.870  59.410  59.340  1.00  0.00           H
ATOM   2335 HG23 ILE A 734      53.200  60.430  60.060  1.00  0.00           H
ATOM   2336  CG1 ILE A 734      52.900  61.390  57.660  1.00  0.00           C
ATOM   2337 HG11 ILE A 734      53.300  61.890  56.740  1.00  0.00           H
ATOM   2338 HG12 ILE A 734      52.990  62.020  58.570  1.00  0.00           H
ATOM   2339  CD  ILE A 734      51.360  61.450  57.370  1.00  0.00           C
ATOM   2340  HD1 ILE A 734      51.170  62.510  57.100  1.00  0.00           H
ATOM   2341  HD2 ILE A 734      50.720  61.110  58.230  1.00  0.00           H
ATOM   2342  HD3 ILE A 734      51.030  60.840  56.510  1.00  0.00           H
ATOM   2343  C   ILE A 734      55.560  59.000  58.630  1.00  0.00           C
ATOM   2344  O   ILE A 734      55.980  59.070  59.790  1.00  0.00           O
ATOM   2345  N   PHE A 735      55.600  57.920  57.830  1.00  0.00           N
ATOM   2346  HN  PHE A 735      55.260  58.010  56.900  1.00  0.00           H
ATOM   2347  CA  PHE A 735      56.060  56.600  58.260  1.00  0.00           C
ATOM   2348  HA  PHE A 735      55.520  56.140  59.060  1.00  0.00           H
ATOM   2349  CB  PHE A 735      55.940  55.600  57.080  1.00  0.00           C
ATOM   2350  HB1 PHE A 735      56.380  55.910  56.110  1.00  0.00           H
ATOM   2351  HB2 PHE A 735      54.850  55.480  56.970  1.00  0.00           H
ATOM   2352  CG  PHE A 735      56.390  54.140  57.370  1.00  0.00           C
ATOM   2353  CD1 PHE A 735      57.480  53.570  56.740  1.00  0.00           C
ATOM   2354  HD1 PHE A 735      58.050  53.960  55.910  1.00  0.00           H
ATOM   2355  CE1 PHE A 735      57.800  52.240  57.010  1.00  0.00           C
ATOM   2356  HE1 PHE A 735      58.570  51.730  56.460  1.00  0.00           H
ATOM   2357  CZ  PHE A 735      56.990  51.430  57.880  1.00  0.00           C
ATOM   2358  HZ  PHE A 735      57.100  50.370  58.040  1.00  0.00           H
ATOM   2359  CD2 PHE A 735      55.590  53.400  58.230  1.00  0.00           C
ATOM   2360  HD2 PHE A 735      54.630  53.780  58.580  1.00  0.00           H
ATOM   2361  CE2 PHE A 735      55.910  52.040  58.430  1.00  0.00           C
ATOM   2362  HE2 PHE A 735      55.170  51.420  58.920  1.00  0.00           H
ATOM   2363  C   PHE A 735      57.540  56.710  58.640  1.00  0.00           C
ATOM   2364  O   PHE A 735      57.990  56.170  59.660  1.00  0.00           O
ATOM   2365  N   ILE A 736      58.380  57.400  57.760  1.00  0.00           N
ATOM   2366  HN  ILE A 736      58.010  57.780  56.920  1.00  0.00           H
ATOM   2367  CA  ILE A 736      59.740  57.710  58.130  1.00  0.00           C
ATOM   2368  HA  ILE A 736      60.280  56.780  58.280  1.00  0.00           H
ATOM   2369  CB  ILE A 736      60.430  58.480  57.020  1.00  0.00           C
ATOM   2370  HB  ILE A 736      59.770  59.290  56.640  1.00  0.00           H
ATOM   2371  CG2 ILE A 736      61.800  59.110  57.420  1.00  0.00           C
ATOM   2372 HG21 ILE A 736      62.320  59.530  56.530  1.00  0.00           H
ATOM   2373 HG22 ILE A 736      62.500  58.340  57.830  1.00  0.00           H
ATOM   2374 HG23 ILE A 736      61.630  59.970  58.110  1.00  0.00           H
ATOM   2375  CG1 ILE A 736      60.610  57.470  55.820  1.00  0.00           C
ATOM   2376 HG11 ILE A 736      59.690  56.850  55.780  1.00  0.00           H
ATOM   2377 HG12 ILE A 736      61.450  56.760  56.020  1.00  0.00           H
ATOM   2378  CD  ILE A 736      60.840  58.170  54.460  1.00  0.00           C
ATOM   2379  HD1 ILE A 736      60.040  58.940  54.420  1.00  0.00           H
ATOM   2380  HD2 ILE A 736      60.640  57.330  53.760  1.00  0.00           H
ATOM   2381  HD3 ILE A 736      61.850  58.650  54.370  1.00  0.00           H
ATOM   2382  C   ILE A 736      59.940  58.450  59.460  1.00  0.00           C
ATOM   2383  O   ILE A 736      60.700  58.060  60.330  1.00  0.00           O
ATOM   2384  N   TYR A 737      59.150  59.520  59.700  1.00  0.00           N
ATOM   2385  HN  TYR A 737      58.490  59.750  58.980  1.00  0.00           H
ATOM   2386  CA  TYR A 737      59.080  60.310  60.880  1.00  0.00           C
ATOM   2387  HA  TYR A 737      60.090  60.590  61.090  1.00  0.00           H
ATOM   2388  CB  TYR A 737      58.150  61.600  60.660  1.00  0.00           C
ATOM   2389  HB1 TYR A 737      57.140  61.140  60.510  1.00  0.00           H
ATOM   2390  HB2 TYR A 737      58.560  61.970  59.700  1.00  0.00           H
ATOM   2391  CG  TYR A 737      58.160  62.650  61.790  1.00  0.00           C
ATOM   2392  CD1 TYR A 737      58.550  63.980  61.490  1.00  0.00           C
ATOM   2393  HD1 TYR A 737      58.790  64.220  60.460  1.00  0.00           H
ATOM   2394  CE1 TYR A 737      58.640  64.880  62.500  1.00  0.00           C
ATOM   2395  HE1 TYR A 737      58.960  65.910  62.400  1.00  0.00           H
ATOM   2396  CZ  TYR A 737      58.270  64.580  63.830  1.00  0.00           C
ATOM   2397  OH  TYR A 737      58.270  65.570  64.820  1.00  0.00           O
ATOM   2398  HH  TYR A 737      57.970  65.240  65.670  1.00  0.00           H
ATOM   2399  CD2 TYR A 737      57.750  62.300  63.180  1.00  0.00           C
ATOM   2400  HD2 TYR A 737      57.370  61.320  63.410  1.00  0.00           H
ATOM   2401  CE2 TYR A 737      57.750  63.320  64.140  1.00  0.00           C
ATOM   2402  HE2 TYR A 737      57.400  63.070  65.120  1.00  0.00           H
ATOM   2403  C   TYR A 737      58.710  59.450  62.040  1.00  0.00           C
ATOM   2404  O   TYR A 737      59.360  59.610  63.090  1.00  0.00           O
ATOM   2405  N   GLU A 738      57.730  58.510  62.020  1.00  0.00           N
ATOM   2406  HN  GLU A 738      57.200  58.450  61.170  1.00  0.00           H
ATOM   2407  CA  GLU A 738      57.220  57.720  63.130  1.00  0.00           C
ATOM   2408  HA  GLU A 738      57.020  58.420  63.930  1.00  0.00           H
ATOM   2409  CB  GLU A 738      55.850  56.970  62.890  1.00  0.00           C
ATOM   2410  HB1 GLU A 738      55.560  56.370  63.780  1.00  0.00           H
ATOM   2411  HB2 GLU A 738      56.070  56.240  62.090  1.00  0.00           H
ATOM   2412  CG  GLU A 738      54.710  57.970  62.580  1.00  0.00           C
ATOM   2413  HG1 GLU A 738      54.540  57.980  61.480  1.00  0.00           H
ATOM   2414  HG2 GLU A 738      54.860  59.050  62.800  1.00  0.00           H
ATOM   2415  CD  GLU A 738      53.470  57.640  63.190  1.00  0.00           C
ATOM   2416  OE1 GLU A 738      52.850  58.240  64.090  1.00  0.00           O
ATOM   2417  OE2 GLU A 738      52.920  56.580  62.700  1.00  0.00           O
ATOM   2418  C   GLU A 738      58.280  56.710  63.710  1.00  0.00           C
ATOM   2419  O   GLU A 738      58.430  56.690  64.900  1.00  0.00           O
ATOM   2420  N   ALA A 739      59.080  55.990  62.820  1.00  0.00           N
ATOM   2421  HN  ALA A 739      58.800  55.930  61.870  1.00  0.00           H
ATOM   2422  CA  ALA A 739      60.240  55.210  63.240  1.00  0.00           C
ATOM   2423  HA  ALA A 739      59.970  54.480  63.990  1.00  0.00           H
ATOM   2424  CB  ALA A 739      60.760  54.520  62.010  1.00  0.00           C
ATOM   2425  HB1 ALA A 739      60.920  55.220  61.160  1.00  0.00           H
ATOM   2426  HB2 ALA A 739      60.120  53.660  61.700  1.00  0.00           H
ATOM   2427  HB3 ALA A 739      61.780  54.070  62.090  1.00  0.00           H
ATOM   2428  C   ALA A 739      61.370  56.070  63.840  1.00  0.00           C
ATOM   2429  O   ALA A 739      61.900  55.600  64.870  1.00  0.00           O
ATOM   2430  N   LEU A 740      61.690  57.290  63.270  1.00  0.00           N
ATOM   2431  HN  LEU A 740      61.280  57.560  62.410  1.00  0.00           H
ATOM   2432  CA  LEU A 740      62.670  58.210  63.760  1.00  0.00           C
ATOM   2433  HA  LEU A 740      63.550  57.620  63.990  1.00  0.00           H
ATOM   2434  CB  LEU A 740      63.030  59.330  62.740  1.00  0.00           C
ATOM   2435  HB1 LEU A 740      63.470  60.120  63.380  1.00  0.00           H
ATOM   2436  HB2 LEU A 740      62.140  59.720  62.210  1.00  0.00           H
ATOM   2437  CG  LEU A 740      63.930  58.920  61.590  1.00  0.00           C
ATOM   2438  HG  LEU A 740      63.370  58.220  60.940  1.00  0.00           H
ATOM   2439  CD1 LEU A 740      64.300  60.130  60.660  1.00  0.00           C
ATOM   2440 HD11 LEU A 740      64.670  61.000  61.270  1.00  0.00           H
ATOM   2441 HD12 LEU A 740      63.450  60.510  60.050  1.00  0.00           H
ATOM   2442 HD13 LEU A 740      65.170  59.940  60.010  1.00  0.00           H
ATOM   2443  CD2 LEU A 740      65.210  58.230  62.120  1.00  0.00           C
ATOM   2444 HD21 LEU A 740      65.000  57.250  62.620  1.00  0.00           H
ATOM   2445 HD22 LEU A 740      65.860  58.800  62.810  1.00  0.00           H
ATOM   2446 HD23 LEU A 740      65.840  57.900  61.270  1.00  0.00           H
ATOM   2447  C   LEU A 740      62.270  58.780  65.120  1.00  0.00           C
ATOM   2448  O   LEU A 740      63.150  58.850  65.980  1.00  0.00           O
ATOM   2449  N   GLU A 741      61.000  59.130  65.330  1.00  0.00           N
ATOM   2450  HN  GLU A 741      60.400  59.120  64.540  1.00  0.00           H
ATOM   2451  CA  GLU A 741      60.310  59.450  66.570  1.00  0.00           C
ATOM   2452  HA  GLU A 741      60.940  60.270  66.870  1.00  0.00           H
ATOM   2453  CB  GLU A 741      58.790  59.980  66.290  1.00  0.00           C
ATOM   2454  HB1 GLU A 741      58.330  59.420  65.460  1.00  0.00           H
ATOM   2455  HB2 GLU A 741      58.800  60.950  65.740  1.00  0.00           H
ATOM   2456  CG  GLU A 741      57.860  60.050  67.560  1.00  0.00           C
ATOM   2457  HG1 GLU A 741      58.370  60.560  68.400  1.00  0.00           H
ATOM   2458  HG2 GLU A 741      57.670  59.030  67.980  1.00  0.00           H
ATOM   2459  CD  GLU A 741      56.470  60.720  67.300  1.00  0.00           C
ATOM   2460  OE1 GLU A 741      55.570  60.080  66.670  1.00  0.00           O
ATOM   2461  OE2 GLU A 741      56.170  61.850  67.690  1.00  0.00           O
ATOM   2462  C   GLU A 741      60.420  58.510  67.670  1.00  0.00           C
ATOM   2463  O   GLU A 741      60.690  58.950  68.790  1.00  0.00           O
ATOM   2464  N   LYS A 742      60.300  57.190  67.330  1.00  0.00           N
ATOM   2465  HN  LYS A 742      60.150  56.960  66.370  1.00  0.00           H
ATOM   2466  CA  LYS A 742      60.700  56.120  68.260  1.00  0.00           C
ATOM   2467  HA  LYS A 742      60.050  56.190  69.110  1.00  0.00           H
ATOM   2468  CB  LYS A 742      60.160  54.780  67.630  1.00  0.00           C
ATOM   2469  HB1 LYS A 742      60.660  53.860  68.000  1.00  0.00           H
ATOM   2470  HB2 LYS A 742      60.460  54.870  66.560  1.00  0.00           H
ATOM   2471  CG  LYS A 742      58.660  54.690  67.580  1.00  0.00           C
ATOM   2472  HG1 LYS A 742      58.420  53.800  66.940  1.00  0.00           H
ATOM   2473  HG2 LYS A 742      58.230  55.560  67.070  1.00  0.00           H
ATOM   2474  CD  LYS A 742      58.050  54.520  69.030  1.00  0.00           C
ATOM   2475  HD1 LYS A 742      57.930  55.570  69.350  1.00  0.00           H
ATOM   2476  HD2 LYS A 742      58.860  53.980  69.570  1.00  0.00           H
ATOM   2477  CE  LYS A 742      56.800  53.690  69.260  1.00  0.00           C
ATOM   2478  HE1 LYS A 742      57.090  52.620  69.280  1.00  0.00           H
ATOM   2479  HE2 LYS A 742      55.960  53.780  68.530  1.00  0.00           H
ATOM   2480  NZ  LYS A 742      56.240  54.060  70.580  1.00  0.00           N
ATOM   2481  HZ1 LYS A 742      55.720  53.220  70.920  1.00  0.00           H
ATOM   2482  HZ2 LYS A 742      55.580  54.850  70.520  1.00  0.00           H
ATOM   2483  HZ3 LYS A 742      57.050  54.330  71.160  1.00  0.00           H
ATOM   2484  C   LYS A 742      62.070  56.000  68.710  1.00  0.00           C
ATOM   2485  O   LYS A 742      62.280  55.760  69.910  1.00  0.00           O
ATOM   2486  N   LEU A 743      63.030  56.100  67.790  1.00  0.00           N
ATOM   2487  HN  LEU A 743      62.740  56.280  66.860  1.00  0.00           H
ATOM   2488  CA  LEU A 743      64.400  56.070  68.110  1.00  0.00           C
ATOM   2489  HA  LEU A 743      64.500  55.130  68.640  1.00  0.00           H
ATOM   2490  CB  LEU A 743      65.220  56.060  66.820  1.00  0.00           C
ATOM   2491  HB1 LEU A 743      64.900  56.990  66.280  1.00  0.00           H
ATOM   2492  HB2 LEU A 743      64.850  55.220  66.200  1.00  0.00           H
ATOM   2493  CG  LEU A 743      66.720  55.920  66.940  1.00  0.00           C
ATOM   2494  HG  LEU A 743      67.210  56.850  67.310  1.00  0.00           H
ATOM   2495  CD1 LEU A 743      67.290  54.980  68.020  1.00  0.00           C
ATOM   2496 HD11 LEU A 743      68.390  54.930  67.920  1.00  0.00           H
ATOM   2497 HD12 LEU A 743      66.880  53.960  67.880  1.00  0.00           H
ATOM   2498 HD13 LEU A 743      66.960  55.390  69.000  1.00  0.00           H
ATOM   2499  CD2 LEU A 743      67.300  55.630  65.570  1.00  0.00           C
ATOM   2500 HD21 LEU A 743      66.970  56.430  64.870  1.00  0.00           H
ATOM   2501 HD22 LEU A 743      66.840  54.690  65.220  1.00  0.00           H
ATOM   2502 HD23 LEU A 743      68.390  55.390  65.560  1.00  0.00           H
ATOM   2503  C   LEU A 743      64.810  57.270  68.970  1.00  0.00           C
ATOM   2504  O   LEU A 743      65.580  57.210  69.900  1.00  0.00           O
ATOM   2505  N   PHE A 744      64.260  58.480  68.710  1.00  0.00           N
ATOM   2506  HN  PHE A 744      63.570  58.510  68.000  1.00  0.00           H
ATOM   2507  CA  PHE A 744      64.460  59.650  69.560  1.00  0.00           C
ATOM   2508  HA  PHE A 744      65.540  59.650  69.680  1.00  0.00           H
ATOM   2509  CB  PHE A 744      64.020  60.920  68.840  1.00  0.00           C
ATOM   2510  HB1 PHE A 744      62.950  60.980  68.540  1.00  0.00           H
ATOM   2511  HB2 PHE A 744      64.470  61.160  67.860  1.00  0.00           H
ATOM   2512  CG  PHE A 744      64.340  62.110  69.760  1.00  0.00           C
ATOM   2513  CD1 PHE A 744      63.540  62.510  70.820  1.00  0.00           C
ATOM   2514  HD1 PHE A 744      62.650  61.920  70.980  1.00  0.00           H
ATOM   2515  CE1 PHE A 744      63.770  63.690  71.540  1.00  0.00           C
ATOM   2516  HE1 PHE A 744      63.140  64.110  72.310  1.00  0.00           H
ATOM   2517  CZ  PHE A 744      64.940  64.470  71.220  1.00  0.00           C
ATOM   2518  HZ  PHE A 744      65.150  65.370  71.790  1.00  0.00           H
ATOM   2519  CD2 PHE A 744      65.480  62.900  69.440  1.00  0.00           C
ATOM   2520  HD2 PHE A 744      66.010  62.620  68.550  1.00  0.00           H
ATOM   2521  CE2 PHE A 744      65.800  64.020  70.230  1.00  0.00           C
ATOM   2522  HE2 PHE A 744      66.650  64.650  70.020  1.00  0.00           H
ATOM   2523  C   PHE A 744      63.870  59.440  70.980  1.00  0.00           C
ATOM   2524  O   PHE A 744      64.470  59.760  72.010  1.00  0.00           O
ATOM   2525  N   ASP A 745      62.640  58.860  71.160  1.00  0.00           N
ATOM   2526  HN  ASP A 745      62.100  58.620  70.350  1.00  0.00           H
ATOM   2527  CA  ASP A 745      62.100  58.440  72.430  1.00  0.00           C
ATOM   2528  HA  ASP A 745      61.980  59.360  72.970  1.00  0.00           H
ATOM   2529  CB  ASP A 745      60.590  58.030  72.190  1.00  0.00           C
ATOM   2530  HB1 ASP A 745      60.620  57.000  71.800  1.00  0.00           H
ATOM   2531  HB2 ASP A 745      60.050  58.730  71.520  1.00  0.00           H
ATOM   2532  CG  ASP A 745      59.770  58.070  73.470  1.00  0.00           C
ATOM   2533  OD1 ASP A 745      59.060  57.160  73.900  1.00  0.00           O
ATOM   2534  OD2 ASP A 745      59.860  59.160  74.070  1.00  0.00           O
ATOM   2535  C   ASP A 745      63.010  57.420  73.210  1.00  0.00           C
ATOM   2536  O   ASP A 745      63.160  57.460  74.390  1.00  0.00           O
ATOM   2537  N   LEU A 746      63.540  56.380  72.490  1.00  0.00           N
ATOM   2538  HN  LEU A 746      63.390  56.430  71.510  1.00  0.00           H
ATOM   2539  CA  LEU A 746      64.480  55.470  72.940  1.00  0.00           C
ATOM   2540  HA  LEU A 746      64.010  54.970  73.780  1.00  0.00           H
ATOM   2541  CB  LEU A 746      64.800  54.460  71.790  1.00  0.00           C
ATOM   2542  HB1 LEU A 746      65.480  54.870  71.020  1.00  0.00           H
ATOM   2543  HB2 LEU A 746      63.830  54.160  71.330  1.00  0.00           H
ATOM   2544  CG  LEU A 746      65.430  53.070  72.140  1.00  0.00           C
ATOM   2545  HG  LEU A 746      65.050  52.750  73.130  1.00  0.00           H
ATOM   2546  CD1 LEU A 746      64.990  51.990  71.170  1.00  0.00           C
ATOM   2547 HD11 LEU A 746      65.520  51.070  71.510  1.00  0.00           H
ATOM   2548 HD12 LEU A 746      65.240  52.250  70.120  1.00  0.00           H
ATOM   2549 HD13 LEU A 746      63.910  51.750  71.240  1.00  0.00           H
ATOM   2550  CD2 LEU A 746      66.990  53.070  72.260  1.00  0.00           C
ATOM   2551 HD21 LEU A 746      67.380  52.080  72.590  1.00  0.00           H
ATOM   2552 HD22 LEU A 746      67.430  53.830  72.940  1.00  0.00           H
ATOM   2553 HD23 LEU A 746      67.290  53.320  71.220  1.00  0.00           H
ATOM   2554  C   LEU A 746      65.670  56.060  73.550  1.00  0.00           C
ATOM   2555  O   LEU A 746      66.030  55.700  74.660  1.00  0.00           O
ATOM   2556  N   GLY A 747      66.250  57.150  72.910  1.00  0.00           N
ATOM   2557  HN  GLY A 747      65.930  57.330  71.980  1.00  0.00           H
ATOM   2558  CA  GLY A 747      67.480  57.710  73.470  1.00  0.00           C
ATOM   2559  HA1 GLY A 747      67.960  58.260  72.680  1.00  0.00           H
ATOM   2560  HA2 GLY A 747      68.110  56.890  73.810  1.00  0.00           H
ATOM   2561  C   GLY A 747      67.110  58.560  74.670  1.00  0.00           C
ATOM   2562  O   GLY A 747      68.000  58.710  75.490  1.00  0.00           O
ATOM   2563  N   GLU A 748      65.910  59.060  74.710  1.00  0.00           N
ATOM   2564  HN  GLU A 748      65.310  58.880  73.920  1.00  0.00           H
ATOM   2565  CA  GLU A 748      65.470  59.840  75.820  1.00  0.00           C
ATOM   2566  HA  GLU A 748      66.280  60.540  75.990  1.00  0.00           H
ATOM   2567  CB  GLU A 748      64.070  60.500  75.490  1.00  0.00           C
ATOM   2568  HB1 GLU A 748      63.590  60.650  76.470  1.00  0.00           H
ATOM   2569  HB2 GLU A 748      63.500  59.760  74.890  1.00  0.00           H
ATOM   2570  CG  GLU A 748      64.170  61.760  74.570  1.00  0.00           C
ATOM   2571  HG1 GLU A 748      64.030  61.520  73.490  1.00  0.00           H
ATOM   2572  HG2 GLU A 748      65.200  62.150  74.670  1.00  0.00           H
ATOM   2573  CD  GLU A 748      63.170  62.800  75.080  1.00  0.00           C
ATOM   2574  OE1 GLU A 748      61.950  62.450  75.130  1.00  0.00           O
ATOM   2575  OE2 GLU A 748      63.580  63.910  75.410  1.00  0.00           O
ATOM   2576  C   GLU A 748      65.240  58.960  77.070  1.00  0.00           C
ATOM   2577  O   GLU A 748      65.270  59.430  78.190  1.00  0.00           O
ATOM   2578  N   THR A 749      65.000  57.640  76.860  1.00  0.00           N
ATOM   2579  HN  THR A 749      65.160  57.300  75.940  1.00  0.00           H
ATOM   2580  CA  THR A 749      64.610  56.680  77.910  1.00  0.00           C
ATOM   2581  HA  THR A 749      64.280  57.310  78.720  1.00  0.00           H
ATOM   2582  CB  THR A 749      63.470  55.760  77.460  1.00  0.00           C
ATOM   2583  HB  THR A 749      63.850  55.090  76.660  1.00  0.00           H
ATOM   2584  OG1 THR A 749      62.430  56.590  76.830  1.00  0.00           O
ATOM   2585  HG1 THR A 749      62.790  56.970  76.030  1.00  0.00           H
ATOM   2586  CG2 THR A 749      62.990  54.930  78.620  1.00  0.00           C
ATOM   2587 HG21 THR A 749      63.810  54.360  79.110  1.00  0.00           H
ATOM   2588 HG22 THR A 749      62.230  54.200  78.270  1.00  0.00           H
ATOM   2589 HG23 THR A 749      62.500  55.640  79.330  1.00  0.00           H
ATOM   2590  C   THR A 749      65.860  55.910  78.410  1.00  0.00           C
ATOM   2591  O   THR A 749      65.970  55.640  79.640  1.00  0.00           O
ATOM   2592  N   TYR A 750      66.780  55.430  77.440  1.00  0.00           N
ATOM   2593  HN  TYR A 750      66.650  55.720  76.490  1.00  0.00           H
ATOM   2594  CA  TYR A 750      67.960  54.500  77.750  1.00  0.00           C
ATOM   2595  HA  TYR A 750      68.160  54.520  78.810  1.00  0.00           H
ATOM   2596  CB  TYR A 750      67.820  53.050  77.150  1.00  0.00           C
ATOM   2597  HB1 TYR A 750      68.560  52.520  77.800  1.00  0.00           H
ATOM   2598  HB2 TYR A 750      68.060  53.200  76.080  1.00  0.00           H
ATOM   2599  CG  TYR A 750      66.490  52.500  77.380  1.00  0.00           C
ATOM   2600  CD1 TYR A 750      66.120  52.020  78.590  1.00  0.00           C
ATOM   2601  HD1 TYR A 750      66.790  52.080  79.430  1.00  0.00           H
ATOM   2602  CE1 TYR A 750      64.840  51.480  78.840  1.00  0.00           C
ATOM   2603  HE1 TYR A 750      64.710  51.260  79.890  1.00  0.00           H
ATOM   2604  CZ  TYR A 750      63.990  51.360  77.790  1.00  0.00           C
ATOM   2605  OH  TYR A 750      62.710  51.020  78.100  1.00  0.00           O
ATOM   2606  HH  TYR A 750      62.260  50.840  77.270  1.00  0.00           H
ATOM   2607  CD2 TYR A 750      65.560  52.520  76.340  1.00  0.00           C
ATOM   2608  HD2 TYR A 750      65.810  53.000  75.410  1.00  0.00           H
ATOM   2609  CE2 TYR A 750      64.340  51.840  76.510  1.00  0.00           C
ATOM   2610  HE2 TYR A 750      63.660  51.950  75.680  1.00  0.00           H
ATOM   2611  C   TYR A 750      69.170  55.180  77.110  1.00  0.00           C
ATOM   2612  O   TYR A 750      69.410  55.090  75.920  1.00  0.00           O
ATOM   2613  N   ALA A 751      69.990  55.900  77.910  1.00  0.00           N
ATOM   2614  HN  ALA A 751      69.710  56.090  78.850  1.00  0.00           H
ATOM   2615  CA  ALA A 751      71.230  56.500  77.540  1.00  0.00           C
ATOM   2616  HA  ALA A 751      71.100  57.150  76.690  1.00  0.00           H
ATOM   2617  CB  ALA A 751      71.630  57.510  78.680  1.00  0.00           C
ATOM   2618  HB1 ALA A 751      72.730  57.700  78.680  1.00  0.00           H
ATOM   2619  HB2 ALA A 751      71.350  57.150  79.700  1.00  0.00           H
ATOM   2620  HB3 ALA A 751      71.070  58.460  78.550  1.00  0.00           H
ATOM   2621  C   ALA A 751      72.360  55.500  77.300  1.00  0.00           C
ATOM   2622  O   ALA A 751      73.020  55.570  76.260  1.00  0.00           O
ATOM   2623  N   ASP A 752      72.500  54.460  78.160  1.00  0.00           N
ATOM   2624  HN  ASP A 752      71.840  54.370  78.900  1.00  0.00           H
ATOM   2625  CA  ASP A 752      73.580  53.450  78.210  1.00  0.00           C
ATOM   2626  HA  ASP A 752      74.490  54.040  78.260  1.00  0.00           H
ATOM   2627  CB  ASP A 752      73.180  52.330  79.210  1.00  0.00           C
ATOM   2628  HB1 ASP A 752      73.860  51.440  79.090  1.00  0.00           H
ATOM   2629  HB2 ASP A 752      72.120  52.060  79.080  1.00  0.00           H
ATOM   2630  CG  ASP A 752      73.470  52.770  80.630  1.00  0.00           C
ATOM   2631  OD1 ASP A 752      73.360  51.780  81.400  1.00  0.00           O
ATOM   2632  OD2 ASP A 752      73.770  53.900  81.060  1.00  0.00           O
ATOM   2633  C   ASP A 752      73.680  52.750  76.830  1.00  0.00           C
ATOM   2634  O   ASP A 752      74.770  52.570  76.280  1.00  0.00           O
ATOM   2635  N   VAL A 753      72.590  52.310  76.260  1.00  0.00           N
ATOM   2636  HN  VAL A 753      71.730  52.370  76.770  1.00  0.00           H
ATOM   2637  CA  VAL A 753      72.660  51.580  74.950  1.00  0.00           C
ATOM   2638  HA  VAL A 753      73.660  51.230  74.730  1.00  0.00           H
ATOM   2639  CB  VAL A 753      71.740  50.370  74.910  1.00  0.00           C
ATOM   2640  HB  VAL A 753      71.770  49.880  73.910  1.00  0.00           H
ATOM   2641  CG1 VAL A 753      72.220  49.420  76.000  1.00  0.00           C
ATOM   2642 HG11 VAL A 753      73.260  49.010  75.930  1.00  0.00           H
ATOM   2643 HG12 VAL A 753      71.450  48.620  76.010  1.00  0.00           H
ATOM   2644 HG13 VAL A 753      72.070  49.940  76.970  1.00  0.00           H
ATOM   2645  CG2 VAL A 753      70.300  50.830  75.220  1.00  0.00           C
ATOM   2646 HG21 VAL A 753      69.840  51.580  74.540  1.00  0.00           H
ATOM   2647 HG22 VAL A 753      70.200  51.070  76.300  1.00  0.00           H
ATOM   2648 HG23 VAL A 753      69.710  49.920  75.000  1.00  0.00           H
ATOM   2649  C   VAL A 753      72.310  52.420  73.710  1.00  0.00           C
ATOM   2650  O   VAL A 753      72.200  51.800  72.620  1.00  0.00           O
ATOM   2651  N   LEU A 754      72.110  53.730  73.770  1.00  0.00           N
ATOM   2652  HN  LEU A 754      72.310  54.210  74.620  1.00  0.00           H
ATOM   2653  CA  LEU A 754      71.660  54.490  72.640  1.00  0.00           C
ATOM   2654  HA  LEU A 754      70.760  54.040  72.250  1.00  0.00           H
ATOM   2655  CB  LEU A 754      71.380  55.900  73.220  1.00  0.00           C
ATOM   2656  HB1 LEU A 754      72.190  56.470  73.730  1.00  0.00           H
ATOM   2657  HB2 LEU A 754      70.510  55.730  73.900  1.00  0.00           H
ATOM   2658  CG  LEU A 754      70.750  56.980  72.210  1.00  0.00           C
ATOM   2659  HG  LEU A 754      70.110  57.680  72.780  1.00  0.00           H
ATOM   2660  CD1 LEU A 754      71.720  57.910  71.510  1.00  0.00           C
ATOM   2661 HD11 LEU A 754      72.210  58.650  72.160  1.00  0.00           H
ATOM   2662 HD12 LEU A 754      71.150  58.460  70.730  1.00  0.00           H
ATOM   2663 HD13 LEU A 754      72.540  57.370  70.990  1.00  0.00           H
ATOM   2664  CD2 LEU A 754      69.810  56.420  71.180  1.00  0.00           C
ATOM   2665 HD21 LEU A 754      70.350  55.760  70.460  1.00  0.00           H
ATOM   2666 HD22 LEU A 754      69.260  57.290  70.750  1.00  0.00           H
ATOM   2667 HD23 LEU A 754      69.110  55.760  71.730  1.00  0.00           H
ATOM   2668  C   LEU A 754      72.630  54.570  71.420  1.00  0.00           C
ATOM   2669  O   LEU A 754      72.220  54.350  70.270  1.00  0.00           O
ATOM   2670  N   PHE A 755      74.010  54.680  71.710  1.00  0.00           N
ATOM   2671  HN  PHE A 755      74.330  54.770  72.640  1.00  0.00           H
ATOM   2672  CA  PHE A 755      74.920  54.520  70.620  1.00  0.00           C
ATOM   2673  HA  PHE A 755      74.610  55.160  69.790  1.00  0.00           H
ATOM   2674  CB  PHE A 755      76.330  55.030  71.060  1.00  0.00           C
ATOM   2675  HB1 PHE A 755      76.680  54.320  71.830  1.00  0.00           H
ATOM   2676  HB2 PHE A 755      76.260  56.070  71.440  1.00  0.00           H
ATOM   2677  CG  PHE A 755      77.520  55.110  70.010  1.00  0.00           C
ATOM   2678  CD1 PHE A 755      78.780  55.400  70.570  1.00  0.00           C
ATOM   2679  HD1 PHE A 755      78.970  55.450  71.630  1.00  0.00           H
ATOM   2680  CE1 PHE A 755      79.890  55.570  69.770  1.00  0.00           C
ATOM   2681  HE1 PHE A 755      80.810  55.780  70.320  1.00  0.00           H
ATOM   2682  CZ  PHE A 755      79.820  55.560  68.350  1.00  0.00           C
ATOM   2683  HZ  PHE A 755      80.710  55.790  67.790  1.00  0.00           H
ATOM   2684  CD2 PHE A 755      77.370  55.160  68.670  1.00  0.00           C
ATOM   2685  HD2 PHE A 755      76.390  55.060  68.250  1.00  0.00           H
ATOM   2686  CE2 PHE A 755      78.510  55.380  67.870  1.00  0.00           C
ATOM   2687  HE2 PHE A 755      78.460  55.360  66.800  1.00  0.00           H
ATOM   2688  C   PHE A 755      74.860  53.200  69.970  1.00  0.00           C
ATOM   2689  O   PHE A 755      74.920  53.130  68.740  1.00  0.00           O
ATOM   2690  N   TRP A 756      74.760  52.000  70.760  1.00  0.00           N
ATOM   2691  HN  TRP A 756      74.800  52.050  71.760  1.00  0.00           H
ATOM   2692  CA  TRP A 756      74.660  50.730  70.080  1.00  0.00           C
ATOM   2693  HA  TRP A 756      75.420  50.740  69.320  1.00  0.00           H
ATOM   2694  CB  TRP A 756      74.960  49.580  71.130  1.00  0.00           C
ATOM   2695  HB1 TRP A 756      74.260  49.790  71.970  1.00  0.00           H
ATOM   2696  HB2 TRP A 756      76.020  49.730  71.420  1.00  0.00           H
ATOM   2697  CG  TRP A 756      74.740  48.090  70.730  1.00  0.00           C
ATOM   2698  CD1 TRP A 756      73.860  47.260  71.340  1.00  0.00           C
ATOM   2699  HD1 TRP A 756      73.460  47.420  72.330  1.00  0.00           H
ATOM   2700  NE1 TRP A 756      73.900  45.980  70.790  1.00  0.00           N
ATOM   2701  HE1 TRP A 756      73.550  45.170  71.210  1.00  0.00           H
ATOM   2702  CE2 TRP A 756      74.810  46.010  69.750  1.00  0.00           C
ATOM   2703  CD2 TRP A 756      75.260  47.370  69.610  1.00  0.00           C
ATOM   2704  CE3 TRP A 756      76.060  47.780  68.520  1.00  0.00           C
ATOM   2705  HE3 TRP A 756      76.320  48.820  68.380  1.00  0.00           H
ATOM   2706  CZ3 TRP A 756      76.360  46.780  67.600  1.00  0.00           C
ATOM   2707  HZ3 TRP A 756      77.000  47.040  66.770  1.00  0.00           H
ATOM   2708  CZ2 TRP A 756      75.130  45.110  68.820  1.00  0.00           C
ATOM   2709  HZ2 TRP A 756      74.850  44.080  69.000  1.00  0.00           H
ATOM   2710  CH2 TRP A 756      76.000  45.450  67.740  1.00  0.00           C
ATOM   2711  HH2 TRP A 756      76.420  44.790  67.000  1.00  0.00           H
ATOM   2712  C   TRP A 756      73.330  50.530  69.320  1.00  0.00           C
ATOM   2713  O   TRP A 756      73.340  50.060  68.200  1.00  0.00           O
ATOM   2714  N   CYS A 757      72.200  50.950  69.910  1.00  0.00           N
ATOM   2715  HN  CYS A 757      72.160  51.260  70.860  1.00  0.00           H
ATOM   2716  CA  CYS A 757      70.940  51.000  69.110  1.00  0.00           C
ATOM   2717  HA  CYS A 757      70.800  50.000  68.750  1.00  0.00           H
ATOM   2718  CB  CYS A 757      69.790  51.360  70.080  1.00  0.00           C
ATOM   2719  HB1 CYS A 757      68.910  51.370  69.400  1.00  0.00           H
ATOM   2720  HB2 CYS A 757      69.930  52.370  70.540  1.00  0.00           H
ATOM   2721  SG  CYS A 757      69.580  50.090  71.420  1.00  0.00           S
ATOM   2722  HG1 CYS A 757      70.410  50.650  72.300  1.00  0.00           H
ATOM   2723  C   CYS A 757      71.030  51.910  67.820  1.00  0.00           C
ATOM   2724  O   CYS A 757      70.480  51.620  66.800  1.00  0.00           O
ATOM   2725  N   VAL A 758      71.610  53.050  67.790  1.00  0.00           N
ATOM   2726  HN  VAL A 758      72.190  53.290  68.580  1.00  0.00           H
ATOM   2727  CA  VAL A 758      71.730  53.880  66.560  1.00  0.00           C
ATOM   2728  HA  VAL A 758      70.780  54.010  66.080  1.00  0.00           H
ATOM   2729  CB  VAL A 758      72.300  55.250  66.810  1.00  0.00           C
ATOM   2730  HB  VAL A 758      73.160  55.110  67.500  1.00  0.00           H
ATOM   2731  CG1 VAL A 758      72.720  55.920  65.510  1.00  0.00           C
ATOM   2732 HG11 VAL A 758      71.890  55.760  64.790  1.00  0.00           H
ATOM   2733 HG12 VAL A 758      73.630  55.460  65.040  1.00  0.00           H
ATOM   2734 HG13 VAL A 758      72.930  56.980  65.750  1.00  0.00           H
ATOM   2735  CG2 VAL A 758      71.100  55.960  67.550  1.00  0.00           C
ATOM   2736 HG21 VAL A 758      71.430  56.910  68.020  1.00  0.00           H
ATOM   2737 HG22 VAL A 758      70.660  55.380  68.390  1.00  0.00           H
ATOM   2738 HG23 VAL A 758      70.300  56.230  66.830  1.00  0.00           H
ATOM   2739  C   VAL A 758      72.560  53.170  65.490  1.00  0.00           C
ATOM   2740  O   VAL A 758      72.310  53.180  64.290  1.00  0.00           O
ATOM   2741  N   ILE A 759      73.660  52.570  66.000  1.00  0.00           N
ATOM   2742  HN  ILE A 759      73.920  52.510  66.960  1.00  0.00           H
ATOM   2743  CA  ILE A 759      74.510  51.780  65.080  1.00  0.00           C
ATOM   2744  HA  ILE A 759      74.810  52.380  64.240  1.00  0.00           H
ATOM   2745  CB  ILE A 759      75.760  51.350  65.770  1.00  0.00           C
ATOM   2746  HB  ILE A 759      75.450  51.020  66.790  1.00  0.00           H
ATOM   2747  CG2 ILE A 759      76.480  50.050  65.140  1.00  0.00           C
ATOM   2748 HG21 ILE A 759      77.420  49.780  65.660  1.00  0.00           H
ATOM   2749 HG22 ILE A 759      76.840  50.280  64.120  1.00  0.00           H
ATOM   2750 HG23 ILE A 759      75.780  49.190  65.120  1.00  0.00           H
ATOM   2751  CG1 ILE A 759      76.800  52.450  65.890  1.00  0.00           C
ATOM   2752 HG11 ILE A 759      77.650  51.950  66.410  1.00  0.00           H
ATOM   2753 HG12 ILE A 759      76.420  53.260  66.550  1.00  0.00           H
ATOM   2754  CD  ILE A 759      77.290  53.010  64.570  1.00  0.00           C
ATOM   2755  HD1 ILE A 759      76.630  53.810  64.170  1.00  0.00           H
ATOM   2756  HD2 ILE A 759      77.500  52.180  63.870  1.00  0.00           H
ATOM   2757  HD3 ILE A 759      78.230  53.610  64.630  1.00  0.00           H
ATOM   2758  C   ILE A 759      73.790  50.620  64.400  1.00  0.00           C
ATOM   2759  O   ILE A 759      73.870  50.400  63.160  1.00  0.00           O
ATOM   2760  N   LEU A 760      73.010  49.870  65.250  1.00  0.00           N
ATOM   2761  HN  LEU A 760      72.950  50.120  66.220  1.00  0.00           H
ATOM   2762  CA  LEU A 760      72.110  48.800  64.850  1.00  0.00           C
ATOM   2763  HA  LEU A 760      72.650  48.000  64.370  1.00  0.00           H
ATOM   2764  CB  LEU A 760      71.530  48.120  66.160  1.00  0.00           C
ATOM   2765  HB1 LEU A 760      70.680  47.470  65.870  1.00  0.00           H
ATOM   2766  HB2 LEU A 760      71.300  48.910  66.900  1.00  0.00           H
ATOM   2767  CG  LEU A 760      72.470  47.200  66.830  1.00  0.00           C
ATOM   2768  HG  LEU A 760      73.440  47.710  67.030  1.00  0.00           H
ATOM   2769  CD1 LEU A 760      71.960  46.620  68.140  1.00  0.00           C
ATOM   2770 HD11 LEU A 760      72.030  47.330  68.990  1.00  0.00           H
ATOM   2771 HD12 LEU A 760      72.460  45.680  68.440  1.00  0.00           H
ATOM   2772 HD13 LEU A 760      70.920  46.290  67.960  1.00  0.00           H
ATOM   2773  CD2 LEU A 760      72.950  46.170  65.910  1.00  0.00           C
ATOM   2774 HD21 LEU A 760      73.420  45.320  66.450  1.00  0.00           H
ATOM   2775 HD22 LEU A 760      73.660  46.520  65.140  1.00  0.00           H
ATOM   2776 HD23 LEU A 760      72.160  45.710  65.270  1.00  0.00           H
ATOM   2777  C   LEU A 760      71.030  49.210  63.900  1.00  0.00           C
ATOM   2778  O   LEU A 760      70.940  48.590  62.810  1.00  0.00           O
ATOM   2779  N   PHE A 761      70.350  50.330  64.250  1.00  0.00           N
ATOM   2780  HN  PHE A 761      70.500  50.810  65.110  1.00  0.00           H
ATOM   2781  CA  PHE A 761      69.500  50.900  63.240  1.00  0.00           C
ATOM   2782  HA  PHE A 761      68.800  50.090  63.040  1.00  0.00           H
ATOM   2783  CB  PHE A 761      68.710  52.090  63.940  1.00  0.00           C
ATOM   2784  HB1 PHE A 761      69.400  52.800  64.420  1.00  0.00           H
ATOM   2785  HB2 PHE A 761      68.020  51.600  64.670  1.00  0.00           H
ATOM   2786  CG  PHE A 761      67.890  52.950  63.000  1.00  0.00           C
ATOM   2787  CD1 PHE A 761      66.490  52.770  63.010  1.00  0.00           C
ATOM   2788  HD1 PHE A 761      66.070  51.950  63.570  1.00  0.00           H
ATOM   2789  CE1 PHE A 761      65.620  53.720  62.400  1.00  0.00           C
ATOM   2790  HE1 PHE A 761      64.570  53.500  62.330  1.00  0.00           H
ATOM   2791  CZ  PHE A 761      66.130  54.780  61.700  1.00  0.00           C
ATOM   2792  HZ  PHE A 761      65.450  55.410  61.140  1.00  0.00           H
ATOM   2793  CD2 PHE A 761      68.430  54.110  62.400  1.00  0.00           C
ATOM   2794  HD2 PHE A 761      69.500  54.270  62.490  1.00  0.00           H
ATOM   2795  CE2 PHE A 761      67.540  54.980  61.740  1.00  0.00           C
ATOM   2796  HE2 PHE A 761      67.960  55.960  61.520  1.00  0.00           H
ATOM   2797  C   PHE A 761      70.090  51.290  61.910  1.00  0.00           C
ATOM   2798  O   PHE A 761      69.510  50.930  60.880  1.00  0.00           O
ATOM   2799  N   PHE A 762      71.300  51.990  61.880  1.00  0.00           N
ATOM   2800  HN  PHE A 762      71.720  52.350  62.710  1.00  0.00           H
ATOM   2801  CA  PHE A 762      71.980  52.490  60.720  1.00  0.00           C
ATOM   2802  HA  PHE A 762      71.310  53.080  60.100  1.00  0.00           H
ATOM   2803  CB  PHE A 762      73.170  53.440  61.080  1.00  0.00           C
ATOM   2804  HB1 PHE A 762      73.880  52.930  61.750  1.00  0.00           H
ATOM   2805  HB2 PHE A 762      72.700  54.320  61.560  1.00  0.00           H
ATOM   2806  CG  PHE A 762      73.930  54.050  59.880  1.00  0.00           C
ATOM   2807  CD1 PHE A 762      73.620  55.280  59.240  1.00  0.00           C
ATOM   2808  HD1 PHE A 762      72.800  55.900  59.600  1.00  0.00           H
ATOM   2809  CE1 PHE A 762      74.270  55.660  58.060  1.00  0.00           C
ATOM   2810  HE1 PHE A 762      74.080  56.560  57.490  1.00  0.00           H
ATOM   2811  CZ  PHE A 762      75.260  54.830  57.630  1.00  0.00           C
ATOM   2812  HZ  PHE A 762      75.720  55.110  56.680  1.00  0.00           H
ATOM   2813  CD2 PHE A 762      74.960  53.230  59.350  1.00  0.00           C
ATOM   2814  HD2 PHE A 762      74.980  52.250  59.800  1.00  0.00           H
ATOM   2815  CE2 PHE A 762      75.610  53.610  58.210  1.00  0.00           C
ATOM   2816  HE2 PHE A 762      76.370  52.990  57.760  1.00  0.00           H
ATOM   2817  C   PHE A 762      72.370  51.310  59.790  1.00  0.00           C
ATOM   2818  O   PHE A 762      72.130  51.240  58.530  1.00  0.00           O
ATOM   2819  N   THR A 763      73.010  50.260  60.400  1.00  0.00           N
ATOM   2820  HN  THR A 763      73.260  50.260  61.360  1.00  0.00           H
ATOM   2821  CA  THR A 763      73.510  49.130  59.710  1.00  0.00           C
ATOM   2822  HA  THR A 763      74.230  49.430  58.970  1.00  0.00           H
ATOM   2823  CB  THR A 763      74.300  48.240  60.690  1.00  0.00           C
ATOM   2824  HB  THR A 763      73.530  47.880  61.390  1.00  0.00           H
ATOM   2825  OG1 THR A 763      75.380  48.960  61.320  1.00  0.00           O
ATOM   2826  HG1 THR A 763      75.070  49.570  61.980  1.00  0.00           H
ATOM   2827  CG2 THR A 763      75.010  47.030  60.000  1.00  0.00           C
ATOM   2828 HG21 THR A 763      75.590  46.420  60.720  1.00  0.00           H
ATOM   2829 HG22 THR A 763      75.690  47.470  59.240  1.00  0.00           H
ATOM   2830 HG23 THR A 763      74.310  46.400  59.410  1.00  0.00           H
ATOM   2831  C   THR A 763      72.480  48.330  59.000  1.00  0.00           C
ATOM   2832  O   THR A 763      72.670  47.900  57.870  1.00  0.00           O
ATOM   2833  N   THR A 764      71.290  48.120  59.700  1.00  0.00           N
ATOM   2834  HN  THR A 764      71.120  48.440  60.630  1.00  0.00           H
ATOM   2835  CA  THR A 764      70.120  47.390  59.160  1.00  0.00           C
ATOM   2836  HA  THR A 764      70.410  46.370  58.970  1.00  0.00           H
ATOM   2837  CB  THR A 764      69.050  47.360  60.180  1.00  0.00           C
ATOM   2838  HB  THR A 764      68.770  48.410  60.430  1.00  0.00           H
ATOM   2839  OG1 THR A 764      69.360  46.740  61.400  1.00  0.00           O
ATOM   2840  HG1 THR A 764      69.900  47.400  61.830  1.00  0.00           H
ATOM   2841  CG2 THR A 764      67.750  46.680  59.720  1.00  0.00           C
ATOM   2842 HG21 THR A 764      67.420  47.190  58.780  1.00  0.00           H
ATOM   2843 HG22 THR A 764      66.910  46.810  60.430  1.00  0.00           H
ATOM   2844 HG23 THR A 764      67.980  45.610  59.570  1.00  0.00           H
ATOM   2845  C   THR A 764      69.700  47.990  57.890  1.00  0.00           C
ATOM   2846  O   THR A 764      69.520  47.240  56.930  1.00  0.00           O
ATOM   2847  N   PHE A 765      69.540  49.370  57.830  1.00  0.00           N
ATOM   2848  HN  PHE A 765      69.720  49.950  58.620  1.00  0.00           H
ATOM   2849  CA  PHE A 765      69.240  50.170  56.660  1.00  0.00           C
ATOM   2850  HA  PHE A 765      68.330  49.790  56.220  1.00  0.00           H
ATOM   2851  CB  PHE A 765      68.870  51.610  57.160  1.00  0.00           C
ATOM   2852  HB1 PHE A 765      69.640  52.040  57.840  1.00  0.00           H
ATOM   2853  HB2 PHE A 765      67.860  51.790  57.590  1.00  0.00           H
ATOM   2854  CG  PHE A 765      68.790  52.580  56.000  1.00  0.00           C
ATOM   2855  CD1 PHE A 765      67.750  52.440  55.110  1.00  0.00           C
ATOM   2856  HD1 PHE A 765      67.020  51.660  55.240  1.00  0.00           H
ATOM   2857  CE1 PHE A 765      67.680  53.360  54.010  1.00  0.00           C
ATOM   2858  HE1 PHE A 765      66.900  53.230  53.270  1.00  0.00           H
ATOM   2859  CZ  PHE A 765      68.660  54.350  53.890  1.00  0.00           C
ATOM   2860  HZ  PHE A 765      68.530  55.110  53.130  1.00  0.00           H
ATOM   2861  CD2 PHE A 765      69.770  53.540  55.850  1.00  0.00           C
ATOM   2862  HD2 PHE A 765      70.580  53.670  56.540  1.00  0.00           H
ATOM   2863  CE2 PHE A 765      69.680  54.480  54.830  1.00  0.00           C
ATOM   2864  HE2 PHE A 765      70.410  55.250  54.700  1.00  0.00           H
ATOM   2865  C   PHE A 765      70.380  50.080  55.630  1.00  0.00           C
ATOM   2866  O   PHE A 765      70.210  49.830  54.460  1.00  0.00           O
ATOM   2867  N   PHE A 766      71.650  50.250  56.030  1.00  0.00           N
ATOM   2868  HN  PHE A 766      71.830  50.470  56.990  1.00  0.00           H
ATOM   2869  CA  PHE A 766      72.810  50.250  55.160  1.00  0.00           C
ATOM   2870  HA  PHE A 766      72.680  50.990  54.370  1.00  0.00           H
ATOM   2871  CB  PHE A 766      74.000  50.710  56.010  1.00  0.00           C
ATOM   2872  HB1 PHE A 766      74.410  49.990  56.760  1.00  0.00           H
ATOM   2873  HB2 PHE A 766      73.690  51.530  56.690  1.00  0.00           H
ATOM   2874  CG  PHE A 766      75.060  51.290  55.190  1.00  0.00           C
ATOM   2875  CD1 PHE A 766      75.170  52.680  54.870  1.00  0.00           C
ATOM   2876  HD1 PHE A 766      74.470  53.410  55.270  1.00  0.00           H
ATOM   2877  CE1 PHE A 766      76.220  53.120  54.050  1.00  0.00           C
ATOM   2878  HE1 PHE A 766      76.390  54.150  53.790  1.00  0.00           H
ATOM   2879  CZ  PHE A 766      77.180  52.200  53.550  1.00  0.00           C
ATOM   2880  HZ  PHE A 766      77.960  52.450  52.840  1.00  0.00           H
ATOM   2881  CD2 PHE A 766      75.920  50.370  54.600  1.00  0.00           C
ATOM   2882  HD2 PHE A 766      75.800  49.310  54.770  1.00  0.00           H
ATOM   2883  CE2 PHE A 766      77.010  50.820  53.900  1.00  0.00           C
ATOM   2884  HE2 PHE A 766      77.730  50.120  53.500  1.00  0.00           H
ATOM   2885  C   PHE A 766      73.100  48.920  54.420  1.00  0.00           C
ATOM   2886  O   PHE A 766      73.490  48.930  53.270  1.00  0.00           O
ATOM   2887  N   LEU A 767      72.920  47.790  55.110  1.00  0.00           N
ATOM   2888  HN  LEU A 767      72.690  47.920  56.070  1.00  0.00           H
ATOM   2889  CA  LEU A 767      73.070  46.430  54.740  1.00  0.00           C
ATOM   2890  HA  LEU A 767      73.910  46.390  54.080  1.00  0.00           H
ATOM   2891  CB  LEU A 767      73.260  45.620  56.050  1.00  0.00           C
ATOM   2892  HB1 LEU A 767      72.400  45.910  56.680  1.00  0.00           H
ATOM   2893  HB2 LEU A 767      74.200  45.880  56.600  1.00  0.00           H
ATOM   2894  CG  LEU A 767      73.190  44.090  55.940  1.00  0.00           C
ATOM   2895  HG  LEU A 767      72.190  43.690  55.670  1.00  0.00           H
ATOM   2896  CD1 LEU A 767      74.220  43.480  54.930  1.00  0.00           C
ATOM   2897 HD11 LEU A 767      74.050  42.410  54.720  1.00  0.00           H
ATOM   2898 HD12 LEU A 767      75.270  43.550  55.250  1.00  0.00           H
ATOM   2899 HD13 LEU A 767      74.100  43.960  53.930  1.00  0.00           H
ATOM   2900  CD2 LEU A 767      73.450  43.320  57.300  1.00  0.00           C
ATOM   2901 HD21 LEU A 767      73.080  42.270  57.350  1.00  0.00           H
ATOM   2902 HD22 LEU A 767      72.930  43.910  58.090  1.00  0.00           H
ATOM   2903 HD23 LEU A 767      74.500  43.430  57.640  1.00  0.00           H
ATOM   2904  C   LEU A 767      71.870  45.910  53.890  1.00  0.00           C
ATOM   2905  O   LEU A 767      72.080  45.120  52.930  1.00  0.00           O
ATOM   2906  N   SER A 768      70.610  46.210  54.230  1.00  0.00           N
ATOM   2907  HN  SER A 768      70.390  46.690  55.090  1.00  0.00           H
ATOM   2908  CA  SER A 768      69.570  45.940  53.230  1.00  0.00           C
ATOM   2909  HA  SER A 768      69.620  44.890  52.980  1.00  0.00           H
ATOM   2910  CB  SER A 768      68.200  46.020  53.950  1.00  0.00           C
ATOM   2911  HB1 SER A 768      68.090  45.130  54.600  1.00  0.00           H
ATOM   2912  HB2 SER A 768      67.360  45.860  53.250  1.00  0.00           H
ATOM   2913  OG  SER A 768      67.890  47.280  54.640  1.00  0.00           O
ATOM   2914  HG1 SER A 768      68.400  47.380  55.460  1.00  0.00           H
ATOM   2915  C   SER A 768      69.640  46.750  52.010  1.00  0.00           C
ATOM   2916  O   SER A 768      69.410  46.270  50.900  1.00  0.00           O
ATOM   2917  N   SER A 769      70.030  48.010  52.160  1.00  0.00           N
ATOM   2918  HN  SER A 769      70.080  48.370  53.090  1.00  0.00           H
ATOM   2919  CA  SER A 769      70.310  48.850  50.920  1.00  0.00           C
ATOM   2920  HA  SER A 769      69.420  48.810  50.290  1.00  0.00           H
ATOM   2921  CB  SER A 769      70.760  50.290  51.280  1.00  0.00           C
ATOM   2922  HB1 SER A 769      70.900  50.990  50.440  1.00  0.00           H
ATOM   2923  HB2 SER A 769      71.700  50.240  51.890  1.00  0.00           H
ATOM   2924  OG  SER A 769      69.730  50.870  52.070  1.00  0.00           O
ATOM   2925  HG1 SER A 769      69.910  50.610  52.970  1.00  0.00           H
ATOM   2926  C   SER A 769      71.470  48.230  50.060  1.00  0.00           C
ATOM   2927  O   SER A 769      71.500  48.100  48.860  1.00  0.00           O
ATOM   2928  N   PHE A 770      72.590  47.830  50.740  1.00  0.00           N
ATOM   2929  HN  PHE A 770      72.720  48.150  51.680  1.00  0.00           H
ATOM   2930  CA  PHE A 770      73.650  47.040  50.030  1.00  0.00           C
ATOM   2931  HA  PHE A 770      74.060  47.560  49.180  1.00  0.00           H
ATOM   2932  CB  PHE A 770      74.820  46.630  50.990  1.00  0.00           C
ATOM   2933  HB1 PHE A 770      74.410  46.240  51.940  1.00  0.00           H
ATOM   2934  HB2 PHE A 770      75.380  47.540  51.270  1.00  0.00           H
ATOM   2935  CG  PHE A 770      75.730  45.540  50.400  1.00  0.00           C
ATOM   2936  CD1 PHE A 770      76.480  46.010  49.290  1.00  0.00           C
ATOM   2937  HD1 PHE A 770      76.290  47.050  49.060  1.00  0.00           H
ATOM   2938  CE1 PHE A 770      77.330  45.170  48.590  1.00  0.00           C
ATOM   2939  HE1 PHE A 770      78.090  45.580  47.930  1.00  0.00           H
ATOM   2940  CZ  PHE A 770      77.430  43.860  48.970  1.00  0.00           C
ATOM   2941  HZ  PHE A 770      78.050  43.200  48.380  1.00  0.00           H
ATOM   2942  CD2 PHE A 770      75.860  44.200  50.850  1.00  0.00           C
ATOM   2943  HD2 PHE A 770      75.240  43.830  51.660  1.00  0.00           H
ATOM   2944  CE2 PHE A 770      76.660  43.330  50.060  1.00  0.00           C
ATOM   2945  HE2 PHE A 770      76.680  42.310  50.420  1.00  0.00           H
ATOM   2946  C   PHE A 770      73.100  45.760  49.300  1.00  0.00           C
ATOM   2947  O   PHE A 770      73.430  45.590  48.130  1.00  0.00           O
ATOM   2948  N   LEU A 771      72.300  44.930  49.930  1.00  0.00           N
ATOM   2949  HN  LEU A 771      72.010  45.160  50.870  1.00  0.00           H
ATOM   2950  CA  LEU A 771      71.900  43.680  49.320  1.00  0.00           C
ATOM   2951  HA  LEU A 771      72.710  43.340  48.700  1.00  0.00           H
ATOM   2952  CB  LEU A 771      71.610  42.510  50.310  1.00  0.00           C
ATOM   2953  HB1 LEU A 771      71.140  41.660  49.780  1.00  0.00           H
ATOM   2954  HB2 LEU A 771      70.790  42.980  50.920  1.00  0.00           H
ATOM   2955  CG  LEU A 771      72.760  42.090  51.310  1.00  0.00           C
ATOM   2956  HG  LEU A 771      73.000  43.090  51.720  1.00  0.00           H
ATOM   2957  CD1 LEU A 771      72.290  41.160  52.380  1.00  0.00           C
ATOM   2958 HD11 LEU A 771      71.560  40.420  51.990  1.00  0.00           H
ATOM   2959 HD12 LEU A 771      71.830  41.800  53.160  1.00  0.00           H
ATOM   2960 HD13 LEU A 771      73.190  40.690  52.830  1.00  0.00           H
ATOM   2961  CD2 LEU A 771      73.990  41.450  50.690  1.00  0.00           C
ATOM   2962 HD21 LEU A 771      74.750  41.390  51.490  1.00  0.00           H
ATOM   2963 HD22 LEU A 771      74.470  41.930  49.810  1.00  0.00           H
ATOM   2964 HD23 LEU A 771      73.710  40.460  50.270  1.00  0.00           H
ATOM   2965  C   LEU A 771      70.680  43.840  48.360  1.00  0.00           C
ATOM   2966  O   LEU A 771      70.450  42.960  47.610  1.00  0.00           O
ATOM   2967  N   LYS A 772      69.860  44.890  48.560  1.00  0.00           N
ATOM   2968  HN  LYS A 772      69.990  45.550  49.300  1.00  0.00           H
ATOM   2969  CA  LYS A 772      68.970  45.430  47.560  1.00  0.00           C
ATOM   2970  HA  LYS A 772      68.250  44.620  47.490  1.00  0.00           H
ATOM   2971  CB  LYS A 772      68.130  46.570  48.170  1.00  0.00           C
ATOM   2972  HB1 LYS A 772      68.760  47.440  48.470  1.00  0.00           H
ATOM   2973  HB2 LYS A 772      67.480  46.230  48.990  1.00  0.00           H
ATOM   2974  CG  LYS A 772      67.030  47.150  47.230  1.00  0.00           C
ATOM   2975  HG1 LYS A 772      67.480  47.770  46.420  1.00  0.00           H
ATOM   2976  HG2 LYS A 772      66.510  47.910  47.850  1.00  0.00           H
ATOM   2977  CD  LYS A 772      66.110  46.150  46.570  1.00  0.00           C
ATOM   2978  HD1 LYS A 772      65.660  45.690  47.480  1.00  0.00           H
ATOM   2979  HD2 LYS A 772      66.540  45.330  45.970  1.00  0.00           H
ATOM   2980  CE  LYS A 772      64.980  46.920  45.800  1.00  0.00           C
ATOM   2981  HE1 LYS A 772      65.260  47.470  44.880  1.00  0.00           H
ATOM   2982  HE2 LYS A 772      64.580  47.750  46.410  1.00  0.00           H
ATOM   2983  NZ  LYS A 772      63.940  45.890  45.290  1.00  0.00           N
ATOM   2984  HZ1 LYS A 772      63.720  45.140  45.980  1.00  0.00           H
ATOM   2985  HZ2 LYS A 772      64.260  45.370  44.460  1.00  0.00           H
ATOM   2986  HZ3 LYS A 772      63.010  46.320  45.090  1.00  0.00           H
ATOM   2987  C   LYS A 772      69.570  45.930  46.280  1.00  0.00           C
ATOM   2988  O   LYS A 772      69.270  45.540  45.150  1.00  0.00           O
ATOM   2989  N   GLN A 773      70.670  46.710  46.480  1.00  0.00           N
ATOM   2990  HN  GLN A 773      71.020  47.040  47.360  1.00  0.00           H
ATOM   2991  CA  GLN A 773      71.440  47.370  45.350  1.00  0.00           C
ATOM   2992  HA  GLN A 773      70.700  47.390  44.560  1.00  0.00           H
ATOM   2993  CB  GLN A 773      72.050  48.720  45.690  1.00  0.00           C
ATOM   2994  HB1 GLN A 773      72.720  48.990  44.830  1.00  0.00           H
ATOM   2995  HB2 GLN A 773      72.610  48.590  46.630  1.00  0.00           H
ATOM   2996  CG  GLN A 773      71.010  49.840  45.820  1.00  0.00           C
ATOM   2997  HG1 GLN A 773      71.550  50.790  45.650  1.00  0.00           H
ATOM   2998  HG2 GLN A 773      70.580  49.720  46.830  1.00  0.00           H
ATOM   2999  CD  GLN A 773      69.930  49.750  44.850  1.00  0.00           C
ATOM   3000  OE1 GLN A 773      68.780  49.410  45.100  1.00  0.00           O
ATOM   3001  NE2 GLN A 773      70.220  50.060  43.580  1.00  0.00           N
ATOM   3002 HE21 GLN A 773      71.160  50.180  43.270  1.00  0.00           H
ATOM   3003 HE22 GLN A 773      69.470  50.060  42.930  1.00  0.00           H
ATOM   3004  C   GLN A 773      72.450  46.380  44.810  1.00  0.00           C
ATOM   3005  O   GLN A 773      72.950  46.540  43.700  1.00  0.00           O
ATOM   3006  N   PHE A 774      72.740  45.290  45.570  1.00  0.00           N
ATOM   3007  HN  PHE A 774      72.570  45.480  46.540  1.00  0.00           H
ATOM   3008  CA  PHE A 774      73.550  44.180  45.200  1.00  0.00           C
ATOM   3009  HA  PHE A 774      74.580  44.500  45.160  1.00  0.00           H
ATOM   3010  CB  PHE A 774      73.640  43.050  46.330  1.00  0.00           C
ATOM   3011  HB1 PHE A 774      72.660  42.590  46.550  1.00  0.00           H
ATOM   3012  HB2 PHE A 774      74.120  43.470  47.230  1.00  0.00           H
ATOM   3013  CG  PHE A 774      74.650  41.920  46.030  1.00  0.00           C
ATOM   3014  CD1 PHE A 774      75.960  42.290  45.940  1.00  0.00           C
ATOM   3015  HD1 PHE A 774      76.250  43.330  45.970  1.00  0.00           H
ATOM   3016  CE1 PHE A 774      76.890  41.320  45.600  1.00  0.00           C
ATOM   3017  HE1 PHE A 774      77.950  41.520  45.490  1.00  0.00           H
ATOM   3018  CZ  PHE A 774      76.430  39.980  45.510  1.00  0.00           C
ATOM   3019  HZ  PHE A 774      77.220  39.340  45.120  1.00  0.00           H
ATOM   3020  CD2 PHE A 774      74.250  40.600  45.940  1.00  0.00           C
ATOM   3021  HD2 PHE A 774      73.230  40.400  46.210  1.00  0.00           H
ATOM   3022  CE2 PHE A 774      75.180  39.620  45.680  1.00  0.00           C
ATOM   3023  HE2 PHE A 774      74.810  38.610  45.640  1.00  0.00           H
ATOM   3024  C   PHE A 774      73.130  43.550  43.980  1.00  0.00           C
ATOM   3025  O   PHE A 774      74.020  43.190  43.160  1.00  0.00           O
ATOM   3026  N   LYS A 775      71.800  43.450  43.730  1.00  0.00           N
ATOM   3027  HN  LYS A 775      71.100  43.890  44.290  1.00  0.00           H
ATOM   3028  CA  LYS A 775      71.420  42.760  42.520  1.00  0.00           C
ATOM   3029  HA  LYS A 775      71.910  41.800  42.490  1.00  0.00           H
ATOM   3030  CB  LYS A 775      69.930  42.470  42.520  1.00  0.00           C
ATOM   3031  HB1 LYS A 775      69.390  43.420  42.760  1.00  0.00           H
ATOM   3032  HB2 LYS A 775      69.760  41.810  43.400  1.00  0.00           H
ATOM   3033  CG  LYS A 775      69.310  41.750  41.320  1.00  0.00           C
ATOM   3034  HG1 LYS A 775      69.660  40.700  41.410  1.00  0.00           H
ATOM   3035  HG2 LYS A 775      69.670  42.200  40.370  1.00  0.00           H
ATOM   3036  CD  LYS A 775      67.740  41.790  41.170  1.00  0.00           C
ATOM   3037  HD1 LYS A 775      67.530  42.880  41.110  1.00  0.00           H
ATOM   3038  HD2 LYS A 775      67.320  41.410  42.120  1.00  0.00           H
ATOM   3039  CE  LYS A 775      67.210  41.040  39.940  1.00  0.00           C
ATOM   3040  HE1 LYS A 775      67.430  39.960  39.870  1.00  0.00           H
ATOM   3041  HE2 LYS A 775      67.640  41.560  39.060  1.00  0.00           H
ATOM   3042  NZ  LYS A 775      65.710  41.150  39.920  1.00  0.00           N
ATOM   3043  HZ1 LYS A 775      65.400  40.880  40.880  1.00  0.00           H
ATOM   3044  HZ2 LYS A 775      65.360  40.420  39.280  1.00  0.00           H
ATOM   3045  HZ3 LYS A 775      65.400  42.080  39.570  1.00  0.00           H
ATOM   3046  C   LYS A 775      71.840  43.370  41.130  1.00  0.00           C
ATOM   3047  O   LYS A 775      72.140  42.660  40.250  1.00  0.00           O
ATOM   3048  N   THR A 776      71.800  44.730  41.020  1.00  0.00           N
ATOM   3049  HN  THR A 776      71.720  45.310  41.820  1.00  0.00           H
ATOM   3050  CA  THR A 776      71.550  45.330  39.700  1.00  0.00           C
ATOM   3051  HA  THR A 776      71.240  44.580  38.970  1.00  0.00           H
ATOM   3052  CB  THR A 776      70.480  46.440  39.660  1.00  0.00           C
ATOM   3053  HB  THR A 776      70.300  46.690  38.590  1.00  0.00           H
ATOM   3054  OG1 THR A 776      70.870  47.610  40.430  1.00  0.00           O
ATOM   3055  HG1 THR A 776      71.610  48.040  40.010  1.00  0.00           H
ATOM   3056  CG2 THR A 776      69.190  45.950  40.270  1.00  0.00           C
ATOM   3057 HG21 THR A 776      68.870  44.940  39.910  1.00  0.00           H
ATOM   3058 HG22 THR A 776      68.280  46.550  40.150  1.00  0.00           H
ATOM   3059 HG23 THR A 776      69.340  45.980  41.370  1.00  0.00           H
ATOM   3060  C   THR A 776      72.820  45.800  39.010  1.00  0.00           C
ATOM   3061  O   THR A 776      72.750  46.450  37.970  1.00  0.00           O
ATOM   3062  N   LYS A 777      74.040  45.460  39.470  1.00  0.00           N
ATOM   3063  HN  LYS A 777      74.120  44.990  40.350  1.00  0.00           H
ATOM   3064  CA  LYS A 777      75.270  45.760  38.850  1.00  0.00           C
ATOM   3065  HA  LYS A 777      75.160  46.540  38.110  1.00  0.00           H
ATOM   3066  CB  LYS A 777      76.410  46.030  39.890  1.00  0.00           C
ATOM   3067  HB1 LYS A 777      77.410  46.200  39.450  1.00  0.00           H
ATOM   3068  HB2 LYS A 777      76.430  45.170  40.590  1.00  0.00           H
ATOM   3069  CG  LYS A 777      76.150  47.190  40.790  1.00  0.00           C
ATOM   3070  HG1 LYS A 777      75.390  46.890  41.530  1.00  0.00           H
ATOM   3071  HG2 LYS A 777      75.590  47.950  40.210  1.00  0.00           H
ATOM   3072  CD  LYS A 777      77.420  47.550  41.490  1.00  0.00           C
ATOM   3073  HD1 LYS A 777      78.070  48.160  40.820  1.00  0.00           H
ATOM   3074  HD2 LYS A 777      77.990  46.660  41.830  1.00  0.00           H
ATOM   3075  CE  LYS A 777      77.260  48.510  42.640  1.00  0.00           C
ATOM   3076  HE1 LYS A 777      78.220  48.960  42.960  1.00  0.00           H
ATOM   3077  HE2 LYS A 777      76.740  48.070  43.530  1.00  0.00           H
ATOM   3078  NZ  LYS A 777      76.340  49.600  42.300  1.00  0.00           N
ATOM   3079  HZ1 LYS A 777      75.400  49.230  42.080  1.00  0.00           H
ATOM   3080  HZ2 LYS A 777      76.650  50.130  41.460  1.00  0.00           H
ATOM   3081  HZ3 LYS A 777      76.250  50.220  43.130  1.00  0.00           H
ATOM   3082  C   LYS A 777      75.760  44.520  38.040  1.00  0.00           C
ATOM   3083  O   LYS A 777      75.170  43.490  38.200  1.00  0.00           O
ATOM   3084  N   ARG A 778      76.840  44.700  37.260  1.00  0.00           N
ATOM   3085  HN  ARG A 778      77.280  45.590  37.170  1.00  0.00           H
ATOM   3086  CA  ARG A 778      77.420  43.730  36.370  1.00  0.00           C
ATOM   3087  HA  ARG A 778      76.680  42.990  36.120  1.00  0.00           H
ATOM   3088  CB  ARG A 778      78.060  44.330  35.070  1.00  0.00           C
ATOM   3089  HB1 ARG A 778      78.570  43.470  34.590  1.00  0.00           H
ATOM   3090  HB2 ARG A 778      78.850  45.100  35.240  1.00  0.00           H
ATOM   3091  CG  ARG A 778      77.100  44.750  34.010  1.00  0.00           C
ATOM   3092  HG1 ARG A 778      76.620  45.740  34.170  1.00  0.00           H
ATOM   3093  HG2 ARG A 778      76.280  43.990  33.980  1.00  0.00           H
ATOM   3094  CD  ARG A 778      77.860  44.880  32.680  1.00  0.00           C
ATOM   3095  HD1 ARG A 778      78.300  43.940  32.290  1.00  0.00           H
ATOM   3096  HD2 ARG A 778      78.620  45.690  32.810  1.00  0.00           H
ATOM   3097  NE  ARG A 778      76.920  45.400  31.670  1.00  0.00           N
ATOM   3098  HE  ARG A 778      76.000  45.040  31.790  1.00  0.00           H
ATOM   3099  CZ  ARG A 778      77.260  45.420  30.370  1.00  0.00           C
ATOM   3100  NH1 ARG A 778      78.500  45.600  29.850  1.00  0.00           N
ATOM   3101 HH11 ARG A 778      79.260  45.890  30.430  1.00  0.00           H
ATOM   3102 HH12 ARG A 778      78.490  45.700  28.850  1.00  0.00           H
ATOM   3103  NH2 ARG A 778      76.240  45.460  29.580  1.00  0.00           N
ATOM   3104 HH21 ARG A 778      75.410  45.920  29.910  1.00  0.00           H
ATOM   3105 HH22 ARG A 778      76.290  45.470  28.580  1.00  0.00           H
ATOM   3106  C   ARG A 778      78.550  43.010  37.120  1.00  0.00           C
ATOM   3107  O   ARG A 778      79.120  43.510  38.050  1.00  0.00           O
ATOM   3108  N   TYR A 779      78.880  41.820  36.580  1.00  0.00           N
ATOM   3109  HN  TYR A 779      78.310  41.430  35.860  1.00  0.00           H
ATOM   3110  CA  TYR A 779      79.930  40.950  37.070  1.00  0.00           C
ATOM   3111  HA  TYR A 779      80.110  40.380  36.160  1.00  0.00           H
ATOM   3112  CB  TYR A 779      81.260  41.520  37.450  1.00  0.00           C
ATOM   3113  HB1 TYR A 779      81.200  42.020  38.430  1.00  0.00           H
ATOM   3114  HB2 TYR A 779      81.490  42.410  36.810  1.00  0.00           H
ATOM   3115  CG  TYR A 779      82.480  40.590  37.420  1.00  0.00           C
ATOM   3116  CD1 TYR A 779      83.010  40.170  38.670  1.00  0.00           C
ATOM   3117  HD1 TYR A 779      82.640  40.500  39.620  1.00  0.00           H
ATOM   3118  CE1 TYR A 779      84.100  39.290  38.710  1.00  0.00           C
ATOM   3119  HE1 TYR A 779      84.290  38.910  39.700  1.00  0.00           H
ATOM   3120  CZ  TYR A 779      84.680  38.790  37.540  1.00  0.00           C
ATOM   3121  OH  TYR A 779      85.760  37.920  37.570  1.00  0.00           O
ATOM   3122  HH  TYR A 779      85.980  37.840  36.640  1.00  0.00           H
ATOM   3123  CD2 TYR A 779      83.020  40.130  36.280  1.00  0.00           C
ATOM   3124  HD2 TYR A 779      82.520  40.410  35.360  1.00  0.00           H
ATOM   3125  CE2 TYR A 779      84.120  39.300  36.310  1.00  0.00           C
ATOM   3126  HE2 TYR A 779      84.370  38.850  35.350  1.00  0.00           H
ATOM   3127  C   TYR A 779      79.350  40.040  38.040  1.00  0.00           C
ATOM   3128  O   TYR A 779      78.410  40.280  38.760  1.00  0.00           O
ATOM   3129  N   PHE A 780      79.920  38.820  38.120  1.00  0.00           N
ATOM   3130  HN  PHE A 780      80.620  38.530  37.480  1.00  0.00           H
ATOM   3131  CA  PHE A 780      79.520  37.730  38.990  1.00  0.00           C
ATOM   3132  HA  PHE A 780      80.170  36.910  38.720  1.00  0.00           H
ATOM   3133  CB  PHE A 780      79.980  38.010  40.470  1.00  0.00           C
ATOM   3134  HB1 PHE A 780      79.700  39.050  40.750  1.00  0.00           H
ATOM   3135  HB2 PHE A 780      81.090  37.930  40.490  1.00  0.00           H
ATOM   3136  CG  PHE A 780      79.460  37.100  41.510  1.00  0.00           C
ATOM   3137  CD1 PHE A 780      80.270  36.100  42.210  1.00  0.00           C
ATOM   3138  HD1 PHE A 780      81.320  35.970  42.010  1.00  0.00           H
ATOM   3139  CE1 PHE A 780      79.810  35.390  43.340  1.00  0.00           C
ATOM   3140  HE1 PHE A 780      80.370  34.640  43.850  1.00  0.00           H
ATOM   3141  CZ  PHE A 780      78.530  35.550  43.740  1.00  0.00           C
ATOM   3142  HZ  PHE A 780      78.170  34.900  44.520  1.00  0.00           H
ATOM   3143  CD2 PHE A 780      78.190  37.300  42.080  1.00  0.00           C
ATOM   3144  HD2 PHE A 780      77.610  38.110  41.660  1.00  0.00           H
ATOM   3145  CE2 PHE A 780      77.690  36.490  43.160  1.00  0.00           C
ATOM   3146  HE2 PHE A 780      76.730  36.570  43.670  1.00  0.00           H
ATOM   3147  C   PHE A 780      78.020  37.120  38.840  1.00  0.00           C
ATOM   3148  O   PHE A 780      77.120  37.880  38.580  1.00  0.00           O
ATOM   3149  N   PRO A 781      77.730  35.810  38.890  1.00  0.00           N
ATOM   3150  CD  PRO A 781      78.720  34.770  39.230  1.00  0.00           C
ATOM   3151  HD1 PRO A 781      78.970  34.990  40.290  1.00  0.00           H
ATOM   3152  HD2 PRO A 781      79.640  34.820  38.590  1.00  0.00           H
ATOM   3153  CA  PRO A 781      76.480  35.220  38.480  1.00  0.00           C
ATOM   3154  HA  PRO A 781      76.500  35.160  37.400  1.00  0.00           H
ATOM   3155  CB  PRO A 781      76.610  33.830  39.000  1.00  0.00           C
ATOM   3156  HB1 PRO A 781      75.970  33.150  38.390  1.00  0.00           H
ATOM   3157  HB2 PRO A 781      76.130  33.650  39.980  1.00  0.00           H
ATOM   3158  CG  PRO A 781      78.050  33.410  39.090  1.00  0.00           C
ATOM   3159  HG1 PRO A 781      78.280  32.730  39.940  1.00  0.00           H
ATOM   3160  HG2 PRO A 781      78.370  32.960  38.130  1.00  0.00           H
ATOM   3161  C   PRO A 781      75.170  35.970  38.820  1.00  0.00           C
ATOM   3162  O   PRO A 781      74.880  36.180  40.020  1.00  0.00           O
ATOM   3163  N   THR A 782      74.320  36.270  37.900  1.00  0.00           N
ATOM   3164  HN  THR A 782      74.420  35.830  37.010  1.00  0.00           H
ATOM   3165  CA  THR A 782      73.070  36.970  38.050  1.00  0.00           C
ATOM   3166  HA  THR A 782      73.260  37.960  38.460  1.00  0.00           H
ATOM   3167  CB  THR A 782      72.440  37.270  36.700  1.00  0.00           C
ATOM   3168  HB  THR A 782      71.360  37.500  36.780  1.00  0.00           H
ATOM   3169  OG1 THR A 782      72.580  36.190  35.830  1.00  0.00           O
ATOM   3170  HG1 THR A 782      72.070  36.420  35.050  1.00  0.00           H
ATOM   3171  CG2 THR A 782      73.180  38.440  36.050  1.00  0.00           C
ATOM   3172 HG21 THR A 782      74.270  38.220  36.000  1.00  0.00           H
ATOM   3173 HG22 THR A 782      72.890  39.310  36.670  1.00  0.00           H
ATOM   3174 HG23 THR A 782      72.960  38.780  35.020  1.00  0.00           H
ATOM   3175  C   THR A 782      72.110  36.240  38.920  1.00  0.00           C
ATOM   3176  O   THR A 782      71.410  36.760  39.730  1.00  0.00           O
ATOM   3177  N   LYS A 783      72.150  34.890  38.690  1.00  0.00           N
ATOM   3178  HN  LYS A 783      72.610  34.570  37.870  1.00  0.00           H
ATOM   3179  CA  LYS A 783      71.490  33.890  39.570  1.00  0.00           C
ATOM   3180  HA  LYS A 783      70.450  34.170  39.640  1.00  0.00           H
ATOM   3181  CB  LYS A 783      71.620  32.490  39.020  1.00  0.00           C
ATOM   3182  HB1 LYS A 783      70.900  32.450  38.170  1.00  0.00           H
ATOM   3183  HB2 LYS A 783      71.220  31.720  39.690  1.00  0.00           H
ATOM   3184  CG  LYS A 783      72.930  32.070  38.460  1.00  0.00           C
ATOM   3185  HG1 LYS A 783      73.720  32.110  39.230  1.00  0.00           H
ATOM   3186  HG2 LYS A 783      73.130  32.770  37.610  1.00  0.00           H
ATOM   3187  CD  LYS A 783      72.920  30.740  37.730  1.00  0.00           C
ATOM   3188  HD1 LYS A 783      73.950  30.440  37.470  1.00  0.00           H
ATOM   3189  HD2 LYS A 783      72.360  30.910  36.790  1.00  0.00           H
ATOM   3190  CE  LYS A 783      72.320  29.460  38.480  1.00  0.00           C
ATOM   3191  HE1 LYS A 783      71.330  29.710  38.920  1.00  0.00           H
ATOM   3192  HE2 LYS A 783      72.970  29.110  39.310  1.00  0.00           H
ATOM   3193  NZ  LYS A 783      72.140  28.360  37.560  1.00  0.00           N
ATOM   3194  HZ1 LYS A 783      71.440  28.580  36.810  1.00  0.00           H
ATOM   3195  HZ2 LYS A 783      71.840  27.530  38.110  1.00  0.00           H
ATOM   3196  HZ3 LYS A 783      72.950  28.000  37.040  1.00  0.00           H
ATOM   3197  C   LYS A 783      71.930  33.800  41.030  1.00  0.00           C
ATOM   3198  O   LYS A 783      71.020  33.820  41.900  1.00  0.00           O
ATOM   3199  N   VAL A 784      73.220  33.790  41.350  1.00  0.00           N
ATOM   3200  HN  VAL A 784      73.950  33.720  40.680  1.00  0.00           H
ATOM   3201  CA  VAL A 784      73.560  33.890  42.720  1.00  0.00           C
ATOM   3202  HA  VAL A 784      73.030  33.090  43.220  1.00  0.00           H
ATOM   3203  CB  VAL A 784      75.030  33.530  43.040  1.00  0.00           C
ATOM   3204  HB  VAL A 784      75.770  34.260  42.640  1.00  0.00           H
ATOM   3205  CG1 VAL A 784      75.330  33.330  44.520  1.00  0.00           C
ATOM   3206 HG11 VAL A 784      76.260  32.730  44.650  1.00  0.00           H
ATOM   3207 HG12 VAL A 784      74.500  32.800  45.040  1.00  0.00           H
ATOM   3208 HG13 VAL A 784      75.360  34.330  45.000  1.00  0.00           H
ATOM   3209  CG2 VAL A 784      75.260  32.220  42.350  1.00  0.00           C
ATOM   3210 HG21 VAL A 784      75.310  32.350  41.250  1.00  0.00           H
ATOM   3211 HG22 VAL A 784      74.430  31.500  42.490  1.00  0.00           H
ATOM   3212 HG23 VAL A 784      76.160  31.670  42.710  1.00  0.00           H
ATOM   3213  C   VAL A 784      73.350  35.270  43.370  1.00  0.00           C
ATOM   3214  O   VAL A 784      73.040  35.400  44.570  1.00  0.00           O
ATOM   3215  N   ARG A 785      73.490  36.370  42.560  1.00  0.00           N
ATOM   3216  HN  ARG A 785      73.830  36.270  41.620  1.00  0.00           H
ATOM   3217  CA  ARG A 785      73.110  37.750  42.810  1.00  0.00           C
ATOM   3218  HA  ARG A 785      73.630  38.020  43.720  1.00  0.00           H
ATOM   3219  CB  ARG A 785      73.530  38.770  41.780  1.00  0.00           C
ATOM   3220  HB1 ARG A 785      73.030  39.760  41.810  1.00  0.00           H
ATOM   3221  HB2 ARG A 785      73.280  38.350  40.780  1.00  0.00           H
ATOM   3222  CG  ARG A 785      75.040  39.000  41.710  1.00  0.00           C
ATOM   3223  HG1 ARG A 785      75.470  38.030  41.380  1.00  0.00           H
ATOM   3224  HG2 ARG A 785      75.470  39.160  42.720  1.00  0.00           H
ATOM   3225  CD  ARG A 785      75.460  40.180  40.790  1.00  0.00           C
ATOM   3226  HD1 ARG A 785      74.660  40.410  40.050  1.00  0.00           H
ATOM   3227  HD2 ARG A 785      76.430  39.960  40.280  1.00  0.00           H
ATOM   3228  NE  ARG A 785      75.650  41.450  41.540  1.00  0.00           N
ATOM   3229  HE  ARG A 785      74.910  41.870  42.080  1.00  0.00           H
ATOM   3230  CZ  ARG A 785      76.770  42.090  41.750  1.00  0.00           C
ATOM   3231  NH1 ARG A 785      77.850  41.690  41.170  1.00  0.00           N
ATOM   3232 HH11 ARG A 785      78.680  42.230  41.260  1.00  0.00           H
ATOM   3233 HH12 ARG A 785      77.770  40.970  40.480  1.00  0.00           H
ATOM   3234  NH2 ARG A 785      76.770  43.160  42.450  1.00  0.00           N
ATOM   3235 HH21 ARG A 785      77.590  43.700  42.630  1.00  0.00           H
ATOM   3236 HH22 ARG A 785      75.840  43.460  42.700  1.00  0.00           H
ATOM   3237  C   ARG A 785      71.700  37.950  43.220  1.00  0.00           C
ATOM   3238  O   ARG A 785      71.420  38.430  44.300  1.00  0.00           O
ATOM   3239  N   SER A 786      70.790  37.540  42.300  1.00  0.00           N
ATOM   3240  HN  SER A 786      71.030  37.370  41.350  1.00  0.00           H
ATOM   3241  CA  SER A 786      69.340  37.380  42.520  1.00  0.00           C
ATOM   3242  HA  SER A 786      68.840  38.320  42.740  1.00  0.00           H
ATOM   3243  CB  SER A 786      68.640  36.790  41.320  1.00  0.00           C
ATOM   3244  HB1 SER A 786      68.970  35.760  41.080  1.00  0.00           H
ATOM   3245  HB2 SER A 786      68.870  37.360  40.390  1.00  0.00           H
ATOM   3246  OG  SER A 786      67.270  36.780  41.450  1.00  0.00           O
ATOM   3247  HG1 SER A 786      66.960  36.840  40.540  1.00  0.00           H
ATOM   3248  C   SER A 786      69.040  36.630  43.790  1.00  0.00           C
ATOM   3249  O   SER A 786      68.370  37.110  44.710  1.00  0.00           O
ATOM   3250  N   THR A 787      69.610  35.450  43.980  1.00  0.00           N
ATOM   3251  HN  THR A 787      70.310  35.080  43.360  1.00  0.00           H
ATOM   3252  CA  THR A 787      69.430  34.510  45.160  1.00  0.00           C
ATOM   3253  HA  THR A 787      68.380  34.290  45.110  1.00  0.00           H
ATOM   3254  CB  THR A 787      70.130  33.160  45.020  1.00  0.00           C
ATOM   3255  HB  THR A 787      71.180  33.270  44.660  1.00  0.00           H
ATOM   3256  OG1 THR A 787      69.500  32.400  44.010  1.00  0.00           O
ATOM   3257  HG1 THR A 787      70.050  32.670  43.260  1.00  0.00           H
ATOM   3258  CG2 THR A 787      70.180  32.360  46.340  1.00  0.00           C
ATOM   3259 HG21 THR A 787      69.140  32.050  46.580  1.00  0.00           H
ATOM   3260 HG22 THR A 787      70.570  32.950  47.220  1.00  0.00           H
ATOM   3261 HG23 THR A 787      70.780  31.450  46.080  1.00  0.00           H
ATOM   3262  C   THR A 787      69.720  35.260  46.480  1.00  0.00           C
ATOM   3263  O   THR A 787      68.900  35.250  47.390  1.00  0.00           O
ATOM   3264  N   ILE A 788      70.870  35.960  46.570  1.00  0.00           N
ATOM   3265  HN  ILE A 788      71.580  35.930  45.880  1.00  0.00           H
ATOM   3266  CA  ILE A 788      71.170  36.700  47.790  1.00  0.00           C
ATOM   3267  HA  ILE A 788      70.990  36.090  48.660  1.00  0.00           H
ATOM   3268  CB  ILE A 788      72.640  37.120  47.900  1.00  0.00           C
ATOM   3269  HB  ILE A 788      72.930  37.640  46.960  1.00  0.00           H
ATOM   3270  CG2 ILE A 788      72.810  38.050  49.120  1.00  0.00           C
ATOM   3271 HG21 ILE A 788      73.860  38.400  49.170  1.00  0.00           H
ATOM   3272 HG22 ILE A 788      72.370  37.470  49.960  1.00  0.00           H
ATOM   3273 HG23 ILE A 788      72.300  39.040  49.070  1.00  0.00           H
ATOM   3274  CG1 ILE A 788      73.700  36.010  48.080  1.00  0.00           C
ATOM   3275 HG11 ILE A 788      73.440  35.340  47.240  1.00  0.00           H
ATOM   3276 HG12 ILE A 788      73.690  35.530  49.090  1.00  0.00           H
ATOM   3277  CD  ILE A 788      75.190  36.450  47.850  1.00  0.00           C
ATOM   3278  HD1 ILE A 788      75.400  37.280  48.540  1.00  0.00           H
ATOM   3279  HD2 ILE A 788      75.200  36.890  46.830  1.00  0.00           H
ATOM   3280  HD3 ILE A 788      75.940  35.630  47.780  1.00  0.00           H
ATOM   3281  C   ILE A 788      70.250  37.830  48.010  1.00  0.00           C
ATOM   3282  O   ILE A 788      69.860  38.130  49.120  1.00  0.00           O
ATOM   3283  N   SER A 789      69.810  38.530  46.940  1.00  0.00           N
ATOM   3284  HN  SER A 789      70.010  38.210  46.020  1.00  0.00           H
ATOM   3285  CA  SER A 789      69.020  39.720  47.000  1.00  0.00           C
ATOM   3286  HA  SER A 789      69.330  40.240  47.900  1.00  0.00           H
ATOM   3287  CB  SER A 789      69.240  40.590  45.800  1.00  0.00           C
ATOM   3288  HB1 SER A 789      68.970  40.080  44.850  1.00  0.00           H
ATOM   3289  HB2 SER A 789      70.310  40.600  45.520  1.00  0.00           H
ATOM   3290  OG  SER A 789      68.760  41.980  45.880  1.00  0.00           O
ATOM   3291  HG1 SER A 789      69.450  42.350  46.420  1.00  0.00           H
ATOM   3292  C   SER A 789      67.560  39.400  47.360  1.00  0.00           C
ATOM   3293  O   SER A 789      66.940  40.030  48.150  1.00  0.00           O
ATOM   3294  N   ASP A 790      66.940  38.280  46.820  1.00  0.00           N
ATOM   3295  HN  ASP A 790      67.380  37.770  46.070  1.00  0.00           H
ATOM   3296  CA  ASP A 790      65.700  37.720  47.280  1.00  0.00           C
ATOM   3297  HA  ASP A 790      64.950  38.480  47.100  1.00  0.00           H
ATOM   3298  CB  ASP A 790      65.430  36.490  46.430  1.00  0.00           C
ATOM   3299  HB1 ASP A 790      64.580  35.900  46.820  1.00  0.00           H
ATOM   3300  HB2 ASP A 790      66.320  35.850  46.270  1.00  0.00           H
ATOM   3301  CG  ASP A 790      64.950  36.900  45.060  1.00  0.00           C
ATOM   3302  OD1 ASP A 790      64.540  35.940  44.370  1.00  0.00           O
ATOM   3303  OD2 ASP A 790      64.940  38.110  44.670  1.00  0.00           O
ATOM   3304  C   ASP A 790      65.750  37.450  48.770  1.00  0.00           C
ATOM   3305  O   ASP A 790      64.740  37.530  49.510  1.00  0.00           O
ATOM   3306  N   PHE A 791      66.880  37.060  49.310  1.00  0.00           N
ATOM   3307  HN  PHE A 791      67.780  37.170  48.880  1.00  0.00           H
ATOM   3308  CA  PHE A 791      66.990  36.610  50.700  1.00  0.00           C
ATOM   3309  HA  PHE A 791      66.050  36.420  51.210  1.00  0.00           H
ATOM   3310  CB  PHE A 791      67.630  35.220  50.880  1.00  0.00           C
ATOM   3311  HB1 PHE A 791      67.580  34.810  51.910  1.00  0.00           H
ATOM   3312  HB2 PHE A 791      68.680  35.280  50.520  1.00  0.00           H
ATOM   3313  CG  PHE A 791      66.960  34.230  49.950  1.00  0.00           C
ATOM   3314  CD1 PHE A 791      65.580  34.270  49.890  1.00  0.00           C
ATOM   3315  HD1 PHE A 791      64.960  35.040  50.300  1.00  0.00           H
ATOM   3316  CE1 PHE A 791      64.910  33.260  49.210  1.00  0.00           C
ATOM   3317  HE1 PHE A 791      63.850  33.120  49.120  1.00  0.00           H
ATOM   3318  CZ  PHE A 791      65.650  32.290  48.460  1.00  0.00           C
ATOM   3319  HZ  PHE A 791      65.130  31.520  47.920  1.00  0.00           H
ATOM   3320  CD2 PHE A 791      67.650  33.240  49.310  1.00  0.00           C
ATOM   3321  HD2 PHE A 791      68.720  33.270  49.450  1.00  0.00           H
ATOM   3322  CE2 PHE A 791      67.020  32.260  48.560  1.00  0.00           C
ATOM   3323  HE2 PHE A 791      67.580  31.520  48.000  1.00  0.00           H
ATOM   3324  C   PHE A 791      67.520  37.720  51.550  1.00  0.00           C
ATOM   3325  O   PHE A 791      67.720  37.560  52.780  1.00  0.00           O
ATOM   3326  N   ALA A 792      67.750  38.920  50.960  1.00  0.00           N
ATOM   3327  HN  ALA A 792      67.580  39.020  49.980  1.00  0.00           H
ATOM   3328  CA  ALA A 792      68.280  40.080  51.700  1.00  0.00           C
ATOM   3329  HA  ALA A 792      69.310  39.800  51.840  1.00  0.00           H
ATOM   3330  CB  ALA A 792      68.180  41.300  50.660  1.00  0.00           C
ATOM   3331  HB1 ALA A 792      68.850  41.090  49.810  1.00  0.00           H
ATOM   3332  HB2 ALA A 792      68.590  42.230  51.110  1.00  0.00           H
ATOM   3333  HB3 ALA A 792      67.140  41.420  50.290  1.00  0.00           H
ATOM   3334  C   ALA A 792      67.660  40.440  53.080  1.00  0.00           C
ATOM   3335  O   ALA A 792      68.340  40.580  54.100  1.00  0.00           O
ATOM   3336  N   VAL A 793      66.350  40.760  53.220  1.00  0.00           N
ATOM   3337  HN  VAL A 793      65.730  40.640  52.450  1.00  0.00           H
ATOM   3338  CA  VAL A 793      65.750  41.130  54.460  1.00  0.00           C
ATOM   3339  HA  VAL A 793      66.330  41.890  54.970  1.00  0.00           H
ATOM   3340  CB  VAL A 793      64.380  41.750  54.250  1.00  0.00           C
ATOM   3341  HB  VAL A 793      63.790  41.090  53.560  1.00  0.00           H
ATOM   3342  CG1 VAL A 793      63.570  41.990  55.530  1.00  0.00           C
ATOM   3343 HG11 VAL A 793      64.200  42.340  56.380  1.00  0.00           H
ATOM   3344 HG12 VAL A 793      63.090  41.040  55.850  1.00  0.00           H
ATOM   3345 HG13 VAL A 793      62.780  42.750  55.350  1.00  0.00           H
ATOM   3346  CG2 VAL A 793      64.430  43.130  53.570  1.00  0.00           C
ATOM   3347 HG21 VAL A 793      64.900  43.920  54.210  1.00  0.00           H
ATOM   3348 HG22 VAL A 793      63.360  43.360  53.410  1.00  0.00           H
ATOM   3349 HG23 VAL A 793      65.130  43.170  52.710  1.00  0.00           H
ATOM   3350  C   VAL A 793      65.740  40.000  55.490  1.00  0.00           C
ATOM   3351  O   VAL A 793      65.920  40.310  56.710  1.00  0.00           O
ATOM   3352  N   PHE A 794      65.580  38.670  55.100  1.00  0.00           N
ATOM   3353  HN  PHE A 794      65.380  38.470  54.140  1.00  0.00           H
ATOM   3354  CA  PHE A 794      65.760  37.530  56.070  1.00  0.00           C
ATOM   3355  HA  PHE A 794      65.050  37.710  56.860  1.00  0.00           H
ATOM   3356  CB  PHE A 794      65.340  36.170  55.350  1.00  0.00           C
ATOM   3357  HB1 PHE A 794      66.020  36.020  54.490  1.00  0.00           H
ATOM   3358  HB2 PHE A 794      64.260  36.220  55.070  1.00  0.00           H
ATOM   3359  CG  PHE A 794      65.500  34.960  56.270  1.00  0.00           C
ATOM   3360  CD1 PHE A 794      66.030  33.710  55.770  1.00  0.00           C
ATOM   3361  HD1 PHE A 794      66.230  33.690  54.720  1.00  0.00           H
ATOM   3362  CE1 PHE A 794      66.130  32.600  56.620  1.00  0.00           C
ATOM   3363  HE1 PHE A 794      66.390  31.650  56.150  1.00  0.00           H
ATOM   3364  CZ  PHE A 794      65.590  32.690  57.910  1.00  0.00           C
ATOM   3365  HZ  PHE A 794      65.610  31.850  58.580  1.00  0.00           H
ATOM   3366  CD2 PHE A 794      65.120  35.020  57.630  1.00  0.00           C
ATOM   3367  HD2 PHE A 794      64.760  35.940  58.060  1.00  0.00           H
ATOM   3368  CE2 PHE A 794      65.240  33.930  58.420  1.00  0.00           C
ATOM   3369  HE2 PHE A 794      64.940  33.950  59.450  1.00  0.00           H
ATOM   3370  C   PHE A 794      67.170  37.460  56.580  1.00  0.00           C
ATOM   3371  O   PHE A 794      67.430  37.630  57.810  1.00  0.00           O
ATOM   3372  N   LEU A 795      68.140  37.500  55.660  1.00  0.00           N
ATOM   3373  HN  LEU A 795      67.880  37.580  54.700  1.00  0.00           H
ATOM   3374  CA  LEU A 795      69.590  37.550  56.000  1.00  0.00           C
ATOM   3375  HA  LEU A 795      69.780  36.650  56.570  1.00  0.00           H
ATOM   3376  CB  LEU A 795      70.360  37.520  54.750  1.00  0.00           C
ATOM   3377  HB1 LEU A 795      70.170  38.400  54.100  1.00  0.00           H
ATOM   3378  HB2 LEU A 795      70.060  36.590  54.230  1.00  0.00           H
ATOM   3379  CG  LEU A 795      71.920  37.420  54.860  1.00  0.00           C
ATOM   3380  HG  LEU A 795      72.360  38.430  55.020  1.00  0.00           H
ATOM   3381  CD1 LEU A 795      72.550  36.490  55.840  1.00  0.00           C
ATOM   3382 HD11 LEU A 795      72.660  36.910  56.860  1.00  0.00           H
ATOM   3383 HD12 LEU A 795      73.560  36.090  55.590  1.00  0.00           H
ATOM   3384 HD13 LEU A 795      71.850  35.630  55.930  1.00  0.00           H
ATOM   3385  CD2 LEU A 795      72.350  37.010  53.410  1.00  0.00           C
ATOM   3386 HD21 LEU A 795      73.420  37.230  53.240  1.00  0.00           H
ATOM   3387 HD22 LEU A 795      71.760  37.630  52.680  1.00  0.00           H
ATOM   3388 HD23 LEU A 795      72.030  35.960  53.250  1.00  0.00           H
ATOM   3389  C   LEU A 795      69.980  38.710  56.940  1.00  0.00           C
ATOM   3390  O   LEU A 795      70.670  38.580  57.910  1.00  0.00           O
ATOM   3391  N   THR A 796      69.450  39.910  56.600  1.00  0.00           N
ATOM   3392  HN  THR A 796      68.810  39.970  55.830  1.00  0.00           H
ATOM   3393  CA  THR A 796      69.750  41.190  57.330  1.00  0.00           C
ATOM   3394  HA  THR A 796      70.820  41.310  57.430  1.00  0.00           H
ATOM   3395  CB  THR A 796      69.050  42.400  56.700  1.00  0.00           C
ATOM   3396  HB  THR A 796      67.950  42.270  56.580  1.00  0.00           H
ATOM   3397  OG1 THR A 796      69.580  42.600  55.390  1.00  0.00           O
ATOM   3398  HG1 THR A 796      69.480  41.760  54.930  1.00  0.00           H
ATOM   3399  CG2 THR A 796      69.370  43.730  57.340  1.00  0.00           C
ATOM   3400 HG21 THR A 796      70.450  44.010  57.230  1.00  0.00           H
ATOM   3401 HG22 THR A 796      69.120  43.730  58.410  1.00  0.00           H
ATOM   3402 HG23 THR A 796      68.760  44.540  56.880  1.00  0.00           H
ATOM   3403  C   THR A 796      69.260  41.130  58.740  1.00  0.00           C
ATOM   3404  O   THR A 796      70.020  41.420  59.640  1.00  0.00           O
ATOM   3405  N   ILE A 797      68.040  40.560  59.000  1.00  0.00           N
ATOM   3406  HN  ILE A 797      67.360  40.270  58.340  1.00  0.00           H
ATOM   3407  CA  ILE A 797      67.590  40.250  60.390  1.00  0.00           C
ATOM   3408  HA  ILE A 797      67.630  41.170  60.950  1.00  0.00           H
ATOM   3409  CB  ILE A 797      66.050  39.970  60.410  1.00  0.00           C
ATOM   3410  HB  ILE A 797      65.820  39.090  59.770  1.00  0.00           H
ATOM   3411  CG2 ILE A 797      65.490  39.770  61.830  1.00  0.00           C
ATOM   3412 HG21 ILE A 797      65.950  38.880  62.330  1.00  0.00           H
ATOM   3413 HG22 ILE A 797      64.400  39.530  61.850  1.00  0.00           H
ATOM   3414 HG23 ILE A 797      65.670  40.710  62.380  1.00  0.00           H
ATOM   3415  CG1 ILE A 797      65.410  41.320  59.860  1.00  0.00           C
ATOM   3416 HG11 ILE A 797      65.740  41.640  58.850  1.00  0.00           H
ATOM   3417 HG12 ILE A 797      65.620  42.150  60.570  1.00  0.00           H
ATOM   3418  CD  ILE A 797      63.840  41.300  59.700  1.00  0.00           C
ATOM   3419  HD1 ILE A 797      63.450  42.330  59.540  1.00  0.00           H
ATOM   3420  HD2 ILE A 797      63.320  40.740  60.510  1.00  0.00           H
ATOM   3421  HD3 ILE A 797      63.660  40.830  58.710  1.00  0.00           H
ATOM   3422  C   ILE A 797      68.490  39.160  61.050  1.00  0.00           C
ATOM   3423  O   ILE A 797      68.880  39.300  62.220  1.00  0.00           O
ATOM   3424  N   VAL A 798      68.800  38.000  60.370  1.00  0.00           N
ATOM   3425  HN  VAL A 798      68.500  37.860  59.420  1.00  0.00           H
ATOM   3426  CA  VAL A 798      69.730  37.070  60.960  1.00  0.00           C
ATOM   3427  HA  VAL A 798      69.230  36.650  61.820  1.00  0.00           H
ATOM   3428  CB  VAL A 798      69.930  35.790  60.080  1.00  0.00           C
ATOM   3429  HB  VAL A 798      70.330  35.990  59.080  1.00  0.00           H
ATOM   3430  CG1 VAL A 798      70.850  34.730  60.700  1.00  0.00           C
ATOM   3431 HG11 VAL A 798      71.890  35.110  60.780  1.00  0.00           H
ATOM   3432 HG12 VAL A 798      71.070  33.900  59.990  1.00  0.00           H
ATOM   3433 HG13 VAL A 798      70.500  34.320  61.670  1.00  0.00           H
ATOM   3434  CG2 VAL A 798      68.480  35.170  59.950  1.00  0.00           C
ATOM   3435 HG21 VAL A 798      67.990  35.040  60.950  1.00  0.00           H
ATOM   3436 HG22 VAL A 798      68.470  34.120  59.600  1.00  0.00           H
ATOM   3437 HG23 VAL A 798      67.790  35.810  59.370  1.00  0.00           H
ATOM   3438  C   VAL A 798      71.130  37.570  61.400  1.00  0.00           C
ATOM   3439  O   VAL A 798      71.490  37.260  62.550  1.00  0.00           O
ATOM   3440  N   ILE A 799      71.740  38.360  60.610  1.00  0.00           N
ATOM   3441  HN  ILE A 799      71.380  38.510  59.690  1.00  0.00           H
ATOM   3442  CA  ILE A 799      72.890  39.130  61.000  1.00  0.00           C
ATOM   3443  HA  ILE A 799      73.730  38.490  61.220  1.00  0.00           H
ATOM   3444  CB  ILE A 799      73.400  39.830  59.710  1.00  0.00           C
ATOM   3445  HB  ILE A 799      72.610  40.420  59.200  1.00  0.00           H
ATOM   3446  CG2 ILE A 799      74.560  40.700  60.130  1.00  0.00           C
ATOM   3447 HG21 ILE A 799      74.320  41.580  60.770  1.00  0.00           H
ATOM   3448 HG22 ILE A 799      75.230  41.010  59.310  1.00  0.00           H
ATOM   3449 HG23 ILE A 799      75.230  40.050  60.730  1.00  0.00           H
ATOM   3450  CG1 ILE A 799      73.890  38.760  58.680  1.00  0.00           C
ATOM   3451 HG11 ILE A 799      73.190  37.890  58.660  1.00  0.00           H
ATOM   3452 HG12 ILE A 799      74.830  38.350  59.110  1.00  0.00           H
ATOM   3453  CD  ILE A 799      74.020  39.300  57.300  1.00  0.00           C
ATOM   3454  HD1 ILE A 799      74.230  38.500  56.540  1.00  0.00           H
ATOM   3455  HD2 ILE A 799      74.930  39.940  57.370  1.00  0.00           H
ATOM   3456  HD3 ILE A 799      73.160  39.890  56.930  1.00  0.00           H
ATOM   3457  C   ILE A 799      72.790  40.000  62.220  1.00  0.00           C
ATOM   3458  O   ILE A 799      73.610  39.800  63.110  1.00  0.00           O
ATOM   3459  N   MET A 800      71.840  40.980  62.310  1.00  0.00           N
ATOM   3460  HN  MET A 800      71.260  41.150  61.520  1.00  0.00           H
ATOM   3461  CA  MET A 800      71.610  41.830  63.440  1.00  0.00           C
ATOM   3462  HA  MET A 800      72.570  42.320  63.560  1.00  0.00           H
ATOM   3463  CB  MET A 800      70.620  42.900  62.980  1.00  0.00           C
ATOM   3464  HB1 MET A 800      70.410  43.420  63.930  1.00  0.00           H
ATOM   3465  HB2 MET A 800      69.760  42.390  62.470  1.00  0.00           H
ATOM   3466  CG  MET A 800      71.060  43.930  61.950  1.00  0.00           C
ATOM   3467  HG1 MET A 800      70.140  44.240  61.420  1.00  0.00           H
ATOM   3468  HG2 MET A 800      71.690  43.500  61.140  1.00  0.00           H
ATOM   3469  SD  MET A 800      72.010  45.310  62.490  1.00  0.00           S
ATOM   3470  CE  MET A 800      73.540  44.710  63.110  1.00  0.00           C
ATOM   3471  HE1 MET A 800      74.340  45.480  63.080  1.00  0.00           H
ATOM   3472  HE2 MET A 800      73.890  43.850  62.500  1.00  0.00           H
ATOM   3473  HE3 MET A 800      73.490  44.380  64.170  1.00  0.00           H
ATOM   3474  C   MET A 800      71.150  41.080  64.730  1.00  0.00           C
ATOM   3475  O   MET A 800      71.540  41.450  65.830  1.00  0.00           O
ATOM   3476  N   VAL A 801      70.340  40.010  64.630  1.00  0.00           N
ATOM   3477  HN  VAL A 801      69.910  39.750  63.770  1.00  0.00           H
ATOM   3478  CA  VAL A 801      69.960  39.300  65.780  1.00  0.00           C
ATOM   3479  HA  VAL A 801      69.780  40.020  66.560  1.00  0.00           H
ATOM   3480  CB  VAL A 801      68.740  38.410  65.460  1.00  0.00           C
ATOM   3481  HB  VAL A 801      68.910  37.770  64.570  1.00  0.00           H
ATOM   3482  CG1 VAL A 801      68.310  37.590  66.660  1.00  0.00           C
ATOM   3483 HG11 VAL A 801      68.150  38.310  67.500  1.00  0.00           H
ATOM   3484 HG12 VAL A 801      69.140  36.930  66.970  1.00  0.00           H
ATOM   3485 HG13 VAL A 801      67.360  37.010  66.600  1.00  0.00           H
ATOM   3486  CG2 VAL A 801      67.550  39.380  65.100  1.00  0.00           C
ATOM   3487 HG21 VAL A 801      67.130  39.700  66.080  1.00  0.00           H
ATOM   3488 HG22 VAL A 801      66.660  38.950  64.620  1.00  0.00           H
ATOM   3489 HG23 VAL A 801      67.840  40.280  64.510  1.00  0.00           H
ATOM   3490  C   VAL A 801      71.160  38.480  66.400  1.00  0.00           C
ATOM   3491  O   VAL A 801      71.250  38.390  67.600  1.00  0.00           O
ATOM   3492  N   THR A 802      71.990  37.920  65.520  1.00  0.00           N
ATOM   3493  HN  THR A 802      71.870  38.110  64.540  1.00  0.00           H
ATOM   3494  CA  THR A 802      73.180  37.170  65.880  1.00  0.00           C
ATOM   3495  HA  THR A 802      72.880  36.420  66.600  1.00  0.00           H
ATOM   3496  CB  THR A 802      73.760  36.450  64.700  1.00  0.00           C
ATOM   3497  HB  THR A 802      74.070  37.220  63.970  1.00  0.00           H
ATOM   3498  OG1 THR A 802      72.810  35.590  64.140  1.00  0.00           O
ATOM   3499  HG1 THR A 802      72.170  36.170  63.730  1.00  0.00           H
ATOM   3500  CG2 THR A 802      75.000  35.720  65.130  1.00  0.00           C
ATOM   3501 HG21 THR A 802      75.960  36.260  65.080  1.00  0.00           H
ATOM   3502 HG22 THR A 802      75.220  34.920  64.390  1.00  0.00           H
ATOM   3503 HG23 THR A 802      74.960  35.250  66.140  1.00  0.00           H
ATOM   3504  C   THR A 802      74.210  38.040  66.610  1.00  0.00           C
ATOM   3505  O   THR A 802      74.610  37.640  67.710  1.00  0.00           O
ATOM   3506  N   ILE A 803      74.640  39.190  66.070  1.00  0.00           N
ATOM   3507  HN  ILE A 803      74.260  39.430  65.170  1.00  0.00           H
ATOM   3508  CA  ILE A 803      75.520  40.060  66.730  1.00  0.00           C
ATOM   3509  HA  ILE A 803      76.310  39.470  67.160  1.00  0.00           H
ATOM   3510  CB  ILE A 803      76.130  41.060  65.830  1.00  0.00           C
ATOM   3511  HB  ILE A 803      76.410  40.490  64.920  1.00  0.00           H
ATOM   3512  CG2 ILE A 803      75.160  42.140  65.340  1.00  0.00           C
ATOM   3513 HG21 ILE A 803      74.190  41.680  65.040  1.00  0.00           H
ATOM   3514 HG22 ILE A 803      75.640  42.790  64.580  1.00  0.00           H
ATOM   3515 HG23 ILE A 803      74.920  42.870  66.140  1.00  0.00           H
ATOM   3516  CG1 ILE A 803      77.400  41.630  66.430  1.00  0.00           C
ATOM   3517 HG11 ILE A 803      77.230  41.890  67.500  1.00  0.00           H
ATOM   3518 HG12 ILE A 803      77.480  42.560  65.830  1.00  0.00           H
ATOM   3519  CD  ILE A 803      78.640  40.710  66.290  1.00  0.00           C
ATOM   3520  HD1 ILE A 803      79.110  40.830  65.290  1.00  0.00           H
ATOM   3521  HD2 ILE A 803      78.320  39.650  66.450  1.00  0.00           H
ATOM   3522  HD3 ILE A 803      79.390  40.930  67.070  1.00  0.00           H
ATOM   3523  C   ILE A 803      74.940  40.630  67.980  1.00  0.00           C
ATOM   3524  O   ILE A 803      75.710  40.840  68.950  1.00  0.00           O
ATOM   3525  N   ASP A 804      73.670  40.980  68.160  1.00  0.00           N
ATOM   3526  HN  ASP A 804      72.980  40.940  67.450  1.00  0.00           H
ATOM   3527  CA  ASP A 804      73.160  41.410  69.400  1.00  0.00           C
ATOM   3528  HA  ASP A 804      73.750  42.260  69.730  1.00  0.00           H
ATOM   3529  CB  ASP A 804      71.740  41.990  69.270  1.00  0.00           C
ATOM   3530  HB1 ASP A 804      71.160  41.520  68.460  1.00  0.00           H
ATOM   3531  HB2 ASP A 804      71.900  43.010  68.840  1.00  0.00           H
ATOM   3532  CG  ASP A 804      70.890  41.940  70.480  1.00  0.00           C
ATOM   3533  OD1 ASP A 804      71.090  42.730  71.490  1.00  0.00           O
ATOM   3534  OD2 ASP A 804      69.900  41.190  70.480  1.00  0.00           O
ATOM   3535  C   ASP A 804      73.260  40.370  70.480  1.00  0.00           C
ATOM   3536  O   ASP A 804      73.830  40.600  71.540  1.00  0.00           O
ATOM   3537  N   TYR A 805      72.780  39.140  70.210  1.00  0.00           N
ATOM   3538  HN  TYR A 805      72.300  38.990  69.340  1.00  0.00           H
ATOM   3539  CA  TYR A 805      72.890  38.130  71.170  1.00  0.00           C
ATOM   3540  HA  TYR A 805      72.340  38.350  72.080  1.00  0.00           H
ATOM   3541  CB  TYR A 805      72.190  36.940  70.460  1.00  0.00           C
ATOM   3542  HB1 TYR A 805      72.740  36.640  69.550  1.00  0.00           H
ATOM   3543  HB2 TYR A 805      71.140  37.130  70.140  1.00  0.00           H
ATOM   3544  CG  TYR A 805      72.070  35.780  71.360  1.00  0.00           C
ATOM   3545  CD1 TYR A 805      70.980  35.740  72.190  1.00  0.00           C
ATOM   3546  HD1 TYR A 805      70.190  36.470  72.180  1.00  0.00           H
ATOM   3547  CE1 TYR A 805      70.720  34.640  73.030  1.00  0.00           C
ATOM   3548  HE1 TYR A 805      69.870  34.710  73.700  1.00  0.00           H
ATOM   3549  CZ  TYR A 805      71.650  33.590  73.070  1.00  0.00           C
ATOM   3550  OH  TYR A 805      71.500  32.590  74.010  1.00  0.00           O
ATOM   3551  HH  TYR A 805      72.050  31.820  73.830  1.00  0.00           H
ATOM   3552  CD2 TYR A 805      72.990  34.710  71.310  1.00  0.00           C
ATOM   3553  HD2 TYR A 805      73.880  34.720  70.700  1.00  0.00           H
ATOM   3554  CE2 TYR A 805      72.770  33.600  72.190  1.00  0.00           C
ATOM   3555  HE2 TYR A 805      73.560  32.870  72.180  1.00  0.00           H
ATOM   3556  C   TYR A 805      74.260  37.770  71.490  1.00  0.00           C
ATOM   3557  O   TYR A 805      74.630  37.530  72.630  1.00  0.00           O
ATOM   3558  N   LEU A 806      75.210  37.770  70.540  1.00  0.00           N
ATOM   3559  HN  LEU A 806      74.950  37.880  69.580  1.00  0.00           H
ATOM   3560  CA  LEU A 806      76.600  37.490  70.780  1.00  0.00           C
ATOM   3561  HA  LEU A 806      76.690  36.600  71.380  1.00  0.00           H
ATOM   3562  CB  LEU A 806      77.310  37.290  69.360  1.00  0.00           C
ATOM   3563  HB1 LEU A 806      77.160  38.140  68.650  1.00  0.00           H
ATOM   3564  HB2 LEU A 806      76.890  36.350  68.930  1.00  0.00           H
ATOM   3565  CG  LEU A 806      78.800  37.080  69.360  1.00  0.00           C
ATOM   3566  HG  LEU A 806      79.410  37.830  69.900  1.00  0.00           H
ATOM   3567  CD1 LEU A 806      79.160  35.750  70.120  1.00  0.00           C
ATOM   3568 HD11 LEU A 806      79.070  35.800  71.230  1.00  0.00           H
ATOM   3569 HD12 LEU A 806      80.220  35.560  69.880  1.00  0.00           H
ATOM   3570 HD13 LEU A 806      78.440  34.960  69.830  1.00  0.00           H
ATOM   3571  CD2 LEU A 806      79.320  37.010  67.900  1.00  0.00           C
ATOM   3572 HD21 LEU A 806      78.580  36.430  67.320  1.00  0.00           H
ATOM   3573 HD22 LEU A 806      80.370  36.650  67.850  1.00  0.00           H
ATOM   3574 HD23 LEU A 806      79.220  38.040  67.490  1.00  0.00           H
ATOM   3575  C   LEU A 806      77.380  38.550  71.570  1.00  0.00           C
ATOM   3576  O   LEU A 806      78.100  38.210  72.520  1.00  0.00           O
ATOM   3577  N   VAL A 807      77.260  39.830  71.250  1.00  0.00           N
ATOM   3578  HN  VAL A 807      76.670  40.180  70.520  1.00  0.00           H
ATOM   3579  CA  VAL A 807      77.820  40.940  72.100  1.00  0.00           C
ATOM   3580  HA  VAL A 807      78.880  40.760  72.170  1.00  0.00           H
ATOM   3581  CB  VAL A 807      77.700  42.310  71.410  1.00  0.00           C
ATOM   3582  HB  VAL A 807      76.620  42.460  71.230  1.00  0.00           H
ATOM   3583  CG1 VAL A 807      78.150  43.390  72.430  1.00  0.00           C
ATOM   3584 HG11 VAL A 807      77.510  43.340  73.320  1.00  0.00           H
ATOM   3585 HG12 VAL A 807      78.160  44.440  72.030  1.00  0.00           H
ATOM   3586 HG13 VAL A 807      79.220  43.180  72.640  1.00  0.00           H
ATOM   3587  CG2 VAL A 807      78.430  42.150  70.060  1.00  0.00           C
ATOM   3588 HG21 VAL A 807      77.910  41.440  69.380  1.00  0.00           H
ATOM   3589 HG22 VAL A 807      79.440  41.740  70.240  1.00  0.00           H
ATOM   3590 HG23 VAL A 807      78.410  43.160  69.590  1.00  0.00           H
ATOM   3591  C   VAL A 807      77.290  40.890  73.470  1.00  0.00           C
ATOM   3592  O   VAL A 807      77.950  41.030  74.470  1.00  0.00           O
ATOM   3593  N   GLY A 808      75.980  40.590  73.560  1.00  0.00           N
ATOM   3594  HN  GLY A 808      75.470  40.400  72.730  1.00  0.00           H
ATOM   3595  CA  GLY A 808      75.250  40.580  74.810  1.00  0.00           C
ATOM   3596  HA1 GLY A 808      75.730  39.830  75.430  1.00  0.00           H
ATOM   3597  HA2 GLY A 808      74.250  40.390  74.470  1.00  0.00           H
ATOM   3598  C   GLY A 808      75.170  41.870  75.550  1.00  0.00           C
ATOM   3599  O   GLY A 808      75.440  41.990  76.750  1.00  0.00           O
ATOM   3600  N   VAL A 809      74.620  42.870  74.930  1.00  0.00           N
ATOM   3601  HN  VAL A 809      74.400  42.840  73.950  1.00  0.00           H
ATOM   3602  CA  VAL A 809      74.300  44.180  75.540  1.00  0.00           C
ATOM   3603  HA  VAL A 809      74.520  44.070  76.590  1.00  0.00           H
ATOM   3604  CB  VAL A 809      75.160  45.220  74.840  1.00  0.00           C
ATOM   3605  HB  VAL A 809      75.470  44.900  73.830  1.00  0.00           H
ATOM   3606  CG1 VAL A 809      74.340  46.560  74.620  1.00  0.00           C
ATOM   3607 HG11 VAL A 809      74.930  47.310  74.060  1.00  0.00           H
ATOM   3608 HG12 VAL A 809      74.030  47.030  75.580  1.00  0.00           H
ATOM   3609 HG13 VAL A 809      73.420  46.280  74.090  1.00  0.00           H
ATOM   3610  CG2 VAL A 809      76.450  45.410  75.680  1.00  0.00           C
ATOM   3611 HG21 VAL A 809      77.090  46.120  75.100  1.00  0.00           H
ATOM   3612 HG22 VAL A 809      76.980  44.440  75.730  1.00  0.00           H
ATOM   3613 HG23 VAL A 809      76.290  45.780  76.700  1.00  0.00           H
ATOM   3614  C   VAL A 809      72.700  44.470  75.500  1.00  0.00           C
ATOM   3615  O   VAL A 809      72.030  43.840  74.660  1.00  0.00           O
ATOM   3616  N   PRO A 810      72.050  45.200  76.350  1.00  0.00           N
ATOM   3617  CD  PRO A 810      72.580  45.810  77.610  1.00  0.00           C
ATOM   3618  HD1 PRO A 810      73.340  46.600  77.400  1.00  0.00           H
ATOM   3619  HD2 PRO A 810      73.060  45.070  78.290  1.00  0.00           H
ATOM   3620  CA  PRO A 810      70.610  45.130  76.350  1.00  0.00           C
ATOM   3621  HA  PRO A 810      70.200  44.170  76.070  1.00  0.00           H
ATOM   3622  CB  PRO A 810      70.240  45.440  77.840  1.00  0.00           C
ATOM   3623  HB1 PRO A 810      70.230  44.440  78.320  1.00  0.00           H
ATOM   3624  HB2 PRO A 810      69.170  45.700  77.990  1.00  0.00           H
ATOM   3625  CG  PRO A 810      71.370  46.390  78.340  1.00  0.00           C
ATOM   3626  HG1 PRO A 810      71.190  47.480  78.210  1.00  0.00           H
ATOM   3627  HG2 PRO A 810      71.400  46.380  79.450  1.00  0.00           H
ATOM   3628  C   PRO A 810      69.950  46.170  75.420  1.00  0.00           C
ATOM   3629  O   PRO A 810      69.420  47.180  75.820  1.00  0.00           O
ATOM   3630  N   SER A 811      69.920  45.740  74.140  1.00  0.00           N
ATOM   3631  HN  SER A 811      70.420  44.920  73.880  1.00  0.00           H
ATOM   3632  CA  SER A 811      69.020  46.350  73.120  1.00  0.00           C
ATOM   3633  HA  SER A 811      69.260  47.400  73.200  1.00  0.00           H
ATOM   3634  CB  SER A 811      69.260  45.920  71.690  1.00  0.00           C
ATOM   3635  HB1 SER A 811      70.250  46.270  71.340  1.00  0.00           H
ATOM   3636  HB2 SER A 811      68.640  46.410  70.900  1.00  0.00           H
ATOM   3637  OG  SER A 811      69.120  44.520  71.580  1.00  0.00           O
ATOM   3638  HG1 SER A 811      69.990  44.130  71.700  1.00  0.00           H
ATOM   3639  C   SER A 811      67.580  46.060  73.430  1.00  0.00           C
ATOM   3640  O   SER A 811      67.270  44.910  73.740  1.00  0.00           O
ATOM   3641  N   PRO A 812      66.630  47.040  73.420  1.00  0.00           N
ATOM   3642  CD  PRO A 812      66.920  48.500  73.480  1.00  0.00           C
ATOM   3643  HD1 PRO A 812      67.150  48.860  72.460  1.00  0.00           H
ATOM   3644  HD2 PRO A 812      67.780  48.750  74.140  1.00  0.00           H
ATOM   3645  CA  PRO A 812      65.220  46.770  73.620  1.00  0.00           C
ATOM   3646  HA  PRO A 812      65.060  46.460  74.650  1.00  0.00           H
ATOM   3647  CB  PRO A 812      64.570  48.170  73.580  1.00  0.00           C
ATOM   3648  HB1 PRO A 812      63.670  48.080  74.230  1.00  0.00           H
ATOM   3649  HB2 PRO A 812      64.270  48.550  72.580  1.00  0.00           H
ATOM   3650  CG  PRO A 812      65.630  49.170  73.960  1.00  0.00           C
ATOM   3651  HG1 PRO A 812      65.450  50.230  73.660  1.00  0.00           H
ATOM   3652  HG2 PRO A 812      65.720  49.100  75.070  1.00  0.00           H
ATOM   3653  C   PRO A 812      64.610  45.710  72.790  1.00  0.00           C
ATOM   3654  O   PRO A 812      64.850  45.690  71.570  1.00  0.00           O
ATOM   3655  N   LYS A 813      63.730  44.880  73.390  1.00  0.00           N
ATOM   3656  HN  LYS A 813      63.400  44.970  74.320  1.00  0.00           H
ATOM   3657  CA  LYS A 813      63.260  43.770  72.660  1.00  0.00           C
ATOM   3658  HA  LYS A 813      63.640  43.780  71.650  1.00  0.00           H
ATOM   3659  CB  LYS A 813      63.710  42.380  73.310  1.00  0.00           C
ATOM   3660  HB1 LYS A 813      63.260  41.540  72.720  1.00  0.00           H
ATOM   3661  HB2 LYS A 813      63.290  42.210  74.330  1.00  0.00           H
ATOM   3662  CG  LYS A 813      65.190  42.110  73.430  1.00  0.00           C
ATOM   3663  HG1 LYS A 813      65.160  41.040  73.710  1.00  0.00           H
ATOM   3664  HG2 LYS A 813      65.690  42.620  74.270  1.00  0.00           H
ATOM   3665  CD  LYS A 813      65.890  42.110  72.070  1.00  0.00           C
ATOM   3666  HD1 LYS A 813      66.050  43.100  71.630  1.00  0.00           H
ATOM   3667  HD2 LYS A 813      65.150  41.650  71.380  1.00  0.00           H
ATOM   3668  CE  LYS A 813      67.200  41.410  71.980  1.00  0.00           C
ATOM   3669  HE1 LYS A 813      67.390  41.150  70.920  1.00  0.00           H
ATOM   3670  HE2 LYS A 813      67.060  40.420  72.490  1.00  0.00           H
ATOM   3671  NZ  LYS A 813      68.230  42.100  72.700  1.00  0.00           N
ATOM   3672  HZ1 LYS A 813      69.130  41.700  72.320  1.00  0.00           H
ATOM   3673  HZ2 LYS A 813      68.230  41.930  73.720  1.00  0.00           H
ATOM   3674  HZ3 LYS A 813      68.040  43.110  72.550  1.00  0.00           H
ATOM   3675  C   LYS A 813      61.670  43.790  72.670  1.00  0.00           C
ATOM   3676  O   LYS A 813      60.960  44.380  73.510  1.00  0.00           O
ATOM   3677  N   LEU A 814      61.200  43.050  71.650  1.00  0.00           N
ATOM   3678  HN  LEU A 814      61.870  42.600  71.050  1.00  0.00           H
ATOM   3679  CA  LEU A 814      59.800  42.740  71.550  1.00  0.00           C
ATOM   3680  HA  LEU A 814      59.310  43.700  71.590  1.00  0.00           H
ATOM   3681  CB  LEU A 814      59.480  41.910  70.250  1.00  0.00           C
ATOM   3682  HB1 LEU A 814      58.470  41.440  70.220  1.00  0.00           H
ATOM   3683  HB2 LEU A 814      60.220  41.080  70.180  1.00  0.00           H
ATOM   3684  CG  LEU A 814      59.610  42.620  68.810  1.00  0.00           C
ATOM   3685  HG  LEU A 814      60.650  43.000  68.630  1.00  0.00           H
ATOM   3686  CD1 LEU A 814      59.290  41.650  67.690  1.00  0.00           C
ATOM   3687 HD11 LEU A 814      59.910  40.730  67.720  1.00  0.00           H
ATOM   3688 HD12 LEU A 814      59.390  42.090  66.680  1.00  0.00           H
ATOM   3689 HD13 LEU A 814      58.190  41.490  67.750  1.00  0.00           H
ATOM   3690  CD2 LEU A 814      58.710  43.890  68.790  1.00  0.00           C
ATOM   3691 HD21 LEU A 814      59.000  44.520  67.920  1.00  0.00           H
ATOM   3692 HD22 LEU A 814      58.880  44.550  69.670  1.00  0.00           H
ATOM   3693 HD23 LEU A 814      57.640  43.600  68.760  1.00  0.00           H
ATOM   3694  C   LEU A 814      59.350  41.800  72.610  1.00  0.00           C
ATOM   3695  O   LEU A 814      59.790  40.610  72.610  1.00  0.00           O
ATOM   3696  N   HSD A 815      58.560  42.290  73.530  1.00  0.00           N
ATOM   3697  HN  HSD A 815      58.240  43.200  73.290  1.00  0.00           H
ATOM   3698  CA  HSD A 815      58.020  41.690  74.740  1.00  0.00           C
ATOM   3699  HA  HSD A 815      58.660  40.850  74.930  1.00  0.00           H
ATOM   3700  CB  HSD A 815      58.030  42.670  75.890  1.00  0.00           C
ATOM   3701  HB1 HSD A 815      57.390  42.460  76.780  1.00  0.00           H
ATOM   3702  HB2 HSD A 815      57.650  43.660  75.550  1.00  0.00           H
ATOM   3703  ND1 HSD A 815      60.080  42.170  77.410  1.00  0.00           N
ATOM   3704  HD1 HSD A 815      59.790  41.290  77.780  1.00  0.00           H
ATOM   3705  CG  HSD A 815      59.450  42.900  76.430  1.00  0.00           C
ATOM   3706  CE1 HSD A 815      61.220  42.800  77.790  1.00  0.00           C
ATOM   3707  HE1 HSD A 815      61.870  42.270  78.490  1.00  0.00           H
ATOM   3708  NE2 HSD A 815      61.320  43.960  77.160  1.00  0.00           N
ATOM   3709  CD2 HSD A 815      60.210  44.030  76.330  1.00  0.00           C
ATOM   3710  HD2 HSD A 815      59.970  44.940  75.770  1.00  0.00           H
ATOM   3711  C   HSD A 815      56.670  41.110  74.600  1.00  0.00           C
ATOM   3712  O   HSD A 815      55.810  41.180  75.480  1.00  0.00           O
ATOM   3713  N   VAL A 816      56.410  40.300  73.540  1.00  0.00           N
ATOM   3714  HN  VAL A 816      57.150  40.180  72.900  1.00  0.00           H
ATOM   3715  CA  VAL A 816      55.180  39.540  73.290  1.00  0.00           C
ATOM   3716  HA  VAL A 816      54.450  40.310  73.120  1.00  0.00           H
ATOM   3717  CB  VAL A 816      55.170  38.630  72.000  1.00  0.00           C
ATOM   3718  HB  VAL A 816      54.390  37.850  72.110  1.00  0.00           H
ATOM   3719  CG1 VAL A 816      54.910  39.380  70.670  1.00  0.00           C
ATOM   3720 HG11 VAL A 816      53.840  39.480  70.380  1.00  0.00           H
ATOM   3721 HG12 VAL A 816      55.380  38.810  69.840  1.00  0.00           H
ATOM   3722 HG13 VAL A 816      55.400  40.370  70.780  1.00  0.00           H
ATOM   3723  CG2 VAL A 816      56.470  37.870  71.960  1.00  0.00           C
ATOM   3724 HG21 VAL A 816      56.510  37.230  72.870  1.00  0.00           H
ATOM   3725 HG22 VAL A 816      57.350  38.510  71.750  1.00  0.00           H
ATOM   3726 HG23 VAL A 816      56.460  37.170  71.090  1.00  0.00           H
ATOM   3727  C   VAL A 816      54.670  38.680  74.460  1.00  0.00           C
ATOM   3728  O   VAL A 816      55.450  38.040  75.130  1.00  0.00           O
ATOM   3729  N   PRO A 817      53.390  38.630  74.740  1.00  0.00           N
ATOM   3730  CD  PRO A 817      52.390  39.630  74.460  1.00  0.00           C
ATOM   3731  HD1 PRO A 817      52.120  39.620  73.390  1.00  0.00           H
ATOM   3732  HD2 PRO A 817      52.760  40.670  74.600  1.00  0.00           H
ATOM   3733  CA  PRO A 817      52.760  37.470  75.360  1.00  0.00           C
ATOM   3734  HA  PRO A 817      53.100  37.340  76.370  1.00  0.00           H
ATOM   3735  CB  PRO A 817      51.270  37.800  75.360  1.00  0.00           C
ATOM   3736  HB1 PRO A 817      50.630  37.410  76.190  1.00  0.00           H
ATOM   3737  HB2 PRO A 817      50.790  37.510  74.410  1.00  0.00           H
ATOM   3738  CG  PRO A 817      51.200  39.390  75.330  1.00  0.00           C
ATOM   3739  HG1 PRO A 817      50.270  39.920  75.020  1.00  0.00           H
ATOM   3740  HG2 PRO A 817      51.390  39.910  76.290  1.00  0.00           H
ATOM   3741  C   PRO A 817      53.030  36.140  74.690  1.00  0.00           C
ATOM   3742  O   PRO A 817      53.470  36.140  73.560  1.00  0.00           O
ATOM   3743  N   GLU A 818      52.850  35.040  75.370  1.00  0.00           N
ATOM   3744  HN  GLU A 818      52.480  35.150  76.280  1.00  0.00           H
ATOM   3745  CA  GLU A 818      53.190  33.710  74.790  1.00  0.00           C
ATOM   3746  HA  GLU A 818      53.560  33.840  73.770  1.00  0.00           H
ATOM   3747  CB  GLU A 818      54.390  33.100  75.580  1.00  0.00           C
ATOM   3748  HB1 GLU A 818      54.720  32.150  75.120  1.00  0.00           H
ATOM   3749  HB2 GLU A 818      54.040  32.860  76.610  1.00  0.00           H
ATOM   3750  CG  GLU A 818      55.480  34.130  75.720  1.00  0.00           C
ATOM   3751  HG1 GLU A 818      55.150  35.080  76.190  1.00  0.00           H
ATOM   3752  HG2 GLU A 818      55.950  34.260  74.720  1.00  0.00           H
ATOM   3753  CD  GLU A 818      56.660  33.640  76.630  1.00  0.00           C
ATOM   3754  OE1 GLU A 818      57.020  34.320  77.640  1.00  0.00           O
ATOM   3755  OE2 GLU A 818      57.320  32.710  76.210  1.00  0.00           O
ATOM   3756  C   GLU A 818      51.970  32.800  74.730  1.00  0.00           C
ATOM   3757  O   GLU A 818      52.070  31.630  74.510  1.00  0.00           O
ATOM   3758  N   LYS A 819      50.750  33.400  74.890  1.00  0.00           N
ATOM   3759  HN  LYS A 819      50.800  34.330  75.230  1.00  0.00           H
ATOM   3760  CA  LYS A 819      49.450  32.810  74.730  1.00  0.00           C
ATOM   3761  HA  LYS A 819      49.510  31.740  74.690  1.00  0.00           H
ATOM   3762  CB  LYS A 819      48.710  33.070  76.010  1.00  0.00           C
ATOM   3763  HB1 LYS A 819      47.630  32.800  75.930  1.00  0.00           H
ATOM   3764  HB2 LYS A 819      48.800  34.160  76.210  1.00  0.00           H
ATOM   3765  CG  LYS A 819      49.360  32.260  77.140  1.00  0.00           C
ATOM   3766  HG1 LYS A 819      50.390  32.650  77.260  1.00  0.00           H
ATOM   3767  HG2 LYS A 819      49.250  31.160  77.000  1.00  0.00           H
ATOM   3768  CD  LYS A 819      48.480  32.400  78.440  1.00  0.00           C
ATOM   3769  HD1 LYS A 819      49.070  31.870  79.220  1.00  0.00           H
ATOM   3770  HD2 LYS A 819      47.490  31.930  78.240  1.00  0.00           H
ATOM   3771  CE  LYS A 819      48.390  33.810  78.990  1.00  0.00           C
ATOM   3772  HE1 LYS A 819      48.200  34.630  78.270  1.00  0.00           H
ATOM   3773  HE2 LYS A 819      49.340  34.270  79.360  1.00  0.00           H
ATOM   3774  NZ  LYS A 819      47.370  33.980  80.080  1.00  0.00           N
ATOM   3775  HZ1 LYS A 819      46.430  34.260  79.760  1.00  0.00           H
ATOM   3776  HZ2 LYS A 819      47.620  34.780  80.700  1.00  0.00           H
ATOM   3777  HZ3 LYS A 819      47.370  33.120  80.670  1.00  0.00           H
ATOM   3778  C   LYS A 819      48.700  33.400  73.560  1.00  0.00           C
ATOM   3779  O   LYS A 819      48.850  34.580  73.180  1.00  0.00           O
ATOM   3780  N   PHE A 820      47.970  32.460  72.960  1.00  0.00           N
ATOM   3781  HN  PHE A 820      48.050  31.490  73.150  1.00  0.00           H
ATOM   3782  CA  PHE A 820      46.980  32.730  71.900  1.00  0.00           C
ATOM   3783  HA  PHE A 820      47.400  33.110  70.990  1.00  0.00           H
ATOM   3784  CB  PHE A 820      46.180  31.360  71.610  1.00  0.00           C
ATOM   3785  HB1 PHE A 820      45.940  30.790  72.530  1.00  0.00           H
ATOM   3786  HB2 PHE A 820      46.860  30.700  71.020  1.00  0.00           H
ATOM   3787  CG  PHE A 820      44.880  31.530  70.780  1.00  0.00           C
ATOM   3788  CD1 PHE A 820      43.660  31.400  71.440  1.00  0.00           C
ATOM   3789  HD1 PHE A 820      43.550  31.330  72.510  1.00  0.00           H
ATOM   3790  CE1 PHE A 820      42.490  31.280  70.630  1.00  0.00           C
ATOM   3791  HE1 PHE A 820      41.530  31.160  71.110  1.00  0.00           H
ATOM   3792  CZ  PHE A 820      42.530  31.240  69.250  1.00  0.00           C
ATOM   3793  HZ  PHE A 820      41.610  31.200  68.700  1.00  0.00           H
ATOM   3794  CD2 PHE A 820      44.970  31.660  69.390  1.00  0.00           C
ATOM   3795  HD2 PHE A 820      45.960  31.760  68.970  1.00  0.00           H
ATOM   3796  CE2 PHE A 820      43.740  31.560  68.660  1.00  0.00           C
ATOM   3797  HE2 PHE A 820      43.860  31.630  67.580  1.00  0.00           H
ATOM   3798  C   PHE A 820      45.960  33.850  72.260  1.00  0.00           C
ATOM   3799  O   PHE A 820      45.680  34.650  71.390  1.00  0.00           O
ATOM   3800  N   GLU A 821      45.440  33.800  73.430  1.00  0.00           N
ATOM   3801  HN  GLU A 821      45.690  33.170  74.170  1.00  0.00           H
ATOM   3802  CA  GLU A 821      44.360  34.620  73.980  1.00  0.00           C
ATOM   3803  HA  GLU A 821      43.590  34.570  73.210  1.00  0.00           H
ATOM   3804  CB  GLU A 821      44.010  34.210  75.420  1.00  0.00           C
ATOM   3805  HB1 GLU A 821      43.850  33.120  75.310  1.00  0.00           H
ATOM   3806  HB2 GLU A 821      43.010  34.660  75.620  1.00  0.00           H
ATOM   3807  CG  GLU A 821      45.050  34.620  76.550  1.00  0.00           C
ATOM   3808  HG1 GLU A 821      44.920  35.700  76.740  1.00  0.00           H
ATOM   3809  HG2 GLU A 821      46.040  34.200  76.230  1.00  0.00           H
ATOM   3810  CD  GLU A 821      44.840  33.830  77.850  1.00  0.00           C
ATOM   3811  OE1 GLU A 821      44.860  34.370  78.990  1.00  0.00           O
ATOM   3812  OE2 GLU A 821      44.590  32.640  77.730  1.00  0.00           O
ATOM   3813  C   GLU A 821      44.740  36.060  73.990  1.00  0.00           C
ATOM   3814  O   GLU A 821      45.910  36.280  73.940  1.00  0.00           O
ATOM   3815  N   PRO A 822      43.780  37.070  73.830  1.00  0.00           N
ATOM   3816  CD  PRO A 822      42.400  36.800  73.910  1.00  0.00           C
ATOM   3817  HD1 PRO A 822      42.040  36.540  74.930  1.00  0.00           H
ATOM   3818  HD2 PRO A 822      42.070  35.960  73.250  1.00  0.00           H
ATOM   3819  CA  PRO A 822      44.080  38.460  73.980  1.00  0.00           C
ATOM   3820  HA  PRO A 822      44.730  38.560  73.120  1.00  0.00           H
ATOM   3821  CB  PRO A 822      42.780  39.140  73.810  1.00  0.00           C
ATOM   3822  HB1 PRO A 822      42.910  39.970  73.080  1.00  0.00           H
ATOM   3823  HB2 PRO A 822      42.280  39.440  74.750  1.00  0.00           H
ATOM   3824  CG  PRO A 822      41.750  38.060  73.320  1.00  0.00           C
ATOM   3825  HG1 PRO A 822      40.730  38.370  73.620  1.00  0.00           H
ATOM   3826  HG2 PRO A 822      41.790  38.020  72.210  1.00  0.00           H
ATOM   3827  C   PRO A 822      44.850  38.930  75.150  1.00  0.00           C
ATOM   3828  O   PRO A 822      44.850  38.320  76.180  1.00  0.00           O
ATOM   3829  N   THR A 823      45.560  40.090  74.970  1.00  0.00           N
ATOM   3830  HN  THR A 823      45.540  40.480  74.050  1.00  0.00           H
ATOM   3831  CA  THR A 823      46.330  40.750  75.970  1.00  0.00           C
ATOM   3832  HA  THR A 823      47.070  40.100  76.430  1.00  0.00           H
ATOM   3833  CB  THR A 823      47.100  41.930  75.340  1.00  0.00           C
ATOM   3834  HB  THR A 823      46.460  42.460  74.590  1.00  0.00           H
ATOM   3835  OG1 THR A 823      48.340  41.580  74.690  1.00  0.00           O
ATOM   3836  HG1 THR A 823      48.040  40.930  74.050  1.00  0.00           H
ATOM   3837  CG2 THR A 823      47.440  43.040  76.330  1.00  0.00           C
ATOM   3838 HG21 THR A 823      47.950  42.580  77.200  1.00  0.00           H
ATOM   3839 HG22 THR A 823      46.560  43.620  76.700  1.00  0.00           H
ATOM   3840 HG23 THR A 823      48.110  43.780  75.850  1.00  0.00           H
ATOM   3841  C   THR A 823      45.480  41.350  77.150  1.00  0.00           C
ATOM   3842  O   THR A 823      45.830  41.020  78.250  1.00  0.00           O
ATOM   3843  N   HSD A 824      44.290  42.040  76.950  1.00  0.00           N
ATOM   3844  HN  HSD A 824      43.920  42.270  76.060  1.00  0.00           H
ATOM   3845  CA  HSD A 824      43.570  42.530  78.070  1.00  0.00           C
ATOM   3846  HA  HSD A 824      44.300  42.730  78.860  1.00  0.00           H
ATOM   3847  CB  HSD A 824      42.830  43.850  77.700  1.00  0.00           C
ATOM   3848  HB1 HSD A 824      42.070  43.810  76.900  1.00  0.00           H
ATOM   3849  HB2 HSD A 824      43.600  44.610  77.390  1.00  0.00           H
ATOM   3850  ND1 HSD A 824      40.800  44.650  79.030  1.00  0.00           N
ATOM   3851  HD1 HSD A 824      40.140  44.490  78.300  1.00  0.00           H
ATOM   3852  CG  HSD A 824      42.130  44.440  78.930  1.00  0.00           C
ATOM   3853  CE1 HSD A 824      40.490  45.270  80.220  1.00  0.00           C
ATOM   3854  HE1 HSD A 824      39.540  45.750  80.460  1.00  0.00           H
ATOM   3855  NE2 HSD A 824      41.590  45.500  80.930  1.00  0.00           N
ATOM   3856  CD2 HSD A 824      42.600  44.970  80.120  1.00  0.00           C
ATOM   3857  HD2 HSD A 824      43.620  45.160  80.460  1.00  0.00           H
ATOM   3858  C   HSD A 824      42.650  41.520  78.690  1.00  0.00           C
ATOM   3859  O   HSD A 824      41.810  41.020  77.910  1.00  0.00           O
ATOM   3860  N   PRO A 825      42.690  41.120  79.960  1.00  0.00           N
ATOM   3861  CD  PRO A 825      43.880  41.430  80.840  1.00  0.00           C
ATOM   3862  HD1 PRO A 825      44.050  42.530  80.910  1.00  0.00           H
ATOM   3863  HD2 PRO A 825      44.670  40.680  80.620  1.00  0.00           H
ATOM   3864  CA  PRO A 825      41.940  39.970  80.450  1.00  0.00           C
ATOM   3865  HA  PRO A 825      42.230  39.130  79.830  1.00  0.00           H
ATOM   3866  CB  PRO A 825      42.560  39.680  81.890  1.00  0.00           C
ATOM   3867  HB1 PRO A 825      43.410  38.970  81.870  1.00  0.00           H
ATOM   3868  HB2 PRO A 825      41.750  39.380  82.590  1.00  0.00           H
ATOM   3869  CG  PRO A 825      43.310  41.020  82.210  1.00  0.00           C
ATOM   3870  HG1 PRO A 825      42.560  41.780  82.530  1.00  0.00           H
ATOM   3871  HG2 PRO A 825      44.130  40.930  82.950  1.00  0.00           H
ATOM   3872  C   PRO A 825      40.380  40.100  80.430  1.00  0.00           C
ATOM   3873  O   PRO A 825      39.670  39.140  80.780  1.00  0.00           O
ATOM   3874  N   GLU A 826      39.830  41.330  80.010  1.00  0.00           N
ATOM   3875  HN  GLU A 826      40.350  42.170  79.880  1.00  0.00           H
ATOM   3876  CA  GLU A 826      38.470  41.430  79.850  1.00  0.00           C
ATOM   3877  HA  GLU A 826      37.870  40.720  80.410  1.00  0.00           H
ATOM   3878  CB  GLU A 826      38.130  42.680  80.570  1.00  0.00           C
ATOM   3879  HB1 GLU A 826      37.050  42.910  80.430  1.00  0.00           H
ATOM   3880  HB2 GLU A 826      38.720  43.560  80.220  1.00  0.00           H
ATOM   3881  CG  GLU A 826      38.320  42.720  82.150  1.00  0.00           C
ATOM   3882  HG1 GLU A 826      39.380  42.570  82.420  1.00  0.00           H
ATOM   3883  HG2 GLU A 826      37.820  41.780  82.480  1.00  0.00           H
ATOM   3884  CD  GLU A 826      37.940  43.920  82.930  1.00  0.00           C
ATOM   3885  OE1 GLU A 826      36.930  43.810  83.660  1.00  0.00           O
ATOM   3886  OE2 GLU A 826      38.590  44.970  82.910  1.00  0.00           O
ATOM   3887  C   GLU A 826      37.950  41.280  78.460  1.00  0.00           C
ATOM   3888  O   GLU A 826      36.780  41.360  78.170  1.00  0.00           O
ATOM   3889  N   ARG A 827      38.840  41.060  77.470  1.00  0.00           N
ATOM   3890  HN  ARG A 827      39.830  40.980  77.610  1.00  0.00           H
ATOM   3891  CA  ARG A 827      38.560  40.870  76.050  1.00  0.00           C
ATOM   3892  HA  ARG A 827      37.620  41.360  75.800  1.00  0.00           H
ATOM   3893  CB  ARG A 827      39.770  41.470  75.190  1.00  0.00           C
ATOM   3894  HB1 ARG A 827      40.170  40.800  74.390  1.00  0.00           H
ATOM   3895  HB2 ARG A 827      40.660  41.510  75.840  1.00  0.00           H
ATOM   3896  CG  ARG A 827      39.470  42.850  74.590  1.00  0.00           C
ATOM   3897  HG1 ARG A 827      40.370  43.140  74.000  1.00  0.00           H
ATOM   3898  HG2 ARG A 827      39.180  43.610  75.340  1.00  0.00           H
ATOM   3899  CD  ARG A 827      38.270  42.780  73.530  1.00  0.00           C
ATOM   3900  HD1 ARG A 827      38.050  43.810  73.190  1.00  0.00           H
ATOM   3901  HD2 ARG A 827      37.380  42.410  74.070  1.00  0.00           H
ATOM   3902  NE  ARG A 827      38.740  41.920  72.380  1.00  0.00           N
ATOM   3903  HE  ARG A 827      39.700  41.890  72.070  1.00  0.00           H
ATOM   3904  CZ  ARG A 827      37.960  41.590  71.380  1.00  0.00           C
ATOM   3905  NH1 ARG A 827      36.640  41.910  71.380  1.00  0.00           N
ATOM   3906 HH11 ARG A 827      36.130  42.160  72.210  1.00  0.00           H
ATOM   3907 HH12 ARG A 827      36.040  41.430  70.750  1.00  0.00           H
ATOM   3908  NH2 ARG A 827      38.570  40.990  70.360  1.00  0.00           N
ATOM   3909 HH21 ARG A 827      39.550  40.780  70.330  1.00  0.00           H
ATOM   3910 HH22 ARG A 827      37.970  40.780  69.600  1.00  0.00           H
ATOM   3911  C   ARG A 827      38.330  39.460  75.740  1.00  0.00           C
ATOM   3912  O   ARG A 827      38.920  38.560  76.330  1.00  0.00           O
ATOM   3913  N   GLY A 828      37.590  39.160  74.720  1.00  0.00           N
ATOM   3914  HN  GLY A 828      37.090  39.900  74.260  1.00  0.00           H
ATOM   3915  CA  GLY A 828      37.420  37.840  74.100  1.00  0.00           C
ATOM   3916  HA1 GLY A 828      36.720  37.170  74.580  1.00  0.00           H
ATOM   3917  HA2 GLY A 828      38.380  37.360  74.020  1.00  0.00           H
ATOM   3918  C   GLY A 828      36.970  37.820  72.710  1.00  0.00           C
ATOM   3919  O   GLY A 828      36.270  38.680  72.240  1.00  0.00           O
ATOM   3920  N   TRP A 829      37.400  36.790  71.870  1.00  0.00           N
ATOM   3921  HN  TRP A 829      38.030  36.100  72.240  1.00  0.00           H
ATOM   3922  CA  TRP A 829      37.000  36.660  70.490  1.00  0.00           C
ATOM   3923  HA  TRP A 829      37.540  37.480  70.040  1.00  0.00           H
ATOM   3924  CB  TRP A 829      37.440  35.280  69.980  1.00  0.00           C
ATOM   3925  HB1 TRP A 829      37.130  35.190  68.920  1.00  0.00           H
ATOM   3926  HB2 TRP A 829      36.840  34.530  70.540  1.00  0.00           H
ATOM   3927  CG  TRP A 829      38.940  35.050  70.120  1.00  0.00           C
ATOM   3928  CD1 TRP A 829      39.440  34.140  70.980  1.00  0.00           C
ATOM   3929  HD1 TRP A 829      38.800  33.390  71.390  1.00  0.00           H
ATOM   3930  NE1 TRP A 829      40.820  34.150  71.050  1.00  0.00           N
ATOM   3931  HE1 TRP A 829      41.420  33.600  71.590  1.00  0.00           H
ATOM   3932  CE2 TRP A 829      41.250  35.210  70.260  1.00  0.00           C
ATOM   3933  CD2 TRP A 829      40.080  35.810  69.660  1.00  0.00           C
ATOM   3934  CE3 TRP A 829      40.270  36.970  68.880  1.00  0.00           C
ATOM   3935  HE3 TRP A 829      39.460  37.520  68.400  1.00  0.00           H
ATOM   3936  CZ3 TRP A 829      41.510  37.390  68.650  1.00  0.00           C
ATOM   3937  HZ3 TRP A 829      41.720  38.270  68.050  1.00  0.00           H
ATOM   3938  CZ2 TRP A 829      42.480  35.760  70.060  1.00  0.00           C
ATOM   3939  HZ2 TRP A 829      43.360  35.380  70.580  1.00  0.00           H
ATOM   3940  CH2 TRP A 829      42.610  36.870  69.270  1.00  0.00           C
ATOM   3941  HH2 TRP A 829      43.550  37.380  69.130  1.00  0.00           H
ATOM   3942  C   TRP A 829      35.540  36.830  70.180  1.00  0.00           C
ATOM   3943  O   TRP A 829      35.320  37.510  69.260  1.00  0.00           O
ATOM   3944  N   ILE A 830      34.610  36.320  70.970  1.00  0.00           N
ATOM   3945  HN  ILE A 830      34.870  35.600  71.620  1.00  0.00           H
ATOM   3946  CA  ILE A 830      33.210  36.780  70.890  1.00  0.00           C
ATOM   3947  HA  ILE A 830      33.160  37.610  70.200  1.00  0.00           H
ATOM   3948  CB  ILE A 830      32.360  35.680  70.210  1.00  0.00           C
ATOM   3949  HB  ILE A 830      32.040  34.900  70.930  1.00  0.00           H
ATOM   3950  CG2 ILE A 830      31.140  36.340  69.620  1.00  0.00           C
ATOM   3951 HG21 ILE A 830      30.500  35.560  69.160  1.00  0.00           H
ATOM   3952 HG22 ILE A 830      31.390  37.030  68.780  1.00  0.00           H
ATOM   3953 HG23 ILE A 830      30.550  36.900  70.360  1.00  0.00           H
ATOM   3954  CG1 ILE A 830      33.130  34.730  69.150  1.00  0.00           C
ATOM   3955 HG11 ILE A 830      33.990  35.190  68.620  1.00  0.00           H
ATOM   3956 HG12 ILE A 830      32.350  34.420  68.440  1.00  0.00           H
ATOM   3957  CD  ILE A 830      33.630  33.410  69.700  1.00  0.00           C
ATOM   3958  HD1 ILE A 830      33.770  32.730  68.830  1.00  0.00           H
ATOM   3959  HD2 ILE A 830      32.890  32.910  70.360  1.00  0.00           H
ATOM   3960  HD3 ILE A 830      34.590  33.590  70.230  1.00  0.00           H
ATOM   3961  C   ILE A 830      32.590  37.200  72.270  1.00  0.00           C
ATOM   3962  O   ILE A 830      32.160  36.410  73.140  1.00  0.00           O
ATOM   3963  N   ILE A 831      32.560  38.530  72.490  1.00  0.00           N
ATOM   3964  HN  ILE A 831      33.200  39.090  71.960  1.00  0.00           H
ATOM   3965  CA  ILE A 831      31.990  39.250  73.590  1.00  0.00           C
ATOM   3966  HA  ILE A 831      30.950  38.960  73.660  1.00  0.00           H
ATOM   3967  CB  ILE A 831      32.680  38.940  74.910  1.00  0.00           C
ATOM   3968  HB  ILE A 831      32.550  37.840  74.980  1.00  0.00           H
ATOM   3969  CG2 ILE A 831      34.190  39.070  74.980  1.00  0.00           C
ATOM   3970 HG21 ILE A 831      34.370  40.140  75.220  1.00  0.00           H
ATOM   3971 HG22 ILE A 831      34.650  38.840  73.990  1.00  0.00           H
ATOM   3972 HG23 ILE A 831      34.610  38.600  75.900  1.00  0.00           H
ATOM   3973  CG1 ILE A 831      31.990  39.520  76.170  1.00  0.00           C
ATOM   3974 HG11 ILE A 831      31.110  40.050  75.770  1.00  0.00           H
ATOM   3975 HG12 ILE A 831      32.590  40.310  76.680  1.00  0.00           H
ATOM   3976  CD  ILE A 831      31.480  38.400  77.140  1.00  0.00           C
ATOM   3977  HD1 ILE A 831      30.840  38.820  77.930  1.00  0.00           H
ATOM   3978  HD2 ILE A 831      32.320  37.970  77.730  1.00  0.00           H
ATOM   3979  HD3 ILE A 831      30.810  37.740  76.550  1.00  0.00           H
ATOM   3980  C   ILE A 831      31.980  40.770  73.290  1.00  0.00           C
ATOM   3981  O   ILE A 831      32.560  41.550  73.960  1.00  0.00           O
ATOM   3982  N   SER A 832      31.360  41.210  72.220  1.00  0.00           N
ATOM   3983  HN  SER A 832      30.940  40.630  71.530  1.00  0.00           H
ATOM   3984  CA  SER A 832      31.050  42.620  72.040  1.00  0.00           C
ATOM   3985  HA  SER A 832      31.260  43.030  73.020  1.00  0.00           H
ATOM   3986  CB  SER A 832      31.910  43.230  70.940  1.00  0.00           C
ATOM   3987  HB1 SER A 832      31.690  44.310  70.840  1.00  0.00           H
ATOM   3988  HB2 SER A 832      31.700  42.760  69.950  1.00  0.00           H
ATOM   3989  OG  SER A 832      33.260  42.970  71.170  1.00  0.00           O
ATOM   3990  HG1 SER A 832      33.310  42.020  71.320  1.00  0.00           H
ATOM   3991  C   SER A 832      29.600  42.960  71.760  1.00  0.00           C
ATOM   3992  O   SER A 832      29.290  43.240  70.630  1.00  0.00           O
ATOM   3993  N   PRO A 833      28.650  42.890  72.770  1.00  0.00           N
ATOM   3994  CD  PRO A 833      28.910  42.260  74.080  1.00  0.00           C
ATOM   3995  HD1 PRO A 833      29.670  42.800  74.680  1.00  0.00           H
ATOM   3996  HD2 PRO A 833      29.310  41.220  74.080  1.00  0.00           H
ATOM   3997  CA  PRO A 833      27.280  43.470  72.760  1.00  0.00           C
ATOM   3998  HA  PRO A 833      26.630  42.840  72.160  1.00  0.00           H
ATOM   3999  CB  PRO A 833      26.770  43.380  74.200  1.00  0.00           C
ATOM   4000  HB1 PRO A 833      25.670  43.250  74.230  1.00  0.00           H
ATOM   4001  HB2 PRO A 833      27.170  44.230  74.780  1.00  0.00           H
ATOM   4002  CG  PRO A 833      27.550  42.190  74.760  1.00  0.00           C
ATOM   4003  HG1 PRO A 833      27.640  42.190  75.870  1.00  0.00           H
ATOM   4004  HG2 PRO A 833      27.090  41.270  74.350  1.00  0.00           H
ATOM   4005  C   PRO A 833      27.120  44.900  72.250  1.00  0.00           C
ATOM   4006  O   PRO A 833      28.130  45.630  72.370  1.00  0.00           O
ATOM   4007  N   LEU A 834      26.000  45.230  71.570  1.00  0.00           N
ATOM   4008  HN  LEU A 834      25.410  44.460  71.350  1.00  0.00           H
ATOM   4009  CA  LEU A 834      25.810  46.540  70.920  1.00  0.00           C
ATOM   4010  HA  LEU A 834      26.770  46.970  70.660  1.00  0.00           H
ATOM   4011  CB  LEU A 834      25.040  46.380  69.620  1.00  0.00           C
ATOM   4012  HB1 LEU A 834      24.780  47.370  69.200  1.00  0.00           H
ATOM   4013  HB2 LEU A 834      24.050  45.920  69.810  1.00  0.00           H
ATOM   4014  CG  LEU A 834      25.710  45.470  68.540  1.00  0.00           C
ATOM   4015  HG  LEU A 834      25.680  44.480  69.010  1.00  0.00           H
ATOM   4016  CD1 LEU A 834      24.870  45.520  67.260  1.00  0.00           C
ATOM   4017 HD11 LEU A 834      23.840  45.540  67.660  1.00  0.00           H
ATOM   4018 HD12 LEU A 834      25.110  44.650  66.630  1.00  0.00           H
ATOM   4019 HD13 LEU A 834      25.050  46.510  66.790  1.00  0.00           H
ATOM   4020  CD2 LEU A 834      27.200  45.750  68.170  1.00  0.00           C
ATOM   4021 HD21 LEU A 834      27.420  45.300  67.170  1.00  0.00           H
ATOM   4022 HD22 LEU A 834      27.940  45.470  68.950  1.00  0.00           H
ATOM   4023 HD23 LEU A 834      27.340  46.860  68.130  1.00  0.00           H
ATOM   4024  C   LEU A 834      25.210  47.590  71.890  1.00  0.00           C
ATOM   4025  O   LEU A 834      25.080  48.720  71.500  1.00  0.00           O
ATOM   4026  N   GLY A 835      24.820  47.150  73.110  1.00  0.00           N
ATOM   4027  HN  GLY A 835      25.000  46.190  73.320  1.00  0.00           H
ATOM   4028  CA  GLY A 835      24.170  47.860  74.220  1.00  0.00           C
ATOM   4029  HA1 GLY A 835      23.990  47.140  75.000  1.00  0.00           H
ATOM   4030  HA2 GLY A 835      23.250  48.150  73.710  1.00  0.00           H
ATOM   4031  C   GLY A 835      24.760  49.030  75.010  1.00  0.00           C
ATOM   4032  O   GLY A 835      24.060  49.860  75.520  1.00  0.00           O
ATOM   4033  N   ASP A 836      26.130  48.980  75.200  1.00  0.00           N
ATOM   4034  HN  ASP A 836      26.580  48.190  74.780  1.00  0.00           H
ATOM   4035  CA  ASP A 836      26.890  49.820  76.090  1.00  0.00           C
ATOM   4036  HA  ASP A 836      26.470  49.610  77.070  1.00  0.00           H
ATOM   4037  CB  ASP A 836      28.410  49.330  76.100  1.00  0.00           C
ATOM   4038  HB1 ASP A 836      28.960  50.020  76.790  1.00  0.00           H
ATOM   4039  HB2 ASP A 836      28.970  49.400  75.140  1.00  0.00           H
ATOM   4040  CG  ASP A 836      28.520  47.900  76.660  1.00  0.00           C
ATOM   4041  OD1 ASP A 836      27.610  47.520  77.390  1.00  0.00           O
ATOM   4042  OD2 ASP A 836      29.550  47.170  76.480  1.00  0.00           O
ATOM   4043  C   ASP A 836      26.660  51.310  75.890  1.00  0.00           C
ATOM   4044  O   ASP A 836      26.640  52.110  76.880  1.00  0.00           O
ATOM   4045  N   ASN A 837      26.510  51.800  74.620  1.00  0.00           N
ATOM   4046  HN  ASN A 837      26.520  51.150  73.860  1.00  0.00           H
ATOM   4047  CA  ASN A 837      26.310  53.210  74.330  1.00  0.00           C
ATOM   4048  HA  ASN A 837      26.630  53.800  75.180  1.00  0.00           H
ATOM   4049  CB  ASN A 837      27.080  53.750  73.190  1.00  0.00           C
ATOM   4050  HB1 ASN A 837      26.970  54.850  73.040  1.00  0.00           H
ATOM   4051  HB2 ASN A 837      26.800  53.260  72.230  1.00  0.00           H
ATOM   4052  CG  ASN A 837      28.600  53.450  73.340  1.00  0.00           C
ATOM   4053  OD1 ASN A 837      29.220  53.860  74.320  1.00  0.00           O
ATOM   4054  ND2 ASN A 837      29.140  52.690  72.340  1.00  0.00           N
ATOM   4055 HD21 ASN A 837      30.130  52.690  72.260  1.00  0.00           H
ATOM   4056 HD22 ASN A 837      28.550  52.190  71.710  1.00  0.00           H
ATOM   4057  C   ASN A 837      24.870  53.750  74.220  1.00  0.00           C
ATOM   4058  O   ASN A 837      24.080  52.840  73.930  1.00  0.00           O
ATOM   4059  N   PRO A 838      24.340  54.980  74.410  1.00  0.00           N
ATOM   4060  CD  PRO A 838      25.170  56.100  74.900  1.00  0.00           C
ATOM   4061  HD1 PRO A 838      25.480  56.570  73.950  1.00  0.00           H
ATOM   4062  HD2 PRO A 838      25.980  55.770  75.580  1.00  0.00           H
ATOM   4063  CA  PRO A 838      23.040  55.430  73.960  1.00  0.00           C
ATOM   4064  HA  PRO A 838      22.300  54.770  74.410  1.00  0.00           H
ATOM   4065  CB  PRO A 838      22.960  56.950  74.470  1.00  0.00           C
ATOM   4066  HB1 PRO A 838      21.980  57.320  74.860  1.00  0.00           H
ATOM   4067  HB2 PRO A 838      23.430  57.620  73.710  1.00  0.00           H
ATOM   4068  CG  PRO A 838      24.070  57.000  75.480  1.00  0.00           C
ATOM   4069  HG1 PRO A 838      24.250  58.080  75.690  1.00  0.00           H
ATOM   4070  HG2 PRO A 838      23.690  56.560  76.430  1.00  0.00           H
ATOM   4071  C   PRO A 838      22.720  55.150  72.480  1.00  0.00           C
ATOM   4072  O   PRO A 838      23.590  55.380  71.610  1.00  0.00           O
ATOM   4073  N   TRP A 839      21.460  54.870  72.090  1.00  0.00           N
ATOM   4074  HN  TRP A 839      20.770  54.750  72.790  1.00  0.00           H
ATOM   4075  CA  TRP A 839      21.140  54.450  70.710  1.00  0.00           C
ATOM   4076  HA  TRP A 839      21.810  53.650  70.440  1.00  0.00           H
ATOM   4077  CB  TRP A 839      19.700  53.890  70.590  1.00  0.00           C
ATOM   4078  HB1 TRP A 839      18.930  54.580  71.000  1.00  0.00           H
ATOM   4079  HB2 TRP A 839      19.690  52.980  71.240  1.00  0.00           H
ATOM   4080  CG  TRP A 839      19.190  53.520  69.190  1.00  0.00           C
ATOM   4081  CD1 TRP A 839      19.740  52.560  68.430  1.00  0.00           C
ATOM   4082  HD1 TRP A 839      20.680  52.080  68.660  1.00  0.00           H
ATOM   4083  NE1 TRP A 839      18.920  52.320  67.300  1.00  0.00           N
ATOM   4084  HE1 TRP A 839      19.060  51.730  66.530  1.00  0.00           H
ATOM   4085  CE2 TRP A 839      17.860  53.230  67.370  1.00  0.00           C
ATOM   4086  CD2 TRP A 839      18.080  54.080  68.480  1.00  0.00           C
ATOM   4087  CE3 TRP A 839      17.270  55.100  68.750  1.00  0.00           C
ATOM   4088  HE3 TRP A 839      17.380  55.830  69.540  1.00  0.00           H
ATOM   4089  CZ3 TRP A 839      16.240  55.350  67.790  1.00  0.00           C
ATOM   4090  HZ3 TRP A 839      15.790  56.330  67.760  1.00  0.00           H
ATOM   4091  CZ2 TRP A 839      16.840  53.450  66.500  1.00  0.00           C
ATOM   4092  HZ2 TRP A 839      16.710  52.890  65.590  1.00  0.00           H
ATOM   4093  CH2 TRP A 839      15.940  54.520  66.760  1.00  0.00           C
ATOM   4094  HH2 TRP A 839      15.200  54.820  66.020  1.00  0.00           H
ATOM   4095  C   TRP A 839      21.490  55.480  69.580  1.00  0.00           C
ATOM   4096  O   TRP A 839      22.190  55.240  68.630  1.00  0.00           O
ATOM   4097  N   TRP A 840      21.150  56.760  69.800  1.00  0.00           N
ATOM   4098  HN  TRP A 840      20.580  56.990  70.580  1.00  0.00           H
ATOM   4099  CA  TRP A 840      21.300  57.810  68.800  1.00  0.00           C
ATOM   4100  HA  TRP A 840      20.780  57.510  67.900  1.00  0.00           H
ATOM   4101  CB  TRP A 840      20.530  59.030  69.230  1.00  0.00           C
ATOM   4102  HB1 TRP A 840      19.530  58.650  69.540  1.00  0.00           H
ATOM   4103  HB2 TRP A 840      20.450  59.660  68.320  1.00  0.00           H
ATOM   4104  CG  TRP A 840      21.070  59.870  70.380  1.00  0.00           C
ATOM   4105  CD1 TRP A 840      21.230  59.670  71.700  1.00  0.00           C
ATOM   4106  HD1 TRP A 840      20.850  58.790  72.210  1.00  0.00           H
ATOM   4107  NE1 TRP A 840      21.970  60.700  72.290  1.00  0.00           N
ATOM   4108  HE1 TRP A 840      22.300  60.610  73.200  1.00  0.00           H
ATOM   4109  CE2 TRP A 840      22.300  61.600  71.330  1.00  0.00           C
ATOM   4110  CD2 TRP A 840      21.790  61.140  70.070  1.00  0.00           C
ATOM   4111  CE3 TRP A 840      22.260  61.800  68.860  1.00  0.00           C
ATOM   4112  HE3 TRP A 840      21.900  61.500  67.880  1.00  0.00           H
ATOM   4113  CZ3 TRP A 840      22.810  63.050  68.970  1.00  0.00           C
ATOM   4114  HZ3 TRP A 840      23.000  63.500  68.000  1.00  0.00           H
ATOM   4115  CZ2 TRP A 840      22.920  62.840  71.400  1.00  0.00           C
ATOM   4116  HZ2 TRP A 840      23.260  63.270  72.330  1.00  0.00           H
ATOM   4117  CH2 TRP A 840      23.150  63.590  70.240  1.00  0.00           C
ATOM   4118  HH2 TRP A 840      23.600  64.570  70.290  1.00  0.00           H
ATOM   4119  C   TRP A 840      22.760  58.150  68.450  1.00  0.00           C
ATOM   4120  O   TRP A 840      23.040  58.400  67.280  1.00  0.00           O
ATOM   4121  N   THR A 841      23.730  57.950  69.420  1.00  0.00           N
ATOM   4122  HN  THR A 841      23.470  57.910  70.390  1.00  0.00           H
ATOM   4123  CA  THR A 841      25.130  58.040  69.310  1.00  0.00           C
ATOM   4124  HA  THR A 841      25.280  59.020  68.880  1.00  0.00           H
ATOM   4125  CB  THR A 841      25.800  57.800  70.730  1.00  0.00           C
ATOM   4126  HB  THR A 841      25.820  56.760  71.110  1.00  0.00           H
ATOM   4127  OG1 THR A 841      25.200  58.620  71.630  1.00  0.00           O
ATOM   4128  HG1 THR A 841      25.310  59.550  71.410  1.00  0.00           H
ATOM   4129  CG2 THR A 841      27.330  58.170  70.690  1.00  0.00           C
ATOM   4130 HG21 THR A 841      27.970  57.550  70.030  1.00  0.00           H
ATOM   4131 HG22 THR A 841      27.740  58.070  71.710  1.00  0.00           H
ATOM   4132 HG23 THR A 841      27.470  59.240  70.470  1.00  0.00           H
ATOM   4133  C   THR A 841      25.770  56.990  68.330  1.00  0.00           C
ATOM   4134  O   THR A 841      26.680  57.240  67.560  1.00  0.00           O
ATOM   4135  N   LEU A 842      25.220  55.780  68.280  1.00  0.00           N
ATOM   4136  HN  LEU A 842      24.650  55.530  69.050  1.00  0.00           H
ATOM   4137  CA  LEU A 842      25.510  54.790  67.180  1.00  0.00           C
ATOM   4138  HA  LEU A 842      26.570  54.760  66.970  1.00  0.00           H
ATOM   4139  CB  LEU A 842      25.010  53.380  67.480  1.00  0.00           C
ATOM   4140  HB1 LEU A 842      25.300  52.680  66.670  1.00  0.00           H
ATOM   4141  HB2 LEU A 842      23.920  53.340  67.340  1.00  0.00           H
ATOM   4142  CG  LEU A 842      25.330  52.620  68.800  1.00  0.00           C
ATOM   4143  HG  LEU A 842      24.870  53.240  69.600  1.00  0.00           H
ATOM   4144  CD1 LEU A 842      24.640  51.280  68.770  1.00  0.00           C
ATOM   4145 HD11 LEU A 842      23.590  51.370  68.440  1.00  0.00           H
ATOM   4146 HD12 LEU A 842      24.650  51.010  69.850  1.00  0.00           H
ATOM   4147 HD13 LEU A 842      25.110  50.510  68.130  1.00  0.00           H
ATOM   4148  CD2 LEU A 842      26.880  52.620  69.010  1.00  0.00           C
ATOM   4149 HD21 LEU A 842      27.090  51.820  69.750  1.00  0.00           H
ATOM   4150 HD22 LEU A 842      27.120  53.620  69.420  1.00  0.00           H
ATOM   4151 HD23 LEU A 842      27.410  52.430  68.060  1.00  0.00           H
ATOM   4152  C   LEU A 842      24.830  55.190  65.850  1.00  0.00           C
ATOM   4153  O   LEU A 842      25.380  54.890  64.770  1.00  0.00           O
ATOM   4154  N   LEU A 843      23.650  55.800  65.860  1.00  0.00           N
ATOM   4155  HN  LEU A 843      23.140  55.830  66.720  1.00  0.00           H
ATOM   4156  CA  LEU A 843      22.960  56.290  64.620  1.00  0.00           C
ATOM   4157  HA  LEU A 843      22.840  55.430  63.990  1.00  0.00           H
ATOM   4158  CB  LEU A 843      21.500  56.880  64.850  1.00  0.00           C
ATOM   4159  HB1 LEU A 843      20.990  57.170  63.900  1.00  0.00           H
ATOM   4160  HB2 LEU A 843      21.600  57.820  65.440  1.00  0.00           H
ATOM   4161  CG  LEU A 843      20.460  56.000  65.590  1.00  0.00           C
ATOM   4162  HG  LEU A 843      20.850  55.730  66.600  1.00  0.00           H
ATOM   4163  CD1 LEU A 843      19.120  56.780  65.730  1.00  0.00           C
ATOM   4164 HD11 LEU A 843      18.640  56.320  66.630  1.00  0.00           H
ATOM   4165 HD12 LEU A 843      18.470  56.740  64.830  1.00  0.00           H
ATOM   4166 HD13 LEU A 843      19.420  57.820  65.970  1.00  0.00           H
ATOM   4167  CD2 LEU A 843      20.180  54.790  64.790  1.00  0.00           C
ATOM   4168 HD21 LEU A 843      19.250  54.240  65.080  1.00  0.00           H
ATOM   4169 HD22 LEU A 843      21.060  54.130  64.650  1.00  0.00           H
ATOM   4170 HD23 LEU A 843      19.950  55.150  63.750  1.00  0.00           H
ATOM   4171  C   LEU A 843      23.750  57.340  63.870  1.00  0.00           C
ATOM   4172  O   LEU A 843      23.970  57.250  62.720  1.00  0.00           O
ATOM   4173  N   ILE A 844      24.340  58.320  64.590  1.00  0.00           N
ATOM   4174  HN  ILE A 844      24.100  58.420  65.550  1.00  0.00           H
ATOM   4175  CA  ILE A 844      25.170  59.310  63.970  1.00  0.00           C
ATOM   4176  HA  ILE A 844      24.770  59.630  63.010  1.00  0.00           H
ATOM   4177  CB  ILE A 844      25.120  60.660  64.760  1.00  0.00           C
ATOM   4178  HB  ILE A 844      25.810  61.390  64.300  1.00  0.00           H
ATOM   4179  CG2 ILE A 844      23.690  61.250  64.590  1.00  0.00           C
ATOM   4180 HG21 ILE A 844      23.620  61.450  63.510  1.00  0.00           H
ATOM   4181 HG22 ILE A 844      23.610  62.220  65.130  1.00  0.00           H
ATOM   4182 HG23 ILE A 844      22.970  60.490  64.970  1.00  0.00           H
ATOM   4183  CG1 ILE A 844      25.620  60.580  66.280  1.00  0.00           C
ATOM   4184 HG11 ILE A 844      26.620  60.100  66.350  1.00  0.00           H
ATOM   4185 HG12 ILE A 844      24.900  59.940  66.830  1.00  0.00           H
ATOM   4186  CD  ILE A 844      25.730  61.960  66.970  1.00  0.00           C
ATOM   4187  HD1 ILE A 844      26.380  61.720  67.820  1.00  0.00           H
ATOM   4188  HD2 ILE A 844      24.750  62.160  67.440  1.00  0.00           H
ATOM   4189  HD3 ILE A 844      26.120  62.730  66.260  1.00  0.00           H
ATOM   4190  C   ILE A 844      26.540  58.860  63.680  1.00  0.00           C
ATOM   4191  O   ILE A 844      27.250  59.450  62.860  1.00  0.00           O
ATOM   4192  N   ALA A 845      26.990  57.750  64.290  1.00  0.00           N
ATOM   4193  HN  ALA A 845      26.500  57.260  65.000  1.00  0.00           H
ATOM   4194  CA  ALA A 845      28.290  57.160  63.980  1.00  0.00           C
ATOM   4195  HA  ALA A 845      29.070  57.900  64.000  1.00  0.00           H
ATOM   4196  CB  ALA A 845      28.680  56.150  65.080  1.00  0.00           C
ATOM   4197  HB1 ALA A 845      29.770  55.940  64.950  1.00  0.00           H
ATOM   4198  HB2 ALA A 845      27.980  55.280  65.090  1.00  0.00           H
ATOM   4199  HB3 ALA A 845      28.700  56.670  66.060  1.00  0.00           H
ATOM   4200  C   ALA A 845      28.190  56.400  62.630  1.00  0.00           C
ATOM   4201  O   ALA A 845      29.200  55.960  62.150  1.00  0.00           O
ATOM   4202  N   ALA A 846      27.080  56.320  61.970  1.00  0.00           N
ATOM   4203  HN  ALA A 846      26.250  56.780  62.270  1.00  0.00           H
ATOM   4204  CA  ALA A 846      27.090  56.040  60.560  1.00  0.00           C
ATOM   4205  HA  ALA A 846      27.340  55.000  60.430  1.00  0.00           H
ATOM   4206  CB  ALA A 846      25.630  56.260  60.230  1.00  0.00           C
ATOM   4207  HB1 ALA A 846      24.950  55.540  60.740  1.00  0.00           H
ATOM   4208  HB2 ALA A 846      25.470  56.050  59.150  1.00  0.00           H
ATOM   4209  HB3 ALA A 846      25.250  57.190  60.690  1.00  0.00           H
ATOM   4210  C   ALA A 846      27.870  56.970  59.650  1.00  0.00           C
ATOM   4211  O   ALA A 846      28.340  56.540  58.590  1.00  0.00           O
ATOM   4212  N   ILE A 847      27.880  58.320  59.950  1.00  0.00           N
ATOM   4213  HN  ILE A 847      27.560  58.650  60.830  1.00  0.00           H
ATOM   4214  CA  ILE A 847      28.770  59.240  59.240  1.00  0.00           C
ATOM   4215  HA  ILE A 847      28.630  59.090  58.180  1.00  0.00           H
ATOM   4216  CB  ILE A 847      28.440  60.730  59.360  1.00  0.00           C
ATOM   4217  HB  ILE A 847      28.310  60.820  60.470  1.00  0.00           H
ATOM   4218  CG2 ILE A 847      29.660  61.600  59.040  1.00  0.00           C
ATOM   4219 HG21 ILE A 847      29.510  62.700  59.060  1.00  0.00           H
ATOM   4220 HG22 ILE A 847      29.890  61.440  57.970  1.00  0.00           H
ATOM   4221 HG23 ILE A 847      30.540  61.370  59.680  1.00  0.00           H
ATOM   4222  CG1 ILE A 847      27.180  61.130  58.590  1.00  0.00           C
ATOM   4223 HG11 ILE A 847      26.850  62.160  58.810  1.00  0.00           H
ATOM   4224 HG12 ILE A 847      26.440  60.470  59.090  1.00  0.00           H
ATOM   4225  CD  ILE A 847      27.270  61.040  57.130  1.00  0.00           C
ATOM   4226  HD1 ILE A 847      27.800  60.190  56.650  1.00  0.00           H
ATOM   4227  HD2 ILE A 847      27.680  62.030  56.820  1.00  0.00           H
ATOM   4228  HD3 ILE A 847      26.230  60.990  56.760  1.00  0.00           H
ATOM   4229  C   ILE A 847      30.260  58.890  59.380  1.00  0.00           C
ATOM   4230  O   ILE A 847      30.970  58.730  58.370  1.00  0.00           O
ATOM   4231  N   PRO A 848      30.920  58.660  60.510  1.00  0.00           N
ATOM   4232  CD  PRO A 848      30.440  59.270  61.750  1.00  0.00           C
ATOM   4233  HD1 PRO A 848      29.440  58.850  61.980  1.00  0.00           H
ATOM   4234  HD2 PRO A 848      30.280  60.360  61.590  1.00  0.00           H
ATOM   4235  CA  PRO A 848      32.140  58.070  60.660  1.00  0.00           C
ATOM   4236  HA  PRO A 848      33.050  58.570  60.360  1.00  0.00           H
ATOM   4237  CB  PRO A 848      32.240  57.830  62.160  1.00  0.00           C
ATOM   4238  HB1 PRO A 848      33.250  57.830  62.600  1.00  0.00           H
ATOM   4239  HB2 PRO A 848      31.740  56.910  62.510  1.00  0.00           H
ATOM   4240  CG  PRO A 848      31.540  59.020  62.750  1.00  0.00           C
ATOM   4241  HG1 PRO A 848      31.170  58.760  63.770  1.00  0.00           H
ATOM   4242  HG2 PRO A 848      32.290  59.830  62.920  1.00  0.00           H
ATOM   4243  C   PRO A 848      32.270  56.720  59.940  1.00  0.00           C
ATOM   4244  O   PRO A 848      33.310  56.440  59.340  1.00  0.00           O
ATOM   4245  N   ALA A 849      31.230  55.810  59.890  1.00  0.00           N
ATOM   4246  HN  ALA A 849      30.380  55.850  60.420  1.00  0.00           H
ATOM   4247  CA  ALA A 849      31.240  54.640  58.990  1.00  0.00           C
ATOM   4248  HA  ALA A 849      32.100  54.040  59.220  1.00  0.00           H
ATOM   4249  CB  ALA A 849      29.970  53.860  59.090  1.00  0.00           C
ATOM   4250  HB1 ALA A 849      30.160  52.930  58.520  1.00  0.00           H
ATOM   4251  HB2 ALA A 849      29.160  54.440  58.600  1.00  0.00           H
ATOM   4252  HB3 ALA A 849      29.710  53.580  60.140  1.00  0.00           H
ATOM   4253  C   ALA A 849      31.490  54.890  57.530  1.00  0.00           C
ATOM   4254  O   ALA A 849      32.280  54.270  56.810  1.00  0.00           O
ATOM   4255  N   LEU A 850      30.860  55.950  57.070  1.00  0.00           N
ATOM   4256  HN  LEU A 850      30.180  56.400  57.630  1.00  0.00           H
ATOM   4257  CA  LEU A 850      31.110  56.450  55.710  1.00  0.00           C
ATOM   4258  HA  LEU A 850      30.970  55.570  55.080  1.00  0.00           H
ATOM   4259  CB  LEU A 850      30.030  57.390  55.350  1.00  0.00           C
ATOM   4260  HB1 LEU A 850      29.850  58.170  56.120  1.00  0.00           H
ATOM   4261  HB2 LEU A 850      29.130  56.820  55.020  1.00  0.00           H
ATOM   4262  CG  LEU A 850      30.270  58.180  54.070  1.00  0.00           C
ATOM   4263  HG  LEU A 850      31.140  58.870  54.150  1.00  0.00           H
ATOM   4264  CD1 LEU A 850      30.180  57.230  52.800  1.00  0.00           C
ATOM   4265 HD11 LEU A 850      30.870  56.370  52.900  1.00  0.00           H
ATOM   4266 HD12 LEU A 850      30.540  57.830  51.930  1.00  0.00           H
ATOM   4267 HD13 LEU A 850      29.120  56.910  52.640  1.00  0.00           H
ATOM   4268  CD2 LEU A 850      29.200  59.240  53.840  1.00  0.00           C
ATOM   4269 HD21 LEU A 850      29.330  60.060  54.580  1.00  0.00           H
ATOM   4270 HD22 LEU A 850      28.220  58.730  53.880  1.00  0.00           H
ATOM   4271 HD23 LEU A 850      29.150  59.620  52.800  1.00  0.00           H
ATOM   4272  C   LEU A 850      32.550  56.920  55.530  1.00  0.00           C
ATOM   4273  O   LEU A 850      33.250  56.710  54.550  1.00  0.00           O
ATOM   4274  N   LEU A 851      33.170  57.620  56.500  1.00  0.00           N
ATOM   4275  HN  LEU A 851      32.650  57.870  57.320  1.00  0.00           H
ATOM   4276  CA  LEU A 851      34.510  58.240  56.540  1.00  0.00           C
ATOM   4277  HA  LEU A 851      34.680  58.790  55.620  1.00  0.00           H
ATOM   4278  CB  LEU A 851      34.780  59.220  57.690  1.00  0.00           C
ATOM   4279  HB1 LEU A 851      35.830  59.590  57.520  1.00  0.00           H
ATOM   4280  HB2 LEU A 851      34.700  58.760  58.700  1.00  0.00           H
ATOM   4281  CG  LEU A 851      33.970  60.570  57.630  1.00  0.00           C
ATOM   4282  HG  LEU A 851      32.910  60.280  57.780  1.00  0.00           H
ATOM   4283  CD1 LEU A 851      34.500  61.470  58.790  1.00  0.00           C
ATOM   4284 HD11 LEU A 851      34.080  61.090  59.750  1.00  0.00           H
ATOM   4285 HD12 LEU A 851      34.180  62.530  58.820  1.00  0.00           H
ATOM   4286 HD13 LEU A 851      35.610  61.430  58.840  1.00  0.00           H
ATOM   4287  CD2 LEU A 851      33.940  61.330  56.300  1.00  0.00           C
ATOM   4288 HD21 LEU A 851      33.680  62.370  56.570  1.00  0.00           H
ATOM   4289 HD22 LEU A 851      33.230  60.920  55.550  1.00  0.00           H
ATOM   4290 HD23 LEU A 851      34.940  61.370  55.810  1.00  0.00           H
ATOM   4291  C   LEU A 851      35.580  57.180  56.570  1.00  0.00           C
ATOM   4292  O   LEU A 851      36.600  57.180  55.910  1.00  0.00           O
ATOM   4293  N   CYS A 852      35.230  56.110  57.280  1.00  0.00           N
ATOM   4294  HN  CYS A 852      34.390  56.130  57.820  1.00  0.00           H
ATOM   4295  CA  CYS A 852      35.900  54.780  57.370  1.00  0.00           C
ATOM   4296  HA  CYS A 852      36.950  54.870  57.600  1.00  0.00           H
ATOM   4297  CB  CYS A 852      35.260  53.910  58.520  1.00  0.00           C
ATOM   4298  HB1 CYS A 852      34.160  54.040  58.480  1.00  0.00           H
ATOM   4299  HB2 CYS A 852      35.660  54.300  59.470  1.00  0.00           H
ATOM   4300  SG  CYS A 852      35.710  52.170  58.520  1.00  0.00           S
ATOM   4301  HG1 CYS A 852      34.620  51.890  57.820  1.00  0.00           H
ATOM   4302  C   CYS A 852      35.930  54.070  56.030  1.00  0.00           C
ATOM   4303  O   CYS A 852      36.950  53.730  55.480  1.00  0.00           O
ATOM   4304  N   THR A 853      34.780  54.090  55.330  1.00  0.00           N
ATOM   4305  HN  THR A 853      33.990  54.480  55.800  1.00  0.00           H
ATOM   4306  CA  THR A 853      34.580  53.440  54.040  1.00  0.00           C
ATOM   4307  HA  THR A 853      34.930  52.430  54.140  1.00  0.00           H
ATOM   4308  CB  THR A 853      33.200  53.330  53.450  1.00  0.00           C
ATOM   4309  HB  THR A 853      32.880  54.360  53.160  1.00  0.00           H
ATOM   4310  OG1 THR A 853      32.270  53.010  54.480  1.00  0.00           O
ATOM   4311  HG1 THR A 853      32.430  53.520  55.270  1.00  0.00           H
ATOM   4312  CG2 THR A 853      33.170  52.340  52.350  1.00  0.00           C
ATOM   4313 HG21 THR A 853      33.870  52.690  51.550  1.00  0.00           H
ATOM   4314 HG22 THR A 853      32.230  52.230  51.760  1.00  0.00           H
ATOM   4315 HG23 THR A 853      33.520  51.380  52.790  1.00  0.00           H
ATOM   4316  C   THR A 853      35.490  54.030  52.960  1.00  0.00           C
ATOM   4317  O   THR A 853      36.130  53.320  52.110  1.00  0.00           O
ATOM   4318  N   ILE A 854      35.710  55.370  52.960  1.00  0.00           N
ATOM   4319  HN  ILE A 854      35.260  55.940  53.670  1.00  0.00           H
ATOM   4320  CA  ILE A 854      36.560  56.080  52.090  1.00  0.00           C
ATOM   4321  HA  ILE A 854      36.310  55.760  51.090  1.00  0.00           H
ATOM   4322  CB  ILE A 854      36.300  57.580  52.010  1.00  0.00           C
ATOM   4323  HB  ILE A 854      36.360  58.040  53.020  1.00  0.00           H
ATOM   4324  CG2 ILE A 854      37.300  58.270  51.090  1.00  0.00           C
ATOM   4325 HG21 ILE A 854      37.270  57.990  50.020  1.00  0.00           H
ATOM   4326 HG22 ILE A 854      38.340  58.200  51.470  1.00  0.00           H
ATOM   4327 HG23 ILE A 854      36.980  59.340  51.090  1.00  0.00           H
ATOM   4328  CG1 ILE A 854      34.750  57.940  51.690  1.00  0.00           C
ATOM   4329 HG11 ILE A 854      34.040  57.230  52.170  1.00  0.00           H
ATOM   4330 HG12 ILE A 854      34.560  57.890  50.590  1.00  0.00           H
ATOM   4331  CD  ILE A 854      34.330  59.260  52.300  1.00  0.00           C
ATOM   4332  HD1 ILE A 854      34.400  59.300  53.410  1.00  0.00           H
ATOM   4333  HD2 ILE A 854      33.280  59.400  51.950  1.00  0.00           H
ATOM   4334  HD3 ILE A 854      34.940  60.060  51.830  1.00  0.00           H
ATOM   4335  C   ILE A 854      38.000  55.710  52.170  1.00  0.00           C
ATOM   4336  O   ILE A 854      38.690  55.410  51.190  1.00  0.00           O
ATOM   4337  N   LEU A 855      38.480  55.580  53.430  1.00  0.00           N
ATOM   4338  HN  LEU A 855      37.960  55.840  54.250  1.00  0.00           H
ATOM   4339  CA  LEU A 855      39.880  55.170  53.720  1.00  0.00           C
ATOM   4340  HA  LEU A 855      40.610  55.800  53.210  1.00  0.00           H
ATOM   4341  CB  LEU A 855      40.180  55.230  55.220  1.00  0.00           C
ATOM   4342  HB1 LEU A 855      41.200  54.830  55.330  1.00  0.00           H
ATOM   4343  HB2 LEU A 855      39.470  54.660  55.840  1.00  0.00           H
ATOM   4344  CG  LEU A 855      40.110  56.660  55.790  1.00  0.00           C
ATOM   4345  HG  LEU A 855      39.060  56.930  55.590  1.00  0.00           H
ATOM   4346  CD1 LEU A 855      40.350  56.650  57.280  1.00  0.00           C
ATOM   4347 HD11 LEU A 855      39.820  57.470  57.800  1.00  0.00           H
ATOM   4348 HD12 LEU A 855      41.410  56.610  57.620  1.00  0.00           H
ATOM   4349 HD13 LEU A 855      39.930  55.660  57.580  1.00  0.00           H
ATOM   4350  CD2 LEU A 855      41.000  57.630  55.080  1.00  0.00           C
ATOM   4351 HD21 LEU A 855      41.970  57.180  54.770  1.00  0.00           H
ATOM   4352 HD22 LEU A 855      41.290  58.450  55.760  1.00  0.00           H
ATOM   4353 HD23 LEU A 855      40.540  58.110  54.200  1.00  0.00           H
ATOM   4354  C   LEU A 855      40.090  53.750  53.150  1.00  0.00           C
ATOM   4355  O   LEU A 855      41.110  53.490  52.650  1.00  0.00           O
ATOM   4356  N   ILE A 856      39.170  52.830  53.370  1.00  0.00           N
ATOM   4357  HN  ILE A 856      38.400  53.040  53.980  1.00  0.00           H
ATOM   4358  CA  ILE A 856      39.210  51.470  52.940  1.00  0.00           C
ATOM   4359  HA  ILE A 856      40.170  51.030  53.170  1.00  0.00           H
ATOM   4360  CB  ILE A 856      38.070  50.660  53.510  1.00  0.00           C
ATOM   4361  HB  ILE A 856      37.150  51.290  53.450  1.00  0.00           H
ATOM   4362  CG2 ILE A 856      37.840  49.260  52.820  1.00  0.00           C
ATOM   4363 HG21 ILE A 856      37.310  48.620  53.560  1.00  0.00           H
ATOM   4364 HG22 ILE A 856      38.840  48.820  52.630  1.00  0.00           H
ATOM   4365 HG23 ILE A 856      37.470  49.450  51.790  1.00  0.00           H
ATOM   4366  CG1 ILE A 856      38.280  50.460  55.080  1.00  0.00           C
ATOM   4367 HG11 ILE A 856      37.400  49.920  55.510  1.00  0.00           H
ATOM   4368 HG12 ILE A 856      38.300  51.460  55.550  1.00  0.00           H
ATOM   4369  CD  ILE A 856      39.610  49.710  55.440  1.00  0.00           C
ATOM   4370  HD1 ILE A 856      39.620  48.670  55.050  1.00  0.00           H
ATOM   4371  HD2 ILE A 856      39.580  49.490  56.530  1.00  0.00           H
ATOM   4372  HD3 ILE A 856      40.510  50.250  55.060  1.00  0.00           H
ATOM   4373  C   ILE A 856      39.280  51.330  51.450  1.00  0.00           C
ATOM   4374  O   ILE A 856      40.060  50.590  50.880  1.00  0.00           O
ATOM   4375  N   PHE A 857      38.420  52.150  50.760  1.00  0.00           N
ATOM   4376  HN  PHE A 857      37.830  52.710  51.340  1.00  0.00           H
ATOM   4377  CA  PHE A 857      38.190  52.320  49.340  1.00  0.00           C
ATOM   4378  HA  PHE A 857      37.860  51.360  48.950  1.00  0.00           H
ATOM   4379  CB  PHE A 857      37.080  53.300  49.020  1.00  0.00           C
ATOM   4380  HB1 PHE A 857      37.320  54.330  49.340  1.00  0.00           H
ATOM   4381  HB2 PHE A 857      36.140  52.940  49.510  1.00  0.00           H
ATOM   4382  CG  PHE A 857      36.700  53.190  47.470  1.00  0.00           C
ATOM   4383  CD1 PHE A 857      35.620  52.290  47.040  1.00  0.00           C
ATOM   4384  HD1 PHE A 857      35.160  51.710  47.810  1.00  0.00           H
ATOM   4385  CE1 PHE A 857      35.180  52.330  45.700  1.00  0.00           C
ATOM   4386  HE1 PHE A 857      34.300  51.750  45.450  1.00  0.00           H
ATOM   4387  CZ  PHE A 857      35.670  53.280  44.830  1.00  0.00           C
ATOM   4388  HZ  PHE A 857      35.310  53.290  43.800  1.00  0.00           H
ATOM   4389  CD2 PHE A 857      37.200  54.130  46.550  1.00  0.00           C
ATOM   4390  HD2 PHE A 857      38.000  54.720  46.950  1.00  0.00           H
ATOM   4391  CE2 PHE A 857      36.760  54.110  45.250  1.00  0.00           C
ATOM   4392  HE2 PHE A 857      37.250  54.630  44.450  1.00  0.00           H
ATOM   4393  C   PHE A 857      39.450  52.800  48.700  1.00  0.00           C
ATOM   4394  O   PHE A 857      39.830  52.340  47.630  1.00  0.00           O
ATOM   4395  N   MET A 858      40.080  53.790  49.340  1.00  0.00           N
ATOM   4396  HN  MET A 858      39.650  54.320  50.060  1.00  0.00           H
ATOM   4397  CA  MET A 858      41.270  54.500  48.870  1.00  0.00           C
ATOM   4398  HA  MET A 858      41.030  54.830  47.880  1.00  0.00           H
ATOM   4399  CB  MET A 858      41.540  55.760  49.650  1.00  0.00           C
ATOM   4400  HB1 MET A 858      41.710  55.430  50.700  1.00  0.00           H
ATOM   4401  HB2 MET A 858      40.610  56.370  49.650  1.00  0.00           H
ATOM   4402  CG  MET A 858      42.620  56.730  49.220  1.00  0.00           C
ATOM   4403  HG1 MET A 858      43.570  56.160  49.210  1.00  0.00           H
ATOM   4404  HG2 MET A 858      42.710  57.520  49.990  1.00  0.00           H
ATOM   4405  SD  MET A 858      42.320  57.520  47.630  1.00  0.00           S
ATOM   4406  CE  MET A 858      43.880  58.270  47.340  1.00  0.00           C
ATOM   4407  HE1 MET A 858      43.950  59.230  47.890  1.00  0.00           H
ATOM   4408  HE2 MET A 858      43.960  58.410  46.240  1.00  0.00           H
ATOM   4409  HE3 MET A 858      44.740  57.630  47.620  1.00  0.00           H
ATOM   4410  C   MET A 858      42.530  53.610  48.920  1.00  0.00           C
ATOM   4411  O   MET A 858      43.180  53.470  47.890  1.00  0.00           O
ATOM   4412  N   ASP A 859      42.810  52.820  50.000  1.00  0.00           N
ATOM   4413  HN  ASP A 859      42.300  52.850  50.850  1.00  0.00           H
ATOM   4414  CA  ASP A 859      43.900  51.860  49.940  1.00  0.00           C
ATOM   4415  HA  ASP A 859      44.730  52.290  49.410  1.00  0.00           H
ATOM   4416  CB  ASP A 859      44.340  51.310  51.300  1.00  0.00           C
ATOM   4417  HB1 ASP A 859      44.760  50.290  51.210  1.00  0.00           H
ATOM   4418  HB2 ASP A 859      43.580  51.270  52.110  1.00  0.00           H
ATOM   4419  CG  ASP A 859      45.440  52.130  51.860  1.00  0.00           C
ATOM   4420  OD1 ASP A 859      46.460  52.450  51.130  1.00  0.00           O
ATOM   4421  OD2 ASP A 859      45.430  52.340  53.110  1.00  0.00           O
ATOM   4422  C   ASP A 859      43.660  50.640  48.980  1.00  0.00           C
ATOM   4423  O   ASP A 859      44.440  50.280  48.080  1.00  0.00           O
ATOM   4424  N   GLN A 860      42.440  50.040  49.110  1.00  0.00           N
ATOM   4425  HN  GLN A 860      41.830  50.430  49.800  1.00  0.00           H
ATOM   4426  CA  GLN A 860      42.060  48.820  48.500  1.00  0.00           C
ATOM   4427  HA  GLN A 860      42.740  48.050  48.800  1.00  0.00           H
ATOM   4428  CB  GLN A 860      40.600  48.360  48.940  1.00  0.00           C
ATOM   4429  HB1 GLN A 860      39.940  49.210  48.670  1.00  0.00           H
ATOM   4430  HB2 GLN A 860      40.590  48.400  50.050  1.00  0.00           H
ATOM   4431  CG  GLN A 860      40.060  47.020  48.470  1.00  0.00           C
ATOM   4432  HG1 GLN A 860      39.550  47.190  47.510  1.00  0.00           H
ATOM   4433  HG2 GLN A 860      39.420  46.540  49.250  1.00  0.00           H
ATOM   4434  CD  GLN A 860      41.180  45.910  48.450  1.00  0.00           C
ATOM   4435  OE1 GLN A 860      41.910  45.710  49.430  1.00  0.00           O
ATOM   4436  NE2 GLN A 860      41.310  45.210  47.310  1.00  0.00           N
ATOM   4437 HE21 GLN A 860      41.730  44.300  47.290  1.00  0.00           H
ATOM   4438 HE22 GLN A 860      40.880  45.430  46.430  1.00  0.00           H
ATOM   4439  C   GLN A 860      41.990  48.840  46.970  1.00  0.00           C
ATOM   4440  O   GLN A 860      42.430  47.940  46.280  1.00  0.00           O
ATOM   4441  N   GLN A 861      41.390  49.910  46.410  1.00  0.00           N
ATOM   4442  HN  GLN A 861      41.100  50.670  46.980  1.00  0.00           H
ATOM   4443  CA  GLN A 861      41.130  50.020  44.990  1.00  0.00           C
ATOM   4444  HA  GLN A 861      40.760  49.090  44.590  1.00  0.00           H
ATOM   4445  CB  GLN A 861      39.910  51.020  44.850  1.00  0.00           C
ATOM   4446  HB1 GLN A 861      39.820  51.280  43.780  1.00  0.00           H
ATOM   4447  HB2 GLN A 861      40.180  51.970  45.350  1.00  0.00           H
ATOM   4448  CG  GLN A 861      38.510  50.510  45.450  1.00  0.00           C
ATOM   4449  HG1 GLN A 861      37.810  51.370  45.320  1.00  0.00           H
ATOM   4450  HG2 GLN A 861      38.710  50.350  46.520  1.00  0.00           H
ATOM   4451  CD  GLN A 861      38.030  49.200  44.930  1.00  0.00           C
ATOM   4452  OE1 GLN A 861      38.350  48.160  45.470  1.00  0.00           O
ATOM   4453  NE2 GLN A 861      37.270  49.210  43.810  1.00  0.00           N
ATOM   4454 HE21 GLN A 861      36.770  48.400  43.480  1.00  0.00           H
ATOM   4455 HE22 GLN A 861      37.240  50.060  43.290  1.00  0.00           H
ATOM   4456  C   GLN A 861      42.300  50.520  44.210  1.00  0.00           C
ATOM   4457  O   GLN A 861      42.710  50.000  43.150  1.00  0.00           O
ATOM   4458  N   ILE A 862      42.950  51.580  44.760  1.00  0.00           N
ATOM   4459  HN  ILE A 862      42.520  51.970  45.580  1.00  0.00           H
ATOM   4460  CA  ILE A 862      44.190  52.170  44.230  1.00  0.00           C
ATOM   4461  HA  ILE A 862      44.090  52.380  43.170  1.00  0.00           H
ATOM   4462  CB  ILE A 862      44.590  53.520  44.870  1.00  0.00           C
ATOM   4463  HB  ILE A 862      44.590  53.260  45.940  1.00  0.00           H
ATOM   4464  CG2 ILE A 862      45.970  54.110  44.490  1.00  0.00           C
ATOM   4465 HG21 ILE A 862      46.040  54.450  43.430  1.00  0.00           H
ATOM   4466 HG22 ILE A 862      46.860  53.470  44.660  1.00  0.00           H
ATOM   4467 HG23 ILE A 862      46.220  54.930  45.190  1.00  0.00           H
ATOM   4468  CG1 ILE A 862      43.360  54.530  44.620  1.00  0.00           C
ATOM   4469 HG11 ILE A 862      43.490  55.360  45.350  1.00  0.00           H
ATOM   4470 HG12 ILE A 862      42.400  54.100  44.970  1.00  0.00           H
ATOM   4471  CD  ILE A 862      43.260  55.120  43.210  1.00  0.00           C
ATOM   4472  HD1 ILE A 862      43.720  56.130  43.190  1.00  0.00           H
ATOM   4473  HD2 ILE A 862      42.190  55.170  42.910  1.00  0.00           H
ATOM   4474  HD3 ILE A 862      43.790  54.450  42.500  1.00  0.00           H
ATOM   4475  C   ILE A 862      45.280  51.200  44.340  1.00  0.00           C
ATOM   4476  O   ILE A 862      46.100  51.070  43.390  1.00  0.00           O
ATOM   4477  N   THR A 863      45.410  50.440  45.480  1.00  0.00           N
ATOM   4478  HN  THR A 863      44.810  50.490  46.280  1.00  0.00           H
ATOM   4479  CA  THR A 863      46.390  49.370  45.570  1.00  0.00           C
ATOM   4480  HA  THR A 863      47.370  49.810  45.460  1.00  0.00           H
ATOM   4481  CB  THR A 863      46.580  48.580  46.900  1.00  0.00           C
ATOM   4482  HB  THR A 863      45.670  47.990  47.170  1.00  0.00           H
ATOM   4483  OG1 THR A 863      46.880  49.350  48.090  1.00  0.00           O
ATOM   4484  HG1 THR A 863      46.090  49.860  48.270  1.00  0.00           H
ATOM   4485  CG2 THR A 863      47.670  47.550  46.820  1.00  0.00           C
ATOM   4486 HG21 THR A 863      48.620  48.040  46.520  1.00  0.00           H
ATOM   4487 HG22 THR A 863      47.650  46.800  46.000  1.00  0.00           H
ATOM   4488 HG23 THR A 863      47.970  47.020  47.750  1.00  0.00           H
ATOM   4489  C   THR A 863      46.200  48.370  44.450  1.00  0.00           C
ATOM   4490  O   THR A 863      47.130  48.060  43.710  1.00  0.00           O
ATOM   4491  N   ALA A 864      44.930  47.890  44.300  1.00  0.00           N
ATOM   4492  HN  ALA A 864      44.150  48.190  44.820  1.00  0.00           H
ATOM   4493  CA  ALA A 864      44.650  46.860  43.350  1.00  0.00           C
ATOM   4494  HA  ALA A 864      45.380  46.090  43.530  1.00  0.00           H
ATOM   4495  CB  ALA A 864      43.220  46.380  43.660  1.00  0.00           C
ATOM   4496  HB1 ALA A 864      43.140  46.250  44.760  1.00  0.00           H
ATOM   4497  HB2 ALA A 864      43.020  45.440  43.120  1.00  0.00           H
ATOM   4498  HB3 ALA A 864      42.450  47.140  43.400  1.00  0.00           H
ATOM   4499  C   ALA A 864      44.840  47.200  41.870  1.00  0.00           C
ATOM   4500  O   ALA A 864      45.420  46.410  41.120  1.00  0.00           O
ATOM   4501  N   VAL A 865      44.380  48.400  41.460  1.00  0.00           N
ATOM   4502  HN  VAL A 865      43.840  49.020  42.040  1.00  0.00           H
ATOM   4503  CA  VAL A 865      44.700  49.050  40.190  1.00  0.00           C
ATOM   4504  HA  VAL A 865      44.400  48.320  39.450  1.00  0.00           H
ATOM   4505  CB  VAL A 865      43.900  50.340  40.000  1.00  0.00           C
ATOM   4506  HB  VAL A 865      43.890  50.910  40.940  1.00  0.00           H
ATOM   4507  CG1 VAL A 865      44.410  51.010  38.670  1.00  0.00           C
ATOM   4508 HG11 VAL A 865      44.750  50.170  38.010  1.00  0.00           H
ATOM   4509 HG12 VAL A 865      45.210  51.690  39.030  1.00  0.00           H
ATOM   4510 HG13 VAL A 865      43.640  51.690  38.240  1.00  0.00           H
ATOM   4511  CG2 VAL A 865      42.400  49.990  39.740  1.00  0.00           C
ATOM   4512 HG21 VAL A 865      42.130  49.110  40.370  1.00  0.00           H
ATOM   4513 HG22 VAL A 865      42.170  49.570  38.740  1.00  0.00           H
ATOM   4514 HG23 VAL A 865      41.740  50.880  39.870  1.00  0.00           H
ATOM   4515  C   VAL A 865      46.230  49.260  39.980  1.00  0.00           C
ATOM   4516  O   VAL A 865      46.770  48.840  39.010  1.00  0.00           O
ATOM   4517  N   ILE A 866      47.000  49.860  40.940  1.00  0.00           N
ATOM   4518  HN  ILE A 866      46.640  50.170  41.830  1.00  0.00           H
ATOM   4519  CA  ILE A 866      48.440  50.060  40.810  1.00  0.00           C
ATOM   4520  HA  ILE A 866      48.560  50.510  39.840  1.00  0.00           H
ATOM   4521  CB  ILE A 866      48.940  51.030  41.800  1.00  0.00           C
ATOM   4522  HB  ILE A 866      48.590  50.800  42.830  1.00  0.00           H
ATOM   4523  CG2 ILE A 866      50.530  51.080  41.820  1.00  0.00           C
ATOM   4524 HG21 ILE A 866      50.920  51.160  40.780  1.00  0.00           H
ATOM   4525 HG22 ILE A 866      50.910  50.100  42.170  1.00  0.00           H
ATOM   4526 HG23 ILE A 866      50.920  51.920  42.440  1.00  0.00           H
ATOM   4527  CG1 ILE A 866      48.450  52.520  41.520  1.00  0.00           C
ATOM   4528 HG11 ILE A 866      48.980  53.060  42.330  1.00  0.00           H
ATOM   4529 HG12 ILE A 866      47.380  52.420  41.780  1.00  0.00           H
ATOM   4530  CD  ILE A 866      48.730  53.110  40.170  1.00  0.00           C
ATOM   4531  HD1 ILE A 866      49.760  52.980  39.800  1.00  0.00           H
ATOM   4532  HD2 ILE A 866      48.660  54.220  40.250  1.00  0.00           H
ATOM   4533  HD3 ILE A 866      47.960  52.880  39.390  1.00  0.00           H
ATOM   4534  C   ILE A 866      49.170  48.710  40.730  1.00  0.00           C
ATOM   4535  O   ILE A 866      50.180  48.530  40.010  1.00  0.00           O
ATOM   4536  N   ILE A 867      48.730  47.710  41.450  1.00  0.00           N
ATOM   4537  HN  ILE A 867      48.090  48.010  42.160  1.00  0.00           H
ATOM   4538  CA  ILE A 867      49.140  46.350  41.250  1.00  0.00           C
ATOM   4539  HA  ILE A 867      50.210  46.280  41.370  1.00  0.00           H
ATOM   4540  CB  ILE A 867      48.660  45.440  42.370  1.00  0.00           C
ATOM   4541  HB  ILE A 867      47.650  45.810  42.640  1.00  0.00           H
ATOM   4542  CG2 ILE A 867      48.550  43.940  42.050  1.00  0.00           C
ATOM   4543 HG21 ILE A 867      47.820  43.850  41.230  1.00  0.00           H
ATOM   4544 HG22 ILE A 867      48.280  43.320  42.930  1.00  0.00           H
ATOM   4545 HG23 ILE A 867      49.460  43.480  41.610  1.00  0.00           H
ATOM   4546  CG1 ILE A 867      49.630  45.410  43.610  1.00  0.00           C
ATOM   4547 HG11 ILE A 867      50.370  44.590  43.510  1.00  0.00           H
ATOM   4548 HG12 ILE A 867      48.970  45.070  44.420  1.00  0.00           H
ATOM   4549  CD  ILE A 867      50.170  46.820  44.040  1.00  0.00           C
ATOM   4550  HD1 ILE A 867      50.730  46.700  44.990  1.00  0.00           H
ATOM   4551  HD2 ILE A 867      49.420  47.630  44.110  1.00  0.00           H
ATOM   4552  HD3 ILE A 867      50.960  47.040  43.310  1.00  0.00           H
ATOM   4553  C   ILE A 867      48.800  45.870  39.870  1.00  0.00           C
ATOM   4554  O   ILE A 867      49.590  45.220  39.270  1.00  0.00           O
ATOM   4555  N   ASN A 868      47.690  46.180  39.240  1.00  0.00           N
ATOM   4556  HN  ASN A 868      47.060  46.800  39.710  1.00  0.00           H
ATOM   4557  CA  ASN A 868      47.340  45.710  37.920  1.00  0.00           C
ATOM   4558  HA  ASN A 868      47.840  44.780  37.670  1.00  0.00           H
ATOM   4559  CB  ASN A 868      45.780  45.390  37.840  1.00  0.00           C
ATOM   4560  HB1 ASN A 868      45.400  45.290  36.810  1.00  0.00           H
ATOM   4561  HB2 ASN A 868      45.120  46.110  38.370  1.00  0.00           H
ATOM   4562  CG  ASN A 868      45.600  44.050  38.470  1.00  0.00           C
ATOM   4563  OD1 ASN A 868      45.830  43.000  37.830  1.00  0.00           O
ATOM   4564  ND2 ASN A 868      45.260  44.000  39.780  1.00  0.00           N
ATOM   4565 HD21 ASN A 868      45.190  44.920  40.150  1.00  0.00           H
ATOM   4566 HD22 ASN A 868      45.260  43.160  40.340  1.00  0.00           H
ATOM   4567  C   ASN A 868      47.730  46.720  36.750  1.00  0.00           C
ATOM   4568  O   ASN A 868      47.180  46.560  35.660  1.00  0.00           O
ATOM   4569  N   ARG A 869      48.590  47.750  36.970  1.00  0.00           N
ATOM   4570  HN  ARG A 869      48.860  47.920  37.920  1.00  0.00           H
ATOM   4571  CA  ARG A 869      49.090  48.740  36.030  1.00  0.00           C
ATOM   4572  HA  ARG A 869      48.160  49.100  35.630  1.00  0.00           H
ATOM   4573  CB  ARG A 869      50.000  49.730  36.820  1.00  0.00           C
ATOM   4574  HB1 ARG A 869      49.480  50.010  37.760  1.00  0.00           H
ATOM   4575  HB2 ARG A 869      50.000  50.610  36.140  1.00  0.00           H
ATOM   4576  CG  ARG A 869      51.490  49.160  37.110  1.00  0.00           C
ATOM   4577  HG1 ARG A 869      52.000  49.040  36.130  1.00  0.00           H
ATOM   4578  HG2 ARG A 869      51.360  48.140  37.520  1.00  0.00           H
ATOM   4579  CD  ARG A 869      52.300  50.110  37.990  1.00  0.00           C
ATOM   4580  HD1 ARG A 869      51.690  50.230  38.910  1.00  0.00           H
ATOM   4581  HD2 ARG A 869      52.550  51.030  37.430  1.00  0.00           H
ATOM   4582  NE  ARG A 869      53.580  49.300  38.290  1.00  0.00           N
ATOM   4583  HE  ARG A 869      53.560  48.330  38.510  1.00  0.00           H
ATOM   4584  CZ  ARG A 869      54.770  49.730  37.830  1.00  0.00           C
ATOM   4585  NH1 ARG A 869      55.080  50.930  37.390  1.00  0.00           N
ATOM   4586 HH11 ARG A 869      54.370  51.640  37.360  1.00  0.00           H
ATOM   4587 HH12 ARG A 869      56.030  51.030  37.110  1.00  0.00           H
ATOM   4588  NH2 ARG A 869      55.750  48.830  37.870  1.00  0.00           N
ATOM   4589 HH21 ARG A 869      55.520  47.890  38.130  1.00  0.00           H
ATOM   4590 HH22 ARG A 869      56.540  48.930  37.270  1.00  0.00           H
ATOM   4591  C   ARG A 869      49.810  48.110  34.880  1.00  0.00           C
ATOM   4592  O   ARG A 869      50.340  47.000  34.960  1.00  0.00           O
ATOM   4593  N   LYS A 870      49.770  48.780  33.750  1.00  0.00           N
ATOM   4594  HN  LYS A 870      49.210  49.600  33.670  1.00  0.00           H
ATOM   4595  CA  LYS A 870      50.180  48.140  32.490  1.00  0.00           C
ATOM   4596  HA  LYS A 870      49.600  47.240  32.400  1.00  0.00           H
ATOM   4597  CB  LYS A 870      49.880  49.120  31.340  1.00  0.00           C
ATOM   4598  HB1 LYS A 870      48.790  49.320  31.400  1.00  0.00           H
ATOM   4599  HB2 LYS A 870      50.180  48.530  30.440  1.00  0.00           H
ATOM   4600  CG  LYS A 870      50.530  50.510  31.190  1.00  0.00           C
ATOM   4601  HG1 LYS A 870      50.270  50.970  30.220  1.00  0.00           H
ATOM   4602  HG2 LYS A 870      51.610  50.280  31.090  1.00  0.00           H
ATOM   4603  CD  LYS A 870      50.240  51.500  32.300  1.00  0.00           C
ATOM   4604  HD1 LYS A 870      50.820  51.280  33.220  1.00  0.00           H
ATOM   4605  HD2 LYS A 870      49.160  51.550  32.550  1.00  0.00           H
ATOM   4606  CE  LYS A 870      50.870  52.840  31.930  1.00  0.00           C
ATOM   4607  HE1 LYS A 870      50.600  53.270  30.950  1.00  0.00           H
ATOM   4608  HE2 LYS A 870      51.950  52.600  31.910  1.00  0.00           H
ATOM   4609  NZ  LYS A 870      50.500  53.850  32.900  1.00  0.00           N
ATOM   4610  HZ1 LYS A 870      50.830  54.810  32.670  1.00  0.00           H
ATOM   4611  HZ2 LYS A 870      50.920  53.660  33.840  1.00  0.00           H
ATOM   4612  HZ3 LYS A 870      49.470  53.950  32.910  1.00  0.00           H
ATOM   4613  C   LYS A 870      51.660  47.700  32.370  1.00  0.00           C
ATOM   4614  O   LYS A 870      51.960  46.800  31.580  1.00  0.00           O
ATOM   4615  N   GLU A 871      52.610  48.270  33.180  1.00  0.00           N
ATOM   4616  HN  GLU A 871      52.400  49.100  33.680  1.00  0.00           H
ATOM   4617  CA  GLU A 871      53.980  47.930  33.150  1.00  0.00           C
ATOM   4618  HA  GLU A 871      54.290  48.020  32.120  1.00  0.00           H
ATOM   4619  CB  GLU A 871      54.820  48.730  34.100  1.00  0.00           C
ATOM   4620  HB1 GLU A 871      55.860  48.360  34.220  1.00  0.00           H
ATOM   4621  HB2 GLU A 871      54.400  48.720  35.130  1.00  0.00           H
ATOM   4622  CG  GLU A 871      55.150  50.210  33.570  1.00  0.00           C
ATOM   4623  HG1 GLU A 871      55.330  50.370  32.490  1.00  0.00           H
ATOM   4624  HG2 GLU A 871      56.140  50.450  34.010  1.00  0.00           H
ATOM   4625  CD  GLU A 871      54.180  51.260  34.150  1.00  0.00           C
ATOM   4626  OE1 GLU A 871      54.530  52.450  34.220  1.00  0.00           O
ATOM   4627  OE2 GLU A 871      52.990  50.940  34.510  1.00  0.00           O
ATOM   4628  C   GLU A 871      54.270  46.510  33.570  1.00  0.00           C
ATOM   4629  O   GLU A 871      55.280  45.960  33.150  1.00  0.00           O
ATOM   4630  N   HSD A 872      53.440  45.880  34.490  1.00  0.00           N
ATOM   4631  HN  HSD A 872      52.580  46.290  34.770  1.00  0.00           H
ATOM   4632  CA  HSD A 872      53.630  44.510  34.970  1.00  0.00           C
ATOM   4633  HA  HSD A 872      54.660  44.430  35.280  1.00  0.00           H
ATOM   4634  CB  HSD A 872      52.730  44.120  36.180  1.00  0.00           C
ATOM   4635  HB1 HSD A 872      52.910  43.050  36.400  1.00  0.00           H
ATOM   4636  HB2 HSD A 872      51.710  44.320  35.780  1.00  0.00           H
ATOM   4637  ND1 HSD A 872      52.180  45.400  38.300  1.00  0.00           N
ATOM   4638  HD1 HSD A 872      51.190  45.260  38.340  1.00  0.00           H
ATOM   4639  CG  HSD A 872      53.040  44.920  37.380  1.00  0.00           C
ATOM   4640  CE1 HSD A 872      52.890  46.280  39.110  1.00  0.00           C
ATOM   4641  HE1 HSD A 872      52.540  46.870  39.960  1.00  0.00           H
ATOM   4642  NE2 HSD A 872      54.170  46.360  38.740  1.00  0.00           N
ATOM   4643  CD2 HSD A 872      54.300  45.500  37.650  1.00  0.00           C
ATOM   4644  HD2 HSD A 872      55.230  45.470  37.090  1.00  0.00           H
ATOM   4645  C   HSD A 872      53.420  43.530  33.850  1.00  0.00           C
ATOM   4646  O   HSD A 872      53.860  42.400  33.990  1.00  0.00           O
ATOM   4647  N   LYS A 873      52.780  43.970  32.720  1.00  0.00           N
ATOM   4648  HN  LYS A 873      52.580  44.940  32.610  1.00  0.00           H
ATOM   4649  CA  LYS A 873      52.390  43.120  31.570  1.00  0.00           C
ATOM   4650  HA  LYS A 873      51.740  43.720  30.960  1.00  0.00           H
ATOM   4651  CB  LYS A 873      53.600  42.720  30.570  1.00  0.00           C
ATOM   4652  HB1 LYS A 873      53.270  42.040  29.760  1.00  0.00           H
ATOM   4653  HB2 LYS A 873      54.380  42.230  31.190  1.00  0.00           H
ATOM   4654  CG  LYS A 873      54.310  44.000  29.990  1.00  0.00           C
ATOM   4655  HG1 LYS A 873      54.680  44.580  30.860  1.00  0.00           H
ATOM   4656  HG2 LYS A 873      53.530  44.620  29.490  1.00  0.00           H
ATOM   4657  CD  LYS A 873      55.570  43.560  29.240  1.00  0.00           C
ATOM   4658  HD1 LYS A 873      56.280  43.000  29.890  1.00  0.00           H
ATOM   4659  HD2 LYS A 873      56.060  44.550  29.130  1.00  0.00           H
ATOM   4660  CE  LYS A 873      55.380  42.740  27.960  1.00  0.00           C
ATOM   4661  HE1 LYS A 873      54.820  41.800  28.190  1.00  0.00           H
ATOM   4662  HE2 LYS A 873      56.370  42.460  27.520  1.00  0.00           H
ATOM   4663  NZ  LYS A 873      54.590  43.320  26.830  1.00  0.00           N
ATOM   4664  HZ1 LYS A 873      53.590  43.430  27.100  1.00  0.00           H
ATOM   4665  HZ2 LYS A 873      54.580  42.690  26.000  1.00  0.00           H
ATOM   4666  HZ3 LYS A 873      55.020  44.210  26.530  1.00  0.00           H
ATOM   4667  C   LYS A 873      51.630  41.850  32.080  1.00  0.00           C
ATOM   4668  O   LYS A 873      52.030  40.770  31.800  1.00  0.00           O
ATOM   4669  N   LEU A 874      50.630  42.040  32.990  1.00  0.00           N
ATOM   4670  HN  LEU A 874      50.260  42.920  33.270  1.00  0.00           H
ATOM   4671  CA  LEU A 874      49.880  40.890  33.510  1.00  0.00           C
ATOM   4672  HA  LEU A 874      50.590  40.100  33.710  1.00  0.00           H
ATOM   4673  CB  LEU A 874      49.070  41.240  34.790  1.00  0.00           C
ATOM   4674  HB1 LEU A 874      48.680  40.270  35.190  1.00  0.00           H
ATOM   4675  HB2 LEU A 874      48.200  41.930  34.690  1.00  0.00           H
ATOM   4676  CG  LEU A 874      49.970  41.680  35.990  1.00  0.00           C
ATOM   4677  HG  LEU A 874      50.910  42.120  35.580  1.00  0.00           H
ATOM   4678  CD1 LEU A 874      49.330  42.800  36.880  1.00  0.00           C
ATOM   4679 HD11 LEU A 874      50.040  43.180  37.650  1.00  0.00           H
ATOM   4680 HD12 LEU A 874      48.420  42.390  37.380  1.00  0.00           H
ATOM   4681 HD13 LEU A 874      49.030  43.660  36.250  1.00  0.00           H
ATOM   4682  CD2 LEU A 874      50.460  40.430  36.760  1.00  0.00           C
ATOM   4683 HD21 LEU A 874      50.990  39.720  36.100  1.00  0.00           H
ATOM   4684 HD22 LEU A 874      49.620  39.890  37.260  1.00  0.00           H
ATOM   4685 HD23 LEU A 874      51.250  40.840  37.410  1.00  0.00           H
ATOM   4686  C   LEU A 874      49.100  40.120  32.460  1.00  0.00           C
ATOM   4687  O   LEU A 874      48.300  40.660  31.690  1.00  0.00           O
ATOM   4688  N   LYS A 875      49.290  38.800  32.390  1.00  0.00           N
ATOM   4689  HN  LYS A 875      50.000  38.450  32.990  1.00  0.00           H
ATOM   4690  CA  LYS A 875      48.640  37.880  31.430  1.00  0.00           C
ATOM   4691  HA  LYS A 875      48.280  38.470  30.590  1.00  0.00           H
ATOM   4692  CB  LYS A 875      49.670  36.780  30.960  1.00  0.00           C
ATOM   4693  HB1 LYS A 875      49.140  35.910  30.530  1.00  0.00           H
ATOM   4694  HB2 LYS A 875      50.130  36.400  31.900  1.00  0.00           H
ATOM   4695  CG  LYS A 875      50.740  37.270  29.980  1.00  0.00           C
ATOM   4696  HG1 LYS A 875      51.660  36.660  30.120  1.00  0.00           H
ATOM   4697  HG2 LYS A 875      51.050  38.300  30.270  1.00  0.00           H
ATOM   4698  CD  LYS A 875      50.300  37.140  28.520  1.00  0.00           C
ATOM   4699  HD1 LYS A 875      49.310  37.560  28.300  1.00  0.00           H
ATOM   4700  HD2 LYS A 875      50.230  36.040  28.360  1.00  0.00           H
ATOM   4701  CE  LYS A 875      51.370  37.660  27.470  1.00  0.00           C
ATOM   4702  HE1 LYS A 875      51.020  37.360  26.460  1.00  0.00           H
ATOM   4703  HE2 LYS A 875      52.280  37.050  27.590  1.00  0.00           H
ATOM   4704  NZ  LYS A 875      51.630  39.040  27.620  1.00  0.00           N
ATOM   4705  HZ1 LYS A 875      50.810  39.650  27.480  1.00  0.00           H
ATOM   4706  HZ2 LYS A 875      52.300  39.260  26.860  1.00  0.00           H
ATOM   4707  HZ3 LYS A 875      52.110  39.180  28.540  1.00  0.00           H
ATOM   4708  C   LYS A 875      47.430  37.240  32.080  1.00  0.00           C
ATOM   4709  O   LYS A 875      46.820  36.320  31.500  1.00  0.00           O
ATOM   4710  N   LYS A 876      47.110  37.660  33.330  1.00  0.00           N
ATOM   4711  HN  LYS A 876      47.790  38.260  33.740  1.00  0.00           H
ATOM   4712  CA  LYS A 876      46.050  37.220  34.230  1.00  0.00           C
ATOM   4713  HA  LYS A 876      45.510  36.500  33.620  1.00  0.00           H
ATOM   4714  CB  LYS A 876      46.660  36.640  35.550  1.00  0.00           C
ATOM   4715  HB1 LYS A 876      45.810  36.250  36.150  1.00  0.00           H
ATOM   4716  HB2 LYS A 876      47.150  37.430  36.170  1.00  0.00           H
ATOM   4717  CG  LYS A 876      47.550  35.420  35.280  1.00  0.00           C
ATOM   4718  HG1 LYS A 876      48.160  35.240  36.180  1.00  0.00           H
ATOM   4719  HG2 LYS A 876      48.170  35.640  34.390  1.00  0.00           H
ATOM   4720  CD  LYS A 876      46.790  34.120  34.840  1.00  0.00           C
ATOM   4721  HD1 LYS A 876      47.580  33.460  34.420  1.00  0.00           H
ATOM   4722  HD2 LYS A 876      46.050  34.380  34.050  1.00  0.00           H
ATOM   4723  CE  LYS A 876      45.950  33.370  36.000  1.00  0.00           C
ATOM   4724  HE1 LYS A 876      45.560  32.340  35.880  1.00  0.00           H
ATOM   4725  HE2 LYS A 876      45.010  33.940  36.160  1.00  0.00           H
ATOM   4726  NZ  LYS A 876      46.700  33.340  37.150  1.00  0.00           N
ATOM   4727  HZ1 LYS A 876      46.730  34.280  37.610  1.00  0.00           H
ATOM   4728  HZ2 LYS A 876      47.650  32.990  36.890  1.00  0.00           H
ATOM   4729  HZ3 LYS A 876      46.290  32.660  37.810  1.00  0.00           H
ATOM   4730  C   LYS A 876      45.140  38.440  34.640  1.00  0.00           C
ATOM   4731  O   LYS A 876      45.640  39.420  35.140  1.00  0.00           O
ATOM   4732  N   GLY A 877      43.810  38.320  34.360  1.00  0.00           N
ATOM   4733  HN  GLY A 877      43.510  37.680  33.650  1.00  0.00           H
ATOM   4734  CA  GLY A 877      42.730  39.310  34.560  1.00  0.00           C
ATOM   4735  HA1 GLY A 877      41.880  38.910  34.030  1.00  0.00           H
ATOM   4736  HA2 GLY A 877      42.980  40.230  34.040  1.00  0.00           H
ATOM   4737  C   GLY A 877      42.460  39.630  36.010  1.00  0.00           C
ATOM   4738  O   GLY A 877      43.230  39.220  36.910  1.00  0.00           O
ATOM   4739  N   ALA A 878      41.320  40.370  36.300  1.00  0.00           N
ATOM   4740  HN  ALA A 878      40.850  40.770  35.510  1.00  0.00           H
ATOM   4741  CA  ALA A 878      41.000  40.940  37.550  1.00  0.00           C
ATOM   4742  HA  ALA A 878      41.380  40.300  38.340  1.00  0.00           H
ATOM   4743  CB  ALA A 878      41.250  42.460  37.590  1.00  0.00           C
ATOM   4744  HB1 ALA A 878      42.270  42.730  37.260  1.00  0.00           H
ATOM   4745  HB2 ALA A 878      41.210  42.860  38.620  1.00  0.00           H
ATOM   4746  HB3 ALA A 878      40.490  43.020  36.990  1.00  0.00           H
ATOM   4747  C   ALA A 878      39.510  40.700  37.870  1.00  0.00           C
ATOM   4748  O   ALA A 878      38.670  40.350  36.990  1.00  0.00           O
ATOM   4749  N   GLY A 879      39.190  40.950  39.190  1.00  0.00           N
ATOM   4750  HN  GLY A 879      39.920  41.280  39.780  1.00  0.00           H
ATOM   4751  CA  GLY A 879      37.950  40.870  39.830  1.00  0.00           C
ATOM   4752  HA1 GLY A 879      37.830  39.890  40.270  1.00  0.00           H
ATOM   4753  HA2 GLY A 879      37.140  41.150  39.170  1.00  0.00           H
ATOM   4754  C   GLY A 879      37.840  41.990  40.900  1.00  0.00           C
ATOM   4755  O   GLY A 879      37.770  41.710  42.140  1.00  0.00           O
ATOM   4756  N   TYR A 880      38.040  43.240  40.560  1.00  0.00           N
ATOM   4757  HN  TYR A 880      38.170  43.460  39.590  1.00  0.00           H
ATOM   4758  CA  TYR A 880      38.200  44.290  41.580  1.00  0.00           C
ATOM   4759  HA  TYR A 880      39.080  44.030  42.160  1.00  0.00           H
ATOM   4760  CB  TYR A 880      38.350  45.740  40.940  1.00  0.00           C
ATOM   4761  HB1 TYR A 880      38.570  46.540  41.670  1.00  0.00           H
ATOM   4762  HB2 TYR A 880      37.390  45.930  40.410  1.00  0.00           H
ATOM   4763  CG  TYR A 880      39.560  45.650  40.030  1.00  0.00           C
ATOM   4764  CD1 TYR A 880      39.340  45.830  38.600  1.00  0.00           C
ATOM   4765  HD1 TYR A 880      38.390  45.960  38.090  1.00  0.00           H
ATOM   4766  CE1 TYR A 880      40.450  45.830  37.760  1.00  0.00           C
ATOM   4767  HE1 TYR A 880      40.240  46.040  36.720  1.00  0.00           H
ATOM   4768  CZ  TYR A 880      41.720  45.850  38.200  1.00  0.00           C
ATOM   4769  OH  TYR A 880      42.790  46.130  37.330  1.00  0.00           O
ATOM   4770  HH  TYR A 880      42.370  45.950  36.480  1.00  0.00           H
ATOM   4771  CD2 TYR A 880      40.860  45.580  40.470  1.00  0.00           C
ATOM   4772  HD2 TYR A 880      41.060  45.650  41.520  1.00  0.00           H
ATOM   4773  CE2 TYR A 880      41.940  45.770  39.550  1.00  0.00           C
ATOM   4774  HE2 TYR A 880      42.930  45.960  39.920  1.00  0.00           H
ATOM   4775  C   TYR A 880      37.030  44.340  42.570  1.00  0.00           C
ATOM   4776  O   TYR A 880      37.280  44.550  43.750  1.00  0.00           O
ATOM   4777  N   HSD A 881      35.800  44.290  42.070  1.00  0.00           N
ATOM   4778  HN  HSD A 881      35.560  44.310  41.100  1.00  0.00           H
ATOM   4779  CA  HSD A 881      34.620  44.050  42.870  1.00  0.00           C
ATOM   4780  HA  HSD A 881      34.630  44.800  43.650  1.00  0.00           H
ATOM   4781  CB  HSD A 881      33.290  44.120  42.030  1.00  0.00           C
ATOM   4782  HB1 HSD A 881      32.440  43.790  42.660  1.00  0.00           H
ATOM   4783  HB2 HSD A 881      33.350  43.360  41.230  1.00  0.00           H
ATOM   4784  ND1 HSD A 881      33.020  45.800  40.080  1.00  0.00           N
ATOM   4785  HD1 HSD A 881      33.190  45.100  39.390  1.00  0.00           H
ATOM   4786  CG  HSD A 881      33.000  45.520  41.450  1.00  0.00           C
ATOM   4787  CE1 HSD A 881      32.680  47.140  39.960  1.00  0.00           C
ATOM   4788  HE1 HSD A 881      32.560  47.620  38.990  1.00  0.00           H
ATOM   4789  NE2 HSD A 881      32.430  47.730  41.140  1.00  0.00           N
ATOM   4790  CD2 HSD A 881      32.650  46.680  42.130  1.00  0.00           C
ATOM   4791  HD2 HSD A 881      32.570  46.850  43.180  1.00  0.00           H
ATOM   4792  C   HSD A 881      34.570  42.800  43.760  1.00  0.00           C
ATOM   4793  O   HSD A 881      34.230  42.890  44.910  1.00  0.00           O
ATOM   4794  N   LEU A 882      34.930  41.630  43.300  1.00  0.00           N
ATOM   4795  HN  LEU A 882      35.210  41.680  42.340  1.00  0.00           H
ATOM   4796  CA  LEU A 882      35.060  40.460  44.160  1.00  0.00           C
ATOM   4797  HA  LEU A 882      34.180  40.340  44.780  1.00  0.00           H
ATOM   4798  CB  LEU A 882      35.140  39.210  43.240  1.00  0.00           C
ATOM   4799  HB1 LEU A 882      35.840  39.400  42.390  1.00  0.00           H
ATOM   4800  HB2 LEU A 882      34.170  39.260  42.700  1.00  0.00           H
ATOM   4801  CG  LEU A 882      35.200  37.820  43.980  1.00  0.00           C
ATOM   4802  HG  LEU A 882      35.830  37.870  44.900  1.00  0.00           H
ATOM   4803  CD1 LEU A 882      33.840  37.370  44.510  1.00  0.00           C
ATOM   4804 HD11 LEU A 882      33.210  37.120  43.630  1.00  0.00           H
ATOM   4805 HD12 LEU A 882      33.390  38.180  45.110  1.00  0.00           H
ATOM   4806 HD13 LEU A 882      34.010  36.450  45.110  1.00  0.00           H
ATOM   4807  CD2 LEU A 882      35.780  36.700  43.120  1.00  0.00           C
ATOM   4808 HD21 LEU A 882      35.210  36.830  42.170  1.00  0.00           H
ATOM   4809 HD22 LEU A 882      35.360  35.730  43.480  1.00  0.00           H
ATOM   4810 HD23 LEU A 882      36.870  36.540  43.030  1.00  0.00           H
ATOM   4811  C   LEU A 882      36.180  40.610  45.140  1.00  0.00           C
ATOM   4812  O   LEU A 882      36.060  40.220  46.290  1.00  0.00           O
ATOM   4813  N   ASP A 883      37.350  41.280  44.880  1.00  0.00           N
ATOM   4814  HN  ASP A 883      37.550  41.720  44.010  1.00  0.00           H
ATOM   4815  CA  ASP A 883      38.270  41.590  45.980  1.00  0.00           C
ATOM   4816  HA  ASP A 883      38.450  40.680  46.530  1.00  0.00           H
ATOM   4817  CB  ASP A 883      39.520  42.370  45.460  1.00  0.00           C
ATOM   4818  HB1 ASP A 883      40.160  42.490  46.350  1.00  0.00           H
ATOM   4819  HB2 ASP A 883      39.080  43.330  45.110  1.00  0.00           H
ATOM   4820  CG  ASP A 883      40.280  41.750  44.260  1.00  0.00           C
ATOM   4821  OD1 ASP A 883      40.380  40.590  44.020  1.00  0.00           O
ATOM   4822  OD2 ASP A 883      40.760  42.660  43.350  1.00  0.00           O
ATOM   4823  HD2 ASP A 883      41.120  42.020  42.730  1.00  0.00           H
ATOM   4824  C   ASP A 883      37.660  42.560  47.050  1.00  0.00           C
ATOM   4825  O   ASP A 883      37.720  42.430  48.250  1.00  0.00           O
ATOM   4826  N   LEU A 884      36.990  43.660  46.580  1.00  0.00           N
ATOM   4827  HN  LEU A 884      36.890  43.790  45.600  1.00  0.00           H
ATOM   4828  CA  LEU A 884      36.300  44.650  47.460  1.00  0.00           C
ATOM   4829  HA  LEU A 884      36.970  45.200  48.110  1.00  0.00           H
ATOM   4830  CB  LEU A 884      35.600  45.800  46.680  1.00  0.00           C
ATOM   4831  HB1 LEU A 884      34.880  45.330  45.970  1.00  0.00           H
ATOM   4832  HB2 LEU A 884      36.370  46.300  46.070  1.00  0.00           H
ATOM   4833  CG  LEU A 884      34.800  46.900  47.470  1.00  0.00           C
ATOM   4834  HG  LEU A 884      33.820  46.490  47.850  1.00  0.00           H
ATOM   4835  CD1 LEU A 884      35.650  47.450  48.600  1.00  0.00           C
ATOM   4836 HD11 LEU A 884      35.870  46.600  49.270  1.00  0.00           H
ATOM   4837 HD12 LEU A 884      35.100  48.210  49.190  1.00  0.00           H
ATOM   4838 HD13 LEU A 884      36.600  47.960  48.360  1.00  0.00           H
ATOM   4839  CD2 LEU A 884      34.430  48.040  46.490  1.00  0.00           C
ATOM   4840 HD21 LEU A 884      33.980  48.910  47.000  1.00  0.00           H
ATOM   4841 HD22 LEU A 884      33.750  47.630  45.700  1.00  0.00           H
ATOM   4842 HD23 LEU A 884      35.380  48.420  46.050  1.00  0.00           H
ATOM   4843  C   LEU A 884      35.190  43.980  48.350  1.00  0.00           C
ATOM   4844  O   LEU A 884      35.020  44.300  49.460  1.00  0.00           O
ATOM   4845  N   LEU A 885      34.470  43.030  47.750  1.00  0.00           N
ATOM   4846  HN  LEU A 885      34.540  42.890  46.770  1.00  0.00           H
ATOM   4847  CA  LEU A 885      33.460  42.230  48.460  1.00  0.00           C
ATOM   4848  HA  LEU A 885      32.840  42.870  49.070  1.00  0.00           H
ATOM   4849  CB  LEU A 885      32.650  41.260  47.540  1.00  0.00           C
ATOM   4850  HB1 LEU A 885      33.360  40.620  46.980  1.00  0.00           H
ATOM   4851  HB2 LEU A 885      32.180  41.960  46.830  1.00  0.00           H
ATOM   4852  CG  LEU A 885      31.560  40.430  48.230  1.00  0.00           C
ATOM   4853  HG  LEU A 885      31.900  39.800  49.080  1.00  0.00           H
ATOM   4854  CD1 LEU A 885      30.420  41.410  48.730  1.00  0.00           C
ATOM   4855 HD11 LEU A 885      30.840  42.270  49.290  1.00  0.00           H
ATOM   4856 HD12 LEU A 885      29.810  40.890  49.500  1.00  0.00           H
ATOM   4857 HD13 LEU A 885      29.690  41.730  47.950  1.00  0.00           H
ATOM   4858  CD2 LEU A 885      31.070  39.450  47.190  1.00  0.00           C
ATOM   4859 HD21 LEU A 885      31.930  38.840  46.840  1.00  0.00           H
ATOM   4860 HD22 LEU A 885      30.800  40.040  46.290  1.00  0.00           H
ATOM   4861 HD23 LEU A 885      30.220  38.830  47.510  1.00  0.00           H
ATOM   4862  C   LEU A 885      34.070  41.290  49.500  1.00  0.00           C
ATOM   4863  O   LEU A 885      33.660  41.330  50.640  1.00  0.00           O
ATOM   4864  N   MET A 886      35.150  40.540  49.130  1.00  0.00           N
ATOM   4865  HN  MET A 886      35.580  40.570  48.240  1.00  0.00           H
ATOM   4866  CA  MET A 886      35.820  39.780  50.190  1.00  0.00           C
ATOM   4867  HA  MET A 886      35.110  39.100  50.630  1.00  0.00           H
ATOM   4868  CB  MET A 886      37.080  39.040  49.530  1.00  0.00           C
ATOM   4869  HB1 MET A 886      37.610  38.580  50.400  1.00  0.00           H
ATOM   4870  HB2 MET A 886      37.780  39.720  49.000  1.00  0.00           H
ATOM   4871  CG  MET A 886      36.540  37.900  48.660  1.00  0.00           C
ATOM   4872  HG1 MET A 886      37.380  37.510  48.060  1.00  0.00           H
ATOM   4873  HG2 MET A 886      35.880  38.340  47.880  1.00  0.00           H
ATOM   4874  SD  MET A 886      35.690  36.390  49.440  1.00  0.00           S
ATOM   4875  CE  MET A 886      34.410  36.260  48.130  1.00  0.00           C
ATOM   4876  HE1 MET A 886      33.520  35.780  48.580  1.00  0.00           H
ATOM   4877  HE2 MET A 886      34.750  35.570  47.320  1.00  0.00           H
ATOM   4878  HE3 MET A 886      34.240  37.260  47.680  1.00  0.00           H
ATOM   4879  C   MET A 886      36.440  40.640  51.430  1.00  0.00           C
ATOM   4880  O   MET A 886      36.170  40.380  52.590  1.00  0.00           O
ATOM   4881  N   VAL A 887      37.220  41.710  51.090  1.00  0.00           N
ATOM   4882  HN  VAL A 887      37.410  41.820  50.120  1.00  0.00           H
ATOM   4883  CA  VAL A 887      37.750  42.700  52.100  1.00  0.00           C
ATOM   4884  HA  VAL A 887      38.140  42.120  52.920  1.00  0.00           H
ATOM   4885  CB  VAL A 887      38.610  43.780  51.440  1.00  0.00           C
ATOM   4886  HB  VAL A 887      38.180  44.210  50.490  1.00  0.00           H
ATOM   4887  CG1 VAL A 887      38.980  45.040  52.220  1.00  0.00           C
ATOM   4888 HG11 VAL A 887      39.580  45.650  51.520  1.00  0.00           H
ATOM   4889 HG12 VAL A 887      39.700  44.840  53.040  1.00  0.00           H
ATOM   4890 HG13 VAL A 887      38.080  45.590  52.600  1.00  0.00           H
ATOM   4891  CG2 VAL A 887      39.890  43.060  51.040  1.00  0.00           C
ATOM   4892 HG21 VAL A 887      39.750  42.210  50.330  1.00  0.00           H
ATOM   4893 HG22 VAL A 887      40.350  42.630  51.950  1.00  0.00           H
ATOM   4894 HG23 VAL A 887      40.560  43.730  50.470  1.00  0.00           H
ATOM   4895  C   VAL A 887      36.660  43.440  52.810  1.00  0.00           C
ATOM   4896  O   VAL A 887      36.560  43.560  54.080  1.00  0.00           O
ATOM   4897  N   GLY A 888      35.630  43.870  52.040  1.00  0.00           N
ATOM   4898  HN  GLY A 888      35.640  43.610  51.080  1.00  0.00           H
ATOM   4899  CA  GLY A 888      34.480  44.570  52.640  1.00  0.00           C
ATOM   4900  HA1 GLY A 888      33.780  44.910  51.890  1.00  0.00           H
ATOM   4901  HA2 GLY A 888      34.730  45.400  53.290  1.00  0.00           H
ATOM   4902  C   GLY A 888      33.600  43.670  53.560  1.00  0.00           C
ATOM   4903  O   GLY A 888      33.250  44.070  54.670  1.00  0.00           O
ATOM   4904  N   VAL A 889      33.360  42.400  53.200  1.00  0.00           N
ATOM   4905  HN  VAL A 889      33.640  42.060  52.310  1.00  0.00           H
ATOM   4906  CA  VAL A 889      32.740  41.370  54.020  1.00  0.00           C
ATOM   4907  HA  VAL A 889      31.770  41.770  54.320  1.00  0.00           H
ATOM   4908  CB  VAL A 889      32.360  40.000  53.390  1.00  0.00           C
ATOM   4909  HB  VAL A 889      33.200  39.710  52.720  1.00  0.00           H
ATOM   4910  CG1 VAL A 889      32.130  38.830  54.280  1.00  0.00           C
ATOM   4911 HG11 VAL A 889      31.920  37.980  53.590  1.00  0.00           H
ATOM   4912 HG12 VAL A 889      31.290  38.870  55.010  1.00  0.00           H
ATOM   4913 HG13 VAL A 889      33.030  38.630  54.890  1.00  0.00           H
ATOM   4914  CG2 VAL A 889      31.110  40.410  52.460  1.00  0.00           C
ATOM   4915 HG21 VAL A 889      31.420  41.290  51.850  1.00  0.00           H
ATOM   4916 HG22 VAL A 889      30.240  40.730  53.070  1.00  0.00           H
ATOM   4917 HG23 VAL A 889      30.870  39.640  51.700  1.00  0.00           H
ATOM   4918  C   VAL A 889      33.600  41.050  55.250  1.00  0.00           C
ATOM   4919  O   VAL A 889      33.110  41.130  56.350  1.00  0.00           O
ATOM   4920  N   MET A 890      34.910  40.810  55.050  1.00  0.00           N
ATOM   4921  HN  MET A 890      35.350  40.830  54.170  1.00  0.00           H
ATOM   4922  CA  MET A 890      35.770  40.370  56.150  1.00  0.00           C
ATOM   4923  HA  MET A 890      35.250  39.760  56.880  1.00  0.00           H
ATOM   4924  CB  MET A 890      36.870  39.460  55.580  1.00  0.00           C
ATOM   4925  HB1 MET A 890      37.550  39.040  56.360  1.00  0.00           H
ATOM   4926  HB2 MET A 890      37.510  40.070  54.900  1.00  0.00           H
ATOM   4927  CG  MET A 890      36.400  38.170  54.830  1.00  0.00           C
ATOM   4928  HG1 MET A 890      37.320  37.560  54.690  1.00  0.00           H
ATOM   4929  HG2 MET A 890      36.010  38.380  53.820  1.00  0.00           H
ATOM   4930  SD  MET A 890      35.190  37.160  55.840  1.00  0.00           S
ATOM   4931  CE  MET A 890      36.290  36.400  57.080  1.00  0.00           C
ATOM   4932  HE1 MET A 890      35.840  36.090  58.050  1.00  0.00           H
ATOM   4933  HE2 MET A 890      37.080  37.120  57.380  1.00  0.00           H
ATOM   4934  HE3 MET A 890      36.910  35.580  56.640  1.00  0.00           H
ATOM   4935  C   MET A 890      36.180  41.430  57.180  1.00  0.00           C
ATOM   4936  O   MET A 890      36.380  41.090  58.360  1.00  0.00           O
ATOM   4937  N   LEU A 891      36.240  42.720  56.800  1.00  0.00           N
ATOM   4938  HN  LEU A 891      36.070  42.950  55.850  1.00  0.00           H
ATOM   4939  CA  LEU A 891      36.280  43.880  57.680  1.00  0.00           C
ATOM   4940  HA  LEU A 891      37.200  43.790  58.240  1.00  0.00           H
ATOM   4941  CB  LEU A 891      36.290  45.230  56.830  1.00  0.00           C
ATOM   4942  HB1 LEU A 891      35.530  45.080  56.040  1.00  0.00           H
ATOM   4943  HB2 LEU A 891      37.280  45.190  56.340  1.00  0.00           H
ATOM   4944  CG  LEU A 891      36.230  46.560  57.580  1.00  0.00           C
ATOM   4945  HG  LEU A 891      36.660  46.410  58.580  1.00  0.00           H
ATOM   4946  CD1 LEU A 891      37.160  47.520  56.730  1.00  0.00           C
ATOM   4947 HD11 LEU A 891      36.830  47.680  55.680  1.00  0.00           H
ATOM   4948 HD12 LEU A 891      38.080  46.910  56.590  1.00  0.00           H
ATOM   4949 HD13 LEU A 891      37.270  48.490  57.260  1.00  0.00           H
ATOM   4950  CD2 LEU A 891      34.790  47.170  57.650  1.00  0.00           C
ATOM   4951 HD21 LEU A 891      34.700  48.150  58.160  1.00  0.00           H
ATOM   4952 HD22 LEU A 891      34.110  46.460  58.170  1.00  0.00           H
ATOM   4953 HD23 LEU A 891      34.310  47.220  56.650  1.00  0.00           H
ATOM   4954  C   LEU A 891      35.120  43.930  58.720  1.00  0.00           C
ATOM   4955  O   LEU A 891      35.330  44.340  59.860  1.00  0.00           O
ATOM   4956  N   GLY A 892      33.930  43.440  58.290  1.00  0.00           N
ATOM   4957  HN  GLY A 892      33.790  43.110  57.350  1.00  0.00           H
ATOM   4958  CA  GLY A 892      32.750  43.450  59.200  1.00  0.00           C
ATOM   4959  HA1 GLY A 892      31.870  43.320  58.570  1.00  0.00           H
ATOM   4960  HA2 GLY A 892      32.630  44.410  59.680  1.00  0.00           H
ATOM   4961  C   GLY A 892      32.830  42.190  60.100  1.00  0.00           C
ATOM   4962  O   GLY A 892      32.470  42.250  61.310  1.00  0.00           O
ATOM   4963  N   VAL A 893      33.320  41.060  59.580  1.00  0.00           N
ATOM   4964  HN  VAL A 893      33.370  40.950  58.590  1.00  0.00           H
ATOM   4965  CA  VAL A 893      33.560  39.830  60.360  1.00  0.00           C
ATOM   4966  HA  VAL A 893      32.660  39.600  60.880  1.00  0.00           H
ATOM   4967  CB  VAL A 893      33.780  38.600  59.470  1.00  0.00           C
ATOM   4968  HB  VAL A 893      34.760  38.640  58.960  1.00  0.00           H
ATOM   4969  CG1 VAL A 893      33.800  37.330  60.430  1.00  0.00           C
ATOM   4970 HG11 VAL A 893      32.940  37.180  61.110  1.00  0.00           H
ATOM   4971 HG12 VAL A 893      34.630  37.350  61.180  1.00  0.00           H
ATOM   4972 HG13 VAL A 893      34.000  36.430  59.820  1.00  0.00           H
ATOM   4973  CG2 VAL A 893      32.650  38.410  58.480  1.00  0.00           C
ATOM   4974 HG21 VAL A 893      32.500  39.360  57.950  1.00  0.00           H
ATOM   4975 HG22 VAL A 893      31.710  38.060  58.950  1.00  0.00           H
ATOM   4976 HG23 VAL A 893      32.800  37.640  57.670  1.00  0.00           H
ATOM   4977  C   VAL A 893      34.630  40.090  61.410  1.00  0.00           C
ATOM   4978  O   VAL A 893      34.400  39.800  62.610  1.00  0.00           O
ATOM   4979  N   CYS A 894      35.660  40.850  60.970  1.00  0.00           N
ATOM   4980  HN  CYS A 894      35.830  40.960  60.000  1.00  0.00           H
ATOM   4981  CA  CYS A 894      36.600  41.280  61.970  1.00  0.00           C
ATOM   4982  HA  CYS A 894      36.860  40.430  62.570  1.00  0.00           H
ATOM   4983  CB  CYS A 894      37.790  41.900  61.210  1.00  0.00           C
ATOM   4984  HB1 CYS A 894      38.460  42.410  61.940  1.00  0.00           H
ATOM   4985  HB2 CYS A 894      37.460  42.670  60.490  1.00  0.00           H
ATOM   4986  SG  CYS A 894      38.960  40.770  60.470  1.00  0.00           S
ATOM   4987  HG1 CYS A 894      38.430  40.640  59.260  1.00  0.00           H
ATOM   4988  C   CYS A 894      36.090  42.250  63.030  1.00  0.00           C
ATOM   4989  O   CYS A 894      36.390  42.080  64.200  1.00  0.00           O
ATOM   4990  N   SER A 895      35.220  43.220  62.660  1.00  0.00           N
ATOM   4991  HN  SER A 895      35.030  43.480  61.720  1.00  0.00           H
ATOM   4992  CA  SER A 895      34.550  44.110  63.610  1.00  0.00           C
ATOM   4993  HA  SER A 895      35.260  44.670  64.180  1.00  0.00           H
ATOM   4994  CB  SER A 895      33.670  45.100  62.830  1.00  0.00           C
ATOM   4995  HB1 SER A 895      33.330  45.900  63.500  1.00  0.00           H
ATOM   4996  HB2 SER A 895      32.780  44.600  62.410  1.00  0.00           H
ATOM   4997  OG  SER A 895      34.390  45.750  61.840  1.00  0.00           O
ATOM   4998  HG1 SER A 895      34.650  45.030  61.240  1.00  0.00           H
ATOM   4999  C   SER A 895      33.720  43.380  64.630  1.00  0.00           C
ATOM   5000  O   SER A 895      33.760  43.750  65.780  1.00  0.00           O
ATOM   5001  N   VAL A 896      32.960  42.370  64.190  1.00  0.00           N
ATOM   5002  HN  VAL A 896      32.940  42.140  63.220  1.00  0.00           H
ATOM   5003  CA  VAL A 896      32.140  41.540  65.080  1.00  0.00           C
ATOM   5004  HA  VAL A 896      31.380  42.100  65.600  1.00  0.00           H
ATOM   5005  CB  VAL A 896      31.280  40.500  64.250  1.00  0.00           C
ATOM   5006  HB  VAL A 896      32.040  40.080  63.570  1.00  0.00           H
ATOM   5007  CG1 VAL A 896      30.650  39.390  65.060  1.00  0.00           C
ATOM   5008 HG11 VAL A 896      30.170  39.900  65.910  1.00  0.00           H
ATOM   5009 HG12 VAL A 896      31.440  38.720  65.470  1.00  0.00           H
ATOM   5010 HG13 VAL A 896      29.880  38.720  64.610  1.00  0.00           H
ATOM   5011  CG2 VAL A 896      30.080  41.300  63.460  1.00  0.00           C
ATOM   5012 HG21 VAL A 896      29.640  40.540  62.780  1.00  0.00           H
ATOM   5013 HG22 VAL A 896      30.620  42.100  62.920  1.00  0.00           H
ATOM   5014 HG23 VAL A 896      29.320  41.780  64.100  1.00  0.00           H
ATOM   5015  C   VAL A 896      32.950  40.830  66.200  1.00  0.00           C
ATOM   5016  O   VAL A 896      32.560  40.800  67.410  1.00  0.00           O
ATOM   5017  N   MET A 897      34.140  40.280  65.800  1.00  0.00           N
ATOM   5018  HN  MET A 897      34.450  40.210  64.850  1.00  0.00           H
ATOM   5019  CA  MET A 897      35.140  39.690  66.730  1.00  0.00           C
ATOM   5020  HA  MET A 897      34.600  39.020  67.390  1.00  0.00           H
ATOM   5021  CB  MET A 897      36.160  38.820  65.930  1.00  0.00           C
ATOM   5022  HB1 MET A 897      36.930  38.500  66.670  1.00  0.00           H
ATOM   5023  HB2 MET A 897      36.570  39.430  65.090  1.00  0.00           H
ATOM   5024  CG  MET A 897      35.410  37.530  65.450  1.00  0.00           C
ATOM   5025  HG1 MET A 897      34.550  37.790  64.800  1.00  0.00           H
ATOM   5026  HG2 MET A 897      34.930  37.000  66.300  1.00  0.00           H
ATOM   5027  SD  MET A 897      36.490  36.520  64.400  1.00  0.00           S
ATOM   5028  CE  MET A 897      37.560  35.950  65.730  1.00  0.00           C
ATOM   5029  HE1 MET A 897      38.330  35.290  65.290  1.00  0.00           H
ATOM   5030  HE2 MET A 897      37.040  35.280  66.450  1.00  0.00           H
ATOM   5031  HE3 MET A 897      38.180  36.730  66.210  1.00  0.00           H
ATOM   5032  C   MET A 897      35.830  40.710  67.600  1.00  0.00           C
ATOM   5033  O   MET A 897      36.140  40.530  68.780  1.00  0.00           O
ATOM   5034  N   GLY A 898      36.110  41.910  67.010  1.00  0.00           N
ATOM   5035  HN  GLY A 898      35.710  42.160  66.140  1.00  0.00           H
ATOM   5036  CA  GLY A 898      36.980  42.910  67.680  1.00  0.00           C
ATOM   5037  HA1 GLY A 898      36.970  42.790  68.750  1.00  0.00           H
ATOM   5038  HA2 GLY A 898      36.450  43.830  67.480  1.00  0.00           H
ATOM   5039  C   GLY A 898      38.310  42.930  67.070  1.00  0.00           C
ATOM   5040  O   GLY A 898      39.300  43.210  67.690  1.00  0.00           O
ATOM   5041  N   LEU A 899      38.460  42.420  65.850  1.00  0.00           N
ATOM   5042  HN  LEU A 899      37.620  42.050  65.470  1.00  0.00           H
ATOM   5043  CA  LEU A 899      39.710  42.370  65.140  1.00  0.00           C
ATOM   5044  HA  LEU A 899      40.500  42.190  65.850  1.00  0.00           H
ATOM   5045  CB  LEU A 899      39.660  41.090  64.270  1.00  0.00           C
ATOM   5046  HB1 LEU A 899      40.560  40.990  63.640  1.00  0.00           H
ATOM   5047  HB2 LEU A 899      38.780  41.050  63.590  1.00  0.00           H
ATOM   5048  CG  LEU A 899      39.700  39.720  65.030  1.00  0.00           C
ATOM   5049  HG  LEU A 899      38.930  39.600  65.820  1.00  0.00           H
ATOM   5050  CD1 LEU A 899      39.550  38.540  64.090  1.00  0.00           C
ATOM   5051 HD11 LEU A 899      39.610  37.570  64.620  1.00  0.00           H
ATOM   5052 HD12 LEU A 899      40.210  38.630  63.200  1.00  0.00           H
ATOM   5053 HD13 LEU A 899      38.510  38.470  63.680  1.00  0.00           H
ATOM   5054  CD2 LEU A 899      41.070  39.650  65.720  1.00  0.00           C
ATOM   5055 HD21 LEU A 899      41.310  38.620  66.070  1.00  0.00           H
ATOM   5056 HD22 LEU A 899      41.180  40.400  66.540  1.00  0.00           H
ATOM   5057 HD23 LEU A 899      41.930  39.930  65.090  1.00  0.00           H
ATOM   5058  C   LEU A 899      40.040  43.630  64.300  1.00  0.00           C
ATOM   5059  O   LEU A 899      39.100  44.300  63.840  1.00  0.00           O
ATOM   5060  N   PRO A 900      41.290  43.960  64.030  1.00  0.00           N
[truncated: 7,490,634 more chars]
