# Supplementary material for: CryoEM and computational modeling structural insights into the pH regulator NBCn1
Source: Nat Commun. 2025 Nov 11;16:9932. doi: 10.1038/s41467-025-64868-z (PMC12606367; doi:10.1038/s41467-025-64868-z)
Supplement: Supplementary file 8 — Supplementary Data 6 [file 41467_2025_64868_MOESM8_ESM.zip › 1us_unrestr_MD_OF_IF_transition_apoNBCn1/transition_rep1_traj16_last.pdb]

REMARK    GENERATED BY TRJCONV
TITLE     Title t= 1000000.00000 step= 500000000
REMARK    THIS IS A SIMULATION BOX
CRYST1   96.922   96.922  103.081  90.00  90.00  90.00 P 1           1
MODEL        1
ATOM      1  N   LEU A 585      21.830  19.680  37.150  1.00  0.00           N
ATOM      2  HT1 LEU A 585      21.350  20.550  37.460  1.00  0.00           H
ATOM      3  HT2 LEU A 585      21.140  19.100  36.660  1.00  0.00           H
ATOM      4  HT3 LEU A 585      22.470  20.090  36.440  1.00  0.00           H
ATOM      5  CA  LEU A 585      22.630  19.090  38.270  1.00  0.00           C
ATOM      6  HA  LEU A 585      23.360  19.860  38.440  1.00  0.00           H
ATOM      7  CB  LEU A 585      21.980  18.920  39.640  1.00  0.00           C
ATOM      8  HB1 LEU A 585      21.070  18.350  39.360  1.00  0.00           H
ATOM      9  HB2 LEU A 585      21.470  19.840  40.000  1.00  0.00           H
ATOM     10  CG  LEU A 585      22.810  18.350  40.820  1.00  0.00           C
ATOM     11  HG  LEU A 585      23.210  17.340  40.570  1.00  0.00           H
ATOM     12  CD1 LEU A 585      23.900  19.250  41.220  1.00  0.00           C
ATOM     13 HD11 LEU A 585      24.630  19.400  40.400  1.00  0.00           H
ATOM     14 HD12 LEU A 585      24.440  18.930  42.130  1.00  0.00           H
ATOM     15 HD13 LEU A 585      23.440  20.250  41.430  1.00  0.00           H
ATOM     16  CD2 LEU A 585      21.740  18.180  41.980  1.00  0.00           C
ATOM     17 HD21 LEU A 585      21.280  19.170  42.210  1.00  0.00           H
ATOM     18 HD22 LEU A 585      22.170  17.840  42.940  1.00  0.00           H
ATOM     19 HD23 LEU A 585      20.990  17.440  41.650  1.00  0.00           H
ATOM     20  C   LEU A 585      23.390  17.830  38.010  1.00  0.00           C
ATOM     21  O   LEU A 585      24.610  17.760  38.070  1.00  0.00           O
ATOM     22  N   ILE A 586      22.620  16.760  37.760  1.00  0.00           N
ATOM     23  HN  ILE A 586      21.630  16.750  37.740  1.00  0.00           H
ATOM     24  CA  ILE A 586      23.160  15.440  37.570  1.00  0.00           C
ATOM     25  HA  ILE A 586      23.670  15.030  38.430  1.00  0.00           H
ATOM     26  CB  ILE A 586      22.060  14.390  37.380  1.00  0.00           C
ATOM     27  HB  ILE A 586      21.450  14.750  36.530  1.00  0.00           H
ATOM     28  CG2 ILE A 586      22.470  12.910  36.980  1.00  0.00           C
ATOM     29 HG21 ILE A 586      23.000  12.950  36.010  1.00  0.00           H
ATOM     30 HG22 ILE A 586      21.550  12.290  36.800  1.00  0.00           H
ATOM     31 HG23 ILE A 586      23.070  12.290  37.660  1.00  0.00           H
ATOM     32  CG1 ILE A 586      21.060  14.220  38.540  1.00  0.00           C
ATOM     33 HG11 ILE A 586      20.190  13.640  38.170  1.00  0.00           H
ATOM     34 HG12 ILE A 586      20.840  15.280  38.830  1.00  0.00           H
ATOM     35  CD  ILE A 586      21.560  13.700  39.900  1.00  0.00           C
ATOM     36  HD1 ILE A 586      21.780  12.610  39.740  1.00  0.00           H
ATOM     37  HD2 ILE A 586      20.750  13.870  40.630  1.00  0.00           H
ATOM     38  HD3 ILE A 586      22.480  14.210  40.250  1.00  0.00           H
ATOM     39  C   ILE A 586      24.210  15.300  36.520  1.00  0.00           C
ATOM     40  O   ILE A 586      25.170  14.560  36.780  1.00  0.00           O
ATOM     41  N   LEU A 587      23.990  16.080  35.450  1.00  0.00           N
ATOM     42  HN  LEU A 587      23.310  16.800  35.460  1.00  0.00           H
ATOM     43  CA  LEU A 587      24.830  16.010  34.260  1.00  0.00           C
ATOM     44  HA  LEU A 587      25.030  14.970  34.080  1.00  0.00           H
ATOM     45  CB  LEU A 587      24.220  16.690  33.010  1.00  0.00           C
ATOM     46  HB1 LEU A 587      23.970  17.720  33.310  1.00  0.00           H
ATOM     47  HB2 LEU A 587      23.330  16.080  32.730  1.00  0.00           H
ATOM     48  CG  LEU A 587      25.040  16.710  31.750  1.00  0.00           C
ATOM     49  HG  LEU A 587      25.920  17.330  32.000  1.00  0.00           H
ATOM     50  CD1 LEU A 587      25.470  15.270  31.450  1.00  0.00           C
ATOM     51 HD11 LEU A 587      25.990  15.050  30.490  1.00  0.00           H
ATOM     52 HD12 LEU A 587      24.560  14.640  31.510  1.00  0.00           H
ATOM     53 HD13 LEU A 587      26.150  14.870  32.240  1.00  0.00           H
ATOM     54  CD2 LEU A 587      24.200  17.290  30.550  1.00  0.00           C
ATOM     55 HD21 LEU A 587      24.100  18.400  30.590  1.00  0.00           H
ATOM     56 HD22 LEU A 587      23.200  16.810  30.460  1.00  0.00           H
ATOM     57 HD23 LEU A 587      24.750  17.130  29.610  1.00  0.00           H
ATOM     58  C   LEU A 587      26.120  16.790  34.550  1.00  0.00           C
ATOM     59  O   LEU A 587      27.190  16.360  34.200  1.00  0.00           O
ATOM     60  N   ASP A 588      25.960  17.910  35.340  1.00  0.00           N
ATOM     61  HN  ASP A 588      25.060  18.200  35.680  1.00  0.00           H
ATOM     62  CA  ASP A 588      26.970  18.800  35.750  1.00  0.00           C
ATOM     63  HA  ASP A 588      27.520  19.100  34.870  1.00  0.00           H
ATOM     64  CB  ASP A 588      26.200  20.010  36.310  1.00  0.00           C
ATOM     65  HB1 ASP A 588      26.950  20.780  36.600  1.00  0.00           H
ATOM     66  HB2 ASP A 588      25.790  19.720  37.300  1.00  0.00           H
ATOM     67  CG  ASP A 588      25.150  20.590  35.480  1.00  0.00           C
ATOM     68  OD1 ASP A 588      25.460  21.150  34.380  1.00  0.00           O
ATOM     69  OD2 ASP A 588      23.970  20.320  35.760  1.00  0.00           O
ATOM     70  C   ASP A 588      27.960  18.280  36.710  1.00  0.00           C
ATOM     71  O   ASP A 588      29.170  18.550  36.680  1.00  0.00           O
ATOM     72  N   ILE A 589      27.450  17.530  37.690  1.00  0.00           N
ATOM     73  HN  ILE A 589      26.470  17.570  37.840  1.00  0.00           H
ATOM     74  CA  ILE A 589      28.280  16.640  38.540  1.00  0.00           C
ATOM     75  HA  ILE A 589      28.930  17.270  39.140  1.00  0.00           H
ATOM     76  CB  ILE A 589      27.380  15.920  39.580  1.00  0.00           C
ATOM     77  HB  ILE A 589      26.560  15.430  39.030  1.00  0.00           H
ATOM     78  CG2 ILE A 589      28.180  14.770  40.300  1.00  0.00           C
ATOM     79 HG21 ILE A 589      29.080  15.130  40.850  1.00  0.00           H
ATOM     80 HG22 ILE A 589      28.390  13.850  39.700  1.00  0.00           H
ATOM     81 HG23 ILE A 589      27.670  14.370  41.210  1.00  0.00           H
ATOM     82  CG1 ILE A 589      26.860  16.840  40.650  1.00  0.00           C
ATOM     83 HG11 ILE A 589      26.010  16.280  41.090  1.00  0.00           H
ATOM     84 HG12 ILE A 589      26.390  17.750  40.210  1.00  0.00           H
ATOM     85  CD  ILE A 589      27.800  17.290  41.820  1.00  0.00           C
ATOM     86  HD1 ILE A 589      28.790  17.610  41.430  1.00  0.00           H
ATOM     87  HD2 ILE A 589      28.040  16.510  42.550  1.00  0.00           H
ATOM     88  HD3 ILE A 589      27.340  18.110  42.420  1.00  0.00           H
ATOM     89  C   ILE A 589      29.110  15.630  37.830  1.00  0.00           C
ATOM     90  O   ILE A 589      30.320  15.550  38.060  1.00  0.00           O
ATOM     91  N   LYS A 590      28.560  14.780  36.930  1.00  0.00           N
ATOM     92  HN  LYS A 590      27.560  14.740  36.860  1.00  0.00           H
ATOM     93  CA  LYS A 590      29.240  13.840  36.080  1.00  0.00           C
ATOM     94  HA  LYS A 590      29.880  13.160  36.640  1.00  0.00           H
ATOM     95  CB  LYS A 590      28.320  12.890  35.280  1.00  0.00           C
ATOM     96  HB1 LYS A 590      28.840  12.330  34.470  1.00  0.00           H
ATOM     97  HB2 LYS A 590      27.640  13.640  34.840  1.00  0.00           H
ATOM     98  CG  LYS A 590      27.440  11.830  36.080  1.00  0.00           C
ATOM     99  HG1 LYS A 590      26.790  12.360  36.820  1.00  0.00           H
ATOM    100  HG2 LYS A 590      28.080  11.110  36.630  1.00  0.00           H
ATOM    101  CD  LYS A 590      26.620  10.960  35.080  1.00  0.00           C
ATOM    102  HD1 LYS A 590      25.870  10.390  35.670  1.00  0.00           H
ATOM    103  HD2 LYS A 590      27.310  10.240  34.600  1.00  0.00           H
ATOM    104  CE  LYS A 590      25.770  11.830  33.990  1.00  0.00           C
ATOM    105  HE1 LYS A 590      26.540  12.200  33.280  1.00  0.00           H
ATOM    106  HE2 LYS A 590      25.180  12.640  34.470  1.00  0.00           H
ATOM    107  NZ  LYS A 590      24.920  10.830  33.260  1.00  0.00           N
ATOM    108  HZ1 LYS A 590      24.520  10.280  34.050  1.00  0.00           H
ATOM    109  HZ2 LYS A 590      25.510  10.160  32.730  1.00  0.00           H
ATOM    110  HZ3 LYS A 590      24.220  11.280  32.650  1.00  0.00           H
ATOM    111  C   LYS A 590      30.170  14.420  35.070  1.00  0.00           C
ATOM    112  O   LYS A 590      31.180  13.790  34.770  1.00  0.00           O
ATOM    113  N   ARG A 591      29.830  15.560  34.430  1.00  0.00           N
ATOM    114  HN  ARG A 591      28.910  15.930  34.580  1.00  0.00           H
ATOM    115  CA  ARG A 591      30.510  16.130  33.320  1.00  0.00           C
ATOM    116  HA  ARG A 591      30.800  15.250  32.750  1.00  0.00           H
ATOM    117  CB  ARG A 591      29.730  17.190  32.480  1.00  0.00           C
ATOM    118  HB1 ARG A 591      30.410  17.890  31.940  1.00  0.00           H
ATOM    119  HB2 ARG A 591      29.060  17.740  33.170  1.00  0.00           H
ATOM    120  CG  ARG A 591      28.790  16.430  31.490  1.00  0.00           C
ATOM    121  HG1 ARG A 591      28.300  17.230  30.900  1.00  0.00           H
ATOM    122  HG2 ARG A 591      28.010  15.850  32.020  1.00  0.00           H
ATOM    123  CD  ARG A 591      29.510  15.510  30.470  1.00  0.00           C
ATOM    124  HD1 ARG A 591      29.940  14.530  30.790  1.00  0.00           H
ATOM    125  HD2 ARG A 591      30.340  16.030  29.940  1.00  0.00           H
ATOM    126  NE  ARG A 591      28.430  15.090  29.500  1.00  0.00           N
ATOM    127  HE  ARG A 591      28.120  14.150  29.670  1.00  0.00           H
ATOM    128  CZ  ARG A 591      28.060  15.660  28.350  1.00  0.00           C
ATOM    129  NH1 ARG A 591      28.730  16.640  27.760  1.00  0.00           N
ATOM    130 HH11 ARG A 591      28.680  16.770  26.770  1.00  0.00           H
ATOM    131 HH12 ARG A 591      29.520  16.850  28.330  1.00  0.00           H
ATOM    132  NH2 ARG A 591      27.170  15.050  27.530  1.00  0.00           N
ATOM    133 HH21 ARG A 591      26.890  14.200  27.950  1.00  0.00           H
ATOM    134 HH22 ARG A 591      27.360  15.090  26.540  1.00  0.00           H
ATOM    135  C   ARG A 591      31.760  16.830  33.740  1.00  0.00           C
ATOM    136  O   ARG A 591      32.800  16.810  33.030  1.00  0.00           O
ATOM    137  N   LYS A 592      31.730  17.490  34.870  1.00  0.00           N
ATOM    138  HN  LYS A 592      30.910  17.510  35.430  1.00  0.00           H
ATOM    139  CA  LYS A 592      32.840  18.410  35.200  1.00  0.00           C
ATOM    140  HA  LYS A 592      33.500  18.800  34.430  1.00  0.00           H
ATOM    141  CB  LYS A 592      32.240  19.690  35.970  1.00  0.00           C
ATOM    142  HB1 LYS A 592      33.140  20.270  36.270  1.00  0.00           H
ATOM    143  HB2 LYS A 592      31.660  19.340  36.840  1.00  0.00           H
ATOM    144  CG  LYS A 592      31.320  20.550  35.100  1.00  0.00           C
ATOM    145  HG1 LYS A 592      30.860  21.320  35.740  1.00  0.00           H
ATOM    146  HG2 LYS A 592      30.490  19.960  34.650  1.00  0.00           H
ATOM    147  CD  LYS A 592      31.990  21.230  33.900  1.00  0.00           C
ATOM    148  HD1 LYS A 592      32.650  20.500  33.370  1.00  0.00           H
ATOM    149  HD2 LYS A 592      32.650  22.050  34.250  1.00  0.00           H
ATOM    150  CE  LYS A 592      30.940  21.900  32.990  1.00  0.00           C
ATOM    151  HE1 LYS A 592      30.450  22.710  33.580  1.00  0.00           H
ATOM    152  HE2 LYS A 592      30.110  21.250  32.650  1.00  0.00           H
ATOM    153  NZ  LYS A 592      31.520  22.460  31.830  1.00  0.00           N
ATOM    154  HZ1 LYS A 592      32.310  23.080  32.100  1.00  0.00           H
ATOM    155  HZ2 LYS A 592      30.850  22.990  31.250  1.00  0.00           H
ATOM    156  HZ3 LYS A 592      31.900  21.690  31.230  1.00  0.00           H
ATOM    157  C   LYS A 592      33.800  17.770  36.250  1.00  0.00           C
ATOM    158  O   LYS A 592      34.860  18.260  36.540  1.00  0.00           O
ATOM    159  N   ALA A 593      33.490  16.550  36.680  1.00  0.00           N
ATOM    160  HN  ALA A 593      32.580  16.190  36.480  1.00  0.00           H
ATOM    161  CA  ALA A 593      34.370  15.760  37.480  1.00  0.00           C
ATOM    162  HA  ALA A 593      34.550  16.190  38.450  1.00  0.00           H
ATOM    163  CB  ALA A 593      33.610  14.470  37.880  1.00  0.00           C
ATOM    164  HB1 ALA A 593      32.700  14.840  38.400  1.00  0.00           H
ATOM    165  HB2 ALA A 593      34.240  13.810  38.530  1.00  0.00           H
ATOM    166  HB3 ALA A 593      33.350  13.750  37.080  1.00  0.00           H
ATOM    167  C   ALA A 593      35.760  15.440  37.080  1.00  0.00           C
ATOM    168  O   ALA A 593      36.620  15.660  37.920  1.00  0.00           O
ATOM    169  N   PRO A 594      36.180  15.010  35.870  1.00  0.00           N
ATOM    170  CD  PRO A 594      35.180  14.570  34.830  1.00  0.00           C
ATOM    171  HD1 PRO A 594      34.370  15.290  34.650  1.00  0.00           H
ATOM    172  HD2 PRO A 594      34.830  13.570  35.150  1.00  0.00           H
ATOM    173  CA  PRO A 594      37.550  14.610  35.570  1.00  0.00           C
ATOM    174  HA  PRO A 594      38.020  14.080  36.390  1.00  0.00           H
ATOM    175  CB  PRO A 594      37.420  13.890  34.260  1.00  0.00           C
ATOM    176  HB1 PRO A 594      37.380  12.790  34.480  1.00  0.00           H
ATOM    177  HB2 PRO A 594      38.230  14.110  33.540  1.00  0.00           H
ATOM    178  CG  PRO A 594      36.090  14.440  33.580  1.00  0.00           C
ATOM    179  HG1 PRO A 594      36.380  15.390  33.120  1.00  0.00           H
ATOM    180  HG2 PRO A 594      35.540  13.750  32.890  1.00  0.00           H
ATOM    181  C   PRO A 594      38.450  15.860  35.500  1.00  0.00           C
ATOM    182  O   PRO A 594      39.680  15.850  35.870  1.00  0.00           O
ATOM    183  N   PHE A 595      37.840  17.050  35.020  1.00  0.00           N
ATOM    184  HN  PHE A 595      36.860  17.010  34.820  1.00  0.00           H
ATOM    185  CA  PHE A 595      38.530  18.300  34.950  1.00  0.00           C
ATOM    186  HA  PHE A 595      39.540  18.210  34.620  1.00  0.00           H
ATOM    187  CB  PHE A 595      37.720  19.220  34.010  1.00  0.00           C
ATOM    188  HB1 PHE A 595      38.280  20.110  33.650  1.00  0.00           H
ATOM    189  HB2 PHE A 595      36.780  19.510  34.530  1.00  0.00           H
ATOM    190  CG  PHE A 595      37.490  18.440  32.720  1.00  0.00           C
ATOM    191  CD1 PHE A 595      36.200  18.210  32.260  1.00  0.00           C
ATOM    192  HD1 PHE A 595      35.370  18.400  32.920  1.00  0.00           H
ATOM    193  CE1 PHE A 595      36.010  17.500  31.040  1.00  0.00           C
ATOM    194  HE1 PHE A 595      35.040  17.360  30.570  1.00  0.00           H
ATOM    195  CZ  PHE A 595      37.090  16.950  30.280  1.00  0.00           C
ATOM    196  HZ  PHE A 595      36.930  16.600  29.280  1.00  0.00           H
ATOM    197  CD2 PHE A 595      38.520  18.020  31.850  1.00  0.00           C
ATOM    198  HD2 PHE A 595      39.520  18.360  32.100  1.00  0.00           H
ATOM    199  CE2 PHE A 595      38.370  17.280  30.730  1.00  0.00           C
ATOM    200  HE2 PHE A 595      39.190  17.050  30.080  1.00  0.00           H
ATOM    201  C   PHE A 595      38.690  19.040  36.300  1.00  0.00           C
ATOM    202  O   PHE A 595      39.740  19.630  36.620  1.00  0.00           O
ATOM    203  N   PHE A 596      37.740  18.900  37.190  1.00  0.00           N
ATOM    204  HN  PHE A 596      36.850  18.480  37.050  1.00  0.00           H
ATOM    205  CA  PHE A 596      37.920  19.460  38.550  1.00  0.00           C
ATOM    206  HA  PHE A 596      38.340  20.460  38.540  1.00  0.00           H
ATOM    207  CB  PHE A 596      36.540  19.470  39.340  1.00  0.00           C
ATOM    208  HB1 PHE A 596      35.880  18.620  39.060  1.00  0.00           H
ATOM    209  HB2 PHE A 596      35.980  20.350  38.940  1.00  0.00           H
ATOM    210  CG  PHE A 596      36.630  19.590  40.870  1.00  0.00           C
ATOM    211  CD1 PHE A 596      36.200  18.490  41.610  1.00  0.00           C
ATOM    212  HD1 PHE A 596      35.650  17.740  41.060  1.00  0.00           H
ATOM    213  CE1 PHE A 596      36.530  18.160  42.930  1.00  0.00           C
ATOM    214  HE1 PHE A 596      36.030  17.400  43.510  1.00  0.00           H
ATOM    215  CZ  PHE A 596      37.240  19.120  43.650  1.00  0.00           C
ATOM    216  HZ  PHE A 596      37.420  19.020  44.710  1.00  0.00           H
ATOM    217  CD2 PHE A 596      37.330  20.530  41.580  1.00  0.00           C
ATOM    218  HD2 PHE A 596      37.720  21.440  41.140  1.00  0.00           H
ATOM    219  CE2 PHE A 596      37.570  20.390  43.020  1.00  0.00           C
ATOM    220  HE2 PHE A 596      38.080  21.150  43.580  1.00  0.00           H
ATOM    221  C   PHE A 596      38.900  18.660  39.360  1.00  0.00           C
ATOM    222  O   PHE A 596      39.650  19.290  40.100  1.00  0.00           O
ATOM    223  N   LEU A 597      38.850  17.310  39.220  1.00  0.00           N
ATOM    224  HN  LEU A 597      38.050  16.950  38.740  1.00  0.00           H
ATOM    225  CA  LEU A 597      39.820  16.330  39.710  1.00  0.00           C
ATOM    226  HA  LEU A 597      40.000  16.390  40.780  1.00  0.00           H
ATOM    227  CB  LEU A 597      39.330  14.930  39.180  1.00  0.00           C
ATOM    228  HB1 LEU A 597      39.050  14.980  38.100  1.00  0.00           H
ATOM    229  HB2 LEU A 597      38.390  14.790  39.760  1.00  0.00           H
ATOM    230  CG  LEU A 597      40.290  13.710  39.260  1.00  0.00           C
ATOM    231  HG  LEU A 597      41.190  14.020  38.690  1.00  0.00           H
ATOM    232  CD1 LEU A 597      40.760  13.260  40.660  1.00  0.00           C
ATOM    233 HD11 LEU A 597      41.250  14.100  41.180  1.00  0.00           H
ATOM    234 HD12 LEU A 597      41.490  12.430  40.600  1.00  0.00           H
ATOM    235 HD13 LEU A 597      39.920  13.080  41.370  1.00  0.00           H
ATOM    236  CD2 LEU A 597      39.720  12.550  38.460  1.00  0.00           C
ATOM    237 HD21 LEU A 597      39.870  12.620  37.370  1.00  0.00           H
ATOM    238 HD22 LEU A 597      38.670  12.390  38.780  1.00  0.00           H
ATOM    239 HD23 LEU A 597      40.260  11.590  38.660  1.00  0.00           H
ATOM    240  C   LEU A 597      41.190  16.610  39.130  1.00  0.00           C
ATOM    241  O   LEU A 597      42.210  16.630  39.850  1.00  0.00           O
ATOM    242  N   SER A 598      41.360  17.020  37.860  1.00  0.00           N
ATOM    243  HN  SER A 598      40.610  17.040  37.200  1.00  0.00           H
ATOM    244  CA  SER A 598      42.660  17.430  37.310  1.00  0.00           C
ATOM    245  HA  SER A 598      43.350  16.640  37.560  1.00  0.00           H
ATOM    246  CB  SER A 598      42.630  17.760  35.770  1.00  0.00           C
ATOM    247  HB1 SER A 598      42.060  18.690  35.570  1.00  0.00           H
ATOM    248  HB2 SER A 598      42.110  16.890  35.310  1.00  0.00           H
ATOM    249  OG  SER A 598      44.020  17.830  35.340  1.00  0.00           O
ATOM    250  HG1 SER A 598      44.340  18.640  35.750  1.00  0.00           H
ATOM    251  C   SER A 598      43.180  18.720  37.990  1.00  0.00           C
ATOM    252  O   SER A 598      44.350  18.850  38.340  1.00  0.00           O
ATOM    253  N   ASP A 599      42.270  19.690  38.240  1.00  0.00           N
ATOM    254  HN  ASP A 599      41.410  19.730  37.740  1.00  0.00           H
ATOM    255  CA  ASP A 599      42.640  20.870  38.920  1.00  0.00           C
ATOM    256  HA  ASP A 599      43.500  21.330  38.460  1.00  0.00           H
ATOM    257  CB  ASP A 599      41.450  21.870  38.820  1.00  0.00           C
ATOM    258  HB1 ASP A 599      41.540  22.800  39.440  1.00  0.00           H
ATOM    259  HB2 ASP A 599      40.470  21.450  39.110  1.00  0.00           H
ATOM    260  CG  ASP A 599      41.340  22.480  37.460  1.00  0.00           C
ATOM    261  OD1 ASP A 599      40.300  23.080  37.110  1.00  0.00           O
ATOM    262  OD2 ASP A 599      42.270  22.420  36.610  1.00  0.00           O
ATOM    263  C   ASP A 599      42.920  20.730  40.430  1.00  0.00           C
ATOM    264  O   ASP A 599      43.740  21.510  41.000  1.00  0.00           O
ATOM    265  N   PHE A 600      42.300  19.810  41.170  1.00  0.00           N
ATOM    266  HN  PHE A 600      41.540  19.350  40.730  1.00  0.00           H
ATOM    267  CA  PHE A 600      42.740  19.240  42.440  1.00  0.00           C
ATOM    268  HA  PHE A 600      42.730  20.110  43.070  1.00  0.00           H
ATOM    269  CB  PHE A 600      41.630  18.250  42.980  1.00  0.00           C
ATOM    270  HB1 PHE A 600      41.360  17.500  42.200  1.00  0.00           H
ATOM    271  HB2 PHE A 600      40.710  18.860  43.100  1.00  0.00           H
ATOM    272  CG  PHE A 600      42.060  17.550  44.290  1.00  0.00           C
ATOM    273  CD1 PHE A 600      42.180  16.150  44.330  1.00  0.00           C
ATOM    274  HD1 PHE A 600      42.000  15.560  43.440  1.00  0.00           H
ATOM    275  CE1 PHE A 600      42.670  15.470  45.370  1.00  0.00           C
ATOM    276  HE1 PHE A 600      42.590  14.400  45.380  1.00  0.00           H
ATOM    277  CZ  PHE A 600      42.870  16.220  46.580  1.00  0.00           C
ATOM    278  HZ  PHE A 600      43.200  15.730  47.500  1.00  0.00           H
ATOM    279  CD2 PHE A 600      42.310  18.330  45.420  1.00  0.00           C
ATOM    280  HD2 PHE A 600      42.170  19.410  45.420  1.00  0.00           H
ATOM    281  CE2 PHE A 600      42.750  17.650  46.510  1.00  0.00           C
ATOM    282  HE2 PHE A 600      43.010  18.170  47.420  1.00  0.00           H
ATOM    283  C   PHE A 600      44.240  18.630  42.270  1.00  0.00           C
ATOM    284  O   PHE A 600      45.210  18.930  42.980  1.00  0.00           O
ATOM    285  N   LYS A 601      44.460  17.840  41.200  1.00  0.00           N
ATOM    286  HN  LYS A 601      43.710  17.480  40.650  1.00  0.00           H
ATOM    287  CA  LYS A 601      45.790  17.390  40.760  1.00  0.00           C
ATOM    288  HA  LYS A 601      46.190  16.920  41.650  1.00  0.00           H
ATOM    289  CB  LYS A 601      45.930  16.290  39.670  1.00  0.00           C
ATOM    290  HB1 LYS A 601      47.020  16.250  39.440  1.00  0.00           H
ATOM    291  HB2 LYS A 601      45.430  16.590  38.740  1.00  0.00           H
ATOM    292  CG  LYS A 601      45.440  14.920  40.180  1.00  0.00           C
ATOM    293  HG1 LYS A 601      44.330  15.070  40.290  1.00  0.00           H
ATOM    294  HG2 LYS A 601      45.830  14.650  41.190  1.00  0.00           H
ATOM    295  CD  LYS A 601      45.700  13.770  39.250  1.00  0.00           C
ATOM    296  HD1 LYS A 601      45.400  12.870  39.830  1.00  0.00           H
ATOM    297  HD2 LYS A 601      46.810  13.710  39.190  1.00  0.00           H
ATOM    298  CE  LYS A 601      45.110  13.930  37.840  1.00  0.00           C
ATOM    299  HE1 LYS A 601      45.480  14.810  37.280  1.00  0.00           H
ATOM    300  HE2 LYS A 601      44.020  14.120  38.000  1.00  0.00           H
ATOM    301  NZ  LYS A 601      45.200  12.660  37.020  1.00  0.00           N
ATOM    302  HZ1 LYS A 601      44.970  11.810  37.590  1.00  0.00           H
ATOM    303  HZ2 LYS A 601      46.090  12.500  36.510  1.00  0.00           H
ATOM    304  HZ3 LYS A 601      44.420  12.760  36.330  1.00  0.00           H
ATOM    305  C   LYS A 601      46.870  18.490  40.500  1.00  0.00           C
ATOM    306  O   LYS A 601      48.010  18.360  40.940  1.00  0.00           O
ATOM    307  N   ASP A 602      46.550  19.610  39.800  1.00  0.00           N
ATOM    308  HN  ASP A 602      45.700  19.760  39.290  1.00  0.00           H
ATOM    309  CA  ASP A 602      47.510  20.740  39.860  1.00  0.00           C
ATOM    310  HA  ASP A 602      48.450  20.430  39.410  1.00  0.00           H
ATOM    311  CB  ASP A 602      47.090  21.900  39.000  1.00  0.00           C
ATOM    312  HB1 ASP A 602      47.770  22.770  39.010  1.00  0.00           H
ATOM    313  HB2 ASP A 602      46.110  22.350  39.280  1.00  0.00           H
ATOM    314  CG  ASP A 602      46.910  21.580  37.510  1.00  0.00           C
ATOM    315  OD1 ASP A 602      46.320  22.450  36.840  1.00  0.00           O
ATOM    316  OD2 ASP A 602      47.430  20.560  37.030  1.00  0.00           O
ATOM    317  C   ASP A 602      47.860  21.200  41.310  1.00  0.00           C
ATOM    318  O   ASP A 602      49.000  21.310  41.740  1.00  0.00           O
ATOM    319  N   ALA A 603      46.870  21.290  42.210  1.00  0.00           N
ATOM    320  HN  ALA A 603      45.940  20.940  42.070  1.00  0.00           H
ATOM    321  CA  ALA A 603      47.230  21.520  43.630  1.00  0.00           C
ATOM    322  HA  ALA A 603      47.740  22.470  43.580  1.00  0.00           H
ATOM    323  CB  ALA A 603      45.890  21.680  44.430  1.00  0.00           C
ATOM    324  HB1 ALA A 603      46.160  22.230  45.350  1.00  0.00           H
ATOM    325  HB2 ALA A 603      45.360  20.750  44.730  1.00  0.00           H
ATOM    326  HB3 ALA A 603      45.250  22.380  43.860  1.00  0.00           H
ATOM    327  C   ALA A 603      48.100  20.540  44.450  1.00  0.00           C
ATOM    328  O   ALA A 603      48.950  20.960  45.190  1.00  0.00           O
ATOM    329  N   LEU A 604      47.870  19.230  44.270  1.00  0.00           N
ATOM    330  HN  LEU A 604      47.060  19.020  43.720  1.00  0.00           H
ATOM    331  CA  LEU A 604      48.740  18.150  44.810  1.00  0.00           C
ATOM    332  HA  LEU A 604      48.830  18.390  45.850  1.00  0.00           H
ATOM    333  CB  LEU A 604      48.020  16.780  44.770  1.00  0.00           C
ATOM    334  HB1 LEU A 604      48.650  16.010  45.270  1.00  0.00           H
ATOM    335  HB2 LEU A 604      47.710  16.470  43.750  1.00  0.00           H
ATOM    336  CG  LEU A 604      46.660  16.770  45.510  1.00  0.00           C
ATOM    337  HG  LEU A 604      45.940  17.490  45.080  1.00  0.00           H
ATOM    338  CD1 LEU A 604      46.130  15.310  45.500  1.00  0.00           C
ATOM    339 HD11 LEU A 604      45.390  15.170  46.310  1.00  0.00           H
ATOM    340 HD12 LEU A 604      46.960  14.580  45.540  1.00  0.00           H
ATOM    341 HD13 LEU A 604      45.620  15.210  44.520  1.00  0.00           H
ATOM    342  CD2 LEU A 604      46.780  17.280  47.000  1.00  0.00           C
ATOM    343 HD21 LEU A 604      47.120  18.330  47.110  1.00  0.00           H
ATOM    344 HD22 LEU A 604      47.580  16.650  47.460  1.00  0.00           H
ATOM    345 HD23 LEU A 604      45.840  17.130  47.570  1.00  0.00           H
ATOM    346  C   LEU A 604      50.110  18.170  44.170  1.00  0.00           C
ATOM    347  O   LEU A 604      51.160  18.060  44.770  1.00  0.00           O
ATOM    348  N   SER A 605      50.180  18.380  42.830  1.00  0.00           N
ATOM    349  HN  SER A 605      49.400  18.610  42.250  1.00  0.00           H
ATOM    350  CA  SER A 605      51.580  18.340  42.210  1.00  0.00           C
ATOM    351  HA  SER A 605      52.060  17.420  42.530  1.00  0.00           H
ATOM    352  CB  SER A 605      51.520  18.170  40.700  1.00  0.00           C
ATOM    353  HB1 SER A 605      51.000  17.210  40.540  1.00  0.00           H
ATOM    354  HB2 SER A 605      52.480  17.850  40.260  1.00  0.00           H
ATOM    355  OG  SER A 605      50.840  19.240  39.990  1.00  0.00           O
ATOM    356  HG1 SER A 605      49.970  19.320  40.360  1.00  0.00           H
ATOM    357  C   SER A 605      52.420  19.540  42.520  1.00  0.00           C
ATOM    358  O   SER A 605      53.670  19.550  42.390  1.00  0.00           O
ATOM    359  N   LEU A 606      51.790  20.620  43.030  1.00  0.00           N
ATOM    360  HN  LEU A 606      50.810  20.560  43.160  1.00  0.00           H
ATOM    361  CA  LEU A 606      52.350  21.930  43.430  1.00  0.00           C
ATOM    362  HA  LEU A 606      51.480  22.570  43.340  1.00  0.00           H
ATOM    363  CB  LEU A 606      52.650  21.830  44.970  1.00  0.00           C
ATOM    364  HB1 LEU A 606      53.260  20.940  45.240  1.00  0.00           H
ATOM    365  HB2 LEU A 606      51.660  21.800  45.460  1.00  0.00           H
ATOM    366  CG  LEU A 606      53.330  22.980  45.730  1.00  0.00           C
ATOM    367  HG  LEU A 606      54.370  23.080  45.330  1.00  0.00           H
ATOM    368  CD1 LEU A 606      52.560  24.310  45.570  1.00  0.00           C
ATOM    369 HD11 LEU A 606      52.570  24.690  44.520  1.00  0.00           H
ATOM    370 HD12 LEU A 606      52.980  25.100  46.210  1.00  0.00           H
ATOM    371 HD13 LEU A 606      51.490  24.240  45.870  1.00  0.00           H
ATOM    372  CD2 LEU A 606      53.420  22.730  47.190  1.00  0.00           C
ATOM    373 HD21 LEU A 606      53.750  21.690  47.380  1.00  0.00           H
ATOM    374 HD22 LEU A 606      52.400  22.840  47.620  1.00  0.00           H
ATOM    375 HD23 LEU A 606      54.090  23.490  47.640  1.00  0.00           H
ATOM    376  C   LEU A 606      53.420  22.660  42.600  1.00  0.00           C
ATOM    377  O   LEU A 606      53.060  23.540  41.820  1.00  0.00           O
ATOM    378  N   GLN A 607      54.650  22.270  42.790  1.00  0.00           N
ATOM    379  HN  GLN A 607      54.730  21.420  43.290  1.00  0.00           H
ATOM    380  CA  GLN A 607      55.750  22.830  42.150  1.00  0.00           C
ATOM    381  HA  GLN A 607      56.590  22.470  42.720  1.00  0.00           H
ATOM    382  CB  GLN A 607      55.790  22.530  40.570  1.00  0.00           C
ATOM    383  HB1 GLN A 607      56.800  22.900  40.310  1.00  0.00           H
ATOM    384  HB2 GLN A 607      55.020  23.090  40.010  1.00  0.00           H
ATOM    385  CG  GLN A 607      55.610  21.050  40.000  1.00  0.00           C
ATOM    386  HG1 GLN A 607      55.620  21.050  38.890  1.00  0.00           H
ATOM    387  HG2 GLN A 607      54.590  20.700  40.270  1.00  0.00           H
ATOM    388  CD  GLN A 607      56.750  20.210  40.600  1.00  0.00           C
ATOM    389  OE1 GLN A 607      57.860  20.050  40.030  1.00  0.00           O
ATOM    390  NE2 GLN A 607      56.450  19.530  41.710  1.00  0.00           N
ATOM    391 HE21 GLN A 607      57.210  19.110  42.200  1.00  0.00           H
ATOM    392 HE22 GLN A 607      55.480  19.500  41.950  1.00  0.00           H
ATOM    393  C   GLN A 607      55.910  24.350  42.340  1.00  0.00           C
ATOM    394  O   GLN A 607      55.790  25.150  41.490  1.00  0.00           O
ATOM    395  N   CYS A 608      56.180  24.760  43.580  1.00  0.00           N
ATOM    396  HN  CYS A 608      56.360  24.050  44.260  1.00  0.00           H
ATOM    397  CA  CYS A 608      56.190  26.200  43.860  1.00  0.00           C
ATOM    398  HA  CYS A 608      56.800  26.610  43.060  1.00  0.00           H
ATOM    399  CB  CYS A 608      54.710  26.770  43.900  1.00  0.00           C
ATOM    400  HB1 CYS A 608      54.520  27.730  44.420  1.00  0.00           H
ATOM    401  HB2 CYS A 608      54.220  25.940  44.450  1.00  0.00           H
ATOM    402  SG  CYS A 608      53.880  27.130  42.320  1.00  0.00           S
ATOM    403  HG1 CYS A 608      54.280  26.010  41.740  1.00  0.00           H
ATOM    404  C   CYS A 608      56.750  26.540  45.200  1.00  0.00           C
ATOM    405  O   CYS A 608      56.450  27.600  45.830  1.00  0.00           O
ATOM    406  N   LEU A 609      57.590  25.680  45.740  1.00  0.00           N
ATOM    407  HN  LEU A 609      57.880  24.830  45.330  1.00  0.00           H
ATOM    408  CA  LEU A 609      58.060  25.940  47.110  1.00  0.00           C
ATOM    409  HA  LEU A 609      57.230  26.250  47.740  1.00  0.00           H
ATOM    410  CB  LEU A 609      58.800  24.680  47.710  1.00  0.00           C
ATOM    411  HB1 LEU A 609      59.150  24.960  48.720  1.00  0.00           H
ATOM    412  HB2 LEU A 609      59.750  24.540  47.170  1.00  0.00           H
ATOM    413  CG  LEU A 609      58.020  23.340  47.770  1.00  0.00           C
ATOM    414  HG  LEU A 609      57.780  22.980  46.750  1.00  0.00           H
ATOM    415  CD1 LEU A 609      58.870  22.200  48.380  1.00  0.00           C
ATOM    416 HD11 LEU A 609      59.830  22.110  47.840  1.00  0.00           H
ATOM    417 HD12 LEU A 609      58.290  21.260  48.430  1.00  0.00           H
ATOM    418 HD13 LEU A 609      59.100  22.480  49.430  1.00  0.00           H
ATOM    419  CD2 LEU A 609      56.790  23.550  48.530  1.00  0.00           C
ATOM    420 HD21 LEU A 609      56.380  22.620  48.990  1.00  0.00           H
ATOM    421 HD22 LEU A 609      56.050  24.020  47.840  1.00  0.00           H
ATOM    422 HD23 LEU A 609      56.970  24.150  49.450  1.00  0.00           H
ATOM    423  C   LEU A 609      59.080  27.070  47.200  1.00  0.00           C
ATOM    424  O   LEU A 609      59.070  27.790  48.260  1.00  0.00           O
ATOM    425  N   ALA A 610      59.870  27.340  46.150  1.00  0.00           N
ATOM    426  HN  ALA A 610      59.770  26.780  45.330  1.00  0.00           H
ATOM    427  CA  ALA A 610      60.750  28.480  46.080  1.00  0.00           C
ATOM    428  HA  ALA A 610      61.580  28.280  46.750  1.00  0.00           H
ATOM    429  CB  ALA A 610      61.460  28.470  44.690  1.00  0.00           C
ATOM    430  HB1 ALA A 610      62.320  29.160  44.570  1.00  0.00           H
ATOM    431  HB2 ALA A 610      60.720  28.640  43.880  1.00  0.00           H
ATOM    432  HB3 ALA A 610      61.760  27.400  44.760  1.00  0.00           H
ATOM    433  C   ALA A 610      60.090  29.810  46.310  1.00  0.00           C
ATOM    434  O   ALA A 610      60.610  30.690  46.910  1.00  0.00           O
ATOM    435  N   SER A 611      58.920  29.970  45.690  1.00  0.00           N
ATOM    436  HN  SER A 611      58.450  29.230  45.230  1.00  0.00           H
ATOM    437  CA  SER A 611      58.170  31.180  45.670  1.00  0.00           C
ATOM    438  HA  SER A 611      58.800  32.040  45.500  1.00  0.00           H
ATOM    439  CB  SER A 611      57.070  31.130  44.560  1.00  0.00           C
ATOM    440  HB1 SER A 611      56.520  32.090  44.460  1.00  0.00           H
ATOM    441  HB2 SER A 611      56.330  30.320  44.760  1.00  0.00           H
ATOM    442  OG  SER A 611      57.670  30.720  43.330  1.00  0.00           O
ATOM    443  HG1 SER A 611      58.370  31.330  43.130  1.00  0.00           H
ATOM    444  C   SER A 611      57.460  31.340  46.940  1.00  0.00           C
ATOM    445  O   SER A 611      57.390  32.480  47.360  1.00  0.00           O
ATOM    446  N   ILE A 612      57.020  30.220  47.630  1.00  0.00           N
ATOM    447  HN  ILE A 612      57.350  29.380  47.190  1.00  0.00           H
ATOM    448  CA  ILE A 612      56.460  30.120  48.950  1.00  0.00           C
ATOM    449  HA  ILE A 612      55.630  30.830  49.010  1.00  0.00           H
ATOM    450  CB  ILE A 612      55.860  28.740  49.230  1.00  0.00           C
ATOM    451  HB  ILE A 612      56.660  28.020  48.920  1.00  0.00           H
ATOM    452  CG2 ILE A 612      55.500  28.510  50.750  1.00  0.00           C
ATOM    453 HG21 ILE A 612      54.950  27.570  50.950  1.00  0.00           H
ATOM    454 HG22 ILE A 612      54.860  29.340  51.100  1.00  0.00           H
ATOM    455 HG23 ILE A 612      56.370  28.590  51.440  1.00  0.00           H
ATOM    456  CG1 ILE A 612      54.610  28.430  48.310  1.00  0.00           C
ATOM    457 HG11 ILE A 612      54.710  28.900  47.310  1.00  0.00           H
ATOM    458 HG12 ILE A 612      53.760  28.920  48.840  1.00  0.00           H
ATOM    459  CD  ILE A 612      54.170  26.890  48.180  1.00  0.00           C
ATOM    460  HD1 ILE A 612      53.150  26.670  47.830  1.00  0.00           H
ATOM    461  HD2 ILE A 612      54.220  26.490  49.220  1.00  0.00           H
ATOM    462  HD3 ILE A 612      54.940  26.380  47.570  1.00  0.00           H
ATOM    463  C   ILE A 612      57.420  30.700  50.100  1.00  0.00           C
ATOM    464  O   ILE A 612      57.000  31.560  50.890  1.00  0.00           O
ATOM    465  N   LEU A 613      58.710  30.410  50.150  1.00  0.00           N
ATOM    466  HN  LEU A 613      59.020  29.770  49.450  1.00  0.00           H
ATOM    467  CA  LEU A 613      59.680  30.960  51.110  1.00  0.00           C
ATOM    468  HA  LEU A 613      59.270  30.840  52.110  1.00  0.00           H
ATOM    469  CB  LEU A 613      61.040  30.100  51.040  1.00  0.00           C
ATOM    470  HB1 LEU A 613      61.720  30.700  51.700  1.00  0.00           H
ATOM    471  HB2 LEU A 613      61.440  30.040  50.000  1.00  0.00           H
ATOM    472  CG  LEU A 613      60.870  28.720  51.650  1.00  0.00           C
ATOM    473  HG  LEU A 613      60.210  28.140  50.980  1.00  0.00           H
ATOM    474  CD1 LEU A 613      62.160  27.990  51.820  1.00  0.00           C
ATOM    475 HD11 LEU A 613      62.640  27.860  50.830  1.00  0.00           H
ATOM    476 HD12 LEU A 613      61.900  27.050  52.370  1.00  0.00           H
ATOM    477 HD13 LEU A 613      62.720  28.660  52.510  1.00  0.00           H
ATOM    478  CD2 LEU A 613      60.190  28.680  53.020  1.00  0.00           C
ATOM    479 HD21 LEU A 613      59.210  29.180  53.150  1.00  0.00           H
ATOM    480 HD22 LEU A 613      60.860  29.160  53.780  1.00  0.00           H
ATOM    481 HD23 LEU A 613      60.010  27.650  53.360  1.00  0.00           H
ATOM    482  C   LEU A 613      59.940  32.410  50.930  1.00  0.00           C
ATOM    483  O   LEU A 613      59.820  33.210  51.860  1.00  0.00           O
ATOM    484  N   PHE A 614      60.090  32.750  49.650  1.00  0.00           N
ATOM    485  HN  PHE A 614      60.180  32.000  48.980  1.00  0.00           H
ATOM    486  CA  PHE A 614      60.320  34.100  49.250  1.00  0.00           C
ATOM    487  HA  PHE A 614      61.230  34.350  49.780  1.00  0.00           H
ATOM    488  CB  PHE A 614      60.770  34.070  47.750  1.00  0.00           C
ATOM    489  HB1 PHE A 614      60.230  33.280  47.190  1.00  0.00           H
ATOM    490  HB2 PHE A 614      61.830  33.750  47.740  1.00  0.00           H
ATOM    491  CG  PHE A 614      60.660  35.340  46.990  1.00  0.00           C
ATOM    492  CD1 PHE A 614      61.490  36.400  47.320  1.00  0.00           C
ATOM    493  HD1 PHE A 614      62.310  36.180  47.990  1.00  0.00           H
ATOM    494  CE1 PHE A 614      61.160  37.680  46.930  1.00  0.00           C
ATOM    495  HE1 PHE A 614      61.760  38.490  47.310  1.00  0.00           H
ATOM    496  CZ  PHE A 614      59.880  37.910  46.350  1.00  0.00           C
ATOM    497  HZ  PHE A 614      59.610  38.920  46.070  1.00  0.00           H
ATOM    498  CD2 PHE A 614      59.450  35.560  46.410  1.00  0.00           C
ATOM    499  HD2 PHE A 614      58.750  34.750  46.300  1.00  0.00           H
ATOM    500  CE2 PHE A 614      58.980  36.840  46.050  1.00  0.00           C
ATOM    501  HE2 PHE A 614      57.990  36.940  45.630  1.00  0.00           H
ATOM    502  C   PHE A 614      59.220  35.070  49.620  1.00  0.00           C
ATOM    503  O   PHE A 614      59.360  35.990  50.440  1.00  0.00           O
ATOM    504  N   LEU A 615      57.990  34.690  49.260  1.00  0.00           N
ATOM    505  HN  LEU A 615      57.820  33.890  48.690  1.00  0.00           H
ATOM    506  CA  LEU A 615      56.790  35.490  49.480  1.00  0.00           C
ATOM    507  HA  LEU A 615      56.820  36.520  49.150  1.00  0.00           H
ATOM    508  CB  LEU A 615      55.510  34.920  48.660  1.00  0.00           C
ATOM    509  HB1 LEU A 615      54.600  35.460  48.980  1.00  0.00           H
ATOM    510  HB2 LEU A 615      55.470  33.840  48.920  1.00  0.00           H
ATOM    511  CG  LEU A 615      55.610  35.120  47.170  1.00  0.00           C
ATOM    512  HG  LEU A 615      56.610  34.970  46.710  1.00  0.00           H
ATOM    513  CD1 LEU A 615      54.640  34.220  46.300  1.00  0.00           C
ATOM    514 HD11 LEU A 615      54.920  34.280  45.220  1.00  0.00           H
ATOM    515 HD12 LEU A 615      53.710  34.780  46.550  1.00  0.00           H
ATOM    516 HD13 LEU A 615      54.650  33.220  46.780  1.00  0.00           H
ATOM    517  CD2 LEU A 615      55.160  36.610  46.880  1.00  0.00           C
ATOM    518 HD21 LEU A 615      55.840  37.320  47.400  1.00  0.00           H
ATOM    519 HD22 LEU A 615      54.100  36.680  47.180  1.00  0.00           H
ATOM    520 HD23 LEU A 615      55.340  36.780  45.800  1.00  0.00           H
ATOM    521  C   LEU A 615      56.440  35.600  51.010  1.00  0.00           C
ATOM    522  O   LEU A 615      55.880  36.580  51.540  1.00  0.00           O
ATOM    523  N   TYR A 616      56.590  34.510  51.720  1.00  0.00           N
ATOM    524  HN  TYR A 616      56.810  33.690  51.220  1.00  0.00           H
ATOM    525  CA  TYR A 616      56.400  34.370  53.160  1.00  0.00           C
ATOM    526  HA  TYR A 616      55.450  34.770  53.450  1.00  0.00           H
ATOM    527  CB  TYR A 616      56.390  32.930  53.600  1.00  0.00           C
ATOM    528  HB1 TYR A 616      57.140  32.270  53.140  1.00  0.00           H
ATOM    529  HB2 TYR A 616      55.430  32.410  53.390  1.00  0.00           H
ATOM    530  CG  TYR A 616      56.670  32.640  55.050  1.00  0.00           C
ATOM    531  CD1 TYR A 616      55.640  32.760  55.990  1.00  0.00           C
ATOM    532  HD1 TYR A 616      54.630  33.000  55.700  1.00  0.00           H
ATOM    533  CE1 TYR A 616      55.930  32.710  57.360  1.00  0.00           C
ATOM    534  HE1 TYR A 616      55.260  32.950  58.170  1.00  0.00           H
ATOM    535  CZ  TYR A 616      57.230  32.350  57.770  1.00  0.00           C
ATOM    536  OH  TYR A 616      57.530  32.230  59.210  1.00  0.00           O
ATOM    537  HH  TYR A 616      56.700  32.400  59.650  1.00  0.00           H
ATOM    538  CD2 TYR A 616      57.960  32.190  55.490  1.00  0.00           C
ATOM    539  HD2 TYR A 616      58.810  32.050  54.840  1.00  0.00           H
ATOM    540  CE2 TYR A 616      58.210  32.010  56.880  1.00  0.00           C
ATOM    541  HE2 TYR A 616      59.160  31.690  57.260  1.00  0.00           H
ATOM    542  C   TYR A 616      57.360  35.290  54.010  1.00  0.00           C
ATOM    543  O   TYR A 616      56.940  35.950  54.960  1.00  0.00           O
ATOM    544  N   CYS A 617      58.640  35.440  53.640  1.00  0.00           N
ATOM    545  HN  CYS A 617      58.950  34.900  52.870  1.00  0.00           H
ATOM    546  CA  CYS A 617      59.620  36.380  54.210  1.00  0.00           C
ATOM    547  HA  CYS A 617      59.710  36.270  55.280  1.00  0.00           H
ATOM    548  CB  CYS A 617      61.020  36.130  53.550  1.00  0.00           C
ATOM    549  HB1 CYS A 617      61.750  36.890  53.940  1.00  0.00           H
ATOM    550  HB2 CYS A 617      61.030  36.250  52.440  1.00  0.00           H
ATOM    551  SG  CYS A 617      61.620  34.510  54.100  1.00  0.00           S
ATOM    552  HG1 CYS A 617      60.790  33.810  53.360  1.00  0.00           H
ATOM    553  C   CYS A 617      59.080  37.820  53.890  1.00  0.00           C
ATOM    554  O   CYS A 617      59.200  38.680  54.720  1.00  0.00           O
ATOM    555  N   ALA A 618      58.610  38.090  52.630  1.00  0.00           N
ATOM    556  HN  ALA A 618      58.840  37.390  51.950  1.00  0.00           H
ATOM    557  CA  ALA A 618      58.060  39.350  52.090  1.00  0.00           C
ATOM    558  HA  ALA A 618      58.730  40.190  52.170  1.00  0.00           H
ATOM    559  CB  ALA A 618      57.790  39.060  50.610  1.00  0.00           C
ATOM    560  HB1 ALA A 618      57.640  40.060  50.170  1.00  0.00           H
ATOM    561  HB2 ALA A 618      56.990  38.350  50.320  1.00  0.00           H
ATOM    562  HB3 ALA A 618      58.740  38.700  50.150  1.00  0.00           H
ATOM    563  C   ALA A 618      56.740  39.830  52.820  1.00  0.00           C
ATOM    564  O   ALA A 618      56.520  40.980  53.150  1.00  0.00           O
ATOM    565  N   CYS A 619      55.860  38.880  53.170  1.00  0.00           N
ATOM    566  HN  CYS A 619      55.850  38.020  52.660  1.00  0.00           H
ATOM    567  CA  CYS A 619      54.760  39.010  54.130  1.00  0.00           C
ATOM    568  HA  CYS A 619      54.120  39.800  53.770  1.00  0.00           H
ATOM    569  CB  CYS A 619      53.920  37.820  54.060  1.00  0.00           C
ATOM    570  HB1 CYS A 619      53.110  37.850  54.830  1.00  0.00           H
ATOM    571  HB2 CYS A 619      54.500  36.910  54.350  1.00  0.00           H
ATOM    572  SG  CYS A 619      53.070  37.550  52.460  1.00  0.00           S
ATOM    573  HG1 CYS A 619      53.960  36.800  51.830  1.00  0.00           H
ATOM    574  C   CYS A 619      55.120  39.310  55.610  1.00  0.00           C
ATOM    575  O   CYS A 619      54.470  40.070  56.340  1.00  0.00           O
ATOM    576  N   MET A 620      56.140  38.530  56.070  1.00  0.00           N
ATOM    577  HN  MET A 620      56.700  37.890  55.550  1.00  0.00           H
ATOM    578  CA  MET A 620      56.540  38.430  57.430  1.00  0.00           C
ATOM    579  HA  MET A 620      55.630  38.240  57.970  1.00  0.00           H
ATOM    580  CB  MET A 620      57.510  37.280  57.740  1.00  0.00           C
ATOM    581  HB1 MET A 620      58.210  37.510  58.570  1.00  0.00           H
ATOM    582  HB2 MET A 620      58.140  37.210  56.830  1.00  0.00           H
ATOM    583  CG  MET A 620      56.760  35.900  57.980  1.00  0.00           C
ATOM    584  HG1 MET A 620      57.490  35.060  58.010  1.00  0.00           H
ATOM    585  HG2 MET A 620      56.070  35.740  57.120  1.00  0.00           H
ATOM    586  SD  MET A 620      55.770  35.750  59.540  1.00  0.00           S
ATOM    587  CE  MET A 620      57.070  35.910  60.780  1.00  0.00           C
ATOM    588  HE1 MET A 620      57.880  35.160  60.590  1.00  0.00           H
ATOM    589  HE2 MET A 620      56.630  35.670  61.760  1.00  0.00           H
ATOM    590  HE3 MET A 620      57.530  36.910  60.890  1.00  0.00           H
ATOM    591  C   MET A 620      57.110  39.750  58.000  1.00  0.00           C
ATOM    592  O   MET A 620      56.720  40.100  59.120  1.00  0.00           O
ATOM    593  N   SER A 621      58.040  40.440  57.240  1.00  0.00           N
ATOM    594  HN  SER A 621      58.240  40.230  56.280  1.00  0.00           H
ATOM    595  CA  SER A 621      58.520  41.670  57.730  1.00  0.00           C
ATOM    596  HA  SER A 621      59.000  41.530  58.700  1.00  0.00           H
ATOM    597  CB  SER A 621      59.780  42.300  56.980  1.00  0.00           C
ATOM    598  HB1 SER A 621      60.160  43.220  57.490  1.00  0.00           H
ATOM    599  HB2 SER A 621      59.660  42.490  55.900  1.00  0.00           H
ATOM    600  OG  SER A 621      60.880  41.410  56.980  1.00  0.00           O
ATOM    601  HG1 SER A 621      60.870  40.970  56.130  1.00  0.00           H
ATOM    602  C   SER A 621      57.460  42.810  57.910  1.00  0.00           C
ATOM    603  O   SER A 621      57.570  43.540  58.950  1.00  0.00           O
ATOM    604  N   PRO A 622      56.430  43.220  57.120  1.00  0.00           N
ATOM    605  CD  PRO A 622      56.370  42.920  55.690  1.00  0.00           C
ATOM    606  HD1 PRO A 622      56.440  41.820  55.560  1.00  0.00           H
ATOM    607  HD2 PRO A 622      57.160  43.410  55.100  1.00  0.00           H
ATOM    608  CA  PRO A 622      55.460  44.180  57.520  1.00  0.00           C
ATOM    609  HA  PRO A 622      55.910  45.120  57.770  1.00  0.00           H
ATOM    610  CB  PRO A 622      54.510  44.470  56.300  1.00  0.00           C
ATOM    611  HB1 PRO A 622      54.590  45.510  55.900  1.00  0.00           H
ATOM    612  HB2 PRO A 622      53.450  44.280  56.510  1.00  0.00           H
ATOM    613  CG  PRO A 622      54.990  43.470  55.230  1.00  0.00           C
ATOM    614  HG1 PRO A 622      54.230  42.670  55.140  1.00  0.00           H
ATOM    615  HG2 PRO A 622      54.870  44.020  54.270  1.00  0.00           H
ATOM    616  C   PRO A 622      54.600  43.720  58.740  1.00  0.00           C
ATOM    617  O   PRO A 622      54.310  44.580  59.560  1.00  0.00           O
ATOM    618  N   VAL A 623      54.150  42.470  58.860  1.00  0.00           N
ATOM    619  HN  VAL A 623      54.440  41.750  58.230  1.00  0.00           H
ATOM    620  CA  VAL A 623      53.350  41.940  59.940  1.00  0.00           C
ATOM    621  HA  VAL A 623      52.500  42.580  60.150  1.00  0.00           H
ATOM    622  CB  VAL A 623      52.920  40.480  59.580  1.00  0.00           C
ATOM    623  HB  VAL A 623      53.780  39.900  59.170  1.00  0.00           H
ATOM    624  CG1 VAL A 623      52.160  39.700  60.640  1.00  0.00           C
ATOM    625 HG11 VAL A 623      51.730  38.830  60.120  1.00  0.00           H
ATOM    626 HG12 VAL A 623      51.420  40.230  61.270  1.00  0.00           H
ATOM    627 HG13 VAL A 623      52.940  39.460  61.400  1.00  0.00           H
ATOM    628  CG2 VAL A 623      51.850  40.750  58.480  1.00  0.00           C
ATOM    629 HG21 VAL A 623      51.110  39.940  58.370  1.00  0.00           H
ATOM    630 HG22 VAL A 623      52.330  40.980  57.500  1.00  0.00           H
ATOM    631 HG23 VAL A 623      51.150  41.520  58.880  1.00  0.00           H
ATOM    632  C   VAL A 623      54.100  41.960  61.300  1.00  0.00           C
ATOM    633  O   VAL A 623      53.460  42.300  62.300  1.00  0.00           O
ATOM    634  N   ILE A 624      55.440  41.690  61.280  1.00  0.00           N
ATOM    635  HN  ILE A 624      55.890  41.370  60.460  1.00  0.00           H
ATOM    636  CA  ILE A 624      56.250  41.820  62.520  1.00  0.00           C
ATOM    637  HA  ILE A 624      55.630  41.480  63.330  1.00  0.00           H
ATOM    638  CB  ILE A 624      57.500  40.950  62.470  1.00  0.00           C
ATOM    639  HB  ILE A 624      58.100  41.250  61.580  1.00  0.00           H
ATOM    640  CG2 ILE A 624      58.320  41.150  63.740  1.00  0.00           C
ATOM    641 HG21 ILE A 624      57.690  41.190  64.650  1.00  0.00           H
ATOM    642 HG22 ILE A 624      58.820  42.140  63.680  1.00  0.00           H
ATOM    643 HG23 ILE A 624      59.150  40.420  63.890  1.00  0.00           H
ATOM    644  CG1 ILE A 624      57.250  39.410  62.340  1.00  0.00           C
ATOM    645 HG11 ILE A 624      58.210  38.870  62.220  1.00  0.00           H
ATOM    646 HG12 ILE A 624      56.800  39.300  61.340  1.00  0.00           H
ATOM    647  CD  ILE A 624      56.280  38.830  63.360  1.00  0.00           C
ATOM    648  HD1 ILE A 624      55.240  39.120  63.100  1.00  0.00           H
ATOM    649  HD2 ILE A 624      56.560  39.230  64.360  1.00  0.00           H
ATOM    650  HD3 ILE A 624      56.420  37.730  63.390  1.00  0.00           H
ATOM    651  C   ILE A 624      56.530  43.240  62.810  1.00  0.00           C
ATOM    652  O   ILE A 624      56.320  43.630  63.980  1.00  0.00           O
ATOM    653  N   THR A 625      56.900  44.100  61.790  1.00  0.00           N
ATOM    654  HN  THR A 625      57.050  43.670  60.910  1.00  0.00           H
ATOM    655  CA  THR A 625      57.100  45.570  61.970  1.00  0.00           C
ATOM    656  HA  THR A 625      57.790  45.700  62.800  1.00  0.00           H
ATOM    657  CB  THR A 625      57.600  46.160  60.690  1.00  0.00           C
ATOM    658  HB  THR A 625      56.980  45.890  59.810  1.00  0.00           H
ATOM    659  OG1 THR A 625      58.920  45.650  60.600  1.00  0.00           O
ATOM    660  HG1 THR A 625      59.000  45.250  59.740  1.00  0.00           H
ATOM    661  CG2 THR A 625      57.950  47.580  60.790  1.00  0.00           C
ATOM    662 HG21 THR A 625      58.270  47.980  61.770  1.00  0.00           H
ATOM    663 HG22 THR A 625      57.030  48.130  60.500  1.00  0.00           H
ATOM    664 HG23 THR A 625      58.720  47.910  60.050  1.00  0.00           H
ATOM    665  C   THR A 625      55.910  46.300  62.450  1.00  0.00           C
ATOM    666  O   THR A 625      55.990  47.120  63.360  1.00  0.00           O
ATOM    667  N   PHE A 626      54.700  46.140  61.820  1.00  0.00           N
ATOM    668  HN  PHE A 626      54.680  45.650  60.960  1.00  0.00           H
ATOM    669  CA  PHE A 626      53.490  46.860  62.310  1.00  0.00           C
ATOM    670  HA  PHE A 626      53.790  47.890  62.390  1.00  0.00           H
ATOM    671  CB  PHE A 626      52.390  46.670  61.220  1.00  0.00           C
ATOM    672  HB1 PHE A 626      51.510  47.240  61.580  1.00  0.00           H
ATOM    673  HB2 PHE A 626      52.190  45.590  61.010  1.00  0.00           H
ATOM    674  CG  PHE A 626      52.780  47.150  59.820  1.00  0.00           C
ATOM    675  CD1 PHE A 626      52.200  46.630  58.640  1.00  0.00           C
ATOM    676  HD1 PHE A 626      51.380  45.940  58.760  1.00  0.00           H
ATOM    677  CE1 PHE A 626      52.500  47.220  57.440  1.00  0.00           C
ATOM    678  HE1 PHE A 626      51.960  46.870  56.560  1.00  0.00           H
ATOM    679  CZ  PHE A 626      53.360  48.290  57.270  1.00  0.00           C
ATOM    680  HZ  PHE A 626      53.480  48.600  56.240  1.00  0.00           H
ATOM    681  CD2 PHE A 626      53.590  48.290  59.730  1.00  0.00           C
ATOM    682  HD2 PHE A 626      53.980  48.810  60.590  1.00  0.00           H
ATOM    683  CE2 PHE A 626      53.930  48.850  58.480  1.00  0.00           C
ATOM    684  HE2 PHE A 626      54.530  49.730  58.300  1.00  0.00           H
ATOM    685  C   PHE A 626      52.980  46.330  63.650  1.00  0.00           C
ATOM    686  O   PHE A 626      52.540  47.200  64.420  1.00  0.00           O
ATOM    687  N   GLY A 627      53.180  45.030  64.000  1.00  0.00           N
ATOM    688  HN  GLY A 627      53.500  44.330  63.370  1.00  0.00           H
ATOM    689  CA  GLY A 627      52.850  44.520  65.270  1.00  0.00           C
ATOM    690  HA1 GLY A 627      52.700  43.460  65.130  1.00  0.00           H
ATOM    691  HA2 GLY A 627      51.890  44.900  65.600  1.00  0.00           H
ATOM    692  C   GLY A 627      53.870  44.750  66.360  1.00  0.00           C
ATOM    693  O   GLY A 627      53.570  44.450  67.480  1.00  0.00           O
ATOM    694  N   GLY A 628      55.080  45.160  66.010  1.00  0.00           N
ATOM    695  HN  GLY A 628      55.320  45.050  65.040  1.00  0.00           H
ATOM    696  CA  GLY A 628      56.140  45.590  66.860  1.00  0.00           C
ATOM    697  HA1 GLY A 628      57.060  45.450  66.310  1.00  0.00           H
ATOM    698  HA2 GLY A 628      56.080  45.290  67.890  1.00  0.00           H
ATOM    699  C   GLY A 628      56.160  47.110  66.980  1.00  0.00           C
ATOM    700  O   GLY A 628      56.740  47.690  67.970  1.00  0.00           O
ATOM    701  N   LEU A 629      55.530  47.800  66.000  1.00  0.00           N
ATOM    702  HN  LEU A 629      55.230  47.380  65.150  1.00  0.00           H
ATOM    703  CA  LEU A 629      55.130  49.240  66.090  1.00  0.00           C
ATOM    704  HA  LEU A 629      55.860  49.830  66.620  1.00  0.00           H
ATOM    705  CB  LEU A 629      54.910  49.950  64.760  1.00  0.00           C
ATOM    706  HB1 LEU A 629      53.870  49.800  64.370  1.00  0.00           H
ATOM    707  HB2 LEU A 629      55.700  49.580  64.060  1.00  0.00           H
ATOM    708  CG  LEU A 629      55.210  51.430  64.800  1.00  0.00           C
ATOM    709  HG  LEU A 629      54.860  51.840  65.760  1.00  0.00           H
ATOM    710  CD1 LEU A 629      56.760  51.720  64.710  1.00  0.00           C
ATOM    711 HD11 LEU A 629      57.370  51.140  65.430  1.00  0.00           H
ATOM    712 HD12 LEU A 629      57.020  52.790  64.850  1.00  0.00           H
ATOM    713 HD13 LEU A 629      57.150  51.530  63.680  1.00  0.00           H
ATOM    714  CD2 LEU A 629      54.390  52.230  63.760  1.00  0.00           C
ATOM    715 HD21 LEU A 629      53.310  52.100  63.920  1.00  0.00           H
ATOM    716 HD22 LEU A 629      54.660  51.860  62.750  1.00  0.00           H
ATOM    717 HD23 LEU A 629      54.550  53.330  63.830  1.00  0.00           H
ATOM    718  C   LEU A 629      53.920  49.340  67.020  1.00  0.00           C
ATOM    719  O   LEU A 629      53.840  50.270  67.830  1.00  0.00           O
ATOM    720  N   LEU A 630      52.870  48.480  66.890  1.00  0.00           N
ATOM    721  HN  LEU A 630      52.910  47.880  66.100  1.00  0.00           H
ATOM    722  CA  LEU A 630      51.650  48.340  67.690  1.00  0.00           C
ATOM    723  HA  LEU A 630      51.280  49.290  68.050  1.00  0.00           H
ATOM    724  CB  LEU A 630      50.650  47.730  66.730  1.00  0.00           C
ATOM    725  HB1 LEU A 630      49.710  47.500  67.260  1.00  0.00           H
ATOM    726  HB2 LEU A 630      50.980  46.830  66.180  1.00  0.00           H
ATOM    727  CG  LEU A 630      50.080  48.750  65.630  1.00  0.00           C
ATOM    728  HG  LEU A 630      50.980  49.180  65.130  1.00  0.00           H
ATOM    729  CD1 LEU A 630      49.250  48.030  64.530  1.00  0.00           C
ATOM    730 HD11 LEU A 630      49.020  48.690  63.660  1.00  0.00           H
ATOM    731 HD12 LEU A 630      48.290  47.770  65.010  1.00  0.00           H
ATOM    732 HD13 LEU A 630      49.820  47.140  64.220  1.00  0.00           H
ATOM    733  CD2 LEU A 630      49.210  49.850  66.260  1.00  0.00           C
ATOM    734 HD21 LEU A 630      48.240  49.470  66.660  1.00  0.00           H
ATOM    735 HD22 LEU A 630      49.060  50.620  65.470  1.00  0.00           H
ATOM    736 HD23 LEU A 630      49.710  50.440  67.060  1.00  0.00           H
ATOM    737  C   LEU A 630      51.850  47.460  68.920  1.00  0.00           C
ATOM    738  O   LEU A 630      52.940  47.420  69.480  1.00  0.00           O
ATOM    739  N   GLY A 631      50.860  46.760  69.430  1.00  0.00           N
ATOM    740  HN  GLY A 631      49.980  46.880  69.000  1.00  0.00           H
ATOM    741  CA  GLY A 631      50.930  45.840  70.520  1.00  0.00           C
ATOM    742  HA1 GLY A 631      51.830  45.240  70.460  1.00  0.00           H
ATOM    743  HA2 GLY A 631      49.960  45.360  70.580  1.00  0.00           H
ATOM    744  C   GLY A 631      50.990  46.570  71.840  1.00  0.00           C
ATOM    745  O   GLY A 631      50.140  47.300  72.340  1.00  0.00           O
ATOM    746  N   GLU A 632      52.160  46.460  72.460  1.00  0.00           N
ATOM    747  HN  GLU A 632      52.860  45.880  72.060  1.00  0.00           H
ATOM    748  CA  GLU A 632      52.470  47.020  73.760  1.00  0.00           C
ATOM    749  HA  GLU A 632      51.840  46.680  74.560  1.00  0.00           H
ATOM    750  CB  GLU A 632      53.810  46.540  74.320  1.00  0.00           C
ATOM    751  HB1 GLU A 632      54.200  47.180  75.140  1.00  0.00           H
ATOM    752  HB2 GLU A 632      54.580  46.610  73.510  1.00  0.00           H
ATOM    753  CG  GLU A 632      53.910  45.080  74.840  1.00  0.00           C
ATOM    754  HG1 GLU A 632      54.890  44.880  75.330  1.00  0.00           H
ATOM    755  HG2 GLU A 632      53.930  44.460  73.920  1.00  0.00           H
ATOM    756  CD  GLU A 632      52.880  44.810  75.860  1.00  0.00           C
ATOM    757  OE1 GLU A 632      52.060  43.860  75.570  1.00  0.00           O
ATOM    758  OE2 GLU A 632      52.880  45.330  76.950  1.00  0.00           O
ATOM    759  C   GLU A 632      52.380  48.470  73.830  1.00  0.00           C
ATOM    760  O   GLU A 632      52.150  48.950  74.890  1.00  0.00           O
ATOM    761  N   ALA A 633      52.580  49.290  72.830  1.00  0.00           N
ATOM    762  HN  ALA A 633      52.980  49.000  71.950  1.00  0.00           H
ATOM    763  CA  ALA A 633      52.270  50.700  72.970  1.00  0.00           C
ATOM    764  HA  ALA A 633      52.700  51.010  73.920  1.00  0.00           H
ATOM    765  CB  ALA A 633      52.980  51.410  71.790  1.00  0.00           C
ATOM    766  HB1 ALA A 633      52.860  52.510  71.700  1.00  0.00           H
ATOM    767  HB2 ALA A 633      52.440  51.080  70.880  1.00  0.00           H
ATOM    768  HB3 ALA A 633      54.070  51.180  71.790  1.00  0.00           H
ATOM    769  C   ALA A 633      50.740  51.090  72.940  1.00  0.00           C
ATOM    770  O   ALA A 633      50.260  52.060  73.590  1.00  0.00           O
ATOM    771  N   THR A 634      49.840  50.230  72.310  1.00  0.00           N
ATOM    772  HN  THR A 634      50.230  49.370  71.980  1.00  0.00           H
ATOM    773  CA  THR A 634      48.410  50.390  72.080  1.00  0.00           C
ATOM    774  HA  THR A 634      48.230  51.430  72.290  1.00  0.00           H
ATOM    775  CB  THR A 634      47.940  50.060  70.640  1.00  0.00           C
ATOM    776  HB  THR A 634      46.840  50.070  70.460  1.00  0.00           H
ATOM    777  OG1 THR A 634      48.490  48.700  70.330  1.00  0.00           O
ATOM    778  HG1 THR A 634      47.750  48.090  70.210  1.00  0.00           H
ATOM    779  CG2 THR A 634      48.690  50.970  69.620  1.00  0.00           C
ATOM    780 HG21 THR A 634      48.480  52.030  69.880  1.00  0.00           H
ATOM    781 HG22 THR A 634      48.440  50.680  68.590  1.00  0.00           H
ATOM    782 HG23 THR A 634      49.780  50.730  69.720  1.00  0.00           H
ATOM    783  C   THR A 634      47.540  49.700  73.120  1.00  0.00           C
ATOM    784  O   THR A 634      46.380  49.460  72.860  1.00  0.00           O
ATOM    785  N   GLU A 635      48.120  49.430  74.250  1.00  0.00           N
ATOM    786  HN  GLU A 635      49.030  49.740  74.500  1.00  0.00           H
ATOM    787  CA  GLU A 635      47.400  48.780  75.350  1.00  0.00           C
ATOM    788  HA  GLU A 635      47.950  49.160  76.200  1.00  0.00           H
ATOM    789  CB  GLU A 635      45.960  49.300  75.730  1.00  0.00           C
ATOM    790  HB1 GLU A 635      45.800  48.830  76.720  1.00  0.00           H
ATOM    791  HB2 GLU A 635      45.170  49.010  75.010  1.00  0.00           H
ATOM    792  CG  GLU A 635      45.910  50.850  76.010  1.00  0.00           C
ATOM    793  HG1 GLU A 635      46.080  51.400  75.060  1.00  0.00           H
ATOM    794  HG2 GLU A 635      46.730  51.120  76.710  1.00  0.00           H
ATOM    795  CD  GLU A 635      44.560  51.270  76.450  1.00  0.00           C
ATOM    796  OE1 GLU A 635      44.100  52.350  75.980  1.00  0.00           O
ATOM    797  OE2 GLU A 635      44.010  50.670  77.360  1.00  0.00           O
ATOM    798  C   GLU A 635      47.590  47.250  75.420  1.00  0.00           C
ATOM    799  O   GLU A 635      46.840  46.540  76.080  1.00  0.00           O
ATOM    800  N   GLY A 636      48.580  46.750  74.670  1.00  0.00           N
ATOM    801  HN  GLY A 636      49.130  47.280  74.020  1.00  0.00           H
ATOM    802  CA  GLY A 636      48.950  45.280  74.820  1.00  0.00           C
ATOM    803  HA1 GLY A 636      48.620  44.930  75.790  1.00  0.00           H
ATOM    804  HA2 GLY A 636      50.020  45.190  74.680  1.00  0.00           H
ATOM    805  C   GLY A 636      48.270  44.380  73.740  1.00  0.00           C
ATOM    806  O   GLY A 636      48.240  43.180  73.900  1.00  0.00           O
ATOM    807  N   ARG A 637      47.640  45.140  72.860  1.00  0.00           N
ATOM    808  HN  ARG A 637      47.670  46.130  72.840  1.00  0.00           H
ATOM    809  CA  ARG A 637      46.610  44.730  71.940  1.00  0.00           C
ATOM    810  HA  ARG A 637      46.420  43.670  72.080  1.00  0.00           H
ATOM    811  CB  ARG A 637      45.280  45.400  72.310  1.00  0.00           C
ATOM    812  HB1 ARG A 637      44.600  45.060  71.510  1.00  0.00           H
ATOM    813  HB2 ARG A 637      45.460  46.500  72.310  1.00  0.00           H
ATOM    814  CG  ARG A 637      44.710  45.070  73.730  1.00  0.00           C
ATOM    815  HG1 ARG A 637      43.790  45.650  74.000  1.00  0.00           H
ATOM    816  HG2 ARG A 637      45.490  45.290  74.500  1.00  0.00           H
ATOM    817  CD  ARG A 637      44.500  43.560  73.810  1.00  0.00           C
ATOM    818  HD1 ARG A 637      45.450  42.990  73.750  1.00  0.00           H
ATOM    819  HD2 ARG A 637      43.670  43.040  73.290  1.00  0.00           H
ATOM    820  NE  ARG A 637      44.080  43.440  75.280  1.00  0.00           N
ATOM    821  HE  ARG A 637      44.190  44.200  75.900  1.00  0.00           H
ATOM    822  CZ  ARG A 637      43.580  42.320  75.800  1.00  0.00           C
ATOM    823  NH1 ARG A 637      43.680  41.160  75.240  1.00  0.00           N
ATOM    824 HH11 ARG A 637      43.480  40.370  75.810  1.00  0.00           H
ATOM    825 HH12 ARG A 637      44.170  41.110  74.360  1.00  0.00           H
ATOM    826  NH2 ARG A 637      43.040  42.400  76.960  1.00  0.00           N
ATOM    827 HH21 ARG A 637      42.630  41.580  77.360  1.00  0.00           H
ATOM    828 HH22 ARG A 637      43.060  43.250  77.500  1.00  0.00           H
ATOM    829  C   ARG A 637      47.050  45.000  70.480  1.00  0.00           C
ATOM    830  O   ARG A 637      47.640  46.020  70.230  1.00  0.00           O
ATOM    831  N   LEU A 638      46.810  44.090  69.570  1.00  0.00           N
ATOM    832  HN  LEU A 638      46.430  43.200  69.810  1.00  0.00           H
ATOM    833  CA  LEU A 638      46.990  44.320  68.130  1.00  0.00           C
ATOM    834  HA  LEU A 638      46.520  43.540  67.560  1.00  0.00           H
ATOM    835  CB  LEU A 638      46.400  45.710  67.580  1.00  0.00           C
ATOM    836  HB1 LEU A 638      46.810  45.790  66.550  1.00  0.00           H
ATOM    837  HB2 LEU A 638      46.700  46.610  68.160  1.00  0.00           H
ATOM    838  CG  LEU A 638      44.850  45.550  67.470  1.00  0.00           C
ATOM    839  HG  LEU A 638      44.620  44.490  67.260  1.00  0.00           H
ATOM    840  CD1 LEU A 638      44.000  45.890  68.800  1.00  0.00           C
ATOM    841 HD11 LEU A 638      42.910  45.890  68.650  1.00  0.00           H
ATOM    842 HD12 LEU A 638      44.260  46.940  69.070  1.00  0.00           H
ATOM    843 HD13 LEU A 638      44.340  45.170  69.570  1.00  0.00           H
ATOM    844  CD2 LEU A 638      44.300  46.500  66.370  1.00  0.00           C
ATOM    845 HD21 LEU A 638      43.220  46.260  66.230  1.00  0.00           H
ATOM    846 HD22 LEU A 638      44.750  46.260  65.390  1.00  0.00           H
ATOM    847 HD23 LEU A 638      44.520  47.540  66.690  1.00  0.00           H
ATOM    848  C   LEU A 638      48.390  43.940  67.680  1.00  0.00           C
ATOM    849  O   LEU A 638      48.930  44.370  66.660  1.00  0.00           O
ATOM    850  N   SER A 639      49.070  43.110  68.530  1.00  0.00           N
ATOM    851  HN  SER A 639      48.530  42.780  69.300  1.00  0.00           H
ATOM    852  CA  SER A 639      50.480  42.680  68.500  1.00  0.00           C
ATOM    853  HA  SER A 639      51.130  43.550  68.470  1.00  0.00           H
ATOM    854  CB  SER A 639      50.790  41.680  69.670  1.00  0.00           C
ATOM    855  HB1 SER A 639      50.360  42.100  70.600  1.00  0.00           H
ATOM    856  HB2 SER A 639      51.890  41.660  69.750  1.00  0.00           H
ATOM    857  OG  SER A 639      50.160  40.440  69.450  1.00  0.00           O
ATOM    858  HG1 SER A 639      49.330  40.370  69.910  1.00  0.00           H
ATOM    859  C   SER A 639      50.870  42.030  67.170  1.00  0.00           C
ATOM    860  O   SER A 639      50.020  41.840  66.310  1.00  0.00           O
ATOM    861  N   ALA A 640      52.110  41.640  67.060  1.00  0.00           N
ATOM    862  HN  ALA A 640      52.720  41.750  67.840  1.00  0.00           H
ATOM    863  CA  ALA A 640      52.730  40.910  65.970  1.00  0.00           C
ATOM    864  HA  ALA A 640      52.270  41.420  65.140  1.00  0.00           H
ATOM    865  CB  ALA A 640      54.280  40.990  65.870  1.00  0.00           C
ATOM    866  HB1 ALA A 640      54.750  40.840  66.870  1.00  0.00           H
ATOM    867  HB2 ALA A 640      54.590  42.020  65.610  1.00  0.00           H
ATOM    868  HB3 ALA A 640      54.690  40.370  65.040  1.00  0.00           H
ATOM    869  C   ALA A 640      52.120  39.480  65.870  1.00  0.00           C
ATOM    870  O   ALA A 640      51.830  38.970  64.750  1.00  0.00           O
ATOM    871  N   ILE A 641      51.730  38.840  66.930  1.00  0.00           N
ATOM    872  HN  ILE A 641      51.870  39.280  67.820  1.00  0.00           H
ATOM    873  CA  ILE A 641      51.170  37.460  67.000  1.00  0.00           C
ATOM    874  HA  ILE A 641      51.550  36.850  66.200  1.00  0.00           H
ATOM    875  CB  ILE A 641      51.430  36.890  68.400  1.00  0.00           C
ATOM    876  HB  ILE A 641      50.910  37.440  69.220  1.00  0.00           H
ATOM    877  CG2 ILE A 641      51.040  35.400  68.420  1.00  0.00           C
ATOM    878 HG21 ILE A 641      49.980  35.300  68.070  1.00  0.00           H
ATOM    879 HG22 ILE A 641      51.180  35.010  69.450  1.00  0.00           H
ATOM    880 HG23 ILE A 641      51.710  34.890  67.700  1.00  0.00           H
ATOM    881  CG1 ILE A 641      52.900  37.060  68.790  1.00  0.00           C
ATOM    882 HG11 ILE A 641      52.880  36.530  69.760  1.00  0.00           H
ATOM    883 HG12 ILE A 641      52.990  38.160  68.950  1.00  0.00           H
ATOM    884  CD  ILE A 641      53.990  36.590  67.810  1.00  0.00           C
ATOM    885  HD1 ILE A 641      54.010  37.340  66.990  1.00  0.00           H
ATOM    886  HD2 ILE A 641      53.850  35.570  67.390  1.00  0.00           H
ATOM    887  HD3 ILE A 641      55.010  36.570  68.250  1.00  0.00           H
ATOM    888  C   ILE A 641      49.690  37.530  66.650  1.00  0.00           C
ATOM    889  O   ILE A 641      49.150  36.730  65.950  1.00  0.00           O
ATOM    890  N   GLU A 642      48.920  38.550  67.200  1.00  0.00           N
ATOM    891  HN  GLU A 642      49.370  39.110  67.900  1.00  0.00           H
ATOM    892  CA  GLU A 642      47.510  38.820  66.750  1.00  0.00           C
ATOM    893  HA  GLU A 642      46.990  37.880  66.870  1.00  0.00           H
ATOM    894  CB  GLU A 642      46.810  39.890  67.710  1.00  0.00           C
ATOM    895  HB1 GLU A 642      45.790  39.990  67.290  1.00  0.00           H
ATOM    896  HB2 GLU A 642      47.310  40.880  67.620  1.00  0.00           H
ATOM    897  CG  GLU A 642      46.700  39.440  69.120  1.00  0.00           C
ATOM    898  HG1 GLU A 642      47.490  38.680  69.330  1.00  0.00           H
ATOM    899  HG2 GLU A 642      45.700  38.980  69.260  1.00  0.00           H
ATOM    900  CD  GLU A 642      46.850  40.540  70.100  1.00  0.00           C
ATOM    901  OE1 GLU A 642      45.970  41.420  70.140  1.00  0.00           O
ATOM    902  OE2 GLU A 642      47.930  40.600  70.820  1.00  0.00           O
ATOM    903  C   GLU A 642      47.400  39.360  65.340  1.00  0.00           C
ATOM    904  O   GLU A 642      46.490  38.960  64.680  1.00  0.00           O
ATOM    905  N   SER A 643      48.420  40.050  64.830  1.00  0.00           N
ATOM    906  HN  SER A 643      49.100  40.530  65.390  1.00  0.00           H
ATOM    907  CA  SER A 643      48.580  40.240  63.390  1.00  0.00           C
ATOM    908  HA  SER A 643      47.660  40.710  63.080  1.00  0.00           H
ATOM    909  CB  SER A 643      49.750  41.290  62.990  1.00  0.00           C
ATOM    910  HB1 SER A 643      49.690  41.310  61.890  1.00  0.00           H
ATOM    911  HB2 SER A 643      50.680  40.770  63.320  1.00  0.00           H
ATOM    912  OG  SER A 643      49.590  42.580  63.620  1.00  0.00           O
ATOM    913  HG1 SER A 643      49.740  42.450  64.560  1.00  0.00           H
ATOM    914  C   SER A 643      48.650  38.920  62.570  1.00  0.00           C
ATOM    915  O   SER A 643      47.950  38.840  61.580  1.00  0.00           O
ATOM    916  N   LEU A 644      49.530  37.980  62.950  1.00  0.00           N
ATOM    917  HN  LEU A 644      49.960  38.020  63.850  1.00  0.00           H
ATOM    918  CA  LEU A 644      49.640  36.650  62.410  1.00  0.00           C
ATOM    919  HA  LEU A 644      49.930  36.750  61.370  1.00  0.00           H
ATOM    920  CB  LEU A 644      50.880  35.890  62.950  1.00  0.00           C
ATOM    921  HB1 LEU A 644      50.760  34.830  62.610  1.00  0.00           H
ATOM    922  HB2 LEU A 644      50.830  35.780  64.050  1.00  0.00           H
ATOM    923  CG  LEU A 644      52.200  36.490  62.520  1.00  0.00           C
ATOM    924  HG  LEU A 644      52.240  37.600  62.470  1.00  0.00           H
ATOM    925  CD1 LEU A 644      53.430  36.120  63.420  1.00  0.00           C
ATOM    926 HD11 LEU A 644      54.440  36.180  62.960  1.00  0.00           H
ATOM    927 HD12 LEU A 644      53.390  35.050  63.700  1.00  0.00           H
ATOM    928 HD13 LEU A 644      53.370  36.760  64.330  1.00  0.00           H
ATOM    929  CD2 LEU A 644      52.580  35.990  61.100  1.00  0.00           C
ATOM    930 HD21 LEU A 644      52.910  34.930  61.180  1.00  0.00           H
ATOM    931 HD22 LEU A 644      53.410  36.610  60.710  1.00  0.00           H
ATOM    932 HD23 LEU A 644      51.850  36.020  60.260  1.00  0.00           H
ATOM    933  C   LEU A 644      48.350  35.820  62.450  1.00  0.00           C
ATOM    934  O   LEU A 644      47.920  35.260  61.420  1.00  0.00           O
ATOM    935  N   PHE A 645      47.620  35.750  63.600  1.00  0.00           N
ATOM    936  HN  PHE A 645      47.930  36.170  64.450  1.00  0.00           H
ATOM    937  CA  PHE A 645      46.380  35.080  63.640  1.00  0.00           C
ATOM    938  HA  PHE A 645      46.520  34.020  63.430  1.00  0.00           H
ATOM    939  CB  PHE A 645      45.960  35.290  65.140  1.00  0.00           C
ATOM    940  HB1 PHE A 645      45.910  36.370  65.390  1.00  0.00           H
ATOM    941  HB2 PHE A 645      46.800  34.960  65.810  1.00  0.00           H
ATOM    942  CG  PHE A 645      44.760  34.450  65.650  1.00  0.00           C
ATOM    943  CD1 PHE A 645      44.360  34.750  66.980  1.00  0.00           C
ATOM    944  HD1 PHE A 645      45.000  35.450  67.490  1.00  0.00           H
ATOM    945  CE1 PHE A 645      43.290  34.060  67.600  1.00  0.00           C
ATOM    946  HE1 PHE A 645      43.040  34.360  68.600  1.00  0.00           H
ATOM    947  CZ  PHE A 645      42.560  33.190  66.830  1.00  0.00           C
ATOM    948  HZ  PHE A 645      41.670  32.750  67.250  1.00  0.00           H
ATOM    949  CD2 PHE A 645      44.030  33.430  65.000  1.00  0.00           C
ATOM    950  HD2 PHE A 645      44.350  33.070  64.030  1.00  0.00           H
ATOM    951  CE2 PHE A 645      42.920  32.880  65.540  1.00  0.00           C
ATOM    952  HE2 PHE A 645      42.490  32.170  64.840  1.00  0.00           H
ATOM    953  C   PHE A 645      45.260  35.650  62.750  1.00  0.00           C
ATOM    954  O   PHE A 645      44.490  34.930  62.110  1.00  0.00           O
ATOM    955  N   GLY A 646      45.100  36.970  62.800  1.00  0.00           N
ATOM    956  HN  GLY A 646      45.760  37.570  63.250  1.00  0.00           H
ATOM    957  CA  GLY A 646      44.070  37.650  62.020  1.00  0.00           C
ATOM    958  HA1 GLY A 646      44.160  38.690  62.310  1.00  0.00           H
ATOM    959  HA2 GLY A 646      43.140  37.140  62.190  1.00  0.00           H
ATOM    960  C   GLY A 646      44.280  37.560  60.540  1.00  0.00           C
ATOM    961  O   GLY A 646      43.410  37.400  59.750  1.00  0.00           O
ATOM    962  N   ALA A 647      45.560  37.770  60.090  1.00  0.00           N
ATOM    963  HN  ALA A 647      46.300  37.870  60.740  1.00  0.00           H
ATOM    964  CA  ALA A 647      45.960  37.520  58.680  1.00  0.00           C
ATOM    965  HA  ALA A 647      45.420  38.120  57.960  1.00  0.00           H
ATOM    966  CB  ALA A 647      47.480  37.950  58.590  1.00  0.00           C
ATOM    967  HB1 ALA A 647      47.670  39.010  58.860  1.00  0.00           H
ATOM    968  HB2 ALA A 647      47.830  37.860  57.540  1.00  0.00           H
ATOM    969  HB3 ALA A 647      48.090  37.330  59.270  1.00  0.00           H
ATOM    970  C   ALA A 647      45.700  36.080  58.230  1.00  0.00           C
ATOM    971  O   ALA A 647      45.100  35.860  57.190  1.00  0.00           O
ATOM    972  N   SER A 648      46.060  35.080  59.020  1.00  0.00           N
ATOM    973  HN  SER A 648      46.540  35.270  59.860  1.00  0.00           H
ATOM    974  CA  SER A 648      45.800  33.680  58.750  1.00  0.00           C
ATOM    975  HA  SER A 648      46.220  33.510  57.780  1.00  0.00           H
ATOM    976  CB  SER A 648      46.390  32.820  59.820  1.00  0.00           C
ATOM    977  HB1 SER A 648      45.940  32.970  60.830  1.00  0.00           H
ATOM    978  HB2 SER A 648      47.440  33.140  60.000  1.00  0.00           H
ATOM    979  OG  SER A 648      46.240  31.420  59.530  1.00  0.00           O
ATOM    980  HG1 SER A 648      46.940  31.210  58.910  1.00  0.00           H
ATOM    981  C   SER A 648      44.330  33.390  58.690  1.00  0.00           C
ATOM    982  O   SER A 648      43.840  32.840  57.720  1.00  0.00           O
ATOM    983  N   LEU A 649      43.470  33.810  59.700  1.00  0.00           N
ATOM    984  HN  LEU A 649      43.840  34.280  60.490  1.00  0.00           H
ATOM    985  CA  LEU A 649      41.980  33.660  59.780  1.00  0.00           C
ATOM    986  HA  LEU A 649      41.680  32.620  59.730  1.00  0.00           H
ATOM    987  CB  LEU A 649      41.480  34.360  61.090  1.00  0.00           C
ATOM    988  HB1 LEU A 649      42.130  35.240  61.290  1.00  0.00           H
ATOM    989  HB2 LEU A 649      41.720  33.750  61.980  1.00  0.00           H
ATOM    990  CG  LEU A 649      39.960  34.740  61.090  1.00  0.00           C
ATOM    991  HG  LEU A 649      39.680  35.340  60.200  1.00  0.00           H
ATOM    992  CD1 LEU A 649      38.870  33.670  61.420  1.00  0.00           C
ATOM    993 HD11 LEU A 649      37.960  34.200  61.730  1.00  0.00           H
ATOM    994 HD12 LEU A 649      39.190  33.040  62.280  1.00  0.00           H
ATOM    995 HD13 LEU A 649      38.780  32.980  60.550  1.00  0.00           H
ATOM    996  CD2 LEU A 649      39.850  35.830  62.210  1.00  0.00           C
ATOM    997 HD21 LEU A 649      40.070  35.470  63.240  1.00  0.00           H
ATOM    998 HD22 LEU A 649      38.860  36.330  62.250  1.00  0.00           H
ATOM    999 HD23 LEU A 649      40.550  36.670  62.020  1.00  0.00           H
ATOM   1000  C   LEU A 649      41.330  34.360  58.600  1.00  0.00           C
ATOM   1001  O   LEU A 649      40.590  33.700  57.940  1.00  0.00           O
ATOM   1002  N   THR A 650      41.670  35.620  58.330  1.00  0.00           N
ATOM   1003  HN  THR A 650      42.360  36.010  58.930  1.00  0.00           H
ATOM   1004  CA  THR A 650      41.300  36.300  57.080  1.00  0.00           C
ATOM   1005  HA  THR A 650      40.230  36.430  57.130  1.00  0.00           H
ATOM   1006  CB  THR A 650      41.850  37.730  56.910  1.00  0.00           C
ATOM   1007  HB  THR A 650      42.950  37.810  56.800  1.00  0.00           H
ATOM   1008  OG1 THR A 650      41.630  38.460  58.120  1.00  0.00           O
ATOM   1009  HG1 THR A 650      42.240  38.130  58.780  1.00  0.00           H
ATOM   1010  CG2 THR A 650      41.250  38.570  55.740  1.00  0.00           C
ATOM   1011 HG21 THR A 650      41.700  39.580  55.750  1.00  0.00           H
ATOM   1012 HG22 THR A 650      40.150  38.660  55.680  1.00  0.00           H
ATOM   1013 HG23 THR A 650      41.550  38.090  54.780  1.00  0.00           H
ATOM   1014  C   THR A 650      41.630  35.530  55.780  1.00  0.00           C
ATOM   1015  O   THR A 650      40.830  35.300  54.910  1.00  0.00           O
ATOM   1016  N   GLY A 651      42.880  34.920  55.840  1.00  0.00           N
ATOM   1017  HN  GLY A 651      43.470  35.180  56.600  1.00  0.00           H
ATOM   1018  CA  GLY A 651      43.470  34.200  54.730  1.00  0.00           C
ATOM   1019  HA1 GLY A 651      44.470  34.020  55.080  1.00  0.00           H
ATOM   1020  HA2 GLY A 651      43.510  34.850  53.870  1.00  0.00           H
ATOM   1021  C   GLY A 651      42.940  32.820  54.410  1.00  0.00           C
ATOM   1022  O   GLY A 651      42.600  32.580  53.250  1.00  0.00           O
ATOM   1023  N   ILE A 652      42.790  31.950  55.360  1.00  0.00           N
ATOM   1024  HN  ILE A 652      43.110  32.270  56.250  1.00  0.00           H
ATOM   1025  CA  ILE A 652      42.220  30.650  55.170  1.00  0.00           C
ATOM   1026  HA  ILE A 652      42.800  30.200  54.380  1.00  0.00           H
ATOM   1027  CB  ILE A 652      42.460  29.810  56.430  1.00  0.00           C
ATOM   1028  HB  ILE A 652      41.940  30.320  57.260  1.00  0.00           H
ATOM   1029  CG2 ILE A 652      41.780  28.480  56.400  1.00  0.00           C
ATOM   1030 HG21 ILE A 652      41.940  27.860  55.490  1.00  0.00           H
ATOM   1031 HG22 ILE A 652      40.690  28.620  56.390  1.00  0.00           H
ATOM   1032 HG23 ILE A 652      42.060  27.830  57.260  1.00  0.00           H
ATOM   1033  CG1 ILE A 652      43.940  29.540  56.730  1.00  0.00           C
ATOM   1034 HG11 ILE A 652      44.550  30.310  56.210  1.00  0.00           H
ATOM   1035 HG12 ILE A 652      44.170  28.610  56.170  1.00  0.00           H
ATOM   1036  CD  ILE A 652      44.200  29.440  58.270  1.00  0.00           C
ATOM   1037  HD1 ILE A 652      45.240  29.210  58.590  1.00  0.00           H
ATOM   1038  HD2 ILE A 652      43.520  28.630  58.630  1.00  0.00           H
ATOM   1039  HD3 ILE A 652      43.820  30.370  58.730  1.00  0.00           H
ATOM   1040  C   ILE A 652      40.780  30.640  54.720  1.00  0.00           C
ATOM   1041  O   ILE A 652      40.370  29.840  53.870  1.00  0.00           O
ATOM   1042  N   ALA A 653      39.950  31.530  55.270  1.00  0.00           N
ATOM   1043  HN  ALA A 653      40.360  32.080  55.990  1.00  0.00           H
ATOM   1044  CA  ALA A 653      38.600  31.760  54.830  1.00  0.00           C
ATOM   1045  HA  ALA A 653      38.140  30.810  55.040  1.00  0.00           H
ATOM   1046  CB  ALA A 653      37.870  32.670  55.830  1.00  0.00           C
ATOM   1047  HB1 ALA A 653      38.050  32.280  56.850  1.00  0.00           H
ATOM   1048  HB2 ALA A 653      36.770  32.550  55.700  1.00  0.00           H
ATOM   1049  HB3 ALA A 653      38.290  33.690  55.900  1.00  0.00           H
ATOM   1050  C   ALA A 653      38.490  32.290  53.370  1.00  0.00           C
ATOM   1051  O   ALA A 653      37.670  31.780  52.540  1.00  0.00           O
ATOM   1052  N   TYR A 654      39.320  33.240  52.990  1.00  0.00           N
ATOM   1053  HN  TYR A 654      40.030  33.550  53.620  1.00  0.00           H
ATOM   1054  CA  TYR A 654      39.430  33.690  51.600  1.00  0.00           C
ATOM   1055  HA  TYR A 654      38.420  33.960  51.360  1.00  0.00           H
ATOM   1056  CB  TYR A 654      40.370  34.920  51.500  1.00  0.00           C
ATOM   1057  HB1 TYR A 654      41.450  34.660  51.550  1.00  0.00           H
ATOM   1058  HB2 TYR A 654      40.040  35.640  52.300  1.00  0.00           H
ATOM   1059  CG  TYR A 654      40.230  35.580  50.120  1.00  0.00           C
ATOM   1060  CD1 TYR A 654      41.150  35.400  49.090  1.00  0.00           C
ATOM   1061  HD1 TYR A 654      42.080  34.840  49.220  1.00  0.00           H
ATOM   1062  CE1 TYR A 654      41.080  36.200  47.920  1.00  0.00           C
ATOM   1063  HE1 TYR A 654      41.860  36.030  47.180  1.00  0.00           H
ATOM   1064  CZ  TYR A 654      40.010  37.090  47.710  1.00  0.00           C
ATOM   1065  OH  TYR A 654      39.980  37.680  46.440  1.00  0.00           O
ATOM   1066  HH  TYR A 654      40.610  37.270  45.860  1.00  0.00           H
ATOM   1067  CD2 TYR A 654      39.230  36.540  50.020  1.00  0.00           C
ATOM   1068  HD2 TYR A 654      38.600  36.780  50.860  1.00  0.00           H
ATOM   1069  CE2 TYR A 654      39.080  37.230  48.810  1.00  0.00           C
ATOM   1070  HE2 TYR A 654      38.380  38.030  48.670  1.00  0.00           H
ATOM   1071  C   TYR A 654      39.790  32.630  50.560  1.00  0.00           C
ATOM   1072  O   TYR A 654      39.170  32.530  49.500  1.00  0.00           O
ATOM   1073  N   SER A 655      40.730  31.850  50.880  1.00  0.00           N
ATOM   1074  HN  SER A 655      41.130  31.950  51.790  1.00  0.00           H
ATOM   1075  CA  SER A 655      41.410  30.850  50.090  1.00  0.00           C
ATOM   1076  HA  SER A 655      41.900  31.270  49.240  1.00  0.00           H
ATOM   1077  CB  SER A 655      42.480  30.100  50.890  1.00  0.00           C
ATOM   1078  HB1 SER A 655      42.850  29.190  50.380  1.00  0.00           H
ATOM   1079  HB2 SER A 655      41.990  29.770  51.830  1.00  0.00           H
ATOM   1080  OG  SER A 655      43.600  30.970  51.070  1.00  0.00           O
ATOM   1081  HG1 SER A 655      43.220  31.680  51.580  1.00  0.00           H
ATOM   1082  C   SER A 655      40.430  29.810  49.540  1.00  0.00           C
ATOM   1083  O   SER A 655      40.430  29.540  48.360  1.00  0.00           O
ATOM   1084  N   LEU A 656      39.550  29.250  50.410  1.00  0.00           N
ATOM   1085  HN  LEU A 656      39.460  29.500  51.370  1.00  0.00           H
ATOM   1086  CA  LEU A 656      38.540  28.280  49.980  1.00  0.00           C
ATOM   1087  HA  LEU A 656      39.020  27.610  49.280  1.00  0.00           H
ATOM   1088  CB  LEU A 656      37.990  27.530  51.130  1.00  0.00           C
ATOM   1089  HB1 LEU A 656      37.330  26.700  50.810  1.00  0.00           H
ATOM   1090  HB2 LEU A 656      37.400  28.200  51.800  1.00  0.00           H
ATOM   1091  CG  LEU A 656      39.110  26.850  52.060  1.00  0.00           C
ATOM   1092  HG  LEU A 656      39.750  27.610  52.560  1.00  0.00           H
ATOM   1093  CD1 LEU A 656      38.510  25.950  53.160  1.00  0.00           C
ATOM   1094 HD11 LEU A 656      39.210  25.190  53.560  1.00  0.00           H
ATOM   1095 HD12 LEU A 656      37.790  25.250  52.690  1.00  0.00           H
ATOM   1096 HD13 LEU A 656      38.110  26.600  53.970  1.00  0.00           H
ATOM   1097  CD2 LEU A 656      40.110  25.910  51.260  1.00  0.00           C
ATOM   1098 HD21 LEU A 656      39.440  25.080  50.960  1.00  0.00           H
ATOM   1099 HD22 LEU A 656      40.910  25.450  51.870  1.00  0.00           H
ATOM   1100 HD23 LEU A 656      40.540  26.390  50.350  1.00  0.00           H
ATOM   1101  C   LEU A 656      37.290  28.980  49.330  1.00  0.00           C
ATOM   1102  O   LEU A 656      36.590  28.320  48.570  1.00  0.00           O
ATOM   1103  N   PHE A 657      36.910  30.210  49.660  1.00  0.00           N
ATOM   1104  HN  PHE A 657      37.510  30.650  50.330  1.00  0.00           H
ATOM   1105  CA  PHE A 657      35.610  30.740  49.220  1.00  0.00           C
ATOM   1106  HA  PHE A 657      35.110  30.050  48.550  1.00  0.00           H
ATOM   1107  CB  PHE A 657      34.650  30.970  50.450  1.00  0.00           C
ATOM   1108  HB1 PHE A 657      33.690  31.390  50.070  1.00  0.00           H
ATOM   1109  HB2 PHE A 657      35.140  31.710  51.110  1.00  0.00           H
ATOM   1110  CG  PHE A 657      34.420  29.690  51.180  1.00  0.00           C
ATOM   1111  CD1 PHE A 657      33.700  28.670  50.520  1.00  0.00           C
ATOM   1112  HD1 PHE A 657      33.250  28.880  49.560  1.00  0.00           H
ATOM   1113  CE1 PHE A 657      33.630  27.390  51.080  1.00  0.00           C
ATOM   1114  HE1 PHE A 657      33.040  26.580  50.670  1.00  0.00           H
ATOM   1115  CZ  PHE A 657      34.350  27.070  52.210  1.00  0.00           C
ATOM   1116  HZ  PHE A 657      34.260  26.160  52.800  1.00  0.00           H
ATOM   1117  CD2 PHE A 657      35.080  29.500  52.440  1.00  0.00           C
ATOM   1118  HD2 PHE A 657      35.720  30.200  52.950  1.00  0.00           H
ATOM   1119  CE2 PHE A 657      35.080  28.150  52.880  1.00  0.00           C
ATOM   1120  HE2 PHE A 657      35.640  27.980  53.790  1.00  0.00           H
ATOM   1121  C   PHE A 657      35.600  31.950  48.370  1.00  0.00           C
ATOM   1122  O   PHE A 657      34.500  32.390  48.000  1.00  0.00           O
ATOM   1123  N   ALA A 658      36.720  32.510  47.880  1.00  0.00           N
ATOM   1124  HN  ALA A 658      37.610  32.180  48.180  1.00  0.00           H
ATOM   1125  CA  ALA A 658      36.720  33.720  47.010  1.00  0.00           C
ATOM   1126  HA  ALA A 658      35.860  34.310  47.290  1.00  0.00           H
ATOM   1127  CB  ALA A 658      38.080  34.460  47.170  1.00  0.00           C
ATOM   1128  HB1 ALA A 658      38.190  35.470  46.700  1.00  0.00           H
ATOM   1129  HB2 ALA A 658      38.950  33.840  46.870  1.00  0.00           H
ATOM   1130  HB3 ALA A 658      38.180  34.550  48.280  1.00  0.00           H
ATOM   1131  C   ALA A 658      36.540  33.310  45.520  1.00  0.00           C
ATOM   1132  O   ALA A 658      36.610  32.130  45.160  1.00  0.00           O
ATOM   1133  N   GLY A 659      36.310  34.290  44.610  1.00  0.00           N
ATOM   1134  HN  GLY A 659      36.120  35.250  44.780  1.00  0.00           H
ATOM   1135  CA  GLY A 659      36.300  34.000  43.170  1.00  0.00           C
ATOM   1136  HA1 GLY A 659      35.840  34.840  42.670  1.00  0.00           H
ATOM   1137  HA2 GLY A 659      35.730  33.120  42.920  1.00  0.00           H
ATOM   1138  C   GLY A 659      37.680  33.960  42.550  1.00  0.00           C
ATOM   1139  O   GLY A 659      37.990  33.220  41.670  1.00  0.00           O
ATOM   1140  N   GLN A 660      38.560  34.840  43.080  1.00  0.00           N
ATOM   1141  HN  GLN A 660      38.170  35.510  43.690  1.00  0.00           H
ATOM   1142  CA  GLN A 660      39.930  34.840  42.600  1.00  0.00           C
ATOM   1143  HA  GLN A 660      40.140  34.010  41.950  1.00  0.00           H
ATOM   1144  CB  GLN A 660      40.290  36.160  41.950  1.00  0.00           C
ATOM   1145  HB1 GLN A 660      40.270  37.030  42.630  1.00  0.00           H
ATOM   1146  HB2 GLN A 660      39.460  36.400  41.260  1.00  0.00           H
ATOM   1147  CG  GLN A 660      41.760  36.290  41.400  1.00  0.00           C
ATOM   1148  HG1 GLN A 660      42.470  36.200  42.250  1.00  0.00           H
ATOM   1149  HG2 GLN A 660      41.870  37.240  40.860  1.00  0.00           H
ATOM   1150  CD  GLN A 660      42.130  35.120  40.500  1.00  0.00           C
ATOM   1151  OE1 GLN A 660      42.940  34.300  40.850  1.00  0.00           O
ATOM   1152  NE2 GLN A 660      41.560  35.140  39.250  1.00  0.00           N
ATOM   1153 HE21 GLN A 660      42.000  34.550  38.570  1.00  0.00           H
ATOM   1154 HE22 GLN A 660      40.800  35.740  39.020  1.00  0.00           H
ATOM   1155  C   GLN A 660      40.740  34.650  43.880  1.00  0.00           C
ATOM   1156  O   GLN A 660      40.730  35.670  44.630  1.00  0.00           O
ATOM   1157  N   PRO A 661      41.410  33.570  44.210  1.00  0.00           N
ATOM   1158  CD  PRO A 661      41.450  32.370  43.340  1.00  0.00           C
ATOM   1159  HD1 PRO A 661      41.980  32.630  42.390  1.00  0.00           H
ATOM   1160  HD2 PRO A 661      40.390  32.090  43.180  1.00  0.00           H
ATOM   1161  CA  PRO A 661      41.780  33.290  45.620  1.00  0.00           C
ATOM   1162  HA  PRO A 661      41.140  33.720  46.380  1.00  0.00           H
ATOM   1163  CB  PRO A 661      41.840  31.760  45.560  1.00  0.00           C
ATOM   1164  HB1 PRO A 661      40.820  31.410  45.820  1.00  0.00           H
ATOM   1165  HB2 PRO A 661      42.510  31.320  46.330  1.00  0.00           H
ATOM   1166  CG  PRO A 661      42.230  31.330  44.180  1.00  0.00           C
ATOM   1167  HG1 PRO A 661      43.320  31.310  43.960  1.00  0.00           H
ATOM   1168  HG2 PRO A 661      41.880  30.290  43.980  1.00  0.00           H
ATOM   1169  C   PRO A 661      43.250  33.750  45.910  1.00  0.00           C
ATOM   1170  O   PRO A 661      43.820  33.590  46.980  1.00  0.00           O
ATOM   1171  N   LEU A 662      43.840  34.240  44.840  1.00  0.00           N
ATOM   1172  HN  LEU A 662      43.330  34.360  44.000  1.00  0.00           H
ATOM   1173  CA  LEU A 662      45.240  34.510  44.740  1.00  0.00           C
ATOM   1174  HA  LEU A 662      45.840  33.730  45.190  1.00  0.00           H
ATOM   1175  CB  LEU A 662      45.630  34.540  43.270  1.00  0.00           C
ATOM   1176  HB1 LEU A 662      46.690  34.890  43.210  1.00  0.00           H
ATOM   1177  HB2 LEU A 662      45.010  35.220  42.660  1.00  0.00           H
ATOM   1178  CG  LEU A 662      45.540  33.190  42.420  1.00  0.00           C
ATOM   1179  HG  LEU A 662      44.480  32.880  42.340  1.00  0.00           H
ATOM   1180  CD1 LEU A 662      45.970  33.420  40.970  1.00  0.00           C
ATOM   1181 HD11 LEU A 662      45.340  34.190  40.460  1.00  0.00           H
ATOM   1182 HD12 LEU A 662      45.860  32.620  40.220  1.00  0.00           H
ATOM   1183 HD13 LEU A 662      47.000  33.840  40.980  1.00  0.00           H
ATOM   1184  CD2 LEU A 662      46.370  31.980  42.990  1.00  0.00           C
ATOM   1185 HD21 LEU A 662      47.450  32.180  42.880  1.00  0.00           H
ATOM   1186 HD22 LEU A 662      46.080  31.010  42.540  1.00  0.00           H
ATOM   1187 HD23 LEU A 662      46.240  31.930  44.100  1.00  0.00           H
ATOM   1188  C   LEU A 662      45.700  35.810  45.430  1.00  0.00           C
ATOM   1189  O   LEU A 662      46.880  35.950  45.700  1.00  0.00           O
ATOM   1190  N   THR A 663      44.840  36.770  45.690  1.00  0.00           N
ATOM   1191  HN  THR A 663      43.900  36.520  45.470  1.00  0.00           H
ATOM   1192  CA  THR A 663      44.940  37.900  46.490  1.00  0.00           C
ATOM   1193  HA  THR A 663      45.650  38.470  45.910  1.00  0.00           H
ATOM   1194  CB  THR A 663      43.630  38.720  46.800  1.00  0.00           C
ATOM   1195  HB  THR A 663      42.970  38.170  47.490  1.00  0.00           H
ATOM   1196  OG1 THR A 663      42.870  39.170  45.670  1.00  0.00           O
ATOM   1197  HG1 THR A 663      42.210  39.800  45.970  1.00  0.00           H
ATOM   1198  CG2 THR A 663      44.070  40.040  47.590  1.00  0.00           C
ATOM   1199 HG21 THR A 663      44.890  40.490  46.990  1.00  0.00           H
ATOM   1200 HG22 THR A 663      44.420  39.810  48.610  1.00  0.00           H
ATOM   1201 HG23 THR A 663      43.210  40.730  47.500  1.00  0.00           H
ATOM   1202  C   THR A 663      45.660  37.690  47.790  1.00  0.00           C
ATOM   1203  O   THR A 663      45.360  36.800  48.620  1.00  0.00           O
ATOM   1204  N   ILE A 664      46.810  38.360  48.090  1.00  0.00           N
ATOM   1205  HN  ILE A 664      47.170  38.880  47.320  1.00  0.00           H
ATOM   1206  CA  ILE A 664      47.560  38.520  49.340  1.00  0.00           C
ATOM   1207  HA  ILE A 664      47.540  37.560  49.830  1.00  0.00           H
ATOM   1208  CB  ILE A 664      49.090  38.650  49.080  1.00  0.00           C
ATOM   1209  HB  ILE A 664      49.340  39.550  48.510  1.00  0.00           H
ATOM   1210  CG2 ILE A 664      49.840  38.970  50.450  1.00  0.00           C
ATOM   1211 HG21 ILE A 664      50.900  38.750  50.230  1.00  0.00           H
ATOM   1212 HG22 ILE A 664      49.530  38.280  51.270  1.00  0.00           H
ATOM   1213 HG23 ILE A 664      49.860  40.010  50.840  1.00  0.00           H
ATOM   1214  CG1 ILE A 664      49.760  37.510  48.300  1.00  0.00           C
ATOM   1215 HG11 ILE A 664      50.820  37.730  48.080  1.00  0.00           H
ATOM   1216 HG12 ILE A 664      49.310  37.240  47.330  1.00  0.00           H
ATOM   1217  CD  ILE A 664      49.690  36.100  49.050  1.00  0.00           C
ATOM   1218  HD1 ILE A 664      50.380  36.050  49.910  1.00  0.00           H
ATOM   1219  HD2 ILE A 664      50.150  35.390  48.330  1.00  0.00           H
ATOM   1220  HD3 ILE A 664      48.650  35.800  49.260  1.00  0.00           H
ATOM   1221  C   ILE A 664      47.050  39.620  50.120  1.00  0.00           C
ATOM   1222  O   ILE A 664      46.540  40.640  49.580  1.00  0.00           O
ATOM   1223  N   LEU A 665      46.920  39.430  51.380  1.00  0.00           N
ATOM   1224  HN  LEU A 665      47.280  38.610  51.810  1.00  0.00           H
ATOM   1225  CA  LEU A 665      46.130  40.240  52.250  1.00  0.00           C
ATOM   1226  HA  LEU A 665      45.510  40.900  51.660  1.00  0.00           H
ATOM   1227  CB  LEU A 665      45.330  39.340  53.200  1.00  0.00           C
ATOM   1228  HB1 LEU A 665      44.870  40.060  53.920  1.00  0.00           H
ATOM   1229  HB2 LEU A 665      46.010  38.700  53.790  1.00  0.00           H
ATOM   1230  CG  LEU A 665      44.270  38.460  52.570  1.00  0.00           C
ATOM   1231  HG  LEU A 665      44.650  37.850  51.720  1.00  0.00           H
ATOM   1232  CD1 LEU A 665      43.960  37.460  53.590  1.00  0.00           C
ATOM   1233 HD11 LEU A 665      44.840  36.780  53.670  1.00  0.00           H
ATOM   1234 HD12 LEU A 665      43.050  36.880  53.340  1.00  0.00           H
ATOM   1235 HD13 LEU A 665      43.760  37.850  54.610  1.00  0.00           H
ATOM   1236  CD2 LEU A 665      43.050  39.350  52.200  1.00  0.00           C
ATOM   1237 HD21 LEU A 665      42.630  39.870  53.090  1.00  0.00           H
ATOM   1238 HD22 LEU A 665      42.260  38.660  51.840  1.00  0.00           H
ATOM   1239 HD23 LEU A 665      43.350  39.970  51.330  1.00  0.00           H
ATOM   1240  C   LEU A 665      47.130  40.990  53.190  1.00  0.00           C
ATOM   1241  O   LEU A 665      48.160  40.490  53.580  1.00  0.00           O
ATOM   1242  N   GLY A 666      46.900  42.290  53.510  1.00  0.00           N
ATOM   1243  HN  GLY A 666      45.970  42.590  53.300  1.00  0.00           H
ATOM   1244  CA  GLY A 666      47.820  43.180  54.190  1.00  0.00           C
ATOM   1245  HA1 GLY A 666      48.450  43.620  53.430  1.00  0.00           H
ATOM   1246  HA2 GLY A 666      48.440  42.730  54.940  1.00  0.00           H
ATOM   1247  C   GLY A 666      47.110  44.250  54.810  1.00  0.00           C
ATOM   1248  O   GLY A 666      45.920  44.460  54.530  1.00  0.00           O
ATOM   1249  N   SER A 667      47.850  44.920  55.720  1.00  0.00           N
ATOM   1250  HN  SER A 667      48.790  44.650  55.930  1.00  0.00           H
ATOM   1251  CA  SER A 667      47.320  46.130  56.420  1.00  0.00           C
ATOM   1252  HA  SER A 667      46.270  45.970  56.580  1.00  0.00           H
ATOM   1253  CB  SER A 667      47.850  46.330  57.860  1.00  0.00           C
ATOM   1254  HB1 SER A 667      47.510  47.340  58.190  1.00  0.00           H
ATOM   1255  HB2 SER A 667      48.970  46.330  57.850  1.00  0.00           H
ATOM   1256  OG  SER A 667      47.350  45.430  58.830  1.00  0.00           O
ATOM   1257  HG1 SER A 667      46.400  45.450  58.870  1.00  0.00           H
ATOM   1258  C   SER A 667      47.530  47.320  55.520  1.00  0.00           C
ATOM   1259  O   SER A 667      48.590  47.920  55.480  1.00  0.00           O
ATOM   1260  N   THR A 668      46.470  47.730  54.780  1.00  0.00           N
ATOM   1261  HN  THR A 668      45.560  47.330  54.710  1.00  0.00           H
ATOM   1262  CA  THR A 668      46.460  49.000  53.950  1.00  0.00           C
ATOM   1263  HA  THR A 668      47.110  49.000  53.080  1.00  0.00           H
ATOM   1264  CB  THR A 668      45.130  49.290  53.140  1.00  0.00           C
ATOM   1265  HB  THR A 668      45.050  48.530  52.330  1.00  0.00           H
ATOM   1266  OG1 THR A 668      45.060  50.560  52.480  1.00  0.00           O
ATOM   1267  HG1 THR A 668      44.360  50.370  51.850  1.00  0.00           H
ATOM   1268  CG2 THR A 668      43.870  49.240  54.080  1.00  0.00           C
ATOM   1269 HG21 THR A 668      42.970  49.300  53.450  1.00  0.00           H
ATOM   1270 HG22 THR A 668      43.820  50.180  54.670  1.00  0.00           H
ATOM   1271 HG23 THR A 668      43.910  48.360  54.750  1.00  0.00           H
ATOM   1272  C   THR A 668      46.860  50.240  54.800  1.00  0.00           C
ATOM   1273  O   THR A 668      46.360  50.550  55.870  1.00  0.00           O
ATOM   1274  N   GLY A 669      47.770  51.070  54.250  1.00  0.00           N
ATOM   1275  HN  GLY A 669      48.050  50.810  53.340  1.00  0.00           H
ATOM   1276  CA  GLY A 669      48.450  52.170  54.880  1.00  0.00           C
ATOM   1277  HA1 GLY A 669      49.100  52.610  54.160  1.00  0.00           H
ATOM   1278  HA2 GLY A 669      48.930  51.720  55.730  1.00  0.00           H
ATOM   1279  C   GLY A 669      47.570  53.280  55.330  1.00  0.00           C
ATOM   1280  O   GLY A 669      47.630  53.710  56.500  1.00  0.00           O
ATOM   1281  N   PRO A 670      46.560  53.930  54.630  1.00  0.00           N
ATOM   1282  CD  PRO A 670      46.480  54.030  53.180  1.00  0.00           C
ATOM   1283  HD1 PRO A 670      45.960  53.160  52.720  1.00  0.00           H
ATOM   1284  HD2 PRO A 670      47.550  54.090  52.890  1.00  0.00           H
ATOM   1285  CA  PRO A 670      45.930  55.010  55.190  1.00  0.00           C
ATOM   1286  HA  PRO A 670      46.640  55.660  55.690  1.00  0.00           H
ATOM   1287  CB  PRO A 670      45.050  55.630  54.060  1.00  0.00           C
ATOM   1288  HB1 PRO A 670      44.880  56.720  54.120  1.00  0.00           H
ATOM   1289  HB2 PRO A 670      44.040  55.180  53.910  1.00  0.00           H
ATOM   1290  CG  PRO A 670      45.800  55.320  52.790  1.00  0.00           C
ATOM   1291  HG1 PRO A 670      45.160  54.990  51.950  1.00  0.00           H
ATOM   1292  HG2 PRO A 670      46.520  56.150  52.590  1.00  0.00           H
ATOM   1293  C   PRO A 670      44.960  54.610  56.260  1.00  0.00           C
ATOM   1294  O   PRO A 670      44.650  55.440  57.050  1.00  0.00           O
ATOM   1295  N   VAL A 671      44.510  53.370  56.240  1.00  0.00           N
ATOM   1296  HN  VAL A 671      44.720  52.800  55.440  1.00  0.00           H
ATOM   1297  CA  VAL A 671      43.640  52.900  57.250  1.00  0.00           C
ATOM   1298  HA  VAL A 671      43.060  53.750  57.560  1.00  0.00           H
ATOM   1299  CB  VAL A 671      42.680  51.770  56.800  1.00  0.00           C
ATOM   1300  HB  VAL A 671      43.350  50.890  56.630  1.00  0.00           H
ATOM   1301  CG1 VAL A 671      41.640  51.300  57.850  1.00  0.00           C
ATOM   1302 HG11 VAL A 671      40.940  50.460  57.680  1.00  0.00           H
ATOM   1303 HG12 VAL A 671      41.090  52.130  58.330  1.00  0.00           H
ATOM   1304 HG13 VAL A 671      42.130  50.860  58.730  1.00  0.00           H
ATOM   1305  CG2 VAL A 671      42.030  52.020  55.390  1.00  0.00           C
ATOM   1306 HG21 VAL A 671      41.640  53.060  55.310  1.00  0.00           H
ATOM   1307 HG22 VAL A 671      41.260  51.240  55.240  1.00  0.00           H
ATOM   1308 HG23 VAL A 671      42.760  51.890  54.560  1.00  0.00           H
ATOM   1309  C   VAL A 671      44.430  52.450  58.490  1.00  0.00           C
ATOM   1310  O   VAL A 671      44.000  52.640  59.650  1.00  0.00           O
ATOM   1311  N   LEU A 672      45.690  51.930  58.310  1.00  0.00           N
ATOM   1312  HN  LEU A 672      46.130  51.700  57.440  1.00  0.00           H
ATOM   1313  CA  LEU A 672      46.640  51.780  59.410  1.00  0.00           C
ATOM   1314  HA  LEU A 672      46.180  51.150  60.160  1.00  0.00           H
ATOM   1315  CB  LEU A 672      48.000  51.040  58.900  1.00  0.00           C
ATOM   1316  HB1 LEU A 672      48.460  51.660  58.090  1.00  0.00           H
ATOM   1317  HB2 LEU A 672      47.680  50.060  58.480  1.00  0.00           H
ATOM   1318  CG  LEU A 672      49.140  51.030  59.870  1.00  0.00           C
ATOM   1319  HG  LEU A 672      49.340  52.060  60.270  1.00  0.00           H
ATOM   1320  CD1 LEU A 672      48.890  50.170  61.130  1.00  0.00           C
ATOM   1321 HD11 LEU A 672      48.550  49.130  60.960  1.00  0.00           H
ATOM   1322 HD12 LEU A 672      48.200  50.740  61.790  1.00  0.00           H
ATOM   1323 HD13 LEU A 672      49.830  50.150  61.730  1.00  0.00           H
ATOM   1324  CD2 LEU A 672      50.430  50.540  59.160  1.00  0.00           C
ATOM   1325 HD21 LEU A 672      50.300  49.490  58.810  1.00  0.00           H
ATOM   1326 HD22 LEU A 672      51.300  50.760  59.810  1.00  0.00           H
ATOM   1327 HD23 LEU A 672      50.620  51.060  58.190  1.00  0.00           H
ATOM   1328  C   LEU A 672      46.920  53.160  60.040  1.00  0.00           C
ATOM   1329  O   LEU A 672      47.110  53.200  61.250  1.00  0.00           O
ATOM   1330  N   VAL A 673      47.040  54.250  59.280  1.00  0.00           N
ATOM   1331  HN  VAL A 673      47.160  54.150  58.300  1.00  0.00           H
ATOM   1332  CA  VAL A 673      47.320  55.560  59.850  1.00  0.00           C
ATOM   1333  HA  VAL A 673      48.130  55.430  60.560  1.00  0.00           H
ATOM   1334  CB  VAL A 673      47.880  56.560  58.790  1.00  0.00           C
ATOM   1335  HB  VAL A 673      47.380  56.330  57.820  1.00  0.00           H
ATOM   1336  CG1 VAL A 673      47.830  58.060  59.270  1.00  0.00           C
ATOM   1337 HG11 VAL A 673      48.120  58.650  58.370  1.00  0.00           H
ATOM   1338 HG12 VAL A 673      48.570  58.320  60.050  1.00  0.00           H
ATOM   1339 HG13 VAL A 673      46.760  58.310  59.460  1.00  0.00           H
ATOM   1340  CG2 VAL A 673      49.380  56.130  58.640  1.00  0.00           C
ATOM   1341 HG21 VAL A 673      49.930  56.770  57.910  1.00  0.00           H
ATOM   1342 HG22 VAL A 673      49.540  55.060  58.380  1.00  0.00           H
ATOM   1343 HG23 VAL A 673      49.810  56.250  59.650  1.00  0.00           H
ATOM   1344  C   VAL A 673      46.130  56.150  60.480  1.00  0.00           C
ATOM   1345  O   VAL A 673      46.230  56.730  61.550  1.00  0.00           O
ATOM   1346  N   PHE A 674      44.920  55.950  60.000  1.00  0.00           N
ATOM   1347  HN  PHE A 674      44.740  55.500  59.120  1.00  0.00           H
ATOM   1348  CA  PHE A 674      43.650  56.420  60.580  1.00  0.00           C
ATOM   1349  HA  PHE A 674      43.600  57.510  60.590  1.00  0.00           H
ATOM   1350  CB  PHE A 674      42.470  56.050  59.690  1.00  0.00           C
ATOM   1351  HB1 PHE A 674      42.540  54.950  59.490  1.00  0.00           H
ATOM   1352  HB2 PHE A 674      42.620  56.610  58.750  1.00  0.00           H
ATOM   1353  CG  PHE A 674      41.110  56.300  60.260  1.00  0.00           C
ATOM   1354  CD1 PHE A 674      40.670  57.630  60.380  1.00  0.00           C
ATOM   1355  HD1 PHE A 674      41.340  58.410  60.020  1.00  0.00           H
ATOM   1356  CE1 PHE A 674      39.360  57.950  60.820  1.00  0.00           C
ATOM   1357  HE1 PHE A 674      39.040  58.970  60.880  1.00  0.00           H
ATOM   1358  CZ  PHE A 674      38.600  56.950  61.340  1.00  0.00           C
ATOM   1359  HZ  PHE A 674      37.580  57.140  61.670  1.00  0.00           H
ATOM   1360  CD2 PHE A 674      40.230  55.290  60.580  1.00  0.00           C
ATOM   1361  HD2 PHE A 674      40.400  54.250  60.380  1.00  0.00           H
ATOM   1362  CE2 PHE A 674      38.990  55.630  61.300  1.00  0.00           C
ATOM   1363  HE2 PHE A 674      38.370  54.810  61.640  1.00  0.00           H
ATOM   1364  C   PHE A 674      43.440  55.880  61.960  1.00  0.00           C
ATOM   1365  O   PHE A 674      43.170  56.660  62.880  1.00  0.00           O
ATOM   1366  N   GLU A 675      43.820  54.650  62.220  1.00  0.00           N
ATOM   1367  HN  GLU A 675      44.220  54.110  61.490  1.00  0.00           H
ATOM   1368  CA  GLU A 675      43.970  54.060  63.550  1.00  0.00           C
ATOM   1369  HA  GLU A 675      43.030  54.360  64.000  1.00  0.00           H
ATOM   1370  CB  GLU A 675      43.950  52.540  63.410  1.00  0.00           C
ATOM   1371  HB1 GLU A 675      44.230  52.240  64.440  1.00  0.00           H
ATOM   1372  HB2 GLU A 675      44.780  52.240  62.720  1.00  0.00           H
ATOM   1373  CG  GLU A 675      42.750  51.780  62.850  1.00  0.00           C
ATOM   1374  HG1 GLU A 675      42.760  51.780  61.740  1.00  0.00           H
ATOM   1375  HG2 GLU A 675      41.860  52.330  63.210  1.00  0.00           H
ATOM   1376  CD  GLU A 675      42.730  50.390  63.500  1.00  0.00           C
ATOM   1377  OE1 GLU A 675      42.400  50.170  64.700  1.00  0.00           O
ATOM   1378  OE2 GLU A 675      43.330  49.530  62.760  1.00  0.00           O
ATOM   1379  C   GLU A 675      45.070  54.640  64.470  1.00  0.00           C
ATOM   1380  O   GLU A 675      44.940  54.700  65.700  1.00  0.00           O
ATOM   1381  N   LYS A 676      46.270  55.000  63.850  1.00  0.00           N
ATOM   1382  HN  LYS A 676      46.480  54.800  62.890  1.00  0.00           H
ATOM   1383  CA  LYS A 676      47.290  55.660  64.650  1.00  0.00           C
ATOM   1384  HA  LYS A 676      47.360  55.060  65.550  1.00  0.00           H
ATOM   1385  CB  LYS A 676      48.520  55.800  63.810  1.00  0.00           C
ATOM   1386  HB1 LYS A 676      49.120  56.680  64.120  1.00  0.00           H
ATOM   1387  HB2 LYS A 676      48.260  56.120  62.780  1.00  0.00           H
ATOM   1388  CG  LYS A 676      49.240  54.490  63.710  1.00  0.00           C
ATOM   1389  HG1 LYS A 676      50.170  54.720  63.140  1.00  0.00           H
ATOM   1390  HG2 LYS A 676      48.750  53.760  63.020  1.00  0.00           H
ATOM   1391  CD  LYS A 676      49.580  53.790  65.070  1.00  0.00           C
ATOM   1392  HD1 LYS A 676      50.230  52.940  64.770  1.00  0.00           H
ATOM   1393  HD2 LYS A 676      48.690  53.320  65.550  1.00  0.00           H
ATOM   1394  CE  LYS A 676      50.170  54.790  66.080  1.00  0.00           C
ATOM   1395  HE1 LYS A 676      49.910  54.530  67.130  1.00  0.00           H
ATOM   1396  HE2 LYS A 676      49.800  55.830  65.970  1.00  0.00           H
ATOM   1397  NZ  LYS A 676      51.600  54.780  65.970  1.00  0.00           N
ATOM   1398  HZ1 LYS A 676      52.010  55.080  65.060  1.00  0.00           H
ATOM   1399  HZ2 LYS A 676      51.930  53.830  66.250  1.00  0.00           H
ATOM   1400  HZ3 LYS A 676      51.970  55.440  66.670  1.00  0.00           H
ATOM   1401  C   LYS A 676      46.950  57.040  65.240  1.00  0.00           C
ATOM   1402  O   LYS A 676      47.190  57.420  66.410  1.00  0.00           O
ATOM   1403  N   ILE A 677      46.290  57.930  64.480  1.00  0.00           N
ATOM   1404  HN  ILE A 677      46.160  57.750  63.500  1.00  0.00           H
ATOM   1405  CA  ILE A 677      45.750  59.270  64.770  1.00  0.00           C
ATOM   1406  HA  ILE A 677      46.510  59.710  65.390  1.00  0.00           H
ATOM   1407  CB  ILE A 677      45.450  60.020  63.500  1.00  0.00           C
ATOM   1408  HB  ILE A 677      44.660  59.450  62.960  1.00  0.00           H
ATOM   1409  CG2 ILE A 677      44.930  61.470  63.870  1.00  0.00           C
ATOM   1410 HG21 ILE A 677      44.670  61.990  62.920  1.00  0.00           H
ATOM   1411 HG22 ILE A 677      45.740  62.040  64.360  1.00  0.00           H
ATOM   1412 HG23 ILE A 677      44.000  61.470  64.470  1.00  0.00           H
ATOM   1413  CG1 ILE A 677      46.630  60.080  62.480  1.00  0.00           C
ATOM   1414 HG11 ILE A 677      46.360  60.800  61.680  1.00  0.00           H
ATOM   1415 HG12 ILE A 677      46.580  59.070  62.030  1.00  0.00           H
ATOM   1416  CD  ILE A 677      47.990  60.390  63.070  1.00  0.00           C
ATOM   1417  HD1 ILE A 677      48.020  61.380  63.570  1.00  0.00           H
ATOM   1418  HD2 ILE A 677      48.800  60.440  62.310  1.00  0.00           H
ATOM   1419  HD3 ILE A 677      48.220  59.560  63.780  1.00  0.00           H
ATOM   1420  C   ILE A 677      44.480  59.190  65.680  1.00  0.00           C
ATOM   1421  O   ILE A 677      44.270  60.020  66.580  1.00  0.00           O
ATOM   1422  N   LEU A 678      43.590  58.230  65.530  1.00  0.00           N
ATOM   1423  HN  LEU A 678      43.700  57.580  64.770  1.00  0.00           H
ATOM   1424  CA  LEU A 678      42.520  57.940  66.460  1.00  0.00           C
ATOM   1425  HA  LEU A 678      41.910  58.820  66.460  1.00  0.00           H
ATOM   1426  CB  LEU A 678      41.800  56.700  65.880  1.00  0.00           C
ATOM   1427  HB1 LEU A 678      42.550  55.880  65.770  1.00  0.00           H
ATOM   1428  HB2 LEU A 678      41.460  56.980  64.850  1.00  0.00           H
ATOM   1429  CG  LEU A 678      40.540  56.140  66.550  1.00  0.00           C
ATOM   1430  HG  LEU A 678      40.740  56.000  67.630  1.00  0.00           H
ATOM   1431  CD1 LEU A 678      39.260  57.070  66.450  1.00  0.00           C
ATOM   1432 HD11 LEU A 678      38.340  56.590  66.870  1.00  0.00           H
ATOM   1433 HD12 LEU A 678      39.180  57.370  65.380  1.00  0.00           H
ATOM   1434 HD13 LEU A 678      39.490  57.970  67.060  1.00  0.00           H
ATOM   1435  CD2 LEU A 678      40.220  54.750  65.990  1.00  0.00           C
ATOM   1436 HD21 LEU A 678      40.100  54.800  64.880  1.00  0.00           H
ATOM   1437 HD22 LEU A 678      39.260  54.370  66.400  1.00  0.00           H
ATOM   1438 HD23 LEU A 678      41.120  54.110  66.110  1.00  0.00           H
ATOM   1439  C   LEU A 678      43.090  57.610  67.820  1.00  0.00           C
ATOM   1440  O   LEU A 678      42.560  58.100  68.840  1.00  0.00           O
ATOM   1441  N   TYR A 679      44.230  56.870  68.010  1.00  0.00           N
ATOM   1442  HN  TYR A 679      44.520  56.300  67.240  1.00  0.00           H
ATOM   1443  CA  TYR A 679      44.820  56.560  69.300  1.00  0.00           C
ATOM   1444  HA  TYR A 679      44.050  56.220  69.980  1.00  0.00           H
ATOM   1445  CB  TYR A 679      45.810  55.410  68.990  1.00  0.00           C
ATOM   1446  HB1 TYR A 679      46.640  55.850  68.390  1.00  0.00           H
ATOM   1447  HB2 TYR A 679      45.270  54.580  68.480  1.00  0.00           H
ATOM   1448  CG  TYR A 679      46.480  54.860  70.230  1.00  0.00           C
ATOM   1449  CD1 TYR A 679      47.930  54.730  70.380  1.00  0.00           C
ATOM   1450  HD1 TYR A 679      48.600  54.930  69.570  1.00  0.00           H
ATOM   1451  CE1 TYR A 679      48.470  54.210  71.620  1.00  0.00           C
ATOM   1452  HE1 TYR A 679      49.530  54.060  71.740  1.00  0.00           H
ATOM   1453  CZ  TYR A 679      47.650  54.040  72.700  1.00  0.00           C
ATOM   1454  OH  TYR A 679      48.180  53.750  73.960  1.00  0.00           O
ATOM   1455  HH  TYR A 679      48.890  53.110  73.850  1.00  0.00           H
ATOM   1456  CD2 TYR A 679      45.750  54.600  71.340  1.00  0.00           C
ATOM   1457  HD2 TYR A 679      44.660  54.690  71.340  1.00  0.00           H
ATOM   1458  CE2 TYR A 679      46.280  54.200  72.580  1.00  0.00           C
ATOM   1459  HE2 TYR A 679      45.580  54.070  73.410  1.00  0.00           H
ATOM   1460  C   TYR A 679      45.390  57.810  69.960  1.00  0.00           C
ATOM   1461  O   TYR A 679      45.370  58.020  71.120  1.00  0.00           O
ATOM   1462  N   LYS A 680      46.010  58.760  69.150  1.00  0.00           N
ATOM   1463  HN  LYS A 680      46.240  58.520  68.210  1.00  0.00           H
ATOM   1464  CA  LYS A 680      46.590  59.990  69.690  1.00  0.00           C
ATOM   1465  HA  LYS A 680      47.350  59.840  70.460  1.00  0.00           H
ATOM   1466  CB  LYS A 680      47.150  60.850  68.570  1.00  0.00           C
ATOM   1467  HB1 LYS A 680      47.420  61.870  68.920  1.00  0.00           H
ATOM   1468  HB2 LYS A 680      46.380  61.130  67.820  1.00  0.00           H
ATOM   1469  CG  LYS A 680      48.260  60.210  67.780  1.00  0.00           C
ATOM   1470  HG1 LYS A 680      47.850  59.390  67.160  1.00  0.00           H
ATOM   1471  HG2 LYS A 680      48.950  59.750  68.510  1.00  0.00           H
ATOM   1472  CD  LYS A 680      49.010  61.170  66.840  1.00  0.00           C
ATOM   1473  HD1 LYS A 680      49.220  62.090  67.440  1.00  0.00           H
ATOM   1474  HD2 LYS A 680      48.250  61.480  66.080  1.00  0.00           H
ATOM   1475  CE  LYS A 680      50.310  60.770  66.120  1.00  0.00           C
ATOM   1476  HE1 LYS A 680      50.510  61.660  65.480  1.00  0.00           H
ATOM   1477  HE2 LYS A 680      50.300  59.810  65.560  1.00  0.00           H
ATOM   1478  NZ  LYS A 680      51.310  60.620  67.170  1.00  0.00           N
ATOM   1479  HZ1 LYS A 680      52.260  60.760  66.750  1.00  0.00           H
ATOM   1480  HZ2 LYS A 680      51.270  59.680  67.590  1.00  0.00           H
ATOM   1481  HZ3 LYS A 680      51.150  61.350  67.910  1.00  0.00           H
ATOM   1482  C   LYS A 680      45.550  60.830  70.380  1.00  0.00           C
ATOM   1483  O   LYS A 680      45.680  61.340  71.480  1.00  0.00           O
ATOM   1484  N   PHE A 681      44.410  60.920  69.700  1.00  0.00           N
ATOM   1485  HN  PHE A 681      44.390  60.520  68.790  1.00  0.00           H
ATOM   1486  CA  PHE A 681      43.200  61.450  70.220  1.00  0.00           C
ATOM   1487  HA  PHE A 681      43.390  62.480  70.490  1.00  0.00           H
ATOM   1488  CB  PHE A 681      42.290  61.630  69.000  1.00  0.00           C
ATOM   1489  HB1 PHE A 681      42.530  60.830  68.260  1.00  0.00           H
ATOM   1490  HB2 PHE A 681      42.600  62.610  68.580  1.00  0.00           H
ATOM   1491  CG  PHE A 681      40.780  61.840  69.210  1.00  0.00           C
ATOM   1492  CD1 PHE A 681      40.040  60.700  69.620  1.00  0.00           C
ATOM   1493  HD1 PHE A 681      40.510  59.740  69.810  1.00  0.00           H
ATOM   1494  CE1 PHE A 681      38.650  60.820  69.770  1.00  0.00           C
ATOM   1495  HE1 PHE A 681      38.160  59.930  70.110  1.00  0.00           H
ATOM   1496  CZ  PHE A 681      38.040  62.080  69.440  1.00  0.00           C
ATOM   1497  HZ  PHE A 681      37.040  62.310  69.750  1.00  0.00           H
ATOM   1498  CD2 PHE A 681      40.160  62.990  68.820  1.00  0.00           C
ATOM   1499  HD2 PHE A 681      40.750  63.770  68.360  1.00  0.00           H
ATOM   1500  CE2 PHE A 681      38.860  63.110  68.830  1.00  0.00           C
ATOM   1501  HE2 PHE A 681      38.410  64.060  68.600  1.00  0.00           H
ATOM   1502  C   PHE A 681      42.570  60.730  71.400  1.00  0.00           C
ATOM   1503  O   PHE A 681      42.220  61.340  72.430  1.00  0.00           O
ATOM   1504  N   CYS A 682      42.440  59.360  71.420  1.00  0.00           N
ATOM   1505  HN  CYS A 682      42.660  58.860  70.590  1.00  0.00           H
ATOM   1506  CA  CYS A 682      41.890  58.650  72.550  1.00  0.00           C
ATOM   1507  HA  CYS A 682      40.860  58.900  72.790  1.00  0.00           H
ATOM   1508  CB  CYS A 682      41.900  57.050  72.300  1.00  0.00           C
ATOM   1509  HB1 CYS A 682      41.650  56.450  73.200  1.00  0.00           H
ATOM   1510  HB2 CYS A 682      42.900  56.800  71.900  1.00  0.00           H
ATOM   1511  SG  CYS A 682      40.660  56.770  71.000  1.00  0.00           S
ATOM   1512  HG1 CYS A 682      41.130  57.620  70.080  1.00  0.00           H
ATOM   1513  C   CYS A 682      42.570  58.840  73.780  1.00  0.00           C
ATOM   1514  O   CYS A 682      41.940  58.920  74.830  1.00  0.00           O
ATOM   1515  N   ARG A 683      43.910  58.990  73.750  1.00  0.00           N
ATOM   1516  HN  ARG A 683      44.460  58.960  72.920  1.00  0.00           H
ATOM   1517  CA  ARG A 683      44.670  59.300  74.970  1.00  0.00           C
ATOM   1518  HA  ARG A 683      44.630  58.440  75.630  1.00  0.00           H
ATOM   1519  CB  ARG A 683      46.130  59.270  74.570  1.00  0.00           C
ATOM   1520  HB1 ARG A 683      46.730  59.700  75.400  1.00  0.00           H
ATOM   1521  HB2 ARG A 683      46.250  59.730  73.570  1.00  0.00           H
ATOM   1522  CG  ARG A 683      46.640  57.790  74.370  1.00  0.00           C
ATOM   1523  HG1 ARG A 683      45.930  57.320  73.660  1.00  0.00           H
ATOM   1524  HG2 ARG A 683      46.690  57.200  75.310  1.00  0.00           H
ATOM   1525  CD  ARG A 683      48.080  57.670  73.800  1.00  0.00           C
ATOM   1526  HD1 ARG A 683      48.290  58.390  72.970  1.00  0.00           H
ATOM   1527  HD2 ARG A 683      48.300  56.620  73.540  1.00  0.00           H
ATOM   1528  NE  ARG A 683      49.040  58.210  74.800  1.00  0.00           N
ATOM   1529  HE  ARG A 683      48.690  58.490  75.690  1.00  0.00           H
ATOM   1530  CZ  ARG A 683      50.280  57.950  74.840  1.00  0.00           C
ATOM   1531  NH1 ARG A 683      50.860  57.270  73.900  1.00  0.00           N
ATOM   1532 HH11 ARG A 683      50.410  57.170  73.010  1.00  0.00           H
ATOM   1533 HH12 ARG A 683      51.780  56.900  74.030  1.00  0.00           H
ATOM   1534  NH2 ARG A 683      50.910  58.170  75.960  1.00  0.00           N
ATOM   1535 HH21 ARG A 683      50.400  58.730  76.620  1.00  0.00           H
ATOM   1536 HH22 ARG A 683      51.840  57.890  76.190  1.00  0.00           H
ATOM   1537  C   ARG A 683      44.390  60.690  75.620  1.00  0.00           C
ATOM   1538  O   ARG A 683      44.210  60.900  76.830  1.00  0.00           O
ATOM   1539  N   ASP A 684      44.160  61.690  74.750  1.00  0.00           N
ATOM   1540  HN  ASP A 684      44.250  61.570  73.770  1.00  0.00           H
ATOM   1541  CA  ASP A 684      43.710  63.010  75.190  1.00  0.00           C
ATOM   1542  HA  ASP A 684      44.410  63.360  75.930  1.00  0.00           H
ATOM   1543  CB  ASP A 684      43.530  64.060  74.050  1.00  0.00           C
ATOM   1544  HB1 ASP A 684      42.940  64.940  74.370  1.00  0.00           H
ATOM   1545  HB2 ASP A 684      43.060  63.580  73.170  1.00  0.00           H
ATOM   1546  CG  ASP A 684      44.890  64.610  73.710  1.00  0.00           C
ATOM   1547  OD1 ASP A 684      45.840  64.330  74.490  1.00  0.00           O
ATOM   1548  OD2 ASP A 684      45.060  65.450  72.750  1.00  0.00           O
ATOM   1549  C   ASP A 684      42.300  62.920  75.810  1.00  0.00           C
ATOM   1550  O   ASP A 684      41.980  63.620  76.790  1.00  0.00           O
ATOM   1551  N   TYR A 685      41.300  62.130  75.230  1.00  0.00           N
ATOM   1552  HN  TYR A 685      41.540  61.640  74.400  1.00  0.00           H
ATOM   1553  CA  TYR A 685      39.920  62.270  75.730  1.00  0.00           C
ATOM   1554  HA  TYR A 685      39.810  63.110  76.390  1.00  0.00           H
ATOM   1555  CB  TYR A 685      38.960  62.450  74.570  1.00  0.00           C
ATOM   1556  HB1 TYR A 685      37.960  62.510  75.040  1.00  0.00           H
ATOM   1557  HB2 TYR A 685      39.110  61.670  73.810  1.00  0.00           H
ATOM   1558  CG  TYR A 685      39.130  63.840  73.910  1.00  0.00           C
ATOM   1559  CD1 TYR A 685      38.880  63.830  72.510  1.00  0.00           C
ATOM   1560  HD1 TYR A 685      38.460  62.980  72.000  1.00  0.00           H
ATOM   1561  CE1 TYR A 685      39.170  65.020  71.780  1.00  0.00           C
ATOM   1562  HE1 TYR A 685      39.060  65.050  70.710  1.00  0.00           H
ATOM   1563  CZ  TYR A 685      39.570  66.120  72.460  1.00  0.00           C
ATOM   1564  OH  TYR A 685      39.670  67.330  71.760  1.00  0.00           O
ATOM   1565  HH  TYR A 685      39.540  67.100  70.840  1.00  0.00           H
ATOM   1566  CD2 TYR A 685      39.650  64.960  74.530  1.00  0.00           C
ATOM   1567  HD2 TYR A 685      39.690  64.950  75.600  1.00  0.00           H
ATOM   1568  CE2 TYR A 685      39.840  66.120  73.810  1.00  0.00           C
ATOM   1569  HE2 TYR A 685      40.140  67.060  74.260  1.00  0.00           H
ATOM   1570  C   TYR A 685      39.580  61.080  76.670  1.00  0.00           C
ATOM   1571  O   TYR A 685      38.500  61.100  77.320  1.00  0.00           O
ATOM   1572  N   GLN A 686      40.490  60.090  76.830  1.00  0.00           N
ATOM   1573  HN  GLN A 686      41.300  60.100  76.230  1.00  0.00           H
ATOM   1574  CA  GLN A 686      40.380  59.000  77.790  1.00  0.00           C
ATOM   1575  HA  GLN A 686      41.280  58.400  77.790  1.00  0.00           H
ATOM   1576  CB  GLN A 686      40.110  59.450  79.230  1.00  0.00           C
ATOM   1577  HB1 GLN A 686      39.880  58.630  79.940  1.00  0.00           H
ATOM   1578  HB2 GLN A 686      39.200  60.090  79.230  1.00  0.00           H
ATOM   1579  CG  GLN A 686      41.180  60.380  79.800  1.00  0.00           C
ATOM   1580  HG1 GLN A 686      40.780  60.810  80.740  1.00  0.00           H
ATOM   1581  HG2 GLN A 686      41.390  61.130  79.010  1.00  0.00           H
ATOM   1582  CD  GLN A 686      42.490  59.730  80.240  1.00  0.00           C
ATOM   1583  OE1 GLN A 686      42.530  58.710  80.920  1.00  0.00           O
ATOM   1584  NE2 GLN A 686      43.600  60.330  79.760  1.00  0.00           N
ATOM   1585 HE21 GLN A 686      44.490  59.960  80.010  1.00  0.00           H
ATOM   1586 HE22 GLN A 686      43.580  61.100  79.130  1.00  0.00           H
ATOM   1587  C   GLN A 686      39.350  57.920  77.340  1.00  0.00           C
ATOM   1588  O   GLN A 686      38.840  57.240  78.200  1.00  0.00           O
ATOM   1589  N   LEU A 687      39.170  57.780  75.980  1.00  0.00           N
ATOM   1590  HN  LEU A 687      39.890  58.230  75.460  1.00  0.00           H
ATOM   1591  CA  LEU A 687      38.120  56.980  75.430  1.00  0.00           C
ATOM   1592  HA  LEU A 687      37.380  56.790  76.190  1.00  0.00           H
ATOM   1593  CB  LEU A 687      37.450  57.630  74.230  1.00  0.00           C
ATOM   1594  HB1 LEU A 687      36.670  56.990  73.760  1.00  0.00           H
ATOM   1595  HB2 LEU A 687      38.160  57.590  73.380  1.00  0.00           H
ATOM   1596  CG  LEU A 687      36.880  59.080  74.290  1.00  0.00           C
ATOM   1597  HG  LEU A 687      37.740  59.690  74.610  1.00  0.00           H
ATOM   1598  CD1 LEU A 687      36.440  59.530  72.900  1.00  0.00           C
ATOM   1599 HD11 LEU A 687      37.250  59.580  72.160  1.00  0.00           H
ATOM   1600 HD12 LEU A 687      36.120  60.600  72.940  1.00  0.00           H
ATOM   1601 HD13 LEU A 687      35.510  58.980  72.620  1.00  0.00           H
ATOM   1602  CD2 LEU A 687      35.720  59.200  75.280  1.00  0.00           C
ATOM   1603 HD21 LEU A 687      35.200  60.190  75.210  1.00  0.00           H
ATOM   1604 HD22 LEU A 687      36.140  59.260  76.310  1.00  0.00           H
ATOM   1605 HD23 LEU A 687      34.990  58.370  75.250  1.00  0.00           H
ATOM   1606  C   LEU A 687      38.710  55.700  74.970  1.00  0.00           C
ATOM   1607  O   LEU A 687      39.920  55.700  74.610  1.00  0.00           O
ATOM   1608  N   SER A 688      37.990  54.520  75.050  1.00  0.00           N
ATOM   1609  HN  SER A 688      37.010  54.520  75.250  1.00  0.00           H
ATOM   1610  CA  SER A 688      38.620  53.210  74.780  1.00  0.00           C
ATOM   1611  HA  SER A 688      39.620  53.240  75.170  1.00  0.00           H
ATOM   1612  CB  SER A 688      38.000  51.920  75.380  1.00  0.00           C
ATOM   1613  HB1 SER A 688      36.970  51.800  74.980  1.00  0.00           H
ATOM   1614  HB2 SER A 688      38.000  51.990  76.480  1.00  0.00           H
ATOM   1615  OG  SER A 688      38.730  50.790  75.060  1.00  0.00           O
ATOM   1616  HG1 SER A 688      39.590  50.830  75.480  1.00  0.00           H
ATOM   1617  C   SER A 688      38.730  53.050  73.270  1.00  0.00           C
ATOM   1618  O   SER A 688      37.750  52.940  72.520  1.00  0.00           O
ATOM   1619  N   TYR A 689      39.990  53.080  72.760  1.00  0.00           N
ATOM   1620  HN  TYR A 689      40.760  53.360  73.310  1.00  0.00           H
ATOM   1621  CA  TYR A 689      40.350  52.910  71.370  1.00  0.00           C
ATOM   1622  HA  TYR A 689      39.800  53.570  70.730  1.00  0.00           H
ATOM   1623  CB  TYR A 689      41.800  53.350  71.160  1.00  0.00           C
ATOM   1624  HB1 TYR A 689      42.420  53.090  72.030  1.00  0.00           H
ATOM   1625  HB2 TYR A 689      41.960  54.430  70.980  1.00  0.00           H
ATOM   1626  CG  TYR A 689      42.460  52.580  70.070  1.00  0.00           C
ATOM   1627  CD1 TYR A 689      42.310  53.050  68.780  1.00  0.00           C
ATOM   1628  HD1 TYR A 689      41.620  53.860  68.580  1.00  0.00           H
ATOM   1629  CE1 TYR A 689      42.900  52.380  67.670  1.00  0.00           C
ATOM   1630  HE1 TYR A 689      42.640  52.780  66.700  1.00  0.00           H
ATOM   1631  CZ  TYR A 689      43.740  51.270  67.910  1.00  0.00           C
ATOM   1632  OH  TYR A 689      44.190  50.530  66.770  1.00  0.00           O
ATOM   1633  HH  TYR A 689      43.520  50.420  66.100  1.00  0.00           H
ATOM   1634  CD2 TYR A 689      43.310  51.470  70.310  1.00  0.00           C
ATOM   1635  HD2 TYR A 689      43.640  51.180  71.300  1.00  0.00           H
ATOM   1636  CE2 TYR A 689      43.930  50.820  69.210  1.00  0.00           C
ATOM   1637  HE2 TYR A 689      44.510  49.930  69.440  1.00  0.00           H
ATOM   1638  C   TYR A 689      39.900  51.490  70.880  1.00  0.00           C
ATOM   1639  O   TYR A 689      39.410  51.340  69.760  1.00  0.00           O
ATOM   1640  N   LEU A 690      40.030  50.510  71.780  1.00  0.00           N
ATOM   1641  HN  LEU A 690      40.670  50.670  72.540  1.00  0.00           H
ATOM   1642  CA  LEU A 690      39.810  49.120  71.460  1.00  0.00           C
ATOM   1643  HA  LEU A 690      40.330  48.890  70.550  1.00  0.00           H
ATOM   1644  CB  LEU A 690      40.320  48.220  72.640  1.00  0.00           C
ATOM   1645  HB1 LEU A 690      39.990  47.180  72.500  1.00  0.00           H
ATOM   1646  HB2 LEU A 690      40.000  48.470  73.680  1.00  0.00           H
ATOM   1647  CG  LEU A 690      41.890  48.050  72.770  1.00  0.00           C
ATOM   1648  HG  LEU A 690      42.030  47.120  73.370  1.00  0.00           H
ATOM   1649  CD1 LEU A 690      42.530  47.830  71.380  1.00  0.00           C
ATOM   1650 HD11 LEU A 690      42.390  48.690  70.690  1.00  0.00           H
ATOM   1651 HD12 LEU A 690      42.180  46.900  70.900  1.00  0.00           H
ATOM   1652 HD13 LEU A 690      43.640  47.800  71.520  1.00  0.00           H
ATOM   1653  CD2 LEU A 690      42.590  49.270  73.390  1.00  0.00           C
ATOM   1654 HD21 LEU A 690      42.540  50.240  72.860  1.00  0.00           H
ATOM   1655 HD22 LEU A 690      43.660  49.010  73.540  1.00  0.00           H
ATOM   1656 HD23 LEU A 690      42.280  49.480  74.430  1.00  0.00           H
ATOM   1657  C   LEU A 690      38.270  48.910  71.210  1.00  0.00           C
ATOM   1658  O   LEU A 690      37.930  48.380  70.160  1.00  0.00           O
ATOM   1659  N   SER A 691      37.460  49.470  72.050  1.00  0.00           N
ATOM   1660  HN  SER A 691      37.880  49.990  72.800  1.00  0.00           H
ATOM   1661  CA  SER A 691      36.030  49.590  71.770  1.00  0.00           C
ATOM   1662  HA  SER A 691      35.640  48.600  71.600  1.00  0.00           H
ATOM   1663  CB  SER A 691      35.280  50.250  72.920  1.00  0.00           C
ATOM   1664  HB1 SER A 691      35.690  51.250  73.150  1.00  0.00           H
ATOM   1665  HB2 SER A 691      35.340  49.630  73.850  1.00  0.00           H
ATOM   1666  OG  SER A 691      33.890  50.400  72.680  1.00  0.00           O
ATOM   1667  HG1 SER A 691      33.350  50.490  73.470  1.00  0.00           H
ATOM   1668  C   SER A 691      35.690  50.450  70.560  1.00  0.00           C
ATOM   1669  O   SER A 691      34.890  50.010  69.720  1.00  0.00           O
ATOM   1670  N   LEU A 692      36.340  51.600  70.450  1.00  0.00           N
ATOM   1671  HN  LEU A 692      36.840  51.930  71.240  1.00  0.00           H
ATOM   1672  CA  LEU A 692      36.060  52.550  69.440  1.00  0.00           C
ATOM   1673  HA  LEU A 692      34.980  52.660  69.490  1.00  0.00           H
ATOM   1674  CB  LEU A 692      36.700  53.930  69.780  1.00  0.00           C
ATOM   1675  HB1 LEU A 692      37.800  53.800  69.760  1.00  0.00           H
ATOM   1676  HB2 LEU A 692      36.540  54.060  70.880  1.00  0.00           H
ATOM   1677  CG  LEU A 692      36.270  55.280  69.110  1.00  0.00           C
ATOM   1678  HG  LEU A 692      36.700  55.230  68.100  1.00  0.00           H
ATOM   1679  CD1 LEU A 692      34.750  55.610  69.050  1.00  0.00           C
ATOM   1680 HD11 LEU A 692      34.240  54.800  68.490  1.00  0.00           H
ATOM   1681 HD12 LEU A 692      34.540  56.540  68.480  1.00  0.00           H
ATOM   1682 HD13 LEU A 692      34.320  55.770  70.060  1.00  0.00           H
ATOM   1683  CD2 LEU A 692      36.960  56.450  69.850  1.00  0.00           C
ATOM   1684 HD21 LEU A 692      38.020  56.200  70.040  1.00  0.00           H
ATOM   1685 HD22 LEU A 692      36.540  56.490  70.870  1.00  0.00           H
ATOM   1686 HD23 LEU A 692      36.940  57.450  69.360  1.00  0.00           H
ATOM   1687  C   LEU A 692      36.370  52.100  68.020  1.00  0.00           C
ATOM   1688  O   LEU A 692      35.540  52.330  67.160  1.00  0.00           O
ATOM   1689  N   ARG A 693      37.520  51.480  67.730  1.00  0.00           N
ATOM   1690  HN  ARG A 693      38.220  51.440  68.430  1.00  0.00           H
ATOM   1691  CA  ARG A 693      37.840  51.030  66.360  1.00  0.00           C
ATOM   1692  HA  ARG A 693      37.300  51.670  65.690  1.00  0.00           H
ATOM   1693  CB  ARG A 693      39.370  50.840  66.080  1.00  0.00           C
ATOM   1694  HB1 ARG A 693      39.790  51.830  66.360  1.00  0.00           H
ATOM   1695  HB2 ARG A 693      39.570  50.620  65.010  1.00  0.00           H
ATOM   1696  CG  ARG A 693      40.070  49.710  66.990  1.00  0.00           C
ATOM   1697  HG1 ARG A 693      39.550  49.730  67.970  1.00  0.00           H
ATOM   1698  HG2 ARG A 693      41.130  49.900  67.240  1.00  0.00           H
ATOM   1699  CD  ARG A 693      39.920  48.300  66.440  1.00  0.00           C
ATOM   1700  HD1 ARG A 693      38.920  47.940  66.140  1.00  0.00           H
ATOM   1701  HD2 ARG A 693      40.170  47.550  67.230  1.00  0.00           H
ATOM   1702  NE  ARG A 693      40.850  48.150  65.300  1.00  0.00           N
ATOM   1703  HE  ARG A 693      41.450  48.910  65.040  1.00  0.00           H
ATOM   1704  CZ  ARG A 693      40.930  47.030  64.600  1.00  0.00           C
ATOM   1705  NH1 ARG A 693      40.470  45.870  64.780  1.00  0.00           N
ATOM   1706 HH11 ARG A 693      39.780  45.780  65.510  1.00  0.00           H
ATOM   1707 HH12 ARG A 693      40.820  45.040  64.340  1.00  0.00           H
ATOM   1708  NH2 ARG A 693      41.780  47.170  63.610  1.00  0.00           N
ATOM   1709 HH21 ARG A 693      42.180  48.070  63.430  1.00  0.00           H
ATOM   1710 HH22 ARG A 693      41.920  46.540  62.850  1.00  0.00           H
ATOM   1711  C   ARG A 693      37.100  49.680  66.030  1.00  0.00           C
ATOM   1712  O   ARG A 693      36.800  49.390  64.890  1.00  0.00           O
ATOM   1713  N   THR A 694      36.700  48.970  67.090  1.00  0.00           N
ATOM   1714  HN  THR A 694      36.990  49.280  67.990  1.00  0.00           H
ATOM   1715  CA  THR A 694      35.810  47.840  66.900  1.00  0.00           C
ATOM   1716  HA  THR A 694      36.360  47.230  66.200  1.00  0.00           H
ATOM   1717  CB  THR A 694      35.710  46.980  68.090  1.00  0.00           C
ATOM   1718  HB  THR A 694      35.620  47.490  69.070  1.00  0.00           H
ATOM   1719  OG1 THR A 694      36.920  46.300  68.240  1.00  0.00           O
ATOM   1720  HG1 THR A 694      37.190  46.400  69.150  1.00  0.00           H
ATOM   1721  CG2 THR A 694      34.590  45.960  68.000  1.00  0.00           C
ATOM   1722 HG21 THR A 694      34.590  45.280  67.110  1.00  0.00           H
ATOM   1723 HG22 THR A 694      33.570  46.380  68.070  1.00  0.00           H
ATOM   1724 HG23 THR A 694      34.590  45.230  68.840  1.00  0.00           H
ATOM   1725  C   THR A 694      34.440  48.170  66.430  1.00  0.00           C
ATOM   1726  O   THR A 694      34.040  47.740  65.340  1.00  0.00           O
ATOM   1727  N   SER A 695      33.780  49.250  67.000  1.00  0.00           N
ATOM   1728  HN  SER A 695      34.120  49.650  67.850  1.00  0.00           H
ATOM   1729  CA  SER A 695      32.570  49.890  66.430  1.00  0.00           C
ATOM   1730  HA  SER A 695      31.840  49.080  66.430  1.00  0.00           H
ATOM   1731  CB  SER A 695      31.900  51.000  67.240  1.00  0.00           C
ATOM   1732  HB1 SER A 695      31.140  51.560  66.660  1.00  0.00           H
ATOM   1733  HB2 SER A 695      32.690  51.770  67.410  1.00  0.00           H
ATOM   1734  OG  SER A 695      31.350  50.400  68.460  1.00  0.00           O
ATOM   1735  HG1 SER A 695      31.220  51.140  69.070  1.00  0.00           H
ATOM   1736  C   SER A 695      32.780  50.380  65.010  1.00  0.00           C
ATOM   1737  O   SER A 695      32.020  50.070  64.120  1.00  0.00           O
ATOM   1738  N   ILE A 696      33.960  51.050  64.720  1.00  0.00           N
ATOM   1739  HN  ILE A 696      34.650  51.220  65.430  1.00  0.00           H
ATOM   1740  CA  ILE A 696      34.230  51.390  63.240  1.00  0.00           C
ATOM   1741  HA  ILE A 696      33.340  51.900  62.920  1.00  0.00           H
ATOM   1742  CB  ILE A 696      35.400  52.310  63.120  1.00  0.00           C
ATOM   1743  HB  ILE A 696      36.180  51.860  63.780  1.00  0.00           H
ATOM   1744  CG2 ILE A 696      36.000  52.370  61.680  1.00  0.00           C
ATOM   1745 HG21 ILE A 696      36.650  51.480  61.450  1.00  0.00           H
ATOM   1746 HG22 ILE A 696      36.570  53.310  61.520  1.00  0.00           H
ATOM   1747 HG23 ILE A 696      35.200  52.500  60.920  1.00  0.00           H
ATOM   1748  CG1 ILE A 696      35.020  53.690  63.650  1.00  0.00           C
ATOM   1749 HG11 ILE A 696      34.260  53.540  64.450  1.00  0.00           H
ATOM   1750 HG12 ILE A 696      34.660  54.270  62.780  1.00  0.00           H
ATOM   1751  CD  ILE A 696      36.200  54.510  64.140  1.00  0.00           C
ATOM   1752  HD1 ILE A 696      36.780  53.990  64.940  1.00  0.00           H
ATOM   1753  HD2 ILE A 696      35.920  55.500  64.570  1.00  0.00           H
ATOM   1754  HD3 ILE A 696      36.860  54.760  63.290  1.00  0.00           H
ATOM   1755  C   ILE A 696      34.290  50.140  62.260  1.00  0.00           C
ATOM   1756  O   ILE A 696      33.730  50.230  61.150  1.00  0.00           O
ATOM   1757  N   GLY A 697      34.750  49.010  62.750  1.00  0.00           N
ATOM   1758  HN  GLY A 697      35.060  48.970  63.700  1.00  0.00           H
ATOM   1759  CA  GLY A 697      35.080  47.830  61.950  1.00  0.00           C
ATOM   1760  HA1 GLY A 697      35.780  47.220  62.490  1.00  0.00           H
ATOM   1761  HA2 GLY A 697      35.530  48.040  60.990  1.00  0.00           H
ATOM   1762  C   GLY A 697      33.880  46.930  61.670  1.00  0.00           C
ATOM   1763  O   GLY A 697      33.850  46.240  60.670  1.00  0.00           O
ATOM   1764  N   LEU A 698      32.900  46.940  62.600  1.00  0.00           N
ATOM   1765  HN  LEU A 698      33.110  47.440  63.440  1.00  0.00           H
ATOM   1766  CA  LEU A 698      31.520  46.630  62.390  1.00  0.00           C
ATOM   1767  HA  LEU A 698      31.430  45.680  61.880  1.00  0.00           H
ATOM   1768  CB  LEU A 698      30.810  46.420  63.710  1.00  0.00           C
ATOM   1769  HB1 LEU A 698      29.870  45.950  63.360  1.00  0.00           H
ATOM   1770  HB2 LEU A 698      30.460  47.380  64.120  1.00  0.00           H
ATOM   1771  CG  LEU A 698      31.550  45.550  64.740  1.00  0.00           C
ATOM   1772  HG  LEU A 698      32.510  46.030  65.020  1.00  0.00           H
ATOM   1773  CD1 LEU A 698      30.740  45.380  65.970  1.00  0.00           C
ATOM   1774 HD11 LEU A 698      31.360  44.860  66.730  1.00  0.00           H
ATOM   1775 HD12 LEU A 698      29.780  44.860  65.770  1.00  0.00           H
ATOM   1776 HD13 LEU A 698      30.580  46.310  66.560  1.00  0.00           H
ATOM   1777  CD2 LEU A 698      31.950  44.140  64.160  1.00  0.00           C
ATOM   1778 HD21 LEU A 698      32.780  44.240  63.420  1.00  0.00           H
ATOM   1779 HD22 LEU A 698      31.080  43.760  63.580  1.00  0.00           H
ATOM   1780 HD23 LEU A 698      32.310  43.420  64.920  1.00  0.00           H
ATOM   1781  C   LEU A 698      30.810  47.460  61.400  1.00  0.00           C
ATOM   1782  O   LEU A 698      30.080  46.950  60.600  1.00  0.00           O
ATOM   1783  N   TRP A 699      31.060  48.820  61.410  1.00  0.00           N
ATOM   1784  HN  TRP A 699      31.770  49.080  62.070  1.00  0.00           H
ATOM   1785  CA  TRP A 699      30.500  49.790  60.400  1.00  0.00           C
ATOM   1786  HA  TRP A 699      29.460  49.500  60.320  1.00  0.00           H
ATOM   1787  CB  TRP A 699      30.620  51.190  60.930  1.00  0.00           C
ATOM   1788  HB1 TRP A 699      31.550  51.320  61.540  1.00  0.00           H
ATOM   1789  HB2 TRP A 699      29.830  51.170  61.700  1.00  0.00           H
ATOM   1790  CG  TRP A 699      30.490  52.420  60.140  1.00  0.00           C
ATOM   1791  CD1 TRP A 699      31.580  53.220  59.970  1.00  0.00           C
ATOM   1792  HD1 TRP A 699      32.570  52.940  60.310  1.00  0.00           H
ATOM   1793  NE1 TRP A 699      31.120  54.350  59.320  1.00  0.00           N
ATOM   1794  HE1 TRP A 699      31.710  55.000  58.910  1.00  0.00           H
ATOM   1795  CE2 TRP A 699      29.800  54.190  58.970  1.00  0.00           C
ATOM   1796  CD2 TRP A 699      29.390  52.930  59.430  1.00  0.00           C
ATOM   1797  CE3 TRP A 699      28.130  52.510  59.250  1.00  0.00           C
ATOM   1798  HE3 TRP A 699      27.770  51.620  59.770  1.00  0.00           H
ATOM   1799  CZ3 TRP A 699      27.240  53.290  58.560  1.00  0.00           C
ATOM   1800  HZ3 TRP A 699      26.220  52.940  58.550  1.00  0.00           H
ATOM   1801  CZ2 TRP A 699      28.880  55.000  58.220  1.00  0.00           C
ATOM   1802  HZ2 TRP A 699      29.140  56.000  57.920  1.00  0.00           H
ATOM   1803  CH2 TRP A 699      27.610  54.490  57.950  1.00  0.00           C
ATOM   1804  HH2 TRP A 699      26.880  55.120  57.480  1.00  0.00           H
ATOM   1805  C   TRP A 699      31.040  49.640  58.960  1.00  0.00           C
ATOM   1806  O   TRP A 699      30.310  49.620  57.940  1.00  0.00           O
ATOM   1807  N   THR A 700      32.360  49.520  58.920  1.00  0.00           N
ATOM   1808  HN  THR A 700      32.850  49.620  59.780  1.00  0.00           H
ATOM   1809  CA  THR A 700      33.170  49.240  57.710  1.00  0.00           C
ATOM   1810  HA  THR A 700      32.880  50.030  57.030  1.00  0.00           H
ATOM   1811  CB  THR A 700      34.650  49.270  58.040  1.00  0.00           C
ATOM   1812  HB  THR A 700      34.950  48.440  58.720  1.00  0.00           H
ATOM   1813  OG1 THR A 700      34.970  50.500  58.670  1.00  0.00           O
ATOM   1814  HG1 THR A 700      34.490  50.460  59.490  1.00  0.00           H
ATOM   1815  CG2 THR A 700      35.520  49.220  56.780  1.00  0.00           C
ATOM   1816 HG21 THR A 700      35.030  49.750  55.930  1.00  0.00           H
ATOM   1817 HG22 THR A 700      35.550  48.180  56.410  1.00  0.00           H
ATOM   1818 HG23 THR A 700      36.540  49.600  56.970  1.00  0.00           H
ATOM   1819  C   THR A 700      32.760  47.950  57.000  1.00  0.00           C
ATOM   1820  O   THR A 700      32.600  47.870  55.790  1.00  0.00           O
ATOM   1821  N   SER A 701      32.560  46.890  57.830  1.00  0.00           N
ATOM   1822  HN  SER A 701      32.670  47.010  58.820  1.00  0.00           H
ATOM   1823  CA  SER A 701      31.990  45.580  57.390  1.00  0.00           C
ATOM   1824  HA  SER A 701      32.690  45.130  56.720  1.00  0.00           H
ATOM   1825  CB  SER A 701      31.930  44.560  58.600  1.00  0.00           C
ATOM   1826  HB1 SER A 701      31.200  44.780  59.410  1.00  0.00           H
ATOM   1827  HB2 SER A 701      32.880  44.530  59.170  1.00  0.00           H
ATOM   1828  OG  SER A 701      31.710  43.260  58.050  1.00  0.00           O
ATOM   1829  HG1 SER A 701      32.510  42.980  57.600  1.00  0.00           H
ATOM   1830  C   SER A 701      30.680  45.760  56.750  1.00  0.00           C
ATOM   1831  O   SER A 701      30.490  45.290  55.630  1.00  0.00           O
ATOM   1832  N   PHE A 702      29.830  46.440  57.480  1.00  0.00           N
ATOM   1833  HN  PHE A 702      30.010  46.620  58.440  1.00  0.00           H
ATOM   1834  CA  PHE A 702      28.550  46.740  56.930  1.00  0.00           C
ATOM   1835  HA  PHE A 702      28.110  45.820  56.600  1.00  0.00           H
ATOM   1836  CB  PHE A 702      27.650  47.350  58.090  1.00  0.00           C
ATOM   1837  HB1 PHE A 702      28.180  48.080  58.750  1.00  0.00           H
ATOM   1838  HB2 PHE A 702      27.290  46.540  58.760  1.00  0.00           H
ATOM   1839  CG  PHE A 702      26.360  48.010  57.730  1.00  0.00           C
ATOM   1840  CD1 PHE A 702      26.410  49.290  57.180  1.00  0.00           C
ATOM   1841  HD1 PHE A 702      27.360  49.790  57.140  1.00  0.00           H
ATOM   1842  CE1 PHE A 702      25.230  49.850  56.670  1.00  0.00           C
ATOM   1843  HE1 PHE A 702      25.300  50.810  56.180  1.00  0.00           H
ATOM   1844  CZ  PHE A 702      23.960  49.300  56.910  1.00  0.00           C
ATOM   1845  HZ  PHE A 702      23.020  49.690  56.560  1.00  0.00           H
ATOM   1846  CD2 PHE A 702      25.040  47.480  58.040  1.00  0.00           C
ATOM   1847  HD2 PHE A 702      24.920  46.590  58.640  1.00  0.00           H
ATOM   1848  CE2 PHE A 702      23.890  48.050  57.560  1.00  0.00           C
ATOM   1849  HE2 PHE A 702      22.940  47.650  57.890  1.00  0.00           H
ATOM   1850  C   PHE A 702      28.620  47.560  55.640  1.00  0.00           C
ATOM   1851  O   PHE A 702      27.980  47.200  54.680  1.00  0.00           O
ATOM   1852  N   LEU A 703      29.410  48.650  55.450  1.00  0.00           N
ATOM   1853  HN  LEU A 703      29.770  49.090  56.260  1.00  0.00           H
ATOM   1854  CA  LEU A 703      29.490  49.460  54.250  1.00  0.00           C
ATOM   1855  HA  LEU A 703      28.500  49.770  53.950  1.00  0.00           H
ATOM   1856  CB  LEU A 703      30.450  50.760  54.580  1.00  0.00           C
ATOM   1857  HB1 LEU A 703      30.930  51.170  53.660  1.00  0.00           H
ATOM   1858  HB2 LEU A 703      31.240  50.550  55.330  1.00  0.00           H
ATOM   1859  CG  LEU A 703      29.690  51.930  55.230  1.00  0.00           C
ATOM   1860  HG  LEU A 703      28.940  51.640  55.990  1.00  0.00           H
ATOM   1861  CD1 LEU A 703      30.770  52.890  55.890  1.00  0.00           C
ATOM   1862 HD11 LEU A 703      31.330  52.270  56.610  1.00  0.00           H
ATOM   1863 HD12 LEU A 703      30.300  53.720  56.450  1.00  0.00           H
ATOM   1864 HD13 LEU A 703      31.510  53.220  55.140  1.00  0.00           H
ATOM   1865  CD2 LEU A 703      28.930  52.670  54.130  1.00  0.00           C
ATOM   1866 HD21 LEU A 703      28.180  51.980  53.690  1.00  0.00           H
ATOM   1867 HD22 LEU A 703      29.580  53.080  53.340  1.00  0.00           H
ATOM   1868 HD23 LEU A 703      28.500  53.540  54.680  1.00  0.00           H
ATOM   1869  C   LEU A 703      30.030  48.660  53.080  1.00  0.00           C
ATOM   1870  O   LEU A 703      29.530  48.780  52.000  1.00  0.00           O
ATOM   1871  N   CYS A 704      31.050  47.750  53.300  1.00  0.00           N
ATOM   1872  HN  CYS A 704      31.280  47.500  54.230  1.00  0.00           H
ATOM   1873  CA  CYS A 704      31.520  46.810  52.290  1.00  0.00           C
ATOM   1874  HA  CYS A 704      32.050  47.360  51.530  1.00  0.00           H
ATOM   1875  CB  CYS A 704      32.420  45.740  52.950  1.00  0.00           C
ATOM   1876  HB1 CYS A 704      32.570  44.770  52.420  1.00  0.00           H
ATOM   1877  HB2 CYS A 704      31.870  45.420  53.860  1.00  0.00           H
ATOM   1878  SG  CYS A 704      34.080  46.520  53.420  1.00  0.00           S
ATOM   1879  HG1 CYS A 704      33.640  47.540  54.140  1.00  0.00           H
ATOM   1880  C   CYS A 704      30.430  46.050  51.620  1.00  0.00           C
ATOM   1881  O   CYS A 704      30.460  45.920  50.420  1.00  0.00           O
ATOM   1882  N   ILE A 705      29.470  45.470  52.430  1.00  0.00           N
ATOM   1883  HN  ILE A 705      29.410  45.610  53.420  1.00  0.00           H
ATOM   1884  CA  ILE A 705      28.320  44.850  51.850  1.00  0.00           C
ATOM   1885  HA  ILE A 705      28.590  44.060  51.170  1.00  0.00           H
ATOM   1886  CB  ILE A 705      27.530  44.150  53.040  1.00  0.00           C
ATOM   1887  HB  ILE A 705      27.460  44.870  53.880  1.00  0.00           H
ATOM   1888  CG2 ILE A 705      26.110  43.630  52.590  1.00  0.00           C
ATOM   1889 HG21 ILE A 705      26.270  43.240  51.560  1.00  0.00           H
ATOM   1890 HG22 ILE A 705      25.420  44.490  52.500  1.00  0.00           H
ATOM   1891 HG23 ILE A 705      25.640  42.930  53.320  1.00  0.00           H
ATOM   1892  CG1 ILE A 705      28.350  42.980  53.580  1.00  0.00           C
ATOM   1893 HG11 ILE A 705      29.440  43.170  53.670  1.00  0.00           H
ATOM   1894 HG12 ILE A 705      28.310  42.330  52.680  1.00  0.00           H
ATOM   1895  CD  ILE A 705      27.820  42.130  54.710  1.00  0.00           C
ATOM   1896  HD1 ILE A 705      26.930  41.560  54.360  1.00  0.00           H
ATOM   1897  HD2 ILE A 705      27.510  42.780  55.560  1.00  0.00           H
ATOM   1898  HD3 ILE A 705      28.580  41.420  55.130  1.00  0.00           H
ATOM   1899  C   ILE A 705      27.340  45.650  51.020  1.00  0.00           C
ATOM   1900  O   ILE A 705      26.850  45.240  49.970  1.00  0.00           O
ATOM   1901  N   VAL A 706      27.100  46.910  51.410  1.00  0.00           N
ATOM   1902  HN  VAL A 706      27.400  47.270  52.290  1.00  0.00           H
ATOM   1903  CA  VAL A 706      26.440  47.920  50.600  1.00  0.00           C
ATOM   1904  HA  VAL A 706      25.450  47.530  50.420  1.00  0.00           H
ATOM   1905  CB  VAL A 706      26.380  49.340  51.370  1.00  0.00           C
ATOM   1906  HB  VAL A 706      27.360  49.800  51.610  1.00  0.00           H
ATOM   1907  CG1 VAL A 706      25.570  50.290  50.520  1.00  0.00           C
ATOM   1908 HG11 VAL A 706      26.090  50.490  49.560  1.00  0.00           H
ATOM   1909 HG12 VAL A 706      25.470  51.280  51.020  1.00  0.00           H
ATOM   1910 HG13 VAL A 706      24.560  49.850  50.390  1.00  0.00           H
ATOM   1911  CG2 VAL A 706      25.510  49.180  52.620  1.00  0.00           C
ATOM   1912 HG21 VAL A 706      24.600  48.560  52.430  1.00  0.00           H
ATOM   1913 HG22 VAL A 706      25.290  50.150  53.110  1.00  0.00           H
ATOM   1914 HG23 VAL A 706      26.120  48.640  53.370  1.00  0.00           H
ATOM   1915  C   VAL A 706      27.090  48.170  49.250  1.00  0.00           C
ATOM   1916  O   VAL A 706      26.460  48.160  48.190  1.00  0.00           O
ATOM   1917  N   LEU A 707      28.410  48.300  49.310  1.00  0.00           N
ATOM   1918  HN  LEU A 707      28.830  48.450  50.200  1.00  0.00           H
ATOM   1919  CA  LEU A 707      29.260  48.300  48.060  1.00  0.00           C
ATOM   1920  HA  LEU A 707      28.760  49.000  47.400  1.00  0.00           H
ATOM   1921  CB  LEU A 707      30.650  48.780  48.490  1.00  0.00           C
ATOM   1922  HB1 LEU A 707      31.270  48.800  47.570  1.00  0.00           H
ATOM   1923  HB2 LEU A 707      31.100  48.120  49.270  1.00  0.00           H
ATOM   1924  CG  LEU A 707      30.790  50.150  49.140  1.00  0.00           C
ATOM   1925  HG  LEU A 707      30.140  50.160  50.050  1.00  0.00           H
ATOM   1926  CD1 LEU A 707      32.240  50.400  49.630  1.00  0.00           C
ATOM   1927 HD11 LEU A 707      32.320  51.200  50.400  1.00  0.00           H
ATOM   1928 HD12 LEU A 707      32.830  50.780  48.760  1.00  0.00           H
ATOM   1929 HD13 LEU A 707      32.710  49.550  50.150  1.00  0.00           H
ATOM   1930  CD2 LEU A 707      30.250  51.370  48.390  1.00  0.00           C
ATOM   1931 HD21 LEU A 707      29.150  51.440  48.230  1.00  0.00           H
ATOM   1932 HD22 LEU A 707      30.730  51.510  47.390  1.00  0.00           H
ATOM   1933 HD23 LEU A 707      30.430  52.220  49.100  1.00  0.00           H
ATOM   1934  C   LEU A 707      29.280  46.950  47.390  1.00  0.00           C
ATOM   1935  O   LEU A 707      29.420  46.890  46.200  1.00  0.00           O
ATOM   1936  N   VAL A 708      29.140  45.800  48.050  1.00  0.00           N
ATOM   1937  HN  VAL A 708      29.350  45.790  49.030  1.00  0.00           H
ATOM   1938  CA  VAL A 708      28.790  44.580  47.280  1.00  0.00           C
ATOM   1939  HA  VAL A 708      29.560  44.490  46.530  1.00  0.00           H
ATOM   1940  CB  VAL A 708      28.780  43.290  48.160  1.00  0.00           C
ATOM   1941  HB  VAL A 708      28.130  43.470  49.040  1.00  0.00           H
ATOM   1942  CG1 VAL A 708      28.410  41.990  47.380  1.00  0.00           C
ATOM   1943 HG11 VAL A 708      28.970  42.070  46.420  1.00  0.00           H
ATOM   1944 HG12 VAL A 708      27.310  42.100  47.270  1.00  0.00           H
ATOM   1945 HG13 VAL A 708      28.610  41.020  47.870  1.00  0.00           H
ATOM   1946  CG2 VAL A 708      30.230  43.080  48.700  1.00  0.00           C
ATOM   1947 HG21 VAL A 708      30.650  44.070  48.990  1.00  0.00           H
ATOM   1948 HG22 VAL A 708      30.790  42.730  47.810  1.00  0.00           H
ATOM   1949 HG23 VAL A 708      30.180  42.340  49.520  1.00  0.00           H
ATOM   1950  C   VAL A 708      27.480  44.600  46.510  1.00  0.00           C
ATOM   1951  O   VAL A 708      27.510  44.170  45.310  1.00  0.00           O
ATOM   1952  N   ALA A 709      26.340  45.040  47.140  1.00  0.00           N
ATOM   1953  HN  ALA A 709      26.360  45.420  48.060  1.00  0.00           H
ATOM   1954  CA  ALA A 709      25.110  45.210  46.550  1.00  0.00           C
ATOM   1955  HA  ALA A 709      24.720  44.310  46.110  1.00  0.00           H
ATOM   1956  CB  ALA A 709      24.130  45.580  47.730  1.00  0.00           C
ATOM   1957  HB1 ALA A 709      24.180  44.800  48.530  1.00  0.00           H
ATOM   1958  HB2 ALA A 709      23.120  45.580  47.270  1.00  0.00           H
ATOM   1959  HB3 ALA A 709      24.370  46.540  48.230  1.00  0.00           H
ATOM   1960  C   ALA A 709      25.050  46.250  45.370  1.00  0.00           C
ATOM   1961  O   ALA A 709      24.450  45.940  44.340  1.00  0.00           O
ATOM   1962  N   THR A 710      25.570  47.460  45.490  1.00  0.00           N
ATOM   1963  HN  THR A 710      25.960  47.760  46.350  1.00  0.00           H
ATOM   1964  CA  THR A 710      25.550  48.480  44.420  1.00  0.00           C
ATOM   1965  HA  THR A 710      25.290  47.910  43.540  1.00  0.00           H
ATOM   1966  CB  THR A 710      24.590  49.540  44.520  1.00  0.00           C
ATOM   1967  HB  THR A 710      23.590  49.260  44.940  1.00  0.00           H
ATOM   1968  OG1 THR A 710      24.420  50.340  43.350  1.00  0.00           O
ATOM   1969  HG1 THR A 710      23.780  49.930  42.770  1.00  0.00           H
ATOM   1970  CG2 THR A 710      25.010  50.530  45.650  1.00  0.00           C
ATOM   1971 HG21 THR A 710      24.950  50.030  46.640  1.00  0.00           H
ATOM   1972 HG22 THR A 710      24.270  51.350  45.610  1.00  0.00           H
ATOM   1973 HG23 THR A 710      25.990  51.000  45.430  1.00  0.00           H
ATOM   1974  C   THR A 710      26.910  49.010  44.040  1.00  0.00           C
ATOM   1975  O   THR A 710      27.820  49.290  44.820  1.00  0.00           O
ATOM   1976  N   ASP A 711      27.090  49.140  42.730  1.00  0.00           N
ATOM   1977  HN  ASP A 711      26.320  48.920  42.130  1.00  0.00           H
ATOM   1978  CA  ASP A 711      28.470  49.220  42.200  1.00  0.00           C
ATOM   1979  HA  ASP A 711      29.140  48.590  42.760  1.00  0.00           H
ATOM   1980  CB  ASP A 711      28.540  48.660  40.750  1.00  0.00           C
ATOM   1981  HB1 ASP A 711      27.700  49.140  40.180  1.00  0.00           H
ATOM   1982  HB2 ASP A 711      28.330  47.570  40.760  1.00  0.00           H
ATOM   1983  CG  ASP A 711      29.950  48.810  40.030  1.00  0.00           C
ATOM   1984  OD1 ASP A 711      29.890  48.810  38.800  1.00  0.00           O
ATOM   1985  OD2 ASP A 711      30.980  48.810  40.740  1.00  0.00           O
ATOM   1986  C   ASP A 711      29.040  50.690  42.250  1.00  0.00           C
ATOM   1987  O   ASP A 711      28.470  51.580  41.670  1.00  0.00           O
ATOM   1988  N   ALA A 712      30.250  50.840  42.880  1.00  0.00           N
ATOM   1989  HN  ALA A 712      30.620  50.040  43.340  1.00  0.00           H
ATOM   1990  CA  ALA A 712      31.050  51.990  43.150  1.00  0.00           C
ATOM   1991  HA  ALA A 712      30.510  52.870  42.820  1.00  0.00           H
ATOM   1992  CB  ALA A 712      31.420  52.150  44.700  1.00  0.00           C
ATOM   1993  HB1 ALA A 712      31.950  53.090  44.960  1.00  0.00           H
ATOM   1994  HB2 ALA A 712      32.040  51.330  45.110  1.00  0.00           H
ATOM   1995  HB3 ALA A 712      30.480  52.130  45.280  1.00  0.00           H
ATOM   1996  C   ALA A 712      32.360  51.960  42.380  1.00  0.00           C
ATOM   1997  O   ALA A 712      33.160  52.840  42.630  1.00  0.00           O
ATOM   1998  N   SER A 713      32.590  51.060  41.350  1.00  0.00           N
ATOM   1999  HN  SER A 713      31.850  50.440  41.090  1.00  0.00           H
ATOM   2000  CA  SER A 713      33.720  51.060  40.460  1.00  0.00           C
ATOM   2001  HA  SER A 713      34.550  50.950  41.160  1.00  0.00           H
ATOM   2002  CB  SER A 713      33.670  49.900  39.500  1.00  0.00           C
ATOM   2003  HB1 SER A 713      34.480  49.910  38.730  1.00  0.00           H
ATOM   2004  HB2 SER A 713      32.670  49.830  39.020  1.00  0.00           H
ATOM   2005  OG  SER A 713      33.750  48.690  40.210  1.00  0.00           O
ATOM   2006  HG1 SER A 713      32.950  48.650  40.750  1.00  0.00           H
ATOM   2007  C   SER A 713      33.870  52.410  39.690  1.00  0.00           C
ATOM   2008  O   SER A 713      34.940  52.960  39.640  1.00  0.00           O
ATOM   2009  N   SER A 714      32.780  53.080  39.230  1.00  0.00           N
ATOM   2010  HN  SER A 714      31.860  52.680  39.190  1.00  0.00           H
ATOM   2011  CA  SER A 714      32.870  54.410  38.700  1.00  0.00           C
ATOM   2012  HA  SER A 714      33.750  54.450  38.070  1.00  0.00           H
ATOM   2013  CB  SER A 714      31.600  54.860  37.960  1.00  0.00           C
ATOM   2014  HB1 SER A 714      31.470  54.080  37.180  1.00  0.00           H
ATOM   2015  HB2 SER A 714      31.730  55.870  37.520  1.00  0.00           H
ATOM   2016  OG  SER A 714      30.490  54.750  38.840  1.00  0.00           O
ATOM   2017  HG1 SER A 714      30.240  55.650  39.020  1.00  0.00           H
ATOM   2018  C   SER A 714      33.290  55.490  39.720  1.00  0.00           C
ATOM   2019  O   SER A 714      34.030  56.420  39.420  1.00  0.00           O
ATOM   2020  N   LEU A 715      32.830  55.370  41.000  1.00  0.00           N
ATOM   2021  HN  LEU A 715      32.300  54.590  41.330  1.00  0.00           H
ATOM   2022  CA  LEU A 715      33.050  56.380  42.020  1.00  0.00           C
ATOM   2023  HA  LEU A 715      32.860  57.350  41.570  1.00  0.00           H
ATOM   2024  CB  LEU A 715      32.180  56.090  43.300  1.00  0.00           C
ATOM   2025  HB1 LEU A 715      32.540  55.150  43.750  1.00  0.00           H
ATOM   2026  HB2 LEU A 715      31.160  55.830  42.940  1.00  0.00           H
ATOM   2027  CG  LEU A 715      32.010  57.260  44.280  1.00  0.00           C
ATOM   2028  HG  LEU A 715      33.060  57.560  44.500  1.00  0.00           H
ATOM   2029  CD1 LEU A 715      31.230  58.450  43.790  1.00  0.00           C
ATOM   2030 HD11 LEU A 715      30.180  58.080  43.660  1.00  0.00           H
ATOM   2031 HD12 LEU A 715      31.700  59.020  42.960  1.00  0.00           H
ATOM   2032 HD13 LEU A 715      30.950  59.190  44.570  1.00  0.00           H
ATOM   2033  CD2 LEU A 715      31.430  56.800  45.610  1.00  0.00           C
ATOM   2034 HD21 LEU A 715      30.540  56.190  45.300  1.00  0.00           H
ATOM   2035 HD22 LEU A 715      31.110  57.700  46.170  1.00  0.00           H
ATOM   2036 HD23 LEU A 715      32.100  56.160  46.210  1.00  0.00           H
ATOM   2037  C   LEU A 715      34.570  56.550  42.380  1.00  0.00           C
ATOM   2038  O   LEU A 715      35.190  57.640  42.540  1.00  0.00           O
ATOM   2039  N   VAL A 716      35.330  55.440  42.310  1.00  0.00           N
ATOM   2040  HN  VAL A 716      34.990  54.520  42.080  1.00  0.00           H
ATOM   2041  CA  VAL A 716      36.790  55.390  42.690  1.00  0.00           C
ATOM   2042  HA  VAL A 716      37.160  56.270  43.190  1.00  0.00           H
ATOM   2043  CB  VAL A 716      37.210  54.150  43.530  1.00  0.00           C
ATOM   2044  HB  VAL A 716      38.290  54.150  43.800  1.00  0.00           H
ATOM   2045  CG1 VAL A 716      36.440  54.240  44.760  1.00  0.00           C
ATOM   2046 HG11 VAL A 716      36.800  55.110  45.370  1.00  0.00           H
ATOM   2047 HG12 VAL A 716      36.580  53.370  45.430  1.00  0.00           H
ATOM   2048 HG13 VAL A 716      35.350  54.350  44.580  1.00  0.00           H
ATOM   2049  CG2 VAL A 716      36.840  52.840  42.770  1.00  0.00           C
ATOM   2050 HG21 VAL A 716      35.780  52.880  42.440  1.00  0.00           H
ATOM   2051 HG22 VAL A 716      36.910  52.040  43.540  1.00  0.00           H
ATOM   2052 HG23 VAL A 716      37.580  52.630  41.970  1.00  0.00           H
ATOM   2053  C   VAL A 716      37.580  55.480  41.440  1.00  0.00           C
ATOM   2054  O   VAL A 716      38.830  55.290  41.340  1.00  0.00           O
ATOM   2055  N   CYS A 717      36.860  55.860  40.350  1.00  0.00           N
ATOM   2056  HN  CYS A 717      35.890  56.050  40.400  1.00  0.00           H
ATOM   2057  CA  CYS A 717      37.550  56.390  39.190  1.00  0.00           C
ATOM   2058  HA  CYS A 717      38.610  56.220  39.240  1.00  0.00           H
ATOM   2059  CB  CYS A 717      36.970  55.650  37.940  1.00  0.00           C
ATOM   2060  HB1 CYS A 717      37.450  55.950  37.000  1.00  0.00           H
ATOM   2061  HB2 CYS A 717      35.870  55.760  37.920  1.00  0.00           H
ATOM   2062  SG  CYS A 717      37.250  53.830  37.930  1.00  0.00           S
ATOM   2063  HG1 CYS A 717      36.050  53.410  38.340  1.00  0.00           H
ATOM   2064  C   CYS A 717      37.270  57.910  39.050  1.00  0.00           C
ATOM   2065  O   CYS A 717      37.650  58.540  38.030  1.00  0.00           O
ATOM   2066  N   TYR A 718      36.630  58.510  40.120  1.00  0.00           N
ATOM   2067  HN  TYR A 718      35.960  58.060  40.700  1.00  0.00           H
ATOM   2068  CA  TYR A 718      36.640  59.980  40.280  1.00  0.00           C
ATOM   2069  HA  TYR A 718      37.040  60.520  39.430  1.00  0.00           H
ATOM   2070  CB  TYR A 718      35.240  60.570  40.540  1.00  0.00           C
ATOM   2071  HB1 TYR A 718      35.270  61.680  40.530  1.00  0.00           H
ATOM   2072  HB2 TYR A 718      34.930  60.300  41.570  1.00  0.00           H
ATOM   2073  CG  TYR A 718      34.160  60.130  39.590  1.00  0.00           C
ATOM   2074  CD1 TYR A 718      34.240  60.340  38.220  1.00  0.00           C
ATOM   2075  HD1 TYR A 718      35.070  60.860  37.760  1.00  0.00           H
ATOM   2076  CE1 TYR A 718      33.190  59.920  37.370  1.00  0.00           C
ATOM   2077  HE1 TYR A 718      33.230  60.090  36.310  1.00  0.00           H
ATOM   2078  CZ  TYR A 718      32.030  59.370  37.910  1.00  0.00           C
ATOM   2079  OH  TYR A 718      31.020  58.870  37.050  1.00  0.00           O
ATOM   2080  HH  TYR A 718      31.450  58.840  36.190  1.00  0.00           H
ATOM   2081  CD2 TYR A 718      32.950  59.610  40.150  1.00  0.00           C
ATOM   2082  HD2 TYR A 718      32.920  59.470  41.210  1.00  0.00           H
ATOM   2083  CE2 TYR A 718      31.870  59.230  39.260  1.00  0.00           C
ATOM   2084  HE2 TYR A 718      31.010  58.700  39.640  1.00  0.00           H
ATOM   2085  C   TYR A 718      37.630  60.510  41.380  1.00  0.00           C
ATOM   2086  O   TYR A 718      37.680  61.680  41.680  1.00  0.00           O
ATOM   2087  N   ILE A 719      38.400  59.640  41.990  1.00  0.00           N
ATOM   2088  HN  ILE A 719      38.280  58.650  41.930  1.00  0.00           H
ATOM   2089  CA  ILE A 719      39.440  59.990  42.870  1.00  0.00           C
ATOM   2090  HA  ILE A 719      39.120  60.830  43.470  1.00  0.00           H
ATOM   2091  CB  ILE A 719      39.920  58.880  43.850  1.00  0.00           C
ATOM   2092  HB  ILE A 719      40.190  58.050  43.160  1.00  0.00           H
ATOM   2093  CG2 ILE A 719      41.190  59.330  44.650  1.00  0.00           C
ATOM   2094 HG21 ILE A 719      41.060  60.260  45.240  1.00  0.00           H
ATOM   2095 HG22 ILE A 719      42.030  59.440  43.930  1.00  0.00           H
ATOM   2096 HG23 ILE A 719      41.440  58.530  45.360  1.00  0.00           H
ATOM   2097  CG1 ILE A 719      38.790  58.480  44.820  1.00  0.00           C
ATOM   2098 HG11 ILE A 719      37.840  58.320  44.270  1.00  0.00           H
ATOM   2099 HG12 ILE A 719      38.700  59.290  45.570  1.00  0.00           H
ATOM   2100  CD  ILE A 719      39.170  57.230  45.660  1.00  0.00           C
ATOM   2101  HD1 ILE A 719      39.110  56.260  45.110  1.00  0.00           H
ATOM   2102  HD2 ILE A 719      38.450  57.150  46.500  1.00  0.00           H
ATOM   2103  HD3 ILE A 719      40.190  57.360  46.080  1.00  0.00           H
ATOM   2104  C   ILE A 719      40.620  60.660  42.090  1.00  0.00           C
ATOM   2105  O   ILE A 719      41.130  61.720  42.450  1.00  0.00           O
ATOM   2106  N   THR A 720      41.010  60.080  40.930  1.00  0.00           N
ATOM   2107  HN  THR A 720      40.560  59.210  40.690  1.00  0.00           H
ATOM   2108  CA  THR A 720      42.060  60.550  40.050  1.00  0.00           C
ATOM   2109  HA  THR A 720      42.040  60.000  39.130  1.00  0.00           H
ATOM   2110  CB  THR A 720      42.030  62.100  39.610  1.00  0.00           C
ATOM   2111  HB  THR A 720      42.580  62.120  38.650  1.00  0.00           H
ATOM   2112  OG1 THR A 720      42.720  62.940  40.430  1.00  0.00           O
ATOM   2113  HG1 THR A 720      42.270  62.830  41.270  1.00  0.00           H
ATOM   2114  CG2 THR A 720      40.590  62.560  39.220  1.00  0.00           C
ATOM   2115 HG21 THR A 720      40.400  63.610  39.550  1.00  0.00           H
ATOM   2116 HG22 THR A 720      39.870  61.780  39.500  1.00  0.00           H
ATOM   2117 HG23 THR A 720      40.510  62.600  38.100  1.00  0.00           H
ATOM   2118  C   THR A 720      43.440  60.200  40.610  1.00  0.00           C
ATOM   2119  O   THR A 720      43.700  60.130  41.800  1.00  0.00           O
ATOM   2120  N   ARG A 721      44.480  59.960  39.720  1.00  0.00           N
ATOM   2121  HN  ARG A 721      44.330  59.900  38.730  1.00  0.00           H
ATOM   2122  CA  ARG A 721      45.800  59.590  40.120  1.00  0.00           C
ATOM   2123  HA  ARG A 721      45.620  58.810  40.850  1.00  0.00           H
ATOM   2124  CB  ARG A 721      46.590  58.950  38.920  1.00  0.00           C
ATOM   2125  HB1 ARG A 721      46.440  59.600  38.030  1.00  0.00           H
ATOM   2126  HB2 ARG A 721      46.030  58.030  38.670  1.00  0.00           H
ATOM   2127  CG  ARG A 721      48.090  58.600  39.100  1.00  0.00           C
ATOM   2128  HG1 ARG A 721      48.800  59.440  39.250  1.00  0.00           H
ATOM   2129  HG2 ARG A 721      48.430  58.280  38.100  1.00  0.00           H
ATOM   2130  CD  ARG A 721      48.390  57.540  40.200  1.00  0.00           C
ATOM   2131  HD1 ARG A 721      48.400  56.500  39.820  1.00  0.00           H
ATOM   2132  HD2 ARG A 721      47.580  57.630  40.950  1.00  0.00           H
ATOM   2133  NE  ARG A 721      49.740  57.790  40.800  1.00  0.00           N
ATOM   2134  HE  ARG A 721      50.300  58.420  40.260  1.00  0.00           H
ATOM   2135  CZ  ARG A 721      50.200  57.280  41.950  1.00  0.00           C
ATOM   2136  NH1 ARG A 721      49.480  56.390  42.640  1.00  0.00           N
ATOM   2137 HH11 ARG A 721      48.670  55.950  42.230  1.00  0.00           H
ATOM   2138 HH12 ARG A 721      50.120  55.810  43.140  1.00  0.00           H
ATOM   2139  NH2 ARG A 721      51.430  57.420  42.270  1.00  0.00           N
ATOM   2140 HH21 ARG A 721      51.910  58.020  41.620  1.00  0.00           H
ATOM   2141 HH22 ARG A 721      51.780  56.800  42.970  1.00  0.00           H
ATOM   2142  C   ARG A 721      46.660  60.620  40.870  1.00  0.00           C
ATOM   2143  O   ARG A 721      47.460  60.250  41.680  1.00  0.00           O
ATOM   2144  N   PHE A 722      46.440  61.900  40.510  1.00  0.00           N
ATOM   2145  HN  PHE A 722      45.730  62.120  39.850  1.00  0.00           H
ATOM   2146  CA  PHE A 722      47.130  63.030  41.170  1.00  0.00           C
ATOM   2147  HA  PHE A 722      48.180  62.830  41.010  1.00  0.00           H
ATOM   2148  CB  PHE A 722      46.760  64.380  40.450  1.00  0.00           C
ATOM   2149  HB1 PHE A 722      45.650  64.530  40.450  1.00  0.00           H
ATOM   2150  HB2 PHE A 722      47.070  64.270  39.380  1.00  0.00           H
ATOM   2151  CG  PHE A 722      47.290  65.610  41.110  1.00  0.00           C
ATOM   2152  CD1 PHE A 722      48.630  65.930  40.830  1.00  0.00           C
ATOM   2153  HD1 PHE A 722      49.190  65.200  40.260  1.00  0.00           H
ATOM   2154  CE1 PHE A 722      49.160  67.170  41.260  1.00  0.00           C
ATOM   2155  HE1 PHE A 722      50.210  67.390  41.090  1.00  0.00           H
ATOM   2156  CZ  PHE A 722      48.380  68.050  41.990  1.00  0.00           C
ATOM   2157  HZ  PHE A 722      48.760  68.970  42.370  1.00  0.00           H
ATOM   2158  CD2 PHE A 722      46.510  66.480  41.880  1.00  0.00           C
ATOM   2159  HD2 PHE A 722      45.480  66.200  42.050  1.00  0.00           H
ATOM   2160  CE2 PHE A 722      47.040  67.710  42.290  1.00  0.00           C
ATOM   2161  HE2 PHE A 722      46.350  68.400  42.750  1.00  0.00           H
ATOM   2162  C   PHE A 722      46.760  63.040  42.690  1.00  0.00           C
ATOM   2163  O   PHE A 722      47.530  63.350  43.560  1.00  0.00           O
ATOM   2164  N   THR A 723      45.440  62.680  43.040  1.00  0.00           N
ATOM   2165  HN  THR A 723      44.630  62.640  42.480  1.00  0.00           H
ATOM   2166  CA  THR A 723      45.010  62.480  44.400  1.00  0.00           C
ATOM   2167  HA  THR A 723      45.360  63.360  44.930  1.00  0.00           H
ATOM   2168  CB  THR A 723      43.450  62.310  44.400  1.00  0.00           C
ATOM   2169  HB  THR A 723      43.240  61.330  43.940  1.00  0.00           H
ATOM   2170  OG1 THR A 723      42.840  63.320  43.610  1.00  0.00           O
ATOM   2171  HG1 THR A 723      42.010  62.900  43.410  1.00  0.00           H
ATOM   2172  CG2 THR A 723      42.850  62.320  45.810  1.00  0.00           C
ATOM   2173 HG21 THR A 723      41.730  62.370  45.820  1.00  0.00           H
ATOM   2174 HG22 THR A 723      43.280  63.190  46.360  1.00  0.00           H
ATOM   2175 HG23 THR A 723      43.210  61.460  46.400  1.00  0.00           H
ATOM   2176  C   THR A 723      45.740  61.330  45.080  1.00  0.00           C
ATOM   2177  O   THR A 723      46.320  61.430  46.160  1.00  0.00           O
ATOM   2178  N   GLU A 724      45.870  60.170  44.370  1.00  0.00           N
ATOM   2179  HN  GLU A 724      45.410  60.140  43.490  1.00  0.00           H
ATOM   2180  CA  GLU A 724      46.580  59.030  44.820  1.00  0.00           C
ATOM   2181  HA  GLU A 724      46.090  58.860  45.770  1.00  0.00           H
ATOM   2182  CB  GLU A 724      46.520  57.870  43.790  1.00  0.00           C
ATOM   2183  HB1 GLU A 724      47.060  57.030  44.280  1.00  0.00           H
ATOM   2184  HB2 GLU A 724      47.070  58.180  42.880  1.00  0.00           H
ATOM   2185  CG  GLU A 724      45.070  57.390  43.530  1.00  0.00           C
ATOM   2186  HG1 GLU A 724      44.480  58.120  42.930  1.00  0.00           H
ATOM   2187  HG2 GLU A 724      44.540  57.160  44.480  1.00  0.00           H
ATOM   2188  CD  GLU A 724      45.180  56.060  42.760  1.00  0.00           C
ATOM   2189  OE1 GLU A 724      44.920  54.980  43.420  1.00  0.00           O
ATOM   2190  OE2 GLU A 724      45.480  56.040  41.550  1.00  0.00           O
ATOM   2191  C   GLU A 724      48.090  59.180  45.070  1.00  0.00           C
ATOM   2192  O   GLU A 724      48.660  58.700  46.010  1.00  0.00           O
ATOM   2193  N   GLU A 725      48.920  59.930  44.290  1.00  0.00           N
ATOM   2194  HN  GLU A 725      48.540  60.350  43.470  1.00  0.00           H
ATOM   2195  CA  GLU A 725      50.340  60.130  44.580  1.00  0.00           C
ATOM   2196  HA  GLU A 725      50.840  59.180  44.660  1.00  0.00           H
ATOM   2197  CB  GLU A 725      51.050  60.890  43.540  1.00  0.00           C
ATOM   2198  HB1 GLU A 725      50.740  61.950  43.360  1.00  0.00           H
ATOM   2199  HB2 GLU A 725      50.830  60.380  42.590  1.00  0.00           H
ATOM   2200  CG  GLU A 725      52.620  60.910  43.730  1.00  0.00           C
ATOM   2201  HG1 GLU A 725      52.970  59.880  43.940  1.00  0.00           H
ATOM   2202  HG2 GLU A 725      52.850  61.780  44.380  1.00  0.00           H
ATOM   2203  CD  GLU A 725      53.450  61.250  42.470  1.00  0.00           C
ATOM   2204  OE1 GLU A 725      53.510  62.430  42.060  1.00  0.00           O
ATOM   2205  OE2 GLU A 725      54.090  60.410  41.800  1.00  0.00           O
ATOM   2206  C   GLU A 725      50.670  60.830  45.890  1.00  0.00           C
ATOM   2207  O   GLU A 725      51.340  60.180  46.680  1.00  0.00           O
ATOM   2208  N   ALA A 726      50.000  61.930  46.230  1.00  0.00           N
ATOM   2209  HN  ALA A 726      49.360  62.320  45.590  1.00  0.00           H
ATOM   2210  CA  ALA A 726      50.010  62.500  47.520  1.00  0.00           C
ATOM   2211  HA  ALA A 726      51.020  62.870  47.670  1.00  0.00           H
ATOM   2212  CB  ALA A 726      48.940  63.600  47.550  1.00  0.00           C
ATOM   2213  HB1 ALA A 726      49.160  64.300  48.390  1.00  0.00           H
ATOM   2214  HB2 ALA A 726      47.930  63.240  47.770  1.00  0.00           H
ATOM   2215  HB3 ALA A 726      48.970  64.310  46.690  1.00  0.00           H
ATOM   2216  C   ALA A 726      49.650  61.640  48.680  1.00  0.00           C
ATOM   2217  O   ALA A 726      50.260  61.730  49.780  1.00  0.00           O
ATOM   2218  N   PHE A 727      48.680  60.640  48.450  1.00  0.00           N
ATOM   2219  HN  PHE A 727      48.350  60.510  47.520  1.00  0.00           H
ATOM   2220  CA  PHE A 727      48.250  59.770  49.530  1.00  0.00           C
ATOM   2221  HA  PHE A 727      48.230  60.270  50.490  1.00  0.00           H
ATOM   2222  CB  PHE A 727      46.800  59.160  49.380  1.00  0.00           C
ATOM   2223  HB1 PHE A 727      46.620  58.160  49.840  1.00  0.00           H
ATOM   2224  HB2 PHE A 727      46.670  59.060  48.280  1.00  0.00           H
ATOM   2225  CG  PHE A 727      45.860  60.080  49.870  1.00  0.00           C
ATOM   2226  CD1 PHE A 727      45.130  60.920  49.040  1.00  0.00           C
ATOM   2227  HD1 PHE A 727      45.120  60.760  47.970  1.00  0.00           H
ATOM   2228  CE1 PHE A 727      44.340  61.920  49.520  1.00  0.00           C
ATOM   2229  HE1 PHE A 727      43.870  62.590  48.810  1.00  0.00           H
ATOM   2230  CZ  PHE A 727      44.370  62.220  50.970  1.00  0.00           C
ATOM   2231  HZ  PHE A 727      43.830  63.030  51.440  1.00  0.00           H
ATOM   2232  CD2 PHE A 727      45.760  60.220  51.250  1.00  0.00           C
ATOM   2233  HD2 PHE A 727      46.360  59.580  51.860  1.00  0.00           H
ATOM   2234  CE2 PHE A 727      45.030  61.280  51.820  1.00  0.00           C
ATOM   2235  HE2 PHE A 727      45.030  61.370  52.900  1.00  0.00           H
ATOM   2236  C   PHE A 727      49.280  58.610  49.790  1.00  0.00           C
ATOM   2237  O   PHE A 727      49.470  58.270  50.940  1.00  0.00           O
ATOM   2238  N   ALA A 728      49.940  58.030  48.790  1.00  0.00           N
ATOM   2239  HN  ALA A 728      49.660  58.340  47.870  1.00  0.00           H
ATOM   2240  CA  ALA A 728      51.100  57.170  48.920  1.00  0.00           C
ATOM   2241  HA  ALA A 728      50.710  56.380  49.550  1.00  0.00           H
ATOM   2242  CB  ALA A 728      51.500  56.640  47.490  1.00  0.00           C
ATOM   2243  HB1 ALA A 728      52.490  56.160  47.570  1.00  0.00           H
ATOM   2244  HB2 ALA A 728      51.580  57.540  46.830  1.00  0.00           H
ATOM   2245  HB3 ALA A 728      50.820  55.860  47.100  1.00  0.00           H
ATOM   2246  C   ALA A 728      52.340  57.810  49.530  1.00  0.00           C
ATOM   2247  O   ALA A 728      52.940  57.220  50.410  1.00  0.00           O
ATOM   2248  N   ALA A 729      52.720  58.980  49.040  1.00  0.00           N
ATOM   2249  HN  ALA A 729      52.190  59.230  48.240  1.00  0.00           H
ATOM   2250  CA  ALA A 729      53.790  59.900  49.420  1.00  0.00           C
ATOM   2251  HA  ALA A 729      54.720  59.390  49.190  1.00  0.00           H
ATOM   2252  CB  ALA A 729      53.850  61.230  48.650  1.00  0.00           C
ATOM   2253  HB1 ALA A 729      53.600  61.150  47.570  1.00  0.00           H
ATOM   2254  HB2 ALA A 729      54.910  61.500  48.790  1.00  0.00           H
ATOM   2255  HB3 ALA A 729      53.070  61.900  49.090  1.00  0.00           H
ATOM   2256  C   ALA A 729      53.590  60.140  50.910  1.00  0.00           C
ATOM   2257  O   ALA A 729      54.540  60.010  51.670  1.00  0.00           O
ATOM   2258  N   LEU A 730      52.370  60.460  51.410  1.00  0.00           N
ATOM   2259  HN  LEU A 730      51.700  60.570  50.690  1.00  0.00           H
ATOM   2260  CA  LEU A 730      52.050  60.700  52.730  1.00  0.00           C
ATOM   2261  HA  LEU A 730      52.640  61.540  53.100  1.00  0.00           H
ATOM   2262  CB  LEU A 730      50.550  60.970  52.790  1.00  0.00           C
ATOM   2263  HB1 LEU A 730      49.820  60.290  52.310  1.00  0.00           H
ATOM   2264  HB2 LEU A 730      50.520  61.940  52.230  1.00  0.00           H
ATOM   2265  CG  LEU A 730      49.990  61.270  54.190  1.00  0.00           C
ATOM   2266  HG  LEU A 730      50.310  60.520  54.940  1.00  0.00           H
ATOM   2267  CD1 LEU A 730      50.550  62.630  54.700  1.00  0.00           C
ATOM   2268 HD11 LEU A 730      50.180  62.900  55.710  1.00  0.00           H
ATOM   2269 HD12 LEU A 730      50.330  63.500  54.030  1.00  0.00           H
ATOM   2270 HD13 LEU A 730      51.660  62.570  54.710  1.00  0.00           H
ATOM   2271  CD2 LEU A 730      48.460  61.390  54.090  1.00  0.00           C
ATOM   2272 HD21 LEU A 730      48.280  62.320  53.510  1.00  0.00           H
ATOM   2273 HD22 LEU A 730      47.990  61.450  55.090  1.00  0.00           H
ATOM   2274 HD23 LEU A 730      47.990  60.500  53.630  1.00  0.00           H
ATOM   2275  C   LEU A 730      52.270  59.600  53.710  1.00  0.00           C
ATOM   2276  O   LEU A 730      52.910  59.770  54.740  1.00  0.00           O
ATOM   2277  N   ILE A 731      51.870  58.310  53.430  1.00  0.00           N
ATOM   2278  HN  ILE A 731      51.400  58.140  52.570  1.00  0.00           H
ATOM   2279  CA  ILE A 731      51.980  57.170  54.320  1.00  0.00           C
ATOM   2280  HA  ILE A 731      51.670  57.510  55.290  1.00  0.00           H
ATOM   2281  CB  ILE A 731      50.860  56.170  53.920  1.00  0.00           C
ATOM   2282  HB  ILE A 731      51.070  55.800  52.890  1.00  0.00           H
ATOM   2283  CG2 ILE A 731      51.070  54.930  54.800  1.00  0.00           C
ATOM   2284 HG21 ILE A 731      52.070  54.460  54.680  1.00  0.00           H
ATOM   2285 HG22 ILE A 731      50.390  54.150  54.400  1.00  0.00           H
ATOM   2286 HG23 ILE A 731      50.830  55.090  55.870  1.00  0.00           H
ATOM   2287  CG1 ILE A 731      49.440  56.720  53.870  1.00  0.00           C
ATOM   2288 HG11 ILE A 731      48.790  55.860  53.590  1.00  0.00           H
ATOM   2289 HG12 ILE A 731      49.400  57.540  53.120  1.00  0.00           H
ATOM   2290  CD  ILE A 731      48.900  57.360  55.170  1.00  0.00           C
ATOM   2291  HD1 ILE A 731      48.930  56.690  56.040  1.00  0.00           H
ATOM   2292  HD2 ILE A 731      47.860  57.760  55.060  1.00  0.00           H
ATOM   2293  HD3 ILE A 731      49.510  58.240  55.470  1.00  0.00           H
ATOM   2294  C   ILE A 731      53.440  56.690  54.420  1.00  0.00           C
ATOM   2295  O   ILE A 731      53.960  56.330  55.440  1.00  0.00           O
ATOM   2296  N   CYS A 732      54.150  56.840  53.230  1.00  0.00           N
ATOM   2297  HN  CYS A 732      53.640  57.200  52.450  1.00  0.00           H
ATOM   2298  CA  CYS A 732      55.590  56.660  52.990  1.00  0.00           C
ATOM   2299  HA  CYS A 732      55.860  55.650  53.290  1.00  0.00           H
ATOM   2300  CB  CYS A 732      55.950  56.780  51.500  1.00  0.00           C
ATOM   2301  HB1 CYS A 732      57.060  56.670  51.540  1.00  0.00           H
ATOM   2302  HB2 CYS A 732      55.610  57.750  51.060  1.00  0.00           H
ATOM   2303  SG  CYS A 732      55.420  55.420  50.450  1.00  0.00           S
ATOM   2304  HG1 CYS A 732      54.210  55.290  50.970  1.00  0.00           H
ATOM   2305  C   CYS A 732      56.430  57.610  53.780  1.00  0.00           C
ATOM   2306  O   CYS A 732      57.360  57.140  54.390  1.00  0.00           O
ATOM   2307  N   ILE A 733      56.030  58.920  53.890  1.00  0.00           N
ATOM   2308  HN  ILE A 733      55.290  59.340  53.360  1.00  0.00           H
ATOM   2309  CA  ILE A 733      56.770  59.800  54.780  1.00  0.00           C
ATOM   2310  HA  ILE A 733      57.840  59.680  54.720  1.00  0.00           H
ATOM   2311  CB  ILE A 733      56.820  61.310  54.480  1.00  0.00           C
ATOM   2312  HB  ILE A 733      57.400  61.790  55.290  1.00  0.00           H
ATOM   2313  CG2 ILE A 733      57.460  61.600  53.120  1.00  0.00           C
ATOM   2314 HG21 ILE A 733      57.650  62.670  52.890  1.00  0.00           H
ATOM   2315 HG22 ILE A 733      56.880  61.200  52.260  1.00  0.00           H
ATOM   2316 HG23 ILE A 733      58.430  61.070  53.190  1.00  0.00           H
ATOM   2317  CG1 ILE A 733      55.390  61.880  54.360  1.00  0.00           C
ATOM   2318 HG11 ILE A 733      54.780  61.500  55.210  1.00  0.00           H
ATOM   2319 HG12 ILE A 733      54.970  61.490  53.410  1.00  0.00           H
ATOM   2320  CD  ILE A 733      55.190  63.400  54.500  1.00  0.00           C
ATOM   2321  HD1 ILE A 733      55.900  63.870  53.780  1.00  0.00           H
ATOM   2322  HD2 ILE A 733      55.480  63.820  55.490  1.00  0.00           H
ATOM   2323  HD3 ILE A 733      54.180  63.670  54.120  1.00  0.00           H
ATOM   2324  C   ILE A 733      56.420  59.580  56.220  1.00  0.00           C
ATOM   2325  O   ILE A 733      57.190  59.810  57.130  1.00  0.00           O
ATOM   2326  N   ILE A 734      55.190  59.060  56.550  1.00  0.00           N
ATOM   2327  HN  ILE A 734      54.490  59.060  55.840  1.00  0.00           H
ATOM   2328  CA  ILE A 734      54.780  58.680  57.860  1.00  0.00           C
ATOM   2329  HA  ILE A 734      55.110  59.480  58.510  1.00  0.00           H
ATOM   2330  CB  ILE A 734      53.320  58.600  58.080  1.00  0.00           C
ATOM   2331  HB  ILE A 734      52.910  58.000  57.240  1.00  0.00           H
ATOM   2332  CG2 ILE A 734      52.850  57.750  59.290  1.00  0.00           C
ATOM   2333 HG21 ILE A 734      53.160  56.690  59.290  1.00  0.00           H
ATOM   2334 HG22 ILE A 734      51.760  57.820  59.510  1.00  0.00           H
ATOM   2335 HG23 ILE A 734      53.300  58.260  60.180  1.00  0.00           H
ATOM   2336  CG1 ILE A 734      52.770  59.990  58.000  1.00  0.00           C
ATOM   2337 HG11 ILE A 734      53.280  60.650  57.270  1.00  0.00           H
ATOM   2338 HG12 ILE A 734      53.030  60.480  58.970  1.00  0.00           H
ATOM   2339  CD  ILE A 734      51.250  59.980  57.770  1.00  0.00           C
ATOM   2340  HD1 ILE A 734      50.620  59.600  58.600  1.00  0.00           H
ATOM   2341  HD2 ILE A 734      50.940  59.440  56.850  1.00  0.00           H
ATOM   2342  HD3 ILE A 734      50.960  61.020  57.500  1.00  0.00           H
ATOM   2343  C   ILE A 734      55.520  57.500  58.380  1.00  0.00           C
ATOM   2344  O   ILE A 734      56.060  57.560  59.480  1.00  0.00           O
ATOM   2345  N   PHE A 735      55.780  56.510  57.510  1.00  0.00           N
ATOM   2346  HN  PHE A 735      55.250  56.500  56.670  1.00  0.00           H
ATOM   2347  CA  PHE A 735      56.660  55.320  57.770  1.00  0.00           C
ATOM   2348  HA  PHE A 735      56.310  54.910  58.700  1.00  0.00           H
ATOM   2349  CB  PHE A 735      56.610  54.240  56.720  1.00  0.00           C
ATOM   2350  HB1 PHE A 735      57.400  53.480  56.910  1.00  0.00           H
ATOM   2351  HB2 PHE A 735      56.770  54.630  55.690  1.00  0.00           H
ATOM   2352  CG  PHE A 735      55.270  53.500  56.580  1.00  0.00           C
ATOM   2353  CD1 PHE A 735      54.950  52.670  55.520  1.00  0.00           C
ATOM   2354  HD1 PHE A 735      55.650  52.380  54.750  1.00  0.00           H
ATOM   2355  CE1 PHE A 735      53.670  52.000  55.380  1.00  0.00           C
ATOM   2356  HE1 PHE A 735      53.520  51.360  54.520  1.00  0.00           H
ATOM   2357  CZ  PHE A 735      52.630  52.270  56.350  1.00  0.00           C
ATOM   2358  HZ  PHE A 735      51.610  51.920  56.350  1.00  0.00           H
ATOM   2359  CD2 PHE A 735      54.220  53.750  57.500  1.00  0.00           C
ATOM   2360  HD2 PHE A 735      54.350  54.370  58.380  1.00  0.00           H
ATOM   2361  CE2 PHE A 735      52.840  53.250  57.380  1.00  0.00           C
ATOM   2362  HE2 PHE A 735      52.110  53.500  58.130  1.00  0.00           H
ATOM   2363  C   PHE A 735      58.130  55.770  58.100  1.00  0.00           C
ATOM   2364  O   PHE A 735      58.760  55.370  59.070  1.00  0.00           O
ATOM   2365  N   ILE A 736      58.740  56.780  57.350  1.00  0.00           N
ATOM   2366  HN  ILE A 736      58.190  57.140  56.590  1.00  0.00           H
ATOM   2367  CA  ILE A 736      59.990  57.440  57.740  1.00  0.00           C
ATOM   2368  HA  ILE A 736      60.570  56.560  57.900  1.00  0.00           H
ATOM   2369  CB  ILE A 736      60.600  58.440  56.690  1.00  0.00           C
ATOM   2370  HB  ILE A 736      59.970  59.350  56.560  1.00  0.00           H
ATOM   2371  CG2 ILE A 736      61.960  59.050  57.190  1.00  0.00           C
ATOM   2372 HG21 ILE A 736      61.820  59.850  57.950  1.00  0.00           H
ATOM   2373 HG22 ILE A 736      62.380  59.670  56.370  1.00  0.00           H
ATOM   2374 HG23 ILE A 736      62.700  58.300  57.540  1.00  0.00           H
ATOM   2375  CG1 ILE A 736      60.680  57.730  55.280  1.00  0.00           C
ATOM   2376 HG11 ILE A 736      59.640  57.560  54.920  1.00  0.00           H
ATOM   2377 HG12 ILE A 736      61.150  56.730  55.360  1.00  0.00           H
ATOM   2378  CD  ILE A 736      61.540  58.400  54.230  1.00  0.00           C
ATOM   2379  HD1 ILE A 736      61.260  59.460  54.050  1.00  0.00           H
ATOM   2380  HD2 ILE A 736      61.490  57.750  53.330  1.00  0.00           H
ATOM   2381  HD3 ILE A 736      62.610  58.450  54.530  1.00  0.00           H
ATOM   2382  C   ILE A 736      59.990  58.190  59.070  1.00  0.00           C
ATOM   2383  O   ILE A 736      60.890  58.030  59.930  1.00  0.00           O
ATOM   2384  N   TYR A 737      58.980  58.960  59.380  1.00  0.00           N
ATOM   2385  HN  TYR A 737      58.170  59.020  58.810  1.00  0.00           H
ATOM   2386  CA  TYR A 737      58.830  59.680  60.640  1.00  0.00           C
ATOM   2387  HA  TYR A 737      59.680  60.300  60.860  1.00  0.00           H
ATOM   2388  CB  TYR A 737      57.610  60.650  60.590  1.00  0.00           C
ATOM   2389  HB1 TYR A 737      56.590  60.220  60.540  1.00  0.00           H
ATOM   2390  HB2 TYR A 737      57.800  61.320  59.720  1.00  0.00           H
ATOM   2391  CG  TYR A 737      57.590  61.540  61.870  1.00  0.00           C
ATOM   2392  CD1 TYR A 737      57.040  61.090  63.090  1.00  0.00           C
ATOM   2393  HD1 TYR A 737      56.690  60.070  63.160  1.00  0.00           H
ATOM   2394  CE1 TYR A 737      56.740  61.920  64.180  1.00  0.00           C
ATOM   2395  HE1 TYR A 737      56.440  61.540  65.160  1.00  0.00           H
ATOM   2396  CZ  TYR A 737      56.960  63.240  64.080  1.00  0.00           C
ATOM   2397  OH  TYR A 737      56.760  63.960  65.300  1.00  0.00           O
ATOM   2398  HH  TYR A 737      56.660  64.890  65.070  1.00  0.00           H
ATOM   2399  CD2 TYR A 737      57.880  62.900  61.810  1.00  0.00           C
ATOM   2400  HD2 TYR A 737      58.240  63.470  60.970  1.00  0.00           H
ATOM   2401  CE2 TYR A 737      57.590  63.770  62.920  1.00  0.00           C
ATOM   2402  HE2 TYR A 737      57.790  64.820  62.910  1.00  0.00           H
ATOM   2403  C   TYR A 737      58.720  58.760  61.890  1.00  0.00           C
ATOM   2404  O   TYR A 737      59.450  58.830  62.860  1.00  0.00           O
ATOM   2405  N   GLU A 738      57.840  57.760  61.840  1.00  0.00           N
ATOM   2406  HN  GLU A 738      57.180  57.690  61.110  1.00  0.00           H
ATOM   2407  CA  GLU A 738      57.670  56.720  62.870  1.00  0.00           C
ATOM   2408  HA  GLU A 738      57.410  57.270  63.760  1.00  0.00           H
ATOM   2409  CB  GLU A 738      56.330  55.890  62.390  1.00  0.00           C
ATOM   2410  HB1 GLU A 738      56.200  55.110  63.170  1.00  0.00           H
ATOM   2411  HB2 GLU A 738      56.490  55.390  61.410  1.00  0.00           H
ATOM   2412  CG  GLU A 738      55.060  56.780  62.410  1.00  0.00           C
ATOM   2413  HG1 GLU A 738      54.300  56.210  61.850  1.00  0.00           H
ATOM   2414  HG2 GLU A 738      55.170  57.710  61.810  1.00  0.00           H
ATOM   2415  CD  GLU A 738      54.410  57.060  63.730  1.00  0.00           C
ATOM   2416  OE1 GLU A 738      53.790  56.210  64.390  1.00  0.00           O
ATOM   2417  OE2 GLU A 738      54.490  58.220  64.230  1.00  0.00           O
ATOM   2418  C   GLU A 738      58.820  55.800  63.200  1.00  0.00           C
ATOM   2419  O   GLU A 738      58.890  55.500  64.400  1.00  0.00           O
ATOM   2420  N   ALA A 739      59.650  55.360  62.220  1.00  0.00           N
ATOM   2421  HN  ALA A 739      59.510  55.340  61.230  1.00  0.00           H
ATOM   2422  CA  ALA A 739      60.920  54.690  62.530  1.00  0.00           C
ATOM   2423  HA  ALA A 739      60.640  53.850  63.150  1.00  0.00           H
ATOM   2424  CB  ALA A 739      61.470  54.210  61.210  1.00  0.00           C
ATOM   2425  HB1 ALA A 739      61.630  54.960  60.400  1.00  0.00           H
ATOM   2426  HB2 ALA A 739      60.720  53.570  60.710  1.00  0.00           H
ATOM   2427  HB3 ALA A 739      62.370  53.570  61.360  1.00  0.00           H
ATOM   2428  C   ALA A 739      61.920  55.460  63.350  1.00  0.00           C
ATOM   2429  O   ALA A 739      62.510  54.900  64.300  1.00  0.00           O
ATOM   2430  N   LEU A 740      62.200  56.730  62.930  1.00  0.00           N
ATOM   2431  HN  LEU A 740      61.820  57.110  62.080  1.00  0.00           H
ATOM   2432  CA  LEU A 740      63.090  57.690  63.630  1.00  0.00           C
ATOM   2433  HA  LEU A 740      64.100  57.300  63.630  1.00  0.00           H
ATOM   2434  CB  LEU A 740      63.220  58.960  62.790  1.00  0.00           C
ATOM   2435  HB1 LEU A 740      63.710  59.830  63.300  1.00  0.00           H
ATOM   2436  HB2 LEU A 740      62.170  59.260  62.620  1.00  0.00           H
ATOM   2437  CG  LEU A 740      63.970  58.860  61.440  1.00  0.00           C
ATOM   2438  HG  LEU A 740      63.630  57.990  60.860  1.00  0.00           H
ATOM   2439  CD1 LEU A 740      63.730  60.190  60.630  1.00  0.00           C
ATOM   2440 HD11 LEU A 740      64.100  61.080  61.180  1.00  0.00           H
ATOM   2441 HD12 LEU A 740      62.630  60.200  60.460  1.00  0.00           H
ATOM   2442 HD13 LEU A 740      64.220  60.040  59.650  1.00  0.00           H
ATOM   2443  CD2 LEU A 740      65.490  58.740  61.700  1.00  0.00           C
ATOM   2444 HD21 LEU A 740      65.640  57.770  62.210  1.00  0.00           H
ATOM   2445 HD22 LEU A 740      65.810  59.620  62.300  1.00  0.00           H
ATOM   2446 HD23 LEU A 740      66.090  58.940  60.780  1.00  0.00           H
ATOM   2447  C   LEU A 740      62.540  58.060  65.070  1.00  0.00           C
ATOM   2448  O   LEU A 740      63.300  58.010  66.030  1.00  0.00           O
ATOM   2449  N   GLU A 741      61.210  58.310  65.140  1.00  0.00           N
ATOM   2450  HN  GLU A 741      60.730  58.290  64.260  1.00  0.00           H
ATOM   2451  CA  GLU A 741      60.540  58.690  66.420  1.00  0.00           C
ATOM   2452  HA  GLU A 741      61.080  59.540  66.800  1.00  0.00           H
ATOM   2453  CB  GLU A 741      59.040  59.140  66.280  1.00  0.00           C
ATOM   2454  HB1 GLU A 741      58.390  58.310  65.940  1.00  0.00           H
ATOM   2455  HB2 GLU A 741      58.980  59.960  65.540  1.00  0.00           H
ATOM   2456  CG  GLU A 741      58.410  59.590  67.610  1.00  0.00           C
ATOM   2457  HG1 GLU A 741      58.780  60.600  67.890  1.00  0.00           H
ATOM   2458  HG2 GLU A 741      58.610  58.960  68.510  1.00  0.00           H
ATOM   2459  CD  GLU A 741      56.930  59.810  67.540  1.00  0.00           C
ATOM   2460  OE1 GLU A 741      56.400  60.970  67.540  1.00  0.00           O
ATOM   2461  OE2 GLU A 741      56.180  58.820  67.650  1.00  0.00           O
ATOM   2462  C   GLU A 741      60.570  57.620  67.430  1.00  0.00           C
ATOM   2463  O   GLU A 741      60.990  57.890  68.530  1.00  0.00           O
ATOM   2464  N   LYS A 742      60.180  56.360  67.130  1.00  0.00           N
ATOM   2465  HN  LYS A 742      59.830  56.180  66.220  1.00  0.00           H
ATOM   2466  CA  LYS A 742      60.170  55.200  68.000  1.00  0.00           C
ATOM   2467  HA  LYS A 742      59.810  55.520  68.970  1.00  0.00           H
ATOM   2468  CB  LYS A 742      59.220  54.020  67.580  1.00  0.00           C
ATOM   2469  HB1 LYS A 742      59.500  53.140  68.210  1.00  0.00           H
ATOM   2470  HB2 LYS A 742      59.440  53.770  66.520  1.00  0.00           H
ATOM   2471  CG  LYS A 742      57.730  54.190  67.720  1.00  0.00           C
ATOM   2472  HG1 LYS A 742      57.580  54.380  68.810  1.00  0.00           H
ATOM   2473  HG2 LYS A 742      57.180  53.270  67.430  1.00  0.00           H
ATOM   2474  CD  LYS A 742      57.020  55.430  67.080  1.00  0.00           C
ATOM   2475  HD1 LYS A 742      57.130  55.340  65.980  1.00  0.00           H
ATOM   2476  HD2 LYS A 742      57.500  56.380  67.400  1.00  0.00           H
ATOM   2477  CE  LYS A 742      55.510  55.450  67.410  1.00  0.00           C
ATOM   2478  HE1 LYS A 742      55.530  55.460  68.520  1.00  0.00           H
ATOM   2479  HE2 LYS A 742      55.030  54.610  66.880  1.00  0.00           H
ATOM   2480  NZ  LYS A 742      54.790  56.610  66.810  1.00  0.00           N
ATOM   2481  HZ1 LYS A 742      53.870  56.740  67.270  1.00  0.00           H
ATOM   2482  HZ2 LYS A 742      54.720  56.570  65.770  1.00  0.00           H
ATOM   2483  HZ3 LYS A 742      55.330  57.480  67.000  1.00  0.00           H
ATOM   2484  C   LYS A 742      61.670  54.780  68.340  1.00  0.00           C
ATOM   2485  O   LYS A 742      61.960  54.270  69.450  1.00  0.00           O
ATOM   2486  N   LEU A 743      62.710  55.050  67.480  1.00  0.00           N
ATOM   2487  HN  LEU A 743      62.490  55.210  66.520  1.00  0.00           H
ATOM   2488  CA  LEU A 743      64.060  54.830  67.790  1.00  0.00           C
ATOM   2489  HA  LEU A 743      64.270  53.780  67.950  1.00  0.00           H
ATOM   2490  CB  LEU A 743      65.050  55.140  66.610  1.00  0.00           C
ATOM   2491  HB1 LEU A 743      64.770  56.140  66.210  1.00  0.00           H
ATOM   2492  HB2 LEU A 743      64.770  54.400  65.830  1.00  0.00           H
ATOM   2493  CG  LEU A 743      66.540  55.030  66.920  1.00  0.00           C
ATOM   2494  HG  LEU A 743      66.900  55.450  67.880  1.00  0.00           H
ATOM   2495  CD1 LEU A 743      66.850  53.570  67.080  1.00  0.00           C
ATOM   2496 HD11 LEU A 743      66.320  53.150  67.960  1.00  0.00           H
ATOM   2497 HD12 LEU A 743      67.940  53.530  67.320  1.00  0.00           H
ATOM   2498 HD13 LEU A 743      66.700  52.900  66.210  1.00  0.00           H
ATOM   2499  CD2 LEU A 743      67.310  55.550  65.750  1.00  0.00           C
ATOM   2500 HD21 LEU A 743      68.340  55.110  65.790  1.00  0.00           H
ATOM   2501 HD22 LEU A 743      67.400  56.660  65.720  1.00  0.00           H
ATOM   2502 HD23 LEU A 743      66.860  55.240  64.770  1.00  0.00           H
ATOM   2503  C   LEU A 743      64.520  55.670  68.960  1.00  0.00           C
ATOM   2504  O   LEU A 743      65.230  55.270  69.890  1.00  0.00           O
ATOM   2505  N   PHE A 744      64.130  56.990  69.010  1.00  0.00           N
ATOM   2506  HN  PHE A 744      63.610  57.460  68.300  1.00  0.00           H
ATOM   2507  CA  PHE A 744      64.580  57.980  70.050  1.00  0.00           C
ATOM   2508  HA  PHE A 744      65.560  57.670  70.380  1.00  0.00           H
ATOM   2509  CB  PHE A 744      64.510  59.430  69.570  1.00  0.00           C
ATOM   2510  HB1 PHE A 744      65.090  60.080  70.270  1.00  0.00           H
ATOM   2511  HB2 PHE A 744      63.450  59.680  69.420  1.00  0.00           H
ATOM   2512  CG  PHE A 744      65.260  59.690  68.220  1.00  0.00           C
ATOM   2513  CD1 PHE A 744      66.390  58.880  67.810  1.00  0.00           C
ATOM   2514  HD1 PHE A 744      66.860  58.250  68.550  1.00  0.00           H
ATOM   2515  CE1 PHE A 744      67.060  59.230  66.620  1.00  0.00           C
ATOM   2516  HE1 PHE A 744      67.970  58.720  66.320  1.00  0.00           H
ATOM   2517  CZ  PHE A 744      66.480  60.180  65.710  1.00  0.00           C
ATOM   2518  HZ  PHE A 744      67.000  60.290  64.770  1.00  0.00           H
ATOM   2519  CD2 PHE A 744      64.770  60.740  67.290  1.00  0.00           C
ATOM   2520  HD2 PHE A 744      63.960  61.260  67.760  1.00  0.00           H
ATOM   2521  CE2 PHE A 744      65.290  60.900  66.040  1.00  0.00           C
ATOM   2522  HE2 PHE A 744      64.840  61.570  65.330  1.00  0.00           H
ATOM   2523  C   PHE A 744      63.760  57.940  71.340  1.00  0.00           C
ATOM   2524  O   PHE A 744      64.010  58.760  72.210  1.00  0.00           O
ATOM   2525  N   ASP A 745      62.860  56.940  71.540  1.00  0.00           N
ATOM   2526  HN  ASP A 745      62.850  56.300  70.790  1.00  0.00           H
ATOM   2527  CA  ASP A 745      61.930  56.860  72.620  1.00  0.00           C
ATOM   2528  HA  ASP A 745      61.420  57.800  72.740  1.00  0.00           H
ATOM   2529  CB  ASP A 745      60.900  55.760  72.240  1.00  0.00           C
ATOM   2530  HB1 ASP A 745      61.370  54.740  72.230  1.00  0.00           H
ATOM   2531  HB2 ASP A 745      60.690  55.950  71.170  1.00  0.00           H
ATOM   2532  CG  ASP A 745      59.650  55.670  73.100  1.00  0.00           C
ATOM   2533  OD1 ASP A 745      59.010  56.760  73.300  1.00  0.00           O
ATOM   2534  OD2 ASP A 745      59.330  54.590  73.670  1.00  0.00           O
ATOM   2535  C   ASP A 745      62.660  56.500  73.880  1.00  0.00           C
ATOM   2536  O   ASP A 745      62.180  56.620  75.000  1.00  0.00           O
ATOM   2537  N   LEU A 746      63.880  55.920  73.730  1.00  0.00           N
ATOM   2538  HN  LEU A 746      64.160  55.800  72.790  1.00  0.00           H
ATOM   2539  CA  LEU A 746      64.770  55.630  74.890  1.00  0.00           C
ATOM   2540  HA  LEU A 746      64.230  55.050  75.610  1.00  0.00           H
ATOM   2541  CB  LEU A 746      66.090  54.990  74.420  1.00  0.00           C
ATOM   2542  HB1 LEU A 746      66.740  55.060  75.310  1.00  0.00           H
ATOM   2543  HB2 LEU A 746      66.590  55.670  73.690  1.00  0.00           H
ATOM   2544  CG  LEU A 746      65.930  53.540  73.850  1.00  0.00           C
ATOM   2545  HG  LEU A 746      65.440  53.490  72.850  1.00  0.00           H
ATOM   2546  CD1 LEU A 746      67.360  52.890  73.670  1.00  0.00           C
ATOM   2547 HD11 LEU A 746      67.840  53.480  72.860  1.00  0.00           H
ATOM   2548 HD12 LEU A 746      67.180  51.870  73.290  1.00  0.00           H
ATOM   2549 HD13 LEU A 746      68.000  52.910  74.580  1.00  0.00           H
ATOM   2550  CD2 LEU A 746      65.040  52.630  74.770  1.00  0.00           C
ATOM   2551 HD21 LEU A 746      63.970  52.910  74.700  1.00  0.00           H
ATOM   2552 HD22 LEU A 746      65.500  52.640  75.790  1.00  0.00           H
ATOM   2553 HD23 LEU A 746      65.030  51.610  74.350  1.00  0.00           H
ATOM   2554  C   LEU A 746      65.140  56.800  75.720  1.00  0.00           C
ATOM   2555  O   LEU A 746      64.860  56.790  76.940  1.00  0.00           O
ATOM   2556  N   GLY A 747      65.560  57.980  75.140  1.00  0.00           N
ATOM   2557  HN  GLY A 747      65.620  57.930  74.140  1.00  0.00           H
ATOM   2558  CA  GLY A 747      66.030  59.170  75.800  1.00  0.00           C
ATOM   2559  HA1 GLY A 747      65.150  59.670  76.180  1.00  0.00           H
ATOM   2560  HA2 GLY A 747      66.600  59.730  75.080  1.00  0.00           H
ATOM   2561  C   GLY A 747      66.990  58.910  76.950  1.00  0.00           C
ATOM   2562  O   GLY A 747      67.630  57.880  77.050  1.00  0.00           O
ATOM   2563  N   GLU A 748      67.210  59.920  77.870  1.00  0.00           N
ATOM   2564  HN  GLU A 748      66.770  60.800  77.680  1.00  0.00           H
ATOM   2565  CA  GLU A 748      68.060  59.950  79.040  1.00  0.00           C
ATOM   2566  HA  GLU A 748      69.070  60.050  78.660  1.00  0.00           H
ATOM   2567  CB  GLU A 748      67.760  61.220  79.900  1.00  0.00           C
ATOM   2568  HB1 GLU A 748      68.330  61.210  80.850  1.00  0.00           H
ATOM   2569  HB2 GLU A 748      66.670  61.210  80.120  1.00  0.00           H
ATOM   2570  CG  GLU A 748      67.940  62.550  79.110  1.00  0.00           C
ATOM   2571  HG1 GLU A 748      67.140  62.640  78.360  1.00  0.00           H
ATOM   2572  HG2 GLU A 748      68.950  62.540  78.650  1.00  0.00           H
ATOM   2573  CD  GLU A 748      67.800  63.690  80.100  1.00  0.00           C
ATOM   2574  OE1 GLU A 748      66.760  64.400  79.980  1.00  0.00           O
ATOM   2575  OE2 GLU A 748      68.660  63.900  81.000  1.00  0.00           O
ATOM   2576  C   GLU A 748      68.050  58.650  79.900  1.00  0.00           C
ATOM   2577  O   GLU A 748      69.140  58.240  80.370  1.00  0.00           O
ATOM   2578  N   THR A 749      66.910  57.910  80.080  1.00  0.00           N
ATOM   2579  HN  THR A 749      66.110  58.100  79.520  1.00  0.00           H
ATOM   2580  CA  THR A 749      66.910  56.760  81.000  1.00  0.00           C
ATOM   2581  HA  THR A 749      67.350  57.140  81.920  1.00  0.00           H
ATOM   2582  CB  THR A 749      65.550  56.180  81.400  1.00  0.00           C
ATOM   2583  HB  THR A 749      65.010  55.660  80.580  1.00  0.00           H
ATOM   2584  OG1 THR A 749      64.590  57.210  81.820  1.00  0.00           O
ATOM   2585  HG1 THR A 749      63.750  56.790  81.580  1.00  0.00           H
ATOM   2586  CG2 THR A 749      65.580  55.120  82.550  1.00  0.00           C
ATOM   2587 HG21 THR A 749      65.760  54.100  82.130  1.00  0.00           H
ATOM   2588 HG22 THR A 749      64.540  55.020  82.930  1.00  0.00           H
ATOM   2589 HG23 THR A 749      66.300  55.320  83.380  1.00  0.00           H
ATOM   2590  C   THR A 749      67.780  55.520  80.460  1.00  0.00           C
ATOM   2591  O   THR A 749      68.300  54.730  81.220  1.00  0.00           O
ATOM   2592  N   TYR A 750      67.950  55.340  79.080  1.00  0.00           N
ATOM   2593  HN  TYR A 750      67.640  56.040  78.430  1.00  0.00           H
ATOM   2594  CA  TYR A 750      68.610  54.190  78.510  1.00  0.00           C
ATOM   2595  HA  TYR A 750      69.180  53.760  79.320  1.00  0.00           H
ATOM   2596  CB  TYR A 750      67.570  53.220  77.810  1.00  0.00           C
ATOM   2597  HB1 TYR A 750      68.040  52.280  77.460  1.00  0.00           H
ATOM   2598  HB2 TYR A 750      67.010  53.660  76.950  1.00  0.00           H
ATOM   2599  CG  TYR A 750      66.510  52.800  78.740  1.00  0.00           C
ATOM   2600  CD1 TYR A 750      66.760  51.860  79.750  1.00  0.00           C
ATOM   2601  HD1 TYR A 750      67.800  51.600  79.820  1.00  0.00           H
ATOM   2602  CE1 TYR A 750      65.750  51.510  80.650  1.00  0.00           C
ATOM   2603  HE1 TYR A 750      65.940  50.820  81.450  1.00  0.00           H
ATOM   2604  CZ  TYR A 750      64.490  52.110  80.510  1.00  0.00           C
ATOM   2605  OH  TYR A 750      63.380  51.880  81.380  1.00  0.00           O
ATOM   2606  HH  TYR A 750      62.810  52.640  81.250  1.00  0.00           H
ATOM   2607  CD2 TYR A 750      65.230  53.300  78.520  1.00  0.00           C
ATOM   2608  HD2 TYR A 750      64.900  53.870  77.650  1.00  0.00           H
ATOM   2609  CE2 TYR A 750      64.250  52.990  79.440  1.00  0.00           C
ATOM   2610  HE2 TYR A 750      63.220  53.280  79.300  1.00  0.00           H
ATOM   2611  C   TYR A 750      69.680  54.570  77.500  1.00  0.00           C
ATOM   2612  O   TYR A 750      69.910  53.910  76.470  1.00  0.00           O
ATOM   2613  N   ALA A 751      70.480  55.610  77.850  1.00  0.00           N
ATOM   2614  HN  ALA A 751      70.440  55.960  78.770  1.00  0.00           H
ATOM   2615  CA  ALA A 751      71.440  56.290  77.050  1.00  0.00           C
ATOM   2616  HA  ALA A 751      70.910  56.730  76.210  1.00  0.00           H
ATOM   2617  CB  ALA A 751      71.970  57.520  77.790  1.00  0.00           C
ATOM   2618  HB1 ALA A 751      72.400  58.300  77.120  1.00  0.00           H
ATOM   2619  HB2 ALA A 751      72.610  57.210  78.660  1.00  0.00           H
ATOM   2620  HB3 ALA A 751      71.120  58.110  78.160  1.00  0.00           H
ATOM   2621  C   ALA A 751      72.590  55.560  76.450  1.00  0.00           C
ATOM   2622  O   ALA A 751      72.950  55.690  75.300  1.00  0.00           O
ATOM   2623  N   ASP A 752      73.230  54.750  77.300  1.00  0.00           N
ATOM   2624  HN  ASP A 752      72.990  54.660  78.260  1.00  0.00           H
ATOM   2625  CA  ASP A 752      74.310  53.810  76.900  1.00  0.00           C
ATOM   2626  HA  ASP A 752      74.940  54.490  76.340  1.00  0.00           H
ATOM   2627  CB  ASP A 752      75.230  53.290  78.070  1.00  0.00           C
ATOM   2628  HB1 ASP A 752      75.630  54.170  78.610  1.00  0.00           H
ATOM   2629  HB2 ASP A 752      76.060  52.610  77.770  1.00  0.00           H
ATOM   2630  CG  ASP A 752      74.410  52.510  79.090  1.00  0.00           C
ATOM   2631  OD1 ASP A 752      73.360  53.120  79.450  1.00  0.00           O
ATOM   2632  OD2 ASP A 752      74.900  51.590  79.760  1.00  0.00           O
ATOM   2633  C   ASP A 752      73.930  52.800  75.870  1.00  0.00           C
ATOM   2634  O   ASP A 752      74.630  52.540  74.890  1.00  0.00           O
ATOM   2635  N   VAL A 753      72.740  52.280  76.060  1.00  0.00           N
ATOM   2636  HN  VAL A 753      72.280  52.330  76.950  1.00  0.00           H
ATOM   2637  CA  VAL A 753      72.000  51.520  75.060  1.00  0.00           C
ATOM   2638  HA  VAL A 753      72.600  50.710  74.670  1.00  0.00           H
ATOM   2639  CB  VAL A 753      70.760  50.890  75.690  1.00  0.00           C
ATOM   2640  HB  VAL A 753      70.300  51.760  76.190  1.00  0.00           H
ATOM   2641  CG1 VAL A 753      69.820  50.220  74.670  1.00  0.00           C
ATOM   2642 HG11 VAL A 753      69.380  50.960  73.970  1.00  0.00           H
ATOM   2643 HG12 VAL A 753      69.020  49.810  75.330  1.00  0.00           H
ATOM   2644 HG13 VAL A 753      70.400  49.420  74.150  1.00  0.00           H
ATOM   2645  CG2 VAL A 753      71.150  49.860  76.740  1.00  0.00           C
ATOM   2646 HG21 VAL A 753      71.580  48.940  76.310  1.00  0.00           H
ATOM   2647 HG22 VAL A 753      70.250  49.430  77.230  1.00  0.00           H
ATOM   2648 HG23 VAL A 753      71.920  50.180  77.470  1.00  0.00           H
ATOM   2649  C   VAL A 753      71.610  52.290  73.850  1.00  0.00           C
ATOM   2650  O   VAL A 753      71.840  51.910  72.740  1.00  0.00           O
ATOM   2651  N   LEU A 754      71.030  53.510  73.990  1.00  0.00           N
ATOM   2652  HN  LEU A 754      70.700  53.800  74.890  1.00  0.00           H
ATOM   2653  CA  LEU A 754      70.660  54.340  72.850  1.00  0.00           C
ATOM   2654  HA  LEU A 754      69.960  53.750  72.280  1.00  0.00           H
ATOM   2655  CB  LEU A 754      70.000  55.610  73.380  1.00  0.00           C
ATOM   2656  HB1 LEU A 754      70.710  56.010  74.130  1.00  0.00           H
ATOM   2657  HB2 LEU A 754      69.130  55.250  73.970  1.00  0.00           H
ATOM   2658  CG  LEU A 754      69.470  56.610  72.350  1.00  0.00           C
ATOM   2659  HG  LEU A 754      70.350  57.090  71.870  1.00  0.00           H
ATOM   2660  CD1 LEU A 754      68.560  55.970  71.310  1.00  0.00           C
ATOM   2661 HD11 LEU A 754      67.690  55.650  71.900  1.00  0.00           H
ATOM   2662 HD12 LEU A 754      69.100  55.140  70.800  1.00  0.00           H
ATOM   2663 HD13 LEU A 754      68.330  56.730  70.530  1.00  0.00           H
ATOM   2664  CD2 LEU A 754      68.660  57.700  73.100  1.00  0.00           C
ATOM   2665 HD21 LEU A 754      67.780  57.340  73.670  1.00  0.00           H
ATOM   2666 HD22 LEU A 754      68.300  58.460  72.380  1.00  0.00           H
ATOM   2667 HD23 LEU A 754      69.300  58.280  73.790  1.00  0.00           H
ATOM   2668  C   LEU A 754      71.800  54.700  71.930  1.00  0.00           C
ATOM   2669  O   LEU A 754      71.670  54.800  70.740  1.00  0.00           O
ATOM   2670  N   PHE A 755      73.020  54.800  72.410  1.00  0.00           N
ATOM   2671  HN  PHE A 755      73.170  54.810  73.410  1.00  0.00           H
ATOM   2672  CA  PHE A 755      74.220  54.890  71.660  1.00  0.00           C
ATOM   2673  HA  PHE A 755      74.050  55.800  71.090  1.00  0.00           H
ATOM   2674  CB  PHE A 755      75.480  55.240  72.640  1.00  0.00           C
ATOM   2675  HB1 PHE A 755      75.360  54.680  73.590  1.00  0.00           H
ATOM   2676  HB2 PHE A 755      75.380  56.330  72.850  1.00  0.00           H
ATOM   2677  CG  PHE A 755      76.830  55.030  72.050  1.00  0.00           C
ATOM   2678  CD1 PHE A 755      77.120  55.490  70.790  1.00  0.00           C
ATOM   2679  HD1 PHE A 755      76.370  55.920  70.150  1.00  0.00           H
ATOM   2680  CE1 PHE A 755      78.410  55.290  70.200  1.00  0.00           C
ATOM   2681  HE1 PHE A 755      78.680  55.830  69.310  1.00  0.00           H
ATOM   2682  CZ  PHE A 755      79.430  54.870  71.010  1.00  0.00           C
ATOM   2683  HZ  PHE A 755      80.390  54.690  70.560  1.00  0.00           H
ATOM   2684  CD2 PHE A 755      77.830  54.470  72.780  1.00  0.00           C
ATOM   2685  HD2 PHE A 755      77.610  54.130  73.780  1.00  0.00           H
ATOM   2686  CE2 PHE A 755      79.100  54.320  72.270  1.00  0.00           C
ATOM   2687  HE2 PHE A 755      79.840  53.940  72.950  1.00  0.00           H
ATOM   2688  C   PHE A 755      74.540  53.780  70.620  1.00  0.00           C
ATOM   2689  O   PHE A 755      74.940  53.930  69.470  1.00  0.00           O
ATOM   2690  N   TRP A 756      74.290  52.550  71.090  1.00  0.00           N
ATOM   2691  HN  TRP A 756      73.920  52.390  72.010  1.00  0.00           H
ATOM   2692  CA  TRP A 756      74.350  51.410  70.240  1.00  0.00           C
ATOM   2693  HA  TRP A 756      75.280  51.410  69.720  1.00  0.00           H
ATOM   2694  CB  TRP A 756      74.450  50.110  71.130  1.00  0.00           C
ATOM   2695  HB1 TRP A 756      73.670  50.230  71.930  1.00  0.00           H
ATOM   2696  HB2 TRP A 756      75.450  50.060  71.610  1.00  0.00           H
ATOM   2697  CG  TRP A 756      74.250  48.790  70.470  1.00  0.00           C
ATOM   2698  CD1 TRP A 756      73.290  47.840  70.760  1.00  0.00           C
ATOM   2699  HD1 TRP A 756      72.620  47.860  71.600  1.00  0.00           H
ATOM   2700  NE1 TRP A 756      73.190  46.930  69.710  1.00  0.00           N
ATOM   2701  HE1 TRP A 756      72.720  46.070  69.700  1.00  0.00           H
ATOM   2702  CE2 TRP A 756      74.130  47.250  68.710  1.00  0.00           C
ATOM   2703  CD2 TRP A 756      74.820  48.410  69.120  1.00  0.00           C
ATOM   2704  CE3 TRP A 756      75.810  48.920  68.340  1.00  0.00           C
ATOM   2705  HE3 TRP A 756      76.320  49.840  68.590  1.00  0.00           H
ATOM   2706  CZ3 TRP A 756      76.050  48.330  67.120  1.00  0.00           C
ATOM   2707  HZ3 TRP A 756      76.910  48.630  66.530  1.00  0.00           H
ATOM   2708  CZ2 TRP A 756      74.370  46.580  67.510  1.00  0.00           C
ATOM   2709  HZ2 TRP A 756      73.850  45.690  67.190  1.00  0.00           H
ATOM   2710  CH2 TRP A 756      75.330  47.190  66.680  1.00  0.00           C
ATOM   2711  HH2 TRP A 756      75.540  46.760  65.710  1.00  0.00           H
ATOM   2712  C   TRP A 756      73.210  51.430  69.240  1.00  0.00           C
ATOM   2713  O   TRP A 756      73.400  51.110  68.080  1.00  0.00           O
ATOM   2714  N   CYS A 757      72.030  51.860  69.760  1.00  0.00           N
ATOM   2715  HN  CYS A 757      71.980  52.170  70.700  1.00  0.00           H
ATOM   2716  CA  CYS A 757      70.870  51.790  68.990  1.00  0.00           C
ATOM   2717  HA  CYS A 757      70.750  50.750  68.730  1.00  0.00           H
ATOM   2718  CB  CYS A 757      69.700  52.240  69.780  1.00  0.00           C
ATOM   2719  HB1 CYS A 757      68.790  52.230  69.150  1.00  0.00           H
ATOM   2720  HB2 CYS A 757      69.810  53.320  70.000  1.00  0.00           H
ATOM   2721  SG  CYS A 757      69.330  51.080  71.140  1.00  0.00           S
ATOM   2722  HG1 CYS A 757      70.480  51.300  71.780  1.00  0.00           H
ATOM   2723  C   CYS A 757      70.910  52.610  67.710  1.00  0.00           C
ATOM   2724  O   CYS A 757      70.480  52.190  66.630  1.00  0.00           O
ATOM   2725  N   VAL A 758      71.550  53.800  67.740  1.00  0.00           N
ATOM   2726  HN  VAL A 758      71.850  54.080  68.650  1.00  0.00           H
ATOM   2727  CA  VAL A 758      71.760  54.690  66.640  1.00  0.00           C
ATOM   2728  HA  VAL A 758      70.770  54.810  66.250  1.00  0.00           H
ATOM   2729  CB  VAL A 758      72.480  56.070  66.980  1.00  0.00           C
ATOM   2730  HB  VAL A 758      73.510  55.950  67.370  1.00  0.00           H
ATOM   2731  CG1 VAL A 758      72.410  57.010  65.760  1.00  0.00           C
ATOM   2732 HG11 VAL A 758      73.040  57.910  65.910  1.00  0.00           H
ATOM   2733 HG12 VAL A 758      71.340  57.320  65.670  1.00  0.00           H
ATOM   2734 HG13 VAL A 758      72.710  56.530  64.800  1.00  0.00           H
ATOM   2735  CG2 VAL A 758      71.680  56.780  68.160  1.00  0.00           C
ATOM   2736 HG21 VAL A 758      70.670  57.070  67.840  1.00  0.00           H
ATOM   2737 HG22 VAL A 758      72.130  57.770  68.350  1.00  0.00           H
ATOM   2738 HG23 VAL A 758      71.790  56.260  69.140  1.00  0.00           H
ATOM   2739  C   VAL A 758      72.560  54.060  65.430  1.00  0.00           C
ATOM   2740  O   VAL A 758      72.250  54.260  64.250  1.00  0.00           O
ATOM   2741  N   ILE A 759      73.660  53.400  65.770  1.00  0.00           N
ATOM   2742  HN  ILE A 759      73.850  53.480  66.740  1.00  0.00           H
ATOM   2743  CA  ILE A 759      74.510  52.640  64.920  1.00  0.00           C
ATOM   2744  HA  ILE A 759      74.980  53.260  64.170  1.00  0.00           H
ATOM   2745  CB  ILE A 759      75.710  52.080  65.710  1.00  0.00           C
ATOM   2746  HB  ILE A 759      75.310  51.460  66.530  1.00  0.00           H
ATOM   2747  CG2 ILE A 759      76.510  51.220  64.810  1.00  0.00           C
ATOM   2748 HG21 ILE A 759      76.060  50.210  64.760  1.00  0.00           H
ATOM   2749 HG22 ILE A 759      77.520  51.070  65.250  1.00  0.00           H
ATOM   2750 HG23 ILE A 759      76.530  51.700  63.810  1.00  0.00           H
ATOM   2751  CG1 ILE A 759      76.480  53.350  66.160  1.00  0.00           C
ATOM   2752 HG11 ILE A 759      75.910  54.260  66.440  1.00  0.00           H
ATOM   2753 HG12 ILE A 759      77.000  53.540  65.200  1.00  0.00           H
ATOM   2754  CD  ILE A 759      77.570  53.180  67.120  1.00  0.00           C
ATOM   2755  HD1 ILE A 759      78.170  54.090  67.320  1.00  0.00           H
ATOM   2756  HD2 ILE A 759      78.310  52.350  66.970  1.00  0.00           H
ATOM   2757  HD3 ILE A 759      77.060  53.010  68.100  1.00  0.00           H
ATOM   2758  C   ILE A 759      73.750  51.500  64.170  1.00  0.00           C
ATOM   2759  O   ILE A 759      73.570  51.550  62.950  1.00  0.00           O
ATOM   2760  N   LEU A 760      73.240  50.510  65.000  1.00  0.00           N
ATOM   2761  HN  LEU A 760      73.400  50.580  65.990  1.00  0.00           H
ATOM   2762  CA  LEU A 760      72.370  49.500  64.570  1.00  0.00           C
ATOM   2763  HA  LEU A 760      73.000  48.840  63.980  1.00  0.00           H
ATOM   2764  CB  LEU A 760      71.870  48.790  65.890  1.00  0.00           C
ATOM   2765  HB1 LEU A 760      71.250  49.480  66.500  1.00  0.00           H
ATOM   2766  HB2 LEU A 760      72.720  48.630  66.570  1.00  0.00           H
ATOM   2767  CG  LEU A 760      71.110  47.540  65.650  1.00  0.00           C
ATOM   2768  HG  LEU A 760      70.170  47.710  65.080  1.00  0.00           H
ATOM   2769  CD1 LEU A 760      71.960  46.580  64.860  1.00  0.00           C
ATOM   2770 HD11 LEU A 760      73.020  46.600  65.200  1.00  0.00           H
ATOM   2771 HD12 LEU A 760      71.900  46.980  63.810  1.00  0.00           H
ATOM   2772 HD13 LEU A 760      71.650  45.520  64.780  1.00  0.00           H
ATOM   2773  CD2 LEU A 760      70.670  46.920  67.000  1.00  0.00           C
ATOM   2774 HD21 LEU A 760      70.030  47.590  67.630  1.00  0.00           H
ATOM   2775 HD22 LEU A 760      71.550  46.740  67.640  1.00  0.00           H
ATOM   2776 HD23 LEU A 760      70.100  45.990  66.790  1.00  0.00           H
ATOM   2777  C   LEU A 760      71.290  49.950  63.530  1.00  0.00           C
ATOM   2778  O   LEU A 760      71.200  49.400  62.420  1.00  0.00           O
ATOM   2779  N   PHE A 761      70.560  51.090  63.850  1.00  0.00           N
ATOM   2780  HN  PHE A 761      70.460  51.380  64.810  1.00  0.00           H
ATOM   2781  CA  PHE A 761      69.500  51.660  62.990  1.00  0.00           C
ATOM   2782  HA  PHE A 761      68.790  50.870  62.800  1.00  0.00           H
ATOM   2783  CB  PHE A 761      68.940  52.920  63.690  1.00  0.00           C
ATOM   2784  HB1 PHE A 761      69.750  53.650  63.930  1.00  0.00           H
ATOM   2785  HB2 PHE A 761      68.410  52.650  64.630  1.00  0.00           H
ATOM   2786  CG  PHE A 761      67.820  53.690  62.920  1.00  0.00           C
ATOM   2787  CD1 PHE A 761      68.110  54.890  62.300  1.00  0.00           C
ATOM   2788  HD1 PHE A 761      69.120  55.270  62.310  1.00  0.00           H
ATOM   2789  CE1 PHE A 761      67.130  55.580  61.620  1.00  0.00           C
ATOM   2790  HE1 PHE A 761      67.510  56.490  61.180  1.00  0.00           H
ATOM   2791  CZ  PHE A 761      65.860  55.020  61.520  1.00  0.00           C
ATOM   2792  HZ  PHE A 761      65.050  55.510  61.000  1.00  0.00           H
ATOM   2793  CD2 PHE A 761      66.560  53.110  62.880  1.00  0.00           C
ATOM   2794  HD2 PHE A 761      66.350  52.170  63.370  1.00  0.00           H
ATOM   2795  CE2 PHE A 761      65.560  53.850  62.240  1.00  0.00           C
ATOM   2796  HE2 PHE A 761      64.600  53.370  62.130  1.00  0.00           H
ATOM   2797  C   PHE A 761      70.000  52.060  61.580  1.00  0.00           C
ATOM   2798  O   PHE A 761      69.500  51.610  60.560  1.00  0.00           O
ATOM   2799  N   PHE A 762      71.160  52.840  61.480  1.00  0.00           N
ATOM   2800  HN  PHE A 762      71.660  53.000  62.330  1.00  0.00           H
ATOM   2801  CA  PHE A 762      71.700  53.320  60.240  1.00  0.00           C
ATOM   2802  HA  PHE A 762      70.900  53.550  59.540  1.00  0.00           H
ATOM   2803  CB  PHE A 762      72.550  54.600  60.540  1.00  0.00           C
ATOM   2804  HB1 PHE A 762      73.340  54.880  59.800  1.00  0.00           H
ATOM   2805  HB2 PHE A 762      73.110  54.430  61.480  1.00  0.00           H
ATOM   2806  CG  PHE A 762      71.710  55.850  60.710  1.00  0.00           C
ATOM   2807  CD1 PHE A 762      71.530  56.620  61.920  1.00  0.00           C
ATOM   2808  HD1 PHE A 762      72.030  56.280  62.820  1.00  0.00           H
ATOM   2809  CE1 PHE A 762      70.770  57.750  61.940  1.00  0.00           C
ATOM   2810  HE1 PHE A 762      70.520  58.250  62.870  1.00  0.00           H
ATOM   2811  CZ  PHE A 762      70.070  58.170  60.740  1.00  0.00           C
ATOM   2812  HZ  PHE A 762      69.370  58.990  60.650  1.00  0.00           H
ATOM   2813  CD2 PHE A 762      71.130  56.360  59.550  1.00  0.00           C
ATOM   2814  HD2 PHE A 762      71.270  55.740  58.660  1.00  0.00           H
ATOM   2815  CE2 PHE A 762      70.260  57.480  59.590  1.00  0.00           C
ATOM   2816  HE2 PHE A 762      69.660  57.630  58.710  1.00  0.00           H
ATOM   2817  C   PHE A 762      72.620  52.230  59.510  1.00  0.00           C
ATOM   2818  O   PHE A 762      72.620  52.030  58.310  1.00  0.00           O
ATOM   2819  N   THR A 763      73.310  51.400  60.310  1.00  0.00           N
ATOM   2820  HN  THR A 763      73.230  51.540  61.290  1.00  0.00           H
ATOM   2821  CA  THR A 763      74.010  50.250  59.710  1.00  0.00           C
ATOM   2822  HA  THR A 763      74.560  50.630  58.870  1.00  0.00           H
ATOM   2823  CB  THR A 763      74.940  49.490  60.710  1.00  0.00           C
ATOM   2824  HB  THR A 763      75.300  48.560  60.220  1.00  0.00           H
ATOM   2825  OG1 THR A 763      74.340  49.130  61.930  1.00  0.00           O
ATOM   2826  HG1 THR A 763      74.170  50.010  62.270  1.00  0.00           H
ATOM   2827  CG2 THR A 763      76.150  50.240  61.170  1.00  0.00           C
ATOM   2828 HG21 THR A 763      76.400  50.800  60.240  1.00  0.00           H
ATOM   2829 HG22 THR A 763      76.910  49.460  61.410  1.00  0.00           H
ATOM   2830 HG23 THR A 763      76.050  50.930  62.040  1.00  0.00           H
ATOM   2831  C   THR A 763      73.120  49.160  59.140  1.00  0.00           C
ATOM   2832  O   THR A 763      73.470  48.560  58.130  1.00  0.00           O
ATOM   2833  N   THR A 764      71.900  48.950  59.710  1.00  0.00           N
ATOM   2834  HN  THR A 764      71.820  49.350  60.620  1.00  0.00           H
ATOM   2835  CA  THR A 764      70.920  48.060  59.140  1.00  0.00           C
ATOM   2836  HA  THR A 764      71.300  47.050  59.110  1.00  0.00           H
ATOM   2837  CB  THR A 764      69.780  47.840  60.170  1.00  0.00           C
ATOM   2838  HB  THR A 764      69.390  48.810  60.520  1.00  0.00           H
ATOM   2839  OG1 THR A 764      70.320  47.210  61.340  1.00  0.00           O
ATOM   2840  HG1 THR A 764      70.750  47.900  61.840  1.00  0.00           H
ATOM   2841  CG2 THR A 764      68.710  46.850  59.620  1.00  0.00           C
ATOM   2842 HG21 THR A 764      69.080  45.800  59.650  1.00  0.00           H
ATOM   2843 HG22 THR A 764      68.270  47.060  58.630  1.00  0.00           H
ATOM   2844 HG23 THR A 764      67.860  46.850  60.340  1.00  0.00           H
ATOM   2845  C   THR A 764      70.320  48.470  57.800  1.00  0.00           C
ATOM   2846  O   THR A 764      70.060  47.660  56.890  1.00  0.00           O
ATOM   2847  N   PHE A 765      70.090  49.830  57.710  1.00  0.00           N
ATOM   2848  HN  PHE A 765      70.180  50.470  58.460  1.00  0.00           H
ATOM   2849  CA  PHE A 765      69.630  50.470  56.520  1.00  0.00           C
ATOM   2850  HA  PHE A 765      68.780  49.970  56.070  1.00  0.00           H
ATOM   2851  CB  PHE A 765      69.100  51.830  56.910  1.00  0.00           C
ATOM   2852  HB1 PHE A 765      70.010  52.310  57.320  1.00  0.00           H
ATOM   2853  HB2 PHE A 765      68.280  51.780  57.670  1.00  0.00           H
ATOM   2854  CG  PHE A 765      68.590  52.680  55.790  1.00  0.00           C
ATOM   2855  CD1 PHE A 765      67.260  52.720  55.300  1.00  0.00           C
ATOM   2856  HD1 PHE A 765      66.450  52.140  55.710  1.00  0.00           H
ATOM   2857  CE1 PHE A 765      66.950  53.490  54.220  1.00  0.00           C
ATOM   2858  HE1 PHE A 765      65.970  53.430  53.750  1.00  0.00           H
ATOM   2859  CZ  PHE A 765      67.840  54.440  53.710  1.00  0.00           C
ATOM   2860  HZ  PHE A 765      67.550  55.020  52.840  1.00  0.00           H
ATOM   2861  CD2 PHE A 765      69.510  53.610  55.170  1.00  0.00           C
ATOM   2862  HD2 PHE A 765      70.520  53.720  55.550  1.00  0.00           H
ATOM   2863  CE2 PHE A 765      69.150  54.440  54.160  1.00  0.00           C
ATOM   2864  HE2 PHE A 765      69.810  55.220  53.810  1.00  0.00           H
ATOM   2865  C   PHE A 765      70.590  50.430  55.290  1.00  0.00           C
ATOM   2866  O   PHE A 765      70.110  50.310  54.170  1.00  0.00           O
ATOM   2867  N   PHE A 766      71.940  50.710  55.560  1.00  0.00           N
ATOM   2868  HN  PHE A 766      72.200  50.860  56.500  1.00  0.00           H
ATOM   2869  CA  PHE A 766      72.880  50.560  54.580  1.00  0.00           C
ATOM   2870  HA  PHE A 766      72.500  51.030  53.690  1.00  0.00           H
ATOM   2871  CB  PHE A 766      74.210  51.350  54.910  1.00  0.00           C
ATOM   2872  HB1 PHE A 766      74.400  51.160  55.990  1.00  0.00           H
ATOM   2873  HB2 PHE A 766      74.180  52.440  54.740  1.00  0.00           H
ATOM   2874  CG  PHE A 766      75.430  50.990  54.090  1.00  0.00           C
ATOM   2875  CD1 PHE A 766      75.210  51.040  52.750  1.00  0.00           C
ATOM   2876  HD1 PHE A 766      74.280  51.450  52.410  1.00  0.00           H
ATOM   2877  CE1 PHE A 766      76.220  50.680  51.850  1.00  0.00           C
ATOM   2878  HE1 PHE A 766      76.060  50.470  50.800  1.00  0.00           H
ATOM   2879  CZ  PHE A 766      77.460  50.180  52.400  1.00  0.00           C
ATOM   2880  HZ  PHE A 766      78.350  49.880  51.870  1.00  0.00           H
ATOM   2881  CD2 PHE A 766      76.670  50.640  54.600  1.00  0.00           C
ATOM   2882  HD2 PHE A 766      76.750  50.690  55.670  1.00  0.00           H
ATOM   2883  CE2 PHE A 766      77.700  50.210  53.760  1.00  0.00           C
ATOM   2884  HE2 PHE A 766      78.690  50.120  54.180  1.00  0.00           H
ATOM   2885  C   PHE A 766      73.040  49.100  54.140  1.00  0.00           C
ATOM   2886  O   PHE A 766      73.170  48.900  52.950  1.00  0.00           O
ATOM   2887  N   LEU A 767      73.010  48.130  55.070  1.00  0.00           N
ATOM   2888  HN  LEU A 767      72.950  48.310  56.040  1.00  0.00           H
ATOM   2889  CA  LEU A 767      73.130  46.740  54.560  1.00  0.00           C
ATOM   2890  HA  LEU A 767      74.070  46.810  54.040  1.00  0.00           H
ATOM   2891  CB  LEU A 767      73.500  45.700  55.690  1.00  0.00           C
ATOM   2892  HB1 LEU A 767      72.770  45.800  56.510  1.00  0.00           H
ATOM   2893  HB2 LEU A 767      74.490  45.960  56.110  1.00  0.00           H
ATOM   2894  CG  LEU A 767      73.700  44.190  55.290  1.00  0.00           C
ATOM   2895  HG  LEU A 767      72.770  43.920  54.770  1.00  0.00           H
ATOM   2896  CD1 LEU A 767      74.790  44.010  54.260  1.00  0.00           C
ATOM   2897 HD11 LEU A 767      75.760  44.380  54.660  1.00  0.00           H
ATOM   2898 HD12 LEU A 767      74.500  44.540  53.330  1.00  0.00           H
ATOM   2899 HD13 LEU A 767      75.150  42.960  54.090  1.00  0.00           H
ATOM   2900  CD2 LEU A 767      73.820  43.170  56.500  1.00  0.00           C
ATOM   2901 HD21 LEU A 767      72.990  43.260  57.220  1.00  0.00           H
ATOM   2902 HD22 LEU A 767      74.830  43.270  56.950  1.00  0.00           H
ATOM   2903 HD23 LEU A 767      73.850  42.140  56.100  1.00  0.00           H
ATOM   2904  C   LEU A 767      71.950  46.270  53.710  1.00  0.00           C
ATOM   2905  O   LEU A 767      72.090  45.570  52.770  1.00  0.00           O
ATOM   2906  N   SER A 768      70.710  46.600  54.120  1.00  0.00           N
ATOM   2907  HN  SER A 768      70.540  47.000  55.020  1.00  0.00           H
ATOM   2908  CA  SER A 768      69.570  46.200  53.300  1.00  0.00           C
ATOM   2909  HA  SER A 768      69.470  45.140  53.140  1.00  0.00           H
ATOM   2910  CB  SER A 768      68.130  46.380  53.940  1.00  0.00           C
ATOM   2911  HB1 SER A 768      67.980  45.600  54.720  1.00  0.00           H
ATOM   2912  HB2 SER A 768      67.410  46.180  53.110  1.00  0.00           H
ATOM   2913  OG  SER A 768      68.020  47.570  54.670  1.00  0.00           O
ATOM   2914  HG1 SER A 768      68.530  47.540  55.490  1.00  0.00           H
ATOM   2915  C   SER A 768      69.540  46.830  51.930  1.00  0.00           C
ATOM   2916  O   SER A 768      69.280  46.190  50.870  1.00  0.00           O
ATOM   2917  N   SER A 769      69.990  48.070  51.770  1.00  0.00           N
ATOM   2918  HN  SER A 769      70.260  48.570  52.590  1.00  0.00           H
ATOM   2919  CA  SER A 769      70.090  48.810  50.500  1.00  0.00           C
ATOM   2920  HA  SER A 769      69.110  48.720  50.050  1.00  0.00           H
ATOM   2921  CB  SER A 769      70.380  50.340  50.840  1.00  0.00           C
ATOM   2922  HB1 SER A 769      70.630  50.810  49.860  1.00  0.00           H
ATOM   2923  HB2 SER A 769      71.330  50.340  51.410  1.00  0.00           H
ATOM   2924  OG  SER A 769      69.330  50.990  51.560  1.00  0.00           O
ATOM   2925  HG1 SER A 769      69.480  50.870  52.500  1.00  0.00           H
ATOM   2926  C   SER A 769      71.150  48.200  49.630  1.00  0.00           C
ATOM   2927  O   SER A 769      70.960  47.840  48.490  1.00  0.00           O
ATOM   2928  N   PHE A 770      72.310  47.990  50.280  1.00  0.00           N
ATOM   2929  HN  PHE A 770      72.350  48.240  51.250  1.00  0.00           H
ATOM   2930  CA  PHE A 770      73.480  47.330  49.700  1.00  0.00           C
ATOM   2931  HA  PHE A 770      73.720  48.050  48.930  1.00  0.00           H
ATOM   2932  CB  PHE A 770      74.640  47.250  50.710  1.00  0.00           C
ATOM   2933  HB1 PHE A 770      74.460  46.530  51.540  1.00  0.00           H
ATOM   2934  HB2 PHE A 770      74.910  48.210  51.210  1.00  0.00           H
ATOM   2935  CG  PHE A 770      75.930  46.680  50.100  1.00  0.00           C
ATOM   2936  CD1 PHE A 770      76.370  45.350  50.350  1.00  0.00           C
ATOM   2937  HD1 PHE A 770      75.690  44.700  50.890  1.00  0.00           H
ATOM   2938  CE1 PHE A 770      77.640  44.900  49.970  1.00  0.00           C
ATOM   2939  HE1 PHE A 770      78.090  43.960  50.270  1.00  0.00           H
ATOM   2940  CZ  PHE A 770      78.510  45.790  49.360  1.00  0.00           C
ATOM   2941  HZ  PHE A 770      79.540  45.510  49.240  1.00  0.00           H
ATOM   2942  CD2 PHE A 770      76.840  47.550  49.540  1.00  0.00           C
ATOM   2943  HD2 PHE A 770      76.550  48.580  49.620  1.00  0.00           H
ATOM   2944  CE2 PHE A 770      78.110  47.120  49.100  1.00  0.00           C
ATOM   2945  HE2 PHE A 770      78.820  47.860  48.750  1.00  0.00           H
ATOM   2946  C   PHE A 770      73.210  45.970  49.030  1.00  0.00           C
ATOM   2947  O   PHE A 770      73.720  45.610  47.980  1.00  0.00           O
ATOM   2948  N   LEU A 771      72.430  45.200  49.740  1.00  0.00           N
ATOM   2949  HN  LEU A 771      72.060  45.520  50.590  1.00  0.00           H
ATOM   2950  CA  LEU A 771      71.910  43.950  49.240  1.00  0.00           C
ATOM   2951  HA  LEU A 771      72.620  43.490  48.560  1.00  0.00           H
ATOM   2952  CB  LEU A 771      71.710  42.920  50.450  1.00  0.00           C
ATOM   2953  HB1 LEU A 771      71.220  41.980  50.120  1.00  0.00           H
ATOM   2954  HB2 LEU A 771      70.970  43.420  51.120  1.00  0.00           H
ATOM   2955  CG  LEU A 771      72.980  42.490  51.230  1.00  0.00           C
ATOM   2956  HG  LEU A 771      73.420  43.410  51.690  1.00  0.00           H
ATOM   2957  CD1 LEU A 771      72.620  41.620  52.460  1.00  0.00           C
ATOM   2958 HD11 LEU A 771      73.310  41.790  53.310  1.00  0.00           H
ATOM   2959 HD12 LEU A 771      72.550  40.550  52.200  1.00  0.00           H
ATOM   2960 HD13 LEU A 771      71.660  41.980  52.910  1.00  0.00           H
ATOM   2961  CD2 LEU A 771      74.110  41.860  50.400  1.00  0.00           C
ATOM   2962 HD21 LEU A 771      74.630  42.680  49.860  1.00  0.00           H
ATOM   2963 HD22 LEU A 771      73.770  41.080  49.690  1.00  0.00           H
ATOM   2964 HD23 LEU A 771      74.950  41.470  51.010  1.00  0.00           H
ATOM   2965  C   LEU A 771      70.690  43.950  48.360  1.00  0.00           C
ATOM   2966  O   LEU A 771      70.450  43.020  47.660  1.00  0.00           O
ATOM   2967  N   LYS A 772      70.020  45.040  48.270  1.00  0.00           N
ATOM   2968  HN  LYS A 772      70.040  45.700  49.020  1.00  0.00           H
ATOM   2969  CA  LYS A 772      68.910  45.170  47.310  1.00  0.00           C
ATOM   2970  HA  LYS A 772      68.450  44.200  47.290  1.00  0.00           H
ATOM   2971  CB  LYS A 772      67.810  46.120  47.840  1.00  0.00           C
ATOM   2972  HB1 LYS A 772      67.130  46.580  47.090  1.00  0.00           H
ATOM   2973  HB2 LYS A 772      68.320  47.060  48.140  1.00  0.00           H
ATOM   2974  CG  LYS A 772      66.960  45.520  48.910  1.00  0.00           C
ATOM   2975  HG1 LYS A 772      66.750  46.330  49.650  1.00  0.00           H
ATOM   2976  HG2 LYS A 772      67.510  44.830  49.580  1.00  0.00           H
ATOM   2977  CD  LYS A 772      65.760  44.760  48.340  1.00  0.00           C
ATOM   2978  HD1 LYS A 772      66.020  43.920  47.660  1.00  0.00           H
ATOM   2979  HD2 LYS A 772      65.210  45.470  47.690  1.00  0.00           H
ATOM   2980  CE  LYS A 772      64.760  44.500  49.410  1.00  0.00           C
ATOM   2981  HE1 LYS A 772      64.570  45.410  50.020  1.00  0.00           H
ATOM   2982  HE2 LYS A 772      65.050  43.690  50.130  1.00  0.00           H
ATOM   2983  NZ  LYS A 772      63.530  43.870  48.860  1.00  0.00           N
ATOM   2984  HZ1 LYS A 772      62.650  44.010  49.390  1.00  0.00           H
ATOM   2985  HZ2 LYS A 772      63.550  42.870  48.580  1.00  0.00           H
ATOM   2986  HZ3 LYS A 772      63.320  44.380  47.970  1.00  0.00           H
ATOM   2987  C   LYS A 772      69.400  45.620  45.900  1.00  0.00           C
ATOM   2988  O   LYS A 772      68.810  45.340  44.840  1.00  0.00           O
ATOM   2989  N   GLN A 773      70.620  46.160  45.890  1.00  0.00           N
ATOM   2990  HN  GLN A 773      71.000  46.470  46.760  1.00  0.00           H
ATOM   2991  CA  GLN A 773      71.280  46.610  44.700  1.00  0.00           C
ATOM   2992  HA  GLN A 773      70.640  46.590  43.830  1.00  0.00           H
ATOM   2993  CB  GLN A 773      71.880  47.980  44.860  1.00  0.00           C
ATOM   2994  HB1 GLN A 773      72.590  48.260  44.060  1.00  0.00           H
ATOM   2995  HB2 GLN A 773      72.510  47.910  45.780  1.00  0.00           H
ATOM   2996  CG  GLN A 773      70.830  49.090  44.940  1.00  0.00           C
ATOM   2997  HG1 GLN A 773      71.390  50.050  45.020  1.00  0.00           H
ATOM   2998  HG2 GLN A 773      70.330  48.930  45.930  1.00  0.00           H
ATOM   2999  CD  GLN A 773      69.920  49.130  43.830  1.00  0.00           C
ATOM   3000  OE1 GLN A 773      68.710  48.990  43.930  1.00  0.00           O
ATOM   3001  NE2 GLN A 773      70.440  49.240  42.630  1.00  0.00           N
ATOM   3002 HE21 GLN A 773      69.790  49.280  41.870  1.00  0.00           H
ATOM   3003 HE22 GLN A 773      71.380  49.580  42.590  1.00  0.00           H
ATOM   3004  C   GLN A 773      72.320  45.590  44.230  1.00  0.00           C
ATOM   3005  O   GLN A 773      73.090  45.870  43.330  1.00  0.00           O
ATOM   3006  N   PHE A 774      72.390  44.370  44.850  1.00  0.00           N
ATOM   3007  HN  PHE A 774      71.740  44.170  45.590  1.00  0.00           H
ATOM   3008  CA  PHE A 774      73.320  43.300  44.500  1.00  0.00           C
ATOM   3009  HA  PHE A 774      74.290  43.790  44.480  1.00  0.00           H
ATOM   3010  CB  PHE A 774      73.330  42.120  45.510  1.00  0.00           C
ATOM   3011  HB1 PHE A 774      72.410  41.510  45.560  1.00  0.00           H
ATOM   3012  HB2 PHE A 774      73.450  42.760  46.410  1.00  0.00           H
ATOM   3013  CG  PHE A 774      74.550  41.300  45.380  1.00  0.00           C
ATOM   3014  CD1 PHE A 774      75.830  41.780  45.830  1.00  0.00           C
ATOM   3015  HD1 PHE A 774      75.890  42.730  46.340  1.00  0.00           H
ATOM   3016  CE1 PHE A 774      77.010  41.070  45.690  1.00  0.00           C
ATOM   3017  HE1 PHE A 774      77.920  41.430  46.150  1.00  0.00           H
ATOM   3018  CZ  PHE A 774      76.950  39.810  45.070  1.00  0.00           C
ATOM   3019  HZ  PHE A 774      77.860  39.230  45.070  1.00  0.00           H
ATOM   3020  CD2 PHE A 774      74.560  40.050  44.700  1.00  0.00           C
ATOM   3021  HD2 PHE A 774      73.580  39.640  44.430  1.00  0.00           H
ATOM   3022  CE2 PHE A 774      75.720  39.330  44.530  1.00  0.00           C
ATOM   3023  HE2 PHE A 774      75.810  38.390  43.990  1.00  0.00           H
ATOM   3024  C   PHE A 774      73.020  42.750  43.120  1.00  0.00           C
ATOM   3025  O   PHE A 774      73.880  42.570  42.270  1.00  0.00           O
ATOM   3026  N   LYS A 775      71.680  42.570  42.820  1.00  0.00           N
ATOM   3027  HN  LYS A 775      70.960  42.550  43.510  1.00  0.00           H
ATOM   3028  CA  LYS A 775      71.170  42.190  41.520  1.00  0.00           C
ATOM   3029  HA  LYS A 775      71.580  41.210  41.340  1.00  0.00           H
ATOM   3030  CB  LYS A 775      69.630  42.150  41.380  1.00  0.00           C
ATOM   3031  HB1 LYS A 775      69.330  41.290  42.030  1.00  0.00           H
ATOM   3032  HB2 LYS A 775      69.330  41.930  40.340  1.00  0.00           H
ATOM   3033  CG  LYS A 775      68.850  43.330  41.830  1.00  0.00           C
ATOM   3034  HG1 LYS A 775      69.260  44.280  41.400  1.00  0.00           H
ATOM   3035  HG2 LYS A 775      68.990  43.330  42.930  1.00  0.00           H
ATOM   3036  CD  LYS A 775      67.300  43.210  41.470  1.00  0.00           C
ATOM   3037  HD1 LYS A 775      66.870  42.220  41.730  1.00  0.00           H
ATOM   3038  HD2 LYS A 775      67.230  43.270  40.360  1.00  0.00           H
ATOM   3039  CE  LYS A 775      66.580  44.360  42.290  1.00  0.00           C
ATOM   3040  HE1 LYS A 775      66.680  45.320  41.730  1.00  0.00           H
ATOM   3041  HE2 LYS A 775      66.940  44.450  43.340  1.00  0.00           H
ATOM   3042  NZ  LYS A 775      65.130  44.230  42.430  1.00  0.00           N
ATOM   3043  HZ1 LYS A 775      64.800  44.660  43.320  1.00  0.00           H
ATOM   3044  HZ2 LYS A 775      64.730  43.270  42.490  1.00  0.00           H
ATOM   3045  HZ3 LYS A 775      64.610  44.780  41.730  1.00  0.00           H
ATOM   3046  C   LYS A 775      71.650  42.890  40.310  1.00  0.00           C
ATOM   3047  O   LYS A 775      71.720  42.300  39.220  1.00  0.00           O
ATOM   3048  N   THR A 776      72.010  44.170  40.370  1.00  0.00           N
ATOM   3049  HN  THR A 776      72.080  44.590  41.270  1.00  0.00           H
ATOM   3050  CA  THR A 776      72.470  45.040  39.270  1.00  0.00           C
ATOM   3051  HA  THR A 776      72.040  44.680  38.350  1.00  0.00           H
ATOM   3052  CB  THR A 776      71.890  46.490  39.290  1.00  0.00           C
ATOM   3053  HB  THR A 776      72.610  47.250  38.900  1.00  0.00           H
ATOM   3054  OG1 THR A 776      71.590  46.960  40.570  1.00  0.00           O
ATOM   3055  HG1 THR A 776      72.410  47.350  40.880  1.00  0.00           H
ATOM   3056  CG2 THR A 776      70.570  46.480  38.490  1.00  0.00           C
ATOM   3057 HG21 THR A 776      70.240  47.530  38.350  1.00  0.00           H
ATOM   3058 HG22 THR A 776      69.710  45.960  38.970  1.00  0.00           H
ATOM   3059 HG23 THR A 776      70.690  46.030  37.480  1.00  0.00           H
ATOM   3060  C   THR A 776      74.030  45.080  39.270  1.00  0.00           C
ATOM   3061  O   THR A 776      74.610  45.770  38.410  1.00  0.00           O
ATOM   3062  N   LYS A 777      74.670  44.200  40.100  1.00  0.00           N
ATOM   3063  HN  LYS A 777      74.230  43.570  40.720  1.00  0.00           H
ATOM   3064  CA  LYS A 777      76.040  43.900  39.790  1.00  0.00           C
ATOM   3065  HA  LYS A 777      76.500  44.810  39.460  1.00  0.00           H
ATOM   3066  CB  LYS A 777      76.750  43.600  41.130  1.00  0.00           C
ATOM   3067  HB1 LYS A 777      77.850  43.470  41.010  1.00  0.00           H
ATOM   3068  HB2 LYS A 777      76.280  42.700  41.590  1.00  0.00           H
ATOM   3069  CG  LYS A 777      76.650  44.640  42.310  1.00  0.00           C
ATOM   3070  HG1 LYS A 777      77.360  44.340  43.110  1.00  0.00           H
ATOM   3071  HG2 LYS A 777      75.590  44.570  42.650  1.00  0.00           H
ATOM   3072  CD  LYS A 777      77.030  46.060  41.870  1.00  0.00           C
ATOM   3073  HD1 LYS A 777      76.210  46.380  41.190  1.00  0.00           H
ATOM   3074  HD2 LYS A 777      77.980  46.210  41.300  1.00  0.00           H
ATOM   3075  CE  LYS A 777      76.920  47.020  43.070  1.00  0.00           C
ATOM   3076  HE1 LYS A 777      77.480  47.930  42.790  1.00  0.00           H
ATOM   3077  HE2 LYS A 777      77.420  46.660  44.000  1.00  0.00           H
ATOM   3078  NZ  LYS A 777      75.510  47.250  43.370  1.00  0.00           N
ATOM   3079  HZ1 LYS A 777      75.030  47.550  42.490  1.00  0.00           H
ATOM   3080  HZ2 LYS A 777      75.420  48.080  43.980  1.00  0.00           H
ATOM   3081  HZ3 LYS A 777      75.000  46.460  43.810  1.00  0.00           H
ATOM   3082  C   LYS A 777      76.060  42.710  38.830  1.00  0.00           C
ATOM   3083  O   LYS A 777      75.890  41.510  39.230  1.00  0.00           O
ATOM   3084  N   ARG A 778      76.260  43.030  37.590  1.00  0.00           N
ATOM   3085  HN  ARG A 778      76.410  43.940  37.200  1.00  0.00           H
ATOM   3086  CA  ARG A 778      76.240  42.040  36.530  1.00  0.00           C
ATOM   3087  HA  ARG A 778      75.590  41.250  36.880  1.00  0.00           H
ATOM   3088  CB  ARG A 778      75.650  42.800  35.330  1.00  0.00           C
ATOM   3089  HB1 ARG A 778      75.380  42.100  34.510  1.00  0.00           H
ATOM   3090  HB2 ARG A 778      76.320  43.510  34.790  1.00  0.00           H
ATOM   3091  CG  ARG A 778      74.330  43.660  35.620  1.00  0.00           C
ATOM   3092  HG1 ARG A 778      74.210  44.110  34.610  1.00  0.00           H
ATOM   3093  HG2 ARG A 778      74.400  44.520  36.320  1.00  0.00           H
ATOM   3094  CD  ARG A 778      73.120  42.750  35.980  1.00  0.00           C
ATOM   3095  HD1 ARG A 778      73.140  42.580  37.080  1.00  0.00           H
ATOM   3096  HD2 ARG A 778      73.120  41.900  35.270  1.00  0.00           H
ATOM   3097  NE  ARG A 778      71.950  43.620  35.680  1.00  0.00           N
ATOM   3098  HE  ARG A 778      71.970  44.340  34.990  1.00  0.00           H
ATOM   3099  CZ  ARG A 778      70.730  43.330  36.040  1.00  0.00           C
ATOM   3100  NH1 ARG A 778      70.340  42.490  36.940  1.00  0.00           N
ATOM   3101 HH11 ARG A 778      70.950  42.170  37.670  1.00  0.00           H
ATOM   3102 HH12 ARG A 778      69.420  42.120  37.040  1.00  0.00           H
ATOM   3103  NH2 ARG A 778      69.900  44.040  35.320  1.00  0.00           N
ATOM   3104 HH21 ARG A 778      70.280  44.440  34.480  1.00  0.00           H
ATOM   3105 HH22 ARG A 778      68.950  43.730  35.340  1.00  0.00           H
ATOM   3106  C   ARG A 778      77.580  41.340  36.150  1.00  0.00           C
ATOM   3107  O   ARG A 778      77.810  40.640  35.130  1.00  0.00           O
ATOM   3108  N   TYR A 779      78.490  41.480  37.190  1.00  0.00           N
ATOM   3109  HN  TYR A 779      78.230  42.240  37.770  1.00  0.00           H
ATOM   3110  CA  TYR A 779      79.630  40.540  37.440  1.00  0.00           C
ATOM   3111  HA  TYR A 779      80.310  40.420  36.600  1.00  0.00           H
ATOM   3112  CB  TYR A 779      80.430  41.260  38.580  1.00  0.00           C
ATOM   3113  HB1 TYR A 779      79.740  41.210  39.460  1.00  0.00           H
ATOM   3114  HB2 TYR A 779      80.630  42.280  38.200  1.00  0.00           H
ATOM   3115  CG  TYR A 779      81.740  40.520  38.860  1.00  0.00           C
ATOM   3116  CD1 TYR A 779      82.880  40.910  38.070  1.00  0.00           C
ATOM   3117  HD1 TYR A 779      82.850  41.780  37.420  1.00  0.00           H
ATOM   3118  CE1 TYR A 779      83.980  40.020  38.070  1.00  0.00           C
ATOM   3119  HE1 TYR A 779      84.780  40.100  37.360  1.00  0.00           H
ATOM   3120  CZ  TYR A 779      83.980  38.850  38.860  1.00  0.00           C
ATOM   3121  OH  TYR A 779      85.100  37.930  38.830  1.00  0.00           O
ATOM   3122  HH  TYR A 779      85.780  38.250  38.250  1.00  0.00           H
ATOM   3123  CD2 TYR A 779      81.750  39.400  39.610  1.00  0.00           C
ATOM   3124  HD2 TYR A 779      80.880  39.100  40.170  1.00  0.00           H
ATOM   3125  CE2 TYR A 779      82.860  38.550  39.590  1.00  0.00           C
ATOM   3126  HE2 TYR A 779      82.850  37.610  40.120  1.00  0.00           H
ATOM   3127  C   TYR A 779      79.080  39.160  37.880  1.00  0.00           C
ATOM   3128  O   TYR A 779      79.690  38.200  37.410  1.00  0.00           O
ATOM   3129  N   PHE A 780      77.980  39.070  38.640  1.00  0.00           N
ATOM   3130  HN  PHE A 780      77.430  39.860  38.920  1.00  0.00           H
ATOM   3131  CA  PHE A 780      77.540  37.800  39.250  1.00  0.00           C
ATOM   3132  HA  PHE A 780      78.350  37.130  39.480  1.00  0.00           H
ATOM   3133  CB  PHE A 780      76.780  38.180  40.560  1.00  0.00           C
ATOM   3134  HB1 PHE A 780      76.260  37.350  41.050  1.00  0.00           H
ATOM   3135  HB2 PHE A 780      76.020  38.940  40.300  1.00  0.00           H
ATOM   3136  CG  PHE A 780      77.930  38.720  41.410  1.00  0.00           C
ATOM   3137  CD1 PHE A 780      78.030  40.070  41.660  1.00  0.00           C
ATOM   3138  HD1 PHE A 780      77.330  40.830  41.350  1.00  0.00           H
ATOM   3139  CE1 PHE A 780      79.150  40.490  42.450  1.00  0.00           C
ATOM   3140  HE1 PHE A 780      79.210  41.530  42.700  1.00  0.00           H
ATOM   3141  CZ  PHE A 780      80.040  39.580  43.020  1.00  0.00           C
ATOM   3142  HZ  PHE A 780      80.910  39.870  43.580  1.00  0.00           H
ATOM   3143  CD2 PHE A 780      78.770  37.830  42.030  1.00  0.00           C
ATOM   3144  HD2 PHE A 780      78.530  36.780  42.040  1.00  0.00           H
ATOM   3145  CE2 PHE A 780      79.830  38.250  42.800  1.00  0.00           C
ATOM   3146  HE2 PHE A 780      80.510  37.510  43.220  1.00  0.00           H
ATOM   3147  C   PHE A 780      76.660  36.850  38.330  1.00  0.00           C
ATOM   3148  O   PHE A 780      75.820  37.410  37.630  1.00  0.00           O
ATOM   3149  N   PRO A 781      76.670  35.550  38.410  1.00  0.00           N
ATOM   3150  CD  PRO A 781      77.790  34.840  39.050  1.00  0.00           C
ATOM   3151  HD1 PRO A 781      77.720  34.980  40.150  1.00  0.00           H
ATOM   3152  HD2 PRO A 781      78.770  35.160  38.630  1.00  0.00           H
ATOM   3153  CA  PRO A 781      75.640  34.660  37.980  1.00  0.00           C
ATOM   3154  HA  PRO A 781      75.620  34.600  36.910  1.00  0.00           H
ATOM   3155  CB  PRO A 781      76.040  33.380  38.630  1.00  0.00           C
ATOM   3156  HB1 PRO A 781      75.660  32.480  38.110  1.00  0.00           H
ATOM   3157  HB2 PRO A 781      75.730  33.290  39.690  1.00  0.00           H
ATOM   3158  CG  PRO A 781      77.580  33.380  38.700  1.00  0.00           C
ATOM   3159  HG1 PRO A 781      77.860  32.760  39.580  1.00  0.00           H
ATOM   3160  HG2 PRO A 781      78.140  33.130  37.770  1.00  0.00           H
ATOM   3161  C   PRO A 781      74.210  35.120  38.290  1.00  0.00           C
ATOM   3162  O   PRO A 781      74.000  35.700  39.350  1.00  0.00           O
ATOM   3163  N   THR A 782      73.260  34.900  37.390  1.00  0.00           N
ATOM   3164  HN  THR A 782      73.560  34.370  36.600  1.00  0.00           H
ATOM   3165  CA  THR A 782      71.920  35.530  37.380  1.00  0.00           C
ATOM   3166  HA  THR A 782      71.950  36.610  37.300  1.00  0.00           H
ATOM   3167  CB  THR A 782      71.120  35.090  36.150  1.00  0.00           C
ATOM   3168  HB  THR A 782      70.940  34.000  36.130  1.00  0.00           H
ATOM   3169  OG1 THR A 782      71.800  35.380  34.950  1.00  0.00           O
ATOM   3170  HG1 THR A 782      71.480  34.780  34.280  1.00  0.00           H
ATOM   3171  CG2 THR A 782      69.760  35.760  36.100  1.00  0.00           C
ATOM   3172 HG21 THR A 782      69.390  35.570  35.070  1.00  0.00           H
ATOM   3173 HG22 THR A 782      69.860  36.860  36.240  1.00  0.00           H
ATOM   3174 HG23 THR A 782      69.070  35.300  36.830  1.00  0.00           H
ATOM   3175  C   THR A 782      71.040  35.170  38.570  1.00  0.00           C
ATOM   3176  O   THR A 782      70.460  36.030  39.130  1.00  0.00           O
ATOM   3177  N   LYS A 783      70.990  33.870  38.850  1.00  0.00           N
ATOM   3178  HN  LYS A 783      71.540  33.260  38.280  1.00  0.00           H
ATOM   3179  CA  LYS A 783      70.040  33.400  39.870  1.00  0.00           C
ATOM   3180  HA  LYS A 783      69.150  34.010  39.930  1.00  0.00           H
ATOM   3181  CB  LYS A 783      69.430  32.000  39.530  1.00  0.00           C
ATOM   3182  HB1 LYS A 783      68.820  31.620  40.380  1.00  0.00           H
ATOM   3183  HB2 LYS A 783      70.230  31.270  39.330  1.00  0.00           H
ATOM   3184  CG  LYS A 783      68.460  31.960  38.380  1.00  0.00           C
ATOM   3185  HG1 LYS A 783      68.930  32.280  37.440  1.00  0.00           H
ATOM   3186  HG2 LYS A 783      67.590  32.630  38.590  1.00  0.00           H
ATOM   3187  CD  LYS A 783      67.880  30.520  38.220  1.00  0.00           C
ATOM   3188  HD1 LYS A 783      67.590  30.090  39.200  1.00  0.00           H
ATOM   3189  HD2 LYS A 783      68.810  29.960  38.000  1.00  0.00           H
ATOM   3190  CE  LYS A 783      66.880  30.220  37.090  1.00  0.00           C
ATOM   3191  HE1 LYS A 783      66.680  29.120  37.100  1.00  0.00           H
ATOM   3192  HE2 LYS A 783      67.190  30.550  36.070  1.00  0.00           H
ATOM   3193  NZ  LYS A 783      65.520  30.720  37.400  1.00  0.00           N
ATOM   3194  HZ1 LYS A 783      65.300  30.570  38.410  1.00  0.00           H
ATOM   3195  HZ2 LYS A 783      64.800  30.330  36.770  1.00  0.00           H
ATOM   3196  HZ3 LYS A 783      65.410  31.710  37.130  1.00  0.00           H
ATOM   3197  C   LYS A 783      70.750  33.430  41.290  1.00  0.00           C
ATOM   3198  O   LYS A 783      70.080  33.500  42.310  1.00  0.00           O
ATOM   3199  N   VAL A 784      72.140  33.410  41.440  1.00  0.00           N
ATOM   3200  HN  VAL A 784      72.630  33.620  40.600  1.00  0.00           H
ATOM   3201  CA  VAL A 784      72.790  33.720  42.670  1.00  0.00           C
ATOM   3202  HA  VAL A 784      72.340  33.090  43.420  1.00  0.00           H
ATOM   3203  CB  VAL A 784      74.300  33.580  42.590  1.00  0.00           C
ATOM   3204  HB  VAL A 784      74.820  34.190  41.820  1.00  0.00           H
ATOM   3205  CG1 VAL A 784      75.090  33.790  43.910  1.00  0.00           C
ATOM   3206 HG11 VAL A 784      74.530  34.580  44.460  1.00  0.00           H
ATOM   3207 HG12 VAL A 784      76.180  33.920  43.800  1.00  0.00           H
ATOM   3208 HG13 VAL A 784      75.010  32.840  44.490  1.00  0.00           H
ATOM   3209  CG2 VAL A 784      74.520  32.160  42.150  1.00  0.00           C
ATOM   3210 HG21 VAL A 784      74.480  31.470  43.010  1.00  0.00           H
ATOM   3211 HG22 VAL A 784      75.560  32.120  41.750  1.00  0.00           H
ATOM   3212 HG23 VAL A 784      73.860  31.780  41.350  1.00  0.00           H
ATOM   3213  C   VAL A 784      72.480  35.200  43.070  1.00  0.00           C
ATOM   3214  O   VAL A 784      72.110  35.520  44.200  1.00  0.00           O
ATOM   3215  N   ARG A 785      72.550  36.190  42.120  1.00  0.00           N
ATOM   3216  HN  ARG A 785      72.840  35.950  41.190  1.00  0.00           H
ATOM   3217  CA  ARG A 785      72.390  37.610  42.510  1.00  0.00           C
ATOM   3218  HA  ARG A 785      72.980  37.570  43.420  1.00  0.00           H
ATOM   3219  CB  ARG A 785      73.160  38.570  41.460  1.00  0.00           C
ATOM   3220  HB1 ARG A 785      74.150  38.150  41.180  1.00  0.00           H
ATOM   3221  HB2 ARG A 785      73.280  39.600  41.860  1.00  0.00           H
ATOM   3222  CG  ARG A 785      72.460  38.780  40.120  1.00  0.00           C
ATOM   3223  HG1 ARG A 785      71.480  39.290  40.290  1.00  0.00           H
ATOM   3224  HG2 ARG A 785      72.200  37.770  39.750  1.00  0.00           H
ATOM   3225  CD  ARG A 785      73.280  39.500  38.900  1.00  0.00           C
ATOM   3226  HD1 ARG A 785      74.230  38.950  38.780  1.00  0.00           H
ATOM   3227  HD2 ARG A 785      73.580  40.540  39.140  1.00  0.00           H
ATOM   3228  NE  ARG A 785      72.530  39.350  37.640  1.00  0.00           N
ATOM   3229  HE  ARG A 785      71.530  39.310  37.600  1.00  0.00           H
ATOM   3230  CZ  ARG A 785      73.070  39.220  36.430  1.00  0.00           C
ATOM   3231  NH1 ARG A 785      74.360  39.320  36.140  1.00  0.00           N
ATOM   3232 HH11 ARG A 785      74.470  39.430  35.160  1.00  0.00           H
ATOM   3233 HH12 ARG A 785      74.970  38.770  36.730  1.00  0.00           H
ATOM   3234  NH2 ARG A 785      72.200  39.210  35.430  1.00  0.00           N
ATOM   3235 HH21 ARG A 785      72.420  38.750  34.570  1.00  0.00           H
ATOM   3236 HH22 ARG A 785      71.240  39.260  35.700  1.00  0.00           H
ATOM   3237  C   ARG A 785      71.040  38.090  42.840  1.00  0.00           C
ATOM   3238  O   ARG A 785      70.830  38.880  43.760  1.00  0.00           O
ATOM   3239  N   SER A 786      70.000  37.570  42.150  1.00  0.00           N
ATOM   3240  HN  SER A 786      70.120  36.910  41.420  1.00  0.00           H
ATOM   3241  CA  SER A 786      68.670  37.680  42.570  1.00  0.00           C
ATOM   3242  HA  SER A 786      68.460  38.710  42.810  1.00  0.00           H
ATOM   3243  CB  SER A 786      67.720  37.290  41.410  1.00  0.00           C
ATOM   3244  HB1 SER A 786      68.140  37.740  40.490  1.00  0.00           H
ATOM   3245  HB2 SER A 786      66.670  37.610  41.580  1.00  0.00           H
ATOM   3246  OG  SER A 786      67.780  35.880  41.220  1.00  0.00           O
ATOM   3247  HG1 SER A 786      67.020  35.550  41.700  1.00  0.00           H
ATOM   3248  C   SER A 786      68.360  37.000  43.920  1.00  0.00           C
ATOM   3249  O   SER A 786      67.540  37.550  44.630  1.00  0.00           O
ATOM   3250  N   THR A 787      69.000  35.820  44.300  1.00  0.00           N
ATOM   3251  HN  THR A 787      69.610  35.350  43.670  1.00  0.00           H
ATOM   3252  CA  THR A 787      68.750  35.150  45.550  1.00  0.00           C
ATOM   3253  HA  THR A 787      67.680  34.990  45.600  1.00  0.00           H
ATOM   3254  CB  THR A 787      69.390  33.800  45.690  1.00  0.00           C
ATOM   3255  HB  THR A 787      70.460  33.820  45.420  1.00  0.00           H
ATOM   3256  OG1 THR A 787      68.800  32.930  44.760  1.00  0.00           O
ATOM   3257  HG1 THR A 787      68.990  33.210  43.860  1.00  0.00           H
ATOM   3258  CG2 THR A 787      69.210  33.070  47.010  1.00  0.00           C
ATOM   3259 HG21 THR A 787      69.610  32.040  46.900  1.00  0.00           H
ATOM   3260 HG22 THR A 787      68.140  32.850  47.240  1.00  0.00           H
ATOM   3261 HG23 THR A 787      69.650  33.520  47.930  1.00  0.00           H
ATOM   3262  C   THR A 787      69.200  35.970  46.660  1.00  0.00           C
ATOM   3263  O   THR A 787      68.500  36.110  47.660  1.00  0.00           O
ATOM   3264  N   ILE A 788      70.380  36.480  46.500  1.00  0.00           N
ATOM   3265  HN  ILE A 788      70.820  36.150  45.650  1.00  0.00           H
ATOM   3266  CA  ILE A 788      70.950  37.480  47.440  1.00  0.00           C
ATOM   3267  HA  ILE A 788      71.000  37.020  48.420  1.00  0.00           H
ATOM   3268  CB  ILE A 788      72.370  37.880  47.120  1.00  0.00           C
ATOM   3269  HB  ILE A 788      72.300  38.150  46.040  1.00  0.00           H
ATOM   3270  CG2 ILE A 788      73.010  39.020  48.060  1.00  0.00           C
ATOM   3271 HG21 ILE A 788      72.590  39.040  49.090  1.00  0.00           H
ATOM   3272 HG22 ILE A 788      72.870  40.040  47.650  1.00  0.00           H
ATOM   3273 HG23 ILE A 788      74.110  38.910  48.000  1.00  0.00           H
ATOM   3274  CG1 ILE A 788      73.270  36.650  47.220  1.00  0.00           C
ATOM   3275 HG11 ILE A 788      74.240  36.880  46.740  1.00  0.00           H
ATOM   3276 HG12 ILE A 788      72.940  35.880  46.480  1.00  0.00           H
ATOM   3277  CD  ILE A 788      73.320  35.920  48.610  1.00  0.00           C
ATOM   3278  HD1 ILE A 788      73.910  36.500  49.340  1.00  0.00           H
ATOM   3279  HD2 ILE A 788      73.790  34.920  48.600  1.00  0.00           H
ATOM   3280  HD3 ILE A 788      72.340  35.610  49.040  1.00  0.00           H
ATOM   3281  C   ILE A 788      70.090  38.800  47.550  1.00  0.00           C
ATOM   3282  O   ILE A 788      69.880  39.350  48.620  1.00  0.00           O
ATOM   3283  N   SER A 789      69.530  39.420  46.520  1.00  0.00           N
ATOM   3284  HN  SER A 789      69.810  39.220  45.590  1.00  0.00           H
ATOM   3285  CA  SER A 789      68.700  40.600  46.580  1.00  0.00           C
ATOM   3286  HA  SER A 789      69.160  41.230  47.320  1.00  0.00           H
ATOM   3287  CB  SER A 789      68.830  41.270  45.160  1.00  0.00           C
ATOM   3288  HB1 SER A 789      67.990  41.990  45.040  1.00  0.00           H
ATOM   3289  HB2 SER A 789      68.890  40.590  44.280  1.00  0.00           H
ATOM   3290  OG  SER A 789      69.960  42.130  45.150  1.00  0.00           O
ATOM   3291  HG1 SER A 789      69.960  42.680  45.930  1.00  0.00           H
ATOM   3292  C   SER A 789      67.250  40.330  47.000  1.00  0.00           C
ATOM   3293  O   SER A 789      66.650  41.170  47.710  1.00  0.00           O
ATOM   3294  N   ASP A 790      66.570  39.240  46.520  1.00  0.00           N
ATOM   3295  HN  ASP A 790      66.980  38.690  45.800  1.00  0.00           H
ATOM   3296  CA  ASP A 790      65.290  38.800  47.000  1.00  0.00           C
ATOM   3297  HA  ASP A 790      64.630  39.610  46.740  1.00  0.00           H
ATOM   3298  CB  ASP A 790      64.860  37.570  46.150  1.00  0.00           C
ATOM   3299  HB1 ASP A 790      63.930  37.160  46.590  1.00  0.00           H
ATOM   3300  HB2 ASP A 790      65.670  36.820  46.170  1.00  0.00           H
ATOM   3301  CG  ASP A 790      64.420  37.780  44.740  1.00  0.00           C
ATOM   3302  OD1 ASP A 790      64.490  38.980  44.350  1.00  0.00           O
ATOM   3303  OD2 ASP A 790      63.930  36.890  44.030  1.00  0.00           O
ATOM   3304  C   ASP A 790      65.160  38.560  48.470  1.00  0.00           C
ATOM   3305  O   ASP A 790      64.130  38.860  49.060  1.00  0.00           O
ATOM   3306  N   PHE A 791      66.190  37.920  49.110  1.00  0.00           N
ATOM   3307  HN  PHE A 791      67.050  37.800  48.620  1.00  0.00           H
ATOM   3308  CA  PHE A 791      66.060  37.650  50.570  1.00  0.00           C
ATOM   3309  HA  PHE A 791      65.040  37.700  50.930  1.00  0.00           H
ATOM   3310  CB  PHE A 791      66.680  36.250  50.900  1.00  0.00           C
ATOM   3311  HB1 PHE A 791      66.780  36.070  51.990  1.00  0.00           H
ATOM   3312  HB2 PHE A 791      67.630  36.100  50.350  1.00  0.00           H
ATOM   3313  CG  PHE A 791      65.640  35.130  50.420  1.00  0.00           C
ATOM   3314  CD1 PHE A 791      64.480  34.840  51.240  1.00  0.00           C
ATOM   3315  HD1 PHE A 791      64.340  35.340  52.190  1.00  0.00           H
ATOM   3316  CE1 PHE A 791      63.640  33.830  50.880  1.00  0.00           C
ATOM   3317  HE1 PHE A 791      62.920  33.600  51.650  1.00  0.00           H
ATOM   3318  CZ  PHE A 791      63.850  33.110  49.750  1.00  0.00           C
ATOM   3319  HZ  PHE A 791      63.240  32.250  49.520  1.00  0.00           H
ATOM   3320  CD2 PHE A 791      65.700  34.460  49.160  1.00  0.00           C
ATOM   3321  HD2 PHE A 791      66.510  34.660  48.470  1.00  0.00           H
ATOM   3322  CE2 PHE A 791      64.880  33.390  48.860  1.00  0.00           C
ATOM   3323  HE2 PHE A 791      64.990  32.830  47.950  1.00  0.00           H
ATOM   3324  C   PHE A 791      66.860  38.660  51.390  1.00  0.00           C
ATOM   3325  O   PHE A 791      67.040  38.480  52.640  1.00  0.00           O
ATOM   3326  N   ALA A 792      67.320  39.710  50.670  1.00  0.00           N
ATOM   3327  HN  ALA A 792      67.200  39.600  49.690  1.00  0.00           H
ATOM   3328  CA  ALA A 792      68.080  40.860  51.180  1.00  0.00           C
ATOM   3329  HA  ALA A 792      69.100  40.500  51.120  1.00  0.00           H
ATOM   3330  CB  ALA A 792      68.040  41.970  50.220  1.00  0.00           C
ATOM   3331  HB1 ALA A 792      68.290  42.940  50.720  1.00  0.00           H
ATOM   3332  HB2 ALA A 792      67.000  42.130  49.900  1.00  0.00           H
ATOM   3333  HB3 ALA A 792      68.680  41.860  49.310  1.00  0.00           H
ATOM   3334  C   ALA A 792      67.630  41.340  52.540  1.00  0.00           C
ATOM   3335  O   ALA A 792      68.430  41.440  53.480  1.00  0.00           O
ATOM   3336  N   VAL A 793      66.330  41.680  52.780  1.00  0.00           N
ATOM   3337  HN  VAL A 793      65.660  41.560  52.050  1.00  0.00           H
ATOM   3338  CA  VAL A 793      65.920  42.050  54.200  1.00  0.00           C
ATOM   3339  HA  VAL A 793      66.610  42.790  54.590  1.00  0.00           H
ATOM   3340  CB  VAL A 793      64.480  42.650  54.270  1.00  0.00           C
ATOM   3341  HB  VAL A 793      63.820  41.950  53.720  1.00  0.00           H
ATOM   3342  CG1 VAL A 793      64.040  42.850  55.750  1.00  0.00           C
ATOM   3343 HG11 VAL A 793      63.040  43.290  55.860  1.00  0.00           H
ATOM   3344 HG12 VAL A 793      64.710  43.630  56.180  1.00  0.00           H
ATOM   3345 HG13 VAL A 793      64.140  41.890  56.290  1.00  0.00           H
ATOM   3346  CG2 VAL A 793      64.260  43.930  53.420  1.00  0.00           C
ATOM   3347 HG21 VAL A 793      64.950  44.680  53.850  1.00  0.00           H
ATOM   3348 HG22 VAL A 793      63.190  44.230  53.480  1.00  0.00           H
ATOM   3349 HG23 VAL A 793      64.250  43.910  52.310  1.00  0.00           H
ATOM   3350  C   VAL A 793      66.150  40.930  55.240  1.00  0.00           C
ATOM   3351  O   VAL A 793      66.770  41.160  56.270  1.00  0.00           O
ATOM   3352  N   PHE A 794      65.790  39.670  54.950  1.00  0.00           N
ATOM   3353  HN  PHE A 794      65.210  39.430  54.170  1.00  0.00           H
ATOM   3354  CA  PHE A 794      65.780  38.650  56.000  1.00  0.00           C
ATOM   3355  HA  PHE A 794      65.020  38.930  56.710  1.00  0.00           H
ATOM   3356  CB  PHE A 794      65.110  37.340  55.440  1.00  0.00           C
ATOM   3357  HB1 PHE A 794      65.580  37.050  54.470  1.00  0.00           H
ATOM   3358  HB2 PHE A 794      64.030  37.410  55.240  1.00  0.00           H
ATOM   3359  CG  PHE A 794      65.350  36.030  56.240  1.00  0.00           C
ATOM   3360  CD1 PHE A 794      65.440  36.020  57.670  1.00  0.00           C
ATOM   3361  HD1 PHE A 794      65.430  36.920  58.260  1.00  0.00           H
ATOM   3362  CE1 PHE A 794      65.350  34.800  58.300  1.00  0.00           C
ATOM   3363  HE1 PHE A 794      65.430  34.700  59.370  1.00  0.00           H
ATOM   3364  CZ  PHE A 794      65.310  33.600  57.550  1.00  0.00           C
ATOM   3365  HZ  PHE A 794      65.350  32.620  58.020  1.00  0.00           H
ATOM   3366  CD2 PHE A 794      65.190  34.870  55.550  1.00  0.00           C
ATOM   3367  HD2 PHE A 794      64.940  34.910  54.510  1.00  0.00           H
ATOM   3368  CE2 PHE A 794      65.260  33.640  56.200  1.00  0.00           C
ATOM   3369  HE2 PHE A 794      65.120  32.750  55.620  1.00  0.00           H
ATOM   3370  C   PHE A 794      67.190  38.360  56.570  1.00  0.00           C
ATOM   3371  O   PHE A 794      67.560  38.200  57.690  1.00  0.00           O
ATOM   3372  N   LEU A 795      68.080  38.270  55.530  1.00  0.00           N
ATOM   3373  HN  LEU A 795      67.690  38.570  54.670  1.00  0.00           H
ATOM   3374  CA  LEU A 795      69.610  38.180  55.660  1.00  0.00           C
ATOM   3375  HA  LEU A 795      69.840  37.330  56.290  1.00  0.00           H
ATOM   3376  CB  LEU A 795      70.220  38.030  54.190  1.00  0.00           C
ATOM   3377  HB1 LEU A 795      69.840  38.930  53.670  1.00  0.00           H
ATOM   3378  HB2 LEU A 795      69.790  37.130  53.700  1.00  0.00           H
ATOM   3379  CG  LEU A 795      71.750  37.940  54.030  1.00  0.00           C
ATOM   3380  HG  LEU A 795      72.200  38.950  54.180  1.00  0.00           H
ATOM   3381  CD1 LEU A 795      72.320  36.850  54.920  1.00  0.00           C
ATOM   3382 HD11 LEU A 795      71.910  35.830  54.760  1.00  0.00           H
ATOM   3383 HD12 LEU A 795      72.280  37.030  56.020  1.00  0.00           H
ATOM   3384 HD13 LEU A 795      73.390  36.710  54.650  1.00  0.00           H
ATOM   3385  CD2 LEU A 795      72.170  37.550  52.610  1.00  0.00           C
ATOM   3386 HD21 LEU A 795      73.230  37.220  52.540  1.00  0.00           H
ATOM   3387 HD22 LEU A 795      71.950  38.400  51.920  1.00  0.00           H
ATOM   3388 HD23 LEU A 795      71.580  36.660  52.330  1.00  0.00           H
ATOM   3389  C   LEU A 795      70.190  39.380  56.320  1.00  0.00           C
ATOM   3390  O   LEU A 795      71.040  39.280  57.210  1.00  0.00           O
ATOM   3391  N   THR A 796      69.690  40.600  56.040  1.00  0.00           N
ATOM   3392  HN  THR A 796      68.990  40.650  55.340  1.00  0.00           H
ATOM   3393  CA  THR A 796      70.040  41.850  56.750  1.00  0.00           C
ATOM   3394  HA  THR A 796      71.110  41.950  56.680  1.00  0.00           H
ATOM   3395  CB  THR A 796      69.550  43.130  56.120  1.00  0.00           C
ATOM   3396  HB  THR A 796      68.450  43.040  55.990  1.00  0.00           H
ATOM   3397  OG1 THR A 796      70.210  43.510  54.950  1.00  0.00           O
ATOM   3398  HG1 THR A 796      70.030  42.790  54.340  1.00  0.00           H
ATOM   3399  CG2 THR A 796      69.750  44.350  57.060  1.00  0.00           C
ATOM   3400 HG21 THR A 796      70.780  44.340  57.470  1.00  0.00           H
ATOM   3401 HG22 THR A 796      69.100  44.420  57.960  1.00  0.00           H
ATOM   3402 HG23 THR A 796      69.610  45.270  56.450  1.00  0.00           H
ATOM   3403  C   THR A 796      69.620  41.760  58.220  1.00  0.00           C
ATOM   3404  O   THR A 796      70.350  42.040  59.160  1.00  0.00           O
ATOM   3405  N   ILE A 797      68.380  41.200  58.530  1.00  0.00           N
ATOM   3406  HN  ILE A 797      67.790  41.050  57.750  1.00  0.00           H
ATOM   3407  CA  ILE A 797      67.920  40.750  59.830  1.00  0.00           C
ATOM   3408  HA  ILE A 797      68.070  41.650  60.410  1.00  0.00           H
ATOM   3409  CB  ILE A 797      66.350  40.520  59.800  1.00  0.00           C
ATOM   3410  HB  ILE A 797      66.240  39.950  58.870  1.00  0.00           H
ATOM   3411  CG2 ILE A 797      65.790  39.890  61.070  1.00  0.00           C
ATOM   3412 HG21 ILE A 797      64.700  39.710  60.930  1.00  0.00           H
ATOM   3413 HG22 ILE A 797      65.870  40.550  61.960  1.00  0.00           H
ATOM   3414 HG23 ILE A 797      66.220  38.880  61.260  1.00  0.00           H
ATOM   3415  CG1 ILE A 797      65.650  41.840  59.440  1.00  0.00           C
ATOM   3416 HG11 ILE A 797      66.000  42.200  58.460  1.00  0.00           H
ATOM   3417 HG12 ILE A 797      66.000  42.600  60.180  1.00  0.00           H
ATOM   3418  CD  ILE A 797      64.140  41.630  59.450  1.00  0.00           C
ATOM   3419  HD1 ILE A 797      63.860  40.910  58.660  1.00  0.00           H
ATOM   3420  HD2 ILE A 797      63.540  42.550  59.300  1.00  0.00           H
ATOM   3421  HD3 ILE A 797      63.620  41.430  60.420  1.00  0.00           H
ATOM   3422  C   ILE A 797      68.800  39.730  60.600  1.00  0.00           C
ATOM   3423  O   ILE A 797      69.070  39.970  61.800  1.00  0.00           O
ATOM   3424  N   VAL A 798      69.290  38.640  59.940  1.00  0.00           N
ATOM   3425  HN  VAL A 798      68.970  38.490  59.010  1.00  0.00           H
ATOM   3426  CA  VAL A 798      70.140  37.630  60.620  1.00  0.00           C
ATOM   3427  HA  VAL A 798      69.700  37.420  61.580  1.00  0.00           H
ATOM   3428  CB  VAL A 798      70.220  36.330  59.840  1.00  0.00           C
ATOM   3429  HB  VAL A 798      70.330  36.570  58.760  1.00  0.00           H
ATOM   3430  CG1 VAL A 798      71.390  35.420  60.360  1.00  0.00           C
ATOM   3431 HG11 VAL A 798      71.340  34.410  59.920  1.00  0.00           H
ATOM   3432 HG12 VAL A 798      71.360  35.400  61.470  1.00  0.00           H
ATOM   3433 HG13 VAL A 798      72.430  35.760  60.150  1.00  0.00           H
ATOM   3434  CG2 VAL A 798      68.830  35.570  59.970  1.00  0.00           C
ATOM   3435 HG21 VAL A 798      68.660  35.290  61.040  1.00  0.00           H
ATOM   3436 HG22 VAL A 798      68.890  34.600  59.440  1.00  0.00           H
ATOM   3437 HG23 VAL A 798      68.000  36.250  59.660  1.00  0.00           H
ATOM   3438  C   VAL A 798      71.490  38.200  60.940  1.00  0.00           C
ATOM   3439  O   VAL A 798      71.940  37.890  62.070  1.00  0.00           O
ATOM   3440  N   ILE A 799      72.110  38.940  59.960  1.00  0.00           N
ATOM   3441  HN  ILE A 799      71.690  39.120  59.070  1.00  0.00           H
ATOM   3442  CA  ILE A 799      73.400  39.630  60.190  1.00  0.00           C
ATOM   3443  HA  ILE A 799      74.110  38.890  60.550  1.00  0.00           H
ATOM   3444  CB  ILE A 799      73.980  40.160  58.920  1.00  0.00           C
ATOM   3445  HB  ILE A 799      73.090  40.610  58.420  1.00  0.00           H
ATOM   3446  CG2 ILE A 799      75.110  41.210  59.160  1.00  0.00           C
ATOM   3447 HG21 ILE A 799      75.310  41.670  58.170  1.00  0.00           H
ATOM   3448 HG22 ILE A 799      75.970  40.640  59.580  1.00  0.00           H
ATOM   3449 HG23 ILE A 799      74.870  42.020  59.880  1.00  0.00           H
ATOM   3450  CG1 ILE A 799      74.540  39.070  57.940  1.00  0.00           C
ATOM   3451 HG11 ILE A 799      74.810  39.650  57.020  1.00  0.00           H
ATOM   3452 HG12 ILE A 799      73.690  38.460  57.580  1.00  0.00           H
ATOM   3453  CD  ILE A 799      75.620  38.190  58.450  1.00  0.00           C
ATOM   3454  HD1 ILE A 799      75.820  38.460  59.510  1.00  0.00           H
ATOM   3455  HD2 ILE A 799      76.520  38.270  57.800  1.00  0.00           H
ATOM   3456  HD3 ILE A 799      75.270  37.140  58.380  1.00  0.00           H
ATOM   3457  C   ILE A 799      73.370  40.580  61.350  1.00  0.00           C
ATOM   3458  O   ILE A 799      74.260  40.630  62.210  1.00  0.00           O
ATOM   3459  N   MET A 800      72.320  41.400  61.370  1.00  0.00           N
ATOM   3460  HN  MET A 800      71.590  41.570  60.720  1.00  0.00           H
ATOM   3461  CA  MET A 800      72.220  42.390  62.460  1.00  0.00           C
ATOM   3462  HA  MET A 800      73.130  42.970  62.440  1.00  0.00           H
ATOM   3463  CB  MET A 800      71.260  43.540  62.130  1.00  0.00           C
ATOM   3464  HB1 MET A 800      71.120  44.380  62.840  1.00  0.00           H
ATOM   3465  HB2 MET A 800      70.290  43.040  61.890  1.00  0.00           H
ATOM   3466  CG  MET A 800      71.750  44.380  60.930  1.00  0.00           C
ATOM   3467  HG1 MET A 800      70.940  44.990  60.490  1.00  0.00           H
ATOM   3468  HG2 MET A 800      71.990  43.710  60.080  1.00  0.00           H
ATOM   3469  SD  MET A 800      73.270  45.380  61.290  1.00  0.00           S
ATOM   3470  CE  MET A 800      73.910  45.460  59.500  1.00  0.00           C
ATOM   3471  HE1 MET A 800      74.560  46.270  59.120  1.00  0.00           H
ATOM   3472  HE2 MET A 800      73.070  45.580  58.780  1.00  0.00           H
ATOM   3473  HE3 MET A 800      74.360  44.490  59.220  1.00  0.00           H
ATOM   3474  C   MET A 800      71.990  41.760  63.810  1.00  0.00           C
ATOM   3475  O   MET A 800      72.650  42.240  64.740  1.00  0.00           O
ATOM   3476  N   VAL A 801      71.200  40.630  63.940  1.00  0.00           N
ATOM   3477  HN  VAL A 801      70.690  40.200  63.190  1.00  0.00           H
ATOM   3478  CA  VAL A 801      71.040  39.920  65.180  1.00  0.00           C
ATOM   3479  HA  VAL A 801      70.880  40.570  66.020  1.00  0.00           H
ATOM   3480  CB  VAL A 801      70.030  38.860  65.140  1.00  0.00           C
ATOM   3481  HB  VAL A 801      70.240  38.300  64.210  1.00  0.00           H
ATOM   3482  CG1 VAL A 801      70.050  37.800  66.230  1.00  0.00           C
ATOM   3483 HG11 VAL A 801      69.950  38.230  67.250  1.00  0.00           H
ATOM   3484 HG12 VAL A 801      70.990  37.210  66.180  1.00  0.00           H
ATOM   3485 HG13 VAL A 801      69.340  36.950  66.120  1.00  0.00           H
ATOM   3486  CG2 VAL A 801      68.620  39.570  65.000  1.00  0.00           C
ATOM   3487 HG21 VAL A 801      68.820  40.590  64.590  1.00  0.00           H
ATOM   3488 HG22 VAL A 801      68.100  39.680  65.970  1.00  0.00           H
ATOM   3489 HG23 VAL A 801      67.980  38.980  64.320  1.00  0.00           H
ATOM   3490  C   VAL A 801      72.390  39.440  65.660  1.00  0.00           C
ATOM   3491  O   VAL A 801      72.670  39.490  66.870  1.00  0.00           O
ATOM   3492  N   THR A 802      73.300  39.030  64.710  1.00  0.00           N
ATOM   3493  HN  THR A 802      72.920  38.800  63.810  1.00  0.00           H
ATOM   3494  CA  THR A 802      74.750  38.750  64.970  1.00  0.00           C
ATOM   3495  HA  THR A 802      74.750  37.980  65.730  1.00  0.00           H
ATOM   3496  CB  THR A 802      75.520  38.150  63.810  1.00  0.00           C
ATOM   3497  HB  THR A 802      75.650  38.880  62.980  1.00  0.00           H
ATOM   3498  OG1 THR A 802      74.700  37.000  63.360  1.00  0.00           O
ATOM   3499  HG1 THR A 802      73.840  37.290  63.040  1.00  0.00           H
ATOM   3500  CG2 THR A 802      76.830  37.580  64.310  1.00  0.00           C
ATOM   3501 HG21 THR A 802      77.640  38.330  64.260  1.00  0.00           H
ATOM   3502 HG22 THR A 802      77.270  36.760  63.720  1.00  0.00           H
ATOM   3503 HG23 THR A 802      76.710  37.060  65.290  1.00  0.00           H
ATOM   3504  C   THR A 802      75.610  39.880  65.570  1.00  0.00           C
ATOM   3505  O   THR A 802      76.370  39.770  66.550  1.00  0.00           O
ATOM   3506  N   ILE A 803      75.570  41.100  64.940  1.00  0.00           N
ATOM   3507  HN  ILE A 803      75.020  41.400  64.160  1.00  0.00           H
ATOM   3508  CA  ILE A 803      76.450  42.170  65.410  1.00  0.00           C
ATOM   3509  HA  ILE A 803      77.400  41.710  65.640  1.00  0.00           H
ATOM   3510  CB  ILE A 803      76.590  43.370  64.440  1.00  0.00           C
ATOM   3511  HB  ILE A 803      75.630  43.870  64.200  1.00  0.00           H
ATOM   3512  CG2 ILE A 803      77.470  44.520  65.040  1.00  0.00           C
ATOM   3513 HG21 ILE A 803      76.990  45.090  65.870  1.00  0.00           H
ATOM   3514 HG22 ILE A 803      77.670  45.260  64.250  1.00  0.00           H
ATOM   3515 HG23 ILE A 803      78.440  44.150  65.450  1.00  0.00           H
ATOM   3516  CG1 ILE A 803      77.190  42.880  63.100  1.00  0.00           C
ATOM   3517 HG11 ILE A 803      77.200  43.760  62.440  1.00  0.00           H
ATOM   3518 HG12 ILE A 803      76.480  42.110  62.720  1.00  0.00           H
ATOM   3519  CD  ILE A 803      78.680  42.390  63.090  1.00  0.00           C
ATOM   3520  HD1 ILE A 803      79.010  42.010  64.080  1.00  0.00           H
ATOM   3521  HD2 ILE A 803      79.360  43.240  62.890  1.00  0.00           H
ATOM   3522  HD3 ILE A 803      78.930  41.640  62.310  1.00  0.00           H
ATOM   3523  C   ILE A 803      75.910  42.710  66.800  1.00  0.00           C
ATOM   3524  O   ILE A 803      76.690  43.070  67.680  1.00  0.00           O
ATOM   3525  N   ASP A 804      74.600  42.550  67.020  1.00  0.00           N
ATOM   3526  HN  ASP A 804      74.020  42.140  66.320  1.00  0.00           H
ATOM   3527  CA  ASP A 804      74.110  42.880  68.390  1.00  0.00           C
ATOM   3528  HA  ASP A 804      74.380  43.900  68.630  1.00  0.00           H
ATOM   3529  CB  ASP A 804      72.540  43.010  68.230  1.00  0.00           C
ATOM   3530  HB1 ASP A 804      72.210  41.970  67.990  1.00  0.00           H
ATOM   3531  HB2 ASP A 804      72.280  43.640  67.350  1.00  0.00           H
ATOM   3532  CG  ASP A 804      71.700  43.440  69.470  1.00  0.00           C
ATOM   3533  OD1 ASP A 804      71.080  42.570  70.150  1.00  0.00           O
ATOM   3534  OD2 ASP A 804      71.820  44.630  69.740  1.00  0.00           O
ATOM   3535  C   ASP A 804      74.450  41.910  69.480  1.00  0.00           C
ATOM   3536  O   ASP A 804      74.530  42.260  70.690  1.00  0.00           O
ATOM   3537  N   TYR A 805      74.610  40.640  69.080  1.00  0.00           N
ATOM   3538  HN  TYR A 805      74.660  40.500  68.090  1.00  0.00           H
ATOM   3539  CA  TYR A 805      75.080  39.570  69.940  1.00  0.00           C
ATOM   3540  HA  TYR A 805      74.430  39.530  70.790  1.00  0.00           H
ATOM   3541  CB  TYR A 805      74.880  38.250  69.220  1.00  0.00           C
ATOM   3542  HB1 TYR A 805      75.280  38.300  68.190  1.00  0.00           H
ATOM   3543  HB2 TYR A 805      73.830  38.000  68.960  1.00  0.00           H
ATOM   3544  CG  TYR A 805      75.500  37.070  69.890  1.00  0.00           C
ATOM   3545  CD1 TYR A 805      74.950  36.550  71.050  1.00  0.00           C
ATOM   3546  HD1 TYR A 805      74.060  37.020  71.450  1.00  0.00           H
ATOM   3547  CE1 TYR A 805      75.480  35.420  71.640  1.00  0.00           C
ATOM   3548  HE1 TYR A 805      74.990  34.980  72.500  1.00  0.00           H
ATOM   3549  CZ  TYR A 805      76.640  34.750  71.070  1.00  0.00           C
ATOM   3550  OH  TYR A 805      77.350  33.680  71.640  1.00  0.00           O
ATOM   3551  HH  TYR A 805      76.780  33.380  72.360  1.00  0.00           H
ATOM   3552  CD2 TYR A 805      76.680  36.390  69.320  1.00  0.00           C
ATOM   3553  HD2 TYR A 805      77.230  36.830  68.490  1.00  0.00           H
ATOM   3554  CE2 TYR A 805      77.150  35.250  69.860  1.00  0.00           C
ATOM   3555  HE2 TYR A 805      78.050  34.900  69.390  1.00  0.00           H
ATOM   3556  C   TYR A 805      76.570  39.740  70.370  1.00  0.00           C
ATOM   3557  O   TYR A 805      76.980  39.580  71.530  1.00  0.00           O
ATOM   3558  N   LEU A 806      77.380  40.120  69.370  1.00  0.00           N
ATOM   3559  HN  LEU A 806      77.070  40.190  68.420  1.00  0.00           H
ATOM   3560  CA  LEU A 806      78.850  40.370  69.500  1.00  0.00           C
ATOM   3561  HA  LEU A 806      79.260  39.560  70.100  1.00  0.00           H
ATOM   3562  CB  LEU A 806      79.660  40.640  68.200  1.00  0.00           C
ATOM   3563  HB1 LEU A 806      80.640  40.990  68.570  1.00  0.00           H
ATOM   3564  HB2 LEU A 806      79.130  41.510  67.750  1.00  0.00           H
ATOM   3565  CG  LEU A 806      79.840  39.450  67.290  1.00  0.00           C
ATOM   3566  HG  LEU A 806      78.820  39.120  67.030  1.00  0.00           H
ATOM   3567  CD1 LEU A 806      80.630  39.860  66.080  1.00  0.00           C
ATOM   3568 HD11 LEU A 806      80.830  39.010  65.380  1.00  0.00           H
ATOM   3569 HD12 LEU A 806      81.630  40.250  66.340  1.00  0.00           H
ATOM   3570 HD13 LEU A 806      80.120  40.740  65.630  1.00  0.00           H
ATOM   3571  CD2 LEU A 806      80.450  38.300  68.110  1.00  0.00           C
ATOM   3572 HD21 LEU A 806      81.470  38.610  68.410  1.00  0.00           H
ATOM   3573 HD22 LEU A 806      80.570  37.430  67.420  1.00  0.00           H
ATOM   3574 HD23 LEU A 806      79.960  38.000  69.070  1.00  0.00           H
ATOM   3575  C   LEU A 806      79.230  41.510  70.460  1.00  0.00           C
ATOM   3576  O   LEU A 806      80.220  41.510  71.210  1.00  0.00           O
ATOM   3577  N   VAL A 807      78.490  42.650  70.350  1.00  0.00           N
ATOM   3578  HN  VAL A 807      77.660  42.650  69.790  1.00  0.00           H
ATOM   3579  CA  VAL A 807      78.790  43.960  71.050  1.00  0.00           C
ATOM   3580  HA  VAL A 807      79.850  44.120  71.130  1.00  0.00           H
ATOM   3581  CB  VAL A 807      78.240  45.190  70.410  1.00  0.00           C
ATOM   3582  HB  VAL A 807      78.550  46.120  70.920  1.00  0.00           H
ATOM   3583  CG1 VAL A 807      78.810  45.290  69.010  1.00  0.00           C
ATOM   3584 HG11 VAL A 807      79.910  45.450  69.110  1.00  0.00           H
ATOM   3585 HG12 VAL A 807      78.300  46.130  68.510  1.00  0.00           H
ATOM   3586 HG13 VAL A 807      78.590  44.380  68.400  1.00  0.00           H
ATOM   3587  CG2 VAL A 807      76.700  45.110  70.330  1.00  0.00           C
ATOM   3588 HG21 VAL A 807      76.340  46.150  70.520  1.00  0.00           H
ATOM   3589 HG22 VAL A 807      76.180  44.370  70.970  1.00  0.00           H
ATOM   3590 HG23 VAL A 807      76.430  44.910  69.270  1.00  0.00           H
ATOM   3591  C   VAL A 807      78.510  43.990  72.540  1.00  0.00           C
ATOM   3592  O   VAL A 807      79.090  44.750  73.270  1.00  0.00           O
ATOM   3593  N   GLY A 808      77.670  43.080  73.050  1.00  0.00           N
ATOM   3594  HN  GLY A 808      77.120  42.430  72.550  1.00  0.00           H
ATOM   3595  CA  GLY A 808      77.680  42.920  74.460  1.00  0.00           C
ATOM   3596  HA1 GLY A 808      78.670  43.010  74.890  1.00  0.00           H
ATOM   3597  HA2 GLY A 808      77.110  42.030  74.710  1.00  0.00           H
ATOM   3598  C   GLY A 808      76.880  43.980  75.130  1.00  0.00           C
ATOM   3599  O   GLY A 808      77.190  44.410  76.290  1.00  0.00           O
ATOM   3600  N   VAL A 809      75.820  44.470  74.440  1.00  0.00           N
ATOM   3601  HN  VAL A 809      75.560  44.100  73.560  1.00  0.00           H
ATOM   3602  CA  VAL A 809      74.950  45.540  74.890  1.00  0.00           C
ATOM   3603  HA  VAL A 809      75.280  45.950  75.830  1.00  0.00           H
ATOM   3604  CB  VAL A 809      75.110  46.720  73.920  1.00  0.00           C
ATOM   3605  HB  VAL A 809      74.980  46.410  72.860  1.00  0.00           H
ATOM   3606  CG1 VAL A 809      74.210  47.910  74.240  1.00  0.00           C
ATOM   3607 HG11 VAL A 809      73.110  47.710  74.160  1.00  0.00           H
ATOM   3608 HG12 VAL A 809      74.500  48.810  73.640  1.00  0.00           H
ATOM   3609 HG13 VAL A 809      74.500  48.200  75.270  1.00  0.00           H
ATOM   3610  CG2 VAL A 809      76.600  47.220  73.950  1.00  0.00           C
ATOM   3611 HG21 VAL A 809      77.340  46.420  73.710  1.00  0.00           H
ATOM   3612 HG22 VAL A 809      76.850  47.570  74.980  1.00  0.00           H
ATOM   3613 HG23 VAL A 809      76.770  48.120  73.310  1.00  0.00           H
ATOM   3614  C   VAL A 809      73.530  45.090  74.870  1.00  0.00           C
ATOM   3615  O   VAL A 809      73.040  44.600  73.850  1.00  0.00           O
ATOM   3616  N   PRO A 810      72.740  45.240  75.960  1.00  0.00           N
ATOM   3617  CD  PRO A 810      73.100  45.850  77.300  1.00  0.00           C
ATOM   3618  HD1 PRO A 810      73.380  46.920  77.280  1.00  0.00           H
ATOM   3619  HD2 PRO A 810      73.920  45.210  77.720  1.00  0.00           H
ATOM   3620  CA  PRO A 810      71.340  44.950  75.920  1.00  0.00           C
ATOM   3621  HA  PRO A 810      71.310  44.020  75.390  1.00  0.00           H
ATOM   3622  CB  PRO A 810      70.860  44.820  77.370  1.00  0.00           C
ATOM   3623  HB1 PRO A 810      70.960  43.780  77.760  1.00  0.00           H
ATOM   3624  HB2 PRO A 810      69.880  45.270  77.590  1.00  0.00           H
ATOM   3625  CG  PRO A 810      71.860  45.660  78.140  1.00  0.00           C
ATOM   3626  HG1 PRO A 810      71.350  46.640  78.310  1.00  0.00           H
ATOM   3627  HG2 PRO A 810      72.180  45.180  79.090  1.00  0.00           H
ATOM   3628  C   PRO A 810      70.510  45.980  75.070  1.00  0.00           C
ATOM   3629  O   PRO A 810      69.960  46.920  75.630  1.00  0.00           O
ATOM   3630  N   SER A 811      70.400  45.800  73.760  1.00  0.00           N
ATOM   3631  HN  SER A 811      70.900  45.010  73.420  1.00  0.00           H
ATOM   3632  CA  SER A 811      69.440  46.430  72.890  1.00  0.00           C
ATOM   3633  HA  SER A 811      69.640  47.490  72.890  1.00  0.00           H
ATOM   3634  CB  SER A 811      69.540  46.060  71.380  1.00  0.00           C
ATOM   3635  HB1 SER A 811      70.480  46.400  70.890  1.00  0.00           H
ATOM   3636  HB2 SER A 811      68.740  46.580  70.790  1.00  0.00           H
ATOM   3637  OG  SER A 811      69.510  44.650  71.180  1.00  0.00           O
ATOM   3638  HG1 SER A 811      70.380  44.440  70.840  1.00  0.00           H
ATOM   3639  C   SER A 811      68.010  46.290  73.310  1.00  0.00           C
ATOM   3640  O   SER A 811      67.680  45.310  73.960  1.00  0.00           O
ATOM   3641  N   PRO A 812      67.120  47.270  73.210  1.00  0.00           N
ATOM   3642  CD  PRO A 812      67.340  48.750  73.160  1.00  0.00           C
ATOM   3643  HD1 PRO A 812      68.290  49.010  72.660  1.00  0.00           H
ATOM   3644  HD2 PRO A 812      67.390  49.220  74.170  1.00  0.00           H
ATOM   3645  CA  PRO A 812      65.650  47.020  73.280  1.00  0.00           C
ATOM   3646  HA  PRO A 812      65.460  46.690  74.290  1.00  0.00           H
ATOM   3647  CB  PRO A 812      65.010  48.460  73.020  1.00  0.00           C
ATOM   3648  HB1 PRO A 812      64.650  48.910  73.980  1.00  0.00           H
ATOM   3649  HB2 PRO A 812      64.220  48.300  72.260  1.00  0.00           H
ATOM   3650  CG  PRO A 812      66.140  49.330  72.500  1.00  0.00           C
ATOM   3651  HG1 PRO A 812      66.110  49.220  71.390  1.00  0.00           H
ATOM   3652  HG2 PRO A 812      66.000  50.420  72.640  1.00  0.00           H
ATOM   3653  C   PRO A 812      65.240  46.020  72.210  1.00  0.00           C
ATOM   3654  O   PRO A 812      65.730  46.010  71.060  1.00  0.00           O
ATOM   3655  N   LYS A 813      64.390  45.050  72.630  1.00  0.00           N
ATOM   3656  HN  LYS A 813      63.830  45.140  73.450  1.00  0.00           H
ATOM   3657  CA  LYS A 813      63.970  43.910  71.870  1.00  0.00           C
ATOM   3658  HA  LYS A 813      64.370  44.040  70.880  1.00  0.00           H
ATOM   3659  CB  LYS A 813      64.650  42.570  72.370  1.00  0.00           C
ATOM   3660  HB1 LYS A 813      64.010  41.720  72.050  1.00  0.00           H
ATOM   3661  HB2 LYS A 813      64.670  42.660  73.480  1.00  0.00           H
ATOM   3662  CG  LYS A 813      66.140  42.410  71.890  1.00  0.00           C
ATOM   3663  HG1 LYS A 813      66.840  43.170  72.290  1.00  0.00           H
ATOM   3664  HG2 LYS A 813      66.190  42.440  70.780  1.00  0.00           H
ATOM   3665  CD  LYS A 813      66.650  41.040  72.280  1.00  0.00           C
ATOM   3666  HD1 LYS A 813      65.940  40.200  72.110  1.00  0.00           H
ATOM   3667  HD2 LYS A 813      66.900  40.990  73.360  1.00  0.00           H
ATOM   3668  CE  LYS A 813      67.960  40.670  71.500  1.00  0.00           C
ATOM   3669  HE1 LYS A 813      67.840  40.650  70.400  1.00  0.00           H
ATOM   3670  HE2 LYS A 813      68.410  39.710  71.870  1.00  0.00           H
ATOM   3671  NZ  LYS A 813      68.940  41.640  71.740  1.00  0.00           N
ATOM   3672  HZ1 LYS A 813      69.570  41.440  72.550  1.00  0.00           H
ATOM   3673  HZ2 LYS A 813      68.560  42.600  71.730  1.00  0.00           H
ATOM   3674  HZ3 LYS A 813      69.610  41.620  70.940  1.00  0.00           H
ATOM   3675  C   LYS A 813      62.410  43.780  71.820  1.00  0.00           C
ATOM   3676  O   LYS A 813      61.610  44.420  72.550  1.00  0.00           O
ATOM   3677  N   LEU A 814      61.920  42.920  70.820  1.00  0.00           N
ATOM   3678  HN  LEU A 814      62.510  42.410  70.210  1.00  0.00           H
ATOM   3679  CA  LEU A 814      60.540  42.830  70.480  1.00  0.00           C
ATOM   3680  HA  LEU A 814      60.220  43.850  70.410  1.00  0.00           H
ATOM   3681  CB  LEU A 814      60.310  42.090  69.130  1.00  0.00           C
ATOM   3682  HB1 LEU A 814      60.630  41.040  69.310  1.00  0.00           H
ATOM   3683  HB2 LEU A 814      61.050  42.570  68.470  1.00  0.00           H
ATOM   3684  CG  LEU A 814      58.890  41.990  68.430  1.00  0.00           C
ATOM   3685  HG  LEU A 814      58.170  41.790  69.270  1.00  0.00           H
ATOM   3686  CD1 LEU A 814      58.450  43.370  67.820  1.00  0.00           C
ATOM   3687 HD11 LEU A 814      59.140  43.670  67.010  1.00  0.00           H
ATOM   3688 HD12 LEU A 814      58.290  44.140  68.610  1.00  0.00           H
ATOM   3689 HD13 LEU A 814      57.390  43.250  67.520  1.00  0.00           H
ATOM   3690  CD2 LEU A 814      58.740  40.900  67.360  1.00  0.00           C
ATOM   3691 HD21 LEU A 814      57.690  40.730  67.060  1.00  0.00           H
ATOM   3692 HD22 LEU A 814      59.200  40.000  67.820  1.00  0.00           H
ATOM   3693 HD23 LEU A 814      59.240  41.110  66.390  1.00  0.00           H
ATOM   3694  C   LEU A 814      59.640  42.170  71.530  1.00  0.00           C
ATOM   3695  O   LEU A 814      59.870  41.080  72.060  1.00  0.00           O
ATOM   3696  N   HSD A 815      58.540  42.830  71.890  1.00  0.00           N
ATOM   3697  HN  HSD A 815      58.400  43.760  71.560  1.00  0.00           H
ATOM   3698  CA  HSD A 815      57.600  42.360  72.950  1.00  0.00           C
ATOM   3699  HA  HSD A 815      58.010  41.600  73.600  1.00  0.00           H
ATOM   3700  CB  HSD A 815      57.130  43.460  73.950  1.00  0.00           C
ATOM   3701  HB1 HSD A 815      56.360  43.050  74.630  1.00  0.00           H
ATOM   3702  HB2 HSD A 815      56.810  44.370  73.390  1.00  0.00           H
ATOM   3703  ND1 HSD A 815      58.990  44.970  74.520  1.00  0.00           N
ATOM   3704  HD1 HSD A 815      58.970  45.580  73.730  1.00  0.00           H
ATOM   3705  CG  HSD A 815      58.180  43.920  74.870  1.00  0.00           C
ATOM   3706  CE1 HSD A 815      59.800  45.220  75.580  1.00  0.00           C
ATOM   3707  HE1 HSD A 815      60.610  45.950  75.470  1.00  0.00           H
ATOM   3708  NE2 HSD A 815      59.550  44.460  76.610  1.00  0.00           N
ATOM   3709  CD2 HSD A 815      58.530  43.610  76.170  1.00  0.00           C
ATOM   3710  HD2 HSD A 815      58.040  42.810  76.730  1.00  0.00           H
ATOM   3711  C   HSD A 815      56.320  41.730  72.480  1.00  0.00           C
ATOM   3712  O   HSD A 815      55.200  42.080  72.920  1.00  0.00           O
ATOM   3713  N   VAL A 816      56.530  40.660  71.660  1.00  0.00           N
ATOM   3714  HN  VAL A 816      57.430  40.490  71.270  1.00  0.00           H
ATOM   3715  CA  VAL A 816      55.490  39.690  71.490  1.00  0.00           C
ATOM   3716  HA  VAL A 816      54.780  40.180  70.840  1.00  0.00           H
ATOM   3717  CB  VAL A 816      55.910  38.520  70.620  1.00  0.00           C
ATOM   3718  HB  VAL A 816      55.020  37.960  70.290  1.00  0.00           H
ATOM   3719  CG1 VAL A 816      56.580  39.120  69.340  1.00  0.00           C
ATOM   3720 HG11 VAL A 816      57.670  39.280  69.510  1.00  0.00           H
ATOM   3721 HG12 VAL A 816      56.000  40.010  69.020  1.00  0.00           H
ATOM   3722 HG13 VAL A 816      56.470  38.430  68.470  1.00  0.00           H
ATOM   3723  CG2 VAL A 816      56.920  37.630  71.300  1.00  0.00           C
ATOM   3724 HG21 VAL A 816      56.430  37.150  72.180  1.00  0.00           H
ATOM   3725 HG22 VAL A 816      57.830  38.220  71.510  1.00  0.00           H
ATOM   3726 HG23 VAL A 816      57.250  36.750  70.700  1.00  0.00           H
ATOM   3727  C   VAL A 816      54.720  39.160  72.650  1.00  0.00           C
ATOM   3728  O   VAL A 816      55.380  38.940  73.660  1.00  0.00           O
ATOM   3729  N   PRO A 817      53.410  38.910  72.660  1.00  0.00           N
ATOM   3730  CD  PRO A 817      52.410  39.580  71.880  1.00  0.00           C
ATOM   3731  HD1 PRO A 817      52.310  39.030  70.930  1.00  0.00           H
ATOM   3732  HD2 PRO A 817      52.670  40.630  71.660  1.00  0.00           H
ATOM   3733  CA  PRO A 817      52.780  37.990  73.540  1.00  0.00           C
ATOM   3734  HA  PRO A 817      52.750  38.460  74.510  1.00  0.00           H
ATOM   3735  CB  PRO A 817      51.350  37.880  72.940  1.00  0.00           C
ATOM   3736  HB1 PRO A 817      50.580  37.360  73.550  1.00  0.00           H
ATOM   3737  HB2 PRO A 817      51.360  37.140  72.100  1.00  0.00           H
ATOM   3738  CG  PRO A 817      51.050  39.290  72.450  1.00  0.00           C
ATOM   3739  HG1 PRO A 817      50.200  39.370  71.750  1.00  0.00           H
ATOM   3740  HG2 PRO A 817      50.980  39.980  73.320  1.00  0.00           H
ATOM   3741  C   PRO A 817      53.480  36.610  73.640  1.00  0.00           C
ATOM   3742  O   PRO A 817      53.930  36.120  72.620  1.00  0.00           O
ATOM   3743  N   GLU A 818      53.640  36.110  74.810  1.00  0.00           N
ATOM   3744  HN  GLU A 818      53.360  36.690  75.570  1.00  0.00           H
ATOM   3745  CA  GLU A 818      54.280  34.880  75.100  1.00  0.00           C
ATOM   3746  HA  GLU A 818      54.600  34.400  74.190  1.00  0.00           H
ATOM   3747  CB  GLU A 818      55.530  34.970  76.050  1.00  0.00           C
ATOM   3748  HB1 GLU A 818      55.990  34.080  76.540  1.00  0.00           H
ATOM   3749  HB2 GLU A 818      55.240  35.620  76.890  1.00  0.00           H
ATOM   3750  CG  GLU A 818      56.700  35.560  75.250  1.00  0.00           C
ATOM   3751  HG1 GLU A 818      56.440  36.580  74.910  1.00  0.00           H
ATOM   3752  HG2 GLU A 818      56.860  35.070  74.270  1.00  0.00           H
ATOM   3753  CD  GLU A 818      58.090  35.510  75.910  1.00  0.00           C
ATOM   3754  OE1 GLU A 818      58.440  36.570  76.430  1.00  0.00           O
ATOM   3755  OE2 GLU A 818      58.810  34.500  75.790  1.00  0.00           O
ATOM   3756  C   GLU A 818      53.180  33.930  75.700  1.00  0.00           C
ATOM   3757  O   GLU A 818      53.380  32.740  75.850  1.00  0.00           O
ATOM   3758  N   LYS A 819      51.990  34.470  76.050  1.00  0.00           N
ATOM   3759  HN  LYS A 819      51.790  35.440  75.940  1.00  0.00           H
ATOM   3760  CA  LYS A 819      50.840  33.730  76.460  1.00  0.00           C
ATOM   3761  HA  LYS A 819      50.890  32.730  76.080  1.00  0.00           H
ATOM   3762  CB  LYS A 819      50.870  33.590  77.990  1.00  0.00           C
ATOM   3763  HB1 LYS A 819      51.850  33.160  78.310  1.00  0.00           H
ATOM   3764  HB2 LYS A 819      50.120  32.890  78.410  1.00  0.00           H
ATOM   3765  CG  LYS A 819      50.670  34.910  78.740  1.00  0.00           C
ATOM   3766  HG1 LYS A 819      49.600  35.200  78.760  1.00  0.00           H
ATOM   3767  HG2 LYS A 819      51.170  35.680  78.120  1.00  0.00           H
ATOM   3768  CD  LYS A 819      51.280  34.950  80.150  1.00  0.00           C
ATOM   3769  HD1 LYS A 819      51.160  35.940  80.620  1.00  0.00           H
ATOM   3770  HD2 LYS A 819      52.360  34.710  80.040  1.00  0.00           H
ATOM   3771  CE  LYS A 819      50.710  33.850  81.050  1.00  0.00           C
ATOM   3772  HE1 LYS A 819      50.780  32.810  80.680  1.00  0.00           H
ATOM   3773  HE2 LYS A 819      49.630  34.100  81.170  1.00  0.00           H
ATOM   3774  NZ  LYS A 819      51.280  33.870  82.420  1.00  0.00           N
ATOM   3775  HZ1 LYS A 819      51.000  34.740  82.910  1.00  0.00           H
ATOM   3776  HZ2 LYS A 819      52.320  33.980  82.410  1.00  0.00           H
ATOM   3777  HZ3 LYS A 819      51.070  32.970  82.900  1.00  0.00           H
ATOM   3778  C   LYS A 819      49.470  34.200  76.000  1.00  0.00           C
ATOM   3779  O   LYS A 819      49.420  35.250  75.400  1.00  0.00           O
ATOM   3780  N   PHE A 820      48.430  33.410  76.100  1.00  0.00           N
ATOM   3781  HN  PHE A 820      48.610  32.470  76.370  1.00  0.00           H
ATOM   3782  CA  PHE A 820      47.100  33.700  75.730  1.00  0.00           C
ATOM   3783  HA  PHE A 820      46.990  34.690  75.330  1.00  0.00           H
ATOM   3784  CB  PHE A 820      46.790  32.710  74.570  1.00  0.00           C
ATOM   3785  HB1 PHE A 820      45.790  32.850  74.100  1.00  0.00           H
ATOM   3786  HB2 PHE A 820      46.860  31.690  75.010  1.00  0.00           H
ATOM   3787  CG  PHE A 820      47.680  32.740  73.350  1.00  0.00           C
ATOM   3788  CD1 PHE A 820      47.780  33.880  72.700  1.00  0.00           C
ATOM   3789  HD1 PHE A 820      47.230  34.760  72.980  1.00  0.00           H
ATOM   3790  CE1 PHE A 820      48.700  34.070  71.630  1.00  0.00           C
ATOM   3791  HE1 PHE A 820      48.830  35.110  71.360  1.00  0.00           H
ATOM   3792  CZ  PHE A 820      49.470  33.000  71.200  1.00  0.00           C
ATOM   3793  HZ  PHE A 820      50.080  32.990  70.300  1.00  0.00           H
ATOM   3794  CD2 PHE A 820      48.440  31.650  72.840  1.00  0.00           C
ATOM   3795  HD2 PHE A 820      48.340  30.690  73.290  1.00  0.00           H
ATOM   3796  CE2 PHE A 820      49.410  31.760  71.820  1.00  0.00           C
ATOM   3797  HE2 PHE A 820      50.090  31.010  71.440  1.00  0.00           H
ATOM   3798  C   PHE A 820      46.080  33.470  76.790  1.00  0.00           C
ATOM   3799  O   PHE A 820      44.940  33.190  76.440  1.00  0.00           O
ATOM   3800  N   GLU A 821      46.590  33.590  78.070  1.00  0.00           N
ATOM   3801  HN  GLU A 821      47.560  33.750  78.130  1.00  0.00           H
ATOM   3802  CA  GLU A 821      45.740  33.460  79.270  1.00  0.00           C
ATOM   3803  HA  GLU A 821      45.240  32.510  79.080  1.00  0.00           H
ATOM   3804  CB  GLU A 821      46.720  33.270  80.500  1.00  0.00           C
ATOM   3805  HB1 GLU A 821      46.060  33.120  81.390  1.00  0.00           H
ATOM   3806  HB2 GLU A 821      47.250  34.230  80.660  1.00  0.00           H
ATOM   3807  CG  GLU A 821      47.570  31.980  80.420  1.00  0.00           C
ATOM   3808  HG1 GLU A 821      48.430  32.170  79.740  1.00  0.00           H
ATOM   3809  HG2 GLU A 821      46.900  31.140  80.160  1.00  0.00           H
ATOM   3810  CD  GLU A 821      48.220  31.630  81.720  1.00  0.00           C
ATOM   3811  OE1 GLU A 821      48.760  30.530  81.630  1.00  0.00           O
ATOM   3812  OE2 GLU A 821      48.170  32.260  82.800  1.00  0.00           O
ATOM   3813  C   GLU A 821      44.720  34.570  79.570  1.00  0.00           C
ATOM   3814  O   GLU A 821      44.930  35.730  79.160  1.00  0.00           O
ATOM   3815  N   PRO A 822      43.640  34.340  80.250  1.00  0.00           N
ATOM   3816  CD  PRO A 822      43.170  32.920  80.550  1.00  0.00           C
ATOM   3817  HD1 PRO A 822      43.860  32.500  81.310  1.00  0.00           H
ATOM   3818  HD2 PRO A 822      43.090  32.360  79.590  1.00  0.00           H
ATOM   3819  CA  PRO A 822      42.850  35.260  81.080  1.00  0.00           C
ATOM   3820  HA  PRO A 822      42.140  35.750  80.440  1.00  0.00           H
ATOM   3821  CB  PRO A 822      41.980  34.460  82.010  1.00  0.00           C
ATOM   3822  HB1 PRO A 822      41.080  35.050  82.270  1.00  0.00           H
ATOM   3823  HB2 PRO A 822      42.570  34.230  82.940  1.00  0.00           H
ATOM   3824  CG  PRO A 822      41.770  33.170  81.190  1.00  0.00           C
ATOM   3825  HG1 PRO A 822      41.560  32.360  81.930  1.00  0.00           H
ATOM   3826  HG2 PRO A 822      40.980  33.170  80.420  1.00  0.00           H
ATOM   3827  C   PRO A 822      43.640  36.460  81.700  1.00  0.00           C
ATOM   3828  O   PRO A 822      44.760  36.220  82.150  1.00  0.00           O
ATOM   3829  N   THR A 823      43.120  37.730  81.630  1.00  0.00           N
ATOM   3830  HN  THR A 823      42.230  37.930  81.220  1.00  0.00           H
ATOM   3831  CA  THR A 823      43.940  38.930  81.930  1.00  0.00           C
ATOM   3832  HA  THR A 823      44.920  38.630  82.290  1.00  0.00           H
ATOM   3833  CB  THR A 823      44.170  39.990  80.900  1.00  0.00           C
ATOM   3834  HB  THR A 823      44.670  40.860  81.390  1.00  0.00           H
ATOM   3835  OG1 THR A 823      43.020  40.330  80.230  1.00  0.00           O
ATOM   3836  HG1 THR A 823      42.390  40.640  80.870  1.00  0.00           H
ATOM   3837  CG2 THR A 823      45.190  39.470  79.890  1.00  0.00           C
ATOM   3838 HG21 THR A 823      46.160  39.320  80.410  1.00  0.00           H
ATOM   3839 HG22 THR A 823      45.340  40.110  79.000  1.00  0.00           H
ATOM   3840 HG23 THR A 823      44.830  38.520  79.440  1.00  0.00           H
ATOM   3841  C   THR A 823      43.260  39.540  83.140  1.00  0.00           C
ATOM   3842  O   THR A 823      43.650  40.510  83.690  1.00  0.00           O
ATOM   3843  N   HSD A 824      42.200  38.940  83.690  1.00  0.00           N
ATOM   3844  HN  HSD A 824      41.860  38.060  83.350  1.00  0.00           H
ATOM   3845  CA  HSD A 824      41.630  39.160  85.010  1.00  0.00           C
ATOM   3846  HA  HSD A 824      42.420  39.430  85.700  1.00  0.00           H
ATOM   3847  CB  HSD A 824      40.540  40.110  84.800  1.00  0.00           C
ATOM   3848  HB1 HSD A 824      39.760  39.780  84.070  1.00  0.00           H
ATOM   3849  HB2 HSD A 824      40.970  41.000  84.300  1.00  0.00           H
ATOM   3850  ND1 HSD A 824      40.070  41.230  87.050  1.00  0.00           N
ATOM   3851  HD1 HSD A 824      40.980  41.590  87.260  1.00  0.00           H
ATOM   3852  CG  HSD A 824      39.650  40.370  86.000  1.00  0.00           C
ATOM   3853  CE1 HSD A 824      39.030  41.320  87.860  1.00  0.00           C
ATOM   3854  HE1 HSD A 824      39.070  41.840  88.820  1.00  0.00           H
ATOM   3855  NE2 HSD A 824      37.950  40.680  87.410  1.00  0.00           N
ATOM   3856  CD2 HSD A 824      38.350  40.090  86.220  1.00  0.00           C
ATOM   3857  HD2 HSD A 824      37.690  39.420  85.690  1.00  0.00           H
ATOM   3858  C   HSD A 824      41.080  37.800  85.340  1.00  0.00           C
ATOM   3859  O   HSD A 824      40.840  37.060  84.370  1.00  0.00           O
ATOM   3860  N   PRO A 825      40.800  37.230  86.610  1.00  0.00           N
ATOM   3861  CD  PRO A 825      41.460  37.690  87.790  1.00  0.00           C
ATOM   3862  HD1 PRO A 825      41.840  38.740  87.740  1.00  0.00           H
ATOM   3863  HD2 PRO A 825      42.150  36.910  88.170  1.00  0.00           H
ATOM   3864  CA  PRO A 825      39.810  36.130  86.860  1.00  0.00           C
ATOM   3865  HA  PRO A 825      40.250  35.150  86.750  1.00  0.00           H
ATOM   3866  CB  PRO A 825      39.520  36.380  88.400  1.00  0.00           C
ATOM   3867  HB1 PRO A 825      39.890  35.520  89.000  1.00  0.00           H
ATOM   3868  HB2 PRO A 825      38.420  36.330  88.600  1.00  0.00           H
ATOM   3869  CG  PRO A 825      40.270  37.660  88.770  1.00  0.00           C
ATOM   3870  HG1 PRO A 825      39.510  38.410  88.470  1.00  0.00           H
ATOM   3871  HG2 PRO A 825      40.460  37.680  89.860  1.00  0.00           H
ATOM   3872  C   PRO A 825      38.650  36.090  86.010  1.00  0.00           C
ATOM   3873  O   PRO A 825      37.880  37.040  85.960  1.00  0.00           O
ATOM   3874  N   GLU A 826      38.420  34.980  85.370  1.00  0.00           N
ATOM   3875  HN  GLU A 826      39.060  34.230  85.410  1.00  0.00           H
ATOM   3876  CA  GLU A 826      37.360  34.650  84.380  1.00  0.00           C
ATOM   3877  HA  GLU A 826      37.620  33.640  84.130  1.00  0.00           H
ATOM   3878  CB  GLU A 826      35.970  34.700  84.930  1.00  0.00           C
ATOM   3879  HB1 GLU A 826      35.210  34.470  84.150  1.00  0.00           H
ATOM   3880  HB2 GLU A 826      35.870  35.740  85.280  1.00  0.00           H
ATOM   3881  CG  GLU A 826      35.750  33.730  86.120  1.00  0.00           C
ATOM   3882  HG1 GLU A 826      36.210  34.200  87.010  1.00  0.00           H
ATOM   3883  HG2 GLU A 826      36.370  32.830  85.930  1.00  0.00           H
ATOM   3884  CD  GLU A 826      34.300  33.460  86.370  1.00  0.00           C
ATOM   3885  OE1 GLU A 826      33.600  34.380  86.870  1.00  0.00           O
ATOM   3886  OE2 GLU A 826      33.870  32.320  86.130  1.00  0.00           O
ATOM   3887  C   GLU A 826      37.370  35.320  82.940  1.00  0.00           C
ATOM   3888  O   GLU A 826      36.550  34.980  82.060  1.00  0.00           O
ATOM   3889  N   ARG A 827      38.280  36.350  82.710  1.00  0.00           N
ATOM   3890  HN  ARG A 827      38.980  36.630  83.350  1.00  0.00           H
ATOM   3891  CA  ARG A 827      38.180  37.120  81.510  1.00  0.00           C
ATOM   3892  HA  ARG A 827      37.270  36.870  80.970  1.00  0.00           H
ATOM   3893  CB  ARG A 827      38.120  38.650  81.790  1.00  0.00           C
ATOM   3894  HB1 ARG A 827      38.050  39.290  80.880  1.00  0.00           H
ATOM   3895  HB2 ARG A 827      39.040  39.020  82.280  1.00  0.00           H
ATOM   3896  CG  ARG A 827      36.870  39.010  82.710  1.00  0.00           C
ATOM   3897  HG1 ARG A 827      36.840  40.050  83.080  1.00  0.00           H
ATOM   3898  HG2 ARG A 827      36.980  38.280  83.540  1.00  0.00           H
ATOM   3899  CD  ARG A 827      35.560  38.690  82.000  1.00  0.00           C
ATOM   3900  HD1 ARG A 827      35.360  37.590  81.960  1.00  0.00           H
ATOM   3901  HD2 ARG A 827      35.490  39.130  80.980  1.00  0.00           H
ATOM   3902  NE  ARG A 827      34.500  39.220  82.880  1.00  0.00           N
ATOM   3903  HE  ARG A 827      34.710  39.670  83.740  1.00  0.00           H
ATOM   3904  CZ  ARG A 827      33.240  39.310  82.450  1.00  0.00           C
ATOM   3905  NH1 ARG A 827      32.870  38.910  81.290  1.00  0.00           N
ATOM   3906 HH11 ARG A 827      33.530  38.540  80.630  1.00  0.00           H
ATOM   3907 HH12 ARG A 827      31.980  39.130  80.860  1.00  0.00           H
ATOM   3908  NH2 ARG A 827      32.420  39.920  83.190  1.00  0.00           N
ATOM   3909 HH21 ARG A 827      32.770  39.920  84.120  1.00  0.00           H
ATOM   3910 HH22 ARG A 827      31.430  39.870  83.060  1.00  0.00           H
ATOM   3911  C   ARG A 827      39.260  36.820  80.500  1.00  0.00           C
ATOM   3912  O   ARG A 827      40.380  37.350  80.690  1.00  0.00           O
ATOM   3913  N   GLY A 828      38.840  36.120  79.370  1.00  0.00           N
ATOM   3914  HN  GLY A 828      37.860  35.940  79.300  1.00  0.00           H
ATOM   3915  CA  GLY A 828      39.720  35.520  78.370  1.00  0.00           C
ATOM   3916  HA1 GLY A 828      39.120  35.090  77.590  1.00  0.00           H
ATOM   3917  HA2 GLY A 828      40.310  34.750  78.840  1.00  0.00           H
ATOM   3918  C   GLY A 828      40.730  36.510  77.790  1.00  0.00           C
ATOM   3919  O   GLY A 828      40.440  37.680  77.710  1.00  0.00           O
ATOM   3920  N   TRP A 829      41.870  36.070  77.180  1.00  0.00           N
ATOM   3921  HN  TRP A 829      42.120  35.130  77.360  1.00  0.00           H
ATOM   3922  CA  TRP A 829      42.750  36.880  76.380  1.00  0.00           C
ATOM   3923  HA  TRP A 829      43.080  37.700  77.000  1.00  0.00           H
ATOM   3924  CB  TRP A 829      44.040  36.060  75.930  1.00  0.00           C
ATOM   3925  HB1 TRP A 829      43.700  35.160  75.380  1.00  0.00           H
ATOM   3926  HB2 TRP A 829      44.650  35.750  76.810  1.00  0.00           H
ATOM   3927  CG  TRP A 829      44.920  36.740  75.010  1.00  0.00           C
ATOM   3928  CD1 TRP A 829      45.730  37.820  75.250  1.00  0.00           C
ATOM   3929  HD1 TRP A 829      45.940  38.250  76.200  1.00  0.00           H
ATOM   3930  NE1 TRP A 829      46.420  38.180  74.080  1.00  0.00           N
ATOM   3931  HE1 TRP A 829      47.070  38.880  73.860  1.00  0.00           H
ATOM   3932  CE2 TRP A 829      45.990  37.390  73.100  1.00  0.00           C
ATOM   3933  CD2 TRP A 829      45.030  36.470  73.620  1.00  0.00           C
ATOM   3934  CE3 TRP A 829      44.380  35.520  72.770  1.00  0.00           C
ATOM   3935  HE3 TRP A 829      43.570  34.860  73.050  1.00  0.00           H
ATOM   3936  CZ3 TRP A 829      44.830  35.490  71.450  1.00  0.00           C
ATOM   3937  HZ3 TRP A 829      44.520  34.740  70.740  1.00  0.00           H
ATOM   3938  CZ2 TRP A 829      46.380  37.340  71.790  1.00  0.00           C
ATOM   3939  HZ2 TRP A 829      47.070  38.100  71.450  1.00  0.00           H
ATOM   3940  CH2 TRP A 829      45.800  36.420  70.930  1.00  0.00           C
ATOM   3941  HH2 TRP A 829      46.120  36.320  69.910  1.00  0.00           H
ATOM   3942  C   TRP A 829      42.030  37.490  75.130  1.00  0.00           C
ATOM   3943  O   TRP A 829      42.390  38.610  74.680  1.00  0.00           O
ATOM   3944  N   ILE A 830      40.990  36.820  74.600  1.00  0.00           N
ATOM   3945  HN  ILE A 830      40.650  35.970  74.990  1.00  0.00           H
ATOM   3946  CA  ILE A 830      40.440  37.110  73.270  1.00  0.00           C
ATOM   3947  HA  ILE A 830      41.140  37.720  72.730  1.00  0.00           H
ATOM   3948  CB  ILE A 830      40.350  35.810  72.460  1.00  0.00           C
ATOM   3949  HB  ILE A 830      41.380  35.420  72.400  1.00  0.00           H
ATOM   3950  CG2 ILE A 830      39.320  34.760  73.090  1.00  0.00           C
ATOM   3951 HG21 ILE A 830      38.260  35.010  72.900  1.00  0.00           H
ATOM   3952 HG22 ILE A 830      39.380  34.790  74.200  1.00  0.00           H
ATOM   3953 HG23 ILE A 830      39.540  33.800  72.570  1.00  0.00           H
ATOM   3954  CG1 ILE A 830      39.950  36.080  71.000  1.00  0.00           C
ATOM   3955 HG11 ILE A 830      40.590  36.820  70.480  1.00  0.00           H
ATOM   3956 HG12 ILE A 830      38.940  36.530  70.980  1.00  0.00           H
ATOM   3957  CD  ILE A 830      39.900  34.870  70.040  1.00  0.00           C
ATOM   3958  HD1 ILE A 830      40.780  34.200  69.970  1.00  0.00           H
ATOM   3959  HD2 ILE A 830      39.620  35.240  69.030  1.00  0.00           H
ATOM   3960  HD3 ILE A 830      39.090  34.200  70.420  1.00  0.00           H
ATOM   3961  C   ILE A 830      39.030  37.890  73.350  1.00  0.00           C
ATOM   3962  O   ILE A 830      38.310  37.620  74.310  1.00  0.00           O
ATOM   3963  N   ILE A 831      38.700  38.830  72.400  1.00  0.00           N
ATOM   3964  HN  ILE A 831      39.440  38.970  71.730  1.00  0.00           H
ATOM   3965  CA  ILE A 831      37.490  39.570  72.240  1.00  0.00           C
ATOM   3966  HA  ILE A 831      37.370  39.640  71.170  1.00  0.00           H
ATOM   3967  CB  ILE A 831      36.120  38.980  72.690  1.00  0.00           C
ATOM   3968  HB  ILE A 831      36.150  38.630  73.740  1.00  0.00           H
ATOM   3969  CG2 ILE A 831      35.020  40.040  72.570  1.00  0.00           C
ATOM   3970 HG21 ILE A 831      34.030  39.540  72.560  1.00  0.00           H
ATOM   3971 HG22 ILE A 831      35.160  40.510  71.570  1.00  0.00           H
ATOM   3972 HG23 ILE A 831      35.020  40.750  73.410  1.00  0.00           H
ATOM   3973  CG1 ILE A 831      35.930  37.740  71.680  1.00  0.00           C
ATOM   3974 HG11 ILE A 831      36.760  37.010  71.720  1.00  0.00           H
ATOM   3975 HG12 ILE A 831      35.900  38.150  70.640  1.00  0.00           H
ATOM   3976  CD  ILE A 831      34.610  36.910  71.860  1.00  0.00           C
ATOM   3977  HD1 ILE A 831      34.930  36.110  72.570  1.00  0.00           H
ATOM   3978  HD2 ILE A 831      34.280  36.510  70.880  1.00  0.00           H
ATOM   3979  HD3 ILE A 831      33.810  37.610  72.180  1.00  0.00           H
ATOM   3980  C   ILE A 831      37.590  40.900  72.830  1.00  0.00           C
ATOM   3981  O   ILE A 831      37.730  41.110  74.050  1.00  0.00           O
ATOM   3982  N   SER A 832      37.510  41.890  71.930  1.00  0.00           N
ATOM   3983  HN  SER A 832      37.430  41.600  70.980  1.00  0.00           H
ATOM   3984  CA  SER A 832      37.440  43.310  72.150  1.00  0.00           C
ATOM   3985  HA  SER A 832      38.410  43.760  72.260  1.00  0.00           H
ATOM   3986  CB  SER A 832      36.880  44.010  70.890  1.00  0.00           C
ATOM   3987  HB1 SER A 832      35.800  43.740  70.860  1.00  0.00           H
ATOM   3988  HB2 SER A 832      37.370  43.660  69.960  1.00  0.00           H
ATOM   3989  OG  SER A 832      37.110  45.390  70.900  1.00  0.00           O
ATOM   3990  HG1 SER A 832      36.420  45.910  71.310  1.00  0.00           H
ATOM   3991  C   SER A 832      36.730  43.770  73.450  1.00  0.00           C
ATOM   3992  O   SER A 832      35.740  43.200  73.930  1.00  0.00           O
ATOM   3993  N   PRO A 833      37.140  44.800  74.200  1.00  0.00           N
ATOM   3994  CD  PRO A 833      38.560  45.330  74.250  1.00  0.00           C
ATOM   3995  HD1 PRO A 833      38.710  45.750  73.230  1.00  0.00           H
ATOM   3996  HD2 PRO A 833      39.280  44.530  74.530  1.00  0.00           H
ATOM   3997  CA  PRO A 833      36.240  45.780  74.750  1.00  0.00           C
ATOM   3998  HA  PRO A 833      35.880  45.340  75.660  1.00  0.00           H
ATOM   3999  CB  PRO A 833      37.140  46.970  75.140  1.00  0.00           C
ATOM   4000  HB1 PRO A 833      36.800  47.500  76.060  1.00  0.00           H
ATOM   4001  HB2 PRO A 833      37.110  47.830  74.430  1.00  0.00           H
ATOM   4002  CG  PRO A 833      38.550  46.320  75.310  1.00  0.00           C
ATOM   4003  HG1 PRO A 833      39.420  47.020  75.290  1.00  0.00           H
ATOM   4004  HG2 PRO A 833      38.520  45.770  76.270  1.00  0.00           H
ATOM   4005  C   PRO A 833      35.030  46.310  73.870  1.00  0.00           C
ATOM   4006  O   PRO A 833      35.260  46.660  72.720  1.00  0.00           O
ATOM   4007  N   LEU A 834      33.800  46.360  74.440  1.00  0.00           N
ATOM   4008  HN  LEU A 834      33.760  46.170  75.410  1.00  0.00           H
ATOM   4009  CA  LEU A 834      32.640  46.690  73.640  1.00  0.00           C
ATOM   4010  HA  LEU A 834      32.970  47.070  72.680  1.00  0.00           H
ATOM   4011  CB  LEU A 834      31.690  45.480  73.620  1.00  0.00           C
ATOM   4012  HB1 LEU A 834      30.750  45.780  73.120  1.00  0.00           H
ATOM   4013  HB2 LEU A 834      31.550  45.120  74.660  1.00  0.00           H
ATOM   4014  CG  LEU A 834      32.230  44.280  72.780  1.00  0.00           C
ATOM   4015  HG  LEU A 834      33.140  43.860  73.270  1.00  0.00           H
ATOM   4016  CD1 LEU A 834      31.110  43.200  72.780  1.00  0.00           C
ATOM   4017 HD11 LEU A 834      30.240  43.390  72.120  1.00  0.00           H
ATOM   4018 HD12 LEU A 834      30.690  42.960  73.770  1.00  0.00           H
ATOM   4019 HD13 LEU A 834      31.560  42.270  72.380  1.00  0.00           H
ATOM   4020  CD2 LEU A 834      32.480  44.640  71.290  1.00  0.00           C
ATOM   4021 HD21 LEU A 834      31.510  44.830  70.790  1.00  0.00           H
ATOM   4022 HD22 LEU A 834      32.880  43.680  70.880  1.00  0.00           H
ATOM   4023 HD23 LEU A 834      33.260  45.420  71.130  1.00  0.00           H
ATOM   4024  C   LEU A 834      31.840  47.870  74.290  1.00  0.00           C
ATOM   4025  O   LEU A 834      32.010  48.240  75.400  1.00  0.00           O
ATOM   4026  N   GLY A 835      31.050  48.560  73.420  1.00  0.00           N
ATOM   4027  HN  GLY A 835      31.250  48.300  72.490  1.00  0.00           H
ATOM   4028  CA  GLY A 835      30.180  49.710  73.690  1.00  0.00           C
ATOM   4029  HA1 GLY A 835      29.330  49.390  74.290  1.00  0.00           H
ATOM   4030  HA2 GLY A 835      29.870  50.020  72.700  1.00  0.00           H
ATOM   4031  C   GLY A 835      30.680  50.940  74.280  1.00  0.00           C
ATOM   4032  O   GLY A 835      31.880  51.180  74.360  1.00  0.00           O
ATOM   4033  N   ASP A 836      29.770  51.780  74.770  1.00  0.00           N
ATOM   4034  HN  ASP A 836      28.810  51.720  74.500  1.00  0.00           H
ATOM   4035  CA  ASP A 836      29.970  52.870  75.690  1.00  0.00           C
ATOM   4036  HA  ASP A 836      29.010  53.180  76.100  1.00  0.00           H
ATOM   4037  CB  ASP A 836      30.940  52.610  76.950  1.00  0.00           C
ATOM   4038  HB1 ASP A 836      30.860  53.510  77.610  1.00  0.00           H
ATOM   4039  HB2 ASP A 836      31.990  52.520  76.590  1.00  0.00           H
ATOM   4040  CG  ASP A 836      30.620  51.460  77.780  1.00  0.00           C
ATOM   4041  OD1 ASP A 836      31.490  50.960  78.550  1.00  0.00           O
ATOM   4042  OD2 ASP A 836      29.390  51.150  77.750  1.00  0.00           O
ATOM   4043  C   ASP A 836      30.420  54.080  74.920  1.00  0.00           C
ATOM   4044  O   ASP A 836      30.870  55.130  75.400  1.00  0.00           O
ATOM   4045  N   ASN A 837      30.300  54.000  73.580  1.00  0.00           N
ATOM   4046  HN  ASN A 837      29.880  53.140  73.310  1.00  0.00           H
ATOM   4047  CA  ASN A 837      30.850  55.050  72.730  1.00  0.00           C
ATOM   4048  HA  ASN A 837      31.820  55.170  73.180  1.00  0.00           H
ATOM   4049  CB  ASN A 837      30.850  54.430  71.310  1.00  0.00           C
ATOM   4050  HB1 ASN A 837      31.120  55.230  70.580  1.00  0.00           H
ATOM   4051  HB2 ASN A 837      29.780  54.260  71.040  1.00  0.00           H
ATOM   4052  CG  ASN A 837      31.800  53.300  71.010  1.00  0.00           C
ATOM   4053  OD1 ASN A 837      31.480  52.460  70.180  1.00  0.00           O
ATOM   4054  ND2 ASN A 837      32.850  53.140  71.770  1.00  0.00           N
ATOM   4055 HD21 ASN A 837      33.350  52.290  71.610  1.00  0.00           H
ATOM   4056 HD22 ASN A 837      33.170  53.830  72.410  1.00  0.00           H
ATOM   4057  C   ASN A 837      29.910  56.290  72.850  1.00  0.00           C
ATOM   4058  O   ASN A 837      28.700  56.130  72.630  1.00  0.00           O
ATOM   4059  N   PRO A 838      30.450  57.480  72.990  1.00  0.00           N
ATOM   4060  CD  PRO A 838      31.780  57.730  73.530  1.00  0.00           C
ATOM   4061  HD1 PRO A 838      32.540  57.840  72.730  1.00  0.00           H
ATOM   4062  HD2 PRO A 838      32.080  57.000  74.320  1.00  0.00           H
ATOM   4063  CA  PRO A 838      29.740  58.720  72.870  1.00  0.00           C
ATOM   4064  HA  PRO A 838      28.930  58.690  73.580  1.00  0.00           H
ATOM   4065  CB  PRO A 838      30.730  59.830  73.240  1.00  0.00           C
ATOM   4066  HB1 PRO A 838      30.280  60.720  73.720  1.00  0.00           H
ATOM   4067  HB2 PRO A 838      31.300  60.160  72.360  1.00  0.00           H
ATOM   4068  CG  PRO A 838      31.660  59.080  74.220  1.00  0.00           C
ATOM   4069  HG1 PRO A 838      32.700  59.420  74.480  1.00  0.00           H
ATOM   4070  HG2 PRO A 838      31.110  59.040  75.190  1.00  0.00           H
ATOM   4071  C   PRO A 838      29.210  58.880  71.490  1.00  0.00           C
ATOM   4072  O   PRO A 838      30.020  58.880  70.590  1.00  0.00           O
ATOM   4073  N   TRP A 839      27.870  58.970  71.300  1.00  0.00           N
ATOM   4074  HN  TRP A 839      27.250  59.020  72.080  1.00  0.00           H
ATOM   4075  CA  TRP A 839      27.200  58.920  70.020  1.00  0.00           C
ATOM   4076  HA  TRP A 839      27.580  58.000  69.610  1.00  0.00           H
ATOM   4077  CB  TRP A 839      25.660  58.890  70.190  1.00  0.00           C
ATOM   4078  HB1 TRP A 839      25.540  58.530  71.240  1.00  0.00           H
ATOM   4079  HB2 TRP A 839      25.430  58.180  69.360  1.00  0.00           H
ATOM   4080  CG  TRP A 839      24.820  60.140  70.100  1.00  0.00           C
ATOM   4081  CD1 TRP A 839      24.540  60.960  71.170  1.00  0.00           C
ATOM   4082  HD1 TRP A 839      24.780  60.710  72.180  1.00  0.00           H
ATOM   4083  NE1 TRP A 839      23.840  62.030  70.810  1.00  0.00           N
ATOM   4084  HE1 TRP A 839      23.550  62.820  71.300  1.00  0.00           H
ATOM   4085  CE2 TRP A 839      23.610  61.900  69.480  1.00  0.00           C
ATOM   4086  CD2 TRP A 839      24.190  60.760  69.000  1.00  0.00           C
ATOM   4087  CE3 TRP A 839      24.210  60.340  67.670  1.00  0.00           C
ATOM   4088  HE3 TRP A 839      24.730  59.460  67.340  1.00  0.00           H
ATOM   4089  CZ3 TRP A 839      23.590  61.250  66.790  1.00  0.00           C
ATOM   4090  HZ3 TRP A 839      23.580  60.940  65.760  1.00  0.00           H
ATOM   4091  CZ2 TRP A 839      22.870  62.720  68.620  1.00  0.00           C
ATOM   4092  HZ2 TRP A 839      22.430  63.620  69.020  1.00  0.00           H
ATOM   4093  CH2 TRP A 839      22.890  62.370  67.290  1.00  0.00           C
ATOM   4094  HH2 TRP A 839      22.380  63.020  66.610  1.00  0.00           H
ATOM   4095  C   TRP A 839      27.580  59.880  68.980  1.00  0.00           C
ATOM   4096  O   TRP A 839      27.780  59.610  67.810  1.00  0.00           O
ATOM   4097  N   TRP A 840      27.750  61.120  69.380  1.00  0.00           N
ATOM   4098  HN  TRP A 840      27.610  61.450  70.310  1.00  0.00           H
ATOM   4099  CA  TRP A 840      27.900  62.120  68.380  1.00  0.00           C
ATOM   4100  HA  TRP A 840      27.310  61.880  67.510  1.00  0.00           H
ATOM   4101  CB  TRP A 840      27.590  63.480  69.030  1.00  0.00           C
ATOM   4102  HB1 TRP A 840      28.270  63.640  69.890  1.00  0.00           H
ATOM   4103  HB2 TRP A 840      26.520  63.460  69.340  1.00  0.00           H
ATOM   4104  CG  TRP A 840      27.690  64.580  68.040  1.00  0.00           C
ATOM   4105  CD1 TRP A 840      28.530  65.640  68.140  1.00  0.00           C
ATOM   4106  HD1 TRP A 840      29.220  65.850  68.930  1.00  0.00           H
ATOM   4107  NE1 TRP A 840      28.230  66.590  67.180  1.00  0.00           N
ATOM   4108  HE1 TRP A 840      28.700  67.440  67.160  1.00  0.00           H
ATOM   4109  CE2 TRP A 840      27.310  66.010  66.370  1.00  0.00           C
ATOM   4110  CD2 TRP A 840      26.880  64.790  66.920  1.00  0.00           C
ATOM   4111  CE3 TRP A 840      25.840  64.080  66.280  1.00  0.00           C
ATOM   4112  HE3 TRP A 840      25.630  63.120  66.720  1.00  0.00           H
ATOM   4113  CZ3 TRP A 840      25.260  64.640  65.150  1.00  0.00           C
ATOM   4114  HZ3 TRP A 840      24.580  63.980  64.630  1.00  0.00           H
ATOM   4115  CZ2 TRP A 840      26.610  66.590  65.280  1.00  0.00           C
ATOM   4116  HZ2 TRP A 840      26.940  67.600  65.050  1.00  0.00           H
ATOM   4117  CH2 TRP A 840      25.510  65.920  64.730  1.00  0.00           C
ATOM   4118  HH2 TRP A 840      24.980  66.370  63.900  1.00  0.00           H
ATOM   4119  C   TRP A 840      29.380  62.140  67.990  1.00  0.00           C
ATOM   4120  O   TRP A 840      29.740  62.460  66.850  1.00  0.00           O
ATOM   4121  N   THR A 841      30.270  61.670  68.940  1.00  0.00           N
ATOM   4122  HN  THR A 841      29.930  61.490  69.850  1.00  0.00           H
ATOM   4123  CA  THR A 841      31.630  61.300  68.700  1.00  0.00           C
ATOM   4124  HA  THR A 841      32.050  62.140  68.160  1.00  0.00           H
ATOM   4125  CB  THR A 841      32.460  61.050  70.060  1.00  0.00           C
ATOM   4126  HB  THR A 841      32.040  60.120  70.500  1.00  0.00           H
ATOM   4127  OG1 THR A 841      32.420  62.070  70.990  1.00  0.00           O
ATOM   4128  HG1 THR A 841      31.500  62.200  71.250  1.00  0.00           H
ATOM   4129  CG2 THR A 841      33.930  60.830  69.690  1.00  0.00           C
ATOM   4130 HG21 THR A 841      34.350  61.640  69.050  1.00  0.00           H
ATOM   4131 HG22 THR A 841      34.020  59.820  69.250  1.00  0.00           H
ATOM   4132 HG23 THR A 841      34.630  60.780  70.550  1.00  0.00           H
ATOM   4133  C   THR A 841      31.670  60.110  67.680  1.00  0.00           C
ATOM   4134  O   THR A 841      32.510  60.140  66.750  1.00  0.00           O
ATOM   4135  N   LEU A 842      30.830  59.090  67.890  1.00  0.00           N
ATOM   4136  HN  LEU A 842      30.290  59.080  68.710  1.00  0.00           H
ATOM   4137  CA  LEU A 842      30.780  57.990  66.960  1.00  0.00           C
ATOM   4138  HA  LEU A 842      31.820  57.720  66.830  1.00  0.00           H
ATOM   4139  CB  LEU A 842      29.950  56.740  67.560  1.00  0.00           C
ATOM   4140  HB1 LEU A 842      28.920  57.080  67.780  1.00  0.00           H
ATOM   4141  HB2 LEU A 842      30.410  56.520  68.550  1.00  0.00           H
ATOM   4142  CG  LEU A 842      29.990  55.360  66.850  1.00  0.00           C
ATOM   4143  HG  LEU A 842      29.270  55.320  66.010  1.00  0.00           H
ATOM   4144  CD1 LEU A 842      31.270  54.880  66.050  1.00  0.00           C
ATOM   4145 HD11 LEU A 842      32.090  54.530  66.730  1.00  0.00           H
ATOM   4146 HD12 LEU A 842      31.560  55.750  65.440  1.00  0.00           H
ATOM   4147 HD13 LEU A 842      31.080  53.950  65.470  1.00  0.00           H
ATOM   4148  CD2 LEU A 842      29.620  54.270  67.850  1.00  0.00           C
ATOM   4149 HD21 LEU A 842      29.420  53.330  67.300  1.00  0.00           H
ATOM   4150 HD22 LEU A 842      28.750  54.590  68.470  1.00  0.00           H
ATOM   4151 HD23 LEU A 842      30.430  54.130  68.600  1.00  0.00           H
ATOM   4152  C   LEU A 842      30.240  58.360  65.600  1.00  0.00           C
ATOM   4153  O   LEU A 842      30.890  58.030  64.590  1.00  0.00           O
ATOM   4154  N   LEU A 843      29.180  59.180  65.450  1.00  0.00           N
ATOM   4155  HN  LEU A 843      28.660  59.440  66.270  1.00  0.00           H
ATOM   4156  CA  LEU A 843      28.670  59.610  64.200  1.00  0.00           C
ATOM   4157  HA  LEU A 843      28.580  58.720  63.590  1.00  0.00           H
ATOM   4158  CB  LEU A 843      27.350  60.350  64.280  1.00  0.00           C
ATOM   4159  HB1 LEU A 843      27.450  61.350  64.750  1.00  0.00           H
ATOM   4160  HB2 LEU A 843      26.670  59.810  64.980  1.00  0.00           H
ATOM   4161  CG  LEU A 843      26.580  60.470  62.930  1.00  0.00           C
ATOM   4162  HG  LEU A 843      26.980  59.670  62.260  1.00  0.00           H
ATOM   4163  CD1 LEU A 843      25.030  60.200  63.110  1.00  0.00           C
ATOM   4164 HD11 LEU A 843      24.370  61.000  63.500  1.00  0.00           H
ATOM   4165 HD12 LEU A 843      24.770  59.270  63.660  1.00  0.00           H
ATOM   4166 HD13 LEU A 843      24.560  60.100  62.110  1.00  0.00           H
ATOM   4167  CD2 LEU A 843      26.750  61.880  62.340  1.00  0.00           C
ATOM   4168 HD21 LEU A 843      27.750  62.320  62.200  1.00  0.00           H
ATOM   4169 HD22 LEU A 843      26.280  62.660  62.960  1.00  0.00           H
ATOM   4170 HD23 LEU A 843      26.130  61.770  61.430  1.00  0.00           H
ATOM   4171  C   LEU A 843      29.640  60.450  63.360  1.00  0.00           C
ATOM   4172  O   LEU A 843      29.720  60.280  62.150  1.00  0.00           O
ATOM   4173  N   ILE A 844      30.350  61.360  64.050  1.00  0.00           N
ATOM   4174  HN  ILE A 844      30.200  61.570  65.020  1.00  0.00           H
ATOM   4175  CA  ILE A 844      31.370  62.090  63.470  1.00  0.00           C
ATOM   4176  HA  ILE A 844      31.030  62.350  62.470  1.00  0.00           H
ATOM   4177  CB  ILE A 844      31.660  63.510  64.100  1.00  0.00           C
ATOM   4178  HB  ILE A 844      31.880  63.210  65.150  1.00  0.00           H
ATOM   4179  CG2 ILE A 844      32.810  64.290  63.490  1.00  0.00           C
ATOM   4180 HG21 ILE A 844      33.770  63.730  63.570  1.00  0.00           H
ATOM   4181 HG22 ILE A 844      32.870  65.200  64.110  1.00  0.00           H
ATOM   4182 HG23 ILE A 844      32.710  64.520  62.410  1.00  0.00           H
ATOM   4183  CG1 ILE A 844      30.340  64.360  64.140  1.00  0.00           C
ATOM   4184 HG11 ILE A 844      30.570  65.270  64.720  1.00  0.00           H
ATOM   4185 HG12 ILE A 844      29.540  63.820  64.680  1.00  0.00           H
ATOM   4186  CD  ILE A 844      29.800  64.660  62.760  1.00  0.00           C
ATOM   4187  HD1 ILE A 844      30.580  65.180  62.170  1.00  0.00           H
ATOM   4188  HD2 ILE A 844      28.970  65.380  62.840  1.00  0.00           H
ATOM   4189  HD3 ILE A 844      29.350  63.820  62.180  1.00  0.00           H
ATOM   4190  C   ILE A 844      32.630  61.240  63.080  1.00  0.00           C
ATOM   4191  O   ILE A 844      33.320  61.560  62.070  1.00  0.00           O
ATOM   4192  N   ALA A 845      32.970  60.250  63.860  1.00  0.00           N
ATOM   4193  HN  ALA A 845      32.470  60.120  64.710  1.00  0.00           H
ATOM   4194  CA  ALA A 845      34.060  59.350  63.550  1.00  0.00           C
ATOM   4195  HA  ALA A 845      34.870  59.990  63.220  1.00  0.00           H
ATOM   4196  CB  ALA A 845      34.390  58.450  64.700  1.00  0.00           C
ATOM   4197  HB1 ALA A 845      35.190  57.750  64.390  1.00  0.00           H
ATOM   4198  HB2 ALA A 845      33.540  57.910  65.150  1.00  0.00           H
ATOM   4199  HB3 ALA A 845      34.750  59.130  65.500  1.00  0.00           H
ATOM   4200  C   ALA A 845      33.770  58.500  62.390  1.00  0.00           C
ATOM   4201  O   ALA A 845      34.690  58.000  61.780  1.00  0.00           O
ATOM   4202  N   ALA A 846      32.460  58.310  62.090  1.00  0.00           N
ATOM   4203  HN  ALA A 846      31.710  58.510  62.720  1.00  0.00           H
ATOM   4204  CA  ALA A 846      32.000  57.460  60.960  1.00  0.00           C
ATOM   4205  HA  ALA A 846      32.520  56.540  61.110  1.00  0.00           H
ATOM   4206  CB  ALA A 846      30.500  57.290  61.140  1.00  0.00           C
ATOM   4207  HB1 ALA A 846      30.170  56.490  60.440  1.00  0.00           H
ATOM   4208  HB2 ALA A 846      29.910  58.220  61.010  1.00  0.00           H
ATOM   4209  HB3 ALA A 846      30.330  56.970  62.190  1.00  0.00           H
ATOM   4210  C   ALA A 846      32.200  58.150  59.550  1.00  0.00           C
ATOM   4211  O   ALA A 846      32.400  57.470  58.550  1.00  0.00           O
ATOM   4212  N   ILE A 847      32.270  59.490  59.530  1.00  0.00           N
ATOM   4213  HN  ILE A 847      32.160  60.020  60.360  1.00  0.00           H
ATOM   4214  CA  ILE A 847      32.510  60.290  58.320  1.00  0.00           C
ATOM   4215  HA  ILE A 847      31.810  59.940  57.560  1.00  0.00           H
ATOM   4216  CB  ILE A 847      32.210  61.770  58.590  1.00  0.00           C
ATOM   4217  HB  ILE A 847      32.600  62.100  59.580  1.00  0.00           H
ATOM   4218  CG2 ILE A 847      32.860  62.700  57.430  1.00  0.00           C
ATOM   4219 HG21 ILE A 847      32.510  62.190  56.500  1.00  0.00           H
ATOM   4220 HG22 ILE A 847      33.950  62.600  57.570  1.00  0.00           H
ATOM   4221 HG23 ILE A 847      32.640  63.780  57.410  1.00  0.00           H
ATOM   4222  CG1 ILE A 847      30.760  62.050  58.750  1.00  0.00           C
ATOM   4223 HG11 ILE A 847      30.230  61.340  59.420  1.00  0.00           H
ATOM   4224 HG12 ILE A 847      30.310  61.990  57.730  1.00  0.00           H
ATOM   4225  CD  ILE A 847      30.320  63.420  59.290  1.00  0.00           C
ATOM   4226  HD1 ILE A 847      30.780  64.250  58.700  1.00  0.00           H
ATOM   4227  HD2 ILE A 847      30.580  63.540  60.350  1.00  0.00           H
ATOM   4228  HD3 ILE A 847      29.220  63.550  59.300  1.00  0.00           H
ATOM   4229  C   ILE A 847      33.910  60.060  57.630  1.00  0.00           C
ATOM   4230  O   ILE A 847      33.860  59.840  56.410  1.00  0.00           O
ATOM   4231  N   PRO A 848      35.070  60.080  58.280  1.00  0.00           N
ATOM   4232  CD  PRO A 848      35.340  60.730  59.520  1.00  0.00           C
ATOM   4233  HD1 PRO A 848      34.540  60.380  60.210  1.00  0.00           H
ATOM   4234  HD2 PRO A 848      35.380  61.820  59.310  1.00  0.00           H
ATOM   4235  CA  PRO A 848      36.270  59.530  57.610  1.00  0.00           C
ATOM   4236  HA  PRO A 848      36.300  59.820  56.580  1.00  0.00           H
ATOM   4237  CB  PRO A 848      37.460  60.130  58.470  1.00  0.00           C
ATOM   4238  HB1 PRO A 848      37.710  61.180  58.200  1.00  0.00           H
ATOM   4239  HB2 PRO A 848      38.440  59.610  58.390  1.00  0.00           H
ATOM   4240  CG  PRO A 848      36.780  60.170  59.850  1.00  0.00           C
ATOM   4241  HG1 PRO A 848      36.780  59.110  60.180  1.00  0.00           H
ATOM   4242  HG2 PRO A 848      37.250  60.770  60.660  1.00  0.00           H
ATOM   4243  C   PRO A 848      36.310  57.990  57.480  1.00  0.00           C
ATOM   4244  O   PRO A 848      36.980  57.440  56.680  1.00  0.00           O
ATOM   4245  N   ALA A 849      35.610  57.290  58.330  1.00  0.00           N
ATOM   4246  HN  ALA A 849      35.040  57.720  59.020  1.00  0.00           H
ATOM   4247  CA  ALA A 849      35.580  55.810  58.380  1.00  0.00           C
ATOM   4248  HA  ALA A 849      36.620  55.470  58.420  1.00  0.00           H
ATOM   4249  CB  ALA A 849      34.840  55.340  59.670  1.00  0.00           C
ATOM   4250  HB1 ALA A 849      35.300  55.950  60.480  1.00  0.00           H
ATOM   4251  HB2 ALA A 849      35.010  54.300  60.030  1.00  0.00           H
ATOM   4252  HB3 ALA A 849      33.780  55.660  59.720  1.00  0.00           H
ATOM   4253  C   ALA A 849      34.820  55.280  57.110  1.00  0.00           C
ATOM   4254  O   ALA A 849      35.260  54.360  56.420  1.00  0.00           O
ATOM   4255  N   LEU A 850      33.720  55.950  56.680  1.00  0.00           N
ATOM   4256  HN  LEU A 850      33.340  56.580  57.350  1.00  0.00           H
ATOM   4257  CA  LEU A 850      33.070  55.900  55.400  1.00  0.00           C
ATOM   4258  HA  LEU A 850      32.690  54.900  55.340  1.00  0.00           H
ATOM   4259  CB  LEU A 850      31.750  56.780  55.340  1.00  0.00           C
ATOM   4260  HB1 LEU A 850      31.930  57.700  55.930  1.00  0.00           H
ATOM   4261  HB2 LEU A 850      30.910  56.270  55.850  1.00  0.00           H
ATOM   4262  CG  LEU A 850      31.250  57.250  53.970  1.00  0.00           C
ATOM   4263  HG  LEU A 850      32.030  57.650  53.280  1.00  0.00           H
ATOM   4264  CD1 LEU A 850      30.580  56.100  53.200  1.00  0.00           C
ATOM   4265 HD11 LEU A 850      29.720  55.640  53.730  1.00  0.00           H
ATOM   4266 HD12 LEU A 850      31.380  55.360  52.990  1.00  0.00           H
ATOM   4267 HD13 LEU A 850      30.220  56.530  52.230  1.00  0.00           H
ATOM   4268  CD2 LEU A 850      30.290  58.450  54.150  1.00  0.00           C
ATOM   4269 HD21 LEU A 850      30.760  59.200  54.800  1.00  0.00           H
ATOM   4270 HD22 LEU A 850      29.300  58.250  54.610  1.00  0.00           H
ATOM   4271 HD23 LEU A 850      30.060  58.880  53.140  1.00  0.00           H
ATOM   4272  C   LEU A 850      34.040  56.200  54.270  1.00  0.00           C
ATOM   4273  O   LEU A 850      34.070  55.500  53.310  1.00  0.00           O
ATOM   4274  N   LEU A 851      34.910  57.220  54.400  1.00  0.00           N
ATOM   4275  HN  LEU A 851      34.920  57.900  55.130  1.00  0.00           H
ATOM   4276  CA  LEU A 851      35.950  57.540  53.450  1.00  0.00           C
ATOM   4277  HA  LEU A 851      35.510  57.680  52.480  1.00  0.00           H
ATOM   4278  CB  LEU A 851      36.650  58.900  53.740  1.00  0.00           C
ATOM   4279  HB1 LEU A 851      37.030  58.800  54.780  1.00  0.00           H
ATOM   4280  HB2 LEU A 851      35.810  59.630  53.740  1.00  0.00           H
ATOM   4281  CG  LEU A 851      37.860  59.250  52.920  1.00  0.00           C
ATOM   4282  HG  LEU A 851      38.430  58.310  52.730  1.00  0.00           H
ATOM   4283  CD1 LEU A 851      37.360  59.710  51.510  1.00  0.00           C
ATOM   4284 HD11 LEU A 851      38.180  60.230  50.980  1.00  0.00           H
ATOM   4285 HD12 LEU A 851      36.540  60.420  51.760  1.00  0.00           H
ATOM   4286 HD13 LEU A 851      36.980  58.910  50.830  1.00  0.00           H
ATOM   4287  CD2 LEU A 851      38.740  60.290  53.640  1.00  0.00           C
ATOM   4288 HD21 LEU A 851      39.670  60.450  53.060  1.00  0.00           H
ATOM   4289 HD22 LEU A 851      39.080  59.930  54.630  1.00  0.00           H
ATOM   4290 HD23 LEU A 851      38.290  61.310  53.620  1.00  0.00           H
ATOM   4291  C   LEU A 851      36.970  56.390  53.460  1.00  0.00           C
ATOM   4292  O   LEU A 851      37.310  55.960  52.400  1.00  0.00           O
ATOM   4293  N   CYS A 852      37.340  55.770  54.590  1.00  0.00           N
ATOM   4294  HN  CYS A 852      37.060  56.210  55.430  1.00  0.00           H
ATOM   4295  CA  CYS A 852      38.220  54.620  54.650  1.00  0.00           C
ATOM   4296  HA  CYS A 852      39.050  54.780  53.980  1.00  0.00           H
ATOM   4297  CB  CYS A 852      38.740  54.400  56.130  1.00  0.00           C
ATOM   4298  HB1 CYS A 852      39.280  53.470  56.390  1.00  0.00           H
ATOM   4299  HB2 CYS A 852      37.850  54.440  56.790  1.00  0.00           H
ATOM   4300  SG  CYS A 852      39.900  55.750  56.580  1.00  0.00           S
ATOM   4301  HG1 CYS A 852      39.020  56.740  56.580  1.00  0.00           H
ATOM   4302  C   CYS A 852      37.640  53.340  54.030  1.00  0.00           C
ATOM   4303  O   CYS A 852      38.400  52.570  53.410  1.00  0.00           O
ATOM   4304  N   THR A 853      36.260  53.110  54.180  1.00  0.00           N
ATOM   4305  HN  THR A 853      35.690  53.590  54.830  1.00  0.00           H
ATOM   4306  CA  THR A 853      35.600  52.040  53.430  1.00  0.00           C
ATOM   4307  HA  THR A 853      36.150  51.140  53.610  1.00  0.00           H
ATOM   4308  CB  THR A 853      34.170  51.810  53.860  1.00  0.00           C
ATOM   4309  HB  THR A 853      33.440  52.550  53.500  1.00  0.00           H
ATOM   4310  OG1 THR A 853      33.940  51.830  55.240  1.00  0.00           O
ATOM   4311  HG1 THR A 853      34.540  52.460  55.660  1.00  0.00           H
ATOM   4312  CG2 THR A 853      33.800  50.380  53.410  1.00  0.00           C
ATOM   4313 HG21 THR A 853      32.890  50.080  53.980  1.00  0.00           H
ATOM   4314 HG22 THR A 853      34.640  49.700  53.690  1.00  0.00           H
ATOM   4315 HG23 THR A 853      33.600  50.290  52.330  1.00  0.00           H
ATOM   4316  C   THR A 853      35.720  52.180  51.910  1.00  0.00           C
ATOM   4317  O   THR A 853      35.880  51.200  51.150  1.00  0.00           O
ATOM   4318  N   ILE A 854      35.510  53.390  51.360  1.00  0.00           N
ATOM   4319  HN  ILE A 854      35.350  54.180  51.930  1.00  0.00           H
ATOM   4320  CA  ILE A 854      35.690  53.670  49.960  1.00  0.00           C
ATOM   4321  HA  ILE A 854      35.130  52.960  49.360  1.00  0.00           H
ATOM   4322  CB  ILE A 854      35.210  55.120  49.750  1.00  0.00           C
ATOM   4323  HB  ILE A 854      35.220  55.730  50.680  1.00  0.00           H
ATOM   4324  CG2 ILE A 854      36.110  55.930  48.730  1.00  0.00           C
ATOM   4325 HG21 ILE A 854      36.110  55.530  47.700  1.00  0.00           H
ATOM   4326 HG22 ILE A 854      37.150  55.920  49.110  1.00  0.00           H
ATOM   4327 HG23 ILE A 854      35.670  56.950  48.720  1.00  0.00           H
ATOM   4328  CG1 ILE A 854      33.730  55.080  49.370  1.00  0.00           C
ATOM   4329 HG11 ILE A 854      33.570  54.170  48.750  1.00  0.00           H
ATOM   4330 HG12 ILE A 854      33.480  55.950  48.720  1.00  0.00           H
ATOM   4331  CD  ILE A 854      32.720  55.040  50.520  1.00  0.00           C
ATOM   4332  HD1 ILE A 854      33.080  54.360  51.320  1.00  0.00           H
ATOM   4333  HD2 ILE A 854      31.750  54.640  50.150  1.00  0.00           H
ATOM   4334  HD3 ILE A 854      32.620  56.090  50.890  1.00  0.00           H
ATOM   4335  C   ILE A 854      37.160  53.520  49.530  1.00  0.00           C
ATOM   4336  O   ILE A 854      37.450  53.080  48.470  1.00  0.00           O
ATOM   4337  N   LEU A 855      38.150  53.870  50.370  1.00  0.00           N
ATOM   4338  HN  LEU A 855      37.850  54.290  51.220  1.00  0.00           H
ATOM   4339  CA  LEU A 855      39.530  53.520  50.220  1.00  0.00           C
ATOM   4340  HA  LEU A 855      39.780  53.650  49.170  1.00  0.00           H
ATOM   4341  CB  LEU A 855      40.410  54.270  51.140  1.00  0.00           C
ATOM   4342  HB1 LEU A 855      41.460  53.930  51.050  1.00  0.00           H
ATOM   4343  HB2 LEU A 855      40.120  54.020  52.190  1.00  0.00           H
ATOM   4344  CG  LEU A 855      40.380  55.780  50.870  1.00  0.00           C
ATOM   4345  HG  LEU A 855      39.360  56.150  50.630  1.00  0.00           H
ATOM   4346  CD1 LEU A 855      40.770  56.560  52.120  1.00  0.00           C
ATOM   4347 HD11 LEU A 855      41.870  56.520  52.280  1.00  0.00           H
ATOM   4348 HD12 LEU A 855      40.380  56.050  53.040  1.00  0.00           H
ATOM   4349 HD13 LEU A 855      40.430  57.610  52.080  1.00  0.00           H
ATOM   4350  CD2 LEU A 855      41.060  56.190  49.590  1.00  0.00           C
ATOM   4351 HD21 LEU A 855      40.760  55.660  48.660  1.00  0.00           H
ATOM   4352 HD22 LEU A 855      42.100  55.830  49.700  1.00  0.00           H
ATOM   4353 HD23 LEU A 855      41.080  57.290  49.440  1.00  0.00           H
ATOM   4354  C   LEU A 855      39.740  51.930  50.240  1.00  0.00           C
ATOM   4355  O   LEU A 855      40.470  51.490  49.380  1.00  0.00           O
ATOM   4356  N   ILE A 856      39.110  51.170  51.150  1.00  0.00           N
ATOM   4357  HN  ILE A 856      38.620  51.600  51.910  1.00  0.00           H
ATOM   4358  CA  ILE A 856      39.060  49.700  51.220  1.00  0.00           C
ATOM   4359  HA  ILE A 856      40.070  49.330  51.350  1.00  0.00           H
ATOM   4360  CB  ILE A 856      38.280  49.160  52.460  1.00  0.00           C
ATOM   4361  HB  ILE A 856      37.390  49.830  52.540  1.00  0.00           H
ATOM   4362  CG2 ILE A 856      37.770  47.750  52.390  1.00  0.00           C
ATOM   4363 HG21 ILE A 856      38.630  47.140  52.060  1.00  0.00           H
ATOM   4364 HG22 ILE A 856      37.010  47.570  51.600  1.00  0.00           H
ATOM   4365 HG23 ILE A 856      37.430  47.320  53.350  1.00  0.00           H
ATOM   4366  CG1 ILE A 856      39.320  49.340  53.640  1.00  0.00           C
ATOM   4367 HG11 ILE A 856      39.660  50.390  53.590  1.00  0.00           H
ATOM   4368 HG12 ILE A 856      40.200  48.740  53.310  1.00  0.00           H
ATOM   4369  CD  ILE A 856      38.760  49.080  55.030  1.00  0.00           C
ATOM   4370  HD1 ILE A 856      37.800  49.630  55.040  1.00  0.00           H
ATOM   4371  HD2 ILE A 856      39.470  49.430  55.800  1.00  0.00           H
ATOM   4372  HD3 ILE A 856      38.600  47.990  55.190  1.00  0.00           H
ATOM   4373  C   ILE A 856      38.520  49.050  49.980  1.00  0.00           C
ATOM   4374  O   ILE A 856      39.110  48.050  49.470  1.00  0.00           O
ATOM   4375  N   PHE A 857      37.380  49.580  49.420  1.00  0.00           N
ATOM   4376  HN  PHE A 857      37.010  50.380  49.910  1.00  0.00           H
ATOM   4377  CA  PHE A 857      36.780  49.160  48.230  1.00  0.00           C
ATOM   4378  HA  PHE A 857      36.750  48.080  48.240  1.00  0.00           H
ATOM   4379  CB  PHE A 857      35.280  49.690  48.070  1.00  0.00           C
ATOM   4380  HB1 PHE A 857      35.260  50.770  48.340  1.00  0.00           H
ATOM   4381  HB2 PHE A 857      34.640  49.190  48.830  1.00  0.00           H
ATOM   4382  CG  PHE A 857      34.680  49.560  46.680  1.00  0.00           C
ATOM   4383  CD1 PHE A 857      34.950  50.500  45.660  1.00  0.00           C
ATOM   4384  HD1 PHE A 857      35.550  51.370  45.840  1.00  0.00           H
ATOM   4385  CE1 PHE A 857      34.580  50.260  44.330  1.00  0.00           C
ATOM   4386  HE1 PHE A 857      34.790  50.970  43.550  1.00  0.00           H
ATOM   4387  CZ  PHE A 857      33.820  49.120  44.000  1.00  0.00           C
ATOM   4388  HZ  PHE A 857      33.480  48.890  43.010  1.00  0.00           H
ATOM   4389  CD2 PHE A 857      33.920  48.470  46.430  1.00  0.00           C
ATOM   4390  HD2 PHE A 857      33.720  47.690  47.150  1.00  0.00           H
ATOM   4391  CE2 PHE A 857      33.550  48.210  45.090  1.00  0.00           C
ATOM   4392  HE2 PHE A 857      32.960  47.330  44.840  1.00  0.00           H
ATOM   4393  C   PHE A 857      37.640  49.420  47.010  1.00  0.00           C
ATOM   4394  O   PHE A 857      37.780  48.550  46.150  1.00  0.00           O
ATOM   4395  N   MET A 858      38.360  50.580  47.050  1.00  0.00           N
ATOM   4396  HN  MET A 858      38.120  51.320  47.670  1.00  0.00           H
ATOM   4397  CA  MET A 858      39.340  50.860  46.050  1.00  0.00           C
ATOM   4398  HA  MET A 858      38.980  50.640  45.050  1.00  0.00           H
ATOM   4399  CB  MET A 858      39.570  52.350  46.150  1.00  0.00           C
ATOM   4400  HB1 MET A 858      39.610  52.670  47.220  1.00  0.00           H
ATOM   4401  HB2 MET A 858      38.750  52.910  45.650  1.00  0.00           H
ATOM   4402  CG  MET A 858      40.860  52.970  45.570  1.00  0.00           C
ATOM   4403  HG1 MET A 858      41.780  52.520  46.010  1.00  0.00           H
ATOM   4404  HG2 MET A 858      40.900  54.000  45.980  1.00  0.00           H
ATOM   4405  SD  MET A 858      40.900  52.970  43.760  1.00  0.00           S
ATOM   4406  CE  MET A 858      41.340  54.740  43.670  1.00  0.00           C
ATOM   4407  HE1 MET A 858      40.670  55.390  44.280  1.00  0.00           H
ATOM   4408  HE2 MET A 858      41.580  55.110  42.650  1.00  0.00           H
ATOM   4409  HE3 MET A 858      42.330  54.660  44.170  1.00  0.00           H
ATOM   4410  C   MET A 858      40.540  49.850  46.060  1.00  0.00           C
ATOM   4411  O   MET A 858      40.980  49.320  45.030  1.00  0.00           O
ATOM   4412  N   ASP A 859      41.070  49.390  47.240  1.00  0.00           N
ATOM   4413  HN  ASP A 859      40.860  49.910  48.060  1.00  0.00           H
ATOM   4414  CA  ASP A 859      41.940  48.260  47.390  1.00  0.00           C
ATOM   4415  HA  ASP A 859      42.850  48.380  46.830  1.00  0.00           H
ATOM   4416  CB  ASP A 859      42.310  48.200  48.930  1.00  0.00           C
ATOM   4417  HB1 ASP A 859      42.860  47.240  49.030  1.00  0.00           H
ATOM   4418  HB2 ASP A 859      41.440  48.230  49.630  1.00  0.00           H
ATOM   4419  CG  ASP A 859      43.270  49.280  49.280  1.00  0.00           C
ATOM   4420  OD1 ASP A 859      44.260  49.490  48.500  1.00  0.00           O
ATOM   4421  OD2 ASP A 859      43.230  49.810  50.390  1.00  0.00           O
ATOM   4422  C   ASP A 859      41.370  46.930  46.910  1.00  0.00           C
ATOM   4423  O   ASP A 859      42.010  46.190  46.160  1.00  0.00           O
ATOM   4424  N   GLN A 860      40.140  46.570  47.310  1.00  0.00           N
ATOM   4425  HN  GLN A 860      39.640  47.140  47.960  1.00  0.00           H
ATOM   4426  CA  GLN A 860      39.520  45.370  46.760  1.00  0.00           C
ATOM   4427  HA  GLN A 860      40.090  44.510  47.090  1.00  0.00           H
ATOM   4428  CB  GLN A 860      38.120  45.140  47.440  1.00  0.00           C
ATOM   4429  HB1 GLN A 860      37.560  44.360  46.880  1.00  0.00           H
ATOM   4430  HB2 GLN A 860      37.470  46.040  47.410  1.00  0.00           H
ATOM   4431  CG  GLN A 860      38.370  44.660  48.950  1.00  0.00           C
ATOM   4432  HG1 GLN A 860      37.370  44.340  49.320  1.00  0.00           H
ATOM   4433  HG2 GLN A 860      38.770  45.450  49.620  1.00  0.00           H
ATOM   4434  CD  GLN A 860      39.340  43.440  49.070  1.00  0.00           C
ATOM   4435  OE1 GLN A 860      40.220  43.420  49.940  1.00  0.00           O
ATOM   4436  NE2 GLN A 860      39.070  42.420  48.260  1.00  0.00           N
ATOM   4437 HE21 GLN A 860      38.380  42.480  47.540  1.00  0.00           H
ATOM   4438 HE22 GLN A 860      39.850  41.780  48.230  1.00  0.00           H
ATOM   4439  C   GLN A 860      39.300  45.300  45.260  1.00  0.00           C
ATOM   4440  O   GLN A 860      39.590  44.320  44.660  1.00  0.00           O
ATOM   4441  N   GLN A 861      38.860  46.440  44.680  1.00  0.00           N
ATOM   4442  HN  GLN A 861      38.600  47.260  45.180  1.00  0.00           H
ATOM   4443  CA  GLN A 861      38.710  46.600  43.220  1.00  0.00           C
ATOM   4444  HA  GLN A 861      38.090  45.750  42.970  1.00  0.00           H
ATOM   4445  CB  GLN A 861      37.910  47.810  42.830  1.00  0.00           C
ATOM   4446  HB1 GLN A 861      38.350  48.620  43.450  1.00  0.00           H
ATOM   4447  HB2 GLN A 861      36.910  47.620  43.280  1.00  0.00           H
ATOM   4448  CG  GLN A 861      37.900  48.240  41.340  1.00  0.00           C
ATOM   4449  HG1 GLN A 861      38.930  48.520  41.010  1.00  0.00           H
ATOM   4450  HG2 GLN A 861      37.350  49.210  41.350  1.00  0.00           H
ATOM   4451  CD  GLN A 861      37.270  47.190  40.440  1.00  0.00           C
ATOM   4452  OE1 GLN A 861      36.780  46.220  41.010  1.00  0.00           O
ATOM   4453  NE2 GLN A 861      37.210  47.480  39.120  1.00  0.00           N
ATOM   4454 HE21 GLN A 861      36.820  46.700  38.630  1.00  0.00           H
ATOM   4455 HE22 GLN A 861      37.320  48.360  38.670  1.00  0.00           H
ATOM   4456  C   GLN A 861      39.990  46.390  42.430  1.00  0.00           C
ATOM   4457  O   GLN A 861      40.180  45.520  41.640  1.00  0.00           O
ATOM   4458  N   ILE A 862      40.950  47.310  42.670  1.00  0.00           N
ATOM   4459  HN  ILE A 862      40.770  48.130  43.200  1.00  0.00           H
ATOM   4460  CA  ILE A 862      42.190  47.440  41.870  1.00  0.00           C
ATOM   4461  HA  ILE A 862      42.000  47.660  40.840  1.00  0.00           H
ATOM   4462  CB  ILE A 862      42.980  48.680  42.300  1.00  0.00           C
ATOM   4463  HB  ILE A 862      42.860  48.770  43.400  1.00  0.00           H
ATOM   4464  CG2 ILE A 862      44.490  48.570  42.170  1.00  0.00           C
ATOM   4465 HG21 ILE A 862      44.870  48.270  41.170  1.00  0.00           H
ATOM   4466 HG22 ILE A 862      45.120  48.060  42.930  1.00  0.00           H
ATOM   4467 HG23 ILE A 862      44.830  49.620  42.320  1.00  0.00           H
ATOM   4468  CG1 ILE A 862      42.420  49.920  41.590  1.00  0.00           C
ATOM   4469 HG11 ILE A 862      42.890  50.790  42.100  1.00  0.00           H
ATOM   4470 HG12 ILE A 862      41.320  49.990  41.700  1.00  0.00           H
ATOM   4471  CD  ILE A 862      42.770  50.010  40.060  1.00  0.00           C
ATOM   4472  HD1 ILE A 862      43.850  50.110  39.850  1.00  0.00           H
ATOM   4473  HD2 ILE A 862      42.180  50.900  39.730  1.00  0.00           H
ATOM   4474  HD3 ILE A 862      42.380  49.090  39.570  1.00  0.00           H
ATOM   4475  C   ILE A 862      43.040  46.180  41.880  1.00  0.00           C
ATOM   4476  O   ILE A 862      43.470  45.780  40.770  1.00  0.00           O
ATOM   4477  N   THR A 863      43.260  45.520  43.050  1.00  0.00           N
ATOM   4478  HN  THR A 863      42.690  45.850  43.810  1.00  0.00           H
ATOM   4479  CA  THR A 863      44.060  44.350  43.240  1.00  0.00           C
ATOM   4480  HA  THR A 863      45.030  44.530  42.790  1.00  0.00           H
ATOM   4481  CB  THR A 863      44.190  44.000  44.660  1.00  0.00           C
ATOM   4482  HB  THR A 863      43.200  43.650  45.020  1.00  0.00           H
ATOM   4483  OG1 THR A 863      44.550  45.120  45.470  1.00  0.00           O
ATOM   4484  HG1 THR A 863      43.800  45.710  45.520  1.00  0.00           H
ATOM   4485  CG2 THR A 863      45.220  42.930  44.910  1.00  0.00           C
ATOM   4486 HG21 THR A 863      45.380  42.790  46.000  1.00  0.00           H
ATOM   4487 HG22 THR A 863      46.220  43.220  44.500  1.00  0.00           H
ATOM   4488 HG23 THR A 863      44.940  41.940  44.500  1.00  0.00           H
ATOM   4489  C   THR A 863      43.420  43.230  42.440  1.00  0.00           C
ATOM   4490  O   THR A 863      44.140  42.490  41.810  1.00  0.00           O
ATOM   4491  N   ALA A 864      42.060  43.050  42.470  1.00  0.00           N
ATOM   4492  HN  ALA A 864      41.460  43.500  43.110  1.00  0.00           H
ATOM   4493  CA  ALA A 864      41.510  42.020  41.610  1.00  0.00           C
ATOM   4494  HA  ALA A 864      41.930  41.050  41.840  1.00  0.00           H
ATOM   4495  CB  ALA A 864      40.050  42.000  41.870  1.00  0.00           C
ATOM   4496  HB1 ALA A 864      39.950  41.660  42.920  1.00  0.00           H
ATOM   4497  HB2 ALA A 864      39.560  41.330  41.140  1.00  0.00           H
ATOM   4498  HB3 ALA A 864      39.630  43.020  41.770  1.00  0.00           H
ATOM   4499  C   ALA A 864      41.780  42.240  40.090  1.00  0.00           C
ATOM   4500  O   ALA A 864      42.160  41.280  39.460  1.00  0.00           O
ATOM   4501  N   VAL A 865      41.540  43.530  39.520  1.00  0.00           N
ATOM   4502  HN  VAL A 865      41.200  44.190  40.180  1.00  0.00           H
ATOM   4503  CA  VAL A 865      41.680  43.820  38.160  1.00  0.00           C
ATOM   4504  HA  VAL A 865      40.920  43.230  37.660  1.00  0.00           H
ATOM   4505  CB  VAL A 865      41.460  45.310  37.940  1.00  0.00           C
ATOM   4506  HB  VAL A 865      42.020  45.890  38.690  1.00  0.00           H
ATOM   4507  CG1 VAL A 865      41.900  45.810  36.520  1.00  0.00           C
ATOM   4508 HG11 VAL A 865      41.680  46.900  36.470  1.00  0.00           H
ATOM   4509 HG12 VAL A 865      41.340  45.370  35.670  1.00  0.00           H
ATOM   4510 HG13 VAL A 865      43.000  45.670  36.520  1.00  0.00           H
ATOM   4511  CG2 VAL A 865      39.900  45.560  38.180  1.00  0.00           C
ATOM   4512 HG21 VAL A 865      39.660  45.340  39.230  1.00  0.00           H
ATOM   4513 HG22 VAL A 865      39.320  44.820  37.580  1.00  0.00           H
ATOM   4514 HG23 VAL A 865      39.610  46.590  37.880  1.00  0.00           H
ATOM   4515  C   VAL A 865      43.090  43.410  37.590  1.00  0.00           C
ATOM   4516  O   VAL A 865      43.120  42.900  36.480  1.00  0.00           O
ATOM   4517  N   ILE A 866      44.180  43.600  38.390  1.00  0.00           N
ATOM   4518  HN  ILE A 866      44.140  44.110  39.250  1.00  0.00           H
ATOM   4519  CA  ILE A 866      45.550  43.230  38.040  1.00  0.00           C
ATOM   4520  HA  ILE A 866      45.580  43.520  37.000  1.00  0.00           H
ATOM   4521  CB  ILE A 866      46.610  44.130  38.620  1.00  0.00           C
ATOM   4522  HB  ILE A 866      46.520  45.210  38.410  1.00  0.00           H
ATOM   4523  CG2 ILE A 866      46.600  44.100  40.190  1.00  0.00           C
ATOM   4524 HG21 ILE A 866      45.640  44.530  40.560  1.00  0.00           H
ATOM   4525 HG22 ILE A 866      47.450  44.720  40.540  1.00  0.00           H
ATOM   4526 HG23 ILE A 866      46.670  43.030  40.500  1.00  0.00           H
ATOM   4527  CG1 ILE A 866      47.990  43.850  38.000  1.00  0.00           C
ATOM   4528 HG11 ILE A 866      47.940  43.360  37.010  1.00  0.00           H
ATOM   4529 HG12 ILE A 866      48.400  43.070  38.670  1.00  0.00           H
ATOM   4530  CD  ILE A 866      48.900  45.060  37.910  1.00  0.00           C
ATOM   4531  HD1 ILE A 866      48.810  45.750  37.050  1.00  0.00           H
ATOM   4532  HD2 ILE A 866      49.930  44.650  37.990  1.00  0.00           H
ATOM   4533  HD3 ILE A 866      48.810  45.660  38.850  1.00  0.00           H
ATOM   4534  C   ILE A 866      45.970  41.740  37.970  1.00  0.00           C
ATOM   4535  O   ILE A 866      46.760  41.160  37.130  1.00  0.00           O
ATOM   4536  N   ILE A 867      45.330  40.970  38.920  1.00  0.00           N
ATOM   4537  HN  ILE A 867      44.900  41.220  39.780  1.00  0.00           H
ATOM   4538  CA  ILE A 867      45.450  39.520  38.850  1.00  0.00           C
ATOM   4539  HA  ILE A 867      46.490  39.310  38.680  1.00  0.00           H
ATOM   4540  CB  ILE A 867      45.000  38.820  40.170  1.00  0.00           C
ATOM   4541  HB  ILE A 867      43.920  38.960  40.380  1.00  0.00           H
ATOM   4542  CG2 ILE A 867      45.320  37.310  40.080  1.00  0.00           C
ATOM   4543 HG21 ILE A 867      44.660  36.890  39.300  1.00  0.00           H
ATOM   4544 HG22 ILE A 867      45.240  36.810  41.070  1.00  0.00           H
ATOM   4545 HG23 ILE A 867      46.360  37.110  39.740  1.00  0.00           H
ATOM   4546  CG1 ILE A 867      45.640  39.460  41.450  1.00  0.00           C
ATOM   4547 HG11 ILE A 867      45.130  40.450  41.510  1.00  0.00           H
ATOM   4548 HG12 ILE A 867      46.740  39.570  41.280  1.00  0.00           H
ATOM   4549  CD  ILE A 867      45.200  38.870  42.840  1.00  0.00           C
ATOM   4550  HD1 ILE A 867      44.120  38.770  43.100  1.00  0.00           H
ATOM   4551  HD2 ILE A 867      45.670  39.430  43.670  1.00  0.00           H
ATOM   4552  HD3 ILE A 867      45.500  37.800  42.860  1.00  0.00           H
ATOM   4553  C   ILE A 867      44.640  38.910  37.680  1.00  0.00           C
ATOM   4554  O   ILE A 867      45.050  38.050  36.920  1.00  0.00           O
ATOM   4555  N   ASN A 868      43.410  39.520  37.480  1.00  0.00           N
ATOM   4556  HN  ASN A 868      43.190  40.230  38.140  1.00  0.00           H
ATOM   4557  CA  ASN A 868      42.450  39.010  36.440  1.00  0.00           C
ATOM   4558  HA  ASN A 868      42.530  37.940  36.290  1.00  0.00           H
ATOM   4559  CB  ASN A 868      41.000  39.350  36.850  1.00  0.00           C
ATOM   4560  HB1 ASN A 868      40.330  39.140  35.990  1.00  0.00           H
ATOM   4561  HB2 ASN A 868      41.060  40.400  37.220  1.00  0.00           H
ATOM   4562  CG  ASN A 868      40.550  38.490  37.970  1.00  0.00           C
ATOM   4563  OD1 ASN A 868      40.400  37.270  37.940  1.00  0.00           O
ATOM   4564  ND2 ASN A 868      40.270  39.150  39.150  1.00  0.00           N
ATOM   4565 HD21 ASN A 868      40.450  40.120  39.340  1.00  0.00           H
ATOM   4566 HD22 ASN A 868      39.880  38.510  39.830  1.00  0.00           H
ATOM   4567  C   ASN A 868      42.650  39.520  34.970  1.00  0.00           C
ATOM   4568  O   ASN A 868      41.830  39.320  34.080  1.00  0.00           O
ATOM   4569  N   ARG A 869      43.770  40.230  34.720  1.00  0.00           N
ATOM   4570  HN  ARG A 869      44.470  40.350  35.430  1.00  0.00           H
ATOM   4571  CA  ARG A 869      43.930  40.850  33.400  1.00  0.00           C
ATOM   4572  HA  ARG A 869      43.050  41.400  33.120  1.00  0.00           H
ATOM   4573  CB  ARG A 869      45.220  41.850  33.370  1.00  0.00           C
ATOM   4574  HB1 ARG A 869      45.160  42.570  34.210  1.00  0.00           H
ATOM   4575  HB2 ARG A 869      45.090  42.450  32.440  1.00  0.00           H
ATOM   4576  CG  ARG A 869      46.680  41.240  33.390  1.00  0.00           C
ATOM   4577  HG1 ARG A 869      46.740  40.680  32.430  1.00  0.00           H
ATOM   4578  HG2 ARG A 869      46.630  40.490  34.190  1.00  0.00           H
ATOM   4579  CD  ARG A 869      47.750  42.440  33.580  1.00  0.00           C
ATOM   4580  HD1 ARG A 869      47.420  43.220  34.290  1.00  0.00           H
ATOM   4581  HD2 ARG A 869      48.010  43.020  32.670  1.00  0.00           H
ATOM   4582  NE  ARG A 869      48.970  41.830  34.120  1.00  0.00           N
ATOM   4583  HE  ARG A 869      48.970  40.910  34.490  1.00  0.00           H
ATOM   4584  CZ  ARG A 869      50.030  42.510  34.520  1.00  0.00           C
ATOM   4585  NH1 ARG A 869      50.250  43.770  34.230  1.00  0.00           N
ATOM   4586 HH11 ARG A 869      51.140  44.220  34.230  1.00  0.00           H
ATOM   4587 HH12 ARG A 869      49.610  44.200  33.610  1.00  0.00           H
ATOM   4588  NH2 ARG A 869      50.830  41.790  35.250  1.00  0.00           N
ATOM   4589 HH21 ARG A 869      50.660  40.810  35.300  1.00  0.00           H
ATOM   4590 HH22 ARG A 869      51.740  42.130  35.490  1.00  0.00           H
ATOM   4591  C   ARG A 869      44.270  39.800  32.290  1.00  0.00           C
ATOM   4592  O   ARG A 869      44.790  38.770  32.580  1.00  0.00           O
ATOM   4593  N   LYS A 870      43.920  40.120  31.030  1.00  0.00           N
ATOM   4594  HN  LYS A 870      43.550  41.030  30.840  1.00  0.00           H
ATOM   4595  CA  LYS A 870      44.000  39.140  29.940  1.00  0.00           C
ATOM   4596  HA  LYS A 870      43.300  38.360  30.200  1.00  0.00           H
ATOM   4597  CB  LYS A 870      43.330  39.910  28.780  1.00  0.00           C
ATOM   4598  HB1 LYS A 870      43.670  40.960  28.730  1.00  0.00           H
ATOM   4599  HB2 LYS A 870      42.260  39.900  29.100  1.00  0.00           H
ATOM   4600  CG  LYS A 870      43.550  39.360  27.390  1.00  0.00           C
ATOM   4601  HG1 LYS A 870      43.360  38.270  27.330  1.00  0.00           H
ATOM   4602  HG2 LYS A 870      44.620  39.460  27.110  1.00  0.00           H
ATOM   4603  CD  LYS A 870      42.620  40.060  26.370  1.00  0.00           C
ATOM   4604  HD1 LYS A 870      42.720  41.170  26.330  1.00  0.00           H
ATOM   4605  HD2 LYS A 870      41.580  39.750  26.600  1.00  0.00           H
ATOM   4606  CE  LYS A 870      42.950  39.570  24.960  1.00  0.00           C
ATOM   4607  HE1 LYS A 870      42.900  38.470  25.000  1.00  0.00           H
ATOM   4608  HE2 LYS A 870      43.970  39.850  24.610  1.00  0.00           H
ATOM   4609  NZ  LYS A 870      41.960  40.070  24.000  1.00  0.00           N
ATOM   4610  HZ1 LYS A 870      42.100  39.610  23.090  1.00  0.00           H
ATOM   4611  HZ2 LYS A 870      42.070  41.100  23.880  1.00  0.00           H
ATOM   4612  HZ3 LYS A 870      41.020  39.810  24.350  1.00  0.00           H
ATOM   4613  C   LYS A 870      45.240  38.350  29.610  1.00  0.00           C
ATOM   4614  O   LYS A 870      45.160  37.210  29.180  1.00  0.00           O
ATOM   4615  N   GLU A 871      46.470  39.000  29.800  1.00  0.00           N
ATOM   4616  HN  GLU A 871      46.410  39.950  30.100  1.00  0.00           H
ATOM   4617  CA  GLU A 871      47.710  38.480  29.430  1.00  0.00           C
ATOM   4618  HA  GLU A 871      47.640  38.020  28.460  1.00  0.00           H
ATOM   4619  CB  GLU A 871      48.860  39.600  29.560  1.00  0.00           C
ATOM   4620  HB1 GLU A 871      49.890  39.180  29.560  1.00  0.00           H
ATOM   4621  HB2 GLU A 871      48.640  39.980  30.580  1.00  0.00           H
ATOM   4622  CG  GLU A 871      48.780  40.770  28.590  1.00  0.00           C
ATOM   4623  HG1 GLU A 871      47.760  40.960  28.210  1.00  0.00           H
ATOM   4624  HG2 GLU A 871      49.270  40.380  27.670  1.00  0.00           H
ATOM   4625  CD  GLU A 871      49.450  42.060  29.040  1.00  0.00           C
ATOM   4626  OE1 GLU A 871      50.590  42.340  28.560  1.00  0.00           O
ATOM   4627  OE2 GLU A 871      48.820  42.860  29.820  1.00  0.00           O
ATOM   4628  C   GLU A 871      48.180  37.360  30.310  1.00  0.00           C
ATOM   4629  O   GLU A 871      48.920  36.490  29.790  1.00  0.00           O
ATOM   4630  N   HSD A 872      47.680  37.320  31.600  1.00  0.00           N
ATOM   4631  HN  HSD A 872      46.970  37.990  31.790  1.00  0.00           H
ATOM   4632  CA  HSD A 872      48.040  36.240  32.550  1.00  0.00           C
ATOM   4633  HA  HSD A 872      49.110  36.140  32.670  1.00  0.00           H
ATOM   4634  CB  HSD A 872      47.320  36.400  33.910  1.00  0.00           C
ATOM   4635  HB1 HSD A 872      47.510  35.510  34.560  1.00  0.00           H
ATOM   4636  HB2 HSD A 872      46.210  36.480  33.850  1.00  0.00           H
ATOM   4637  ND1 HSD A 872      47.600  38.110  35.750  1.00  0.00           N
ATOM   4638  HD1 HSD A 872      46.750  37.810  36.210  1.00  0.00           H
ATOM   4639  CG  HSD A 872      48.090  37.500  34.610  1.00  0.00           C
ATOM   4640  CE1 HSD A 872      48.420  39.120  36.120  1.00  0.00           C
ATOM   4641  HE1 HSD A 872      48.220  39.670  37.030  1.00  0.00           H
ATOM   4642  NE2 HSD A 872      49.400  39.200  35.300  1.00  0.00           N
ATOM   4643  CD2 HSD A 872      49.210  38.200  34.360  1.00  0.00           C
ATOM   4644  HD2 HSD A 872      49.930  37.990  33.580  1.00  0.00           H
ATOM   4645  C   HSD A 872      47.700  34.830  32.060  1.00  0.00           C
ATOM   4646  O   HSD A 872      48.330  33.850  32.470  1.00  0.00           O
ATOM   4647  N   LYS A 873      46.640  34.730  31.210  1.00  0.00           N
ATOM   4648  HN  LYS A 873      46.260  35.550  30.800  1.00  0.00           H
ATOM   4649  CA  LYS A 873      46.130  33.540  30.580  1.00  0.00           C
ATOM   4650  HA  LYS A 873      45.390  33.850  29.860  1.00  0.00           H
ATOM   4651  CB  LYS A 873      47.180  32.640  29.890  1.00  0.00           C
ATOM   4652  HB1 LYS A 873      46.890  31.720  29.350  1.00  0.00           H
ATOM   4653  HB2 LYS A 873      48.030  32.430  30.580  1.00  0.00           H
ATOM   4654  CG  LYS A 873      47.790  33.250  28.590  1.00  0.00           C
ATOM   4655  HG1 LYS A 873      48.670  32.610  28.380  1.00  0.00           H
ATOM   4656  HG2 LYS A 873      48.350  34.190  28.850  1.00  0.00           H
ATOM   4657  CD  LYS A 873      46.880  33.430  27.370  1.00  0.00           C
ATOM   4658  HD1 LYS A 873      45.880  33.790  27.700  1.00  0.00           H
ATOM   4659  HD2 LYS A 873      46.710  32.420  26.920  1.00  0.00           H
ATOM   4660  CE  LYS A 873      47.510  34.360  26.370  1.00  0.00           C
ATOM   4661  HE1 LYS A 873      48.460  33.910  26.030  1.00  0.00           H
ATOM   4662  HE2 LYS A 873      47.790  35.310  26.870  1.00  0.00           H
ATOM   4663  NZ  LYS A 873      46.680  34.810  25.200  1.00  0.00           N
ATOM   4664  HZ1 LYS A 873      45.910  35.450  25.470  1.00  0.00           H
ATOM   4665  HZ2 LYS A 873      46.310  34.030  24.610  1.00  0.00           H
ATOM   4666  HZ3 LYS A 873      47.230  35.340  24.510  1.00  0.00           H
ATOM   4667  C   LYS A 873      45.230  32.620  31.540  1.00  0.00           C
ATOM   4668  O   LYS A 873      45.240  31.370  31.500  1.00  0.00           O
ATOM   4669  N   LEU A 874      44.430  33.250  32.410  1.00  0.00           N
ATOM   4670  HN  LEU A 874      44.360  34.240  32.330  1.00  0.00           H
ATOM   4671  CA  LEU A 874      43.680  32.510  33.370  1.00  0.00           C
ATOM   4672  HA  LEU A 874      44.180  31.660  33.830  1.00  0.00           H
ATOM   4673  CB  LEU A 874      43.250  33.330  34.570  1.00  0.00           C
ATOM   4674  HB1 LEU A 874      42.600  32.710  35.220  1.00  0.00           H
ATOM   4675  HB2 LEU A 874      42.600  34.110  34.120  1.00  0.00           H
ATOM   4676  CG  LEU A 874      44.340  34.040  35.260  1.00  0.00           C
ATOM   4677  HG  LEU A 874      44.950  34.720  34.630  1.00  0.00           H
ATOM   4678  CD1 LEU A 874      43.700  34.880  36.400  1.00  0.00           C
ATOM   4679 HD11 LEU A 874      42.910  35.560  36.020  1.00  0.00           H
ATOM   4680 HD12 LEU A 874      44.430  35.580  36.860  1.00  0.00           H
ATOM   4681 HD13 LEU A 874      43.270  34.150  37.120  1.00  0.00           H
ATOM   4682  CD2 LEU A 874      45.360  33.070  35.720  1.00  0.00           C
ATOM   4683 HD21 LEU A 874      44.940  32.220  36.290  1.00  0.00           H
ATOM   4684 HD22 LEU A 874      46.030  33.610  36.420  1.00  0.00           H
ATOM   4685 HD23 LEU A 874      46.030  32.590  34.980  1.00  0.00           H
ATOM   4686  C   LEU A 874      42.510  31.900  32.710  1.00  0.00           C
ATOM   4687  O   LEU A 874      41.690  32.470  31.980  1.00  0.00           O
ATOM   4688  N   LYS A 875      42.350  30.600  32.940  1.00  0.00           N
ATOM   4689  HN  LYS A 875      43.000  30.120  33.500  1.00  0.00           H
ATOM   4690  CA  LYS A 875      41.170  29.810  32.670  1.00  0.00           C
ATOM   4691  HA  LYS A 875      40.720  29.960  31.700  1.00  0.00           H
ATOM   4692  CB  LYS A 875      41.630  28.310  32.690  1.00  0.00           C
ATOM   4693  HB1 LYS A 875      40.760  27.680  32.950  1.00  0.00           H
ATOM   4694  HB2 LYS A 875      42.380  28.270  33.520  1.00  0.00           H
ATOM   4695  CG  LYS A 875      42.300  27.820  31.400  1.00  0.00           C
ATOM   4696  HG1 LYS A 875      42.880  28.680  31.050  1.00  0.00           H
ATOM   4697  HG2 LYS A 875      41.580  27.590  30.580  1.00  0.00           H
ATOM   4698  CD  LYS A 875      43.380  26.760  31.540  1.00  0.00           C
ATOM   4699  HD1 LYS A 875      44.190  27.270  32.110  1.00  0.00           H
ATOM   4700  HD2 LYS A 875      43.860  26.580  30.540  1.00  0.00           H
ATOM   4701  CE  LYS A 875      42.800  25.480  32.200  1.00  0.00           C
ATOM   4702  HE1 LYS A 875      42.240  24.870  31.470  1.00  0.00           H
ATOM   4703  HE2 LYS A 875      42.170  25.650  33.090  1.00  0.00           H
ATOM   4704  NZ  LYS A 875      43.860  24.510  32.590  1.00  0.00           N
ATOM   4705  HZ1 LYS A 875      44.200  24.650  33.570  1.00  0.00           H
ATOM   4706  HZ2 LYS A 875      44.700  24.600  31.970  1.00  0.00           H
ATOM   4707  HZ3 LYS A 875      43.390  23.590  32.460  1.00  0.00           H
ATOM   4708  C   LYS A 875      40.030  30.010  33.640  1.00  0.00           C
ATOM   4709  O   LYS A 875      38.840  29.940  33.300  1.00  0.00           O
ATOM   4710  N   LYS A 876      40.400  30.390  34.890  1.00  0.00           N
ATOM   4711  HN  LYS A 876      41.360  30.270  35.080  1.00  0.00           H
ATOM   4712  CA  LYS A 876      39.440  30.420  35.950  1.00  0.00           C
ATOM   4713  HA  LYS A 876      38.640  29.740  35.700  1.00  0.00           H
ATOM   4714  CB  LYS A 876      40.170  29.820  37.250  1.00  0.00           C
ATOM   4715  HB1 LYS A 876      39.460  29.640  38.090  1.00  0.00           H
ATOM   4716  HB2 LYS A 876      40.930  30.480  37.710  1.00  0.00           H
ATOM   4717  CG  LYS A 876      40.910  28.520  36.970  1.00  0.00           C
ATOM   4718  HG1 LYS A 876      41.300  28.190  37.950  1.00  0.00           H
ATOM   4719  HG2 LYS A 876      41.750  28.690  36.260  1.00  0.00           H
ATOM   4720  CD  LYS A 876      39.970  27.440  36.340  1.00  0.00           C
ATOM   4721  HD1 LYS A 876      40.050  27.430  35.230  1.00  0.00           H
ATOM   4722  HD2 LYS A 876      38.910  27.650  36.580  1.00  0.00           H
ATOM   4723  CE  LYS A 876      40.210  25.980  36.840  1.00  0.00           C
ATOM   4724  HE1 LYS A 876      39.370  25.410  36.380  1.00  0.00           H
ATOM   4725  HE2 LYS A 876      40.350  25.780  37.920  1.00  0.00           H
ATOM   4726  NZ  LYS A 876      41.400  25.410  36.160  1.00  0.00           N
ATOM   4727  HZ1 LYS A 876      41.470  24.400  36.360  1.00  0.00           H
ATOM   4728  HZ2 LYS A 876      42.270  25.970  36.250  1.00  0.00           H
ATOM   4729  HZ3 LYS A 876      41.170  25.520  35.140  1.00  0.00           H
ATOM   4730  C   LYS A 876      38.870  31.760  36.190  1.00  0.00           C
ATOM   4731  O   LYS A 876      39.380  32.720  35.630  1.00  0.00           O
ATOM   4732  N   GLY A 877      37.720  31.800  36.880  1.00  0.00           N
ATOM   4733  HN  GLY A 877      37.230  31.030  37.270  1.00  0.00           H
ATOM   4734  CA  GLY A 877      36.930  33.030  37.020  1.00  0.00           C
ATOM   4735  HA1 GLY A 877      36.070  32.620  37.560  1.00  0.00           H
ATOM   4736  HA2 GLY A 877      36.640  33.360  36.040  1.00  0.00           H
ATOM   4737  C   GLY A 877      37.560  34.180  37.830  1.00  0.00           C
ATOM   4738  O   GLY A 877      38.690  34.070  38.340  1.00  0.00           O
ATOM   4739  N   ALA A 878      36.810  35.290  38.000  1.00  0.00           N
ATOM   4740  HN  ALA A 878      35.890  35.040  37.730  1.00  0.00           H
ATOM   4741  CA  ALA A 878      37.200  36.530  38.620  1.00  0.00           C
ATOM   4742  HA  ALA A 878      38.250  36.380  38.810  1.00  0.00           H
ATOM   4743  CB  ALA A 878      37.060  37.790  37.690  1.00  0.00           C
ATOM   4744  HB1 ALA A 878      37.860  37.640  36.930  1.00  0.00           H
ATOM   4745  HB2 ALA A 878      37.150  38.710  38.300  1.00  0.00           H
ATOM   4746  HB3 ALA A 878      36.080  37.740  37.170  1.00  0.00           H
ATOM   4747  C   ALA A 878      36.470  36.710  39.980  1.00  0.00           C
ATOM   4748  O   ALA A 878      37.050  36.750  41.050  1.00  0.00           O
ATOM   4749  N   GLY A 879      35.040  36.770  39.860  1.00  0.00           N
ATOM   4750  HN  GLY A 879      34.600  36.780  38.960  1.00  0.00           H
ATOM   4751  CA  GLY A 879      34.110  36.860  41.020  1.00  0.00           C
ATOM   4752  HA1 GLY A 879      34.270  36.030  41.680  1.00  0.00           H
ATOM   4753  HA2 GLY A 879      33.140  36.810  40.560  1.00  0.00           H
ATOM   4754  C   GLY A 879      34.360  38.090  41.860  1.00  0.00           C
ATOM   4755  O   GLY A 879      34.500  38.040  43.000  1.00  0.00           O
ATOM   4756  N   TYR A 880      34.400  39.380  41.220  1.00  0.00           N
ATOM   4757  HN  TYR A 880      34.140  39.380  40.250  1.00  0.00           H
ATOM   4758  CA  TYR A 880      34.580  40.700  41.850  1.00  0.00           C
ATOM   4759  HA  TYR A 880      35.620  40.700  42.150  1.00  0.00           H
ATOM   4760  CB  TYR A 880      34.350  41.910  40.840  1.00  0.00           C
ATOM   4761  HB1 TYR A 880      34.470  42.860  41.400  1.00  0.00           H
ATOM   4762  HB2 TYR A 880      33.390  41.990  40.290  1.00  0.00           H
ATOM   4763  CG  TYR A 880      35.530  41.920  39.850  1.00  0.00           C
ATOM   4764  CD1 TYR A 880      36.750  42.570  40.220  1.00  0.00           C
ATOM   4765  HD1 TYR A 880      36.880  43.010  41.200  1.00  0.00           H
ATOM   4766  CE1 TYR A 880      37.830  42.630  39.290  1.00  0.00           C
ATOM   4767  HE1 TYR A 880      38.760  43.120  39.550  1.00  0.00           H
ATOM   4768  CZ  TYR A 880      37.730  41.920  38.100  1.00  0.00           C
ATOM   4769  OH  TYR A 880      38.830  41.980  37.180  1.00  0.00           O
ATOM   4770  HH  TYR A 880      38.660  41.460  36.390  1.00  0.00           H
ATOM   4771  CD2 TYR A 880      35.460  41.330  38.520  1.00  0.00           C
ATOM   4772  HD2 TYR A 880      34.600  40.730  38.230  1.00  0.00           H
ATOM   4773  CE2 TYR A 880      36.540  41.320  37.660  1.00  0.00           C
ATOM   4774  HE2 TYR A 880      36.490  40.760  36.740  1.00  0.00           H
ATOM   4775  C   TYR A 880      33.760  40.860  43.110  1.00  0.00           C
ATOM   4776  O   TYR A 880      34.310  41.060  44.190  1.00  0.00           O
ATOM   4777  N   HSD A 881      32.410  40.780  43.030  1.00  0.00           N
ATOM   4778  HN  HSD A 881      31.880  40.630  42.200  1.00  0.00           H
ATOM   4779  CA  HSD A 881      31.550  41.000  44.140  1.00  0.00           C
ATOM   4780  HA  HSD A 881      31.770  41.970  44.570  1.00  0.00           H
ATOM   4781  CB  HSD A 881      30.050  40.930  43.670  1.00  0.00           C
ATOM   4782  HB1 HSD A 881      29.440  41.050  44.590  1.00  0.00           H
ATOM   4783  HB2 HSD A 881      29.870  39.940  43.220  1.00  0.00           H
ATOM   4784  ND1 HSD A 881      29.180  43.120  43.040  1.00  0.00           N
ATOM   4785  HD1 HSD A 881      29.200  43.480  43.970  1.00  0.00           H
ATOM   4786  CG  HSD A 881      29.670  41.920  42.670  1.00  0.00           C
ATOM   4787  CE1 HSD A 881      28.780  43.780  41.900  1.00  0.00           C
ATOM   4788  HE1 HSD A 881      28.390  44.800  41.990  1.00  0.00           H
ATOM   4789  NE2 HSD A 881      28.900  43.080  40.890  1.00  0.00           N
ATOM   4790  CD2 HSD A 881      29.450  41.850  41.320  1.00  0.00           C
ATOM   4791  HD2 HSD A 881      29.710  41.060  40.620  1.00  0.00           H
ATOM   4792  C   HSD A 881      31.700  40.110  45.300  1.00  0.00           C
ATOM   4793  O   HSD A 881      31.800  40.560  46.450  1.00  0.00           O
ATOM   4794  N   LEU A 882      31.920  38.820  45.060  1.00  0.00           N
ATOM   4795  HN  LEU A 882      32.040  38.580  44.100  1.00  0.00           H
ATOM   4796  CA  LEU A 882      32.350  37.830  46.060  1.00  0.00           C
ATOM   4797  HA  LEU A 882      31.620  37.760  46.850  1.00  0.00           H
ATOM   4798  CB  LEU A 882      32.390  36.530  45.300  1.00  0.00           C
ATOM   4799  HB1 LEU A 882      33.100  36.650  44.460  1.00  0.00           H
ATOM   4800  HB2 LEU A 882      31.400  36.370  44.840  1.00  0.00           H
ATOM   4801  CG  LEU A 882      32.750  35.240  46.220  1.00  0.00           C
ATOM   4802  HG  LEU A 882      33.670  35.220  46.840  1.00  0.00           H
ATOM   4803  CD1 LEU A 882      31.520  34.950  47.110  1.00  0.00           C
ATOM   4804 HD11 LEU A 882      30.560  34.800  46.570  1.00  0.00           H
ATOM   4805 HD12 LEU A 882      31.420  35.730  47.900  1.00  0.00           H
ATOM   4806 HD13 LEU A 882      31.710  34.000  47.650  1.00  0.00           H
ATOM   4807  CD2 LEU A 882      32.990  34.080  45.260  1.00  0.00           C
ATOM   4808 HD21 LEU A 882      32.080  33.860  44.670  1.00  0.00           H
ATOM   4809 HD22 LEU A 882      33.230  33.090  45.710  1.00  0.00           H
ATOM   4810 HD23 LEU A 882      33.810  34.460  44.610  1.00  0.00           H
ATOM   4811  C   LEU A 882      33.650  38.010  46.820  1.00  0.00           C
ATOM   4812  O   LEU A 882      33.740  37.820  48.000  1.00  0.00           O
ATOM   4813  N   ASP A 883      34.730  38.440  46.070  1.00  0.00           N
ATOM   4814  HN  ASP A 883      34.540  38.460  45.090  1.00  0.00           H
ATOM   4815  CA  ASP A 883      36.070  38.800  46.570  1.00  0.00           C
ATOM   4816  HA  ASP A 883      36.540  37.950  47.010  1.00  0.00           H
ATOM   4817  CB  ASP A 883      36.810  39.240  45.330  1.00  0.00           C
ATOM   4818  HB1 ASP A 883      37.850  39.560  45.590  1.00  0.00           H
ATOM   4819  HB2 ASP A 883      36.410  40.120  44.780  1.00  0.00           H
ATOM   4820  CG  ASP A 883      36.960  38.100  44.400  1.00  0.00           C
ATOM   4821  OD1 ASP A 883      36.680  36.920  44.640  1.00  0.00           O
ATOM   4822  OD2 ASP A 883      37.420  38.450  43.190  1.00  0.00           O
ATOM   4823  HD2 ASP A 883      37.310  37.710  42.600  1.00  0.00           H
ATOM   4824  C   ASP A 883      36.040  39.910  47.600  1.00  0.00           C
ATOM   4825  O   ASP A 883      36.740  39.980  48.560  1.00  0.00           O
ATOM   4826  N   LEU A 884      35.250  40.940  47.380  1.00  0.00           N
ATOM   4827  HN  LEU A 884      34.910  40.990  46.450  1.00  0.00           H
ATOM   4828  CA  LEU A 884      34.890  41.990  48.300  1.00  0.00           C
ATOM   4829  HA  LEU A 884      35.820  42.410  48.650  1.00  0.00           H
ATOM   4830  CB  LEU A 884      34.110  43.110  47.560  1.00  0.00           C
ATOM   4831  HB1 LEU A 884      33.260  42.660  46.990  1.00  0.00           H
ATOM   4832  HB2 LEU A 884      34.820  43.400  46.760  1.00  0.00           H
ATOM   4833  CG  LEU A 884      33.510  44.260  48.430  1.00  0.00           C
ATOM   4834  HG  LEU A 884      32.720  43.880  49.130  1.00  0.00           H
ATOM   4835  CD1 LEU A 884      34.520  45.110  49.210  1.00  0.00           C
ATOM   4836 HD11 LEU A 884      35.100  44.450  49.890  1.00  0.00           H
ATOM   4837 HD12 LEU A 884      34.080  45.860  49.920  1.00  0.00           H
ATOM   4838 HD13 LEU A 884      35.080  45.690  48.440  1.00  0.00           H
ATOM   4839  CD2 LEU A 884      32.630  45.150  47.490  1.00  0.00           C
ATOM   4840 HD21 LEU A 884      32.210  45.980  48.090  1.00  0.00           H
ATOM   4841 HD22 LEU A 884      31.810  44.530  47.070  1.00  0.00           H
ATOM   4842 HD23 LEU A 884      33.180  45.570  46.610  1.00  0.00           H
ATOM   4843  C   LEU A 884      34.040  41.510  49.490  1.00  0.00           C
ATOM   4844  O   LEU A 884      34.310  41.730  50.650  1.00  0.00           O
ATOM   4845  N   LEU A 885      33.020  40.630  49.240  1.00  0.00           N
ATOM   4846  HN  LEU A 885      32.740  40.520  48.290  1.00  0.00           H
ATOM   4847  CA  LEU A 885      32.150  40.070  50.250  1.00  0.00           C
ATOM   4848  HA  LEU A 885      31.790  40.890  50.850  1.00  0.00           H
ATOM   4849  CB  LEU A 885      30.940  39.340  49.500  1.00  0.00           C
ATOM   4850  HB1 LEU A 885      31.490  38.460  49.120  1.00  0.00           H
ATOM   4851  HB2 LEU A 885      30.570  39.860  48.590  1.00  0.00           H
ATOM   4852  CG  LEU A 885      29.810  38.940  50.420  1.00  0.00           C
ATOM   4853  HG  LEU A 885      30.230  38.260  51.200  1.00  0.00           H
ATOM   4854  CD1 LEU A 885      29.200  40.170  51.160  1.00  0.00           C
ATOM   4855 HD11 LEU A 885      28.520  39.710  51.910  1.00  0.00           H
ATOM   4856 HD12 LEU A 885      28.570  40.850  50.540  1.00  0.00           H
ATOM   4857 HD13 LEU A 885      29.970  40.800  51.660  1.00  0.00           H
ATOM   4858  CD2 LEU A 885      28.630  38.180  49.770  1.00  0.00           C
ATOM   4859 HD21 LEU A 885      28.150  38.820  49.000  1.00  0.00           H
ATOM   4860 HD22 LEU A 885      27.870  37.860  50.500  1.00  0.00           H
ATOM   4861 HD23 LEU A 885      29.110  37.340  49.210  1.00  0.00           H
ATOM   4862  C   LEU A 885      32.850  39.220  51.270  1.00  0.00           C
ATOM   4863  O   LEU A 885      32.650  39.290  52.500  1.00  0.00           O
ATOM   4864  N   MET A 886      33.740  38.330  50.860  1.00  0.00           N
ATOM   4865  HN  MET A 886      33.700  38.000  49.910  1.00  0.00           H
ATOM   4866  CA  MET A 886      34.710  37.600  51.730  1.00  0.00           C
ATOM   4867  HA  MET A 886      34.140  37.000  52.440  1.00  0.00           H
ATOM   4868  CB  MET A 886      35.480  36.540  50.950  1.00  0.00           C
ATOM   4869  HB1 MET A 886      36.280  36.040  51.550  1.00  0.00           H
ATOM   4870  HB2 MET A 886      35.990  37.050  50.110  1.00  0.00           H
ATOM   4871  CG  MET A 886      34.730  35.250  50.410  1.00  0.00           C
ATOM   4872  HG1 MET A 886      35.430  34.530  49.940  1.00  0.00           H
ATOM   4873  HG2 MET A 886      33.920  35.550  49.700  1.00  0.00           H
ATOM   4874  SD  MET A 886      33.860  34.230  51.700  1.00  0.00           S
ATOM   4875  CE  MET A 886      35.120  33.850  52.880  1.00  0.00           C
ATOM   4876  HE1 MET A 886      34.790  32.990  53.510  1.00  0.00           H
ATOM   4877  HE2 MET A 886      35.340  34.700  53.550  1.00  0.00           H
ATOM   4878  HE3 MET A 886      36.050  33.380  52.500  1.00  0.00           H
ATOM   4879  C   MET A 886      35.640  38.420  52.630  1.00  0.00           C
ATOM   4880  O   MET A 886      35.870  38.210  53.850  1.00  0.00           O
ATOM   4881  N   VAL A 887      36.380  39.490  52.110  1.00  0.00           N
ATOM   4882  HN  VAL A 887      36.370  39.580  51.120  1.00  0.00           H
ATOM   4883  CA  VAL A 887      37.160  40.400  52.920  1.00  0.00           C
ATOM   4884  HA  VAL A 887      37.800  39.830  53.560  1.00  0.00           H
ATOM   4885  CB  VAL A 887      38.070  41.260  52.120  1.00  0.00           C
ATOM   4886  HB  VAL A 887      37.640  42.150  51.610  1.00  0.00           H
ATOM   4887  CG1 VAL A 887      39.030  42.000  53.040  1.00  0.00           C
ATOM   4888 HG11 VAL A 887      39.720  41.290  53.540  1.00  0.00           H
ATOM   4889 HG12 VAL A 887      38.550  42.680  53.790  1.00  0.00           H
ATOM   4890 HG13 VAL A 887      39.640  42.720  52.450  1.00  0.00           H
ATOM   4891  CG2 VAL A 887      38.920  40.390  51.270  1.00  0.00           C
ATOM   4892 HG21 VAL A 887      39.630  39.690  51.770  1.00  0.00           H
ATOM   4893 HG22 VAL A 887      39.530  41.060  50.620  1.00  0.00           H
ATOM   4894 HG23 VAL A 887      38.360  39.820  50.480  1.00  0.00           H
ATOM   4895  C   VAL A 887      36.340  41.250  53.910  1.00  0.00           C
ATOM   4896  O   VAL A 887      36.650  41.400  55.060  1.00  0.00           O
ATOM   4897  N   GLY A 888      35.190  41.740  53.360  1.00  0.00           N
ATOM   4898  HN  GLY A 888      35.060  41.630  52.380  1.00  0.00           H
ATOM   4899  CA  GLY A 888      34.110  42.430  54.100  1.00  0.00           C
ATOM   4900  HA1 GLY A 888      33.280  42.600  53.420  1.00  0.00           H
ATOM   4901  HA2 GLY A 888      34.480  43.410  54.340  1.00  0.00           H
ATOM   4902  C   GLY A 888      33.690  41.840  55.390  1.00  0.00           C
ATOM   4903  O   GLY A 888      33.730  42.540  56.420  1.00  0.00           O
ATOM   4904  N   VAL A 889      33.190  40.610  55.420  1.00  0.00           N
ATOM   4905  HN  VAL A 889      33.060  40.160  54.550  1.00  0.00           H
ATOM   4906  CA  VAL A 889      32.730  39.880  56.640  1.00  0.00           C
ATOM   4907  HA  VAL A 889      32.150  40.540  57.250  1.00  0.00           H
ATOM   4908  CB  VAL A 889      31.930  38.580  56.380  1.00  0.00           C
ATOM   4909  HB  VAL A 889      31.120  38.860  55.660  1.00  0.00           H
ATOM   4910  CG1 VAL A 889      32.800  37.480  55.750  1.00  0.00           C
ATOM   4911 HG11 VAL A 889      32.160  36.750  55.190  1.00  0.00           H
ATOM   4912 HG12 VAL A 889      33.330  36.800  56.440  1.00  0.00           H
ATOM   4913 HG13 VAL A 889      33.590  37.890  55.080  1.00  0.00           H
ATOM   4914  CG2 VAL A 889      31.270  38.170  57.690  1.00  0.00           C
ATOM   4915 HG21 VAL A 889      30.530  37.340  57.560  1.00  0.00           H
ATOM   4916 HG22 VAL A 889      30.610  38.990  58.030  1.00  0.00           H
ATOM   4917 HG23 VAL A 889      32.110  38.060  58.410  1.00  0.00           H
ATOM   4918  C   VAL A 889      33.950  39.640  57.570  1.00  0.00           C
ATOM   4919  O   VAL A 889      33.900  39.880  58.790  1.00  0.00           O
ATOM   4920  N   MET A 890      35.180  39.230  57.000  1.00  0.00           N
ATOM   4921  HN  MET A 890      35.260  39.040  56.030  1.00  0.00           H
ATOM   4922  CA  MET A 890      36.420  38.980  57.740  1.00  0.00           C
ATOM   4923  HA  MET A 890      36.210  38.250  58.500  1.00  0.00           H
ATOM   4924  CB  MET A 890      37.510  38.330  56.810  1.00  0.00           C
ATOM   4925  HB1 MET A 890      38.510  38.220  57.280  1.00  0.00           H
ATOM   4926  HB2 MET A 890      37.600  38.990  55.920  1.00  0.00           H
ATOM   4927  CG  MET A 890      37.090  36.810  56.390  1.00  0.00           C
ATOM   4928  HG1 MET A 890      37.830  36.510  55.610  1.00  0.00           H
ATOM   4929  HG2 MET A 890      36.120  36.780  55.840  1.00  0.00           H
ATOM   4930  SD  MET A 890      37.070  35.610  57.800  1.00  0.00           S
ATOM   4931  CE  MET A 890      35.310  35.190  57.710  1.00  0.00           C
ATOM   4932  HE1 MET A 890      34.920  35.140  56.670  1.00  0.00           H
ATOM   4933  HE2 MET A 890      34.770  35.980  58.270  1.00  0.00           H
ATOM   4934  HE3 MET A 890      35.120  34.180  58.130  1.00  0.00           H
ATOM   4935  C   MET A 890      36.960  40.160  58.510  1.00  0.00           C
ATOM   4936  O   MET A 890      37.450  40.070  59.650  1.00  0.00           O
ATOM   4937  N   LEU A 891      36.910  41.330  57.920  1.00  0.00           N
ATOM   4938  HN  LEU A 891      36.730  41.410  56.940  1.00  0.00           H
ATOM   4939  CA  LEU A 891      37.110  42.600  58.680  1.00  0.00           C
ATOM   4940  HA  LEU A 891      38.140  42.520  59.000  1.00  0.00           H
ATOM   4941  CB  LEU A 891      37.120  43.890  57.760  1.00  0.00           C
ATOM   4942  HB1 LEU A 891      37.290  44.760  58.440  1.00  0.00           H
ATOM   4943  HB2 LEU A 891      36.060  44.000  57.420  1.00  0.00           H
ATOM   4944  CG  LEU A 891      38.050  43.980  56.530  1.00  0.00           C
ATOM   4945  HG  LEU A 891      37.960  43.070  55.910  1.00  0.00           H
ATOM   4946  CD1 LEU A 891      37.700  45.220  55.700  1.00  0.00           C
ATOM   4947 HD11 LEU A 891      36.670  45.210  55.290  1.00  0.00           H
ATOM   4948 HD12 LEU A 891      38.420  45.240  54.850  1.00  0.00           H
ATOM   4949 HD13 LEU A 891      37.960  46.150  56.260  1.00  0.00           H
ATOM   4950  CD2 LEU A 891      39.550  44.040  56.940  1.00  0.00           C
ATOM   4951 HD21 LEU A 891      39.850  45.100  57.090  1.00  0.00           H
ATOM   4952 HD22 LEU A 891      40.190  43.630  56.120  1.00  0.00           H
ATOM   4953 HD23 LEU A 891      39.890  43.570  57.890  1.00  0.00           H
ATOM   4954  C   LEU A 891      36.250  42.770  59.880  1.00  0.00           C
ATOM   4955  O   LEU A 891      36.760  43.260  60.900  1.00  0.00           O
ATOM   4956  N   GLY A 892      35.000  42.400  59.820  1.00  0.00           N
ATOM   4957  HN  GLY A 892      34.580  42.060  58.990  1.00  0.00           H
ATOM   4958  CA  GLY A 892      34.090  42.480  60.960  1.00  0.00           C
ATOM   4959  HA1 GLY A 892      33.110  42.350  60.540  1.00  0.00           H
ATOM   4960  HA2 GLY A 892      34.250  43.470  61.370  1.00  0.00           H
ATOM   4961  C   GLY A 892      34.320  41.380  62.050  1.00  0.00           C
ATOM   4962  O   GLY A 892      34.320  41.800  63.220  1.00  0.00           O
ATOM   4963  N   VAL A 893      34.490  40.080  61.640  1.00  0.00           N
ATOM   4964  HN  VAL A 893      34.480  39.790  60.690  1.00  0.00           H
ATOM   4965  CA  VAL A 893      34.810  39.040  62.590  1.00  0.00           C
ATOM   4966  HA  VAL A 893      34.080  39.000  63.390  1.00  0.00           H
ATOM   4967  CB  VAL A 893      34.970  37.660  61.970  1.00  0.00           C
ATOM   4968  HB  VAL A 893      35.610  37.710  61.060  1.00  0.00           H
ATOM   4969  CG1 VAL A 893      35.590  36.580  62.850  1.00  0.00           C
ATOM   4970 HG11 VAL A 893      36.540  36.990  63.260  1.00  0.00           H
ATOM   4971 HG12 VAL A 893      35.900  35.680  62.290  1.00  0.00           H
ATOM   4972 HG13 VAL A 893      34.820  36.120  63.510  1.00  0.00           H
ATOM   4973  CG2 VAL A 893      33.450  37.370  61.450  1.00  0.00           C
ATOM   4974 HG21 VAL A 893      32.820  37.370  62.360  1.00  0.00           H
ATOM   4975 HG22 VAL A 893      33.430  36.370  60.990  1.00  0.00           H
ATOM   4976 HG23 VAL A 893      33.160  38.130  60.700  1.00  0.00           H
ATOM   4977  C   VAL A 893      36.120  39.400  63.320  1.00  0.00           C
ATOM   4978  O   VAL A 893      36.180  39.300  64.550  1.00  0.00           O
ATOM   4979  N   CYS A 894      37.130  39.890  62.600  1.00  0.00           N
ATOM   4980  HN  CYS A 894      36.990  39.910  61.610  1.00  0.00           H
ATOM   4981  CA  CYS A 894      38.350  40.400  63.260  1.00  0.00           C
ATOM   4982  HA  CYS A 894      38.780  39.640  63.890  1.00  0.00           H
ATOM   4983  CB  CYS A 894      39.440  40.880  62.340  1.00  0.00           C
ATOM   4984  HB1 CYS A 894      40.250  41.380  62.890  1.00  0.00           H
ATOM   4985  HB2 CYS A 894      39.130  41.580  61.530  1.00  0.00           H
ATOM   4986  SG  CYS A 894      40.140  39.420  61.600  1.00  0.00           S
ATOM   4987  HG1 CYS A 894      40.570  39.870  60.430  1.00  0.00           H
ATOM   4988  C   CYS A 894      38.090  41.550  64.190  1.00  0.00           C
ATOM   4989  O   CYS A 894      38.790  41.600  65.190  1.00  0.00           O
ATOM   4990  N   SER A 895      37.110  42.470  63.950  1.00  0.00           N
ATOM   4991  HN  SER A 895      36.740  42.570  63.030  1.00  0.00           H
ATOM   4992  CA  SER A 895      36.870  43.490  64.930  1.00  0.00           C
ATOM   4993  HA  SER A 895      37.810  43.920  65.230  1.00  0.00           H
ATOM   4994  CB  SER A 895      35.860  44.440  64.330  1.00  0.00           C
ATOM   4995  HB1 SER A 895      35.530  45.310  64.930  1.00  0.00           H
ATOM   4996  HB2 SER A 895      34.870  43.990  64.060  1.00  0.00           H
ATOM   4997  OG  SER A 895      36.320  44.970  63.140  1.00  0.00           O
ATOM   4998  HG1 SER A 895      36.520  44.290  62.510  1.00  0.00           H
ATOM   4999  C   SER A 895      36.360  43.010  66.150  1.00  0.00           C
ATOM   5000  O   SER A 895      36.720  43.320  67.240  1.00  0.00           O
ATOM   5001  N   VAL A 896      35.410  42.000  66.100  1.00  0.00           N
ATOM   5002  HN  VAL A 896      35.160  41.750  65.160  1.00  0.00           H
ATOM   5003  CA  VAL A 896      34.930  41.360  67.280  1.00  0.00           C
ATOM   5004  HA  VAL A 896      34.490  42.200  67.800  1.00  0.00           H
ATOM   5005  CB  VAL A 896      33.770  40.350  66.910  1.00  0.00           C
ATOM   5006  HB  VAL A 896      34.260  39.600  66.240  1.00  0.00           H
ATOM   5007  CG1 VAL A 896      33.250  39.830  68.210  1.00  0.00           C
ATOM   5008 HG11 VAL A 896      34.030  39.370  68.860  1.00  0.00           H
ATOM   5009 HG12 VAL A 896      32.410  39.120  68.060  1.00  0.00           H
ATOM   5010 HG13 VAL A 896      32.750  40.630  68.810  1.00  0.00           H
ATOM   5011  CG2 VAL A 896      32.710  41.120  66.180  1.00  0.00           C
ATOM   5012 HG21 VAL A 896      33.010  41.530  65.190  1.00  0.00           H
ATOM   5013 HG22 VAL A 896      32.320  42.010  66.730  1.00  0.00           H
ATOM   5014 HG23 VAL A 896      31.840  40.490  65.920  1.00  0.00           H
ATOM   5015  C   VAL A 896      36.040  40.680  68.070  1.00  0.00           C
ATOM   5016  O   VAL A 896      36.060  40.750  69.330  1.00  0.00           O
ATOM   5017  N   MET A 897      36.920  40.020  67.350  1.00  0.00           N
ATOM   5018  HN  MET A 897      36.700  39.900  66.390  1.00  0.00           H
ATOM   5019  CA  MET A 897      38.020  39.230  68.000  1.00  0.00           C
ATOM   5020  HA  MET A 897      37.500  38.750  68.800  1.00  0.00           H
ATOM   5021  CB  MET A 897      38.560  38.150  67.070  1.00  0.00           C
ATOM   5022  HB1 MET A 897      39.440  37.660  67.540  1.00  0.00           H
ATOM   5023  HB2 MET A 897      38.800  38.560  66.050  1.00  0.00           H
ATOM   5024  CG  MET A 897      37.440  37.110  66.780  1.00  0.00           C
ATOM   5025  HG1 MET A 897      37.800  36.540  65.900  1.00  0.00           H
ATOM   5026  HG2 MET A 897      36.590  37.720  66.410  1.00  0.00           H
ATOM   5027  SD  MET A 897      36.840  36.080  68.150  1.00  0.00           S
ATOM   5028  CE  MET A 897      35.240  35.860  67.250  1.00  0.00           C
ATOM   5029  HE1 MET A 897      34.650  36.800  67.360  1.00  0.00           H
ATOM   5030  HE2 MET A 897      34.580  35.120  67.720  1.00  0.00           H
ATOM   5031  HE3 MET A 897      35.380  35.600  66.180  1.00  0.00           H
ATOM   5032  C   MET A 897      39.080  40.060  68.690  1.00  0.00           C
ATOM   5033  O   MET A 897      39.810  39.540  69.480  1.00  0.00           O
ATOM   5034  N   GLY A 898      39.210  41.360  68.410  1.00  0.00           N
ATOM   5035  HN  GLY A 898      38.580  41.790  67.760  1.00  0.00           H
ATOM   5036  CA  GLY A 898      40.290  42.230  68.870  1.00  0.00           C
ATOM   5037  HA1 GLY A 898      40.630  41.800  69.790  1.00  0.00           H
ATOM   5038  HA2 GLY A 898      39.810  43.190  69.010  1.00  0.00           H
ATOM   5039  C   GLY A 898      41.360  42.290  67.800  1.00  0.00           C
ATOM   5040  O   GLY A 898      42.460  42.790  68.080  1.00  0.00           O
ATOM   5041  N   LEU A 899      41.160  41.670  66.560  1.00  0.00           N
ATOM   5042  HN  LEU A 899      40.280  41.420  66.170  1.00  0.00           H
ATOM   5043  CA  LEU A 899      42.320  41.470  65.680  1.00  0.00           C
ATOM   5044  HA  LEU A 899      43.130  41.300  66.380  1.00  0.00           H
ATOM   5045  CB  LEU A 899      42.210  40.150  65.000  1.00  0.00           C
ATOM   5046  HB1 LEU A 899      43.100  39.860  64.390  1.00  0.00           H
ATOM   5047  HB2 LEU A 899      41.250  40.090  64.440  1.00  0.00           H
ATOM   5048  CG  LEU A 899      42.000  38.930  65.970  1.00  0.00           C
ATOM   5049  HG  LEU A 899      41.100  39.060  66.610  1.00  0.00           H
ATOM   5050  CD1 LEU A 899      41.780  37.750  64.960  1.00  0.00           C
ATOM   5051 HD11 LEU A 899      42.180  36.820  65.430  1.00  0.00           H
ATOM   5052 HD12 LEU A 899      42.280  37.780  63.980  1.00  0.00           H
ATOM   5053 HD13 LEU A 899      40.680  37.600  64.850  1.00  0.00           H
ATOM   5054  CD2 LEU A 899      43.270  38.530  66.710  1.00  0.00           C
ATOM   5055 HD21 LEU A 899      43.110  37.580  67.280  1.00  0.00           H
ATOM   5056 HD22 LEU A 899      43.680  39.350  67.330  1.00  0.00           H
ATOM   5057 HD23 LEU A 899      44.050  38.250  65.970  1.00  0.00           H
ATOM   5058  C   LEU A 899      42.630  42.540  64.690  1.00  0.00           C
ATOM   5059  O   LEU A 899      41.690  43.160  64.230  1.00  0.00           O
ATOM   5060  N   PRO A 900      43.830  42.740  64.280  1.00  0.00           N
[truncated: 7,490,634 more chars]
