# Supplementary material for: CryoEM and computational modeling structural insights into the pH regulator NBCn1
Source: Nat Commun. 2025 Nov 11;16:9932. doi: 10.1038/s41467-025-64868-z (PMC12606367; doi:10.1038/s41467-025-64868-z)
Supplement: Supplementary file 8 — Supplementary Data 6 [file 41467_2025_64868_MOESM8_ESM.zip › 1us_unrestr_MD_OF_IF_transition_apoNBCn1/transition_rep1_traj14_first.pdb]

REMARK    GENERATED BY TRJCONV
TITLE     Title t=   0.00000 step= 0
REMARK    THIS IS A SIMULATION BOX
CRYST1   96.502   96.502  104.090  90.00  90.00  90.00 P 1           1
MODEL        1
ATOM      1  N   LEU A 585      29.270  42.170  39.400  1.00  0.00           N
ATOM      2  HT1 LEU A 585      30.130  42.170  38.820  1.00  0.00           H
ATOM      3  HT2 LEU A 585      29.170  43.180  39.640  1.00  0.00           H
ATOM      4  HT3 LEU A 585      28.420  41.950  38.830  1.00  0.00           H
ATOM      5  CA  LEU A 585      29.460  41.170  40.470  1.00  0.00           C
ATOM      6  HA  LEU A 585      30.410  41.440  40.930  1.00  0.00           H
ATOM      7  CB  LEU A 585      28.250  41.130  41.560  1.00  0.00           C
ATOM      8  HB1 LEU A 585      27.280  41.190  41.030  1.00  0.00           H
ATOM      9  HB2 LEU A 585      28.290  42.030  42.190  1.00  0.00           H
ATOM     10  CG  LEU A 585      28.210  39.930  42.520  1.00  0.00           C
ATOM     11  HG  LEU A 585      28.240  39.040  41.870  1.00  0.00           H
ATOM     12  CD1 LEU A 585      29.400  40.020  43.490  1.00  0.00           C
ATOM     13 HD11 LEU A 585      30.370  39.700  43.030  1.00  0.00           H
ATOM     14 HD12 LEU A 585      29.270  39.430  44.430  1.00  0.00           H
ATOM     15 HD13 LEU A 585      29.570  41.070  43.810  1.00  0.00           H
ATOM     16  CD2 LEU A 585      26.920  39.810  43.360  1.00  0.00           C
ATOM     17 HD21 LEU A 585      26.120  39.420  42.700  1.00  0.00           H
ATOM     18 HD22 LEU A 585      26.690  40.820  43.750  1.00  0.00           H
ATOM     19 HD23 LEU A 585      27.040  39.050  44.150  1.00  0.00           H
ATOM     20  C   LEU A 585      29.770  39.770  39.900  1.00  0.00           C
ATOM     21  O   LEU A 585      30.820  39.210  40.050  1.00  0.00           O
ATOM     22  N   ILE A 586      28.820  39.080  39.230  1.00  0.00           N
ATOM     23  HN  ILE A 586      27.970  39.470  38.910  1.00  0.00           H
ATOM     24  CA  ILE A 586      29.180  37.690  38.780  1.00  0.00           C
ATOM     25  HA  ILE A 586      29.720  37.040  39.470  1.00  0.00           H
ATOM     26  CB  ILE A 586      27.940  36.800  38.500  1.00  0.00           C
ATOM     27  HB  ILE A 586      28.250  35.760  38.270  1.00  0.00           H
ATOM     28  CG2 ILE A 586      27.120  36.800  39.750  1.00  0.00           C
ATOM     29 HG21 ILE A 586      27.690  36.380  40.600  1.00  0.00           H
ATOM     30 HG22 ILE A 586      26.230  36.150  39.580  1.00  0.00           H
ATOM     31 HG23 ILE A 586      26.770  37.800  40.100  1.00  0.00           H
ATOM     32  CG1 ILE A 586      27.150  37.260  37.200  1.00  0.00           C
ATOM     33 HG11 ILE A 586      27.960  37.470  36.460  1.00  0.00           H
ATOM     34 HG12 ILE A 586      26.700  38.240  37.470  1.00  0.00           H
ATOM     35  CD  ILE A 586      26.090  36.300  36.670  1.00  0.00           C
ATOM     36  HD1 ILE A 586      26.580  35.310  36.560  1.00  0.00           H
ATOM     37  HD2 ILE A 586      25.680  36.530  35.670  1.00  0.00           H
ATOM     38  HD3 ILE A 586      25.220  36.380  37.370  1.00  0.00           H
ATOM     39  C   ILE A 586      30.210  37.590  37.630  1.00  0.00           C
ATOM     40  O   ILE A 586      30.740  36.510  37.390  1.00  0.00           O
ATOM     41  N   LEU A 587      30.460  38.660  36.830  1.00  0.00           N
ATOM     42  HN  LEU A 587      30.080  39.580  36.920  1.00  0.00           H
ATOM     43  CA  LEU A 587      31.390  38.680  35.720  1.00  0.00           C
ATOM     44  HA  LEU A 587      31.020  37.970  35.010  1.00  0.00           H
ATOM     45  CB  LEU A 587      31.290  40.010  34.980  1.00  0.00           C
ATOM     46  HB1 LEU A 587      31.530  40.880  35.630  1.00  0.00           H
ATOM     47  HB2 LEU A 587      30.220  40.160  34.730  1.00  0.00           H
ATOM     48  CG  LEU A 587      32.190  40.170  33.740  1.00  0.00           C
ATOM     49  HG  LEU A 587      33.210  40.120  34.180  1.00  0.00           H
ATOM     50  CD1 LEU A 587      31.980  39.020  32.660  1.00  0.00           C
ATOM     51 HD11 LEU A 587      32.690  39.340  31.860  1.00  0.00           H
ATOM     52 HD12 LEU A 587      30.960  38.870  32.240  1.00  0.00           H
ATOM     53 HD13 LEU A 587      32.300  38.080  33.160  1.00  0.00           H
ATOM     54  CD2 LEU A 587      31.840  41.440  33.080  1.00  0.00           C
ATOM     55 HD21 LEU A 587      31.820  42.350  33.750  1.00  0.00           H
ATOM     56 HD22 LEU A 587      30.770  41.360  32.810  1.00  0.00           H
ATOM     57 HD23 LEU A 587      32.480  41.710  32.220  1.00  0.00           H
ATOM     58  C   LEU A 587      32.830  38.300  36.080  1.00  0.00           C
ATOM     59  O   LEU A 587      33.480  37.470  35.460  1.00  0.00           O
ATOM     60  N   ASP A 588      33.290  38.860  37.220  1.00  0.00           N
ATOM     61  HN  ASP A 588      32.880  39.750  37.400  1.00  0.00           H
ATOM     62  CA  ASP A 588      34.550  38.440  37.860  1.00  0.00           C
ATOM     63  HA  ASP A 588      35.410  38.760  37.290  1.00  0.00           H
ATOM     64  CB  ASP A 588      34.750  39.100  39.240  1.00  0.00           C
ATOM     65  HB1 ASP A 588      35.740  38.770  39.620  1.00  0.00           H
ATOM     66  HB2 ASP A 588      33.950  38.660  39.890  1.00  0.00           H
ATOM     67  CG  ASP A 588      34.690  40.580  39.400  1.00  0.00           C
ATOM     68  OD1 ASP A 588      34.930  41.010  40.540  1.00  0.00           O
ATOM     69  OD2 ASP A 588      34.340  41.370  38.500  1.00  0.00           O
ATOM     70  C   ASP A 588      34.520  36.870  38.110  1.00  0.00           C
ATOM     71  O   ASP A 588      35.470  36.150  37.780  1.00  0.00           O
ATOM     72  N   ILE A 589      33.440  36.320  38.760  1.00  0.00           N
ATOM     73  HN  ILE A 589      32.650  36.900  38.900  1.00  0.00           H
ATOM     74  CA  ILE A 589      33.300  34.890  39.150  1.00  0.00           C
ATOM     75  HA  ILE A 589      34.140  34.600  39.770  1.00  0.00           H
ATOM     76  CB  ILE A 589      32.020  34.700  40.040  1.00  0.00           C
ATOM     77  HB  ILE A 589      31.080  34.740  39.460  1.00  0.00           H
ATOM     78  CG2 ILE A 589      31.960  33.270  40.620  1.00  0.00           C
ATOM     79 HG21 ILE A 589      30.920  33.240  41.010  1.00  0.00           H
ATOM     80 HG22 ILE A 589      32.680  33.110  41.450  1.00  0.00           H
ATOM     81 HG23 ILE A 589      32.130  32.470  39.860  1.00  0.00           H
ATOM     82  CG1 ILE A 589      32.160  35.710  41.210  1.00  0.00           C
ATOM     83 HG11 ILE A 589      32.490  36.700  40.830  1.00  0.00           H
ATOM     84 HG12 ILE A 589      33.070  35.310  41.700  1.00  0.00           H
ATOM     85  CD  ILE A 589      31.030  35.750  42.210  1.00  0.00           C
ATOM     86  HD1 ILE A 589      30.120  36.200  41.760  1.00  0.00           H
ATOM     87  HD2 ILE A 589      31.410  36.340  43.080  1.00  0.00           H
ATOM     88  HD3 ILE A 589      30.730  34.800  42.710  1.00  0.00           H
ATOM     89  C   ILE A 589      33.350  33.980  37.970  1.00  0.00           C
ATOM     90  O   ILE A 589      33.980  32.940  38.000  1.00  0.00           O
ATOM     91  N   LYS A 590      32.700  34.450  36.880  1.00  0.00           N
ATOM     92  HN  LYS A 590      32.180  35.300  36.850  1.00  0.00           H
ATOM     93  CA  LYS A 590      32.750  33.800  35.510  1.00  0.00           C
ATOM     94  HA  LYS A 590      32.350  32.820  35.720  1.00  0.00           H
ATOM     95  CB  LYS A 590      31.720  34.460  34.510  1.00  0.00           C
ATOM     96  HB1 LYS A 590      31.920  34.010  33.510  1.00  0.00           H
ATOM     97  HB2 LYS A 590      31.870  35.560  34.580  1.00  0.00           H
ATOM     98  CG  LYS A 590      30.270  34.100  34.760  1.00  0.00           C
ATOM     99  HG1 LYS A 590      29.910  34.470  35.740  1.00  0.00           H
ATOM    100  HG2 LYS A 590      30.230  32.990  34.750  1.00  0.00           H
ATOM    101  CD  LYS A 590      29.330  34.540  33.640  1.00  0.00           C
ATOM    102  HD1 LYS A 590      28.360  33.990  33.630  1.00  0.00           H
ATOM    103  HD2 LYS A 590      29.820  34.320  32.670  1.00  0.00           H
ATOM    104  CE  LYS A 590      29.020  36.050  33.590  1.00  0.00           C
ATOM    105  HE1 LYS A 590      29.910  36.700  33.610  1.00  0.00           H
ATOM    106  HE2 LYS A 590      28.410  36.280  34.490  1.00  0.00           H
ATOM    107  NZ  LYS A 590      28.230  36.410  32.430  1.00  0.00           N
ATOM    108  HZ1 LYS A 590      27.430  35.770  32.260  1.00  0.00           H
ATOM    109  HZ2 LYS A 590      28.820  36.430  31.580  1.00  0.00           H
ATOM    110  HZ3 LYS A 590      27.980  37.390  32.690  1.00  0.00           H
ATOM    111  C   LYS A 590      34.100  33.640  34.860  1.00  0.00           C
ATOM    112  O   LYS A 590      34.500  32.650  34.240  1.00  0.00           O
ATOM    113  N   ARG A 591      34.960  34.710  35.040  1.00  0.00           N
ATOM    114  HN  ARG A 591      34.510  35.570  35.260  1.00  0.00           H
ATOM    115  CA  ARG A 591      36.420  34.790  34.700  1.00  0.00           C
ATOM    116  HA  ARG A 591      36.560  34.360  33.720  1.00  0.00           H
ATOM    117  CB  ARG A 591      36.940  36.250  34.710  1.00  0.00           C
ATOM    118  HB1 ARG A 591      38.030  36.400  34.520  1.00  0.00           H
ATOM    119  HB2 ARG A 591      36.780  36.770  35.670  1.00  0.00           H
ATOM    120  CG  ARG A 591      36.190  37.110  33.580  1.00  0.00           C
ATOM    121  HG1 ARG A 591      35.120  36.800  33.560  1.00  0.00           H
ATOM    122  HG2 ARG A 591      36.700  36.700  32.680  1.00  0.00           H
ATOM    123  CD  ARG A 591      36.440  38.560  33.710  1.00  0.00           C
ATOM    124  HD1 ARG A 591      37.520  38.840  33.620  1.00  0.00           H
ATOM    125  HD2 ARG A 591      35.860  38.840  34.610  1.00  0.00           H
ATOM    126  NE  ARG A 591      35.700  39.120  32.530  1.00  0.00           N
ATOM    127  HE  ARG A 591      35.440  38.510  31.790  1.00  0.00           H
ATOM    128  CZ  ARG A 591      35.750  40.410  32.320  1.00  0.00           C
ATOM    129  NH1 ARG A 591      35.990  41.340  33.190  1.00  0.00           N
ATOM    130 HH11 ARG A 591      35.730  42.220  32.790  1.00  0.00           H
ATOM    131 HH12 ARG A 591      36.030  41.210  34.180  1.00  0.00           H
ATOM    132  NH2 ARG A 591      35.430  40.870  31.080  1.00  0.00           N
ATOM    133 HH21 ARG A 591      35.310  40.230  30.330  1.00  0.00           H
ATOM    134 HH22 ARG A 591      35.150  41.810  30.870  1.00  0.00           H
ATOM    135  C   ARG A 591      37.280  33.910  35.620  1.00  0.00           C
ATOM    136  O   ARG A 591      38.320  33.410  35.100  1.00  0.00           O
ATOM    137  N   LYS A 592      36.970  33.730  36.850  1.00  0.00           N
ATOM    138  HN  LYS A 592      36.190  34.210  37.250  1.00  0.00           H
ATOM    139  CA  LYS A 592      37.720  32.880  37.760  1.00  0.00           C
ATOM    140  HA  LYS A 592      38.730  32.840  37.370  1.00  0.00           H
ATOM    141  CB  LYS A 592      37.650  33.430  39.230  1.00  0.00           C
ATOM    142  HB1 LYS A 592      38.200  32.790  39.950  1.00  0.00           H
ATOM    143  HB2 LYS A 592      36.600  33.390  39.560  1.00  0.00           H
ATOM    144  CG  LYS A 592      38.190  34.840  39.410  1.00  0.00           C
ATOM    145  HG1 LYS A 592      38.390  35.140  40.460  1.00  0.00           H
ATOM    146  HG2 LYS A 592      37.540  35.650  39.000  1.00  0.00           H
ATOM    147  CD  LYS A 592      39.580  35.130  38.850  1.00  0.00           C
ATOM    148  HD1 LYS A 592      39.730  36.230  39.030  1.00  0.00           H
ATOM    149  HD2 LYS A 592      39.530  35.010  37.750  1.00  0.00           H
ATOM    150  CE  LYS A 592      40.700  34.200  39.400  1.00  0.00           C
ATOM    151  HE1 LYS A 592      40.530  33.140  39.130  1.00  0.00           H
ATOM    152  HE2 LYS A 592      40.780  34.280  40.510  1.00  0.00           H
ATOM    153  NZ  LYS A 592      42.070  34.640  38.940  1.00  0.00           N
ATOM    154  HZ1 LYS A 592      42.160  35.670  39.010  1.00  0.00           H
ATOM    155  HZ2 LYS A 592      42.110  34.390  37.930  1.00  0.00           H
ATOM    156  HZ3 LYS A 592      42.750  34.010  39.420  1.00  0.00           H
ATOM    157  C   LYS A 592      37.370  31.440  37.920  1.00  0.00           C
ATOM    158  O   LYS A 592      38.210  30.550  37.820  1.00  0.00           O
ATOM    159  N   ALA A 593      36.040  31.090  38.020  1.00  0.00           N
ATOM    160  HN  ALA A 593      35.340  31.790  38.020  1.00  0.00           H
ATOM    161  CA  ALA A 593      35.480  29.770  38.120  1.00  0.00           C
ATOM    162  HA  ALA A 593      35.900  29.410  39.040  1.00  0.00           H
ATOM    163  CB  ALA A 593      33.980  29.870  38.190  1.00  0.00           C
ATOM    164  HB1 ALA A 593      33.600  28.870  38.480  1.00  0.00           H
ATOM    165  HB2 ALA A 593      33.590  30.250  37.220  1.00  0.00           H
ATOM    166  HB3 ALA A 593      33.860  30.670  38.940  1.00  0.00           H
ATOM    167  C   ALA A 593      35.940  28.770  37.050  1.00  0.00           C
ATOM    168  O   ALA A 593      36.130  27.680  37.500  1.00  0.00           O
ATOM    169  N   PRO A 594      36.270  29.040  35.800  1.00  0.00           N
ATOM    170  CD  PRO A 594      35.660  30.030  34.990  1.00  0.00           C
ATOM    171  HD1 PRO A 594      36.240  30.980  35.040  1.00  0.00           H
ATOM    172  HD2 PRO A 594      34.630  30.260  35.350  1.00  0.00           H
ATOM    173  CA  PRO A 594      36.680  27.880  34.960  1.00  0.00           C
ATOM    174  HA  PRO A 594      36.110  27.000  35.230  1.00  0.00           H
ATOM    175  CB  PRO A 594      36.460  28.270  33.500  1.00  0.00           C
ATOM    176  HB1 PRO A 594      36.050  27.390  32.970  1.00  0.00           H
ATOM    177  HB2 PRO A 594      37.390  28.590  32.970  1.00  0.00           H
ATOM    178  CG  PRO A 594      35.500  29.520  33.490  1.00  0.00           C
ATOM    179  HG1 PRO A 594      35.710  30.350  32.770  1.00  0.00           H
ATOM    180  HG2 PRO A 594      34.420  29.290  33.540  1.00  0.00           H
ATOM    181  C   PRO A 594      38.170  27.510  35.230  1.00  0.00           C
ATOM    182  O   PRO A 594      38.620  26.410  34.770  1.00  0.00           O
ATOM    183  N   PHE A 595      38.910  28.400  35.950  1.00  0.00           N
ATOM    184  HN  PHE A 595      38.570  29.290  36.250  1.00  0.00           H
ATOM    185  CA  PHE A 595      40.380  28.260  36.040  1.00  0.00           C
ATOM    186  HA  PHE A 595      40.700  27.360  35.560  1.00  0.00           H
ATOM    187  CB  PHE A 595      40.970  29.490  35.300  1.00  0.00           C
ATOM    188  HB1 PHE A 595      42.070  29.380  35.420  1.00  0.00           H
ATOM    189  HB2 PHE A 595      40.600  30.440  35.720  1.00  0.00           H
ATOM    190  CG  PHE A 595      40.560  29.660  33.850  1.00  0.00           C
ATOM    191  CD1 PHE A 595      39.740  30.740  33.460  1.00  0.00           C
ATOM    192  HD1 PHE A 595      39.350  31.430  34.190  1.00  0.00           H
ATOM    193  CE1 PHE A 595      39.310  30.810  32.130  1.00  0.00           C
ATOM    194  HE1 PHE A 595      38.690  31.660  31.860  1.00  0.00           H
ATOM    195  CZ  PHE A 595      39.430  29.760  31.210  1.00  0.00           C
ATOM    196  HZ  PHE A 595      39.020  29.690  30.220  1.00  0.00           H
ATOM    197  CD2 PHE A 595      40.950  28.740  32.850  1.00  0.00           C
ATOM    198  HD2 PHE A 595      41.790  28.150  33.170  1.00  0.00           H
ATOM    199  CE2 PHE A 595      40.460  28.800  31.580  1.00  0.00           C
ATOM    200  HE2 PHE A 595      40.800  28.020  30.920  1.00  0.00           H
ATOM    201  C   PHE A 595      40.790  28.140  37.510  1.00  0.00           C
ATOM    202  O   PHE A 595      41.830  28.630  38.010  1.00  0.00           O
ATOM    203  N   PHE A 596      39.870  27.640  38.320  1.00  0.00           N
ATOM    204  HN  PHE A 596      39.130  27.070  37.980  1.00  0.00           H
ATOM    205  CA  PHE A 596      40.010  27.530  39.790  1.00  0.00           C
ATOM    206  HA  PHE A 596      40.630  28.310  40.220  1.00  0.00           H
ATOM    207  CB  PHE A 596      38.630  27.600  40.490  1.00  0.00           C
ATOM    208  HB1 PHE A 596      37.950  26.750  40.260  1.00  0.00           H
ATOM    209  HB2 PHE A 596      38.120  28.510  40.090  1.00  0.00           H
ATOM    210  CG  PHE A 596      38.720  27.720  42.040  1.00  0.00           C
ATOM    211  CD1 PHE A 596      38.470  26.520  42.730  1.00  0.00           C
ATOM    212  HD1 PHE A 596      38.300  25.630  42.150  1.00  0.00           H
ATOM    213  CE1 PHE A 596      38.510  26.430  44.130  1.00  0.00           C
ATOM    214  HE1 PHE A 596      38.400  25.480  44.640  1.00  0.00           H
ATOM    215  CZ  PHE A 596      38.590  27.630  44.840  1.00  0.00           C
ATOM    216  HZ  PHE A 596      38.510  27.710  45.920  1.00  0.00           H
ATOM    217  CD2 PHE A 596      38.930  28.890  42.780  1.00  0.00           C
ATOM    218  HD2 PHE A 596      39.190  29.850  42.360  1.00  0.00           H
ATOM    219  CE2 PHE A 596      38.780  28.850  44.150  1.00  0.00           C
ATOM    220  HE2 PHE A 596      38.950  29.740  44.740  1.00  0.00           H
ATOM    221  C   PHE A 596      40.730  26.270  40.110  1.00  0.00           C
ATOM    222  O   PHE A 596      41.660  26.290  40.930  1.00  0.00           O
ATOM    223  N   LEU A 597      40.540  25.220  39.290  1.00  0.00           N
ATOM    224  HN  LEU A 597      39.860  25.200  38.570  1.00  0.00           H
ATOM    225  CA  LEU A 597      41.540  24.130  39.350  1.00  0.00           C
ATOM    226  HA  LEU A 597      41.640  23.870  40.390  1.00  0.00           H
ATOM    227  CB  LEU A 597      40.950  22.910  38.560  1.00  0.00           C
ATOM    228  HB1 LEU A 597      41.110  23.090  37.480  1.00  0.00           H
ATOM    229  HB2 LEU A 597      39.860  22.700  38.590  1.00  0.00           H
ATOM    230  CG  LEU A 597      41.660  21.550  38.780  1.00  0.00           C
ATOM    231  HG  LEU A 597      42.720  21.680  38.470  1.00  0.00           H
ATOM    232  CD1 LEU A 597      41.680  21.230  40.300  1.00  0.00           C
ATOM    233 HD11 LEU A 597      42.050  20.190  40.460  1.00  0.00           H
ATOM    234 HD12 LEU A 597      40.660  21.300  40.740  1.00  0.00           H
ATOM    235 HD13 LEU A 597      42.240  21.920  40.960  1.00  0.00           H
ATOM    236  CD2 LEU A 597      40.990  20.450  37.980  1.00  0.00           C
ATOM    237 HD21 LEU A 597      41.560  19.500  37.990  1.00  0.00           H
ATOM    238 HD22 LEU A 597      41.000  20.710  36.900  1.00  0.00           H
ATOM    239 HD23 LEU A 597      39.930  20.340  38.290  1.00  0.00           H
ATOM    240  C   LEU A 597      42.900  24.520  38.720  1.00  0.00           C
ATOM    241  O   LEU A 597      43.910  24.150  39.300  1.00  0.00           O
ATOM    242  N   SER A 598      42.900  25.370  37.640  1.00  0.00           N
ATOM    243  HN  SER A 598      42.000  25.660  37.320  1.00  0.00           H
ATOM    244  CA  SER A 598      43.990  25.800  36.830  1.00  0.00           C
ATOM    245  HA  SER A 598      44.460  24.920  36.420  1.00  0.00           H
ATOM    246  CB  SER A 598      43.570  26.720  35.640  1.00  0.00           C
ATOM    247  HB1 SER A 598      44.390  27.060  34.980  1.00  0.00           H
ATOM    248  HB2 SER A 598      43.070  27.610  36.060  1.00  0.00           H
ATOM    249  OG  SER A 598      42.760  26.040  34.680  1.00  0.00           O
ATOM    250  HG1 SER A 598      41.990  25.660  35.120  1.00  0.00           H
ATOM    251  C   SER A 598      45.020  26.530  37.610  1.00  0.00           C
ATOM    252  O   SER A 598      46.200  26.480  37.280  1.00  0.00           O
ATOM    253  N   ASP A 599      44.610  27.360  38.660  1.00  0.00           N
ATOM    254  HN  ASP A 599      43.680  27.700  38.680  1.00  0.00           H
ATOM    255  CA  ASP A 599      45.480  27.750  39.720  1.00  0.00           C
ATOM    256  HA  ASP A 599      46.190  28.440  39.280  1.00  0.00           H
ATOM    257  CB  ASP A 599      44.600  28.350  40.820  1.00  0.00           C
ATOM    258  HB1 ASP A 599      45.090  28.620  41.780  1.00  0.00           H
ATOM    259  HB2 ASP A 599      43.810  27.580  40.930  1.00  0.00           H
ATOM    260  CG  ASP A 599      43.770  29.640  40.370  1.00  0.00           C
ATOM    261  OD1 ASP A 599      44.200  30.250  39.350  1.00  0.00           O
ATOM    262  OD2 ASP A 599      42.820  30.110  41.030  1.00  0.00           O
ATOM    263  C   ASP A 599      46.330  26.600  40.300  1.00  0.00           C
ATOM    264  O   ASP A 599      47.540  26.480  40.080  1.00  0.00           O
ATOM    265  N   PHE A 600      45.720  25.690  41.070  1.00  0.00           N
ATOM    266  HN  PHE A 600      44.740  25.840  41.160  1.00  0.00           H
ATOM    267  CA  PHE A 600      46.420  24.570  41.730  1.00  0.00           C
ATOM    268  HA  PHE A 600      47.120  24.970  42.440  1.00  0.00           H
ATOM    269  CB  PHE A 600      45.500  23.600  42.420  1.00  0.00           C
ATOM    270  HB1 PHE A 600      46.000  22.810  43.010  1.00  0.00           H
ATOM    271  HB2 PHE A 600      44.780  23.170  41.690  1.00  0.00           H
ATOM    272  CG  PHE A 600      44.710  24.390  43.510  1.00  0.00           C
ATOM    273  CD1 PHE A 600      45.090  24.480  44.840  1.00  0.00           C
ATOM    274  HD1 PHE A 600      46.010  24.020  45.160  1.00  0.00           H
ATOM    275  CE1 PHE A 600      44.320  25.160  45.750  1.00  0.00           C
ATOM    276  HE1 PHE A 600      44.530  25.270  46.810  1.00  0.00           H
ATOM    277  CZ  PHE A 600      43.050  25.660  45.400  1.00  0.00           C
ATOM    278  HZ  PHE A 600      42.430  26.230  46.060  1.00  0.00           H
ATOM    279  CD2 PHE A 600      43.420  24.750  43.240  1.00  0.00           C
ATOM    280  HD2 PHE A 600      43.120  24.630  42.210  1.00  0.00           H
ATOM    281  CE2 PHE A 600      42.560  25.360  44.140  1.00  0.00           C
ATOM    282  HE2 PHE A 600      41.590  25.630  43.750  1.00  0.00           H
ATOM    283  C   PHE A 600      47.250  23.740  40.740  1.00  0.00           C
ATOM    284  O   PHE A 600      48.350  23.220  41.010  1.00  0.00           O
ATOM    285  N   LYS A 601      46.760  23.550  39.460  1.00  0.00           N
ATOM    286  HN  LYS A 601      45.830  23.890  39.320  1.00  0.00           H
ATOM    287  CA  LYS A 601      47.420  22.870  38.400  1.00  0.00           C
ATOM    288  HA  LYS A 601      47.670  21.880  38.770  1.00  0.00           H
ATOM    289  CB  LYS A 601      46.540  22.530  37.140  1.00  0.00           C
ATOM    290  HB1 LYS A 601      47.200  22.030  36.400  1.00  0.00           H
ATOM    291  HB2 LYS A 601      46.370  23.570  36.770  1.00  0.00           H
ATOM    292  CG  LYS A 601      45.280  21.710  37.340  1.00  0.00           C
ATOM    293  HG1 LYS A 601      44.660  22.140  38.150  1.00  0.00           H
ATOM    294  HG2 LYS A 601      45.690  20.750  37.730  1.00  0.00           H
ATOM    295  CD  LYS A 601      44.370  21.450  36.140  1.00  0.00           C
ATOM    296  HD1 LYS A 601      44.210  22.420  35.620  1.00  0.00           H
ATOM    297  HD2 LYS A 601      43.420  21.020  36.510  1.00  0.00           H
ATOM    298  CE  LYS A 601      44.970  20.390  35.170  1.00  0.00           C
ATOM    299  HE1 LYS A 601      46.060  20.360  35.410  1.00  0.00           H
ATOM    300  HE2 LYS A 601      44.820  20.610  34.100  1.00  0.00           H
ATOM    301  NZ  LYS A 601      44.470  19.000  35.330  1.00  0.00           N
ATOM    302  HZ1 LYS A 601      44.620  18.390  34.500  1.00  0.00           H
ATOM    303  HZ2 LYS A 601      43.440  19.040  35.420  1.00  0.00           H
ATOM    304  HZ3 LYS A 601      44.710  18.480  36.210  1.00  0.00           H
ATOM    305  C   LYS A 601      48.730  23.470  37.980  1.00  0.00           C
ATOM    306  O   LYS A 601      49.650  22.740  37.670  1.00  0.00           O
ATOM    307  N   ASP A 602      48.860  24.800  37.940  1.00  0.00           N
ATOM    308  HN  ASP A 602      48.140  25.470  38.130  1.00  0.00           H
ATOM    309  CA  ASP A 602      50.170  25.370  37.700  1.00  0.00           C
ATOM    310  HA  ASP A 602      50.570  24.890  36.820  1.00  0.00           H
ATOM    311  CB  ASP A 602      49.960  26.830  37.380  1.00  0.00           C
ATOM    312  HB1 ASP A 602      50.920  27.380  37.500  1.00  0.00           H
ATOM    313  HB2 ASP A 602      49.260  27.340  38.070  1.00  0.00           H
ATOM    314  CG  ASP A 602      49.510  27.050  36.000  1.00  0.00           C
ATOM    315  OD1 ASP A 602      49.230  26.050  35.310  1.00  0.00           O
ATOM    316  OD2 ASP A 602      49.380  28.280  35.530  1.00  0.00           O
ATOM    317  C   ASP A 602      51.170  25.320  38.910  1.00  0.00           C
ATOM    318  O   ASP A 602      52.360  25.530  38.700  1.00  0.00           O
ATOM    319  N   ALA A 603      50.680  25.190  40.210  1.00  0.00           N
ATOM    320  HN  ALA A 603      49.700  25.240  40.350  1.00  0.00           H
ATOM    321  CA  ALA A 603      51.490  25.340  41.400  1.00  0.00           C
ATOM    322  HA  ALA A 603      52.200  26.140  41.230  1.00  0.00           H
ATOM    323  CB  ALA A 603      50.520  25.570  42.560  1.00  0.00           C
ATOM    324  HB1 ALA A 603      49.730  26.330  42.340  1.00  0.00           H
ATOM    325  HB2 ALA A 603      50.990  26.010  43.470  1.00  0.00           H
ATOM    326  HB3 ALA A 603      49.970  24.620  42.690  1.00  0.00           H
ATOM    327  C   ALA A 603      52.350  24.160  41.630  1.00  0.00           C
ATOM    328  O   ALA A 603      53.430  24.280  42.240  1.00  0.00           O
ATOM    329  N   LEU A 604      51.940  23.000  41.060  1.00  0.00           N
ATOM    330  HN  LEU A 604      51.060  23.020  40.590  1.00  0.00           H
ATOM    331  CA  LEU A 604      52.650  21.730  41.150  1.00  0.00           C
ATOM    332  HA  LEU A 604      52.540  21.520  42.200  1.00  0.00           H
ATOM    333  CB  LEU A 604      52.020  20.630  40.260  1.00  0.00           C
ATOM    334  HB1 LEU A 604      52.550  19.660  40.350  1.00  0.00           H
ATOM    335  HB2 LEU A 604      51.990  21.070  39.250  1.00  0.00           H
ATOM    336  CG  LEU A 604      50.590  20.370  40.630  1.00  0.00           C
ATOM    337  HG  LEU A 604      50.060  21.330  40.760  1.00  0.00           H
ATOM    338  CD1 LEU A 604      49.860  19.550  39.670  1.00  0.00           C
ATOM    339 HD11 LEU A 604      50.280  18.520  39.740  1.00  0.00           H
ATOM    340 HD12 LEU A 604      49.920  19.960  38.640  1.00  0.00           H
ATOM    341 HD13 LEU A 604      48.810  19.480  40.020  1.00  0.00           H
ATOM    342  CD2 LEU A 604      50.460  19.680  42.100  1.00  0.00           C
ATOM    343 HD21 LEU A 604      49.380  19.540  42.340  1.00  0.00           H
ATOM    344 HD22 LEU A 604      50.960  20.300  42.870  1.00  0.00           H
ATOM    345 HD23 LEU A 604      51.040  18.720  42.050  1.00  0.00           H
ATOM    346  C   LEU A 604      54.170  21.650  40.820  1.00  0.00           C
ATOM    347  O   LEU A 604      54.940  21.220  41.690  1.00  0.00           O
ATOM    348  N   SER A 605      54.530  22.220  39.660  1.00  0.00           N
ATOM    349  HN  SER A 605      53.890  22.460  38.940  1.00  0.00           H
ATOM    350  CA  SER A 605      55.920  22.170  39.210  1.00  0.00           C
ATOM    351  HA  SER A 605      56.510  21.470  39.780  1.00  0.00           H
ATOM    352  CB  SER A 605      56.020  21.870  37.770  1.00  0.00           C
ATOM    353  HB1 SER A 605      57.100  21.870  37.510  1.00  0.00           H
ATOM    354  HB2 SER A 605      55.430  22.590  37.150  1.00  0.00           H
ATOM    355  OG  SER A 605      55.390  20.600  37.570  1.00  0.00           O
ATOM    356  HG1 SER A 605      54.550  20.740  38.010  1.00  0.00           H
ATOM    357  C   SER A 605      56.590  23.480  39.370  1.00  0.00           C
ATOM    358  O   SER A 605      56.160  24.410  38.630  1.00  0.00           O
ATOM    359  N   LEU A 606      57.610  23.670  40.280  1.00  0.00           N
ATOM    360  HN  LEU A 606      57.870  22.840  40.790  1.00  0.00           H
ATOM    361  CA  LEU A 606      58.360  24.920  40.380  1.00  0.00           C
ATOM    362  HA  LEU A 606      59.050  24.680  41.170  1.00  0.00           H
ATOM    363  CB  LEU A 606      59.140  25.200  39.080  1.00  0.00           C
ATOM    364  HB1 LEU A 606      59.880  26.030  39.180  1.00  0.00           H
ATOM    365  HB2 LEU A 606      58.390  25.420  38.280  1.00  0.00           H
ATOM    366  CG  LEU A 606      60.020  24.030  38.510  1.00  0.00           C
ATOM    367  HG  LEU A 606      59.310  23.210  38.260  1.00  0.00           H
ATOM    368  CD1 LEU A 606      60.530  24.510  37.110  1.00  0.00           C
ATOM    369 HD11 LEU A 606      59.720  24.790  36.410  1.00  0.00           H
ATOM    370 HD12 LEU A 606      61.330  23.810  36.800  1.00  0.00           H
ATOM    371 HD13 LEU A 606      61.060  25.460  37.320  1.00  0.00           H
ATOM    372  CD2 LEU A 606      61.010  23.480  39.530  1.00  0.00           C
ATOM    373 HD21 LEU A 606      60.470  23.370  40.490  1.00  0.00           H
ATOM    374 HD22 LEU A 606      61.850  24.190  39.660  1.00  0.00           H
ATOM    375 HD23 LEU A 606      61.470  22.540  39.150  1.00  0.00           H
ATOM    376  C   LEU A 606      57.570  26.100  40.830  1.00  0.00           C
ATOM    377  O   LEU A 606      56.360  26.100  40.730  1.00  0.00           O
ATOM    378  N   GLN A 607      58.320  27.130  41.390  1.00  0.00           N
ATOM    379  HN  GLN A 607      59.300  26.950  41.510  1.00  0.00           H
ATOM    380  CA  GLN A 607      57.910  28.500  41.810  1.00  0.00           C
ATOM    381  HA  GLN A 607      58.760  29.150  41.950  1.00  0.00           H
ATOM    382  CB  GLN A 607      56.990  29.170  40.810  1.00  0.00           C
ATOM    383  HB1 GLN A 607      56.770  30.140  41.300  1.00  0.00           H
ATOM    384  HB2 GLN A 607      56.070  28.560  40.760  1.00  0.00           H
ATOM    385  CG  GLN A 607      57.320  29.350  39.320  1.00  0.00           C
ATOM    386  HG1 GLN A 607      56.730  30.160  38.840  1.00  0.00           H
ATOM    387  HG2 GLN A 607      57.070  28.420  38.770  1.00  0.00           H
ATOM    388  CD  GLN A 607      58.880  29.490  39.100  1.00  0.00           C
ATOM    389  OE1 GLN A 607      59.490  28.800  38.300  1.00  0.00           O
ATOM    390  NE2 GLN A 607      59.560  30.500  39.710  1.00  0.00           N
ATOM    391 HE21 GLN A 607      60.400  30.770  39.240  1.00  0.00           H
ATOM    392 HE22 GLN A 607      59.020  31.010  40.380  1.00  0.00           H
ATOM    393  C   GLN A 607      57.270  28.650  43.150  1.00  0.00           C
ATOM    394  O   GLN A 607      57.610  29.580  43.860  1.00  0.00           O
ATOM    395  N   CYS A 608      56.380  27.740  43.570  1.00  0.00           N
ATOM    396  HN  CYS A 608      56.190  26.920  43.040  1.00  0.00           H
ATOM    397  CA  CYS A 608      55.520  27.920  44.720  1.00  0.00           C
ATOM    398  HA  CYS A 608      55.070  28.900  44.640  1.00  0.00           H
ATOM    399  CB  CYS A 608      54.370  26.790  44.700  1.00  0.00           C
ATOM    400  HB1 CYS A 608      54.760  25.760  44.860  1.00  0.00           H
ATOM    401  HB2 CYS A 608      54.030  26.720  43.640  1.00  0.00           H
ATOM    402  SG  CYS A 608      52.990  27.110  45.820  1.00  0.00           S
ATOM    403  HG1 CYS A 608      52.060  27.140  44.870  1.00  0.00           H
ATOM    404  C   CYS A 608      56.200  27.850  46.160  1.00  0.00           C
ATOM    405  O   CYS A 608      55.840  28.620  47.050  1.00  0.00           O
ATOM    406  N   LEU A 609      57.180  26.960  46.400  1.00  0.00           N
ATOM    407  HN  LEU A 609      57.320  26.430  45.570  1.00  0.00           H
ATOM    408  CA  LEU A 609      57.980  26.800  47.630  1.00  0.00           C
ATOM    409  HA  LEU A 609      57.360  26.570  48.490  1.00  0.00           H
ATOM    410  CB  LEU A 609      58.940  25.540  47.540  1.00  0.00           C
ATOM    411  HB1 LEU A 609      59.290  25.490  46.500  1.00  0.00           H
ATOM    412  HB2 LEU A 609      58.300  24.630  47.580  1.00  0.00           H
ATOM    413  CG  LEU A 609      60.140  25.330  48.490  1.00  0.00           C
ATOM    414  HG  LEU A 609      60.730  26.260  48.410  1.00  0.00           H
ATOM    415  CD1 LEU A 609      59.810  25.160  49.930  1.00  0.00           C
ATOM    416 HD11 LEU A 609      59.160  24.270  50.090  1.00  0.00           H
ATOM    417 HD12 LEU A 609      59.400  26.100  50.370  1.00  0.00           H
ATOM    418 HD13 LEU A 609      60.730  24.920  50.520  1.00  0.00           H
ATOM    419  CD2 LEU A 609      61.110  24.260  47.960  1.00  0.00           C
ATOM    420 HD21 LEU A 609      60.700  23.240  48.140  1.00  0.00           H
ATOM    421 HD22 LEU A 609      62.090  24.390  48.460  1.00  0.00           H
ATOM    422 HD23 LEU A 609      61.370  24.420  46.890  1.00  0.00           H
ATOM    423  C   LEU A 609      58.780  28.020  47.960  1.00  0.00           C
ATOM    424  O   LEU A 609      58.730  28.600  49.050  1.00  0.00           O
ATOM    425  N   ALA A 610      59.530  28.480  46.980  1.00  0.00           N
ATOM    426  HN  ALA A 610      59.570  27.990  46.110  1.00  0.00           H
ATOM    427  CA  ALA A 610      60.360  29.710  47.100  1.00  0.00           C
ATOM    428  HA  ALA A 610      60.790  29.720  48.090  1.00  0.00           H
ATOM    429  CB  ALA A 610      61.560  29.860  46.110  1.00  0.00           C
ATOM    430  HB1 ALA A 610      62.260  28.990  46.130  1.00  0.00           H
ATOM    431  HB2 ALA A 610      62.170  30.740  46.380  1.00  0.00           H
ATOM    432  HB3 ALA A 610      61.140  29.930  45.080  1.00  0.00           H
ATOM    433  C   ALA A 610      59.570  31.000  47.240  1.00  0.00           C
ATOM    434  O   ALA A 610      59.880  31.950  48.010  1.00  0.00           O
ATOM    435  N   SER A 611      58.490  31.130  46.460  1.00  0.00           N
ATOM    436  HN  SER A 611      58.430  30.500  45.670  1.00  0.00           H
ATOM    437  CA  SER A 611      57.520  32.230  46.530  1.00  0.00           C
ATOM    438  HA  SER A 611      58.040  33.170  46.510  1.00  0.00           H
ATOM    439  CB  SER A 611      56.500  32.140  45.400  1.00  0.00           C
ATOM    440  HB1 SER A 611      55.950  31.170  45.440  1.00  0.00           H
ATOM    441  HB2 SER A 611      57.070  32.040  44.450  1.00  0.00           H
ATOM    442  OG  SER A 611      55.560  33.240  45.380  1.00  0.00           O
ATOM    443  HG1 SER A 611      56.080  34.050  45.370  1.00  0.00           H
ATOM    444  C   SER A 611      56.880  32.290  47.970  1.00  0.00           C
ATOM    445  O   SER A 611      56.950  33.310  48.650  1.00  0.00           O
ATOM    446  N   ILE A 612      56.450  31.160  48.490  1.00  0.00           N
ATOM    447  HN  ILE A 612      56.310  30.310  47.980  1.00  0.00           H
ATOM    448  CA  ILE A 612      56.080  31.040  49.890  1.00  0.00           C
ATOM    449  HA  ILE A 612      55.320  31.770  50.180  1.00  0.00           H
ATOM    450  CB  ILE A 612      55.540  29.620  50.150  1.00  0.00           C
ATOM    451  HB  ILE A 612      56.260  28.890  49.720  1.00  0.00           H
ATOM    452  CG2 ILE A 612      55.420  29.370  51.660  1.00  0.00           C
ATOM    453 HG21 ILE A 612      56.380  29.440  52.210  1.00  0.00           H
ATOM    454 HG22 ILE A 612      54.940  28.370  51.800  1.00  0.00           H
ATOM    455 HG23 ILE A 612      54.710  30.100  52.090  1.00  0.00           H
ATOM    456  CG1 ILE A 612      54.130  29.450  49.460  1.00  0.00           C
ATOM    457 HG11 ILE A 612      54.100  29.880  48.430  1.00  0.00           H
ATOM    458 HG12 ILE A 612      53.400  30.000  50.110  1.00  0.00           H
ATOM    459  CD  ILE A 612      53.770  28.000  49.340  1.00  0.00           C
ATOM    460  HD1 ILE A 612      52.810  28.030  48.800  1.00  0.00           H
ATOM    461  HD2 ILE A 612      53.720  27.400  50.270  1.00  0.00           H
ATOM    462  HD3 ILE A 612      54.480  27.470  48.670  1.00  0.00           H
ATOM    463  C   ILE A 612      57.160  31.410  50.890  1.00  0.00           C
ATOM    464  O   ILE A 612      56.850  32.080  51.840  1.00  0.00           O
ATOM    465  N   LEU A 613      58.440  30.950  50.740  1.00  0.00           N
ATOM    466  HN  LEU A 613      58.620  30.490  49.870  1.00  0.00           H
ATOM    467  CA  LEU A 613      59.410  31.280  51.760  1.00  0.00           C
ATOM    468  HA  LEU A 613      59.160  30.940  52.750  1.00  0.00           H
ATOM    469  CB  LEU A 613      60.710  30.560  51.440  1.00  0.00           C
ATOM    470  HB1 LEU A 613      61.550  30.790  52.120  1.00  0.00           H
ATOM    471  HB2 LEU A 613      60.910  30.770  50.360  1.00  0.00           H
ATOM    472  CG  LEU A 613      60.490  28.990  51.580  1.00  0.00           C
ATOM    473  HG  LEU A 613      59.530  28.660  51.120  1.00  0.00           H
ATOM    474  CD1 LEU A 613      61.700  28.200  50.970  1.00  0.00           C
ATOM    475 HD11 LEU A 613      61.770  28.400  49.880  1.00  0.00           H
ATOM    476 HD12 LEU A 613      61.540  27.130  51.240  1.00  0.00           H
ATOM    477 HD13 LEU A 613      62.620  28.470  51.520  1.00  0.00           H
ATOM    478  CD2 LEU A 613      60.370  28.700  53.100  1.00  0.00           C
ATOM    479 HD21 LEU A 613      60.380  27.600  53.270  1.00  0.00           H
ATOM    480 HD22 LEU A 613      59.370  29.050  53.430  1.00  0.00           H
ATOM    481 HD23 LEU A 613      61.230  29.090  53.680  1.00  0.00           H
ATOM    482  C   LEU A 613      59.670  32.790  51.740  1.00  0.00           C
ATOM    483  O   LEU A 613      59.500  33.420  52.770  1.00  0.00           O
ATOM    484  N   PHE A 614      59.980  33.330  50.540  1.00  0.00           N
ATOM    485  HN  PHE A 614      59.940  32.830  49.680  1.00  0.00           H
ATOM    486  CA  PHE A 614      60.230  34.760  50.330  1.00  0.00           C
ATOM    487  HA  PHE A 614      61.070  35.090  50.920  1.00  0.00           H
ATOM    488  CB  PHE A 614      60.680  34.950  48.850  1.00  0.00           C
ATOM    489  HB1 PHE A 614      59.970  34.420  48.170  1.00  0.00           H
ATOM    490  HB2 PHE A 614      61.710  34.580  48.670  1.00  0.00           H
ATOM    491  CG  PHE A 614      60.550  36.360  48.390  1.00  0.00           C
ATOM    492  CD1 PHE A 614      61.550  37.280  48.840  1.00  0.00           C
ATOM    493  HD1 PHE A 614      62.310  36.970  49.540  1.00  0.00           H
ATOM    494  CE1 PHE A 614      61.650  38.580  48.310  1.00  0.00           C
ATOM    495  HE1 PHE A 614      62.530  39.190  48.450  1.00  0.00           H
ATOM    496  CZ  PHE A 614      60.740  38.980  47.360  1.00  0.00           C
ATOM    497  HZ  PHE A 614      60.930  39.980  46.990  1.00  0.00           H
ATOM    498  CD2 PHE A 614      59.580  36.790  47.420  1.00  0.00           C
ATOM    499  HD2 PHE A 614      58.760  36.150  47.130  1.00  0.00           H
ATOM    500  CE2 PHE A 614      59.630  38.130  46.920  1.00  0.00           C
ATOM    501  HE2 PHE A 614      59.040  38.500  46.100  1.00  0.00           H
ATOM    502  C   PHE A 614      59.140  35.760  50.780  1.00  0.00           C
ATOM    503  O   PHE A 614      59.310  36.860  51.390  1.00  0.00           O
ATOM    504  N   LEU A 615      57.860  35.450  50.510  1.00  0.00           N
ATOM    505  HN  LEU A 615      57.520  34.710  49.920  1.00  0.00           H
ATOM    506  CA  LEU A 615      56.690  36.220  50.960  1.00  0.00           C
ATOM    507  HA  LEU A 615      56.990  37.260  50.900  1.00  0.00           H
ATOM    508  CB  LEU A 615      55.600  36.040  50.020  1.00  0.00           C
ATOM    509  HB1 LEU A 615      54.690  36.520  50.420  1.00  0.00           H
ATOM    510  HB2 LEU A 615      55.440  34.950  49.940  1.00  0.00           H
ATOM    511  CG  LEU A 615      55.760  36.500  48.610  1.00  0.00           C
ATOM    512  HG  LEU A 615      56.750  36.040  48.350  1.00  0.00           H
ATOM    513  CD1 LEU A 615      54.780  35.870  47.640  1.00  0.00           C
ATOM    514 HD11 LEU A 615      53.750  36.270  47.770  1.00  0.00           H
ATOM    515 HD12 LEU A 615      54.780  34.780  47.870  1.00  0.00           H
ATOM    516 HD13 LEU A 615      55.190  35.790  46.610  1.00  0.00           H
ATOM    517  CD2 LEU A 615      55.830  38.030  48.450  1.00  0.00           C
ATOM    518 HD21 LEU A 615      56.690  38.600  48.860  1.00  0.00           H
ATOM    519 HD22 LEU A 615      54.860  38.390  48.860  1.00  0.00           H
ATOM    520 HD23 LEU A 615      55.910  38.260  47.370  1.00  0.00           H
ATOM    521  C   LEU A 615      56.240  36.110  52.430  1.00  0.00           C
ATOM    522  O   LEU A 615      55.760  37.060  53.010  1.00  0.00           O
ATOM    523  N   TYR A 616      56.470  34.950  53.060  1.00  0.00           N
ATOM    524  HN  TYR A 616      56.890  34.160  52.590  1.00  0.00           H
ATOM    525  CA  TYR A 616      56.440  34.750  54.510  1.00  0.00           C
ATOM    526  HA  TYR A 616      55.500  35.000  54.980  1.00  0.00           H
ATOM    527  CB  TYR A 616      56.680  33.190  54.780  1.00  0.00           C
ATOM    528  HB1 TYR A 616      57.590  32.720  54.320  1.00  0.00           H
ATOM    529  HB2 TYR A 616      55.800  32.660  54.370  1.00  0.00           H
ATOM    530  CG  TYR A 616      56.890  32.910  56.270  1.00  0.00           C
ATOM    531  CD1 TYR A 616      55.910  33.110  57.170  1.00  0.00           C
ATOM    532  HD1 TYR A 616      54.900  33.270  56.800  1.00  0.00           H
ATOM    533  CE1 TYR A 616      56.200  32.980  58.550  1.00  0.00           C
ATOM    534  HE1 TYR A 616      55.370  33.150  59.210  1.00  0.00           H
ATOM    535  CZ  TYR A 616      57.430  32.560  59.000  1.00  0.00           C
ATOM    536  OH  TYR A 616      57.620  32.460  60.370  1.00  0.00           O
ATOM    537  HH  TYR A 616      56.770  32.190  60.700  1.00  0.00           H
ATOM    538  CD2 TYR A 616      58.190  32.470  56.700  1.00  0.00           C
ATOM    539  HD2 TYR A 616      59.040  32.410  56.040  1.00  0.00           H
ATOM    540  CE2 TYR A 616      58.460  32.390  58.110  1.00  0.00           C
ATOM    541  HE2 TYR A 616      59.420  31.970  58.380  1.00  0.00           H
ATOM    542  C   TYR A 616      57.510  35.650  55.280  1.00  0.00           C
ATOM    543  O   TYR A 616      57.220  36.350  56.270  1.00  0.00           O
ATOM    544  N   CYS A 617      58.720  35.750  54.730  1.00  0.00           N
ATOM    545  HN  CYS A 617      58.980  35.150  53.980  1.00  0.00           H
ATOM    546  CA  CYS A 617      59.780  36.660  55.290  1.00  0.00           C
ATOM    547  HA  CYS A 617      59.960  36.540  56.350  1.00  0.00           H
ATOM    548  CB  CYS A 617      61.200  36.270  54.640  1.00  0.00           C
ATOM    549  HB1 CYS A 617      62.070  36.810  55.080  1.00  0.00           H
ATOM    550  HB2 CYS A 617      61.190  36.460  53.540  1.00  0.00           H
ATOM    551  SG  CYS A 617      61.570  34.550  54.970  1.00  0.00           S
ATOM    552  HG1 CYS A 617      60.610  34.130  54.150  1.00  0.00           H
ATOM    553  C   CYS A 617      59.540  38.160  55.090  1.00  0.00           C
ATOM    554  O   CYS A 617      59.590  38.980  56.020  1.00  0.00           O
ATOM    555  N   ALA A 618      59.090  38.510  53.880  1.00  0.00           N
ATOM    556  HN  ALA A 618      59.120  37.860  53.130  1.00  0.00           H
ATOM    557  CA  ALA A 618      58.610  39.820  53.490  1.00  0.00           C
ATOM    558  HA  ALA A 618      59.360  40.570  53.680  1.00  0.00           H
ATOM    559  CB  ALA A 618      58.220  39.890  52.060  1.00  0.00           C
ATOM    560  HB1 ALA A 618      57.320  39.270  51.820  1.00  0.00           H
ATOM    561  HB2 ALA A 618      59.000  39.380  51.440  1.00  0.00           H
ATOM    562  HB3 ALA A 618      58.160  40.890  51.580  1.00  0.00           H
ATOM    563  C   ALA A 618      57.370  40.240  54.290  1.00  0.00           C
ATOM    564  O   ALA A 618      57.320  41.380  54.720  1.00  0.00           O
ATOM    565  N   CYS A 619      56.330  39.430  54.480  1.00  0.00           N
ATOM    566  HN  CYS A 619      56.250  38.530  54.070  1.00  0.00           H
ATOM    567  CA  CYS A 619      55.190  39.760  55.290  1.00  0.00           C
ATOM    568  HA  CYS A 619      54.680  40.660  54.950  1.00  0.00           H
ATOM    569  CB  CYS A 619      54.070  38.740  54.990  1.00  0.00           C
ATOM    570  HB1 CYS A 619      53.350  38.870  55.830  1.00  0.00           H
ATOM    571  HB2 CYS A 619      54.370  37.670  55.060  1.00  0.00           H
ATOM    572  SG  CYS A 619      53.390  39.040  53.270  1.00  0.00           S
ATOM    573  HG1 CYS A 619      54.220  38.290  52.570  1.00  0.00           H
ATOM    574  C   CYS A 619      55.370  40.050  56.790  1.00  0.00           C
ATOM    575  O   CYS A 619      54.840  41.000  57.390  1.00  0.00           O
ATOM    576  N   MET A 620      56.220  39.220  57.380  1.00  0.00           N
ATOM    577  HN  MET A 620      56.700  38.590  56.750  1.00  0.00           H
ATOM    578  CA  MET A 620      56.630  39.200  58.850  1.00  0.00           C
ATOM    579  HA  MET A 620      55.670  39.240  59.340  1.00  0.00           H
ATOM    580  CB  MET A 620      57.340  37.900  59.280  1.00  0.00           C
ATOM    581  HB1 MET A 620      57.890  38.080  60.210  1.00  0.00           H
ATOM    582  HB2 MET A 620      58.060  37.700  58.450  1.00  0.00           H
ATOM    583  CG  MET A 620      56.480  36.600  59.430  1.00  0.00           C
ATOM    584  HG1 MET A 620      57.150  35.740  59.230  1.00  0.00           H
ATOM    585  HG2 MET A 620      55.750  36.450  58.610  1.00  0.00           H
ATOM    586  SD  MET A 620      55.540  36.450  60.980  1.00  0.00           S
ATOM    587  CE  MET A 620      56.970  35.870  61.890  1.00  0.00           C
ATOM    588  HE1 MET A 620      57.310  34.930  61.400  1.00  0.00           H
ATOM    589  HE2 MET A 620      56.670  35.710  62.940  1.00  0.00           H
ATOM    590  HE3 MET A 620      57.840  36.570  61.820  1.00  0.00           H
ATOM    591  C   MET A 620      57.170  40.450  59.450  1.00  0.00           C
ATOM    592  O   MET A 620      56.700  41.000  60.380  1.00  0.00           O
ATOM    593  N   SER A 621      58.210  40.950  58.810  1.00  0.00           N
ATOM    594  HN  SER A 621      58.620  40.440  58.050  1.00  0.00           H
ATOM    595  CA  SER A 621      58.820  42.150  59.410  1.00  0.00           C
ATOM    596  HA  SER A 621      59.020  41.890  60.450  1.00  0.00           H
ATOM    597  CB  SER A 621      60.260  42.450  58.870  1.00  0.00           C
ATOM    598  HB1 SER A 621      60.890  41.610  59.240  1.00  0.00           H
ATOM    599  HB2 SER A 621      60.720  43.390  59.260  1.00  0.00           H
ATOM    600  OG  SER A 621      60.410  42.410  57.500  1.00  0.00           O
ATOM    601  HG1 SER A 621      60.890  41.590  57.320  1.00  0.00           H
ATOM    602  C   SER A 621      57.870  43.380  59.440  1.00  0.00           C
ATOM    603  O   SER A 621      57.900  44.130  60.390  1.00  0.00           O
ATOM    604  N   PRO A 622      57.100  43.730  58.440  1.00  0.00           N
ATOM    605  CD  PRO A 622      57.150  43.400  57.070  1.00  0.00           C
ATOM    606  HD1 PRO A 622      56.910  42.310  56.980  1.00  0.00           H
ATOM    607  HD2 PRO A 622      58.110  43.610  56.570  1.00  0.00           H
ATOM    608  CA  PRO A 622      56.230  44.960  58.640  1.00  0.00           C
ATOM    609  HA  PRO A 622      56.710  45.840  59.040  1.00  0.00           H
ATOM    610  CB  PRO A 622      55.670  45.290  57.250  1.00  0.00           C
ATOM    611  HB1 PRO A 622      56.360  46.110  56.940  1.00  0.00           H
ATOM    612  HB2 PRO A 622      54.640  45.700  57.290  1.00  0.00           H
ATOM    613  CG  PRO A 622      56.010  44.140  56.290  1.00  0.00           C
ATOM    614  HG1 PRO A 622      55.190  43.410  56.140  1.00  0.00           H
ATOM    615  HG2 PRO A 622      56.460  44.590  55.370  1.00  0.00           H
ATOM    616  C   PRO A 622      55.030  44.640  59.570  1.00  0.00           C
ATOM    617  O   PRO A 622      54.680  45.470  60.380  1.00  0.00           O
ATOM    618  N   VAL A 623      54.380  43.440  59.450  1.00  0.00           N
ATOM    619  HN  VAL A 623      54.610  42.800  58.730  1.00  0.00           H
ATOM    620  CA  VAL A 623      53.220  43.130  60.220  1.00  0.00           C
ATOM    621  HA  VAL A 623      52.490  43.900  60.050  1.00  0.00           H
ATOM    622  CB  VAL A 623      52.610  41.750  59.740  1.00  0.00           C
ATOM    623  HB  VAL A 623      53.390  40.970  59.830  1.00  0.00           H
ATOM    624  CG1 VAL A 623      51.380  41.410  60.510  1.00  0.00           C
ATOM    625 HG11 VAL A 623      50.980  40.470  60.090  1.00  0.00           H
ATOM    626 HG12 VAL A 623      50.510  42.090  60.420  1.00  0.00           H
ATOM    627 HG13 VAL A 623      51.590  41.310  61.600  1.00  0.00           H
ATOM    628  CG2 VAL A 623      52.250  41.900  58.210  1.00  0.00           C
ATOM    629 HG21 VAL A 623      51.360  42.510  57.950  1.00  0.00           H
ATOM    630 HG22 VAL A 623      51.930  40.910  57.810  1.00  0.00           H
ATOM    631 HG23 VAL A 623      53.030  42.340  57.560  1.00  0.00           H
ATOM    632  C   VAL A 623      53.410  43.170  61.720  1.00  0.00           C
ATOM    633  O   VAL A 623      52.690  43.930  62.370  1.00  0.00           O
ATOM    634  N   ILE A 624      54.520  42.520  62.190  1.00  0.00           N
ATOM    635  HN  ILE A 624      55.130  42.170  61.480  1.00  0.00           H
ATOM    636  CA  ILE A 624      54.940  42.570  63.560  1.00  0.00           C
ATOM    637  HA  ILE A 624      54.090  42.330  64.170  1.00  0.00           H
ATOM    638  CB  ILE A 624      56.010  41.510  63.780  1.00  0.00           C
ATOM    639  HB  ILE A 624      56.730  41.440  62.940  1.00  0.00           H
ATOM    640  CG2 ILE A 624      56.810  41.750  65.080  1.00  0.00           C
ATOM    641 HG21 ILE A 624      56.040  42.010  65.840  1.00  0.00           H
ATOM    642 HG22 ILE A 624      57.450  42.660  64.960  1.00  0.00           H
ATOM    643 HG23 ILE A 624      57.470  40.920  65.420  1.00  0.00           H
ATOM    644  CG1 ILE A 624      55.370  40.070  63.920  1.00  0.00           C
ATOM    645 HG11 ILE A 624      54.610  40.180  63.120  1.00  0.00           H
ATOM    646 HG12 ILE A 624      54.850  39.900  64.880  1.00  0.00           H
ATOM    647  CD  ILE A 624      56.340  38.990  63.480  1.00  0.00           C
ATOM    648  HD1 ILE A 624      57.220  39.060  64.150  1.00  0.00           H
ATOM    649  HD2 ILE A 624      56.490  39.060  62.380  1.00  0.00           H
ATOM    650  HD3 ILE A 624      55.970  37.960  63.660  1.00  0.00           H
ATOM    651  C   ILE A 624      55.330  44.000  63.980  1.00  0.00           C
ATOM    652  O   ILE A 624      54.910  44.500  65.030  1.00  0.00           O
ATOM    653  N   THR A 625      56.090  44.810  63.170  1.00  0.00           N
ATOM    654  HN  THR A 625      56.250  44.560  62.230  1.00  0.00           H
ATOM    655  CA  THR A 625      56.460  46.190  63.530  1.00  0.00           C
ATOM    656  HA  THR A 625      57.000  46.120  64.470  1.00  0.00           H
ATOM    657  CB  THR A 625      57.460  46.890  62.520  1.00  0.00           C
ATOM    658  HB  THR A 625      56.880  47.040  61.580  1.00  0.00           H
ATOM    659  OG1 THR A 625      58.510  45.980  62.340  1.00  0.00           O
ATOM    660  HG1 THR A 625      58.200  45.180  61.910  1.00  0.00           H
ATOM    661  CG2 THR A 625      57.930  48.190  63.100  1.00  0.00           C
ATOM    662 HG21 THR A 625      57.150  48.970  63.170  1.00  0.00           H
ATOM    663 HG22 THR A 625      58.740  48.540  62.410  1.00  0.00           H
ATOM    664 HG23 THR A 625      58.360  47.870  64.070  1.00  0.00           H
ATOM    665  C   THR A 625      55.300  47.070  63.670  1.00  0.00           C
ATOM    666  O   THR A 625      55.110  47.720  64.740  1.00  0.00           O
ATOM    667  N   PHE A 626      54.400  46.980  62.730  1.00  0.00           N
ATOM    668  HN  PHE A 626      54.570  46.420  61.930  1.00  0.00           H
ATOM    669  CA  PHE A 626      53.070  47.520  62.840  1.00  0.00           C
ATOM    670  HA  PHE A 626      53.120  48.580  63.030  1.00  0.00           H
ATOM    671  CB  PHE A 626      52.170  47.490  61.550  1.00  0.00           C
ATOM    672  HB1 PHE A 626      51.090  47.410  61.760  1.00  0.00           H
ATOM    673  HB2 PHE A 626      52.290  46.530  61.000  1.00  0.00           H
ATOM    674  CG  PHE A 626      52.470  48.580  60.600  1.00  0.00           C
ATOM    675  CD1 PHE A 626      53.780  48.880  60.130  1.00  0.00           C
ATOM    676  HD1 PHE A 626      54.670  48.330  60.380  1.00  0.00           H
ATOM    677  CE1 PHE A 626      53.920  49.810  59.140  1.00  0.00           C
ATOM    678  HE1 PHE A 626      54.880  50.040  58.730  1.00  0.00           H
ATOM    679  CZ  PHE A 626      52.850  50.600  58.710  1.00  0.00           C
ATOM    680  HZ  PHE A 626      52.940  51.360  57.940  1.00  0.00           H
ATOM    681  CD2 PHE A 626      51.400  49.430  60.250  1.00  0.00           C
ATOM    682  HD2 PHE A 626      50.360  49.390  60.560  1.00  0.00           H
ATOM    683  CE2 PHE A 626      51.560  50.350  59.260  1.00  0.00           C
ATOM    684  HE2 PHE A 626      50.710  50.840  58.820  1.00  0.00           H
ATOM    685  C   PHE A 626      52.200  47.150  64.030  1.00  0.00           C
ATOM    686  O   PHE A 626      51.650  47.960  64.700  1.00  0.00           O
ATOM    687  N   GLY A 627      52.150  45.750  64.350  1.00  0.00           N
ATOM    688  HN  GLY A 627      52.610  45.070  63.790  1.00  0.00           H
ATOM    689  CA  GLY A 627      51.460  45.330  65.510  1.00  0.00           C
ATOM    690  HA1 GLY A 627      51.590  44.270  65.640  1.00  0.00           H
ATOM    691  HA2 GLY A 627      50.440  45.660  65.390  1.00  0.00           H
ATOM    692  C   GLY A 627      51.970  45.840  66.780  1.00  0.00           C
ATOM    693  O   GLY A 627      51.190  46.050  67.640  1.00  0.00           O
ATOM    694  N   GLY A 628      53.240  45.990  66.880  1.00  0.00           N
ATOM    695  HN  GLY A 628      53.830  45.880  66.080  1.00  0.00           H
ATOM    696  CA  GLY A 628      53.930  46.550  68.060  1.00  0.00           C
ATOM    697  HA1 GLY A 628      55.010  46.510  68.020  1.00  0.00           H
ATOM    698  HA2 GLY A 628      53.580  46.100  68.980  1.00  0.00           H
ATOM    699  C   GLY A 628      53.790  48.050  68.250  1.00  0.00           C
ATOM    700  O   GLY A 628      53.800  48.550  69.360  1.00  0.00           O
ATOM    701  N   LEU A 629      53.600  48.810  67.120  1.00  0.00           N
ATOM    702  HN  LEU A 629      53.740  48.310  66.260  1.00  0.00           H
ATOM    703  CA  LEU A 629      53.250  50.240  67.080  1.00  0.00           C
ATOM    704  HA  LEU A 629      53.940  50.810  67.680  1.00  0.00           H
ATOM    705  CB  LEU A 629      53.340  50.860  65.630  1.00  0.00           C
ATOM    706  HB1 LEU A 629      52.860  51.860  65.690  1.00  0.00           H
ATOM    707  HB2 LEU A 629      52.790  50.240  64.880  1.00  0.00           H
ATOM    708  CG  LEU A 629      54.790  51.090  65.130  1.00  0.00           C
ATOM    709  HG  LEU A 629      55.220  50.060  65.130  1.00  0.00           H
ATOM    710  CD1 LEU A 629      54.760  51.570  63.670  1.00  0.00           C
ATOM    711 HD11 LEU A 629      55.650  51.360  63.040  1.00  0.00           H
ATOM    712 HD12 LEU A 629      54.430  52.630  63.640  1.00  0.00           H
ATOM    713 HD13 LEU A 629      53.930  51.190  63.040  1.00  0.00           H
ATOM    714  CD2 LEU A 629      55.680  51.970  66.040  1.00  0.00           C
ATOM    715 HD21 LEU A 629      55.860  51.460  67.010  1.00  0.00           H
ATOM    716 HD22 LEU A 629      55.260  52.990  66.210  1.00  0.00           H
ATOM    717 HD23 LEU A 629      56.600  52.230  65.490  1.00  0.00           H
ATOM    718  C   LEU A 629      51.850  50.460  67.590  1.00  0.00           C
ATOM    719  O   LEU A 629      51.510  51.280  68.380  1.00  0.00           O
ATOM    720  N   LEU A 630      51.030  49.520  67.010  1.00  0.00           N
ATOM    721  HN  LEU A 630      51.400  48.830  66.400  1.00  0.00           H
ATOM    722  CA  LEU A 630      49.610  49.390  67.300  1.00  0.00           C
ATOM    723  HA  LEU A 630      49.270  50.420  67.210  1.00  0.00           H
ATOM    724  CB  LEU A 630      48.870  48.390  66.380  1.00  0.00           C
ATOM    725  HB1 LEU A 630      47.920  48.000  66.800  1.00  0.00           H
ATOM    726  HB2 LEU A 630      49.550  47.520  66.370  1.00  0.00           H
ATOM    727  CG  LEU A 630      48.470  48.970  65.010  1.00  0.00           C
ATOM    728  HG  LEU A 630      49.390  49.500  64.660  1.00  0.00           H
ATOM    729  CD1 LEU A 630      48.290  47.850  63.990  1.00  0.00           C
ATOM    730 HD11 LEU A 630      49.140  47.280  63.580  1.00  0.00           H
ATOM    731 HD12 LEU A 630      48.040  48.360  63.040  1.00  0.00           H
ATOM    732 HD13 LEU A 630      47.490  47.120  64.240  1.00  0.00           H
ATOM    733  CD2 LEU A 630      47.240  49.930  65.130  1.00  0.00           C
ATOM    734 HD21 LEU A 630      46.720  50.090  64.160  1.00  0.00           H
ATOM    735 HD22 LEU A 630      47.740  50.920  65.250  1.00  0.00           H
ATOM    736 HD23 LEU A 630      46.570  49.610  65.970  1.00  0.00           H
ATOM    737  C   LEU A 630      49.360  48.970  68.770  1.00  0.00           C
ATOM    738  O   LEU A 630      48.620  49.620  69.520  1.00  0.00           O
ATOM    739  N   GLY A 631      49.980  47.830  69.250  1.00  0.00           N
ATOM    740  HN  GLY A 631      50.310  47.130  68.630  1.00  0.00           H
ATOM    741  CA  GLY A 631      50.020  47.360  70.640  1.00  0.00           C
ATOM    742  HA1 GLY A 631      50.640  46.470  70.590  1.00  0.00           H
ATOM    743  HA2 GLY A 631      49.020  47.110  70.950  1.00  0.00           H
ATOM    744  C   GLY A 631      50.520  48.430  71.620  1.00  0.00           C
ATOM    745  O   GLY A 631      49.830  48.670  72.620  1.00  0.00           O
ATOM    746  N   GLU A 632      51.680  49.090  71.410  1.00  0.00           N
ATOM    747  HN  GLU A 632      52.310  48.900  70.660  1.00  0.00           H
ATOM    748  CA  GLU A 632      52.000  50.210  72.300  1.00  0.00           C
ATOM    749  HA  GLU A 632      51.990  49.930  73.340  1.00  0.00           H
ATOM    750  CB  GLU A 632      53.400  50.780  71.760  1.00  0.00           C
ATOM    751  HB1 GLU A 632      53.500  50.930  70.670  1.00  0.00           H
ATOM    752  HB2 GLU A 632      54.210  50.040  71.960  1.00  0.00           H
ATOM    753  CG  GLU A 632      53.840  52.070  72.400  1.00  0.00           C
ATOM    754  HG1 GLU A 632      53.440  52.240  73.430  1.00  0.00           H
ATOM    755  HG2 GLU A 632      53.530  52.880  71.710  1.00  0.00           H
ATOM    756  CD  GLU A 632      55.370  52.190  72.630  1.00  0.00           C
ATOM    757  OE1 GLU A 632      55.770  51.950  73.770  1.00  0.00           O
ATOM    758  OE2 GLU A 632      56.140  52.600  71.760  1.00  0.00           O
ATOM    759  C   GLU A 632      51.050  51.400  72.290  1.00  0.00           C
ATOM    760  O   GLU A 632      50.690  51.950  73.340  1.00  0.00           O
ATOM    761  N   ALA A 633      50.520  51.820  71.110  1.00  0.00           N
ATOM    762  HN  ALA A 633      50.590  51.380  70.230  1.00  0.00           H
ATOM    763  CA  ALA A 633      49.760  53.000  71.100  1.00  0.00           C
ATOM    764  HA  ALA A 633      50.130  53.720  71.810  1.00  0.00           H
ATOM    765  CB  ALA A 633      49.780  53.550  69.650  1.00  0.00           C
ATOM    766  HB1 ALA A 633      49.170  54.470  69.700  1.00  0.00           H
ATOM    767  HB2 ALA A 633      49.490  52.770  68.920  1.00  0.00           H
ATOM    768  HB3 ALA A 633      50.860  53.750  69.440  1.00  0.00           H
ATOM    769  C   ALA A 633      48.310  52.840  71.400  1.00  0.00           C
ATOM    770  O   ALA A 633      47.530  53.770  71.660  1.00  0.00           O
ATOM    771  N   THR A 634      47.800  51.530  71.520  1.00  0.00           N
ATOM    772  HN  THR A 634      48.270  50.740  71.130  1.00  0.00           H
ATOM    773  CA  THR A 634      46.440  51.280  72.040  1.00  0.00           C
ATOM    774  HA  THR A 634      45.830  52.150  71.920  1.00  0.00           H
ATOM    775  CB  THR A 634      45.690  50.240  71.090  1.00  0.00           C
ATOM    776  HB  THR A 634      44.720  50.040  71.610  1.00  0.00           H
ATOM    777  OG1 THR A 634      46.330  48.970  71.030  1.00  0.00           O
ATOM    778  HG1 THR A 634      46.970  49.070  70.320  1.00  0.00           H
ATOM    779  CG2 THR A 634      45.550  50.690  69.690  1.00  0.00           C
ATOM    780 HG21 THR A 634      45.020  51.660  69.610  1.00  0.00           H
ATOM    781 HG22 THR A 634      44.870  50.100  69.060  1.00  0.00           H
ATOM    782 HG23 THR A 634      46.520  50.790  69.160  1.00  0.00           H
ATOM    783  C   THR A 634      46.460  50.790  73.450  1.00  0.00           C
ATOM    784  O   THR A 634      45.440  50.400  74.010  1.00  0.00           O
ATOM    785  N   GLU A 635      47.680  50.910  74.080  1.00  0.00           N
ATOM    786  HN  GLU A 635      48.480  51.360  73.710  1.00  0.00           H
ATOM    787  CA  GLU A 635      47.850  50.290  75.410  1.00  0.00           C
ATOM    788  HA  GLU A 635      48.930  50.350  75.480  1.00  0.00           H
ATOM    789  CB  GLU A 635      47.320  51.340  76.540  1.00  0.00           C
ATOM    790  HB1 GLU A 635      47.580  50.910  77.520  1.00  0.00           H
ATOM    791  HB2 GLU A 635      46.220  51.350  76.390  1.00  0.00           H
ATOM    792  CG  GLU A 635      47.790  52.830  76.340  1.00  0.00           C
ATOM    793  HG1 GLU A 635      47.680  53.090  75.270  1.00  0.00           H
ATOM    794  HG2 GLU A 635      48.900  52.780  76.400  1.00  0.00           H
ATOM    795  CD  GLU A 635      47.350  53.970  77.190  1.00  0.00           C
ATOM    796  OE1 GLU A 635      47.980  54.170  78.270  1.00  0.00           O
ATOM    797  OE2 GLU A 635      46.390  54.600  76.740  1.00  0.00           O
ATOM    798  C   GLU A 635      47.500  48.790  75.560  1.00  0.00           C
ATOM    799  O   GLU A 635      47.200  48.310  76.650  1.00  0.00           O
ATOM    800  N   GLY A 636      47.790  48.060  74.520  1.00  0.00           N
ATOM    801  HN  GLY A 636      48.190  48.520  73.730  1.00  0.00           H
ATOM    802  CA  GLY A 636      47.750  46.600  74.550  1.00  0.00           C
ATOM    803  HA1 GLY A 636      47.870  46.330  75.580  1.00  0.00           H
ATOM    804  HA2 GLY A 636      48.570  46.270  73.920  1.00  0.00           H
ATOM    805  C   GLY A 636      46.480  45.960  74.070  1.00  0.00           C
ATOM    806  O   GLY A 636      46.110  44.840  74.440  1.00  0.00           O
ATOM    807  N   ARG A 637      45.650  46.760  73.340  1.00  0.00           N
ATOM    808  HN  ARG A 637      46.000  47.660  73.080  1.00  0.00           H
ATOM    809  CA  ARG A 637      44.310  46.260  72.880  1.00  0.00           C
ATOM    810  HA  ARG A 637      44.120  45.300  73.360  1.00  0.00           H
ATOM    811  CB  ARG A 637      43.160  47.310  73.020  1.00  0.00           C
ATOM    812  HB1 ARG A 637      42.280  47.030  72.400  1.00  0.00           H
ATOM    813  HB2 ARG A 637      43.530  48.300  72.670  1.00  0.00           H
ATOM    814  CG  ARG A 637      42.670  47.620  74.490  1.00  0.00           C
ATOM    815  HG1 ARG A 637      42.090  46.760  74.890  1.00  0.00           H
ATOM    816  HG2 ARG A 637      41.950  48.460  74.400  1.00  0.00           H
ATOM    817  CD  ARG A 637      43.790  47.770  75.550  1.00  0.00           C
ATOM    818  HD1 ARG A 637      44.700  48.380  75.360  1.00  0.00           H
ATOM    819  HD2 ARG A 637      44.140  46.730  75.720  1.00  0.00           H
ATOM    820  NE  ARG A 637      43.130  48.310  76.790  1.00  0.00           N
ATOM    821  HE  ARG A 637      42.400  47.820  77.260  1.00  0.00           H
ATOM    822  CZ  ARG A 637      43.010  49.570  77.030  1.00  0.00           C
ATOM    823  NH1 ARG A 637      43.780  50.430  76.430  1.00  0.00           N
ATOM    824 HH11 ARG A 637      43.850  51.340  76.840  1.00  0.00           H
ATOM    825 HH12 ARG A 637      44.310  50.190  75.630  1.00  0.00           H
ATOM    826  NH2 ARG A 637      42.260  49.970  78.080  1.00  0.00           N
ATOM    827 HH21 ARG A 637      41.610  49.240  78.270  1.00  0.00           H
ATOM    828 HH22 ARG A 637      41.840  50.880  78.140  1.00  0.00           H
ATOM    829  C   ARG A 637      44.380  45.830  71.410  1.00  0.00           C
ATOM    830  O   ARG A 637      43.450  45.190  70.840  1.00  0.00           O
ATOM    831  N   LEU A 638      45.500  46.030  70.730  1.00  0.00           N
ATOM    832  HN  LEU A 638      46.230  46.660  71.010  1.00  0.00           H
ATOM    833  CA  LEU A 638      45.800  45.360  69.490  1.00  0.00           C
ATOM    834  HA  LEU A 638      45.070  44.590  69.290  1.00  0.00           H
ATOM    835  CB  LEU A 638      45.730  46.270  68.220  1.00  0.00           C
ATOM    836  HB1 LEU A 638      46.020  45.620  67.360  1.00  0.00           H
ATOM    837  HB2 LEU A 638      46.390  47.140  68.410  1.00  0.00           H
ATOM    838  CG  LEU A 638      44.380  46.920  67.850  1.00  0.00           C
ATOM    839  HG  LEU A 638      44.070  47.530  68.730  1.00  0.00           H
ATOM    840  CD1 LEU A 638      44.550  47.810  66.660  1.00  0.00           C
ATOM    841 HD11 LEU A 638      45.300  48.580  66.910  1.00  0.00           H
ATOM    842 HD12 LEU A 638      43.630  48.340  66.360  1.00  0.00           H
ATOM    843 HD13 LEU A 638      44.750  47.240  65.720  1.00  0.00           H
ATOM    844  CD2 LEU A 638      43.270  45.960  67.540  1.00  0.00           C
ATOM    845 HD21 LEU A 638      42.290  46.470  67.440  1.00  0.00           H
ATOM    846 HD22 LEU A 638      43.150  45.220  68.350  1.00  0.00           H
ATOM    847 HD23 LEU A 638      43.460  45.400  66.590  1.00  0.00           H
ATOM    848  C   LEU A 638      47.130  44.860  69.830  1.00  0.00           C
ATOM    849  O   LEU A 638      47.730  45.340  70.780  1.00  0.00           O
ATOM    850  N   SER A 639      47.700  43.800  69.110  1.00  0.00           N
ATOM    851  HN  SER A 639      47.250  43.340  68.360  1.00  0.00           H
ATOM    852  CA  SER A 639      49.130  43.420  69.440  1.00  0.00           C
ATOM    853  HA  SER A 639      49.770  44.260  69.680  1.00  0.00           H
ATOM    854  CB  SER A 639      49.270  42.360  70.620  1.00  0.00           C
ATOM    855  HB1 SER A 639      48.820  42.650  71.600  1.00  0.00           H
ATOM    856  HB2 SER A 639      50.260  42.000  70.960  1.00  0.00           H
ATOM    857  OG  SER A 639      48.620  41.160  70.290  1.00  0.00           O
ATOM    858  HG1 SER A 639      47.720  41.160  70.630  1.00  0.00           H
ATOM    859  C   SER A 639      49.780  42.910  68.230  1.00  0.00           C
ATOM    860  O   SER A 639      49.120  42.710  67.220  1.00  0.00           O
ATOM    861  N   ALA A 640      51.060  42.630  68.350  1.00  0.00           N
ATOM    862  HN  ALA A 640      51.440  42.890  69.230  1.00  0.00           H
ATOM    863  CA  ALA A 640      51.900  41.790  67.430  1.00  0.00           C
ATOM    864  HA  ALA A 640      51.860  42.220  66.440  1.00  0.00           H
ATOM    865  CB  ALA A 640      53.370  41.860  68.020  1.00  0.00           C
ATOM    866  HB1 ALA A 640      53.710  42.890  67.800  1.00  0.00           H
ATOM    867  HB2 ALA A 640      53.970  41.080  67.490  1.00  0.00           H
ATOM    868  HB3 ALA A 640      53.430  41.780  69.120  1.00  0.00           H
ATOM    869  C   ALA A 640      51.380  40.370  67.170  1.00  0.00           C
ATOM    870  O   ALA A 640      51.190  39.910  66.100  1.00  0.00           O
ATOM    871  N   ILE A 641      51.040  39.640  68.280  1.00  0.00           N
ATOM    872  HN  ILE A 641      51.110  40.080  69.180  1.00  0.00           H
ATOM    873  CA  ILE A 641      50.530  38.260  68.230  1.00  0.00           C
ATOM    874  HA  ILE A 641      51.220  37.660  67.640  1.00  0.00           H
ATOM    875  CB  ILE A 641      50.590  37.510  69.580  1.00  0.00           C
ATOM    876  HB  ILE A 641      50.020  38.040  70.370  1.00  0.00           H
ATOM    877  CG2 ILE A 641      49.940  36.130  69.440  1.00  0.00           C
ATOM    878 HG21 ILE A 641      50.400  35.600  68.580  1.00  0.00           H
ATOM    879 HG22 ILE A 641      48.860  36.270  69.230  1.00  0.00           H
ATOM    880 HG23 ILE A 641      50.060  35.480  70.330  1.00  0.00           H
ATOM    881  CG1 ILE A 641      52.070  37.360  70.100  1.00  0.00           C
ATOM    882 HG11 ILE A 641      52.720  38.220  69.860  1.00  0.00           H
ATOM    883 HG12 ILE A 641      52.380  36.420  69.600  1.00  0.00           H
ATOM    884  CD  ILE A 641      52.110  37.210  71.590  1.00  0.00           C
ATOM    885  HD1 ILE A 641      53.110  36.970  72.000  1.00  0.00           H
ATOM    886  HD2 ILE A 641      51.540  36.330  71.960  1.00  0.00           H
ATOM    887  HD3 ILE A 641      51.720  38.130  72.100  1.00  0.00           H
ATOM    888  C   ILE A 641      49.230  38.200  67.590  1.00  0.00           C
ATOM    889  O   ILE A 641      48.950  37.500  66.650  1.00  0.00           O
ATOM    890  N   GLU A 642      48.360  39.120  68.060  1.00  0.00           N
ATOM    891  HN  GLU A 642      48.610  39.650  68.870  1.00  0.00           H
ATOM    892  CA  GLU A 642      47.070  39.310  67.490  1.00  0.00           C
ATOM    893  HA  GLU A 642      46.400  38.450  67.510  1.00  0.00           H
ATOM    894  CB  GLU A 642      46.280  40.260  68.330  1.00  0.00           C
ATOM    895  HB1 GLU A 642      45.310  40.460  67.830  1.00  0.00           H
ATOM    896  HB2 GLU A 642      46.770  41.240  68.490  1.00  0.00           H
ATOM    897  CG  GLU A 642      45.890  39.650  69.700  1.00  0.00           C
ATOM    898  HG1 GLU A 642      46.600  38.890  70.080  1.00  0.00           H
ATOM    899  HG2 GLU A 642      44.980  39.050  69.510  1.00  0.00           H
ATOM    900  CD  GLU A 642      45.490  40.610  70.720  1.00  0.00           C
ATOM    901  OE1 GLU A 642      44.420  41.250  70.730  1.00  0.00           O
ATOM    902  OE2 GLU A 642      46.320  40.780  71.650  1.00  0.00           O
ATOM    903  C   GLU A 642      46.990  39.670  66.020  1.00  0.00           C
ATOM    904  O   GLU A 642      46.290  39.160  65.210  1.00  0.00           O
ATOM    905  N   SER A 643      47.890  40.640  65.620  1.00  0.00           N
ATOM    906  HN  SER A 643      48.380  41.190  66.290  1.00  0.00           H
ATOM    907  CA  SER A 643      48.190  40.990  64.190  1.00  0.00           C
ATOM    908  HA  SER A 643      47.290  41.490  63.840  1.00  0.00           H
ATOM    909  CB  SER A 643      49.300  42.040  64.040  1.00  0.00           C
ATOM    910  HB1 SER A 643      49.600  42.280  62.990  1.00  0.00           H
ATOM    911  HB2 SER A 643      50.200  41.770  64.620  1.00  0.00           H
ATOM    912  OG  SER A 643      48.880  43.310  64.640  1.00  0.00           O
ATOM    913  HG1 SER A 643      48.730  43.110  65.560  1.00  0.00           H
ATOM    914  C   SER A 643      48.430  39.780  63.300  1.00  0.00           C
ATOM    915  O   SER A 643      47.890  39.750  62.190  1.00  0.00           O
ATOM    916  N   LEU A 644      49.300  38.840  63.710  1.00  0.00           N
ATOM    917  HN  LEU A 644      49.850  38.960  64.530  1.00  0.00           H
ATOM    918  CA  LEU A 644      49.650  37.620  62.990  1.00  0.00           C
ATOM    919  HA  LEU A 644      49.870  37.990  62.010  1.00  0.00           H
ATOM    920  CB  LEU A 644      50.830  36.840  63.790  1.00  0.00           C
ATOM    921  HB1 LEU A 644      51.050  35.900  63.230  1.00  0.00           H
ATOM    922  HB2 LEU A 644      50.360  36.630  64.770  1.00  0.00           H
ATOM    923  CG  LEU A 644      52.160  37.640  63.800  1.00  0.00           C
ATOM    924  HG  LEU A 644      52.000  38.590  64.360  1.00  0.00           H
ATOM    925  CD1 LEU A 644      53.190  36.920  64.740  1.00  0.00           C
ATOM    926 HD11 LEU A 644      52.790  36.520  65.700  1.00  0.00           H
ATOM    927 HD12 LEU A 644      54.000  37.640  65.000  1.00  0.00           H
ATOM    928 HD13 LEU A 644      53.770  36.110  64.230  1.00  0.00           H
ATOM    929  CD2 LEU A 644      52.710  37.910  62.390  1.00  0.00           C
ATOM    930 HD21 LEU A 644      52.650  36.990  61.760  1.00  0.00           H
ATOM    931 HD22 LEU A 644      53.670  38.480  62.350  1.00  0.00           H
ATOM    932 HD23 LEU A 644      52.020  38.600  61.860  1.00  0.00           H
ATOM    933  C   LEU A 644      48.450  36.610  62.820  1.00  0.00           C
ATOM    934  O   LEU A 644      48.240  36.160  61.710  1.00  0.00           O
ATOM    935  N   PHE A 645      47.690  36.340  63.820  1.00  0.00           N
ATOM    936  HN  PHE A 645      47.890  36.850  64.660  1.00  0.00           H
ATOM    937  CA  PHE A 645      46.390  35.660  63.820  1.00  0.00           C
ATOM    938  HA  PHE A 645      46.580  34.680  63.380  1.00  0.00           H
ATOM    939  CB  PHE A 645      45.920  35.460  65.290  1.00  0.00           C
ATOM    940  HB1 PHE A 645      45.890  36.440  65.820  1.00  0.00           H
ATOM    941  HB2 PHE A 645      46.560  34.750  65.870  1.00  0.00           H
ATOM    942  CG  PHE A 645      44.490  34.990  65.440  1.00  0.00           C
ATOM    943  CD1 PHE A 645      44.190  33.670  64.990  1.00  0.00           C
ATOM    944  HD1 PHE A 645      44.960  33.060  64.560  1.00  0.00           H
ATOM    945  CE1 PHE A 645      42.850  33.200  65.020  1.00  0.00           C
ATOM    946  HE1 PHE A 645      42.530  32.240  64.610  1.00  0.00           H
ATOM    947  CZ  PHE A 645      41.910  34.070  65.620  1.00  0.00           C
ATOM    948  HZ  PHE A 645      40.880  33.740  65.710  1.00  0.00           H
ATOM    949  CD2 PHE A 645      43.540  35.760  66.110  1.00  0.00           C
ATOM    950  HD2 PHE A 645      43.810  36.710  66.550  1.00  0.00           H
ATOM    951  CE2 PHE A 645      42.290  35.260  66.290  1.00  0.00           C
ATOM    952  HE2 PHE A 645      41.460  35.880  66.580  1.00  0.00           H
ATOM    953  C   PHE A 645      45.370  36.300  62.960  1.00  0.00           C
ATOM    954  O   PHE A 645      44.650  35.610  62.210  1.00  0.00           O
ATOM    955  N   GLY A 646      45.280  37.600  63.040  1.00  0.00           N
ATOM    956  HN  GLY A 646      45.760  38.020  63.820  1.00  0.00           H
ATOM    957  CA  GLY A 646      44.420  38.400  62.240  1.00  0.00           C
ATOM    958  HA1 GLY A 646      44.660  39.410  62.540  1.00  0.00           H
ATOM    959  HA2 GLY A 646      43.390  38.170  62.460  1.00  0.00           H
ATOM    960  C   GLY A 646      44.620  38.300  60.810  1.00  0.00           C
ATOM    961  O   GLY A 646      43.710  38.190  60.000  1.00  0.00           O
ATOM    962  N   ALA A 647      45.920  38.340  60.520  1.00  0.00           N
ATOM    963  HN  ALA A 647      46.650  38.430  61.190  1.00  0.00           H
ATOM    964  CA  ALA A 647      46.420  38.470  59.130  1.00  0.00           C
ATOM    965  HA  ALA A 647      45.890  39.250  58.600  1.00  0.00           H
ATOM    966  CB  ALA A 647      47.920  38.800  59.010  1.00  0.00           C
ATOM    967  HB1 ALA A 647      48.450  38.080  59.660  1.00  0.00           H
ATOM    968  HB2 ALA A 647      48.110  39.830  59.330  1.00  0.00           H
ATOM    969  HB3 ALA A 647      48.320  38.630  57.980  1.00  0.00           H
ATOM    970  C   ALA A 647      46.140  37.180  58.380  1.00  0.00           C
ATOM    971  O   ALA A 647      45.800  37.140  57.180  1.00  0.00           O
ATOM    972  N   SER A 648      46.300  36.070  59.120  1.00  0.00           N
ATOM    973  HN  SER A 648      46.700  36.240  60.020  1.00  0.00           H
ATOM    974  CA  SER A 648      46.090  34.760  58.730  1.00  0.00           C
ATOM    975  HA  SER A 648      46.630  34.680  57.800  1.00  0.00           H
ATOM    976  CB  SER A 648      46.680  33.780  59.760  1.00  0.00           C
ATOM    977  HB1 SER A 648      46.030  33.750  60.650  1.00  0.00           H
ATOM    978  HB2 SER A 648      47.700  33.970  60.170  1.00  0.00           H
ATOM    979  OG  SER A 648      46.450  32.410  59.320  1.00  0.00           O
ATOM    980  HG1 SER A 648      47.180  32.060  58.790  1.00  0.00           H
ATOM    981  C   SER A 648      44.640  34.460  58.430  1.00  0.00           C
ATOM    982  O   SER A 648      44.290  33.890  57.400  1.00  0.00           O
ATOM    983  N   LEU A 649      43.700  34.830  59.380  1.00  0.00           N
ATOM    984  HN  LEU A 649      44.110  35.260  60.180  1.00  0.00           H
ATOM    985  CA  LEU A 649      42.230  34.750  59.250  1.00  0.00           C
ATOM    986  HA  LEU A 649      41.950  33.730  59.050  1.00  0.00           H
ATOM    987  CB  LEU A 649      41.470  35.050  60.590  1.00  0.00           C
ATOM    988  HB1 LEU A 649      41.990  35.930  61.010  1.00  0.00           H
ATOM    989  HB2 LEU A 649      41.650  34.220  61.300  1.00  0.00           H
ATOM    990  CG  LEU A 649      39.950  35.200  60.630  1.00  0.00           C
ATOM    991  HG  LEU A 649      39.450  34.840  59.700  1.00  0.00           H
ATOM    992  CD1 LEU A 649      39.350  34.590  61.900  1.00  0.00           C
ATOM    993 HD11 LEU A 649      39.530  33.500  62.040  1.00  0.00           H
ATOM    994 HD12 LEU A 649      38.250  34.690  61.960  1.00  0.00           H
ATOM    995 HD13 LEU A 649      39.830  35.110  62.760  1.00  0.00           H
ATOM    996  CD2 LEU A 649      39.600  36.700  60.660  1.00  0.00           C
ATOM    997 HD21 LEU A 649      38.510  36.770  60.870  1.00  0.00           H
ATOM    998 HD22 LEU A 649      39.900  37.250  59.750  1.00  0.00           H
ATOM    999 HD23 LEU A 649      40.220  37.240  61.400  1.00  0.00           H
ATOM   1000  C   LEU A 649      41.670  35.520  58.070  1.00  0.00           C
ATOM   1001  O   LEU A 649      40.930  35.070  57.200  1.00  0.00           O
ATOM   1002  N   THR A 650      42.100  36.770  57.960  1.00  0.00           N
ATOM   1003  HN  THR A 650      42.720  37.110  58.660  1.00  0.00           H
ATOM   1004  CA  THR A 650      41.550  37.650  56.840  1.00  0.00           C
ATOM   1005  HA  THR A 650      40.480  37.570  56.770  1.00  0.00           H
ATOM   1006  CB  THR A 650      41.840  39.120  57.080  1.00  0.00           C
ATOM   1007  HB  THR A 650      41.450  39.780  56.290  1.00  0.00           H
ATOM   1008  OG1 THR A 650      43.180  39.470  57.410  1.00  0.00           O
ATOM   1009  HG1 THR A 650      43.350  39.110  58.290  1.00  0.00           H
ATOM   1010  CG2 THR A 650      40.970  39.560  58.310  1.00  0.00           C
ATOM   1011 HG21 THR A 650      40.810  40.660  58.240  1.00  0.00           H
ATOM   1012 HG22 THR A 650      41.380  39.270  59.300  1.00  0.00           H
ATOM   1013 HG23 THR A 650      39.970  39.100  58.260  1.00  0.00           H
ATOM   1014  C   THR A 650      42.140  37.220  55.500  1.00  0.00           C
ATOM   1015  O   THR A 650      41.440  37.300  54.480  1.00  0.00           O
ATOM   1016  N   GLY A 651      43.450  36.880  55.440  1.00  0.00           N
ATOM   1017  HN  GLY A 651      43.990  36.940  56.280  1.00  0.00           H
ATOM   1018  CA  GLY A 651      44.070  36.370  54.240  1.00  0.00           C
ATOM   1019  HA1 GLY A 651      45.130  36.250  54.420  1.00  0.00           H
ATOM   1020  HA2 GLY A 651      43.840  36.990  53.390  1.00  0.00           H
ATOM   1021  C   GLY A 651      43.550  35.090  53.680  1.00  0.00           C
ATOM   1022  O   GLY A 651      43.530  34.830  52.480  1.00  0.00           O
ATOM   1023  N   ILE A 652      43.360  34.060  54.560  1.00  0.00           N
ATOM   1024  HN  ILE A 652      43.590  34.260  55.500  1.00  0.00           H
ATOM   1025  CA  ILE A 652      42.930  32.650  54.180  1.00  0.00           C
ATOM   1026  HA  ILE A 652      43.650  32.250  53.480  1.00  0.00           H
ATOM   1027  CB  ILE A 652      42.930  31.630  55.360  1.00  0.00           C
ATOM   1028  HB  ILE A 652      43.890  31.690  55.910  1.00  0.00           H
ATOM   1029  CG2 ILE A 652      41.930  31.840  56.470  1.00  0.00           C
ATOM   1030 HG21 ILE A 652      41.910  31.070  57.280  1.00  0.00           H
ATOM   1031 HG22 ILE A 652      40.920  31.990  56.040  1.00  0.00           H
ATOM   1032 HG23 ILE A 652      42.170  32.760  57.060  1.00  0.00           H
ATOM   1033  CG1 ILE A 652      42.770  30.220  54.820  1.00  0.00           C
ATOM   1034 HG11 ILE A 652      41.910  30.170  54.120  1.00  0.00           H
ATOM   1035 HG12 ILE A 652      42.690  29.480  55.640  1.00  0.00           H
ATOM   1036  CD  ILE A 652      44.020  29.670  54.100  1.00  0.00           C
ATOM   1037  HD1 ILE A 652      44.350  30.250  53.210  1.00  0.00           H
ATOM   1038  HD2 ILE A 652      43.740  28.660  53.730  1.00  0.00           H
ATOM   1039  HD3 ILE A 652      44.860  29.520  54.810  1.00  0.00           H
ATOM   1040  C   ILE A 652      41.500  32.720  53.510  1.00  0.00           C
ATOM   1041  O   ILE A 652      41.390  32.070  52.480  1.00  0.00           O
ATOM   1042  N   ALA A 653      40.540  33.470  54.090  1.00  0.00           N
ATOM   1043  HN  ALA A 653      40.810  33.870  54.960  1.00  0.00           H
ATOM   1044  CA  ALA A 653      39.170  33.650  53.570  1.00  0.00           C
ATOM   1045  HA  ALA A 653      38.770  32.680  53.340  1.00  0.00           H
ATOM   1046  CB  ALA A 653      38.350  34.370  54.640  1.00  0.00           C
ATOM   1047  HB1 ALA A 653      37.270  34.450  54.360  1.00  0.00           H
ATOM   1048  HB2 ALA A 653      38.890  35.310  54.880  1.00  0.00           H
ATOM   1049  HB3 ALA A 653      38.390  33.740  55.560  1.00  0.00           H
ATOM   1050  C   ALA A 653      39.240  34.390  52.190  1.00  0.00           C
ATOM   1051  O   ALA A 653      38.660  34.020  51.170  1.00  0.00           O
ATOM   1052  N   TYR A 654      40.060  35.430  52.130  1.00  0.00           N
ATOM   1053  HN  TYR A 654      40.620  35.710  52.910  1.00  0.00           H
ATOM   1054  CA  TYR A 654      40.310  36.100  50.930  1.00  0.00           C
ATOM   1055  HA  TYR A 654      39.410  36.340  50.380  1.00  0.00           H
ATOM   1056  CB  TYR A 654      41.030  37.440  51.360  1.00  0.00           C
ATOM   1057  HB1 TYR A 654      41.990  37.250  51.910  1.00  0.00           H
ATOM   1058  HB2 TYR A 654      40.390  38.010  52.060  1.00  0.00           H
ATOM   1059  CG  TYR A 654      41.410  38.390  50.250  1.00  0.00           C
ATOM   1060  CD1 TYR A 654      42.690  38.300  49.670  1.00  0.00           C
ATOM   1061  HD1 TYR A 654      43.260  37.390  49.790  1.00  0.00           H
ATOM   1062  CE1 TYR A 654      43.320  39.330  48.940  1.00  0.00           C
ATOM   1063  HE1 TYR A 654      44.290  39.190  48.500  1.00  0.00           H
ATOM   1064  CZ  TYR A 654      42.530  40.480  48.760  1.00  0.00           C
ATOM   1065  OH  TYR A 654      43.010  41.630  48.150  1.00  0.00           O
ATOM   1066  HH  TYR A 654      43.930  41.650  48.430  1.00  0.00           H
ATOM   1067  CD2 TYR A 654      40.600  39.510  49.980  1.00  0.00           C
ATOM   1068  HD2 TYR A 654      39.640  39.660  50.440  1.00  0.00           H
ATOM   1069  CE2 TYR A 654      41.200  40.530  49.260  1.00  0.00           C
ATOM   1070  HE2 TYR A 654      40.810  41.540  49.250  1.00  0.00           H
ATOM   1071  C   TYR A 654      41.000  35.210  49.830  1.00  0.00           C
ATOM   1072  O   TYR A 654      40.380  34.840  48.810  1.00  0.00           O
ATOM   1073  N   SER A 655      42.260  34.700  50.050  1.00  0.00           N
ATOM   1074  HN  SER A 655      42.740  35.000  50.870  1.00  0.00           H
ATOM   1075  CA  SER A 655      43.160  34.190  49.000  1.00  0.00           C
ATOM   1076  HA  SER A 655      43.350  34.990  48.300  1.00  0.00           H
ATOM   1077  CB  SER A 655      44.570  33.720  49.630  1.00  0.00           C
ATOM   1078  HB1 SER A 655      45.120  33.110  48.880  1.00  0.00           H
ATOM   1079  HB2 SER A 655      44.420  32.970  50.450  1.00  0.00           H
ATOM   1080  OG  SER A 655      45.390  34.850  50.010  1.00  0.00           O
ATOM   1081  HG1 SER A 655      45.750  34.580  50.850  1.00  0.00           H
ATOM   1082  C   SER A 655      42.520  33.050  48.270  1.00  0.00           C
ATOM   1083  O   SER A 655      42.550  32.830  47.090  1.00  0.00           O
ATOM   1084  N   LEU A 656      41.800  32.250  49.100  1.00  0.00           N
ATOM   1085  HN  LEU A 656      41.780  32.580  50.040  1.00  0.00           H
ATOM   1086  CA  LEU A 656      40.950  31.150  48.700  1.00  0.00           C
ATOM   1087  HA  LEU A 656      41.530  30.440  48.120  1.00  0.00           H
ATOM   1088  CB  LEU A 656      40.630  30.280  49.930  1.00  0.00           C
ATOM   1089  HB1 LEU A 656      39.910  30.930  50.480  1.00  0.00           H
ATOM   1090  HB2 LEU A 656      41.480  30.010  50.600  1.00  0.00           H
ATOM   1091  CG  LEU A 656      39.840  29.000  49.640  1.00  0.00           C
ATOM   1092  HG  LEU A 656      38.950  29.300  49.030  1.00  0.00           H
ATOM   1093  CD1 LEU A 656      40.530  27.770  48.910  1.00  0.00           C
ATOM   1094 HD11 LEU A 656      39.910  26.850  48.950  1.00  0.00           H
ATOM   1095 HD12 LEU A 656      41.550  27.510  49.280  1.00  0.00           H
ATOM   1096 HD13 LEU A 656      40.720  28.120  47.870  1.00  0.00           H
ATOM   1097  CD2 LEU A 656      39.310  28.330  50.950  1.00  0.00           C
ATOM   1098 HD21 LEU A 656      38.760  27.430  50.610  1.00  0.00           H
ATOM   1099 HD22 LEU A 656      38.580  28.980  51.490  1.00  0.00           H
ATOM   1100 HD23 LEU A 656      40.180  28.070  51.580  1.00  0.00           H
ATOM   1101  C   LEU A 656      39.770  31.370  47.810  1.00  0.00           C
ATOM   1102  O   LEU A 656      39.610  30.570  46.920  1.00  0.00           O
ATOM   1103  N   PHE A 657      38.990  32.540  47.800  1.00  0.00           N
ATOM   1104  HN  PHE A 657      39.240  33.110  48.580  1.00  0.00           H
ATOM   1105  CA  PHE A 657      37.790  32.830  47.050  1.00  0.00           C
ATOM   1106  HA  PHE A 657      37.650  32.050  46.340  1.00  0.00           H
ATOM   1107  CB  PHE A 657      36.550  32.930  48.050  1.00  0.00           C
ATOM   1108  HB1 PHE A 657      35.670  33.380  47.560  1.00  0.00           H
ATOM   1109  HB2 PHE A 657      36.750  33.720  48.820  1.00  0.00           H
ATOM   1110  CG  PHE A 657      36.230  31.680  48.840  1.00  0.00           C
ATOM   1111  CD1 PHE A 657      35.680  30.590  48.280  1.00  0.00           C
ATOM   1112  HD1 PHE A 657      35.580  30.630  47.200  1.00  0.00           H
ATOM   1113  CE1 PHE A 657      35.460  29.400  48.960  1.00  0.00           C
ATOM   1114  HE1 PHE A 657      35.230  28.550  48.330  1.00  0.00           H
ATOM   1115  CZ  PHE A 657      35.650  29.350  50.340  1.00  0.00           C
ATOM   1116  HZ  PHE A 657      35.390  28.470  50.920  1.00  0.00           H
ATOM   1117  CD2 PHE A 657      36.400  31.670  50.250  1.00  0.00           C
ATOM   1118  HD2 PHE A 657      36.690  32.570  50.780  1.00  0.00           H
ATOM   1119  CE2 PHE A 657      36.090  30.510  50.980  1.00  0.00           C
ATOM   1120  HE2 PHE A 657      36.220  30.590  52.040  1.00  0.00           H
ATOM   1121  C   PHE A 657      37.920  34.160  46.350  1.00  0.00           C
ATOM   1122  O   PHE A 657      37.150  34.400  45.390  1.00  0.00           O
ATOM   1123  N   ALA A 658      38.810  35.060  46.640  1.00  0.00           N
ATOM   1124  HN  ALA A 658      39.430  34.800  47.370  1.00  0.00           H
ATOM   1125  CA  ALA A 658      39.090  36.330  45.970  1.00  0.00           C
ATOM   1126  HA  ALA A 658      38.180  36.920  46.020  1.00  0.00           H
ATOM   1127  CB  ALA A 658      40.250  37.040  46.740  1.00  0.00           C
ATOM   1128  HB1 ALA A 658      40.770  37.790  46.110  1.00  0.00           H
ATOM   1129  HB2 ALA A 658      41.020  36.270  46.910  1.00  0.00           H
ATOM   1130  HB3 ALA A 658      39.920  37.520  47.690  1.00  0.00           H
ATOM   1131  C   ALA A 658      39.470  36.190  44.550  1.00  0.00           C
ATOM   1132  O   ALA A 658      40.050  35.230  44.190  1.00  0.00           O
ATOM   1133  N   GLY A 659      39.100  37.150  43.660  1.00  0.00           N
ATOM   1134  HN  GLY A 659      38.690  37.970  44.040  1.00  0.00           H
ATOM   1135  CA  GLY A 659      39.330  37.140  42.250  1.00  0.00           C
ATOM   1136  HA1 GLY A 659      38.620  37.820  41.790  1.00  0.00           H
ATOM   1137  HA2 GLY A 659      39.150  36.120  41.980  1.00  0.00           H
ATOM   1138  C   GLY A 659      40.730  37.430  41.780  1.00  0.00           C
ATOM   1139  O   GLY A 659      41.190  36.870  40.770  1.00  0.00           O
ATOM   1140  N   GLN A 660      41.470  38.240  42.520  1.00  0.00           N
ATOM   1141  HN  GLN A 660      41.090  38.510  43.400  1.00  0.00           H
ATOM   1142  CA  GLN A 660      42.870  38.540  42.240  1.00  0.00           C
ATOM   1143  HA  GLN A 660      43.250  37.930  41.420  1.00  0.00           H
ATOM   1144  CB  GLN A 660      43.110  40.050  41.860  1.00  0.00           C
ATOM   1145  HB1 GLN A 660      42.530  40.690  42.570  1.00  0.00           H
ATOM   1146  HB2 GLN A 660      42.710  40.180  40.840  1.00  0.00           H
ATOM   1147  CG  GLN A 660      44.510  40.760  41.770  1.00  0.00           C
ATOM   1148  HG1 GLN A 660      44.900  41.040  42.770  1.00  0.00           H
ATOM   1149  HG2 GLN A 660      44.430  41.700  41.190  1.00  0.00           H
ATOM   1150  CD  GLN A 660      45.490  39.860  41.090  1.00  0.00           C
ATOM   1151  OE1 GLN A 660      46.130  39.040  41.760  1.00  0.00           O
ATOM   1152  NE2 GLN A 660      45.730  40.010  39.770  1.00  0.00           N
ATOM   1153 HE21 GLN A 660      45.260  40.750  39.310  1.00  0.00           H
ATOM   1154 HE22 GLN A 660      46.620  39.680  39.450  1.00  0.00           H
ATOM   1155  C   GLN A 660      43.620  38.210  43.490  1.00  0.00           C
ATOM   1156  O   GLN A 660      43.370  38.860  44.510  1.00  0.00           O
ATOM   1157  N   PRO A 661      44.560  37.210  43.520  1.00  0.00           N
ATOM   1158  CD  PRO A 661      44.650  36.100  42.540  1.00  0.00           C
ATOM   1159  HD1 PRO A 661      45.220  36.400  41.640  1.00  0.00           H
ATOM   1160  HD2 PRO A 661      43.610  35.810  42.280  1.00  0.00           H
ATOM   1161  CA  PRO A 661      45.040  36.680  44.840  1.00  0.00           C
ATOM   1162  HA  PRO A 661      44.400  37.090  45.610  1.00  0.00           H
ATOM   1163  CB  PRO A 661      44.790  35.160  44.740  1.00  0.00           C
ATOM   1164  HB1 PRO A 661      43.760  34.800  44.910  1.00  0.00           H
ATOM   1165  HB2 PRO A 661      45.350  34.560  45.480  1.00  0.00           H
ATOM   1166  CG  PRO A 661      45.270  34.870  43.290  1.00  0.00           C
ATOM   1167  HG1 PRO A 661      46.370  34.990  43.150  1.00  0.00           H
ATOM   1168  HG2 PRO A 661      44.900  33.910  42.860  1.00  0.00           H
ATOM   1169  C   PRO A 661      46.520  37.150  45.060  1.00  0.00           C
ATOM   1170  O   PRO A 661      47.070  36.710  46.080  1.00  0.00           O
ATOM   1171  N   LEU A 662      47.110  37.850  44.110  1.00  0.00           N
ATOM   1172  HN  LEU A 662      46.710  38.180  43.260  1.00  0.00           H
ATOM   1173  CA  LEU A 662      48.400  38.510  44.310  1.00  0.00           C
ATOM   1174  HA  LEU A 662      49.010  37.760  44.790  1.00  0.00           H
ATOM   1175  CB  LEU A 662      48.960  39.020  42.980  1.00  0.00           C
ATOM   1176  HB1 LEU A 662      49.930  39.560  43.060  1.00  0.00           H
ATOM   1177  HB2 LEU A 662      48.240  39.730  42.500  1.00  0.00           H
ATOM   1178  CG  LEU A 662      49.280  37.930  41.910  1.00  0.00           C
ATOM   1179  HG  LEU A 662      48.400  37.250  41.990  1.00  0.00           H
ATOM   1180  CD1 LEU A 662      49.340  38.430  40.500  1.00  0.00           C
ATOM   1181 HD11 LEU A 662      49.650  37.640  39.790  1.00  0.00           H
ATOM   1182 HD12 LEU A 662      50.080  39.220  40.300  1.00  0.00           H
ATOM   1183 HD13 LEU A 662      48.410  38.940  40.130  1.00  0.00           H
ATOM   1184  CD2 LEU A 662      50.580  37.070  42.170  1.00  0.00           C
ATOM   1185 HD21 LEU A 662      50.770  36.400  41.320  1.00  0.00           H
ATOM   1186 HD22 LEU A 662      50.400  36.500  43.120  1.00  0.00           H
ATOM   1187 HD23 LEU A 662      51.400  37.820  42.260  1.00  0.00           H
ATOM   1188  C   LEU A 662      48.370  39.680  45.240  1.00  0.00           C
ATOM   1189  O   LEU A 662      49.390  39.960  45.880  1.00  0.00           O
ATOM   1190  N   THR A 663      47.190  40.270  45.360  1.00  0.00           N
ATOM   1191  HN  THR A 663      46.420  39.970  44.800  1.00  0.00           H
ATOM   1192  CA  THR A 663      47.030  41.430  46.280  1.00  0.00           C
ATOM   1193  HA  THR A 663      47.850  42.130  46.150  1.00  0.00           H
ATOM   1194  CB  THR A 663      45.790  42.370  45.970  1.00  0.00           C
ATOM   1195  HB  THR A 663      45.650  43.090  46.800  1.00  0.00           H
ATOM   1196  OG1 THR A 663      44.620  41.500  45.680  1.00  0.00           O
ATOM   1197  HG1 THR A 663      43.880  41.790  46.220  1.00  0.00           H
ATOM   1198  CG2 THR A 663      45.990  43.400  44.830  1.00  0.00           C
ATOM   1199 HG21 THR A 663      45.270  44.240  44.850  1.00  0.00           H
ATOM   1200 HG22 THR A 663      46.000  42.910  43.830  1.00  0.00           H
ATOM   1201 HG23 THR A 663      47.000  43.850  44.940  1.00  0.00           H
ATOM   1202  C   THR A 663      46.940  41.120  47.820  1.00  0.00           C
ATOM   1203  O   THR A 663      45.850  41.300  48.390  1.00  0.00           O
ATOM   1204  N   ILE A 664      48.080  40.760  48.430  1.00  0.00           N
ATOM   1205  HN  ILE A 664      48.790  40.600  47.750  1.00  0.00           H
ATOM   1206  CA  ILE A 664      48.370  40.420  49.850  1.00  0.00           C
ATOM   1207  HA  ILE A 664      47.680  39.620  50.090  1.00  0.00           H
ATOM   1208  CB  ILE A 664      49.760  39.840  50.080  1.00  0.00           C
ATOM   1209  HB  ILE A 664      50.540  40.620  49.940  1.00  0.00           H
ATOM   1210  CG2 ILE A 664      49.940  39.400  51.500  1.00  0.00           C
ATOM   1211 HG21 ILE A 664      49.670  40.190  52.230  1.00  0.00           H
ATOM   1212 HG22 ILE A 664      51.010  39.090  51.570  1.00  0.00           H
ATOM   1213 HG23 ILE A 664      49.390  38.500  51.860  1.00  0.00           H
ATOM   1214  CG1 ILE A 664      50.120  38.730  49.040  1.00  0.00           C
ATOM   1215 HG11 ILE A 664      51.150  38.340  49.210  1.00  0.00           H
ATOM   1216 HG12 ILE A 664      50.190  39.310  48.080  1.00  0.00           H
ATOM   1217  CD  ILE A 664      49.050  37.580  48.980  1.00  0.00           C
ATOM   1218  HD1 ILE A 664      49.410  36.700  48.420  1.00  0.00           H
ATOM   1219  HD2 ILE A 664      48.100  37.910  48.510  1.00  0.00           H
ATOM   1220  HD3 ILE A 664      48.840  37.180  49.990  1.00  0.00           H
ATOM   1221  C   ILE A 664      48.020  41.610  50.850  1.00  0.00           C
ATOM   1222  O   ILE A 664      48.540  42.720  50.770  1.00  0.00           O
ATOM   1223  N   LEU A 665      47.050  41.370  51.760  1.00  0.00           N
ATOM   1224  HN  LEU A 665      46.650  40.460  51.820  1.00  0.00           H
ATOM   1225  CA  LEU A 665      46.590  42.290  52.840  1.00  0.00           C
ATOM   1226  HA  LEU A 665      46.380  43.260  52.410  1.00  0.00           H
ATOM   1227  CB  LEU A 665      45.380  41.670  53.560  1.00  0.00           C
ATOM   1228  HB1 LEU A 665      44.950  42.390  54.280  1.00  0.00           H
ATOM   1229  HB2 LEU A 665      45.690  40.760  54.110  1.00  0.00           H
ATOM   1230  CG  LEU A 665      44.200  41.320  52.640  1.00  0.00           C
ATOM   1231  HG  LEU A 665      44.710  40.860  51.770  1.00  0.00           H
ATOM   1232  CD1 LEU A 665      43.310  40.170  53.270  1.00  0.00           C
ATOM   1233 HD11 LEU A 665      42.810  40.610  54.160  1.00  0.00           H
ATOM   1234 HD12 LEU A 665      43.930  39.320  53.620  1.00  0.00           H
ATOM   1235 HD13 LEU A 665      42.580  39.780  52.530  1.00  0.00           H
ATOM   1236  CD2 LEU A 665      43.460  42.610  52.140  1.00  0.00           C
ATOM   1237 HD21 LEU A 665      42.470  42.460  51.670  1.00  0.00           H
ATOM   1238 HD22 LEU A 665      44.090  43.300  51.560  1.00  0.00           H
ATOM   1239 HD23 LEU A 665      43.150  43.080  53.100  1.00  0.00           H
ATOM   1240  C   LEU A 665      47.660  42.630  53.870  1.00  0.00           C
ATOM   1241  O   LEU A 665      48.450  41.760  54.240  1.00  0.00           O
ATOM   1242  N   GLY A 666      47.640  43.830  54.390  1.00  0.00           N
ATOM   1243  HN  GLY A 666      46.980  44.530  54.140  1.00  0.00           H
ATOM   1244  CA  GLY A 666      48.350  44.230  55.570  1.00  0.00           C
ATOM   1245  HA1 GLY A 666      49.370  44.500  55.340  1.00  0.00           H
ATOM   1246  HA2 GLY A 666      48.350  43.450  56.320  1.00  0.00           H
ATOM   1247  C   GLY A 666      47.680  45.360  56.250  1.00  0.00           C
ATOM   1248  O   GLY A 666      46.820  46.060  55.680  1.00  0.00           O
ATOM   1249  N   SER A 667      48.130  45.650  57.430  1.00  0.00           N
ATOM   1250  HN  SER A 667      48.930  45.220  57.860  1.00  0.00           H
ATOM   1251  CA  SER A 667      47.650  46.920  58.080  1.00  0.00           C
ATOM   1252  HA  SER A 667      46.600  47.090  57.870  1.00  0.00           H
ATOM   1253  CB  SER A 667      47.830  46.860  59.570  1.00  0.00           C
ATOM   1254  HB1 SER A 667      47.520  47.800  60.080  1.00  0.00           H
ATOM   1255  HB2 SER A 667      48.870  46.760  59.950  1.00  0.00           H
ATOM   1256  OG  SER A 667      47.040  45.740  60.050  1.00  0.00           O
ATOM   1257  HG1 SER A 667      46.160  45.920  59.690  1.00  0.00           H
ATOM   1258  C   SER A 667      48.510  48.120  57.490  1.00  0.00           C
ATOM   1259  O   SER A 667      49.650  48.270  57.760  1.00  0.00           O
ATOM   1260  N   THR A 668      47.850  49.000  56.750  1.00  0.00           N
ATOM   1261  HN  THR A 668      46.860  48.930  56.640  1.00  0.00           H
ATOM   1262  CA  THR A 668      48.510  49.890  55.850  1.00  0.00           C
ATOM   1263  HA  THR A 668      49.530  49.570  55.750  1.00  0.00           H
ATOM   1264  CB  THR A 668      47.830  50.140  54.490  1.00  0.00           C
ATOM   1265  HB  THR A 668      48.290  51.030  54.010  1.00  0.00           H
ATOM   1266  OG1 THR A 668      46.410  50.330  54.510  1.00  0.00           O
ATOM   1267  HG1 THR A 668      46.280  50.900  53.750  1.00  0.00           H
ATOM   1268  CG2 THR A 668      48.070  48.840  53.700  1.00  0.00           C
ATOM   1269 HG21 THR A 668      47.230  48.630  53.010  1.00  0.00           H
ATOM   1270 HG22 THR A 668      48.270  48.040  54.430  1.00  0.00           H
ATOM   1271 HG23 THR A 668      48.990  49.010  53.110  1.00  0.00           H
ATOM   1272  C   THR A 668      48.730  51.230  56.620  1.00  0.00           C
ATOM   1273  O   THR A 668      48.170  51.440  57.700  1.00  0.00           O
ATOM   1274  N   GLY A 669      49.620  52.160  56.110  1.00  0.00           N
ATOM   1275  HN  GLY A 669      50.150  51.940  55.290  1.00  0.00           H
ATOM   1276  CA  GLY A 669      49.920  53.480  56.740  1.00  0.00           C
ATOM   1277  HA1 GLY A 669      50.440  54.150  56.070  1.00  0.00           H
ATOM   1278  HA2 GLY A 669      50.540  53.260  57.590  1.00  0.00           H
ATOM   1279  C   GLY A 669      48.760  54.280  57.250  1.00  0.00           C
ATOM   1280  O   GLY A 669      48.740  54.770  58.400  1.00  0.00           O
ATOM   1281  N   PRO A 670      47.720  54.420  56.390  1.00  0.00           N
ATOM   1282  CD  PRO A 670      47.770  54.470  54.930  1.00  0.00           C
ATOM   1283  HD1 PRO A 670      47.430  53.500  54.500  1.00  0.00           H
ATOM   1284  HD2 PRO A 670      48.750  54.710  54.470  1.00  0.00           H
ATOM   1285  CA  PRO A 670      46.550  55.210  56.890  1.00  0.00           C
ATOM   1286  HA  PRO A 670      46.890  56.190  57.220  1.00  0.00           H
ATOM   1287  CB  PRO A 670      45.630  55.350  55.650  1.00  0.00           C
ATOM   1288  HB1 PRO A 670      44.970  56.230  55.760  1.00  0.00           H
ATOM   1289  HB2 PRO A 670      45.090  54.380  55.560  1.00  0.00           H
ATOM   1290  CG  PRO A 670      46.630  55.400  54.450  1.00  0.00           C
ATOM   1291  HG1 PRO A 670      46.230  54.970  53.510  1.00  0.00           H
ATOM   1292  HG2 PRO A 670      47.050  56.420  54.300  1.00  0.00           H
ATOM   1293  C   PRO A 670      45.830  54.470  57.940  1.00  0.00           C
ATOM   1294  O   PRO A 670      45.340  55.030  58.870  1.00  0.00           O
ATOM   1295  N   VAL A 671      45.800  53.120  57.840  1.00  0.00           N
ATOM   1296  HN  VAL A 671      46.210  52.660  57.050  1.00  0.00           H
ATOM   1297  CA  VAL A 671      45.090  52.280  58.810  1.00  0.00           C
ATOM   1298  HA  VAL A 671      44.110  52.730  58.870  1.00  0.00           H
ATOM   1299  CB  VAL A 671      44.960  50.820  58.320  1.00  0.00           C
ATOM   1300  HB  VAL A 671      45.890  50.370  57.920  1.00  0.00           H
ATOM   1301  CG1 VAL A 671      44.520  49.860  59.390  1.00  0.00           C
ATOM   1302 HG11 VAL A 671      44.520  48.820  59.020  1.00  0.00           H
ATOM   1303 HG12 VAL A 671      43.590  50.210  59.910  1.00  0.00           H
ATOM   1304 HG13 VAL A 671      45.180  49.850  60.280  1.00  0.00           H
ATOM   1305  CG2 VAL A 671      43.930  50.880  57.200  1.00  0.00           C
ATOM   1306 HG21 VAL A 671      44.450  51.140  56.250  1.00  0.00           H
ATOM   1307 HG22 VAL A 671      43.080  51.540  57.450  1.00  0.00           H
ATOM   1308 HG23 VAL A 671      43.530  49.860  57.010  1.00  0.00           H
ATOM   1309  C   VAL A 671      45.770  52.310  60.150  1.00  0.00           C
ATOM   1310  O   VAL A 671      45.040  52.200  61.180  1.00  0.00           O
ATOM   1311  N   LEU A 672      47.090  52.360  60.240  1.00  0.00           N
ATOM   1312  HN  LEU A 672      47.650  52.240  59.430  1.00  0.00           H
ATOM   1313  CA  LEU A 672      47.740  52.760  61.450  1.00  0.00           C
ATOM   1314  HA  LEU A 672      47.400  52.170  62.290  1.00  0.00           H
ATOM   1315  CB  LEU A 672      49.310  52.560  61.310  1.00  0.00           C
ATOM   1316  HB1 LEU A 672      49.560  53.050  60.340  1.00  0.00           H
ATOM   1317  HB2 LEU A 672      49.470  51.470  61.150  1.00  0.00           H
ATOM   1318  CG  LEU A 672      50.250  53.160  62.480  1.00  0.00           C
ATOM   1319  HG  LEU A 672      49.990  54.240  62.600  1.00  0.00           H
ATOM   1320  CD1 LEU A 672      50.060  52.410  63.800  1.00  0.00           C
ATOM   1321 HD11 LEU A 672      49.010  52.450  64.140  1.00  0.00           H
ATOM   1322 HD12 LEU A 672      50.690  52.990  64.520  1.00  0.00           H
ATOM   1323 HD13 LEU A 672      50.260  51.340  63.590  1.00  0.00           H
ATOM   1324  CD2 LEU A 672      51.750  53.120  62.000  1.00  0.00           C
ATOM   1325 HD21 LEU A 672      52.030  52.070  61.790  1.00  0.00           H
ATOM   1326 HD22 LEU A 672      52.500  53.650  62.620  1.00  0.00           H
ATOM   1327 HD23 LEU A 672      51.880  53.610  61.010  1.00  0.00           H
ATOM   1328  C   LEU A 672      47.500  54.160  61.960  1.00  0.00           C
ATOM   1329  O   LEU A 672      47.190  54.250  63.140  1.00  0.00           O
ATOM   1330  N   VAL A 673      47.560  55.190  61.120  1.00  0.00           N
ATOM   1331  HN  VAL A 673      47.870  54.960  60.200  1.00  0.00           H
ATOM   1332  CA  VAL A 673      47.440  56.590  61.420  1.00  0.00           C
ATOM   1333  HA  VAL A 673      48.100  56.650  62.270  1.00  0.00           H
ATOM   1334  CB  VAL A 673      47.740  57.480  60.330  1.00  0.00           C
ATOM   1335  HB  VAL A 673      47.440  57.040  59.360  1.00  0.00           H
ATOM   1336  CG1 VAL A 673      47.030  58.880  60.340  1.00  0.00           C
ATOM   1337 HG11 VAL A 673      45.950  58.870  60.100  1.00  0.00           H
ATOM   1338 HG12 VAL A 673      47.410  59.550  59.540  1.00  0.00           H
ATOM   1339 HG13 VAL A 673      47.210  59.340  61.330  1.00  0.00           H
ATOM   1340  CG2 VAL A 673      49.250  57.670  60.290  1.00  0.00           C
ATOM   1341 HG21 VAL A 673      49.800  56.700  60.250  1.00  0.00           H
ATOM   1342 HG22 VAL A 673      49.580  58.200  61.200  1.00  0.00           H
ATOM   1343 HG23 VAL A 673      49.490  58.300  59.400  1.00  0.00           H
ATOM   1344  C   VAL A 673      46.100  56.840  62.000  1.00  0.00           C
ATOM   1345  O   VAL A 673      45.940  57.520  63.060  1.00  0.00           O
ATOM   1346  N   PHE A 674      45.050  56.210  61.360  1.00  0.00           N
ATOM   1347  HN  PHE A 674      45.210  55.700  60.520  1.00  0.00           H
ATOM   1348  CA  PHE A 674      43.730  56.390  61.850  1.00  0.00           C
ATOM   1349  HA  PHE A 674      43.600  57.460  61.920  1.00  0.00           H
ATOM   1350  CB  PHE A 674      42.730  55.870  60.760  1.00  0.00           C
ATOM   1351  HB1 PHE A 674      42.550  54.760  60.770  1.00  0.00           H
ATOM   1352  HB2 PHE A 674      43.150  56.010  59.740  1.00  0.00           H
ATOM   1353  CG  PHE A 674      41.360  56.450  61.030  1.00  0.00           C
ATOM   1354  CD1 PHE A 674      40.440  56.160  62.030  1.00  0.00           C
ATOM   1355  HD1 PHE A 674      40.700  55.370  62.720  1.00  0.00           H
ATOM   1356  CE1 PHE A 674      39.160  56.840  62.100  1.00  0.00           C
ATOM   1357  HE1 PHE A 674      38.670  56.750  63.050  1.00  0.00           H
ATOM   1358  CZ  PHE A 674      38.720  57.730  61.140  1.00  0.00           C
ATOM   1359  HZ  PHE A 674      37.740  58.180  61.170  1.00  0.00           H
ATOM   1360  CD2 PHE A 674      40.810  57.260  60.010  1.00  0.00           C
ATOM   1361  HD2 PHE A 674      41.450  57.500  59.170  1.00  0.00           H
ATOM   1362  CE2 PHE A 674      39.560  57.880  60.070  1.00  0.00           C
ATOM   1363  HE2 PHE A 674      39.350  58.670  59.370  1.00  0.00           H
ATOM   1364  C   PHE A 674      43.520  55.900  63.220  1.00  0.00           C
ATOM   1365  O   PHE A 674      43.030  56.660  64.100  1.00  0.00           O
ATOM   1366  N   GLU A 675      43.850  54.600  63.460  1.00  0.00           N
ATOM   1367  HN  GLU A 675      44.070  54.050  62.670  1.00  0.00           H
ATOM   1368  CA  GLU A 675      43.500  53.860  64.640  1.00  0.00           C
ATOM   1369  HA  GLU A 675      42.460  53.980  64.880  1.00  0.00           H
ATOM   1370  CB  GLU A 675      43.890  52.400  64.440  1.00  0.00           C
ATOM   1371  HB1 GLU A 675      44.120  51.920  65.410  1.00  0.00           H
ATOM   1372  HB2 GLU A 675      44.790  52.280  63.800  1.00  0.00           H
ATOM   1373  CG  GLU A 675      42.730  51.610  63.840  1.00  0.00           C
ATOM   1374  HG1 GLU A 675      43.200  50.990  63.050  1.00  0.00           H
ATOM   1375  HG2 GLU A 675      42.100  52.400  63.370  1.00  0.00           H
ATOM   1376  CD  GLU A 675      41.880  50.720  64.700  1.00  0.00           C
ATOM   1377  OE1 GLU A 675      41.290  51.050  65.790  1.00  0.00           O
ATOM   1378  OE2 GLU A 675      41.750  49.580  64.280  1.00  0.00           O
ATOM   1379  C   GLU A 675      44.180  54.360  65.910  1.00  0.00           C
ATOM   1380  O   GLU A 675      43.510  54.420  66.960  1.00  0.00           O
ATOM   1381  N   LYS A 676      45.500  54.840  65.780  1.00  0.00           N
ATOM   1382  HN  LYS A 676      46.000  54.700  64.930  1.00  0.00           H
ATOM   1383  CA  LYS A 676      46.160  55.540  66.840  1.00  0.00           C
ATOM   1384  HA  LYS A 676      45.960  54.890  67.680  1.00  0.00           H
ATOM   1385  CB  LYS A 676      47.590  55.960  66.460  1.00  0.00           C
ATOM   1386  HB1 LYS A 676      48.240  56.540  67.150  1.00  0.00           H
ATOM   1387  HB2 LYS A 676      47.550  56.480  65.470  1.00  0.00           H
ATOM   1388  CG  LYS A 676      48.500  54.730  66.290  1.00  0.00           C
ATOM   1389  HG1 LYS A 676      48.370  54.210  65.310  1.00  0.00           H
ATOM   1390  HG2 LYS A 676      48.310  54.040  67.130  1.00  0.00           H
ATOM   1391  CD  LYS A 676      49.960  55.070  66.400  1.00  0.00           C
ATOM   1392  HD1 LYS A 676      50.630  54.220  66.170  1.00  0.00           H
ATOM   1393  HD2 LYS A 676      50.140  55.450  67.430  1.00  0.00           H
ATOM   1394  CE  LYS A 676      50.560  56.220  65.520  1.00  0.00           C
ATOM   1395  HE1 LYS A 676      49.850  57.080  65.640  1.00  0.00           H
ATOM   1396  HE2 LYS A 676      50.540  55.830  64.480  1.00  0.00           H
ATOM   1397  NZ  LYS A 676      51.970  56.610  65.850  1.00  0.00           N
ATOM   1398  HZ1 LYS A 676      52.490  57.010  65.050  1.00  0.00           H
ATOM   1399  HZ2 LYS A 676      52.450  55.720  66.120  1.00  0.00           H
ATOM   1400  HZ3 LYS A 676      51.970  57.320  66.610  1.00  0.00           H
ATOM   1401  C   LYS A 676      45.470  56.830  67.230  1.00  0.00           C
ATOM   1402  O   LYS A 676      45.080  57.020  68.350  1.00  0.00           O
ATOM   1403  N   ILE A 677      45.170  57.720  66.290  1.00  0.00           N
ATOM   1404  HN  ILE A 677      45.420  57.450  65.360  1.00  0.00           H
ATOM   1405  CA  ILE A 677      44.340  58.890  66.560  1.00  0.00           C
ATOM   1406  HA  ILE A 677      44.880  59.480  67.280  1.00  0.00           H
ATOM   1407  CB  ILE A 677      44.370  59.800  65.280  1.00  0.00           C
ATOM   1408  HB  ILE A 677      43.940  59.240  64.410  1.00  0.00           H
ATOM   1409  CG2 ILE A 677      43.410  61.040  65.430  1.00  0.00           C
ATOM   1410 HG21 ILE A 677      43.480  61.680  64.530  1.00  0.00           H
ATOM   1411 HG22 ILE A 677      43.600  61.650  66.340  1.00  0.00           H
ATOM   1412 HG23 ILE A 677      42.360  60.710  65.580  1.00  0.00           H
ATOM   1413  CG1 ILE A 677      45.960  60.240  64.970  1.00  0.00           C
ATOM   1414 HG11 ILE A 677      45.860  60.790  64.000  1.00  0.00           H
ATOM   1415 HG12 ILE A 677      46.550  59.300  64.840  1.00  0.00           H
ATOM   1416  CD  ILE A 677      46.640  61.000  66.110  1.00  0.00           C
ATOM   1417  HD1 ILE A 677      46.040  61.920  66.210  1.00  0.00           H
ATOM   1418  HD2 ILE A 677      47.640  61.330  65.740  1.00  0.00           H
ATOM   1419  HD3 ILE A 677      46.640  60.270  66.960  1.00  0.00           H
ATOM   1420  C   ILE A 677      42.970  58.560  67.100  1.00  0.00           C
ATOM   1421  O   ILE A 677      42.500  59.250  67.980  1.00  0.00           O
ATOM   1422  N   LEU A 678      42.220  57.530  66.550  1.00  0.00           N
ATOM   1423  HN  LEU A 678      42.360  57.100  65.660  1.00  0.00           H
ATOM   1424  CA  LEU A 678      40.940  57.150  67.100  1.00  0.00           C
ATOM   1425  HA  LEU A 678      40.240  57.980  67.020  1.00  0.00           H
ATOM   1426  CB  LEU A 678      40.510  55.900  66.240  1.00  0.00           C
ATOM   1427  HB1 LEU A 678      41.360  55.190  66.160  1.00  0.00           H
ATOM   1428  HB2 LEU A 678      40.350  56.280  65.220  1.00  0.00           H
ATOM   1429  CG  LEU A 678      39.310  55.060  66.670  1.00  0.00           C
ATOM   1430  HG  LEU A 678      39.370  54.700  67.720  1.00  0.00           H
ATOM   1431  CD1 LEU A 678      38.080  55.920  66.520  1.00  0.00           C
ATOM   1432 HD11 LEU A 678      38.100  56.380  65.510  1.00  0.00           H
ATOM   1433 HD12 LEU A 678      37.970  56.710  67.300  1.00  0.00           H
ATOM   1434 HD13 LEU A 678      37.170  55.290  66.560  1.00  0.00           H
ATOM   1435  CD2 LEU A 678      39.220  53.850  65.740  1.00  0.00           C
ATOM   1436 HD21 LEU A 678      38.250  53.310  65.750  1.00  0.00           H
ATOM   1437 HD22 LEU A 678      39.950  53.140  66.190  1.00  0.00           H
ATOM   1438 HD23 LEU A 678      39.490  54.100  64.690  1.00  0.00           H
ATOM   1439  C   LEU A 678      40.920  56.720  68.600  1.00  0.00           C
ATOM   1440  O   LEU A 678      40.060  57.180  69.340  1.00  0.00           O
ATOM   1441  N   TYR A 679      41.920  55.910  69.020  1.00  0.00           N
ATOM   1442  HN  TYR A 679      42.550  55.530  68.350  1.00  0.00           H
ATOM   1443  CA  TYR A 679      42.220  55.600  70.400  1.00  0.00           C
ATOM   1444  HA  TYR A 679      41.380  55.070  70.830  1.00  0.00           H
ATOM   1445  CB  TYR A 679      43.230  54.360  70.440  1.00  0.00           C
ATOM   1446  HB1 TYR A 679      44.140  54.580  69.840  1.00  0.00           H
ATOM   1447  HB2 TYR A 679      42.730  53.580  69.830  1.00  0.00           H
ATOM   1448  CG  TYR A 679      43.600  53.980  71.820  1.00  0.00           C
ATOM   1449  CD1 TYR A 679      44.710  54.590  72.490  1.00  0.00           C
ATOM   1450  HD1 TYR A 679      45.360  55.260  71.940  1.00  0.00           H
ATOM   1451  CE1 TYR A 679      45.010  54.390  73.830  1.00  0.00           C
ATOM   1452  HE1 TYR A 679      45.840  54.880  74.300  1.00  0.00           H
ATOM   1453  CZ  TYR A 679      44.120  53.550  74.540  1.00  0.00           C
ATOM   1454  OH  TYR A 679      44.330  53.260  75.840  1.00  0.00           O
ATOM   1455  HH  TYR A 679      45.010  53.870  76.120  1.00  0.00           H
ATOM   1456  CD2 TYR A 679      42.810  53.070  72.560  1.00  0.00           C
ATOM   1457  HD2 TYR A 679      42.070  52.540  71.980  1.00  0.00           H
ATOM   1458  CE2 TYR A 679      43.070  52.840  73.890  1.00  0.00           C
ATOM   1459  HE2 TYR A 679      42.520  52.080  74.440  1.00  0.00           H
ATOM   1460  C   TYR A 679      42.620  56.790  71.270  1.00  0.00           C
ATOM   1461  O   TYR A 679      42.000  56.940  72.340  1.00  0.00           O
ATOM   1462  N   LYS A 680      43.450  57.780  70.830  1.00  0.00           N
ATOM   1463  HN  LYS A 680      43.800  57.750  69.890  1.00  0.00           H
ATOM   1464  CA  LYS A 680      43.610  59.070  71.510  1.00  0.00           C
ATOM   1465  HA  LYS A 680      43.930  58.890  72.530  1.00  0.00           H
ATOM   1466  CB  LYS A 680      44.760  59.870  70.870  1.00  0.00           C
ATOM   1467  HB1 LYS A 680      44.870  60.770  71.510  1.00  0.00           H
ATOM   1468  HB2 LYS A 680      44.410  60.210  69.880  1.00  0.00           H
ATOM   1469  CG  LYS A 680      46.070  59.120  70.740  1.00  0.00           C
ATOM   1470  HG1 LYS A 680      45.840  58.170  70.220  1.00  0.00           H
ATOM   1471  HG2 LYS A 680      46.450  58.880  71.760  1.00  0.00           H
ATOM   1472  CD  LYS A 680      47.140  59.860  69.980  1.00  0.00           C
ATOM   1473  HD1 LYS A 680      47.430  60.800  70.470  1.00  0.00           H
ATOM   1474  HD2 LYS A 680      46.620  60.270  69.090  1.00  0.00           H
ATOM   1475  CE  LYS A 680      48.380  59.100  69.560  1.00  0.00           C
ATOM   1476  HE1 LYS A 680      49.010  59.890  69.080  1.00  0.00           H
ATOM   1477  HE2 LYS A 680      48.220  58.290  68.810  1.00  0.00           H
ATOM   1478  NZ  LYS A 680      49.150  58.610  70.720  1.00  0.00           N
ATOM   1479  HZ1 LYS A 680      50.120  58.390  70.430  1.00  0.00           H
ATOM   1480  HZ2 LYS A 680      48.790  57.710  71.100  1.00  0.00           H
ATOM   1481  HZ3 LYS A 680      49.220  59.370  71.430  1.00  0.00           H
ATOM   1482  C   LYS A 680      42.350  59.900  71.660  1.00  0.00           C
ATOM   1483  O   LYS A 680      42.060  60.490  72.670  1.00  0.00           O
ATOM   1484  N   PHE A 681      41.490  59.970  70.570  1.00  0.00           N
ATOM   1485  HN  PHE A 681      41.650  59.470  69.730  1.00  0.00           H
ATOM   1486  CA  PHE A 681      40.140  60.580  70.730  1.00  0.00           C
ATOM   1487  HA  PHE A 681      40.250  61.600  71.070  1.00  0.00           H
ATOM   1488  CB  PHE A 681      39.340  60.740  69.400  1.00  0.00           C
ATOM   1489  HB1 PHE A 681      38.240  60.810  69.570  1.00  0.00           H
ATOM   1490  HB2 PHE A 681      39.380  59.880  68.700  1.00  0.00           H
ATOM   1491  CG  PHE A 681      39.780  61.920  68.650  1.00  0.00           C
ATOM   1492  CD1 PHE A 681      39.650  63.160  69.230  1.00  0.00           C
ATOM   1493  HD1 PHE A 681      39.290  63.190  70.250  1.00  0.00           H
ATOM   1494  CE1 PHE A 681      40.010  64.320  68.570  1.00  0.00           C
ATOM   1495  HE1 PHE A 681      40.180  65.200  69.180  1.00  0.00           H
ATOM   1496  CZ  PHE A 681      40.490  64.220  67.260  1.00  0.00           C
ATOM   1497  HZ  PHE A 681      40.850  65.070  66.710  1.00  0.00           H
ATOM   1498  CD2 PHE A 681      40.090  61.870  67.240  1.00  0.00           C
ATOM   1499  HD2 PHE A 681      40.090  60.950  66.690  1.00  0.00           H
ATOM   1500  CE2 PHE A 681      40.510  63.010  66.600  1.00  0.00           C
ATOM   1501  HE2 PHE A 681      40.850  62.990  65.580  1.00  0.00           H
ATOM   1502  C   PHE A 681      39.240  59.840  71.660  1.00  0.00           C
ATOM   1503  O   PHE A 681      38.750  60.440  72.550  1.00  0.00           O
ATOM   1504  N   CYS A 682      39.160  58.480  71.490  1.00  0.00           N
ATOM   1505  HN  CYS A 682      39.640  58.050  70.730  1.00  0.00           H
ATOM   1506  CA  CYS A 682      38.360  57.670  72.470  1.00  0.00           C
ATOM   1507  HA  CYS A 682      37.390  58.150  72.450  1.00  0.00           H
ATOM   1508  CB  CYS A 682      38.080  56.210  72.010  1.00  0.00           C
ATOM   1509  HB1 CYS A 682      37.510  55.740  72.840  1.00  0.00           H
ATOM   1510  HB2 CYS A 682      39.040  55.670  71.890  1.00  0.00           H
ATOM   1511  SG  CYS A 682      37.260  55.930  70.470  1.00  0.00           S
ATOM   1512  HG1 CYS A 682      38.390  55.960  69.770  1.00  0.00           H
ATOM   1513  C   CYS A 682      38.770  57.750  74.010  1.00  0.00           C
ATOM   1514  O   CYS A 682      37.970  57.880  74.990  1.00  0.00           O
ATOM   1515  N   ARG A 683      40.060  57.770  74.210  1.00  0.00           N
ATOM   1516  HN  ARG A 683      40.670  57.620  73.440  1.00  0.00           H
ATOM   1517  CA  ARG A 683      40.830  57.960  75.480  1.00  0.00           C
ATOM   1518  HA  ARG A 683      40.590  57.180  76.190  1.00  0.00           H
ATOM   1519  CB  ARG A 683      42.400  57.910  75.250  1.00  0.00           C
ATOM   1520  HB1 ARG A 683      42.810  58.640  74.520  1.00  0.00           H
ATOM   1521  HB2 ARG A 683      42.650  56.890  74.890  1.00  0.00           H
ATOM   1522  CG  ARG A 683      43.260  58.010  76.560  1.00  0.00           C
ATOM   1523  HG1 ARG A 683      43.070  57.080  77.130  1.00  0.00           H
ATOM   1524  HG2 ARG A 683      43.060  58.940  77.120  1.00  0.00           H
ATOM   1525  CD  ARG A 683      44.790  58.050  76.380  1.00  0.00           C
ATOM   1526  HD1 ARG A 683      45.010  57.360  75.540  1.00  0.00           H
ATOM   1527  HD2 ARG A 683      45.390  57.740  77.250  1.00  0.00           H
ATOM   1528  NE  ARG A 683      45.090  59.460  75.900  1.00  0.00           N
ATOM   1529  HE  ARG A 683      44.340  60.110  76.040  1.00  0.00           H
ATOM   1530  CZ  ARG A 683      46.000  59.780  75.020  1.00  0.00           C
ATOM   1531  NH1 ARG A 683      46.970  59.110  74.520  1.00  0.00           N
ATOM   1532 HH11 ARG A 683      47.300  58.370  75.110  1.00  0.00           H
ATOM   1533 HH12 ARG A 683      47.600  59.550  73.890  1.00  0.00           H
ATOM   1534  NH2 ARG A 683      45.860  61.050  74.620  1.00  0.00           N
ATOM   1535 HH21 ARG A 683      45.150  61.570  75.090  1.00  0.00           H
ATOM   1536 HH22 ARG A 683      46.720  61.490  74.330  1.00  0.00           H
ATOM   1537  C   ARG A 683      40.560  59.290  76.170  1.00  0.00           C
ATOM   1538  O   ARG A 683      40.390  59.370  77.390  1.00  0.00           O
ATOM   1539  N   ASP A 684      40.480  60.340  75.370  1.00  0.00           N
ATOM   1540  HN  ASP A 684      40.470  60.230  74.380  1.00  0.00           H
ATOM   1541  CA  ASP A 684      40.460  61.700  75.840  1.00  0.00           C
ATOM   1542  HA  ASP A 684      40.810  61.640  76.860  1.00  0.00           H
ATOM   1543  CB  ASP A 684      41.360  62.550  74.930  1.00  0.00           C
ATOM   1544  HB1 ASP A 684      41.270  63.610  75.200  1.00  0.00           H
ATOM   1545  HB2 ASP A 684      41.180  62.410  73.840  1.00  0.00           H
ATOM   1546  CG  ASP A 684      42.780  62.170  75.070  1.00  0.00           C
ATOM   1547  OD1 ASP A 684      43.160  61.520  76.040  1.00  0.00           O
ATOM   1548  OD2 ASP A 684      43.570  62.710  74.290  1.00  0.00           O
ATOM   1549  C   ASP A 684      39.030  62.380  75.930  1.00  0.00           C
ATOM   1550  O   ASP A 684      38.820  63.360  76.650  1.00  0.00           O
ATOM   1551  N   TYR A 685      38.020  61.760  75.240  1.00  0.00           N
ATOM   1552  HN  TYR A 685      38.280  61.010  74.640  1.00  0.00           H
ATOM   1553  CA  TYR A 685      36.640  62.180  75.320  1.00  0.00           C
ATOM   1554  HA  TYR A 685      36.610  63.200  75.680  1.00  0.00           H
ATOM   1555  CB  TYR A 685      35.960  62.100  73.910  1.00  0.00           C
ATOM   1556  HB1 TYR A 685      34.910  62.360  74.150  1.00  0.00           H
ATOM   1557  HB2 TYR A 685      36.040  61.110  73.420  1.00  0.00           H
ATOM   1558  CG  TYR A 685      36.420  63.040  72.850  1.00  0.00           C
ATOM   1559  CD1 TYR A 685      36.670  64.320  73.240  1.00  0.00           C
ATOM   1560  HD1 TYR A 685      36.640  64.700  74.260  1.00  0.00           H
ATOM   1561  CE1 TYR A 685      37.030  65.200  72.260  1.00  0.00           C
ATOM   1562  HE1 TYR A 685      37.170  66.230  72.550  1.00  0.00           H
ATOM   1563  CZ  TYR A 685      37.030  64.880  70.910  1.00  0.00           C
ATOM   1564  OH  TYR A 685      37.160  65.890  69.920  1.00  0.00           O
ATOM   1565  HH  TYR A 685      37.850  66.400  70.350  1.00  0.00           H
ATOM   1566  CD2 TYR A 685      36.300  62.700  71.470  1.00  0.00           C
ATOM   1567  HD2 TYR A 685      35.900  61.770  71.100  1.00  0.00           H
ATOM   1568  CE2 TYR A 685      36.630  63.660  70.500  1.00  0.00           C
ATOM   1569  HE2 TYR A 685      36.570  63.370  69.460  1.00  0.00           H
ATOM   1570  C   TYR A 685      35.980  61.130  76.170  1.00  0.00           C
ATOM   1571  O   TYR A 685      34.790  61.210  76.440  1.00  0.00           O
ATOM   1572  N   GLN A 686      36.700  60.170  76.820  1.00  0.00           N
ATOM   1573  HN  GLN A 686      37.660  60.150  76.550  1.00  0.00           H
ATOM   1574  CA  GLN A 686      36.300  59.230  77.860  1.00  0.00           C
ATOM   1575  HA  GLN A 686      37.210  58.720  78.130  1.00  0.00           H
ATOM   1576  CB  GLN A 686      35.870  59.880  79.150  1.00  0.00           C
ATOM   1577  HB1 GLN A 686      35.730  59.060  79.900  1.00  0.00           H
ATOM   1578  HB2 GLN A 686      34.930  60.480  79.080  1.00  0.00           H
ATOM   1579  CG  GLN A 686      37.000  60.750  79.740  1.00  0.00           C
ATOM   1580  HG1 GLN A 686      36.680  60.960  80.790  1.00  0.00           H
ATOM   1581  HG2 GLN A 686      37.040  61.680  79.130  1.00  0.00           H
ATOM   1582  CD  GLN A 686      38.380  60.090  79.830  1.00  0.00           C
ATOM   1583  OE1 GLN A 686      38.650  58.950  80.340  1.00  0.00           O
ATOM   1584  NE2 GLN A 686      39.450  60.880  79.540  1.00  0.00           N
ATOM   1585 HE21 GLN A 686      40.340  60.570  79.860  1.00  0.00           H
ATOM   1586 HE22 GLN A 686      39.320  61.840  79.270  1.00  0.00           H
ATOM   1587  C   GLN A 686      35.260  58.270  77.290  1.00  0.00           C
ATOM   1588  O   GLN A 686      34.290  57.910  78.020  1.00  0.00           O
ATOM   1589  N   LEU A 687      35.410  57.780  76.140  1.00  0.00           N
ATOM   1590  HN  LEU A 687      36.290  58.000  75.710  1.00  0.00           H
ATOM   1591  CA  LEU A 687      34.530  56.870  75.390  1.00  0.00           C
ATOM   1592  HA  LEU A 687      33.600  56.800  75.930  1.00  0.00           H
ATOM   1593  CB  LEU A 687      34.520  57.250  73.910  1.00  0.00           C
ATOM   1594  HB1 LEU A 687      33.810  56.650  73.310  1.00  0.00           H
ATOM   1595  HB2 LEU A 687      35.550  57.040  73.580  1.00  0.00           H
ATOM   1596  CG  LEU A 687      34.130  58.730  73.680  1.00  0.00           C
ATOM   1597  HG  LEU A 687      34.750  59.390  74.330  1.00  0.00           H
ATOM   1598  CD1 LEU A 687      34.340  59.380  72.280  1.00  0.00           C
ATOM   1599 HD11 LEU A 687      34.060  60.450  72.270  1.00  0.00           H
ATOM   1600 HD12 LEU A 687      33.720  58.970  71.450  1.00  0.00           H
ATOM   1601 HD13 LEU A 687      35.370  59.240  71.880  1.00  0.00           H
ATOM   1602  CD2 LEU A 687      32.630  59.040  74.140  1.00  0.00           C
ATOM   1603 HD21 LEU A 687      32.580  60.150  74.150  1.00  0.00           H
ATOM   1604 HD22 LEU A 687      32.510  58.720  75.200  1.00  0.00           H
ATOM   1605 HD23 LEU A 687      31.850  58.650  73.450  1.00  0.00           H
ATOM   1606  C   LEU A 687      34.930  55.370  75.550  1.00  0.00           C
ATOM   1607  O   LEU A 687      36.090  55.090  75.900  1.00  0.00           O
ATOM   1608  N   SER A 688      34.190  54.410  75.160  1.00  0.00           N
ATOM   1609  HN  SER A 688      33.240  54.640  74.980  1.00  0.00           H
ATOM   1610  CA  SER A 688      34.620  53.070  75.070  1.00  0.00           C
ATOM   1611  HA  SER A 688      35.360  53.030  75.860  1.00  0.00           H
ATOM   1612  CB  SER A 688      33.500  52.000  75.460  1.00  0.00           C
ATOM   1613  HB1 SER A 688      32.750  51.990  74.640  1.00  0.00           H
ATOM   1614  HB2 SER A 688      32.980  52.240  76.410  1.00  0.00           H
ATOM   1615  OG  SER A 688      34.110  50.660  75.420  1.00  0.00           O
ATOM   1616  HG1 SER A 688      33.460  50.080  75.830  1.00  0.00           H
ATOM   1617  C   SER A 688      35.150  52.900  73.690  1.00  0.00           C
ATOM   1618  O   SER A 688      34.350  52.810  72.740  1.00  0.00           O
ATOM   1619  N   TYR A 689      36.500  52.740  73.500  1.00  0.00           N
ATOM   1620  HN  TYR A 689      37.090  52.890  74.290  1.00  0.00           H
ATOM   1621  CA  TYR A 689      37.140  52.470  72.190  1.00  0.00           C
ATOM   1622  HA  TYR A 689      36.970  53.390  71.640  1.00  0.00           H
ATOM   1623  CB  TYR A 689      38.660  52.290  72.490  1.00  0.00           C
ATOM   1624  HB1 TYR A 689      38.840  51.630  73.360  1.00  0.00           H
ATOM   1625  HB2 TYR A 689      38.950  53.310  72.830  1.00  0.00           H
ATOM   1626  CG  TYR A 689      39.420  51.770  71.320  1.00  0.00           C
ATOM   1627  CD1 TYR A 689      39.540  52.490  70.130  1.00  0.00           C
ATOM   1628  HD1 TYR A 689      39.010  53.440  70.040  1.00  0.00           H
ATOM   1629  CE1 TYR A 689      40.400  52.050  69.170  1.00  0.00           C
ATOM   1630  HE1 TYR A 689      40.590  52.590  68.260  1.00  0.00           H
ATOM   1631  CZ  TYR A 689      41.140  50.800  69.360  1.00  0.00           C
ATOM   1632  OH  TYR A 689      41.850  50.120  68.350  1.00  0.00           O
ATOM   1633  HH  TYR A 689      41.750  50.640  67.540  1.00  0.00           H
ATOM   1634  CD2 TYR A 689      40.090  50.560  71.450  1.00  0.00           C
ATOM   1635  HD2 TYR A 689      39.840  49.940  72.300  1.00  0.00           H
ATOM   1636  CE2 TYR A 689      40.980  50.060  70.520  1.00  0.00           C
ATOM   1637  HE2 TYR A 689      41.590  49.200  70.730  1.00  0.00           H
ATOM   1638  C   TYR A 689      36.580  51.330  71.340  1.00  0.00           C
ATOM   1639  O   TYR A 689      36.240  51.630  70.170  1.00  0.00           O
ATOM   1640  N   LEU A 690      36.390  50.140  71.900  1.00  0.00           N
ATOM   1641  HN  LEU A 690      36.690  49.940  72.830  1.00  0.00           H
ATOM   1642  CA  LEU A 690      35.910  48.970  71.100  1.00  0.00           C
ATOM   1643  HA  LEU A 690      36.470  49.060  70.190  1.00  0.00           H
ATOM   1644  CB  LEU A 690      36.210  47.650  71.780  1.00  0.00           C
ATOM   1645  HB1 LEU A 690      35.950  46.790  71.150  1.00  0.00           H
ATOM   1646  HB2 LEU A 690      35.620  47.620  72.720  1.00  0.00           H
ATOM   1647  CG  LEU A 690      37.660  47.370  72.200  1.00  0.00           C
ATOM   1648  HG  LEU A 690      38.080  48.170  72.850  1.00  0.00           H
ATOM   1649  CD1 LEU A 690      37.730  46.010  72.690  1.00  0.00           C
ATOM   1650 HD11 LEU A 690      36.990  45.820  73.500  1.00  0.00           H
ATOM   1651 HD12 LEU A 690      38.770  45.760  72.960  1.00  0.00           H
ATOM   1652 HD13 LEU A 690      37.540  45.300  71.850  1.00  0.00           H
ATOM   1653  CD2 LEU A 690      38.670  47.350  70.940  1.00  0.00           C
ATOM   1654 HD21 LEU A 690      38.300  46.480  70.360  1.00  0.00           H
ATOM   1655 HD22 LEU A 690      39.750  47.320  71.190  1.00  0.00           H
ATOM   1656 HD23 LEU A 690      38.600  48.300  70.380  1.00  0.00           H
ATOM   1657  C   LEU A 690      34.460  48.970  70.560  1.00  0.00           C
ATOM   1658  O   LEU A 690      34.220  48.370  69.540  1.00  0.00           O
ATOM   1659  N   SER A 691      33.490  49.570  71.290  1.00  0.00           N
ATOM   1660  HN  SER A 691      33.720  50.080  72.100  1.00  0.00           H
ATOM   1661  CA  SER A 691      32.050  49.710  70.870  1.00  0.00           C
ATOM   1662  HA  SER A 691      31.610  48.780  70.550  1.00  0.00           H
ATOM   1663  CB  SER A 691      31.210  50.170  72.110  1.00  0.00           C
ATOM   1664  HB1 SER A 691      31.830  50.710  72.860  1.00  0.00           H
ATOM   1665  HB2 SER A 691      30.820  49.250  72.610  1.00  0.00           H
ATOM   1666  OG  SER A 691      30.110  50.990  71.730  1.00  0.00           O
ATOM   1667  HG1 SER A 691      29.350  50.400  71.640  1.00  0.00           H
ATOM   1668  C   SER A 691      31.890  50.630  69.650  1.00  0.00           C
ATOM   1669  O   SER A 691      31.120  50.380  68.720  1.00  0.00           O
ATOM   1670  N   LEU A 692      32.590  51.820  69.590  1.00  0.00           N
ATOM   1671  HN  LEU A 692      33.240  51.880  70.340  1.00  0.00           H
ATOM   1672  CA  LEU A 692      32.530  52.710  68.510  1.00  0.00           C
ATOM   1673  HA  LEU A 692      31.510  52.850  68.160  1.00  0.00           H
ATOM   1674  CB  LEU A 692      33.240  54.060  69.040  1.00  0.00           C
ATOM   1675  HB1 LEU A 692      33.880  54.520  68.260  1.00  0.00           H
ATOM   1676  HB2 LEU A 692      33.920  53.810  69.870  1.00  0.00           H
ATOM   1677  CG  LEU A 692      32.240  55.220  69.660  1.00  0.00           C
ATOM   1678  HG  LEU A 692      31.610  54.670  70.390  1.00  0.00           H
ATOM   1679  CD1 LEU A 692      33.000  56.270  70.420  1.00  0.00           C
ATOM   1680 HD11 LEU A 692      33.880  55.840  70.950  1.00  0.00           H
ATOM   1681 HD12 LEU A 692      32.320  56.670  71.200  1.00  0.00           H
ATOM   1682 HD13 LEU A 692      33.400  57.100  69.800  1.00  0.00           H
ATOM   1683  CD2 LEU A 692      31.430  55.790  68.520  1.00  0.00           C
ATOM   1684 HD21 LEU A 692      32.080  56.320  67.780  1.00  0.00           H
ATOM   1685 HD22 LEU A 692      30.610  56.390  68.950  1.00  0.00           H
ATOM   1686 HD23 LEU A 692      30.900  55.000  67.960  1.00  0.00           H
ATOM   1687  C   LEU A 692      33.270  52.150  67.270  1.00  0.00           C
ATOM   1688  O   LEU A 692      32.730  52.190  66.180  1.00  0.00           O
ATOM   1689  N   ARG A 693      34.370  51.380  67.440  1.00  0.00           N
ATOM   1690  HN  ARG A 693      34.890  51.500  68.290  1.00  0.00           H
ATOM   1691  CA  ARG A 693      35.010  50.600  66.410  1.00  0.00           C
ATOM   1692  HA  ARG A 693      35.210  51.340  65.660  1.00  0.00           H
ATOM   1693  CB  ARG A 693      36.250  50.070  67.020  1.00  0.00           C
ATOM   1694  HB1 ARG A 693      36.040  49.500  67.950  1.00  0.00           H
ATOM   1695  HB2 ARG A 693      36.690  51.010  67.430  1.00  0.00           H
ATOM   1696  CG  ARG A 693      37.210  49.380  66.030  1.00  0.00           C
ATOM   1697  HG1 ARG A 693      37.410  50.250  65.360  1.00  0.00           H
ATOM   1698  HG2 ARG A 693      36.730  48.420  65.750  1.00  0.00           H
ATOM   1699  CD  ARG A 693      38.540  49.140  66.720  1.00  0.00           C
ATOM   1700  HD1 ARG A 693      38.490  48.450  67.610  1.00  0.00           H
ATOM   1701  HD2 ARG A 693      38.990  50.100  67.040  1.00  0.00           H
ATOM   1702  NE  ARG A 693      39.420  48.670  65.700  1.00  0.00           N
ATOM   1703  HE  ARG A 693      40.030  49.350  65.280  1.00  0.00           H
ATOM   1704  CZ  ARG A 693      39.530  47.450  65.280  1.00  0.00           C
ATOM   1705  NH1 ARG A 693      40.420  47.180  64.310  1.00  0.00           N
ATOM   1706 HH11 ARG A 693      40.980  47.970  64.080  1.00  0.00           H
ATOM   1707 HH12 ARG A 693      40.690  46.220  64.350  1.00  0.00           H
ATOM   1708  NH2 ARG A 693      38.830  46.440  65.720  1.00  0.00           N
ATOM   1709 HH21 ARG A 693      38.110  46.610  66.400  1.00  0.00           H
ATOM   1710 HH22 ARG A 693      39.080  45.560  65.320  1.00  0.00           H
ATOM   1711  C   ARG A 693      34.200  49.450  65.900  1.00  0.00           C
ATOM   1712  O   ARG A 693      34.180  49.290  64.720  1.00  0.00           O
ATOM   1713  N   THR A 694      33.540  48.630  66.740  1.00  0.00           N
ATOM   1714  HN  THR A 694      33.620  48.700  67.730  1.00  0.00           H
ATOM   1715  CA  THR A 694      32.630  47.610  66.260  1.00  0.00           C
ATOM   1716  HA  THR A 694      33.210  47.060  65.550  1.00  0.00           H
ATOM   1717  CB  THR A 694      31.870  46.880  67.350  1.00  0.00           C
ATOM   1718  HB  THR A 694      31.290  47.480  68.080  1.00  0.00           H
ATOM   1719  OG1 THR A 694      32.860  46.410  68.240  1.00  0.00           O
ATOM   1720  HG1 THR A 694      33.120  47.170  68.750  1.00  0.00           H
ATOM   1721  CG2 THR A 694      31.150  45.700  66.740  1.00  0.00           C
ATOM   1722 HG21 THR A 694      30.160  45.920  66.310  1.00  0.00           H
ATOM   1723 HG22 THR A 694      30.950  44.900  67.500  1.00  0.00           H
ATOM   1724 HG23 THR A 694      31.860  45.250  66.020  1.00  0.00           H
ATOM   1725  C   THR A 694      31.510  48.270  65.380  1.00  0.00           C
ATOM   1726  O   THR A 694      31.100  47.820  64.260  1.00  0.00           O
ATOM   1727  N   SER A 695      30.960  49.450  65.850  1.00  0.00           N
ATOM   1728  HN  SER A 695      31.300  49.900  66.660  1.00  0.00           H
ATOM   1729  CA  SER A 695      29.910  50.210  65.100  1.00  0.00           C
ATOM   1730  HA  SER A 695      29.010  49.650  64.880  1.00  0.00           H
ATOM   1731  CB  SER A 695      29.370  51.350  65.950  1.00  0.00           C
ATOM   1732  HB1 SER A 695      28.710  52.080  65.420  1.00  0.00           H
ATOM   1733  HB2 SER A 695      30.220  52.000  66.300  1.00  0.00           H
ATOM   1734  OG  SER A 695      28.620  50.970  67.110  1.00  0.00           O
ATOM   1735  HG1 SER A 695      29.150  50.820  67.890  1.00  0.00           H
ATOM   1736  C   SER A 695      30.350  50.770  63.780  1.00  0.00           C
ATOM   1737  O   SER A 695      29.590  50.880  62.850  1.00  0.00           O
ATOM   1738  N   ILE A 696      31.640  51.270  63.780  1.00  0.00           N
ATOM   1739  HN  ILE A 696      32.170  51.490  64.590  1.00  0.00           H
ATOM   1740  CA  ILE A 696      32.450  51.620  62.540  1.00  0.00           C
ATOM   1741  HA  ILE A 696      31.700  52.240  62.060  1.00  0.00           H
ATOM   1742  CB  ILE A 696      33.760  52.350  62.930  1.00  0.00           C
ATOM   1743  HB  ILE A 696      34.230  51.790  63.770  1.00  0.00           H
ATOM   1744  CG2 ILE A 696      34.780  52.400  61.800  1.00  0.00           C
ATOM   1745 HG21 ILE A 696      34.270  52.640  60.840  1.00  0.00           H
ATOM   1746 HG22 ILE A 696      35.330  51.450  61.650  1.00  0.00           H
ATOM   1747 HG23 ILE A 696      35.550  53.140  62.140  1.00  0.00           H
ATOM   1748  CG1 ILE A 696      33.530  53.780  63.300  1.00  0.00           C
ATOM   1749 HG11 ILE A 696      32.510  54.010  63.680  1.00  0.00           H
ATOM   1750 HG12 ILE A 696      33.490  54.390  62.370  1.00  0.00           H
ATOM   1751  CD  ILE A 696      34.590  54.440  64.270  1.00  0.00           C
ATOM   1752  HD1 ILE A 696      34.600  53.990  65.280  1.00  0.00           H
ATOM   1753  HD2 ILE A 696      34.190  55.460  64.460  1.00  0.00           H
ATOM   1754  HD3 ILE A 696      35.630  54.510  63.880  1.00  0.00           H
ATOM   1755  C   ILE A 696      32.700  50.410  61.610  1.00  0.00           C
ATOM   1756  O   ILE A 696      32.290  50.360  60.440  1.00  0.00           O
ATOM   1757  N   GLY A 697      33.050  49.270  62.190  1.00  0.00           N
ATOM   1758  HN  GLY A 697      33.380  49.240  63.130  1.00  0.00           H
ATOM   1759  CA  GLY A 697      33.110  48.040  61.520  1.00  0.00           C
ATOM   1760  HA1 GLY A 697      33.340  47.380  62.360  1.00  0.00           H
ATOM   1761  HA2 GLY A 697      33.950  48.050  60.850  1.00  0.00           H
ATOM   1762  C   GLY A 697      32.010  47.510  60.720  1.00  0.00           C
ATOM   1763  O   GLY A 697      32.050  47.330  59.520  1.00  0.00           O
ATOM   1764  N   LEU A 698      30.850  47.360  61.350  1.00  0.00           N
ATOM   1765  HN  LEU A 698      30.940  47.510  62.340  1.00  0.00           H
ATOM   1766  CA  LEU A 698      29.650  46.860  60.730  1.00  0.00           C
ATOM   1767  HA  LEU A 698      29.840  45.900  60.290  1.00  0.00           H
ATOM   1768  CB  LEU A 698      28.530  46.700  61.800  1.00  0.00           C
ATOM   1769  HB1 LEU A 698      27.600  46.490  61.230  1.00  0.00           H
ATOM   1770  HB2 LEU A 698      28.510  47.640  62.400  1.00  0.00           H
ATOM   1771  CG  LEU A 698      28.760  45.550  62.830  1.00  0.00           C
ATOM   1772  HG  LEU A 698      29.770  45.690  63.280  1.00  0.00           H
ATOM   1773  CD1 LEU A 698      27.700  45.640  63.960  1.00  0.00           C
ATOM   1774 HD11 LEU A 698      27.750  46.680  64.340  1.00  0.00           H
ATOM   1775 HD12 LEU A 698      27.910  44.820  64.680  1.00  0.00           H
ATOM   1776 HD13 LEU A 698      26.680  45.430  63.570  1.00  0.00           H
ATOM   1777  CD2 LEU A 698      28.640  44.190  62.210  1.00  0.00           C
ATOM   1778 HD21 LEU A 698      29.540  43.800  61.680  1.00  0.00           H
ATOM   1779 HD22 LEU A 698      27.770  44.250  61.520  1.00  0.00           H
ATOM   1780 HD23 LEU A 698      28.440  43.410  62.980  1.00  0.00           H
ATOM   1781  C   LEU A 698      29.110  47.650  59.610  1.00  0.00           C
ATOM   1782  O   LEU A 698      28.760  47.080  58.610  1.00  0.00           O
ATOM   1783  N   TRP A 699      28.970  49.020  59.810  1.00  0.00           N
ATOM   1784  HN  TRP A 699      29.350  49.430  60.640  1.00  0.00           H
ATOM   1785  CA  TRP A 699      28.550  49.990  58.850  1.00  0.00           C
ATOM   1786  HA  TRP A 699      27.620  49.600  58.490  1.00  0.00           H
ATOM   1787  CB  TRP A 699      28.380  51.380  59.490  1.00  0.00           C
ATOM   1788  HB1 TRP A 699      29.340  51.850  59.770  1.00  0.00           H
ATOM   1789  HB2 TRP A 699      27.770  51.270  60.410  1.00  0.00           H
ATOM   1790  CG  TRP A 699      27.660  52.380  58.580  1.00  0.00           C
ATOM   1791  CD1 TRP A 699      28.290  53.280  57.820  1.00  0.00           C
ATOM   1792  HD1 TRP A 699      29.350  53.480  57.760  1.00  0.00           H
ATOM   1793  NE1 TRP A 699      27.390  53.920  56.970  1.00  0.00           N
ATOM   1794  HE1 TRP A 699      27.450  54.840  56.650  1.00  0.00           H
ATOM   1795  CE2 TRP A 699      26.170  53.370  57.230  1.00  0.00           C
ATOM   1796  CD2 TRP A 699      26.270  52.390  58.240  1.00  0.00           C
ATOM   1797  CE3 TRP A 699      25.200  51.540  58.520  1.00  0.00           C
ATOM   1798  HE3 TRP A 699      25.350  50.630  59.070  1.00  0.00           H
ATOM   1799  CZ3 TRP A 699      23.920  51.910  58.050  1.00  0.00           C
ATOM   1800  HZ3 TRP A 699      23.070  51.260  58.240  1.00  0.00           H
ATOM   1801  CZ2 TRP A 699      24.860  53.780  56.680  1.00  0.00           C
ATOM   1802  HZ2 TRP A 699      24.710  54.600  56.000  1.00  0.00           H
ATOM   1803  CH2 TRP A 699      23.800  53.020  57.130  1.00  0.00           C
ATOM   1804  HH2 TRP A 699      22.810  53.290  56.780  1.00  0.00           H
ATOM   1805  C   TRP A 699      29.550  50.130  57.720  1.00  0.00           C
ATOM   1806  O   TRP A 699      29.200  50.280  56.560  1.00  0.00           O
ATOM   1807  N   THR A 700      30.860  50.060  58.040  1.00  0.00           N
ATOM   1808  HN  THR A 700      31.330  50.160  58.910  1.00  0.00           H
ATOM   1809  CA  THR A 700      31.910  49.860  57.030  1.00  0.00           C
ATOM   1810  HA  THR A 700      31.860  50.800  56.510  1.00  0.00           H
ATOM   1811  CB  THR A 700      33.380  49.840  57.590  1.00  0.00           C
ATOM   1812  HB  THR A 700      33.500  48.980  58.280  1.00  0.00           H
ATOM   1813  OG1 THR A 700      33.700  50.950  58.370  1.00  0.00           O
ATOM   1814  HG1 THR A 700      33.150  50.900  59.160  1.00  0.00           H
ATOM   1815  CG2 THR A 700      34.370  49.850  56.440  1.00  0.00           C
ATOM   1816 HG21 THR A 700      35.440  50.070  56.630  1.00  0.00           H
ATOM   1817 HG22 THR A 700      34.020  50.570  55.690  1.00  0.00           H
ATOM   1818 HG23 THR A 700      34.530  48.870  55.950  1.00  0.00           H
ATOM   1819  C   THR A 700      31.800  48.690  56.110  1.00  0.00           C
ATOM   1820  O   THR A 700      31.970  48.760  54.890  1.00  0.00           O
ATOM   1821  N   SER A 701      31.490  47.560  56.740  1.00  0.00           N
ATOM   1822  HN  SER A 701      31.500  47.540  57.730  1.00  0.00           H
ATOM   1823  CA  SER A 701      31.070  46.270  56.000  1.00  0.00           C
ATOM   1824  HA  SER A 701      31.890  46.010  55.360  1.00  0.00           H
ATOM   1825  CB  SER A 701      30.960  45.130  57.130  1.00  0.00           C
ATOM   1826  HB1 SER A 701      30.140  45.520  57.790  1.00  0.00           H
ATOM   1827  HB2 SER A 701      31.950  45.270  57.610  1.00  0.00           H
ATOM   1828  OG  SER A 701      30.680  43.820  56.690  1.00  0.00           O
ATOM   1829  HG1 SER A 701      31.480  43.420  56.340  1.00  0.00           H
ATOM   1830  C   SER A 701      29.880  46.380  55.080  1.00  0.00           C
ATOM   1831  O   SER A 701      29.820  45.980  53.930  1.00  0.00           O
ATOM   1832  N   PHE A 702      28.760  47.030  55.580  1.00  0.00           N
ATOM   1833  HN  PHE A 702      28.540  47.160  56.550  1.00  0.00           H
ATOM   1834  CA  PHE A 702      27.670  47.480  54.720  1.00  0.00           C
ATOM   1835  HA  PHE A 702      27.210  46.610  54.260  1.00  0.00           H
ATOM   1836  CB  PHE A 702      26.630  48.030  55.710  1.00  0.00           C
ATOM   1837  HB1 PHE A 702      27.070  48.790  56.370  1.00  0.00           H
ATOM   1838  HB2 PHE A 702      26.240  47.330  56.480  1.00  0.00           H
ATOM   1839  CG  PHE A 702      25.420  48.710  54.980  1.00  0.00           C
ATOM   1840  CD1 PHE A 702      25.170  50.090  55.090  1.00  0.00           C
ATOM   1841  HD1 PHE A 702      25.850  50.730  55.640  1.00  0.00           H
ATOM   1842  CE1 PHE A 702      23.940  50.600  54.540  1.00  0.00           C
ATOM   1843  HE1 PHE A 702      23.720  51.660  54.560  1.00  0.00           H
ATOM   1844  CZ  PHE A 702      23.050  49.740  53.840  1.00  0.00           C
ATOM   1845  HZ  PHE A 702      22.170  50.170  53.380  1.00  0.00           H
ATOM   1846  CD2 PHE A 702      24.450  47.930  54.280  1.00  0.00           C
ATOM   1847  HD2 PHE A 702      24.500  46.850  54.260  1.00  0.00           H
ATOM   1848  CE2 PHE A 702      23.250  48.410  53.690  1.00  0.00           C
ATOM   1849  HE2 PHE A 702      22.600  47.730  53.180  1.00  0.00           H
ATOM   1850  C   PHE A 702      28.000  48.400  53.570  1.00  0.00           C
ATOM   1851  O   PHE A 702      27.620  48.200  52.460  1.00  0.00           O
ATOM   1852  N   LEU A 703      28.860  49.410  53.800  1.00  0.00           N
ATOM   1853  HN  LEU A 703      29.180  49.540  54.740  1.00  0.00           H
ATOM   1854  CA  LEU A 703      29.300  50.330  52.700  1.00  0.00           C
ATOM   1855  HA  LEU A 703      28.460  50.620  52.100  1.00  0.00           H
ATOM   1856  CB  LEU A 703      30.030  51.580  53.200  1.00  0.00           C
ATOM   1857  HB1 LEU A 703      30.610  52.080  52.390  1.00  0.00           H
ATOM   1858  HB2 LEU A 703      30.620  51.180  54.050  1.00  0.00           H
ATOM   1859  CG  LEU A 703      29.050  52.590  53.910  1.00  0.00           C
ATOM   1860  HG  LEU A 703      28.860  52.150  54.920  1.00  0.00           H
ATOM   1861  CD1 LEU A 703      29.730  53.940  54.220  1.00  0.00           C
ATOM   1862 HD11 LEU A 703      30.780  53.830  54.570  1.00  0.00           H
ATOM   1863 HD12 LEU A 703      29.160  54.550  54.950  1.00  0.00           H
ATOM   1864 HD13 LEU A 703      29.550  54.500  53.280  1.00  0.00           H
ATOM   1865  CD2 LEU A 703      27.650  52.740  53.310  1.00  0.00           C
ATOM   1866 HD21 LEU A 703      27.060  51.800  53.420  1.00  0.00           H
ATOM   1867 HD22 LEU A 703      27.820  52.840  52.220  1.00  0.00           H
ATOM   1868 HD23 LEU A 703      27.030  53.560  53.750  1.00  0.00           H
ATOM   1869  C   LEU A 703      30.230  49.640  51.670  1.00  0.00           C
ATOM   1870  O   LEU A 703      30.150  49.830  50.470  1.00  0.00           O
ATOM   1871  N   CYS A 704      31.120  48.710  52.120  1.00  0.00           N
ATOM   1872  HN  CYS A 704      31.230  48.540  53.090  1.00  0.00           H
ATOM   1873  CA  CYS A 704      31.840  47.950  51.100  1.00  0.00           C
ATOM   1874  HA  CYS A 704      32.380  48.660  50.500  1.00  0.00           H
ATOM   1875  CB  CYS A 704      32.810  46.910  51.750  1.00  0.00           C
ATOM   1876  HB1 CYS A 704      33.230  46.260  50.950  1.00  0.00           H
ATOM   1877  HB2 CYS A 704      32.210  46.360  52.500  1.00  0.00           H
ATOM   1878  SG  CYS A 704      34.240  47.700  52.520  1.00  0.00           S
ATOM   1879  HG1 CYS A 704      33.570  48.420  53.410  1.00  0.00           H
ATOM   1880  C   CYS A 704      31.020  47.050  50.170  1.00  0.00           C
ATOM   1881  O   CYS A 704      31.260  46.900  48.940  1.00  0.00           O
ATOM   1882  N   ILE A 705      30.000  46.420  50.760  1.00  0.00           N
ATOM   1883  HN  ILE A 705      29.860  46.510  51.740  1.00  0.00           H
ATOM   1884  CA  ILE A 705      28.980  45.680  49.950  1.00  0.00           C
ATOM   1885  HA  ILE A 705      29.420  44.980  49.230  1.00  0.00           H
ATOM   1886  CB  ILE A 705      28.020  44.900  50.900  1.00  0.00           C
ATOM   1887  HB  ILE A 705      27.900  45.610  51.740  1.00  0.00           H
ATOM   1888  CG2 ILE A 705      26.710  44.530  50.270  1.00  0.00           C
ATOM   1889 HG21 ILE A 705      26.080  45.370  49.900  1.00  0.00           H
ATOM   1890 HG22 ILE A 705      26.100  44.050  51.070  1.00  0.00           H
ATOM   1891 HG23 ILE A 705      26.870  43.770  49.480  1.00  0.00           H
ATOM   1892  CG1 ILE A 705      28.580  43.520  51.570  1.00  0.00           C
ATOM   1893 HG11 ILE A 705      29.670  43.700  51.660  1.00  0.00           H
ATOM   1894 HG12 ILE A 705      28.570  42.800  50.730  1.00  0.00           H
ATOM   1895  CD  ILE A 705      27.960  43.110  52.860  1.00  0.00           C
ATOM   1896  HD1 ILE A 705      26.860  43.090  52.730  1.00  0.00           H
ATOM   1897  HD2 ILE A 705      28.340  43.790  53.660  1.00  0.00           H
ATOM   1898  HD3 ILE A 705      28.390  42.140  53.210  1.00  0.00           H
ATOM   1899  C   ILE A 705      28.150  46.520  49.010  1.00  0.00           C
ATOM   1900  O   ILE A 705      27.880  46.180  47.840  1.00  0.00           O
ATOM   1901  N   VAL A 706      27.670  47.710  49.510  1.00  0.00           N
ATOM   1902  HN  VAL A 706      27.690  47.970  50.470  1.00  0.00           H
ATOM   1903  CA  VAL A 706      26.860  48.660  48.690  1.00  0.00           C
ATOM   1904  HA  VAL A 706      26.040  48.150  48.200  1.00  0.00           H
ATOM   1905  CB  VAL A 706      26.450  49.850  49.580  1.00  0.00           C
ATOM   1906  HB  VAL A 706      27.290  50.290  50.160  1.00  0.00           H
ATOM   1907  CG1 VAL A 706      25.810  51.130  48.760  1.00  0.00           C
ATOM   1908 HG11 VAL A 706      26.610  51.560  48.150  1.00  0.00           H
ATOM   1909 HG12 VAL A 706      25.340  51.890  49.430  1.00  0.00           H
ATOM   1910 HG13 VAL A 706      25.020  50.740  48.070  1.00  0.00           H
ATOM   1911  CG2 VAL A 706      25.420  49.350  50.570  1.00  0.00           C
ATOM   1912 HG21 VAL A 706      25.290  50.130  51.360  1.00  0.00           H
ATOM   1913 HG22 VAL A 706      25.670  48.410  51.100  1.00  0.00           H
ATOM   1914 HG23 VAL A 706      24.460  49.170  50.030  1.00  0.00           H
ATOM   1915  C   VAL A 706      27.600  49.240  47.460  1.00  0.00           C
ATOM   1916  O   VAL A 706      27.030  49.410  46.370  1.00  0.00           O
ATOM   1917  N   LEU A 707      28.890  49.510  47.740  1.00  0.00           N
ATOM   1918  HN  LEU A 707      29.310  49.390  48.630  1.00  0.00           H
ATOM   1919  CA  LEU A 707      29.810  49.900  46.720  1.00  0.00           C
ATOM   1920  HA  LEU A 707      29.420  50.820  46.290  1.00  0.00           H
ATOM   1921  CB  LEU A 707      31.280  50.080  47.370  1.00  0.00           C
ATOM   1922  HB1 LEU A 707      32.040  50.140  46.560  1.00  0.00           H
ATOM   1923  HB2 LEU A 707      31.440  49.250  48.090  1.00  0.00           H
ATOM   1924  CG  LEU A 707      31.420  51.430  48.080  1.00  0.00           C
ATOM   1925  HG  LEU A 707      30.620  51.690  48.810  1.00  0.00           H
ATOM   1926  CD1 LEU A 707      32.710  51.360  48.910  1.00  0.00           C
ATOM   1927 HD11 LEU A 707      32.630  52.060  49.760  1.00  0.00           H
ATOM   1928 HD12 LEU A 707      33.550  51.640  48.250  1.00  0.00           H
ATOM   1929 HD13 LEU A 707      32.920  50.330  49.260  1.00  0.00           H
ATOM   1930  CD2 LEU A 707      31.640  52.470  46.950  1.00  0.00           C
ATOM   1931 HD21 LEU A 707      32.540  52.190  46.360  1.00  0.00           H
ATOM   1932 HD22 LEU A 707      31.820  53.430  47.490  1.00  0.00           H
ATOM   1933 HD23 LEU A 707      30.850  52.710  46.200  1.00  0.00           H
ATOM   1934  C   LEU A 707      29.980  48.920  45.630  1.00  0.00           C
ATOM   1935  O   LEU A 707      29.980  49.290  44.480  1.00  0.00           O
ATOM   1936  N   VAL A 708      30.040  47.590  45.990  1.00  0.00           N
ATOM   1937  HN  VAL A 708      29.980  47.360  46.960  1.00  0.00           H
ATOM   1938  CA  VAL A 708      29.990  46.520  45.080  1.00  0.00           C
ATOM   1939  HA  VAL A 708      30.800  46.750  44.400  1.00  0.00           H
ATOM   1940  CB  VAL A 708      30.320  45.160  45.730  1.00  0.00           C
ATOM   1941  HB  VAL A 708      29.770  44.860  46.640  1.00  0.00           H
ATOM   1942  CG1 VAL A 708      30.100  43.970  44.730  1.00  0.00           C
ATOM   1943 HG11 VAL A 708      29.080  43.750  44.370  1.00  0.00           H
ATOM   1944 HG12 VAL A 708      30.430  42.990  45.130  1.00  0.00           H
ATOM   1945 HG13 VAL A 708      30.670  44.120  43.780  1.00  0.00           H
ATOM   1946  CG2 VAL A 708      31.790  45.270  46.320  1.00  0.00           C
ATOM   1947 HG21 VAL A 708      32.200  44.380  46.830  1.00  0.00           H
ATOM   1948 HG22 VAL A 708      32.040  46.220  46.840  1.00  0.00           H
ATOM   1949 HG23 VAL A 708      32.390  45.220  45.390  1.00  0.00           H
ATOM   1950  C   VAL A 708      28.660  46.510  44.250  1.00  0.00           C
ATOM   1951  O   VAL A 708      28.760  46.290  43.070  1.00  0.00           O
ATOM   1952  N   ALA A 709      27.570  46.800  44.930  1.00  0.00           N
ATOM   1953  HN  ALA A 709      27.680  46.760  45.920  1.00  0.00           H
ATOM   1954  CA  ALA A 709      26.230  46.810  44.330  1.00  0.00           C
ATOM   1955  HA  ALA A 709      25.930  45.940  43.770  1.00  0.00           H
ATOM   1956  CB  ALA A 709      25.130  46.950  45.380  1.00  0.00           C
ATOM   1957  HB1 ALA A 709      24.140  46.980  44.880  1.00  0.00           H
ATOM   1958  HB2 ALA A 709      25.170  47.980  45.780  1.00  0.00           H
ATOM   1959  HB3 ALA A 709      25.230  46.150  46.150  1.00  0.00           H
ATOM   1960  C   ALA A 709      26.070  47.950  43.280  1.00  0.00           C
ATOM   1961  O   ALA A 709      25.430  47.780  42.260  1.00  0.00           O
ATOM   1962  N   THR A 710      26.660  49.150  43.580  1.00  0.00           N
ATOM   1963  HN  THR A 710      27.380  49.060  44.250  1.00  0.00           H
ATOM   1964  CA  THR A 710      26.550  50.410  42.790  1.00  0.00           C
ATOM   1965  HA  THR A 710      25.660  50.400  42.180  1.00  0.00           H
ATOM   1966  CB  THR A 710      26.440  51.690  43.590  1.00  0.00           C
ATOM   1967  HB  THR A 710      26.570  52.590  42.950  1.00  0.00           H
ATOM   1968  OG1 THR A 710      27.510  51.730  44.580  1.00  0.00           O
ATOM   1969  HG1 THR A 710      27.200  51.200  45.320  1.00  0.00           H
ATOM   1970  CG2 THR A 710      25.140  51.720  44.280  1.00  0.00           C
ATOM   1971 HG21 THR A 710      25.060  50.810  44.900  1.00  0.00           H
ATOM   1972 HG22 THR A 710      24.330  51.630  43.520  1.00  0.00           H
ATOM   1973 HG23 THR A 710      24.830  52.600  44.880  1.00  0.00           H
ATOM   1974  C   THR A 710      27.630  50.580  41.710  1.00  0.00           C
ATOM   1975  O   THR A 710      27.700  51.650  41.080  1.00  0.00           O
ATOM   1976  N   ASP A 711      28.500  49.590  41.480  1.00  0.00           N
ATOM   1977  HN  ASP A 711      28.390  48.790  42.070  1.00  0.00           H
ATOM   1978  CA  ASP A 711      29.490  49.480  40.460  1.00  0.00           C
ATOM   1979  HA  ASP A 711      29.850  48.460  40.360  1.00  0.00           H
ATOM   1980  CB  ASP A 711      28.670  49.660  39.130  1.00  0.00           C
ATOM   1981  HB1 ASP A 711      28.510  50.750  38.990  1.00  0.00           H
ATOM   1982  HB2 ASP A 711      27.720  49.090  39.160  1.00  0.00           H
ATOM   1983  CG  ASP A 711      29.510  49.210  37.900  1.00  0.00           C
ATOM   1984  OD1 ASP A 711      30.420  48.340  38.100  1.00  0.00           O
ATOM   1985  OD2 ASP A 711      29.240  49.730  36.760  1.00  0.00           O
ATOM   1986  C   ASP A 711      30.730  50.320  40.730  1.00  0.00           C
ATOM   1987  O   ASP A 711      31.400  50.850  39.830  1.00  0.00           O
ATOM   1988  N   ALA A 712      31.240  50.390  42.050  1.00  0.00           N
ATOM   1989  HN  ALA A 712      30.800  49.850  42.770  1.00  0.00           H
ATOM   1990  CA  ALA A 712      32.340  51.260  42.510  1.00  0.00           C
ATOM   1991  HA  ALA A 712      31.980  52.270  42.420  1.00  0.00           H
ATOM   1992  CB  ALA A 712      32.810  51.130  43.960  1.00  0.00           C
ATOM   1993  HB1 ALA A 712      33.530  50.290  44.110  1.00  0.00           H
ATOM   1994  HB2 ALA A 712      31.870  50.830  44.480  1.00  0.00           H
ATOM   1995  HB3 ALA A 712      33.140  52.070  44.440  1.00  0.00           H
ATOM   1996  C   ALA A 712      33.620  51.260  41.730  1.00  0.00           C
ATOM   1997  O   ALA A 712      34.300  52.290  41.630  1.00  0.00           O
ATOM   1998  N   SER A 713      33.940  50.100  41.100  1.00  0.00           N
ATOM   1999  HN  SER A 713      33.290  49.340  41.180  1.00  0.00           H
ATOM   2000  CA  SER A 713      35.240  49.860  40.470  1.00  0.00           C
ATOM   2001  HA  SER A 713      35.970  50.170  41.200  1.00  0.00           H
ATOM   2002  CB  SER A 713      35.530  48.400  40.220  1.00  0.00           C
ATOM   2003  HB1 SER A 713      36.610  48.310  39.980  1.00  0.00           H
ATOM   2004  HB2 SER A 713      35.090  47.880  39.340  1.00  0.00           H
ATOM   2005  OG  SER A 713      35.410  47.670  41.450  1.00  0.00           O
ATOM   2006  HG1 SER A 713      34.470  47.490  41.540  1.00  0.00           H
ATOM   2007  C   SER A 713      35.510  50.680  39.290  1.00  0.00           C
ATOM   2008  O   SER A 713      36.630  51.010  38.890  1.00  0.00           O
ATOM   2009  N   SER A 714      34.390  51.100  38.670  1.00  0.00           N
ATOM   2010  HN  SER A 714      33.510  50.860  39.060  1.00  0.00           H
ATOM   2011  CA  SER A 714      34.430  52.080  37.550  1.00  0.00           C
ATOM   2012  HA  SER A 714      35.110  51.640  36.830  1.00  0.00           H
ATOM   2013  CB  SER A 714      33.010  52.350  36.960  1.00  0.00           C
ATOM   2014  HB1 SER A 714      32.430  52.740  37.830  1.00  0.00           H
ATOM   2015  HB2 SER A 714      32.550  51.420  36.580  1.00  0.00           H
ATOM   2016  OG  SER A 714      33.100  53.240  35.840  1.00  0.00           O
ATOM   2017  HG1 SER A 714      33.250  54.070  36.290  1.00  0.00           H
ATOM   2018  C   SER A 714      34.970  53.480  37.940  1.00  0.00           C
ATOM   2019  O   SER A 714      35.760  54.130  37.230  1.00  0.00           O
ATOM   2020  N   LEU A 715      34.610  53.920  39.140  1.00  0.00           N
ATOM   2021  HN  LEU A 715      34.080  53.440  39.830  1.00  0.00           H
ATOM   2022  CA  LEU A 715      35.060  55.260  39.540  1.00  0.00           C
ATOM   2023  HA  LEU A 715      35.040  55.840  38.620  1.00  0.00           H
ATOM   2024  CB  LEU A 715      33.960  55.690  40.530  1.00  0.00           C
ATOM   2025  HB1 LEU A 715      33.720  54.730  41.040  1.00  0.00           H
ATOM   2026  HB2 LEU A 715      33.130  55.900  39.820  1.00  0.00           H
ATOM   2027  CG  LEU A 715      34.230  56.990  41.350  1.00  0.00           C
ATOM   2028  HG  LEU A 715      35.190  56.810  41.890  1.00  0.00           H
ATOM   2029  CD1 LEU A 715      34.500  58.200  40.450  1.00  0.00           C
ATOM   2030 HD11 LEU A 715      35.570  58.360  40.230  1.00  0.00           H
ATOM   2031 HD12 LEU A 715      34.150  58.970  41.180  1.00  0.00           H
ATOM   2032 HD13 LEU A 715      33.940  58.240  39.490  1.00  0.00           H
ATOM   2033  CD2 LEU A 715      33.110  57.200  42.260  1.00  0.00           C
ATOM   2034 HD21 LEU A 715      32.120  57.340  41.770  1.00  0.00           H
ATOM   2035 HD22 LEU A 715      33.300  58.050  42.940  1.00  0.00           H
ATOM   2036 HD23 LEU A 715      33.000  56.330  42.950  1.00  0.00           H
ATOM   2037  C   LEU A 715      36.450  55.380  40.100  1.00  0.00           C
ATOM   2038  O   LEU A 715      37.070  56.460  40.210  1.00  0.00           O
ATOM   2039  N   VAL A 716      37.120  54.230  40.340  1.00  0.00           N
ATOM   2040  HN  VAL A 716      36.630  53.380  40.500  1.00  0.00           H
ATOM   2041  CA  VAL A 716      38.540  54.110  40.770  1.00  0.00           C
ATOM   2042  HA  VAL A 716      38.590  54.630  41.710  1.00  0.00           H
ATOM   2043  CB  VAL A 716      38.920  52.710  40.960  1.00  0.00           C
ATOM   2044  HB  VAL A 716      38.760  52.060  40.070  1.00  0.00           H
ATOM   2045  CG1 VAL A 716      40.390  52.530  41.360  1.00  0.00           C
ATOM   2046 HG11 VAL A 716      41.200  52.940  40.700  1.00  0.00           H
ATOM   2047 HG12 VAL A 716      40.560  51.440  41.490  1.00  0.00           H
ATOM   2048 HG13 VAL A 716      40.540  53.040  42.320  1.00  0.00           H
ATOM   2049  CG2 VAL A 716      38.050  52.000  41.980  1.00  0.00           C
ATOM   2050 HG21 VAL A 716      38.060  52.460  43.000  1.00  0.00           H
ATOM   2051 HG22 VAL A 716      38.420  50.960  42.070  1.00  0.00           H
ATOM   2052 HG23 VAL A 716      36.980  52.040  41.690  1.00  0.00           H
ATOM   2053  C   VAL A 716      39.450  54.760  39.750  1.00  0.00           C
ATOM   2054  O   VAL A 716      40.470  55.460  40.090  1.00  0.00           O
ATOM   2055  N   CYS A 717      39.090  54.540  38.430  1.00  0.00           N
ATOM   2056  HN  CYS A 717      38.270  54.040  38.160  1.00  0.00           H
ATOM   2057  CA  CYS A 717      39.760  55.130  37.250  1.00  0.00           C
ATOM   2058  HA  CYS A 717      40.740  54.660  37.300  1.00  0.00           H
ATOM   2059  CB  CYS A 717      39.030  54.650  36.050  1.00  0.00           C
ATOM   2060  HB1 CYS A 717      39.520  55.120  35.160  1.00  0.00           H
ATOM   2061  HB2 CYS A 717      38.000  55.070  36.060  1.00  0.00           H
ATOM   2062  SG  CYS A 717      38.980  52.820  36.000  1.00  0.00           S
ATOM   2063  HG1 CYS A 717      40.280  52.610  35.790  1.00  0.00           H
ATOM   2064  C   CYS A 717      39.980  56.610  37.280  1.00  0.00           C
ATOM   2065  O   CYS A 717      40.910  57.090  36.660  1.00  0.00           O
ATOM   2066  N   TYR A 718      39.140  57.330  38.000  1.00  0.00           N
ATOM   2067  HN  TYR A 718      38.420  56.920  38.560  1.00  0.00           H
ATOM   2068  CA  TYR A 718      39.070  58.740  38.040  1.00  0.00           C
ATOM   2069  HA  TYR A 718      39.490  59.100  37.110  1.00  0.00           H
ATOM   2070  CB  TYR A 718      37.580  59.270  38.200  1.00  0.00           C
ATOM   2071  HB1 TYR A 718      37.660  60.360  38.380  1.00  0.00           H
ATOM   2072  HB2 TYR A 718      37.260  58.710  39.100  1.00  0.00           H
ATOM   2073  CG  TYR A 718      36.680  58.970  37.100  1.00  0.00           C
ATOM   2074  CD1 TYR A 718      36.150  60.050  36.340  1.00  0.00           C
ATOM   2075  HD1 TYR A 718      36.360  61.090  36.550  1.00  0.00           H
ATOM   2076  CE1 TYR A 718      35.300  59.720  35.220  1.00  0.00           C
ATOM   2077  HE1 TYR A 718      34.990  60.550  34.590  1.00  0.00           H
ATOM   2078  CZ  TYR A 718      35.180  58.460  34.790  1.00  0.00           C
ATOM   2079  OH  TYR A 718      34.670  58.140  33.480  1.00  0.00           O
ATOM   2080  HH  TYR A 718      34.580  57.190  33.450  1.00  0.00           H
ATOM   2081  CD2 TYR A 718      36.310  57.660  36.800  1.00  0.00           C
ATOM   2082  HD2 TYR A 718      36.470  56.860  37.520  1.00  0.00           H
ATOM   2083  CE2 TYR A 718      35.690  57.380  35.620  1.00  0.00           C
ATOM   2084  HE2 TYR A 718      35.550  56.340  35.370  1.00  0.00           H
ATOM   2085  C   TYR A 718      39.890  59.420  39.100  1.00  0.00           C
ATOM   2086  O   TYR A 718      39.870  60.660  39.130  1.00  0.00           O
ATOM   2087  N   ILE A 719      40.530  58.700  40.040  1.00  0.00           N
ATOM   2088  HN  ILE A 719      40.410  57.710  40.020  1.00  0.00           H
ATOM   2089  CA  ILE A 719      41.330  59.250  41.110  1.00  0.00           C
ATOM   2090  HA  ILE A 719      40.630  59.970  41.520  1.00  0.00           H
ATOM   2091  CB  ILE A 719      41.590  58.180  42.170  1.00  0.00           C
ATOM   2092  HB  ILE A 719      41.870  57.250  41.610  1.00  0.00           H
ATOM   2093  CG2 ILE A 719      42.760  58.500  43.070  1.00  0.00           C
ATOM   2094 HG21 ILE A 719      43.010  57.680  43.770  1.00  0.00           H
ATOM   2095 HG22 ILE A 719      42.610  59.340  43.760  1.00  0.00           H
ATOM   2096 HG23 ILE A 719      43.720  58.600  42.520  1.00  0.00           H
ATOM   2097  CG1 ILE A 719      40.270  57.840  42.970  1.00  0.00           C
ATOM   2098 HG11 ILE A 719      39.520  57.440  42.250  1.00  0.00           H
ATOM   2099 HG12 ILE A 719      39.850  58.790  43.360  1.00  0.00           H
ATOM   2100  CD  ILE A 719      40.260  56.750  44.070  1.00  0.00           C
ATOM   2101  HD1 ILE A 719      39.260  56.540  44.510  1.00  0.00           H
ATOM   2102  HD2 ILE A 719      40.920  56.900  44.950  1.00  0.00           H
ATOM   2103  HD3 ILE A 719      40.720  55.800  43.690  1.00  0.00           H
ATOM   2104  C   ILE A 719      42.570  60.010  40.600  1.00  0.00           C
ATOM   2105  O   ILE A 719      42.780  61.130  41.060  1.00  0.00           O
ATOM   2106  N   THR A 720      43.320  59.460  39.580  1.00  0.00           N
ATOM   2107  HN  THR A 720      42.980  58.560  39.330  1.00  0.00           H
ATOM   2108  CA  THR A 720      44.440  60.110  38.720  1.00  0.00           C
ATOM   2109  HA  THR A 720      44.860  59.430  37.990  1.00  0.00           H
ATOM   2110  CB  THR A 720      44.010  61.390  38.050  1.00  0.00           C
ATOM   2111  HB  THR A 720      44.150  62.240  38.760  1.00  0.00           H
ATOM   2112  OG1 THR A 720      42.610  61.370  37.620  1.00  0.00           O
ATOM   2113  HG1 THR A 720      42.070  61.300  38.410  1.00  0.00           H
ATOM   2114  CG2 THR A 720      44.760  61.470  36.670  1.00  0.00           C
ATOM   2115 HG21 THR A 720      44.360  60.800  35.880  1.00  0.00           H
ATOM   2116 HG22 THR A 720      45.860  61.350  36.700  1.00  0.00           H
ATOM   2117 HG23 THR A 720      44.550  62.530  36.420  1.00  0.00           H
ATOM   2118  C   THR A 720      45.730  60.390  39.540  1.00  0.00           C
ATOM   2119  O   THR A 720      45.740  60.680  40.750  1.00  0.00           O
ATOM   2120  N   ARG A 721      46.920  60.380  38.780  1.00  0.00           N
ATOM   2121  HN  ARG A 721      46.900  60.590  37.800  1.00  0.00           H
ATOM   2122  CA  ARG A 721      48.260  60.250  39.310  1.00  0.00           C
ATOM   2123  HA  ARG A 721      48.380  59.230  39.640  1.00  0.00           H
ATOM   2124  CB  ARG A 721      49.250  60.350  38.170  1.00  0.00           C
ATOM   2125  HB1 ARG A 721      48.960  61.230  37.560  1.00  0.00           H
ATOM   2126  HB2 ARG A 721      49.120  59.470  37.510  1.00  0.00           H
ATOM   2127  CG  ARG A 721      50.720  60.350  38.570  1.00  0.00           C
ATOM   2128  HG1 ARG A 721      50.960  61.260  39.160  1.00  0.00           H
ATOM   2129  HG2 ARG A 721      51.250  60.310  37.600  1.00  0.00           H
ATOM   2130  CD  ARG A 721      51.070  59.150  39.470  1.00  0.00           C
ATOM   2131  HD1 ARG A 721      50.870  58.200  38.930  1.00  0.00           H
ATOM   2132  HD2 ARG A 721      50.620  59.180  40.480  1.00  0.00           H
ATOM   2133  NE  ARG A 721      52.480  59.310  39.860  1.00  0.00           N
ATOM   2134  HE  ARG A 721      52.700  60.170  40.320  1.00  0.00           H
ATOM   2135  CZ  ARG A 721      53.460  58.900  39.140  1.00  0.00           C
ATOM   2136  NH1 ARG A 721      53.360  58.150  38.060  1.00  0.00           N
ATOM   2137 HH11 ARG A 721      54.170  58.090  37.490  1.00  0.00           H
ATOM   2138 HH12 ARG A 721      52.450  58.050  37.670  1.00  0.00           H
ATOM   2139  NH2 ARG A 721      54.670  59.210  39.490  1.00  0.00           N
ATOM   2140 HH21 ARG A 721      54.850  59.720  40.320  1.00  0.00           H
ATOM   2141 HH22 ARG A 721      55.320  58.550  39.100  1.00  0.00           H
ATOM   2142  C   ARG A 721      48.620  61.280  40.370  1.00  0.00           C
ATOM   2143  O   ARG A 721      49.350  60.990  41.300  1.00  0.00           O
ATOM   2144  N   PHE A 722      48.190  62.550  40.190  1.00  0.00           N
ATOM   2145  HN  PHE A 722      47.810  62.640  39.280  1.00  0.00           H
ATOM   2146  CA  PHE A 722      48.490  63.690  41.030  1.00  0.00           C
ATOM   2147  HA  PHE A 722      49.570  63.720  41.090  1.00  0.00           H
ATOM   2148  CB  PHE A 722      47.750  64.980  40.410  1.00  0.00           C
ATOM   2149  HB1 PHE A 722      46.700  64.630  40.350  1.00  0.00           H
ATOM   2150  HB2 PHE A 722      48.230  65.060  39.410  1.00  0.00           H
ATOM   2151  CG  PHE A 722      47.990  66.250  41.180  1.00  0.00           C
ATOM   2152  CD1 PHE A 722      49.170  66.990  40.920  1.00  0.00           C
ATOM   2153  HD1 PHE A 722      49.850  66.700  40.130  1.00  0.00           H
ATOM   2154  CE1 PHE A 722      49.380  68.280  41.430  1.00  0.00           C
ATOM   2155  HE1 PHE A 722      50.160  68.980  41.140  1.00  0.00           H
ATOM   2156  CZ  PHE A 722      48.560  68.660  42.490  1.00  0.00           C
ATOM   2157  HZ  PHE A 722      48.850  69.550  43.030  1.00  0.00           H
ATOM   2158  CD2 PHE A 722      47.100  66.770  42.120  1.00  0.00           C
ATOM   2159  HD2 PHE A 722      46.070  66.450  42.290  1.00  0.00           H
ATOM   2160  CE2 PHE A 722      47.420  67.920  42.820  1.00  0.00           C
ATOM   2161  HE2 PHE A 722      46.670  68.340  43.470  1.00  0.00           H
ATOM   2162  C   PHE A 722      48.040  63.450  42.430  1.00  0.00           C
ATOM   2163  O   PHE A 722      48.760  63.700  43.380  1.00  0.00           O
ATOM   2164  N   THR A 723      46.820  62.950  42.640  1.00  0.00           N
ATOM   2165  HN  THR A 723      46.260  62.660  41.860  1.00  0.00           H
ATOM   2166  CA  THR A 723      46.210  62.550  43.970  1.00  0.00           C
ATOM   2167  HA  THR A 723      46.340  63.380  44.650  1.00  0.00           H
ATOM   2168  CB  THR A 723      44.730  62.070  43.760  1.00  0.00           C
ATOM   2169  HB  THR A 723      44.780  61.120  43.190  1.00  0.00           H
ATOM   2170  OG1 THR A 723      43.970  63.030  43.020  1.00  0.00           O
ATOM   2171  HG1 THR A 723      43.560  62.650  42.240  1.00  0.00           H
ATOM   2172  CG2 THR A 723      43.940  61.800  45.080  1.00  0.00           C
ATOM   2173 HG21 THR A 723      44.510  61.090  45.710  1.00  0.00           H
ATOM   2174 HG22 THR A 723      43.010  61.250  44.820  1.00  0.00           H
ATOM   2175 HG23 THR A 723      43.640  62.730  45.620  1.00  0.00           H
ATOM   2176  C   THR A 723      46.930  61.410  44.590  1.00  0.00           C
ATOM   2177  O   THR A 723      47.190  61.420  45.820  1.00  0.00           O
ATOM   2178  N   GLU A 724      47.210  60.330  43.850  1.00  0.00           N
ATOM   2179  HN  GLU A 724      46.950  60.350  42.890  1.00  0.00           H
ATOM   2180  CA  GLU A 724      47.760  59.060  44.270  1.00  0.00           C
ATOM   2181  HA  GLU A 724      47.250  58.570  45.090  1.00  0.00           H
ATOM   2182  CB  GLU A 724      47.850  58.020  43.100  1.00  0.00           C
ATOM   2183  HB1 GLU A 724      48.360  57.050  43.260  1.00  0.00           H
ATOM   2184  HB2 GLU A 724      48.370  58.500  42.230  1.00  0.00           H
ATOM   2185  CG  GLU A 724      46.410  57.540  42.540  1.00  0.00           C
ATOM   2186  HG1 GLU A 724      45.690  58.360  42.740  1.00  0.00           H
ATOM   2187  HG2 GLU A 724      46.160  56.660  43.160  1.00  0.00           H
ATOM   2188  CD  GLU A 724      46.300  57.190  41.060  1.00  0.00           C
ATOM   2189  OE1 GLU A 724      47.330  57.030  40.350  1.00  0.00           O
ATOM   2190  OE2 GLU A 724      45.140  56.880  40.610  1.00  0.00           O
ATOM   2191  C   GLU A 724      49.110  59.280  44.890  1.00  0.00           C
ATOM   2192  O   GLU A 724      49.530  58.780  45.950  1.00  0.00           O
ATOM   2193  N   GLU A 725      49.880  60.190  44.210  1.00  0.00           N
ATOM   2194  HN  GLU A 725      49.540  60.630  43.380  1.00  0.00           H
ATOM   2195  CA  GLU A 725      51.270  60.540  44.550  1.00  0.00           C
ATOM   2196  HA  GLU A 725      51.700  59.640  44.950  1.00  0.00           H
ATOM   2197  CB  GLU A 725      51.870  60.920  43.140  1.00  0.00           C
ATOM   2198  HB1 GLU A 725      51.220  61.720  42.710  1.00  0.00           H
ATOM   2199  HB2 GLU A 725      51.720  59.980  42.570  1.00  0.00           H
ATOM   2200  CG  GLU A 725      53.320  61.430  43.170  1.00  0.00           C
ATOM   2201  HG1 GLU A 725      53.830  60.960  44.030  1.00  0.00           H
ATOM   2202  HG2 GLU A 725      53.350  62.540  43.300  1.00  0.00           H
ATOM   2203  CD  GLU A 725      54.110  61.250  41.870  1.00  0.00           C
ATOM   2204  OE1 GLU A 725      55.180  60.600  41.820  1.00  0.00           O
ATOM   2205  OE2 GLU A 725      53.470  61.630  40.870  1.00  0.00           O
ATOM   2206  C   GLU A 725      51.430  61.590  45.620  1.00  0.00           C
ATOM   2207  O   GLU A 725      52.410  61.500  46.390  1.00  0.00           O
ATOM   2208  N   ALA A 726      50.540  62.510  45.870  1.00  0.00           N
ATOM   2209  HN  ALA A 726      49.740  62.510  45.270  1.00  0.00           H
ATOM   2210  CA  ALA A 726      50.570  63.500  46.970  1.00  0.00           C
ATOM   2211  HA  ALA A 726      51.580  63.860  47.070  1.00  0.00           H
ATOM   2212  CB  ALA A 726      49.620  64.690  46.810  1.00  0.00           C
ATOM   2213  HB1 ALA A 726      48.610  64.240  46.780  1.00  0.00           H
ATOM   2214  HB2 ALA A 726      49.840  65.230  45.870  1.00  0.00           H
ATOM   2215  HB3 ALA A 726      49.540  65.460  47.620  1.00  0.00           H
ATOM   2216  C   ALA A 726      50.220  62.770  48.170  1.00  0.00           C
ATOM   2217  O   ALA A 726      50.690  63.050  49.320  1.00  0.00           O
ATOM   2218  N   PHE A 727      49.350  61.760  48.090  1.00  0.00           N
ATOM   2219  HN  PHE A 727      48.700  61.810  47.330  1.00  0.00           H
ATOM   2220  CA  PHE A 727      48.990  60.860  49.160  1.00  0.00           C
ATOM   2221  HA  PHE A 727      48.780  61.480  50.030  1.00  0.00           H
ATOM   2222  CB  PHE A 727      47.820  60.010  48.630  1.00  0.00           C
ATOM   2223  HB1 PHE A 727      48.110  59.470  47.700  1.00  0.00           H
ATOM   2224  HB2 PHE A 727      47.100  60.830  48.390  1.00  0.00           H
ATOM   2225  CG  PHE A 727      47.150  59.140  49.610  1.00  0.00           C
ATOM   2226  CD1 PHE A 727      45.820  59.440  50.060  1.00  0.00           C
ATOM   2227  HD1 PHE A 727      45.400  60.440  50.050  1.00  0.00           H
ATOM   2228  CE1 PHE A 727      45.020  58.420  50.720  1.00  0.00           C
ATOM   2229  HE1 PHE A 727      44.060  58.690  51.140  1.00  0.00           H
ATOM   2230  CZ  PHE A 727      45.560  57.150  50.970  1.00  0.00           C
ATOM   2231  HZ  PHE A 727      44.960  56.490  51.580  1.00  0.00           H
ATOM   2232  CD2 PHE A 727      47.590  57.850  49.850  1.00  0.00           C
ATOM   2233  HD2 PHE A 727      48.570  57.550  49.500  1.00  0.00           H
ATOM   2234  CE2 PHE A 727      46.960  56.880  50.630  1.00  0.00           C
ATOM   2235  HE2 PHE A 727      47.330  55.870  50.580  1.00  0.00           H
ATOM   2236  C   PHE A 727      50.210  59.980  49.550  1.00  0.00           C
ATOM   2237  O   PHE A 727      50.510  59.760  50.740  1.00  0.00           O
ATOM   2238  N   ALA A 728      50.930  59.450  48.540  1.00  0.00           N
ATOM   2239  HN  ALA A 728      50.520  59.470  47.640  1.00  0.00           H
ATOM   2240  CA  ALA A 728      52.120  58.530  48.640  1.00  0.00           C
ATOM   2241  HA  ALA A 728      51.830  57.630  49.170  1.00  0.00           H
ATOM   2242  CB  ALA A 728      52.590  58.270  47.210  1.00  0.00           C
ATOM   2243  HB1 ALA A 728      52.850  59.130  46.540  1.00  0.00           H
ATOM   2244  HB2 ALA A 728      51.820  57.640  46.720  1.00  0.00           H
ATOM   2245  HB3 ALA A 728      53.460  57.580  47.280  1.00  0.00           H
ATOM   2246  C   ALA A 728      53.260  59.150  49.380  1.00  0.00           C
ATOM   2247  O   ALA A 728      53.960  58.500  50.160  1.00  0.00           O
ATOM   2248  N   ALA A 729      53.510  60.440  49.100  1.00  0.00           N
ATOM   2249  HN  ALA A 729      52.920  60.950  48.490  1.00  0.00           H
ATOM   2250  CA  ALA A 729      54.440  61.260  49.780  1.00  0.00           C
ATOM   2251  HA  ALA A 729      55.420  60.800  49.760  1.00  0.00           H
ATOM   2252  CB  ALA A 729      54.600  62.530  49.010  1.00  0.00           C
ATOM   2253  HB1 ALA A 729      54.810  62.230  47.960  1.00  0.00           H
ATOM   2254  HB2 ALA A 729      55.460  63.130  49.380  1.00  0.00           H
ATOM   2255  HB3 ALA A 729      53.690  63.170  48.960  1.00  0.00           H
ATOM   2256  C   ALA A 729      54.040  61.490  51.250  1.00  0.00           C
ATOM   2257  O   ALA A 729      54.880  61.550  52.130  1.00  0.00           O
ATOM   2258  N   LEU A 730      52.780  61.750  51.580  1.00  0.00           N
ATOM   2259  HN  LEU A 730      52.080  61.630  50.880  1.00  0.00           H
ATOM   2260  CA  LEU A 730      52.390  61.900  52.990  1.00  0.00           C
ATOM   2261  HA  LEU A 730      52.990  62.670  53.450  1.00  0.00           H
ATOM   2262  CB  LEU A 730      50.890  62.300  53.050  1.00  0.00           C
ATOM   2263  HB1 LEU A 730      50.220  61.530  52.610  1.00  0.00           H
ATOM   2264  HB2 LEU A 730      50.750  63.160  52.350  1.00  0.00           H
ATOM   2265  CG  LEU A 730      50.300  62.510  54.510  1.00  0.00           C
ATOM   2266  HG  LEU A 730      50.710  61.720  55.190  1.00  0.00           H
ATOM   2267  CD1 LEU A 730      50.830  63.840  55.080  1.00  0.00           C
ATOM   2268 HD11 LEU A 730      51.940  63.930  55.110  1.00  0.00           H
ATOM   2269 HD12 LEU A 730      50.360  64.100  56.060  1.00  0.00           H
ATOM   2270 HD13 LEU A 730      50.480  64.670  54.410  1.00  0.00           H
ATOM   2271  CD2 LEU A 730      48.800  62.530  54.490  1.00  0.00           C
ATOM   2272 HD21 LEU A 730      48.490  62.930  55.480  1.00  0.00           H
ATOM   2273 HD22 LEU A 730      48.480  61.500  54.270  1.00  0.00           H
ATOM   2274 HD23 LEU A 730      48.400  63.140  53.650  1.00  0.00           H
ATOM   2275  C   LEU A 730      52.650  60.680  53.840  1.00  0.00           C
ATOM   2276  O   LEU A 730      53.160  60.720  54.920  1.00  0.00           O
ATOM   2277  N   ILE A 731      52.350  59.490  53.300  1.00  0.00           N
ATOM   2278  HN  ILE A 731      51.830  59.390  52.460  1.00  0.00           H
ATOM   2279  CA  ILE A 731      52.820  58.280  54.000  1.00  0.00           C
ATOM   2280  HA  ILE A 731      52.520  58.270  55.030  1.00  0.00           H
ATOM   2281  CB  ILE A 731      52.060  57.070  53.430  1.00  0.00           C
ATOM   2282  HB  ILE A 731      52.440  56.860  52.410  1.00  0.00           H
ATOM   2283  CG2 ILE A 731      52.330  55.830  54.290  1.00  0.00           C
ATOM   2284 HG21 ILE A 731      53.420  55.610  54.270  1.00  0.00           H
ATOM   2285 HG22 ILE A 731      51.760  55.020  53.790  1.00  0.00           H
ATOM   2286 HG23 ILE A 731      51.950  56.050  55.310  1.00  0.00           H
ATOM   2287  CG1 ILE A 731      50.540  57.100  53.250  1.00  0.00           C
ATOM   2288 HG11 ILE A 731      50.080  56.170  52.840  1.00  0.00           H
ATOM   2289 HG12 ILE A 731      50.340  57.900  52.500  1.00  0.00           H
ATOM   2290  CD  ILE A 731      49.760  57.670  54.480  1.00  0.00           C
ATOM   2291  HD1 ILE A 731      49.840  56.830  55.210  1.00  0.00           H
ATOM   2292  HD2 ILE A 731      48.660  57.800  54.400  1.00  0.00           H
ATOM   2293  HD3 ILE A 731      50.250  58.630  54.710  1.00  0.00           H
ATOM   2294  C   ILE A 731      54.350  58.060  54.170  1.00  0.00           C
ATOM   2295  O   ILE A 731      54.860  57.730  55.280  1.00  0.00           O
ATOM   2296  N   CYS A 732      55.170  58.490  53.170  1.00  0.00           N
ATOM   2297  HN  CYS A 732      54.810  58.500  52.240  1.00  0.00           H
ATOM   2298  CA  CYS A 732      56.610  58.760  53.250  1.00  0.00           C
ATOM   2299  HA  CYS A 732      56.920  57.740  53.420  1.00  0.00           H
ATOM   2300  CB  CYS A 732      57.230  59.150  51.900  1.00  0.00           C
ATOM   2301  HB1 CYS A 732      56.720  60.080  51.550  1.00  0.00           H
ATOM   2302  HB2 CYS A 732      56.950  58.360  51.180  1.00  0.00           H
ATOM   2303  SG  CYS A 732      59.080  59.120  51.950  1.00  0.00           S
ATOM   2304  HG1 CYS A 732      59.360  57.820  52.080  1.00  0.00           H
ATOM   2305  C   CYS A 732      57.070  59.670  54.340  1.00  0.00           C
ATOM   2306  O   CYS A 732      57.950  59.260  55.120  1.00  0.00           O
ATOM   2307  N   ILE A 733      56.510  60.870  54.550  1.00  0.00           N
ATOM   2308  HN  ILE A 733      55.720  61.120  53.990  1.00  0.00           H
ATOM   2309  CA  ILE A 733      56.870  61.710  55.600  1.00  0.00           C
ATOM   2310  HA  ILE A 733      57.950  61.760  55.570  1.00  0.00           H
ATOM   2311  CB  ILE A 733      56.540  63.170  55.500  1.00  0.00           C
ATOM   2312  HB  ILE A 733      56.810  63.580  54.500  1.00  0.00           H
ATOM   2313  CG2 ILE A 733      55.040  63.360  55.430  1.00  0.00           C
ATOM   2314 HG21 ILE A 733      54.560  63.070  56.390  1.00  0.00           H
ATOM   2315 HG22 ILE A 733      54.620  62.830  54.550  1.00  0.00           H
ATOM   2316 HG23 ILE A 733      54.710  64.410  55.270  1.00  0.00           H
ATOM   2317  CG1 ILE A 733      57.250  64.070  56.550  1.00  0.00           C
ATOM   2318 HG11 ILE A 733      58.300  63.710  56.620  1.00  0.00           H
ATOM   2319 HG12 ILE A 733      56.840  64.030  57.590  1.00  0.00           H
ATOM   2320  CD  ILE A 733      57.200  65.530  56.200  1.00  0.00           C
ATOM   2321  HD1 ILE A 733      57.670  65.860  55.250  1.00  0.00           H
ATOM   2322  HD2 ILE A 733      57.760  66.060  57.010  1.00  0.00           H
ATOM   2323  HD3 ILE A 733      56.140  65.850  56.300  1.00  0.00           H
ATOM   2324  C   ILE A 733      56.590  61.030  56.950  1.00  0.00           C
ATOM   2325  O   ILE A 733      57.370  61.070  57.910  1.00  0.00           O
ATOM   2326  N   ILE A 734      55.410  60.480  57.050  1.00  0.00           N
ATOM   2327  HN  ILE A 734      54.710  60.510  56.340  1.00  0.00           H
ATOM   2328  CA  ILE A 734      54.940  59.820  58.260  1.00  0.00           C
ATOM   2329  HA  ILE A 734      55.000  60.490  59.110  1.00  0.00           H
ATOM   2330  CB  ILE A 734      53.470  59.470  58.280  1.00  0.00           C
ATOM   2331  HB  ILE A 734      53.310  58.770  57.430  1.00  0.00           H
ATOM   2332  CG2 ILE A 734      53.250  58.570  59.540  1.00  0.00           C
ATOM   2333 HG21 ILE A 734      53.690  57.550  59.480  1.00  0.00           H
ATOM   2334 HG22 ILE A 734      52.180  58.460  59.810  1.00  0.00           H
ATOM   2335 HG23 ILE A 734      53.740  59.050  60.430  1.00  0.00           H
ATOM   2336  CG1 ILE A 734      52.580  60.730  58.130  1.00  0.00           C
ATOM   2337 HG11 ILE A 734      53.090  61.380  57.390  1.00  0.00           H
ATOM   2338 HG12 ILE A 734      52.640  61.410  59.020  1.00  0.00           H
ATOM   2339  CD  ILE A 734      51.210  60.490  57.520  1.00  0.00           C
ATOM   2340  HD1 ILE A 734      50.700  61.450  57.360  1.00  0.00           H
ATOM   2341  HD2 ILE A 734      50.560  59.830  58.150  1.00  0.00           H
ATOM   2342  HD3 ILE A 734      51.340  59.930  56.560  1.00  0.00           H
ATOM   2343  C   ILE A 734      55.800  58.590  58.660  1.00  0.00           C
ATOM   2344  O   ILE A 734      56.250  58.500  59.780  1.00  0.00           O
ATOM   2345  N   PHE A 735      56.200  57.590  57.760  1.00  0.00           N
ATOM   2346  HN  PHE A 735      55.830  57.590  56.840  1.00  0.00           H
ATOM   2347  CA  PHE A 735      57.010  56.430  58.160  1.00  0.00           C
ATOM   2348  HA  PHE A 735      56.580  55.960  59.030  1.00  0.00           H
ATOM   2349  CB  PHE A 735      57.090  55.340  57.080  1.00  0.00           C
ATOM   2350  HB1 PHE A 735      57.640  54.400  57.350  1.00  0.00           H
ATOM   2351  HB2 PHE A 735      57.610  55.800  56.210  1.00  0.00           H
ATOM   2352  CG  PHE A 735      55.730  54.850  56.620  1.00  0.00           C
ATOM   2353  CD1 PHE A 735      55.690  54.240  55.400  1.00  0.00           C
ATOM   2354  HD1 PHE A 735      56.570  54.280  54.780  1.00  0.00           H
ATOM   2355  CE1 PHE A 735      54.670  53.320  55.120  1.00  0.00           C
ATOM   2356  HE1 PHE A 735      54.650  52.870  54.150  1.00  0.00           H
ATOM   2357  CZ  PHE A 735      53.530  53.190  55.920  1.00  0.00           C
ATOM   2358  HZ  PHE A 735      52.750  52.540  55.560  1.00  0.00           H
ATOM   2359  CD2 PHE A 735      54.610  54.730  57.470  1.00  0.00           C
ATOM   2360  HD2 PHE A 735      54.560  55.270  58.400  1.00  0.00           H
ATOM   2361  CE2 PHE A 735      53.470  53.930  57.190  1.00  0.00           C
ATOM   2362  HE2 PHE A 735      52.650  53.690  57.850  1.00  0.00           H
ATOM   2363  C   PHE A 735      58.410  56.810  58.560  1.00  0.00           C
ATOM   2364  O   PHE A 735      58.960  56.380  59.550  1.00  0.00           O
ATOM   2365  N   ILE A 736      58.910  57.800  57.870  1.00  0.00           N
ATOM   2366  HN  ILE A 736      58.400  58.210  57.120  1.00  0.00           H
ATOM   2367  CA  ILE A 736      60.110  58.480  58.270  1.00  0.00           C
ATOM   2368  HA  ILE A 736      60.840  57.710  58.460  1.00  0.00           H
ATOM   2369  CB  ILE A 736      60.690  59.280  57.100  1.00  0.00           C
ATOM   2370  HB  ILE A 736      59.890  59.900  56.630  1.00  0.00           H
ATOM   2371  CG2 ILE A 736      61.860  60.220  57.530  1.00  0.00           C
ATOM   2372 HG21 ILE A 736      62.800  59.610  57.580  1.00  0.00           H
ATOM   2373 HG22 ILE A 736      61.600  60.740  58.470  1.00  0.00           H
ATOM   2374 HG23 ILE A 736      62.060  61.030  56.790  1.00  0.00           H
ATOM   2375  CG1 ILE A 736      61.120  58.200  56.030  1.00  0.00           C
ATOM   2376 HG11 ILE A 736      60.150  57.780  55.690  1.00  0.00           H
ATOM   2377 HG12 ILE A 736      61.660  57.420  56.610  1.00  0.00           H
ATOM   2378  CD  ILE A 736      61.930  58.790  54.920  1.00  0.00           C
ATOM   2379  HD1 ILE A 736      62.300  58.080  54.150  1.00  0.00           H
ATOM   2380  HD2 ILE A 736      62.820  59.280  55.360  1.00  0.00           H
ATOM   2381  HD3 ILE A 736      61.320  59.570  54.430  1.00  0.00           H
ATOM   2382  C   ILE A 736      60.140  59.190  59.590  1.00  0.00           C
ATOM   2383  O   ILE A 736      61.090  59.130  60.390  1.00  0.00           O
ATOM   2384  N   TYR A 737      59.140  59.960  59.950  1.00  0.00           N
ATOM   2385  HN  TYR A 737      58.410  60.120  59.280  1.00  0.00           H
ATOM   2386  CA  TYR A 737      58.920  60.540  61.260  1.00  0.00           C
ATOM   2387  HA  TYR A 737      59.760  61.170  61.480  1.00  0.00           H
ATOM   2388  CB  TYR A 737      57.650  61.470  61.170  1.00  0.00           C
ATOM   2389  HB1 TYR A 737      56.820  60.870  60.730  1.00  0.00           H
ATOM   2390  HB2 TYR A 737      57.820  62.350  60.540  1.00  0.00           H
ATOM   2391  CG  TYR A 737      57.280  62.030  62.530  1.00  0.00           C
ATOM   2392  CD1 TYR A 737      56.440  61.390  63.420  1.00  0.00           C
ATOM   2393  HD1 TYR A 737      56.020  60.450  63.100  1.00  0.00           H
ATOM   2394  CE1 TYR A 737      56.200  61.860  64.680  1.00  0.00           C
ATOM   2395  HE1 TYR A 737      55.550  61.340  65.380  1.00  0.00           H
ATOM   2396  CZ  TYR A 737      56.700  63.130  65.050  1.00  0.00           C
ATOM   2397  OH  TYR A 737      56.540  63.580  66.350  1.00  0.00           O
ATOM   2398  HH  TYR A 737      56.310  62.780  66.840  1.00  0.00           H
ATOM   2399  CD2 TYR A 737      57.790  63.340  62.880  1.00  0.00           C
ATOM   2400  HD2 TYR A 737      58.360  63.900  62.160  1.00  0.00           H
ATOM   2401  CE2 TYR A 737      57.460  63.870  64.170  1.00  0.00           C
ATOM   2402  HE2 TYR A 737      57.960  64.810  64.380  1.00  0.00           H
ATOM   2403  C   TYR A 737      58.800  59.460  62.350  1.00  0.00           C
ATOM   2404  O   TYR A 737      59.560  59.470  63.340  1.00  0.00           O
ATOM   2405  N   GLU A 738      57.900  58.500  62.150  1.00  0.00           N
ATOM   2406  HN  GLU A 738      57.420  58.580  61.280  1.00  0.00           H
ATOM   2407  CA  GLU A 738      57.530  57.580  63.110  1.00  0.00           C
ATOM   2408  HA  GLU A 738      57.190  58.080  64.010  1.00  0.00           H
ATOM   2409  CB  GLU A 738      56.490  56.660  62.600  1.00  0.00           C
ATOM   2410  HB1 GLU A 738      56.300  55.700  63.110  1.00  0.00           H
ATOM   2411  HB2 GLU A 738      56.790  56.470  61.550  1.00  0.00           H
ATOM   2412  CG  GLU A 738      55.040  57.270  62.510  1.00  0.00           C
ATOM   2413  HG1 GLU A 738      54.500  56.680  61.730  1.00  0.00           H
ATOM   2414  HG2 GLU A 738      55.220  58.300  62.120  1.00  0.00           H
ATOM   2415  CD  GLU A 738      54.240  57.300  63.730  1.00  0.00           C
ATOM   2416  OE1 GLU A 738      54.660  56.790  64.780  1.00  0.00           O
ATOM   2417  OE2 GLU A 738      53.070  57.810  63.740  1.00  0.00           O
ATOM   2418  C   GLU A 738      58.670  56.710  63.640  1.00  0.00           C
ATOM   2419  O   GLU A 738      58.970  56.490  64.860  1.00  0.00           O
ATOM   2420  N   ALA A 739      59.550  56.240  62.660  1.00  0.00           N
ATOM   2421  HN  ALA A 739      59.310  56.480  61.730  1.00  0.00           H
ATOM   2422  CA  ALA A 739      60.760  55.490  62.890  1.00  0.00           C
ATOM   2423  HA  ALA A 739      60.620  54.550  63.410  1.00  0.00           H
ATOM   2424  CB  ALA A 739      61.440  55.150  61.580  1.00  0.00           C
ATOM   2425  HB1 ALA A 739      61.540  56.050  60.940  1.00  0.00           H
ATOM   2426  HB2 ALA A 739      60.990  54.250  61.090  1.00  0.00           H
ATOM   2427  HB3 ALA A 739      62.460  54.880  61.910  1.00  0.00           H
ATOM   2428  C   ALA A 739      61.820  56.350  63.620  1.00  0.00           C
ATOM   2429  O   ALA A 739      62.500  55.870  64.500  1.00  0.00           O
ATOM   2430  N   LEU A 740      61.880  57.660  63.320  1.00  0.00           N
ATOM   2431  HN  LEU A 740      61.360  58.010  62.550  1.00  0.00           H
ATOM   2432  CA  LEU A 740      62.840  58.490  63.960  1.00  0.00           C
ATOM   2433  HA  LEU A 740      63.640  57.810  64.210  1.00  0.00           H
ATOM   2434  CB  LEU A 740      63.320  59.690  63.120  1.00  0.00           C
ATOM   2435  HB1 LEU A 740      63.680  60.470  63.800  1.00  0.00           H
ATOM   2436  HB2 LEU A 740      62.570  60.080  62.410  1.00  0.00           H
ATOM   2437  CG  LEU A 740      64.660  59.470  62.280  1.00  0.00           C
ATOM   2438  HG  LEU A 740      64.820  60.440  61.770  1.00  0.00           H
ATOM   2439  CD1 LEU A 740      65.790  59.020  63.270  1.00  0.00           C
ATOM   2440 HD11 LEU A 740      65.820  59.540  64.260  1.00  0.00           H
ATOM   2441 HD12 LEU A 740      66.760  59.260  62.780  1.00  0.00           H
ATOM   2442 HD13 LEU A 740      65.780  57.930  63.470  1.00  0.00           H
ATOM   2443  CD2 LEU A 740      64.380  58.490  61.200  1.00  0.00           C
ATOM   2444 HD21 LEU A 740      64.900  58.650  60.240  1.00  0.00           H
ATOM   2445 HD22 LEU A 740      63.340  58.690  60.860  1.00  0.00           H
ATOM   2446 HD23 LEU A 740      64.390  57.440  61.580  1.00  0.00           H
ATOM   2447  C   LEU A 740      62.440  58.940  65.370  1.00  0.00           C
ATOM   2448  O   LEU A 740      63.220  58.820  66.330  1.00  0.00           O
ATOM   2449  N   GLU A 741      61.130  59.240  65.620  1.00  0.00           N
ATOM   2450  HN  GLU A 741      60.510  59.140  64.850  1.00  0.00           H
ATOM   2451  CA  GLU A 741      60.630  59.610  66.910  1.00  0.00           C
ATOM   2452  HA  GLU A 741      61.180  60.480  67.210  1.00  0.00           H
ATOM   2453  CB  GLU A 741      59.020  59.900  66.830  1.00  0.00           C
ATOM   2454  HB1 GLU A 741      58.570  58.890  66.630  1.00  0.00           H
ATOM   2455  HB2 GLU A 741      58.790  60.480  65.920  1.00  0.00           H
ATOM   2456  CG  GLU A 741      58.290  60.420  68.070  1.00  0.00           C
ATOM   2457  HG1 GLU A 741      58.400  61.520  68.160  1.00  0.00           H
ATOM   2458  HG2 GLU A 741      58.810  60.190  69.020  1.00  0.00           H
ATOM   2459  CD  GLU A 741      56.860  60.110  68.210  1.00  0.00           C
ATOM   2460  OE1 GLU A 741      56.050  61.110  68.180  1.00  0.00           O
ATOM   2461  OE2 GLU A 741      56.320  59.000  68.200  1.00  0.00           O
ATOM   2462  C   GLU A 741      60.800  58.470  67.960  1.00  0.00           C
ATOM   2463  O   GLU A 741      61.350  58.720  69.040  1.00  0.00           O
ATOM   2464  N   LYS A 742      60.450  57.290  67.600  1.00  0.00           N
ATOM   2465  HN  LYS A 742      60.070  57.080  66.700  1.00  0.00           H
ATOM   2466  CA  LYS A 742      60.540  56.200  68.500  1.00  0.00           C
ATOM   2467  HA  LYS A 742      60.100  56.510  69.440  1.00  0.00           H
ATOM   2468  CB  LYS A 742      59.740  54.900  68.040  1.00  0.00           C
ATOM   2469  HB1 LYS A 742      60.180  54.030  68.580  1.00  0.00           H
ATOM   2470  HB2 LYS A 742      59.810  54.670  66.960  1.00  0.00           H
ATOM   2471  CG  LYS A 742      58.240  54.870  68.290  1.00  0.00           C
ATOM   2472  HG1 LYS A 742      58.100  55.090  69.370  1.00  0.00           H
ATOM   2473  HG2 LYS A 742      57.800  53.870  68.090  1.00  0.00           H
ATOM   2474  CD  LYS A 742      57.370  55.830  67.510  1.00  0.00           C
ATOM   2475  HD1 LYS A 742      57.400  55.480  66.450  1.00  0.00           H
ATOM   2476  HD2 LYS A 742      57.820  56.840  67.480  1.00  0.00           H
ATOM   2477  CE  LYS A 742      55.920  55.780  67.950  1.00  0.00           C
ATOM   2478  HE1 LYS A 742      55.820  55.910  69.050  1.00  0.00           H
ATOM   2479  HE2 LYS A 742      55.430  54.810  67.670  1.00  0.00           H
ATOM   2480  NZ  LYS A 742      55.180  56.870  67.300  1.00  0.00           N
ATOM   2481  HZ1 LYS A 742      55.540  57.800  67.570  1.00  0.00           H
ATOM   2482  HZ2 LYS A 742      54.240  56.780  67.730  1.00  0.00           H
ATOM   2483  HZ3 LYS A 742      55.060  56.920  66.270  1.00  0.00           H
ATOM   2484  C   LYS A 742      61.940  55.830  68.880  1.00  0.00           C
ATOM   2485  O   LYS A 742      62.140  55.410  70.000  1.00  0.00           O
ATOM   2486  N   LEU A 743      62.900  56.040  67.890  1.00  0.00           N
ATOM   2487  HN  LEU A 743      62.690  56.550  67.050  1.00  0.00           H
ATOM   2488  CA  LEU A 743      64.280  55.790  68.100  1.00  0.00           C
ATOM   2489  HA  LEU A 743      64.320  54.940  68.750  1.00  0.00           H
ATOM   2490  CB  LEU A 743      65.070  55.500  66.800  1.00  0.00           C
ATOM   2491  HB1 LEU A 743      64.830  56.290  66.060  1.00  0.00           H
ATOM   2492  HB2 LEU A 743      64.780  54.540  66.300  1.00  0.00           H
ATOM   2493  CG  LEU A 743      66.620  55.390  66.940  1.00  0.00           C
ATOM   2494  HG  LEU A 743      67.010  56.030  67.750  1.00  0.00           H
ATOM   2495  CD1 LEU A 743      67.070  53.870  66.950  1.00  0.00           C
ATOM   2496 HD11 LEU A 743      66.490  53.200  67.630  1.00  0.00           H
ATOM   2497 HD12 LEU A 743      68.070  53.840  67.430  1.00  0.00           H
ATOM   2498 HD13 LEU A 743      67.090  53.490  65.920  1.00  0.00           H
ATOM   2499  CD2 LEU A 743      67.310  56.110  65.720  1.00  0.00           C
ATOM   2500 HD21 LEU A 743      67.100  57.190  65.890  1.00  0.00           H
ATOM   2501 HD22 LEU A 743      66.810  55.830  64.780  1.00  0.00           H
ATOM   2502 HD23 LEU A 743      68.400  55.870  65.700  1.00  0.00           H
ATOM   2503  C   LEU A 743      64.780  56.960  68.930  1.00  0.00           C
ATOM   2504  O   LEU A 743      65.490  56.740  69.900  1.00  0.00           O
ATOM   2505  N   PHE A 744      64.360  58.260  68.760  1.00  0.00           N
ATOM   2506  HN  PHE A 744      63.750  58.450  67.990  1.00  0.00           H
ATOM   2507  CA  PHE A 744      64.770  59.420  69.520  1.00  0.00           C
ATOM   2508  HA  PHE A 744      65.840  59.480  69.660  1.00  0.00           H
ATOM   2509  CB  PHE A 744      64.350  60.780  68.770  1.00  0.00           C
ATOM   2510  HB1 PHE A 744      64.280  61.630  69.480  1.00  0.00           H
ATOM   2511  HB2 PHE A 744      63.330  60.760  68.320  1.00  0.00           H
ATOM   2512  CG  PHE A 744      65.280  61.290  67.710  1.00  0.00           C
ATOM   2513  CD1 PHE A 744      64.960  62.500  67.050  1.00  0.00           C
ATOM   2514  HD1 PHE A 744      64.130  63.060  67.490  1.00  0.00           H
ATOM   2515  CE1 PHE A 744      65.850  63.010  66.120  1.00  0.00           C
ATOM   2516  HE1 PHE A 744      65.640  63.870  65.520  1.00  0.00           H
ATOM   2517  CZ  PHE A 744      66.940  62.260  65.720  1.00  0.00           C
ATOM   2518  HZ  PHE A 744      67.620  62.650  64.990  1.00  0.00           H
ATOM   2519  CD2 PHE A 744      66.390  60.560  67.320  1.00  0.00           C
ATOM   2520  HD2 PHE A 744      66.550  59.560  67.700  1.00  0.00           H
ATOM   2521  CE2 PHE A 744      67.220  61.040  66.340  1.00  0.00           C
ATOM   2522  HE2 PHE A 744      67.940  60.410  65.840  1.00  0.00           H
ATOM   2523  C   PHE A 744      64.270  59.350  70.940  1.00  0.00           C
ATOM   2524  O   PHE A 744      65.060  59.710  71.880  1.00  0.00           O
ATOM   2525  N   ASP A 745      63.070  58.800  71.090  1.00  0.00           N
ATOM   2526  HN  ASP A 745      62.460  58.620  70.310  1.00  0.00           H
ATOM   2527  CA  ASP A 745      62.640  58.470  72.470  1.00  0.00           C
ATOM   2528  HA  ASP A 745      62.760  59.330  73.110  1.00  0.00           H
ATOM   2529  CB  ASP A 745      61.210  57.980  72.620  1.00  0.00           C
ATOM   2530  HB1 ASP A 745      61.040  57.580  73.640  1.00  0.00           H
ATOM   2531  HB2 ASP A 745      61.080  57.170  71.860  1.00  0.00           H
ATOM   2532  CG  ASP A 745      60.260  59.100  72.380  1.00  0.00           C
ATOM   2533  OD1 ASP A 745      60.540  60.270  72.800  1.00  0.00           O
ATOM   2534  OD2 ASP A 745      59.110  58.880  71.860  1.00  0.00           O
ATOM   2535  C   ASP A 745      63.490  57.330  73.070  1.00  0.00           C
ATOM   2536  O   ASP A 745      63.890  57.320  74.190  1.00  0.00           O
ATOM   2537  N   LEU A 746      63.750  56.290  72.240  1.00  0.00           N
ATOM   2538  HN  LEU A 746      63.500  56.190  71.290  1.00  0.00           H
ATOM   2539  CA  LEU A 746      64.480  55.080  72.700  1.00  0.00           C
ATOM   2540  HA  LEU A 746      63.900  54.610  73.470  1.00  0.00           H
ATOM   2541  CB  LEU A 746      64.650  54.150  71.450  1.00  0.00           C
ATOM   2542  HB1 LEU A 746      65.390  54.620  70.750  1.00  0.00           H
ATOM   2543  HB2 LEU A 746      63.690  54.000  70.920  1.00  0.00           H
ATOM   2544  CG  LEU A 746      64.990  52.640  71.750  1.00  0.00           C
ATOM   2545  HG  LEU A 746      65.740  52.610  72.570  1.00  0.00           H
ATOM   2546  CD1 LEU A 746      63.720  51.930  72.220  1.00  0.00           C
ATOM   2547 HD11 LEU A 746      62.960  52.600  72.650  1.00  0.00           H
ATOM   2548 HD12 LEU A 746      63.960  51.100  72.920  1.00  0.00           H
ATOM   2549 HD13 LEU A 746      63.180  51.470  71.360  1.00  0.00           H
ATOM   2550  CD2 LEU A 746      65.510  51.970  70.490  1.00  0.00           C
ATOM   2551 HD21 LEU A 746      64.700  51.760  69.760  1.00  0.00           H
ATOM   2552 HD22 LEU A 746      65.850  50.920  70.620  1.00  0.00           H
ATOM   2553 HD23 LEU A 746      66.280  52.610  70.000  1.00  0.00           H
ATOM   2554  C   LEU A 746      65.850  55.410  73.180  1.00  0.00           C
ATOM   2555  O   LEU A 746      66.390  54.890  74.130  1.00  0.00           O
ATOM   2556  N   GLY A 747      66.580  56.350  72.520  1.00  0.00           N
ATOM   2557  HN  GLY A 747      66.070  56.640  71.710  1.00  0.00           H
ATOM   2558  CA  GLY A 747      67.940  56.830  72.880  1.00  0.00           C
ATOM   2559  HA1 GLY A 747      68.220  57.370  71.980  1.00  0.00           H
ATOM   2560  HA2 GLY A 747      68.600  56.020  73.110  1.00  0.00           H
ATOM   2561  C   GLY A 747      68.000  57.800  74.050  1.00  0.00           C
ATOM   2562  O   GLY A 747      69.000  57.870  74.780  1.00  0.00           O
ATOM   2563  N   GLU A 748      66.980  58.690  74.250  1.00  0.00           N
ATOM   2564  HN  GLU A 748      66.250  58.930  73.610  1.00  0.00           H
ATOM   2565  CA  GLU A 748      66.700  59.260  75.580  1.00  0.00           C
ATOM   2566  HA  GLU A 748      67.590  59.780  75.900  1.00  0.00           H
ATOM   2567  CB  GLU A 748      65.570  60.350  75.370  1.00  0.00           C
ATOM   2568  HB1 GLU A 748      64.690  59.910  74.880  1.00  0.00           H
ATOM   2569  HB2 GLU A 748      65.990  61.180  74.760  1.00  0.00           H
ATOM   2570  CG  GLU A 748      64.990  60.820  76.730  1.00  0.00           C
ATOM   2571  HG1 GLU A 748      65.870  60.980  77.390  1.00  0.00           H
ATOM   2572  HG2 GLU A 748      64.430  59.990  77.200  1.00  0.00           H
ATOM   2573  CD  GLU A 748      64.220  62.100  76.700  1.00  0.00           C
ATOM   2574  OE1 GLU A 748      64.350  63.010  77.590  1.00  0.00           O
ATOM   2575  OE2 GLU A 748      63.430  62.200  75.680  1.00  0.00           O
ATOM   2576  C   GLU A 748      66.300  58.330  76.740  1.00  0.00           C
ATOM   2577  O   GLU A 748      66.820  58.480  77.860  1.00  0.00           O
ATOM   2578  N   THR A 749      65.400  57.340  76.440  1.00  0.00           N
ATOM   2579  HN  THR A 749      65.030  57.320  75.510  1.00  0.00           H
ATOM   2580  CA  THR A 749      64.950  56.430  77.480  1.00  0.00           C
ATOM   2581  HA  THR A 749      64.630  57.010  78.340  1.00  0.00           H
ATOM   2582  CB  THR A 749      63.800  55.520  77.010  1.00  0.00           C
ATOM   2583  HB  THR A 749      64.170  54.860  76.190  1.00  0.00           H
ATOM   2584  OG1 THR A 749      62.780  56.320  76.360  1.00  0.00           O
ATOM   2585  HG1 THR A 749      63.090  56.830  75.600  1.00  0.00           H
ATOM   2586  CG2 THR A 749      62.990  54.810  78.170  1.00  0.00           C
ATOM   2587 HG21 THR A 749      62.560  55.440  78.980  1.00  0.00           H
ATOM   2588 HG22 THR A 749      63.820  54.320  78.710  1.00  0.00           H
ATOM   2589 HG23 THR A 749      62.330  53.950  77.920  1.00  0.00           H
ATOM   2590  C   THR A 749      66.070  55.420  77.950  1.00  0.00           C
ATOM   2591  O   THR A 749      66.060  55.050  79.130  1.00  0.00           O
ATOM   2592  N   TYR A 750      66.910  54.970  77.040  1.00  0.00           N
ATOM   2593  HN  TYR A 750      66.770  55.170  76.070  1.00  0.00           H
ATOM   2594  CA  TYR A 750      67.960  53.910  77.240  1.00  0.00           C
ATOM   2595  HA  TYR A 750      67.990  53.670  78.290  1.00  0.00           H
ATOM   2596  CB  TYR A 750      67.580  52.740  76.350  1.00  0.00           C
ATOM   2597  HB1 TYR A 750      68.300  51.900  76.410  1.00  0.00           H
ATOM   2598  HB2 TYR A 750      67.560  53.090  75.300  1.00  0.00           H
ATOM   2599  CG  TYR A 750      66.330  51.970  76.730  1.00  0.00           C
ATOM   2600  CD1 TYR A 750      66.180  51.170  77.890  1.00  0.00           C
ATOM   2601  HD1 TYR A 750      67.020  51.100  78.570  1.00  0.00           H
ATOM   2602  CE1 TYR A 750      64.930  50.650  78.180  1.00  0.00           C
ATOM   2603  HE1 TYR A 750      64.920  50.200  79.160  1.00  0.00           H
ATOM   2604  CZ  TYR A 750      63.800  50.890  77.370  1.00  0.00           C
ATOM   2605  OH  TYR A 750      62.610  50.230  77.660  1.00  0.00           O
ATOM   2606  HH  TYR A 750      62.740  49.870  78.540  1.00  0.00           H
ATOM   2607  CD2 TYR A 750      65.190  52.170  75.860  1.00  0.00           C
ATOM   2608  HD2 TYR A 750      65.320  52.700  74.930  1.00  0.00           H
ATOM   2609  CE2 TYR A 750      63.940  51.570  76.150  1.00  0.00           C
ATOM   2610  HE2 TYR A 750      63.060  51.520  75.530  1.00  0.00           H
ATOM   2611  C   TYR A 750      69.330  54.470  76.810  1.00  0.00           C
ATOM   2612  O   TYR A 750      69.950  54.020  75.850  1.00  0.00           O
ATOM   2613  N   ALA A 751      69.840  55.540  77.580  1.00  0.00           N
ATOM   2614  HN  ALA A 751      69.350  55.710  78.430  1.00  0.00           H
ATOM   2615  CA  ALA A 751      70.990  56.430  77.350  1.00  0.00           C
ATOM   2616  HA  ALA A 751      70.830  56.750  76.330  1.00  0.00           H
ATOM   2617  CB  ALA A 751      70.990  57.540  78.430  1.00  0.00           C
ATOM   2618  HB1 ALA A 751      70.790  57.020  79.400  1.00  0.00           H
ATOM   2619  HB2 ALA A 751      70.120  58.210  78.230  1.00  0.00           H
ATOM   2620  HB3 ALA A 751      71.850  58.230  78.560  1.00  0.00           H
ATOM   2621  C   ALA A 751      72.260  55.680  77.320  1.00  0.00           C
ATOM   2622  O   ALA A 751      73.160  56.050  76.620  1.00  0.00           O
ATOM   2623  N   ASP A 752      72.410  54.600  78.130  1.00  0.00           N
ATOM   2624  HN  ASP A 752      71.590  54.290  78.610  1.00  0.00           H
ATOM   2625  CA  ASP A 752      73.630  53.820  78.060  1.00  0.00           C
ATOM   2626  HA  ASP A 752      74.490  54.460  78.150  1.00  0.00           H
ATOM   2627  CB  ASP A 752      73.650  52.860  79.290  1.00  0.00           C
ATOM   2628  HB1 ASP A 752      74.500  52.160  79.190  1.00  0.00           H
ATOM   2629  HB2 ASP A 752      72.690  52.320  79.460  1.00  0.00           H
ATOM   2630  CG  ASP A 752      73.920  53.640  80.600  1.00  0.00           C
ATOM   2631  OD1 ASP A 752      74.010  52.930  81.650  1.00  0.00           O
ATOM   2632  OD2 ASP A 752      73.990  54.910  80.640  1.00  0.00           O
ATOM   2633  C   ASP A 752      73.890  53.060  76.790  1.00  0.00           C
ATOM   2634  O   ASP A 752      75.010  53.090  76.280  1.00  0.00           O
ATOM   2635  N   VAL A 753      72.870  52.520  76.160  1.00  0.00           N
ATOM   2636  HN  VAL A 753      71.940  52.590  76.530  1.00  0.00           H
ATOM   2637  CA  VAL A 753      72.920  51.760  74.870  1.00  0.00           C
ATOM   2638  HA  VAL A 753      73.960  51.580  74.660  1.00  0.00           H
ATOM   2639  CB  VAL A 753      72.190  50.390  74.990  1.00  0.00           C
ATOM   2640  HB  VAL A 753      72.220  49.830  74.030  1.00  0.00           H
ATOM   2641  CG1 VAL A 753      72.880  49.530  76.020  1.00  0.00           C
ATOM   2642 HG11 VAL A 753      72.940  49.980  77.040  1.00  0.00           H
ATOM   2643 HG12 VAL A 753      73.870  49.160  75.680  1.00  0.00           H
ATOM   2644 HG13 VAL A 753      72.320  48.580  76.130  1.00  0.00           H
ATOM   2645  CG2 VAL A 753      70.760  50.700  75.390  1.00  0.00           C
ATOM   2646 HG21 VAL A 753      70.210  51.440  74.760  1.00  0.00           H
ATOM   2647 HG22 VAL A 753      70.750  51.150  76.400  1.00  0.00           H
ATOM   2648 HG23 VAL A 753      70.110  49.810  75.420  1.00  0.00           H
ATOM   2649  C   VAL A 753      72.380  52.520  73.770  1.00  0.00           C
ATOM   2650  O   VAL A 753      72.100  51.950  72.650  1.00  0.00           O
ATOM   2651  N   LEU A 754      72.130  53.890  73.930  1.00  0.00           N
ATOM   2652  HN  LEU A 754      72.280  54.270  74.840  1.00  0.00           H
ATOM   2653  CA  LEU A 754      71.870  54.930  72.970  1.00  0.00           C
ATOM   2654  HA  LEU A 754      70.820  55.000  72.740  1.00  0.00           H
ATOM   2655  CB  LEU A 754      72.230  56.310  73.590  1.00  0.00           C
ATOM   2656  HB1 LEU A 754      73.160  56.090  74.160  1.00  0.00           H
ATOM   2657  HB2 LEU A 754      71.420  56.490  74.330  1.00  0.00           H
ATOM   2658  CG  LEU A 754      72.520  57.490  72.670  1.00  0.00           C
ATOM   2659  HG  LEU A 754      73.400  57.250  72.030  1.00  0.00           H
ATOM   2660  CD1 LEU A 754      71.290  57.800  71.860  1.00  0.00           C
ATOM   2661 HD11 LEU A 754      70.440  58.230  72.430  1.00  0.00           H
ATOM   2662 HD12 LEU A 754      70.900  56.910  71.340  1.00  0.00           H
ATOM   2663 HD13 LEU A 754      71.580  58.440  71.000  1.00  0.00           H
ATOM   2664  CD2 LEU A 754      72.890  58.770  73.580  1.00  0.00           C
ATOM   2665 HD21 LEU A 754      72.160  58.990  74.380  1.00  0.00           H
ATOM   2666 HD22 LEU A 754      73.050  59.720  73.040  1.00  0.00           H
ATOM   2667 HD23 LEU A 754      73.840  58.490  74.090  1.00  0.00           H
ATOM   2668  C   LEU A 754      72.570  54.800  71.620  1.00  0.00           C
ATOM   2669  O   LEU A 754      72.040  54.600  70.520  1.00  0.00           O
ATOM   2670  N   PHE A 755      73.930  54.880  71.640  1.00  0.00           N
ATOM   2671  HN  PHE A 755      74.400  54.870  72.520  1.00  0.00           H
ATOM   2672  CA  PHE A 755      74.720  54.810  70.420  1.00  0.00           C
ATOM   2673  HA  PHE A 755      74.320  55.520  69.700  1.00  0.00           H
ATOM   2674  CB  PHE A 755      76.210  55.210  70.490  1.00  0.00           C
ATOM   2675  HB1 PHE A 755      76.800  55.190  69.540  1.00  0.00           H
ATOM   2676  HB2 PHE A 755      76.830  54.600  71.190  1.00  0.00           H
ATOM   2677  CG  PHE A 755      76.400  56.640  71.000  1.00  0.00           C
ATOM   2678  CD1 PHE A 755      77.110  57.080  72.180  1.00  0.00           C
ATOM   2679  HD1 PHE A 755      77.470  56.270  72.800  1.00  0.00           H
ATOM   2680  CE1 PHE A 755      77.430  58.390  72.300  1.00  0.00           C
ATOM   2681  HE1 PHE A 755      77.900  58.840  73.150  1.00  0.00           H
ATOM   2682  CZ  PHE A 755      76.880  59.380  71.460  1.00  0.00           C
ATOM   2683  HZ  PHE A 755      76.930  60.450  71.610  1.00  0.00           H
ATOM   2684  CD2 PHE A 755      75.960  57.600  70.130  1.00  0.00           C
ATOM   2685  HD2 PHE A 755      75.640  57.360  69.120  1.00  0.00           H
ATOM   2686  CE2 PHE A 755      76.220  58.970  70.340  1.00  0.00           C
ATOM   2687  HE2 PHE A 755      75.900  59.720  69.640  1.00  0.00           H
ATOM   2688  C   PHE A 755      74.690  53.440  69.770  1.00  0.00           C
ATOM   2689  O   PHE A 755      74.690  53.300  68.560  1.00  0.00           O
ATOM   2690  N   TRP A 756      74.760  52.380  70.580  1.00  0.00           N
ATOM   2691  HN  TRP A 756      74.700  52.470  71.580  1.00  0.00           H
ATOM   2692  CA  TRP A 756      74.540  51.040  70.050  1.00  0.00           C
ATOM   2693  HA  TRP A 756      75.290  50.990  69.280  1.00  0.00           H
ATOM   2694  CB  TRP A 756      74.780  50.030  71.180  1.00  0.00           C
ATOM   2695  HB1 TRP A 756      74.510  50.520  72.140  1.00  0.00           H
ATOM   2696  HB2 TRP A 756      75.880  50.020  71.320  1.00  0.00           H
ATOM   2697  CG  TRP A 756      74.210  48.640  71.050  1.00  0.00           C
ATOM   2698  CD1 TRP A 756      73.060  48.220  71.590  1.00  0.00           C
ATOM   2699  HD1 TRP A 756      72.380  48.830  72.170  1.00  0.00           H
ATOM   2700  NE1 TRP A 756      73.030  46.890  71.470  1.00  0.00           N
ATOM   2701  HE1 TRP A 756      72.510  46.200  71.920  1.00  0.00           H
ATOM   2702  CE2 TRP A 756      74.140  46.410  70.840  1.00  0.00           C
ATOM   2703  CD2 TRP A 756      74.880  47.580  70.480  1.00  0.00           C
ATOM   2704  CE3 TRP A 756      76.120  47.510  69.980  1.00  0.00           C
ATOM   2705  HE3 TRP A 756      76.830  48.320  69.940  1.00  0.00           H
ATOM   2706  CZ3 TRP A 756      76.540  46.220  69.540  1.00  0.00           C
ATOM   2707  HZ3 TRP A 756      77.440  46.010  68.990  1.00  0.00           H
ATOM   2708  CZ2 TRP A 756      74.570  45.150  70.600  1.00  0.00           C
ATOM   2709  HZ2 TRP A 756      74.020  44.280  70.940  1.00  0.00           H
ATOM   2710  CH2 TRP A 756      75.780  45.080  69.930  1.00  0.00           C
ATOM   2711  HH2 TRP A 756      76.150  44.080  69.780  1.00  0.00           H
ATOM   2712  C   TRP A 756      73.240  50.910  69.260  1.00  0.00           C
ATOM   2713  O   TRP A 756      73.260  50.530  68.110  1.00  0.00           O
ATOM   2714  N   CYS A 757      72.050  51.400  69.840  1.00  0.00           N
ATOM   2715  HN  CYS A 757      72.070  51.650  70.810  1.00  0.00           H
ATOM   2716  CA  CYS A 757      70.690  51.450  69.210  1.00  0.00           C
ATOM   2717  HA  CYS A 757      70.410  50.440  68.960  1.00  0.00           H
ATOM   2718  CB  CYS A 757      69.660  51.900  70.350  1.00  0.00           C
ATOM   2719  HB1 CYS A 757      68.690  51.940  69.810  1.00  0.00           H
ATOM   2720  HB2 CYS A 757      69.890  52.880  70.840  1.00  0.00           H
ATOM   2721  SG  CYS A 757      69.300  50.610  71.450  1.00  0.00           S
ATOM   2722  HG1 CYS A 757      70.230  50.980  72.320  1.00  0.00           H
ATOM   2723  C   CYS A 757      70.630  52.200  67.870  1.00  0.00           C
ATOM   2724  O   CYS A 757      70.200  51.590  66.880  1.00  0.00           O
ATOM   2725  N   VAL A 758      71.250  53.430  67.880  1.00  0.00           N
ATOM   2726  HN  VAL A 758      71.530  53.860  68.740  1.00  0.00           H
ATOM   2727  CA  VAL A 758      71.520  54.140  66.590  1.00  0.00           C
ATOM   2728  HA  VAL A 758      70.530  54.360  66.220  1.00  0.00           H
ATOM   2729  CB  VAL A 758      72.100  55.480  66.820  1.00  0.00           C
ATOM   2730  HB  VAL A 758      72.840  55.510  67.660  1.00  0.00           H
ATOM   2731  CG1 VAL A 758      72.750  56.120  65.600  1.00  0.00           C
ATOM   2732 HG11 VAL A 758      72.930  57.160  65.950  1.00  0.00           H
ATOM   2733 HG12 VAL A 758      72.110  55.960  64.700  1.00  0.00           H
ATOM   2734 HG13 VAL A 758      73.750  55.780  65.270  1.00  0.00           H
ATOM   2735  CG2 VAL A 758      71.030  56.470  67.250  1.00  0.00           C
ATOM   2736 HG21 VAL A 758      70.360  56.540  66.370  1.00  0.00           H
ATOM   2737 HG22 VAL A 758      71.340  57.520  67.440  1.00  0.00           H
ATOM   2738 HG23 VAL A 758      70.510  56.160  68.180  1.00  0.00           H
ATOM   2739  C   VAL A 758      72.400  53.380  65.520  1.00  0.00           C
ATOM   2740  O   VAL A 758      72.070  53.360  64.320  1.00  0.00           O
ATOM   2741  N   ILE A 759      73.480  52.810  65.940  1.00  0.00           N
ATOM   2742  HN  ILE A 759      73.820  52.710  66.870  1.00  0.00           H
ATOM   2743  CA  ILE A 759      74.380  51.980  65.060  1.00  0.00           C
ATOM   2744  HA  ILE A 759      74.720  52.610  64.260  1.00  0.00           H
ATOM   2745  CB  ILE A 759      75.730  51.930  65.810  1.00  0.00           C
ATOM   2746  HB  ILE A 759      75.540  51.570  66.840  1.00  0.00           H
ATOM   2747  CG2 ILE A 759      76.740  50.950  65.100  1.00  0.00           C
ATOM   2748 HG21 ILE A 759      77.570  50.590  65.750  1.00  0.00           H
ATOM   2749 HG22 ILE A 759      77.050  51.470  64.170  1.00  0.00           H
ATOM   2750 HG23 ILE A 759      76.290  49.950  64.900  1.00  0.00           H
ATOM   2751  CG1 ILE A 759      76.360  53.350  65.900  1.00  0.00           C
ATOM   2752 HG11 ILE A 759      75.580  54.010  66.330  1.00  0.00           H
ATOM   2753 HG12 ILE A 759      76.600  53.730  64.880  1.00  0.00           H
ATOM   2754  CD  ILE A 759      77.520  53.500  66.860  1.00  0.00           C
ATOM   2755  HD1 ILE A 759      77.600  54.570  67.140  1.00  0.00           H
ATOM   2756  HD2 ILE A 759      78.480  53.070  66.490  1.00  0.00           H
ATOM   2757  HD3 ILE A 759      77.270  52.930  67.770  1.00  0.00           H
ATOM   2758  C   ILE A 759      73.890  50.720  64.560  1.00  0.00           C
ATOM   2759  O   ILE A 759      74.000  50.390  63.380  1.00  0.00           O
ATOM   2760  N   LEU A 760      73.160  49.940  65.370  1.00  0.00           N
ATOM   2761  HN  LEU A 760      72.970  50.090  66.330  1.00  0.00           H
ATOM   2762  CA  LEU A 760      72.440  48.730  64.940  1.00  0.00           C
ATOM   2763  HA  LEU A 760      73.080  47.980  64.490  1.00  0.00           H
ATOM   2764  CB  LEU A 760      71.680  48.040  66.170  1.00  0.00           C
ATOM   2765  HB1 LEU A 760      70.690  47.670  65.830  1.00  0.00           H
ATOM   2766  HB2 LEU A 760      71.320  48.810  66.890  1.00  0.00           H
ATOM   2767  CG  LEU A 760      72.370  46.940  67.020  1.00  0.00           C
ATOM   2768  HG  LEU A 760      73.120  47.500  67.610  1.00  0.00           H
ATOM   2769  CD1 LEU A 760      71.330  46.400  68.040  1.00  0.00           C
ATOM   2770 HD11 LEU A 760      70.860  47.120  68.740  1.00  0.00           H
ATOM   2771 HD12 LEU A 760      71.800  45.600  68.640  1.00  0.00           H
ATOM   2772 HD13 LEU A 760      70.480  45.940  67.490  1.00  0.00           H
ATOM   2773  CD2 LEU A 760      72.950  45.760  66.220  1.00  0.00           C
ATOM   2774 HD21 LEU A 760      73.540  46.150  65.370  1.00  0.00           H
ATOM   2775 HD22 LEU A 760      72.140  45.130  65.800  1.00  0.00           H
ATOM   2776 HD23 LEU A 760      73.660  45.210  66.880  1.00  0.00           H
ATOM   2777  C   LEU A 760      71.370  49.090  63.840  1.00  0.00           C
ATOM   2778  O   LEU A 760      71.380  48.580  62.760  1.00  0.00           O
ATOM   2779  N   PHE A 761      70.570  50.170  64.060  1.00  0.00           N
ATOM   2780  HN  PHE A 761      70.670  50.590  64.960  1.00  0.00           H
ATOM   2781  CA  PHE A 761      69.570  50.790  63.160  1.00  0.00           C
ATOM   2782  HA  PHE A 761      68.900  49.960  63.080  1.00  0.00           H
ATOM   2783  CB  PHE A 761      68.720  51.850  63.910  1.00  0.00           C
ATOM   2784  HB1 PHE A 761      69.330  52.430  64.650  1.00  0.00           H
ATOM   2785  HB2 PHE A 761      67.980  51.350  64.580  1.00  0.00           H
ATOM   2786  CG  PHE A 761      68.030  53.010  63.130  1.00  0.00           C
ATOM   2787  CD1 PHE A 761      66.600  52.920  62.870  1.00  0.00           C
ATOM   2788  HD1 PHE A 761      66.140  52.040  63.290  1.00  0.00           H
ATOM   2789  CE1 PHE A 761      65.910  53.920  62.260  1.00  0.00           C
ATOM   2790  HE1 PHE A 761      64.840  53.810  62.110  1.00  0.00           H
ATOM   2791  CZ  PHE A 761      66.450  55.120  61.900  1.00  0.00           C
ATOM   2792  HZ  PHE A 761      65.810  55.950  61.640  1.00  0.00           H
ATOM   2793  CD2 PHE A 761      68.590  54.240  62.820  1.00  0.00           C
ATOM   2794  HD2 PHE A 761      69.630  54.400  63.050  1.00  0.00           H
ATOM   2795  CE2 PHE A 761      67.820  55.290  62.190  1.00  0.00           C
ATOM   2796  HE2 PHE A 761      68.280  56.240  61.950  1.00  0.00           H
ATOM   2797  C   PHE A 761      70.110  51.300  61.840  1.00  0.00           C
ATOM   2798  O   PHE A 761      69.630  50.900  60.790  1.00  0.00           O
ATOM   2799  N   PHE A 762      71.210  52.100  61.910  1.00  0.00           N
ATOM   2800  HN  PHE A 762      71.620  52.350  62.780  1.00  0.00           H
ATOM   2801  CA  PHE A 762      71.950  52.650  60.790  1.00  0.00           C
ATOM   2802  HA  PHE A 762      71.210  53.290  60.320  1.00  0.00           H
ATOM   2803  CB  PHE A 762      73.160  53.510  61.340  1.00  0.00           C
ATOM   2804  HB1 PHE A 762      73.880  52.840  61.850  1.00  0.00           H
ATOM   2805  HB2 PHE A 762      72.780  54.290  62.030  1.00  0.00           H
ATOM   2806  CG  PHE A 762      73.990  54.190  60.280  1.00  0.00           C
ATOM   2807  CD1 PHE A 762      75.350  53.980  60.130  1.00  0.00           C
ATOM   2808  HD1 PHE A 762      75.790  53.220  60.750  1.00  0.00           H
ATOM   2809  CE1 PHE A 762      76.090  54.430  59.020  1.00  0.00           C
ATOM   2810  HE1 PHE A 762      77.030  54.010  58.700  1.00  0.00           H
ATOM   2811  CZ  PHE A 762      75.400  55.190  58.070  1.00  0.00           C
ATOM   2812  HZ  PHE A 762      75.850  55.480  57.130  1.00  0.00           H
ATOM   2813  CD2 PHE A 762      73.340  54.910  59.290  1.00  0.00           C
ATOM   2814  HD2 PHE A 762      72.310  55.140  59.480  1.00  0.00           H
ATOM   2815  CE2 PHE A 762      74.040  55.440  58.170  1.00  0.00           C
ATOM   2816  HE2 PHE A 762      73.530  56.040  57.430  1.00  0.00           H
ATOM   2817  C   PHE A 762      72.480  51.540  59.850  1.00  0.00           C
ATOM   2818  O   PHE A 762      72.200  51.660  58.640  1.00  0.00           O
ATOM   2819  N   THR A 763      73.140  50.500  60.440  1.00  0.00           N
ATOM   2820  HN  THR A 763      73.180  50.580  61.430  1.00  0.00           H
ATOM   2821  CA  THR A 763      73.820  49.340  59.810  1.00  0.00           C
ATOM   2822  HA  THR A 763      74.380  49.830  59.020  1.00  0.00           H
ATOM   2823  CB  THR A 763      74.740  48.470  60.630  1.00  0.00           C
ATOM   2824  HB  THR A 763      74.290  47.720  61.310  1.00  0.00           H
ATOM   2825  OG1 THR A 763      75.600  49.340  61.380  1.00  0.00           O
ATOM   2826  HG1 THR A 763      75.080  49.730  62.090  1.00  0.00           H
ATOM   2827  CG2 THR A 763      75.550  47.690  59.580  1.00  0.00           C
ATOM   2828 HG21 THR A 763      76.510  47.440  60.070  1.00  0.00           H
ATOM   2829 HG22 THR A 763      75.810  48.270  58.660  1.00  0.00           H
ATOM   2830 HG23 THR A 763      75.120  46.730  59.220  1.00  0.00           H
ATOM   2831  C   THR A 763      72.690  48.480  59.220  1.00  0.00           C
ATOM   2832  O   THR A 763      72.860  47.970  58.100  1.00  0.00           O
ATOM   2833  N   THR A 764      71.510  48.300  59.890  1.00  0.00           N
ATOM   2834  HN  THR A 764      71.400  48.540  60.860  1.00  0.00           H
ATOM   2835  CA  THR A 764      70.350  47.510  59.470  1.00  0.00           C
ATOM   2836  HA  THR A 764      70.710  46.510  59.270  1.00  0.00           H
ATOM   2837  CB  THR A 764      69.120  47.610  60.480  1.00  0.00           C
ATOM   2838  HB  THR A 764      68.740  48.640  60.520  1.00  0.00           H
ATOM   2839  OG1 THR A 764      69.440  46.970  61.730  1.00  0.00           O
ATOM   2840  HG1 THR A 764      69.930  47.630  62.230  1.00  0.00           H
ATOM   2841  CG2 THR A 764      67.990  46.700  59.880  1.00  0.00           C
ATOM   2842 HG21 THR A 764      67.130  46.690  60.590  1.00  0.00           H
ATOM   2843 HG22 THR A 764      68.220  45.640  59.650  1.00  0.00           H
ATOM   2844 HG23 THR A 764      67.600  47.100  58.920  1.00  0.00           H
ATOM   2845  C   THR A 764      69.820  48.060  58.150  1.00  0.00           C
ATOM   2846  O   THR A 764      69.680  47.290  57.200  1.00  0.00           O
ATOM   2847  N   PHE A 765      69.580  49.340  57.990  1.00  0.00           N
ATOM   2848  HN  PHE A 765      69.700  49.850  58.840  1.00  0.00           H
ATOM   2849  CA  PHE A 765      69.350  50.060  56.700  1.00  0.00           C
ATOM   2850  HA  PHE A 765      68.480  49.610  56.240  1.00  0.00           H
ATOM   2851  CB  PHE A 765      68.790  51.500  57.090  1.00  0.00           C
ATOM   2852  HB1 PHE A 765      69.270  51.930  57.990  1.00  0.00           H
ATOM   2853  HB2 PHE A 765      67.720  51.380  57.370  1.00  0.00           H
ATOM   2854  CG  PHE A 765      68.950  52.520  56.000  1.00  0.00           C
ATOM   2855  CD1 PHE A 765      68.130  52.520  54.840  1.00  0.00           C
ATOM   2856  HD1 PHE A 765      67.530  51.630  54.660  1.00  0.00           H
ATOM   2857  CE1 PHE A 765      68.440  53.430  53.820  1.00  0.00           C
ATOM   2858  HE1 PHE A 765      67.960  53.410  52.850  1.00  0.00           H
ATOM   2859  CZ  PHE A 765      69.370  54.470  54.010  1.00  0.00           C
ATOM   2860  HZ  PHE A 765      69.600  55.220  53.280  1.00  0.00           H
ATOM   2861  CD2 PHE A 765      69.960  53.420  56.110  1.00  0.00           C
ATOM   2862  HD2 PHE A 765      70.700  53.280  56.890  1.00  0.00           H
ATOM   2863  CE2 PHE A 765      70.180  54.390  55.140  1.00  0.00           C
ATOM   2864  HE2 PHE A 765      71.000  55.070  55.300  1.00  0.00           H
ATOM   2865  C   PHE A 765      70.490  50.080  55.660  1.00  0.00           C
ATOM   2866  O   PHE A 765      70.390  49.750  54.510  1.00  0.00           O
ATOM   2867  N   PHE A 766      71.730  50.440  56.080  1.00  0.00           N
ATOM   2868  HN  PHE A 766      71.850  50.780  57.010  1.00  0.00           H
ATOM   2869  CA  PHE A 766      72.940  50.490  55.220  1.00  0.00           C
ATOM   2870  HA  PHE A 766      72.740  51.210  54.430  1.00  0.00           H
ATOM   2871  CB  PHE A 766      74.190  50.900  56.090  1.00  0.00           C
ATOM   2872  HB1 PHE A 766      74.510  50.170  56.870  1.00  0.00           H
ATOM   2873  HB2 PHE A 766      73.800  51.700  56.770  1.00  0.00           H
ATOM   2874  CG  PHE A 766      75.330  51.520  55.360  1.00  0.00           C
ATOM   2875  CD1 PHE A 766      76.460  51.880  56.050  1.00  0.00           C
ATOM   2876  HD1 PHE A 766      76.510  51.750  57.120  1.00  0.00           H
ATOM   2877  CE1 PHE A 766      77.510  52.500  55.450  1.00  0.00           C
ATOM   2878  HE1 PHE A 766      78.390  52.800  56.020  1.00  0.00           H
ATOM   2879  CZ  PHE A 766      77.580  52.660  54.060  1.00  0.00           C
ATOM   2880  HZ  PHE A 766      78.410  53.110  53.550  1.00  0.00           H
ATOM   2881  CD2 PHE A 766      75.320  51.760  53.940  1.00  0.00           C
ATOM   2882  HD2 PHE A 766      74.520  51.480  53.270  1.00  0.00           H
ATOM   2883  CE2 PHE A 766      76.470  52.240  53.290  1.00  0.00           C
ATOM   2884  HE2 PHE A 766      76.530  52.270  52.220  1.00  0.00           H
ATOM   2885  C   PHE A 766      73.180  49.120  54.510  1.00  0.00           C
ATOM   2886  O   PHE A 766      73.420  49.110  53.320  1.00  0.00           O
ATOM   2887  N   LEU A 767      73.070  48.000  55.330  1.00  0.00           N
ATOM   2888  HN  LEU A 767      72.780  48.080  56.280  1.00  0.00           H
ATOM   2889  CA  LEU A 767      73.360  46.640  54.780  1.00  0.00           C
ATOM   2890  HA  LEU A 767      74.200  46.620  54.100  1.00  0.00           H
ATOM   2891  CB  LEU A 767      73.530  45.530  55.960  1.00  0.00           C
ATOM   2892  HB1 LEU A 767      72.540  45.390  56.450  1.00  0.00           H
ATOM   2893  HB2 LEU A 767      74.280  45.980  56.650  1.00  0.00           H
ATOM   2894  CG  LEU A 767      74.130  44.150  55.610  1.00  0.00           C
ATOM   2895  HG  LEU A 767      73.430  43.680  54.890  1.00  0.00           H
ATOM   2896  CD1 LEU A 767      75.550  44.230  54.980  1.00  0.00           C
ATOM   2897 HD11 LEU A 767      76.050  43.280  54.710  1.00  0.00           H
ATOM   2898 HD12 LEU A 767      76.240  44.700  55.720  1.00  0.00           H
ATOM   2899 HD13 LEU A 767      75.500  44.900  54.090  1.00  0.00           H
ATOM   2900  CD2 LEU A 767      74.180  43.180  56.760  1.00  0.00           C
ATOM   2901 HD21 LEU A 767      74.620  42.200  56.490  1.00  0.00           H
ATOM   2902 HD22 LEU A 767      73.160  43.090  57.210  1.00  0.00           H
ATOM   2903 HD23 LEU A 767      74.840  43.430  57.610  1.00  0.00           H
ATOM   2904  C   LEU A 767      72.210  46.110  53.920  1.00  0.00           C
ATOM   2905  O   LEU A 767      72.530  45.610  52.850  1.00  0.00           O
ATOM   2906  N   SER A 768      70.940  46.400  54.300  1.00  0.00           N
ATOM   2907  HN  SER A 768      70.700  46.850  55.160  1.00  0.00           H
ATOM   2908  CA  SER A 768      69.770  46.120  53.400  1.00  0.00           C
ATOM   2909  HA  SER A 768      69.730  45.070  53.180  1.00  0.00           H
ATOM   2910  CB  SER A 768      68.390  46.450  53.950  1.00  0.00           C
ATOM   2911  HB1 SER A 768      67.600  46.020  53.290  1.00  0.00           H
ATOM   2912  HB2 SER A 768      68.280  47.550  54.020  1.00  0.00           H
ATOM   2913  OG  SER A 768      68.240  45.960  55.270  1.00  0.00           O
ATOM   2914  HG1 SER A 768      68.700  46.460  55.950  1.00  0.00           H
ATOM   2915  C   SER A 768      69.880  46.860  52.080  1.00  0.00           C
ATOM   2916  O   SER A 768      69.590  46.400  50.980  1.00  0.00           O
ATOM   2917  N   SER A 769      70.350  48.130  52.060  1.00  0.00           N
ATOM   2918  HN  SER A 769      70.440  48.410  53.020  1.00  0.00           H
ATOM   2919  CA  SER A 769      70.610  48.980  50.910  1.00  0.00           C
ATOM   2920  HA  SER A 769      69.700  48.930  50.330  1.00  0.00           H
ATOM   2921  CB  SER A 769      70.970  50.410  51.180  1.00  0.00           C
ATOM   2922  HB1 SER A 769      71.110  50.970  50.230  1.00  0.00           H
ATOM   2923  HB2 SER A 769      71.950  50.540  51.680  1.00  0.00           H
ATOM   2924  OG  SER A 769      69.900  51.030  51.940  1.00  0.00           O
ATOM   2925  HG1 SER A 769      69.920  50.590  52.790  1.00  0.00           H
ATOM   2926  C   SER A 769      71.650  48.450  49.890  1.00  0.00           C
ATOM   2927  O   SER A 769      71.450  48.440  48.670  1.00  0.00           O
ATOM   2928  N   PHE A 770      72.780  47.880  50.450  1.00  0.00           N
ATOM   2929  HN  PHE A 770      72.860  47.750  51.430  1.00  0.00           H
ATOM   2930  CA  PHE A 770      73.860  47.300  49.710  1.00  0.00           C
ATOM   2931  HA  PHE A 770      74.150  48.060  49.000  1.00  0.00           H
ATOM   2932  CB  PHE A 770      75.060  47.040  50.720  1.00  0.00           C
ATOM   2933  HB1 PHE A 770      74.490  46.470  51.490  1.00  0.00           H
ATOM   2934  HB2 PHE A 770      75.420  48.020  51.080  1.00  0.00           H
ATOM   2935  CG  PHE A 770      76.100  46.060  50.100  1.00  0.00           C
ATOM   2936  CD1 PHE A 770      76.110  44.710  50.500  1.00  0.00           C
ATOM   2937  HD1 PHE A 770      75.410  44.400  51.260  1.00  0.00           H
ATOM   2938  CE1 PHE A 770      77.070  43.800  50.040  1.00  0.00           C
ATOM   2939  HE1 PHE A 770      77.100  42.740  50.230  1.00  0.00           H
ATOM   2940  CZ  PHE A 770      77.880  44.270  49.020  1.00  0.00           C
ATOM   2941  HZ  PHE A 770      78.580  43.540  48.630  1.00  0.00           H
ATOM   2942  CD2 PHE A 770      77.040  46.500  49.210  1.00  0.00           C
ATOM   2943  HD2 PHE A 770      77.100  47.570  49.090  1.00  0.00           H
ATOM   2944  CE2 PHE A 770      77.950  45.600  48.580  1.00  0.00           C
ATOM   2945  HE2 PHE A 770      78.630  45.910  47.800  1.00  0.00           H
ATOM   2946  C   PHE A 770      73.360  46.190  48.950  1.00  0.00           C
ATOM   2947  O   PHE A 770      73.690  46.040  47.750  1.00  0.00           O
ATOM   2948  N   LEU A 771      72.550  45.290  49.480  1.00  0.00           N
ATOM   2949  HN  LEU A 771      72.280  45.240  50.440  1.00  0.00           H
ATOM   2950  CA  LEU A 771      71.990  44.150  48.740  1.00  0.00           C
ATOM   2951  HA  LEU A 771      72.760  43.740  48.100  1.00  0.00           H
ATOM   2952  CB  LEU A 771      71.550  43.000  49.670  1.00  0.00           C
ATOM   2953  HB1 LEU A 771      71.250  42.100  49.110  1.00  0.00           H
ATOM   2954  HB2 LEU A 771      70.750  43.400  50.340  1.00  0.00           H
ATOM   2955  CG  LEU A 771      72.690  42.550  50.660  1.00  0.00           C
ATOM   2956  HG  LEU A 771      73.120  43.360  51.280  1.00  0.00           H
ATOM   2957  CD1 LEU A 771      71.990  41.640  51.670  1.00  0.00           C
ATOM   2958 HD11 LEU A 771      71.550  40.770  51.140  1.00  0.00           H
ATOM   2959 HD12 LEU A 771      71.030  42.110  52.010  1.00  0.00           H
ATOM   2960 HD13 LEU A 771      72.710  41.240  52.420  1.00  0.00           H
ATOM   2961  CD2 LEU A 771      73.830  41.950  49.840  1.00  0.00           C
ATOM   2962 HD21 LEU A 771      74.400  42.690  49.220  1.00  0.00           H
ATOM   2963 HD22 LEU A 771      73.380  41.220  49.130  1.00  0.00           H
ATOM   2964 HD23 LEU A 771      74.570  41.420  50.470  1.00  0.00           H
ATOM   2965  C   LEU A 771      70.870  44.470  47.760  1.00  0.00           C
ATOM   2966  O   LEU A 771      70.680  43.900  46.710  1.00  0.00           O
ATOM   2967  N   LYS A 772      70.050  45.550  48.020  1.00  0.00           N
ATOM   2968  HN  LYS A 772      70.090  46.000  48.910  1.00  0.00           H
ATOM   2969  CA  LYS A 772      69.170  46.250  47.040  1.00  0.00           C
ATOM   2970  HA  LYS A 772      68.510  45.520  46.600  1.00  0.00           H
ATOM   2971  CB  LYS A 772      68.300  47.320  47.660  1.00  0.00           C
ATOM   2972  HB1 LYS A 772      68.970  48.110  48.080  1.00  0.00           H
ATOM   2973  HB2 LYS A 772      67.650  46.910  48.470  1.00  0.00           H
ATOM   2974  CG  LYS A 772      67.360  48.140  46.610  1.00  0.00           C
ATOM   2975  HG1 LYS A 772      67.980  48.650  45.860  1.00  0.00           H
ATOM   2976  HG2 LYS A 772      66.830  48.910  47.200  1.00  0.00           H
ATOM   2977  CD  LYS A 772      66.360  47.130  46.090  1.00  0.00           C
ATOM   2978  HD1 LYS A 772      65.950  46.660  47.010  1.00  0.00           H
ATOM   2979  HD2 LYS A 772      66.840  46.490  45.320  1.00  0.00           H
ATOM   2980  CE  LYS A 772      65.240  47.600  45.200  1.00  0.00           C
ATOM   2981  HE1 LYS A 772      65.600  48.020  44.240  1.00  0.00           H
ATOM   2982  HE2 LYS A 772      64.670  48.390  45.720  1.00  0.00           H
ATOM   2983  NZ  LYS A 772      64.420  46.420  44.840  1.00  0.00           N
ATOM   2984  HZ1 LYS A 772      63.480  46.710  44.490  1.00  0.00           H
ATOM   2985  HZ2 LYS A 772      64.230  45.990  45.760  1.00  0.00           H
ATOM   2986  HZ3 LYS A 772      64.760  45.620  44.270  1.00  0.00           H
ATOM   2987  C   LYS A 772      70.030  46.830  45.830  1.00  0.00           C
ATOM   2988  O   LYS A 772      69.610  46.600  44.690  1.00  0.00           O
ATOM   2989  N   GLN A 773      71.240  47.390  46.040  1.00  0.00           N
ATOM   2990  HN  GLN A 773      71.520  47.530  46.990  1.00  0.00           H
ATOM   2991  CA  GLN A 773      72.030  47.850  44.900  1.00  0.00           C
ATOM   2992  HA  GLN A 773      71.350  48.220  44.140  1.00  0.00           H
ATOM   2993  CB  GLN A 773      72.810  49.100  45.410  1.00  0.00           C
ATOM   2994  HB1 GLN A 773      73.590  49.500  44.730  1.00  0.00           H
ATOM   2995  HB2 GLN A 773      73.430  48.870  46.300  1.00  0.00           H
ATOM   2996  CG  GLN A 773      71.950  50.310  45.800  1.00  0.00           C
ATOM   2997  HG1 GLN A 773      72.450  51.190  46.240  1.00  0.00           H
ATOM   2998  HG2 GLN A 773      71.110  49.970  46.430  1.00  0.00           H
ATOM   2999  CD  GLN A 773      71.110  50.770  44.540  1.00  0.00           C
ATOM   3000  OE1 GLN A 773      69.880  50.610  44.440  1.00  0.00           O
ATOM   3001  NE2 GLN A 773      71.780  51.410  43.580  1.00  0.00           N
ATOM   3002 HE21 GLN A 773      71.350  51.910  42.830  1.00  0.00           H
ATOM   3003 HE22 GLN A 773      72.750  51.620  43.650  1.00  0.00           H
ATOM   3004  C   GLN A 773      72.950  46.760  44.290  1.00  0.00           C
ATOM   3005  O   GLN A 773      73.580  46.980  43.240  1.00  0.00           O
ATOM   3006  N   PHE A 774      72.970  45.490  44.830  1.00  0.00           N
ATOM   3007  HN  PHE A 774      72.460  45.360  45.670  1.00  0.00           H
ATOM   3008  CA  PHE A 774      73.630  44.280  44.360  1.00  0.00           C
ATOM   3009  HA  PHE A 774      74.680  44.500  44.290  1.00  0.00           H
ATOM   3010  CB  PHE A 774      73.330  43.110  45.330  1.00  0.00           C
ATOM   3011  HB1 PHE A 774      72.240  42.870  45.330  1.00  0.00           H
ATOM   3012  HB2 PHE A 774      73.650  43.510  46.320  1.00  0.00           H
ATOM   3013  CG  PHE A 774      74.080  41.790  45.070  1.00  0.00           C
ATOM   3014  CD1 PHE A 774      75.420  41.890  44.640  1.00  0.00           C
ATOM   3015  HD1 PHE A 774      75.930  42.830  44.490  1.00  0.00           H
ATOM   3016  CE1 PHE A 774      76.140  40.710  44.280  1.00  0.00           C
ATOM   3017  HE1 PHE A 774      77.210  40.720  44.100  1.00  0.00           H
ATOM   3018  CZ  PHE A 774      75.580  39.510  44.370  1.00  0.00           C
ATOM   3019  HZ  PHE A 774      76.030  38.560  44.100  1.00  0.00           H
ATOM   3020  CD2 PHE A 774      73.520  40.530  45.280  1.00  0.00           C
ATOM   3021  HD2 PHE A 774      72.540  40.500  45.710  1.00  0.00           H
ATOM   3022  CE2 PHE A 774      74.310  39.410  44.960  1.00  0.00           C
ATOM   3023  HE2 PHE A 774      73.740  38.490  44.930  1.00  0.00           H
ATOM   3024  C   PHE A 774      73.180  43.760  42.950  1.00  0.00           C
ATOM   3025  O   PHE A 774      73.950  43.270  42.140  1.00  0.00           O
ATOM   3026  N   LYS A 775      71.910  43.940  42.550  1.00  0.00           N
ATOM   3027  HN  LYS A 775      71.300  44.410  43.180  1.00  0.00           H
ATOM   3028  CA  LYS A 775      71.360  43.320  41.360  1.00  0.00           C
ATOM   3029  HA  LYS A 775      72.050  42.710  40.810  1.00  0.00           H
ATOM   3030  CB  LYS A 775      70.080  42.470  41.630  1.00  0.00           C
ATOM   3031  HB1 LYS A 775      70.490  41.470  41.890  1.00  0.00           H
ATOM   3032  HB2 LYS A 775      69.500  42.310  40.700  1.00  0.00           H
ATOM   3033  CG  LYS A 775      69.050  42.950  42.690  1.00  0.00           C
ATOM   3034  HG1 LYS A 775      69.650  43.290  43.560  1.00  0.00           H
ATOM   3035  HG2 LYS A 775      68.540  42.010  42.980  1.00  0.00           H
ATOM   3036  CD  LYS A 775      68.120  44.080  42.200  1.00  0.00           C
ATOM   3037  HD1 LYS A 775      68.760  44.950  41.960  1.00  0.00           H
ATOM   3038  HD2 LYS A 775      67.550  44.390  43.110  1.00  0.00           H
ATOM   3039  CE  LYS A 775      67.260  43.650  41.050  1.00  0.00           C
ATOM   3040  HE1 LYS A 775      66.710  42.710  41.280  1.00  0.00           H
ATOM   3041  HE2 LYS A 775      67.700  43.630  40.030  1.00  0.00           H
ATOM   3042  NZ  LYS A 775      66.080  44.600  40.840  1.00  0.00           N
ATOM   3043  HZ1 LYS A 775      66.520  45.540  40.870  1.00  0.00           H
ATOM   3044  HZ2 LYS A 775      65.400  44.430  41.610  1.00  0.00           H
ATOM   3045  HZ3 LYS A 775      65.600  44.450  39.930  1.00  0.00           H
ATOM   3046  C   LYS A 775      70.960  44.310  40.250  1.00  0.00           C
ATOM   3047  O   LYS A 775      70.290  44.000  39.230  1.00  0.00           O
ATOM   3048  N   THR A 776      71.350  45.580  40.350  1.00  0.00           N
ATOM   3049  HN  THR A 776      71.910  45.830  41.140  1.00  0.00           H
ATOM   3050  CA  THR A 776      71.050  46.620  39.320  1.00  0.00           C
ATOM   3051  HA  THR A 776      69.970  46.660  39.280  1.00  0.00           H
ATOM   3052  CB  THR A 776      71.400  48.030  39.680  1.00  0.00           C
ATOM   3053  HB  THR A 776      71.080  48.720  38.860  1.00  0.00           H
ATOM   3054  OG1 THR A 776      72.780  48.110  39.920  1.00  0.00           O
ATOM   3055  HG1 THR A 776      72.890  49.050  40.120  1.00  0.00           H
ATOM   3056  CG2 THR A 776      70.630  48.360  40.980  1.00  0.00           C
ATOM   3057 HG21 THR A 776      69.600  47.950  40.830  1.00  0.00           H
ATOM   3058 HG22 THR A 776      70.580  49.410  41.340  1.00  0.00           H
ATOM   3059 HG23 THR A 776      71.040  47.730  41.790  1.00  0.00           H
ATOM   3060  C   THR A 776      71.520  46.300  37.950  1.00  0.00           C
ATOM   3061  O   THR A 776      70.790  46.600  36.960  1.00  0.00           O
ATOM   3062  N   LYS A 777      72.700  45.620  37.830  1.00  0.00           N
ATOM   3063  HN  LYS A 777      73.150  45.310  38.650  1.00  0.00           H
ATOM   3064  CA  LYS A 777      73.280  45.150  36.570  1.00  0.00           C
ATOM   3065  HA  LYS A 777      72.730  45.470  35.700  1.00  0.00           H
ATOM   3066  CB  LYS A 777      74.720  45.620  36.430  1.00  0.00           C
ATOM   3067  HB1 LYS A 777      74.920  45.400  35.360  1.00  0.00           H
ATOM   3068  HB2 LYS A 777      75.440  44.960  36.950  1.00  0.00           H
ATOM   3069  CG  LYS A 777      75.080  47.050  36.750  1.00  0.00           C
ATOM   3070  HG1 LYS A 777      76.150  47.180  36.440  1.00  0.00           H
ATOM   3071  HG2 LYS A 777      74.920  47.380  37.800  1.00  0.00           H
ATOM   3072  CD  LYS A 777      74.260  48.090  35.990  1.00  0.00           C
ATOM   3073  HD1 LYS A 777      73.220  47.800  36.250  1.00  0.00           H
ATOM   3074  HD2 LYS A 777      74.380  48.070  34.880  1.00  0.00           H
ATOM   3075  CE  LYS A 777      74.360  49.470  36.600  1.00  0.00           C
ATOM   3076  HE1 LYS A 777      74.010  49.560  37.660  1.00  0.00           H
ATOM   3077  HE2 LYS A 777      73.640  50.220  36.190  1.00  0.00           H
ATOM   3078  NZ  LYS A 777      75.760  49.990  36.390  1.00  0.00           N
ATOM   3079  HZ1 LYS A 777      76.350  50.150  37.230  1.00  0.00           H
ATOM   3080  HZ2 LYS A 777      75.600  50.930  35.950  1.00  0.00           H
ATOM   3081  HZ3 LYS A 777      76.130  49.310  35.700  1.00  0.00           H
ATOM   3082  C   LYS A 777      73.190  43.570  36.440  1.00  0.00           C
ATOM   3083  O   LYS A 777      73.070  42.830  37.440  1.00  0.00           O
ATOM   3084  N   ARG A 778      73.220  43.070  35.160  1.00  0.00           N
ATOM   3085  HN  ARG A 778      73.100  43.730  34.420  1.00  0.00           H
ATOM   3086  CA  ARG A 778      73.260  41.610  34.820  1.00  0.00           C
ATOM   3087  HA  ARG A 778      72.810  41.110  35.670  1.00  0.00           H
ATOM   3088  CB  ARG A 778      72.390  41.210  33.530  1.00  0.00           C
ATOM   3089  HB1 ARG A 778      72.540  40.120  33.380  1.00  0.00           H
ATOM   3090  HB2 ARG A 778      72.800  41.720  32.630  1.00  0.00           H
ATOM   3091  CG  ARG A 778      70.850  41.450  33.680  1.00  0.00           C
ATOM   3092  HG1 ARG A 778      70.840  42.560  33.670  1.00  0.00           H
ATOM   3093  HG2 ARG A 778      70.660  41.160  34.730  1.00  0.00           H
ATOM   3094  CD  ARG A 778      70.040  40.910  32.620  1.00  0.00           C
ATOM   3095  HD1 ARG A 778      70.150  39.800  32.590  1.00  0.00           H
ATOM   3096  HD2 ARG A 778      70.390  41.250  31.630  1.00  0.00           H
ATOM   3097  NE  ARG A 778      68.640  41.440  32.870  1.00  0.00           N
ATOM   3098  HE  ARG A 778      68.260  42.120  32.240  1.00  0.00           H
ATOM   3099  CZ  ARG A 778      67.590  40.800  33.430  1.00  0.00           C
ATOM   3100  NH1 ARG A 778      67.770  39.710  34.010  1.00  0.00           N
ATOM   3101 HH11 ARG A 778      68.670  39.300  34.140  1.00  0.00           H
ATOM   3102 HH12 ARG A 778      66.990  39.090  34.080  1.00  0.00           H
ATOM   3103  NH2 ARG A 778      66.390  41.330  33.330  1.00  0.00           N
ATOM   3104 HH21 ARG A 778      66.230  42.270  33.000  1.00  0.00           H
ATOM   3105 HH22 ARG A 778      65.610  40.710  33.360  1.00  0.00           H
ATOM   3106  C   ARG A 778      74.680  41.070  34.810  1.00  0.00           C
ATOM   3107  O   ARG A 778      75.260  40.640  33.810  1.00  0.00           O
ATOM   3108  N   TYR A 779      75.390  41.100  35.990  1.00  0.00           N
ATOM   3109  HN  TYR A 779      75.060  41.400  36.880  1.00  0.00           H
ATOM   3110  CA  TYR A 779      76.820  40.840  36.050  1.00  0.00           C
ATOM   3111  HA  TYR A 779      77.250  40.930  35.070  1.00  0.00           H
ATOM   3112  CB  TYR A 779      77.610  41.710  37.000  1.00  0.00           C
ATOM   3113  HB1 TYR A 779      77.340  41.540  38.060  1.00  0.00           H
ATOM   3114  HB2 TYR A 779      77.470  42.790  36.770  1.00  0.00           H
ATOM   3115  CG  TYR A 779      79.170  41.540  37.020  1.00  0.00           C
ATOM   3116  CD1 TYR A 779      79.850  41.130  38.200  1.00  0.00           C
ATOM   3117  HD1 TYR A 779      79.330  40.930  39.120  1.00  0.00           H
ATOM   3118  CE1 TYR A 779      81.230  40.900  38.150  1.00  0.00           C
ATOM   3119  HE1 TYR A 779      81.690  40.710  39.110  1.00  0.00           H
ATOM   3120  CZ  TYR A 779      81.910  41.100  36.960  1.00  0.00           C
ATOM   3121  OH  TYR A 779      83.330  40.850  36.940  1.00  0.00           O
ATOM   3122  HH  TYR A 779      83.630  40.960  37.850  1.00  0.00           H
ATOM   3123  CD2 TYR A 779      79.820  41.460  35.750  1.00  0.00           C
ATOM   3124  HD2 TYR A 779      79.290  41.540  34.810  1.00  0.00           H
ATOM   3125  CE2 TYR A 779      81.220  41.270  35.720  1.00  0.00           C
ATOM   3126  HE2 TYR A 779      81.780  41.210  34.800  1.00  0.00           H
ATOM   3127  C   TYR A 779      76.920  39.330  36.420  1.00  0.00           C
ATOM   3128  O   TYR A 779      77.350  38.490  35.700  1.00  0.00           O
ATOM   3129  N   PHE A 780      76.480  39.050  37.730  1.00  0.00           N
ATOM   3130  HN  PHE A 780      76.010  39.690  38.330  1.00  0.00           H
ATOM   3131  CA  PHE A 780      76.560  37.780  38.440  1.00  0.00           C
ATOM   3132  HA  PHE A 780      77.510  37.310  38.240  1.00  0.00           H
ATOM   3133  CB  PHE A 780      76.590  37.880  40.010  1.00  0.00           C
ATOM   3134  HB1 PHE A 780      76.650  36.840  40.410  1.00  0.00           H
ATOM   3135  HB2 PHE A 780      75.670  38.380  40.380  1.00  0.00           H
ATOM   3136  CG  PHE A 780      77.870  38.610  40.470  1.00  0.00           C
ATOM   3137  CD1 PHE A 780      77.750  39.970  40.890  1.00  0.00           C
ATOM   3138  HD1 PHE A 780      76.810  40.500  40.840  1.00  0.00           H
ATOM   3139  CE1 PHE A 780      78.790  40.540  41.590  1.00  0.00           C
ATOM   3140  HE1 PHE A 780      78.710  41.520  42.050  1.00  0.00           H
ATOM   3141  CZ  PHE A 780      80.010  39.880  41.720  1.00  0.00           C
ATOM   3142  HZ  PHE A 780      80.800  40.330  42.300  1.00  0.00           H
ATOM   3143  CD2 PHE A 780      79.120  37.960  40.590  1.00  0.00           C
ATOM   3144  HD2 PHE A 780      79.250  36.920  40.320  1.00  0.00           H
ATOM   3145  CE2 PHE A 780      80.260  38.600  41.130  1.00  0.00           C
ATOM   3146  HE2 PHE A 780      81.230  38.150  41.290  1.00  0.00           H
ATOM   3147  C   PHE A 780      75.410  36.880  37.910  1.00  0.00           C
ATOM   3148  O   PHE A 780      74.330  37.420  37.610  1.00  0.00           O
ATOM   3149  N   PRO A 781      75.570  35.570  37.810  1.00  0.00           N
ATOM   3150  CD  PRO A 781      76.880  34.840  37.810  1.00  0.00           C
ATOM   3151  HD1 PRO A 781      77.210  34.570  38.830  1.00  0.00           H
ATOM   3152  HD2 PRO A 781      77.670  35.430  37.300  1.00  0.00           H
ATOM   3153  CA  PRO A 781      74.470  34.730  37.320  1.00  0.00           C
ATOM   3154  HA  PRO A 781      74.300  35.060  36.310  1.00  0.00           H
ATOM   3155  CB  PRO A 781      75.030  33.350  37.430  1.00  0.00           C
ATOM   3156  HB1 PRO A 781      74.550  32.610  36.740  1.00  0.00           H
ATOM   3157  HB2 PRO A 781      75.070  33.040  38.500  1.00  0.00           H
ATOM   3158  CG  PRO A 781      76.510  33.530  37.070  1.00  0.00           C
ATOM   3159  HG1 PRO A 781      77.060  32.660  37.510  1.00  0.00           H
ATOM   3160  HG2 PRO A 781      76.560  33.680  35.970  1.00  0.00           H
ATOM   3161  C   PRO A 781      73.090  34.770  38.040  1.00  0.00           C
ATOM   3162  O   PRO A 781      73.020  34.930  39.250  1.00  0.00           O
ATOM   3163  N   THR A 782      71.960  34.580  37.280  1.00  0.00           N
ATOM   3164  HN  THR A 782      72.080  34.450  36.300  1.00  0.00           H
ATOM   3165  CA  THR A 782      70.610  34.720  37.700  1.00  0.00           C
ATOM   3166  HA  THR A 782      70.510  35.790  37.720  1.00  0.00           H
ATOM   3167  CB  THR A 782      69.630  34.140  36.680  1.00  0.00           C
ATOM   3168  HB  THR A 782      68.580  34.350  36.960  1.00  0.00           H
ATOM   3169  OG1 THR A 782      69.750  32.730  36.380  1.00  0.00           O
ATOM   3170  HG1 THR A 782      70.630  32.710  36.000  1.00  0.00           H
ATOM   3171  CG2 THR A 782      69.900  34.850  35.340  1.00  0.00           C
ATOM   3172 HG21 THR A 782      70.930  34.760  34.940  1.00  0.00           H
ATOM   3173 HG22 THR A 782      69.840  35.950  35.510  1.00  0.00           H
ATOM   3174 HG23 THR A 782      69.240  34.340  34.610  1.00  0.00           H
ATOM   3175  C   THR A 782      70.230  34.150  39.090  1.00  0.00           C
ATOM   3176  O   THR A 782      69.720  34.890  39.960  1.00  0.00           O
ATOM   3177  N   LYS A 783      70.560  32.920  39.420  1.00  0.00           N
ATOM   3178  HN  LYS A 783      70.900  32.320  38.700  1.00  0.00           H
ATOM   3179  CA  LYS A 783      70.050  32.360  40.700  1.00  0.00           C
ATOM   3180  HA  LYS A 783      69.010  32.660  40.820  1.00  0.00           H
ATOM   3181  CB  LYS A 783      70.000  30.780  40.710  1.00  0.00           C
ATOM   3182  HB1 LYS A 783      69.580  30.330  41.630  1.00  0.00           H
ATOM   3183  HB2 LYS A 783      71.030  30.440  40.490  1.00  0.00           H
ATOM   3184  CG  LYS A 783      69.160  30.290  39.500  1.00  0.00           C
ATOM   3185  HG1 LYS A 783      69.540  30.700  38.540  1.00  0.00           H
ATOM   3186  HG2 LYS A 783      68.150  30.700  39.670  1.00  0.00           H
ATOM   3187  CD  LYS A 783      69.030  28.730  39.320  1.00  0.00           C
ATOM   3188  HD1 LYS A 783      68.230  28.580  38.560  1.00  0.00           H
ATOM   3189  HD2 LYS A 783      68.630  28.360  40.280  1.00  0.00           H
ATOM   3190  CE  LYS A 783      70.310  27.960  38.930  1.00  0.00           C
ATOM   3191  HE1 LYS A 783      70.190  26.900  38.630  1.00  0.00           H
ATOM   3192  HE2 LYS A 783      71.050  28.000  39.750  1.00  0.00           H
ATOM   3193  NZ  LYS A 783      70.940  28.620  37.640  1.00  0.00           N
ATOM   3194  HZ1 LYS A 783      70.260  28.590  36.850  1.00  0.00           H
ATOM   3195  HZ2 LYS A 783      71.750  28.020  37.390  1.00  0.00           H
ATOM   3196  HZ3 LYS A 783      71.300  29.570  37.870  1.00  0.00           H
ATOM   3197  C   LYS A 783      70.810  32.940  41.920  1.00  0.00           C
ATOM   3198  O   LYS A 783      70.260  33.060  43.030  1.00  0.00           O
ATOM   3199  N   VAL A 784      72.110  33.280  41.740  1.00  0.00           N
ATOM   3200  HN  VAL A 784      72.510  33.150  40.840  1.00  0.00           H
ATOM   3201  CA  VAL A 784      73.010  33.910  42.670  1.00  0.00           C
ATOM   3202  HA  VAL A 784      73.030  33.280  43.550  1.00  0.00           H
ATOM   3203  CB  VAL A 784      74.440  33.780  42.120  1.00  0.00           C
ATOM   3204  HB  VAL A 784      74.610  34.400  41.220  1.00  0.00           H
ATOM   3205  CG1 VAL A 784      75.420  34.170  43.140  1.00  0.00           C
ATOM   3206 HG11 VAL A 784      75.270  35.190  43.560  1.00  0.00           H
ATOM   3207 HG12 VAL A 784      76.430  34.200  42.680  1.00  0.00           H
ATOM   3208 HG13 VAL A 784      75.300  33.620  44.100  1.00  0.00           H
ATOM   3209  CG2 VAL A 784      74.660  32.300  41.710  1.00  0.00           C
ATOM   3210 HG21 VAL A 784      74.430  31.690  42.610  1.00  0.00           H
ATOM   3211 HG22 VAL A 784      75.720  32.070  41.490  1.00  0.00           H
ATOM   3212 HG23 VAL A 784      73.990  31.890  40.920  1.00  0.00           H
ATOM   3213  C   VAL A 784      72.580  35.340  42.960  1.00  0.00           C
ATOM   3214  O   VAL A 784      72.620  35.830  44.100  1.00  0.00           O
ATOM   3215  N   ARG A 785      72.220  36.130  41.950  1.00  0.00           N
ATOM   3216  HN  ARG A 785      72.280  35.680  41.060  1.00  0.00           H
ATOM   3217  CA  ARG A 785      71.840  37.500  42.010  1.00  0.00           C
ATOM   3218  HA  ARG A 785      72.510  38.150  42.550  1.00  0.00           H
ATOM   3219  CB  ARG A 785      71.950  37.960  40.520  1.00  0.00           C
ATOM   3220  HB1 ARG A 785      71.290  37.250  39.970  1.00  0.00           H
ATOM   3221  HB2 ARG A 785      72.980  37.770  40.150  1.00  0.00           H
ATOM   3222  CG  ARG A 785      71.420  39.330  40.090  1.00  0.00           C
ATOM   3223  HG1 ARG A 785      71.840  40.190  40.670  1.00  0.00           H
ATOM   3224  HG2 ARG A 785      70.310  39.310  40.150  1.00  0.00           H
ATOM   3225  CD  ARG A 785      71.760  39.490  38.610  1.00  0.00           C
ATOM   3226  HD1 ARG A 785      71.400  38.660  37.960  1.00  0.00           H
ATOM   3227  HD2 ARG A 785      72.830  39.740  38.460  1.00  0.00           H
ATOM   3228  NE  ARG A 785      71.140  40.800  38.150  1.00  0.00           N
ATOM   3229  HE  ARG A 785      71.770  41.560  37.990  1.00  0.00           H
ATOM   3230  CZ  ARG A 785      69.880  40.990  37.720  1.00  0.00           C
ATOM   3231  NH1 ARG A 785      69.010  40.000  37.580  1.00  0.00           N
ATOM   3232 HH11 ARG A 785      68.080  40.190  37.280  1.00  0.00           H
ATOM   3233 HH12 ARG A 785      69.260  39.060  37.820  1.00  0.00           H
ATOM   3234  NH2 ARG A 785      69.370  42.180  37.470  1.00  0.00           N
ATOM   3235 HH21 ARG A 785      68.550  42.330  36.920  1.00  0.00           H
ATOM   3236 HH22 ARG A 785      70.030  42.850  37.800  1.00  0.00           H
ATOM   3237  C   ARG A 785      70.500  37.740  42.560  1.00  0.00           C
ATOM   3238  O   ARG A 785      70.320  38.400  43.550  1.00  0.00           O
ATOM   3239  N   SER A 786      69.430  37.010  42.010  1.00  0.00           N
ATOM   3240  HN  SER A 786      69.570  36.390  41.240  1.00  0.00           H
ATOM   3241  CA  SER A 786      68.060  37.140  42.580  1.00  0.00           C
ATOM   3242  HA  SER A 786      67.820  38.190  42.660  1.00  0.00           H
ATOM   3243  CB  SER A 786      66.980  36.360  41.790  1.00  0.00           C
ATOM   3244  HB1 SER A 786      66.030  36.450  42.370  1.00  0.00           H
ATOM   3245  HB2 SER A 786      67.150  35.270  41.810  1.00  0.00           H
ATOM   3246  OG  SER A 786      66.810  36.760  40.440  1.00  0.00           O
ATOM   3247  HG1 SER A 786      66.270  37.550  40.390  1.00  0.00           H
ATOM   3248  C   SER A 786      67.980  36.620  44.010  1.00  0.00           C
ATOM   3249  O   SER A 786      67.350  37.280  44.830  1.00  0.00           O
ATOM   3250  N   THR A 787      68.660  35.490  44.380  1.00  0.00           N
ATOM   3251  HN  THR A 787      69.390  35.000  43.910  1.00  0.00           H
ATOM   3252  CA  THR A 787      68.240  34.880  45.700  1.00  0.00           C
ATOM   3253  HA  THR A 787      67.160  34.900  45.710  1.00  0.00           H
ATOM   3254  CB  THR A 787      68.720  33.430  45.730  1.00  0.00           C
ATOM   3255  HB  THR A 787      69.830  33.470  45.700  1.00  0.00           H
ATOM   3256  OG1 THR A 787      68.100  32.670  44.720  1.00  0.00           O
ATOM   3257  HG1 THR A 787      68.550  32.750  43.870  1.00  0.00           H
ATOM   3258  CG2 THR A 787      68.290  32.710  47.030  1.00  0.00           C
ATOM   3259 HG21 THR A 787      69.080  32.830  47.800  1.00  0.00           H
ATOM   3260 HG22 THR A 787      68.180  31.620  46.850  1.00  0.00           H
ATOM   3261 HG23 THR A 787      67.250  33.000  47.300  1.00  0.00           H
ATOM   3262  C   THR A 787      68.680  35.740  46.960  1.00  0.00           C
ATOM   3263  O   THR A 787      67.970  35.830  47.930  1.00  0.00           O
ATOM   3264  N   ILE A 788      69.970  36.240  46.920  1.00  0.00           N
ATOM   3265  HN  ILE A 788      70.400  36.200  46.020  1.00  0.00           H
ATOM   3266  CA  ILE A 788      70.650  36.960  47.980  1.00  0.00           C
ATOM   3267  HA  ILE A 788      70.630  36.350  48.880  1.00  0.00           H
ATOM   3268  CB  ILE A 788      72.160  37.130  47.650  1.00  0.00           C
ATOM   3269  HB  ILE A 788      72.140  37.640  46.660  1.00  0.00           H
ATOM   3270  CG2 ILE A 788      72.790  38.050  48.720  1.00  0.00           C
ATOM   3271 HG21 ILE A 788      73.890  38.130  48.590  1.00  0.00           H
ATOM   3272 HG22 ILE A 788      72.640  37.560  49.700  1.00  0.00           H
ATOM   3273 HG23 ILE A 788      72.350  39.060  48.870  1.00  0.00           H
ATOM   3274  CG1 ILE A 788      72.920  35.800  47.560  1.00  0.00           C
ATOM   3275 HG11 ILE A 788      73.920  35.800  47.090  1.00  0.00           H
ATOM   3276 HG12 ILE A 788      72.380  35.120  46.860  1.00  0.00           H
ATOM   3277  CD  ILE A 788      73.050  35.120  48.980  1.00  0.00           C
ATOM   3278  HD1 ILE A 788      72.070  34.990  49.480  1.00  0.00           H
ATOM   3279  HD2 ILE A 788      73.760  35.520  49.730  1.00  0.00           H
ATOM   3280  HD3 ILE A 788      73.340  34.060  48.800  1.00  0.00           H
ATOM   3281  C   ILE A 788      70.030  38.400  48.100  1.00  0.00           C
ATOM   3282  O   ILE A 788      69.740  38.920  49.140  1.00  0.00           O
ATOM   3283  N   SER A 789      69.670  38.880  46.930  1.00  0.00           N
ATOM   3284  HN  SER A 789      69.910  38.370  46.120  1.00  0.00           H
ATOM   3285  CA  SER A 789      68.890  40.120  46.780  1.00  0.00           C
ATOM   3286  HA  SER A 789      69.450  40.830  47.370  1.00  0.00           H
ATOM   3287  CB  SER A 789      68.760  40.630  45.370  1.00  0.00           C
ATOM   3288  HB1 SER A 789      68.330  41.650  45.510  1.00  0.00           H
ATOM   3289  HB2 SER A 789      68.090  40.100  44.670  1.00  0.00           H
ATOM   3290  OG  SER A 789      70.050  40.710  44.830  1.00  0.00           O
ATOM   3291  HG1 SER A 789      70.380  39.850  44.580  1.00  0.00           H
ATOM   3292  C   SER A 789      67.480  39.990  47.310  1.00  0.00           C
ATOM   3293  O   SER A 789      66.840  40.790  48.050  1.00  0.00           O
ATOM   3294  N   ASP A 790      66.770  38.920  46.930  1.00  0.00           N
ATOM   3295  HN  ASP A 790      67.120  38.380  46.150  1.00  0.00           H
ATOM   3296  CA  ASP A 790      65.480  38.610  47.490  1.00  0.00           C
ATOM   3297  HA  ASP A 790      64.890  39.480  47.280  1.00  0.00           H
ATOM   3298  CB  ASP A 790      64.830  37.340  46.950  1.00  0.00           C
ATOM   3299  HB1 ASP A 790      63.940  37.090  47.580  1.00  0.00           H
ATOM   3300  HB2 ASP A 790      65.510  36.460  46.910  1.00  0.00           H
ATOM   3301  CG  ASP A 790      64.270  37.560  45.540  1.00  0.00           C
ATOM   3302  OD1 ASP A 790      64.290  38.770  45.150  1.00  0.00           O
ATOM   3303  OD2 ASP A 790      63.790  36.550  44.840  1.00  0.00           O
ATOM   3304  C   ASP A 790      65.410  38.490  49.030  1.00  0.00           C
ATOM   3305  O   ASP A 790      64.670  39.190  49.730  1.00  0.00           O
ATOM   3306  N   PHE A 791      66.440  37.750  49.630  1.00  0.00           N
ATOM   3307  HN  PHE A 791      67.230  37.360  49.160  1.00  0.00           H
ATOM   3308  CA  PHE A 791      66.500  37.700  51.070  1.00  0.00           C
ATOM   3309  HA  PHE A 791      65.480  37.810  51.410  1.00  0.00           H
ATOM   3310  CB  PHE A 791      67.050  36.260  51.380  1.00  0.00           C
ATOM   3311  HB1 PHE A 791      67.300  36.090  52.450  1.00  0.00           H
ATOM   3312  HB2 PHE A 791      67.890  36.010  50.680  1.00  0.00           H
ATOM   3313  CG  PHE A 791      65.840  35.360  51.030  1.00  0.00           C
ATOM   3314  CD1 PHE A 791      64.740  35.400  51.920  1.00  0.00           C
ATOM   3315  HD1 PHE A 791      64.720  36.110  52.740  1.00  0.00           H
ATOM   3316  CE1 PHE A 791      63.640  34.620  51.650  1.00  0.00           C
ATOM   3317  HE1 PHE A 791      62.840  34.780  52.350  1.00  0.00           H
ATOM   3318  CZ  PHE A 791      63.640  33.740  50.560  1.00  0.00           C
ATOM   3319  HZ  PHE A 791      62.790  33.110  50.340  1.00  0.00           H
ATOM   3320  CD2 PHE A 791      65.910  34.470  49.960  1.00  0.00           C
ATOM   3321  HD2 PHE A 791      66.810  34.210  49.420  1.00  0.00           H
ATOM   3322  CE2 PHE A 791      64.780  33.630  49.730  1.00  0.00           C
ATOM   3323  HE2 PHE A 791      64.640  33.060  48.820  1.00  0.00           H
ATOM   3324  C   PHE A 791      67.240  38.900  51.670  1.00  0.00           C
ATOM   3325  O   PHE A 791      67.780  38.730  52.790  1.00  0.00           O
ATOM   3326  N   ALA A 792      67.360  40.140  51.030  1.00  0.00           N
ATOM   3327  HN  ALA A 792      67.030  40.190  50.090  1.00  0.00           H
ATOM   3328  CA  ALA A 792      68.150  41.260  51.560  1.00  0.00           C
ATOM   3329  HA  ALA A 792      69.190  40.990  51.600  1.00  0.00           H
ATOM   3330  CB  ALA A 792      68.060  42.530  50.680  1.00  0.00           C
ATOM   3331  HB1 ALA A 792      66.990  42.840  50.690  1.00  0.00           H
ATOM   3332  HB2 ALA A 792      68.420  42.360  49.640  1.00  0.00           H
ATOM   3333  HB3 ALA A 792      68.610  43.450  50.940  1.00  0.00           H
ATOM   3334  C   ALA A 792      67.750  41.690  53.030  1.00  0.00           C
ATOM   3335  O   ALA A 792      68.660  41.990  53.780  1.00  0.00           O
ATOM   3336  N   VAL A 793      66.450  41.700  53.420  1.00  0.00           N
ATOM   3337  HN  VAL A 793      65.640  41.490  52.890  1.00  0.00           H
ATOM   3338  CA  VAL A 793      66.180  42.200  54.760  1.00  0.00           C
ATOM   3339  HA  VAL A 793      66.860  43.000  55.060  1.00  0.00           H
ATOM   3340  CB  VAL A 793      64.710  42.800  54.740  1.00  0.00           C
ATOM   3341  HB  VAL A 793      64.000  42.200  54.130  1.00  0.00           H
ATOM   3342  CG1 VAL A 793      63.930  42.990  56.150  1.00  0.00           C
ATOM   3343 HG11 VAL A 793      63.010  43.550  55.890  1.00  0.00           H
ATOM   3344 HG12 VAL A 793      64.720  43.370  56.840  1.00  0.00           H
ATOM   3345 HG13 VAL A 793      63.670  41.950  56.420  1.00  0.00           H
ATOM   3346  CG2 VAL A 793      64.750  44.190  54.110  1.00  0.00           C
ATOM   3347 HG21 VAL A 793      65.100  44.970  54.810  1.00  0.00           H
ATOM   3348 HG22 VAL A 793      63.680  44.450  53.950  1.00  0.00           H
ATOM   3349 HG23 VAL A 793      65.300  44.260  53.150  1.00  0.00           H
ATOM   3350  C   VAL A 793      66.200  41.110  55.740  1.00  0.00           C
ATOM   3351  O   VAL A 793      66.650  41.240  56.890  1.00  0.00           O
ATOM   3352  N   PHE A 794      65.820  39.940  55.300  1.00  0.00           N
ATOM   3353  HN  PHE A 794      65.540  39.860  54.350  1.00  0.00           H
ATOM   3354  CA  PHE A 794      65.750  38.760  56.160  1.00  0.00           C
ATOM   3355  HA  PHE A 794      65.290  38.940  57.110  1.00  0.00           H
ATOM   3356  CB  PHE A 794      65.020  37.630  55.420  1.00  0.00           C
ATOM   3357  HB1 PHE A 794      65.630  37.380  54.530  1.00  0.00           H
ATOM   3358  HB2 PHE A 794      64.040  37.920  54.980  1.00  0.00           H
ATOM   3359  CG  PHE A 794      64.950  36.240  56.130  1.00  0.00           C
ATOM   3360  CD1 PHE A 794      65.860  35.200  56.040  1.00  0.00           C
ATOM   3361  HD1 PHE A 794      66.690  35.350  55.360  1.00  0.00           H
ATOM   3362  CE1 PHE A 794      65.740  34.010  56.750  1.00  0.00           C
ATOM   3363  HE1 PHE A 794      66.510  33.260  56.600  1.00  0.00           H
ATOM   3364  CZ  PHE A 794      64.660  33.880  57.620  1.00  0.00           C
ATOM   3365  HZ  PHE A 794      64.570  32.940  58.140  1.00  0.00           H
ATOM   3366  CD2 PHE A 794      63.860  36.070  57.030  1.00  0.00           C
ATOM   3367  HD2 PHE A 794      63.110  36.850  57.080  1.00  0.00           H
ATOM   3368  CE2 PHE A 794      63.650  34.880  57.780  1.00  0.00           C
ATOM   3369  HE2 PHE A 794      62.870  34.860  58.530  1.00  0.00           H
ATOM   3370  C   PHE A 794      67.140  38.280  56.600  1.00  0.00           C
ATOM   3371  O   PHE A 794      67.320  37.950  57.810  1.00  0.00           O
ATOM   3372  N   LEU A 795      68.070  38.300  55.590  1.00  0.00           N
ATOM   3373  HN  LEU A 795      67.880  38.510  54.630  1.00  0.00           H
ATOM   3374  CA  LEU A 795      69.450  38.030  55.960  1.00  0.00           C
ATOM   3375  HA  LEU A 795      69.580  37.050  56.380  1.00  0.00           H
ATOM   3376  CB  LEU A 795      70.340  38.020  54.690  1.00  0.00           C
ATOM   3377  HB1 LEU A 795      70.330  39.020  54.190  1.00  0.00           H
ATOM   3378  HB2 LEU A 795      69.960  37.120  54.160  1.00  0.00           H
ATOM   3379  CG  LEU A 795      71.840  37.700  54.740  1.00  0.00           C
ATOM   3380  HG  LEU A 795      72.260  38.510  55.360  1.00  0.00           H
ATOM   3381  CD1 LEU A 795      72.010  36.310  55.270  1.00  0.00           C
ATOM   3382 HD11 LEU A 795      71.530  35.620  54.550  1.00  0.00           H
ATOM   3383 HD12 LEU A 795      71.630  36.180  56.320  1.00  0.00           H
ATOM   3384 HD13 LEU A 795      73.100  36.110  55.200  1.00  0.00           H
ATOM   3385  CD2 LEU A 795      72.540  37.790  53.380  1.00  0.00           C
ATOM   3386 HD21 LEU A 795      72.280  38.780  52.940  1.00  0.00           H
ATOM   3387 HD22 LEU A 795      72.130  36.920  52.810  1.00  0.00           H
ATOM   3388 HD23 LEU A 795      73.630  37.570  53.460  1.00  0.00           H
ATOM   3389  C   LEU A 795      70.050  38.980  56.930  1.00  0.00           C
ATOM   3390  O   LEU A 795      70.660  38.630  57.920  1.00  0.00           O
ATOM   3391  N   THR A 796      69.800  40.280  56.760  1.00  0.00           N
ATOM   3392  HN  THR A 796      69.310  40.530  55.940  1.00  0.00           H
ATOM   3393  CA  THR A 796      70.130  41.380  57.650  1.00  0.00           C
ATOM   3394  HA  THR A 796      71.180  41.620  57.730  1.00  0.00           H
ATOM   3395  CB  THR A 796      69.750  42.760  57.130  1.00  0.00           C
ATOM   3396  HB  THR A 796      68.650  42.830  57.020  1.00  0.00           H
ATOM   3397  OG1 THR A 796      70.440  43.000  55.880  1.00  0.00           O
ATOM   3398  HG1 THR A 796      69.850  42.780  55.160  1.00  0.00           H
ATOM   3399  CG2 THR A 796      70.120  43.910  58.070  1.00  0.00           C
ATOM   3400 HG21 THR A 796      69.610  43.720  59.030  1.00  0.00           H
ATOM   3401 HG22 THR A 796      69.790  44.880  57.650  1.00  0.00           H
ATOM   3402 HG23 THR A 796      71.220  43.910  58.230  1.00  0.00           H
ATOM   3403  C   THR A 796      69.580  41.200  59.050  1.00  0.00           C
ATOM   3404  O   THR A 796      70.260  41.370  60.050  1.00  0.00           O
ATOM   3405  N   ILE A 797      68.320  40.840  59.220  1.00  0.00           N
ATOM   3406  HN  ILE A 797      67.710  40.710  58.440  1.00  0.00           H
ATOM   3407  CA  ILE A 797      67.810  40.620  60.540  1.00  0.00           C
ATOM   3408  HA  ILE A 797      67.980  41.590  61.000  1.00  0.00           H
ATOM   3409  CB  ILE A 797      66.320  40.290  60.530  1.00  0.00           C
ATOM   3410  HB  ILE A 797      65.990  39.470  59.870  1.00  0.00           H
ATOM   3411  CG2 ILE A 797      65.790  39.910  61.970  1.00  0.00           C
ATOM   3412 HG21 ILE A 797      66.190  38.960  62.390  1.00  0.00           H
ATOM   3413 HG22 ILE A 797      64.750  39.590  61.730  1.00  0.00           H
ATOM   3414 HG23 ILE A 797      65.930  40.760  62.670  1.00  0.00           H
ATOM   3415  CG1 ILE A 797      65.570  41.580  60.120  1.00  0.00           C
ATOM   3416 HG11 ILE A 797      65.950  41.920  59.130  1.00  0.00           H
ATOM   3417 HG12 ILE A 797      65.930  42.330  60.850  1.00  0.00           H
ATOM   3418  CD  ILE A 797      64.010  41.570  60.010  1.00  0.00           C
ATOM   3419  HD1 ILE A 797      63.760  40.960  59.130  1.00  0.00           H
ATOM   3420  HD2 ILE A 797      63.670  42.630  59.980  1.00  0.00           H
ATOM   3421  HD3 ILE A 797      63.570  41.000  60.870  1.00  0.00           H
ATOM   3422  C   ILE A 797      68.520  39.500  61.300  1.00  0.00           C
ATOM   3423  O   ILE A 797      68.940  39.720  62.410  1.00  0.00           O
ATOM   3424  N   VAL A 798      68.870  38.320  60.720  1.00  0.00           N
ATOM   3425  HN  VAL A 798      68.530  38.240  59.780  1.00  0.00           H
ATOM   3426  CA  VAL A 798      69.680  37.280  61.170  1.00  0.00           C
ATOM   3427  HA  VAL A 798      69.240  36.910  62.090  1.00  0.00           H
ATOM   3428  CB  VAL A 798      69.790  36.140  60.150  1.00  0.00           C
ATOM   3429  HB  VAL A 798      70.180  36.530  59.180  1.00  0.00           H
ATOM   3430  CG1 VAL A 798      70.830  35.080  60.570  1.00  0.00           C
ATOM   3431 HG11 VAL A 798      70.650  34.110  60.060  1.00  0.00           H
ATOM   3432 HG12 VAL A 798      70.660  34.930  61.650  1.00  0.00           H
ATOM   3433 HG13 VAL A 798      71.910  35.340  60.540  1.00  0.00           H
ATOM   3434  CG2 VAL A 798      68.410  35.430  59.870  1.00  0.00           C
ATOM   3435 HG21 VAL A 798      67.740  36.050  59.240  1.00  0.00           H
ATOM   3436 HG22 VAL A 798      67.790  35.330  60.780  1.00  0.00           H
ATOM   3437 HG23 VAL A 798      68.620  34.520  59.270  1.00  0.00           H
ATOM   3438  C   VAL A 798      71.030  37.730  61.670  1.00  0.00           C
ATOM   3439  O   VAL A 798      71.590  37.410  62.700  1.00  0.00           O
ATOM   3440  N   ILE A 799      71.680  38.620  60.860  1.00  0.00           N
ATOM   3441  HN  ILE A 799      71.390  38.850  59.930  1.00  0.00           H
ATOM   3442  CA  ILE A 799      72.970  39.190  61.320  1.00  0.00           C
ATOM   3443  HA  ILE A 799      73.590  38.380  61.650  1.00  0.00           H
ATOM   3444  CB  ILE A 799      73.650  40.020  60.230  1.00  0.00           C
ATOM   3445  HB  ILE A 799      72.920  40.740  59.800  1.00  0.00           H
ATOM   3446  CG2 ILE A 799      75.000  40.690  60.710  1.00  0.00           C
ATOM   3447 HG21 ILE A 799      74.820  41.550  61.380  1.00  0.00           H
ATOM   3448 HG22 ILE A 799      75.490  41.220  59.870  1.00  0.00           H
ATOM   3449 HG23 ILE A 799      75.600  39.940  61.290  1.00  0.00           H
ATOM   3450  CG1 ILE A 799      74.050  39.120  58.970  1.00  0.00           C
ATOM   3451 HG11 ILE A 799      74.330  39.750  58.120  1.00  0.00           H
ATOM   3452 HG12 ILE A 799      73.090  38.600  58.720  1.00  0.00           H
ATOM   3453  CD  ILE A 799      75.150  38.110  59.370  1.00  0.00           C
ATOM   3454  HD1 ILE A 799      75.980  38.440  60.030  1.00  0.00           H
ATOM   3455  HD2 ILE A 799      75.510  37.700  58.410  1.00  0.00           H
ATOM   3456  HD3 ILE A 799      74.760  37.260  60.000  1.00  0.00           H
ATOM   3457  C   ILE A 799      72.760  40.170  62.510  1.00  0.00           C
ATOM   3458  O   ILE A 799      73.490  40.140  63.490  1.00  0.00           O
ATOM   3459  N   MET A 800      71.680  41.010  62.470  1.00  0.00           N
ATOM   3460  HN  MET A 800      71.040  40.960  61.710  1.00  0.00           H
ATOM   3461  CA  MET A 800      71.440  41.950  63.540  1.00  0.00           C
ATOM   3462  HA  MET A 800      72.350  42.520  63.720  1.00  0.00           H
ATOM   3463  CB  MET A 800      70.490  43.070  63.010  1.00  0.00           C
ATOM   3464  HB1 MET A 800      70.100  43.590  63.910  1.00  0.00           H
ATOM   3465  HB2 MET A 800      69.730  42.520  62.420  1.00  0.00           H
ATOM   3466  CG  MET A 800      71.230  44.010  62.030  1.00  0.00           C
ATOM   3467  HG1 MET A 800      70.380  44.540  61.550  1.00  0.00           H
ATOM   3468  HG2 MET A 800      71.610  43.370  61.200  1.00  0.00           H
ATOM   3469  SD  MET A 800      72.350  45.160  62.760  1.00  0.00           S
ATOM   3470  CE  MET A 800      73.750  44.340  62.060  1.00  0.00           C
ATOM   3471  HE1 MET A 800      73.650  44.470  60.950  1.00  0.00           H
ATOM   3472  HE2 MET A 800      73.650  43.260  62.320  1.00  0.00           H
ATOM   3473  HE3 MET A 800      74.760  44.730  62.330  1.00  0.00           H
ATOM   3474  C   MET A 800      70.990  41.310  64.820  1.00  0.00           C
ATOM   3475  O   MET A 800      71.340  41.730  65.940  1.00  0.00           O
ATOM   3476  N   VAL A 801      70.170  40.220  64.740  1.00  0.00           N
ATOM   3477  HN  VAL A 801      69.680  40.190  63.870  1.00  0.00           H
ATOM   3478  CA  VAL A 801      69.780  39.410  65.850  1.00  0.00           C
ATOM   3479  HA  VAL A 801      69.450  40.170  66.540  1.00  0.00           H
ATOM   3480  CB  VAL A 801      68.680  38.490  65.450  1.00  0.00           C
ATOM   3481  HB  VAL A 801      68.910  37.970  64.480  1.00  0.00           H
ATOM   3482  CG1 VAL A 801      68.420  37.370  66.410  1.00  0.00           C
ATOM   3483 HG11 VAL A 801      67.680  36.670  65.990  1.00  0.00           H
ATOM   3484 HG12 VAL A 801      67.980  37.760  67.360  1.00  0.00           H
ATOM   3485 HG13 VAL A 801      69.290  36.780  66.780  1.00  0.00           H
ATOM   3486  CG2 VAL A 801      67.520  39.380  65.280  1.00  0.00           C
ATOM   3487 HG21 VAL A 801      66.780  38.840  64.650  1.00  0.00           H
ATOM   3488 HG22 VAL A 801      67.740  40.380  64.860  1.00  0.00           H
ATOM   3489 HG23 VAL A 801      67.090  39.580  66.280  1.00  0.00           H
ATOM   3490  C   VAL A 801      70.960  38.560  66.410  1.00  0.00           C
ATOM   3491  O   VAL A 801      71.090  38.520  67.660  1.00  0.00           O
ATOM   3492  N   THR A 802      71.880  37.920  65.620  1.00  0.00           N
ATOM   3493  HN  THR A 802      71.940  38.070  64.630  1.00  0.00           H
ATOM   3494  CA  THR A 802      73.100  37.220  66.060  1.00  0.00           C
ATOM   3495  HA  THR A 802      72.910  36.460  66.800  1.00  0.00           H
ATOM   3496  CB  THR A 802      73.820  36.540  64.860  1.00  0.00           C
ATOM   3497  HB  THR A 802      74.040  37.320  64.110  1.00  0.00           H
ATOM   3498  OG1 THR A 802      73.000  35.550  64.320  1.00  0.00           O
ATOM   3499  HG1 THR A 802      72.200  35.910  63.930  1.00  0.00           H
ATOM   3500  CG2 THR A 802      75.110  35.840  65.270  1.00  0.00           C
ATOM   3501 HG21 THR A 802      74.940  35.300  66.220  1.00  0.00           H
ATOM   3502 HG22 THR A 802      75.830  36.640  65.510  1.00  0.00           H
ATOM   3503 HG23 THR A 802      75.520  35.230  64.430  1.00  0.00           H
ATOM   3504  C   THR A 802      74.120  38.170  66.650  1.00  0.00           C
ATOM   3505  O   THR A 802      74.760  37.870  67.650  1.00  0.00           O
ATOM   3506  N   ILE A 803      74.330  39.370  66.130  1.00  0.00           N
ATOM   3507  HN  ILE A 803      73.850  39.790  65.360  1.00  0.00           H
ATOM   3508  CA  ILE A 803      75.250  40.280  66.760  1.00  0.00           C
ATOM   3509  HA  ILE A 803      76.220  39.850  67.000  1.00  0.00           H
ATOM   3510  CB  ILE A 803      75.550  41.380  65.770  1.00  0.00           C
ATOM   3511  HB  ILE A 803      74.580  41.550  65.270  1.00  0.00           H
ATOM   3512  CG2 ILE A 803      75.820  42.770  66.290  1.00  0.00           C
ATOM   3513 HG21 ILE A 803      76.320  42.830  67.280  1.00  0.00           H
ATOM   3514 HG22 ILE A 803      74.830  43.210  66.530  1.00  0.00           H
ATOM   3515 HG23 ILE A 803      76.330  43.440  65.570  1.00  0.00           H
ATOM   3516  CG1 ILE A 803      76.670  40.860  64.760  1.00  0.00           C
ATOM   3517 HG11 ILE A 803      76.680  41.650  63.980  1.00  0.00           H
ATOM   3518 HG12 ILE A 803      76.280  39.890  64.400  1.00  0.00           H
ATOM   3519  CD  ILE A 803      78.020  40.650  65.440  1.00  0.00           C
ATOM   3520  HD1 ILE A 803      78.800  40.470  64.670  1.00  0.00           H
ATOM   3521  HD2 ILE A 803      78.050  39.730  66.050  1.00  0.00           H
ATOM   3522  HD3 ILE A 803      78.130  41.610  65.990  1.00  0.00           H
ATOM   3523  C   ILE A 803      74.940  40.730  68.110  1.00  0.00           C
ATOM   3524  O   ILE A 803      75.610  40.540  69.090  1.00  0.00           O
ATOM   3525  N   ASP A 804      73.670  41.180  68.220  1.00  0.00           N
ATOM   3526  HN  ASP A 804      73.220  41.240  67.330  1.00  0.00           H
ATOM   3527  CA  ASP A 804      73.000  41.520  69.470  1.00  0.00           C
ATOM   3528  HA  ASP A 804      73.430  42.350  70.000  1.00  0.00           H
ATOM   3529  CB  ASP A 804      71.500  41.860  69.290  1.00  0.00           C
ATOM   3530  HB1 ASP A 804      71.020  40.950  68.880  1.00  0.00           H
ATOM   3531  HB2 ASP A 804      71.390  42.670  68.530  1.00  0.00           H
ATOM   3532  CG  ASP A 804      70.730  42.320  70.530  1.00  0.00           C
ATOM   3533  OD1 ASP A 804      70.980  43.360  71.150  1.00  0.00           O
ATOM   3534  OD2 ASP A 804      69.870  41.500  71.000  1.00  0.00           O
ATOM   3535  C   ASP A 804      73.160  40.330  70.520  1.00  0.00           C
ATOM   3536  O   ASP A 804      73.680  40.560  71.650  1.00  0.00           O
ATOM   3537  N   TYR A 805      72.820  39.140  70.170  1.00  0.00           N
ATOM   3538  HN  TYR A 805      72.440  38.900  69.280  1.00  0.00           H
ATOM   3539  CA  TYR A 805      72.860  37.990  71.040  1.00  0.00           C
ATOM   3540  HA  TYR A 805      72.180  38.180  71.850  1.00  0.00           H
ATOM   3541  CB  TYR A 805      72.330  36.730  70.320  1.00  0.00           C
ATOM   3542  HB1 TYR A 805      72.750  36.630  69.290  1.00  0.00           H
ATOM   3543  HB2 TYR A 805      71.280  36.920  70.050  1.00  0.00           H
ATOM   3544  CG  TYR A 805      72.330  35.430  71.080  1.00  0.00           C
ATOM   3545  CD1 TYR A 805      71.600  35.300  72.280  1.00  0.00           C
ATOM   3546  HD1 TYR A 805      71.120  36.150  72.740  1.00  0.00           H
ATOM   3547  CE1 TYR A 805      71.430  34.090  72.890  1.00  0.00           C
ATOM   3548  HE1 TYR A 805      70.880  33.940  73.790  1.00  0.00           H
ATOM   3549  CZ  TYR A 805      72.040  32.960  72.330  1.00  0.00           C
ATOM   3550  OH  TYR A 805      71.910  31.750  73.060  1.00  0.00           O
ATOM   3551  HH  TYR A 805      71.240  31.980  73.710  1.00  0.00           H
ATOM   3552  CD2 TYR A 805      73.030  34.330  70.530  1.00  0.00           C
ATOM   3553  HD2 TYR A 805      73.540  34.450  69.580  1.00  0.00           H
ATOM   3554  CE2 TYR A 805      72.830  33.100  71.180  1.00  0.00           C
ATOM   3555  HE2 TYR A 805      73.340  32.210  70.850  1.00  0.00           H
ATOM   3556  C   TYR A 805      74.270  37.700  71.560  1.00  0.00           C
ATOM   3557  O   TYR A 805      74.540  37.700  72.750  1.00  0.00           O
ATOM   3558  N   LEU A 806      75.250  37.460  70.630  1.00  0.00           N
ATOM   3559  HN  LEU A 806      74.970  37.640  69.690  1.00  0.00           H
ATOM   3560  CA  LEU A 806      76.620  37.270  71.000  1.00  0.00           C
ATOM   3561  HA  LEU A 806      76.700  36.470  71.720  1.00  0.00           H
ATOM   3562  CB  LEU A 806      77.450  36.970  69.630  1.00  0.00           C
ATOM   3563  HB1 LEU A 806      78.520  36.900  69.920  1.00  0.00           H
ATOM   3564  HB2 LEU A 806      77.310  37.800  68.900  1.00  0.00           H
ATOM   3565  CG  LEU A 806      77.100  35.680  68.930  1.00  0.00           C
ATOM   3566  HG  LEU A 806      76.050  35.790  68.570  1.00  0.00           H
ATOM   3567  CD1 LEU A 806      77.910  35.600  67.590  1.00  0.00           C
ATOM   3568 HD11 LEU A 806      77.810  36.520  67.000  1.00  0.00           H
ATOM   3569 HD12 LEU A 806      77.530  34.690  67.060  1.00  0.00           H
ATOM   3570 HD13 LEU A 806      79.000  35.590  67.790  1.00  0.00           H
ATOM   3571  CD2 LEU A 806      77.170  34.440  69.770  1.00  0.00           C
ATOM   3572 HD21 LEU A 806      78.240  34.220  69.950  1.00  0.00           H
ATOM   3573 HD22 LEU A 806      76.680  33.530  69.360  1.00  0.00           H
ATOM   3574 HD23 LEU A 806      76.680  34.620  70.750  1.00  0.00           H
ATOM   3575  C   LEU A 806      77.380  38.410  71.640  1.00  0.00           C
ATOM   3576  O   LEU A 806      78.230  38.210  72.500  1.00  0.00           O
ATOM   3577  N   VAL A 807      77.210  39.690  71.240  1.00  0.00           N
ATOM   3578  HN  VAL A 807      76.500  39.990  70.610  1.00  0.00           H
ATOM   3579  CA  VAL A 807      77.750  40.760  72.050  1.00  0.00           C
ATOM   3580  HA  VAL A 807      78.810  40.560  72.150  1.00  0.00           H
ATOM   3581  CB  VAL A 807      77.620  42.110  71.380  1.00  0.00           C
ATOM   3582  HB  VAL A 807      76.540  42.320  71.240  1.00  0.00           H
ATOM   3583  CG1 VAL A 807      78.350  43.250  72.170  1.00  0.00           C
ATOM   3584 HG11 VAL A 807      78.060  43.340  73.240  1.00  0.00           H
ATOM   3585 HG12 VAL A 807      78.230  44.250  71.690  1.00  0.00           H
ATOM   3586 HG13 VAL A 807      79.430  43.010  72.290  1.00  0.00           H
ATOM   3587  CG2 VAL A 807      78.350  42.100  70.050  1.00  0.00           C
ATOM   3588 HG21 VAL A 807      78.620  43.110  69.680  1.00  0.00           H
ATOM   3589 HG22 VAL A 807      77.760  41.530  69.310  1.00  0.00           H
ATOM   3590 HG23 VAL A 807      79.260  41.500  70.270  1.00  0.00           H
ATOM   3591  C   VAL A 807      77.150  40.790  73.440  1.00  0.00           C
ATOM   3592  O   VAL A 807      77.980  40.970  74.340  1.00  0.00           O
ATOM   3593  N   GLY A 808      75.790  40.670  73.620  1.00  0.00           N
ATOM   3594  HN  GLY A 808      75.170  40.510  72.850  1.00  0.00           H
ATOM   3595  CA  GLY A 808      75.110  40.810  74.940  1.00  0.00           C
ATOM   3596  HA1 GLY A 808      75.660  40.140  75.590  1.00  0.00           H
ATOM   3597  HA2 GLY A 808      74.140  40.400  74.690  1.00  0.00           H
ATOM   3598  C   GLY A 808      74.890  42.130  75.570  1.00  0.00           C
ATOM   3599  O   GLY A 808      74.660  42.290  76.760  1.00  0.00           O
ATOM   3600  N   VAL A 809      75.010  43.180  74.770  1.00  0.00           N
ATOM   3601  HN  VAL A 809      75.240  43.020  73.810  1.00  0.00           H
ATOM   3602  CA  VAL A 809      74.720  44.560  75.070  1.00  0.00           C
ATOM   3603  HA  VAL A 809      74.970  44.640  76.110  1.00  0.00           H
ATOM   3604  CB  VAL A 809      75.490  45.570  74.330  1.00  0.00           C
ATOM   3605  HB  VAL A 809      75.530  45.400  73.230  1.00  0.00           H
ATOM   3606  CG1 VAL A 809      74.970  47.000  74.610  1.00  0.00           C
ATOM   3607 HG11 VAL A 809      74.840  47.190  75.690  1.00  0.00           H
ATOM   3608 HG12 VAL A 809      74.030  47.240  74.060  1.00  0.00           H
ATOM   3609 HG13 VAL A 809      75.700  47.730  74.190  1.00  0.00           H
ATOM   3610  CG2 VAL A 809      76.940  45.570  74.810  1.00  0.00           C
ATOM   3611 HG21 VAL A 809      77.020  46.030  75.820  1.00  0.00           H
ATOM   3612 HG22 VAL A 809      77.500  46.090  74.000  1.00  0.00           H
ATOM   3613 HG23 VAL A 809      77.380  44.540  74.850  1.00  0.00           H
ATOM   3614  C   VAL A 809      73.210  44.680  74.920  1.00  0.00           C
ATOM   3615  O   VAL A 809      72.710  44.380  73.850  1.00  0.00           O
ATOM   3616  N   PRO A 810      72.340  45.010  75.890  1.00  0.00           N
ATOM   3617  CD  PRO A 810      72.770  45.360  77.230  1.00  0.00           C
ATOM   3618  HD1 PRO A 810      73.450  46.230  77.250  1.00  0.00           H
ATOM   3619  HD2 PRO A 810      73.340  44.540  77.700  1.00  0.00           H
ATOM   3620  CA  PRO A 810      70.940  44.590  75.850  1.00  0.00           C
ATOM   3621  HA  PRO A 810      70.820  43.640  75.360  1.00  0.00           H
ATOM   3622  CB  PRO A 810      70.530  44.550  77.360  1.00  0.00           C
ATOM   3623  HB1 PRO A 810      70.770  43.540  77.730  1.00  0.00           H
ATOM   3624  HB2 PRO A 810      69.480  44.780  77.640  1.00  0.00           H
ATOM   3625  CG  PRO A 810      71.460  45.660  77.920  1.00  0.00           C
ATOM   3626  HG1 PRO A 810      71.010  46.640  77.660  1.00  0.00           H
ATOM   3627  HG2 PRO A 810      71.600  45.540  79.020  1.00  0.00           H
ATOM   3628  C   PRO A 810      70.070  45.670  75.090  1.00  0.00           C
ATOM   3629  O   PRO A 810      69.490  46.560  75.710  1.00  0.00           O
ATOM   3630  N   SER A 811      69.910  45.580  73.760  1.00  0.00           N
ATOM   3631  HN  SER A 811      70.370  44.870  73.250  1.00  0.00           H
ATOM   3632  CA  SER A 811      68.950  46.360  73.060  1.00  0.00           C
ATOM   3633  HA  SER A 811      69.190  47.410  73.240  1.00  0.00           H
ATOM   3634  CB  SER A 811      69.100  46.220  71.530  1.00  0.00           C
ATOM   3635  HB1 SER A 811      70.040  46.630  71.110  1.00  0.00           H
ATOM   3636  HB2 SER A 811      68.390  46.890  71.020  1.00  0.00           H
ATOM   3637  OG  SER A 811      68.970  44.870  71.050  1.00  0.00           O
ATOM   3638  HG1 SER A 811      69.870  44.550  71.170  1.00  0.00           H
ATOM   3639  C   SER A 811      67.430  46.130  73.340  1.00  0.00           C
ATOM   3640  O   SER A 811      67.220  44.970  73.530  1.00  0.00           O
ATOM   3641  N   PRO A 812      66.570  47.090  73.330  1.00  0.00           N
ATOM   3642  CD  PRO A 812      66.910  48.520  73.600  1.00  0.00           C
ATOM   3643  HD1 PRO A 812      67.260  49.050  72.690  1.00  0.00           H
ATOM   3644  HD2 PRO A 812      67.660  48.620  74.410  1.00  0.00           H
ATOM   3645  CA  PRO A 812      65.170  46.910  73.580  1.00  0.00           C
ATOM   3646  HA  PRO A 812      65.050  46.550  74.590  1.00  0.00           H
ATOM   3647  CB  PRO A 812      64.520  48.270  73.570  1.00  0.00           C
ATOM   3648  HB1 PRO A 812      63.560  48.300  74.140  1.00  0.00           H
ATOM   3649  HB2 PRO A 812      64.290  48.550  72.520  1.00  0.00           H
ATOM   3650  CG  PRO A 812      65.610  49.140  74.110  1.00  0.00           C
ATOM   3651  HG1 PRO A 812      65.550  50.180  73.710  1.00  0.00           H
ATOM   3652  HG2 PRO A 812      65.690  49.100  75.220  1.00  0.00           H
ATOM   3653  C   PRO A 812      64.410  45.930  72.710  1.00  0.00           C
ATOM   3654  O   PRO A 812      64.630  45.910  71.490  1.00  0.00           O
ATOM   3655  N   LYS A 813      63.520  45.170  73.340  1.00  0.00           N
ATOM   3656  HN  LYS A 813      63.390  45.150  74.330  1.00  0.00           H
ATOM   3657  CA  LYS A 813      63.080  43.960  72.700  1.00  0.00           C
ATOM   3658  HA  LYS A 813      63.540  43.810  71.740  1.00  0.00           H
ATOM   3659  CB  LYS A 813      63.490  42.690  73.580  1.00  0.00           C
ATOM   3660  HB1 LYS A 813      63.000  41.770  73.180  1.00  0.00           H
ATOM   3661  HB2 LYS A 813      63.220  42.850  74.640  1.00  0.00           H
ATOM   3662  CG  LYS A 813      65.020  42.430  73.650  1.00  0.00           C
ATOM   3663  HG1 LYS A 813      65.080  41.540  74.320  1.00  0.00           H
ATOM   3664  HG2 LYS A 813      65.430  43.340  74.130  1.00  0.00           H
ATOM   3665  CD  LYS A 813      65.540  42.160  72.240  1.00  0.00           C
ATOM   3666  HD1 LYS A 813      65.640  43.120  71.700  1.00  0.00           H
ATOM   3667  HD2 LYS A 813      64.940  41.460  71.620  1.00  0.00           H
ATOM   3668  CE  LYS A 813      66.880  41.500  72.190  1.00  0.00           C
ATOM   3669  HE1 LYS A 813      67.150  41.360  71.120  1.00  0.00           H
ATOM   3670  HE2 LYS A 813      66.870  40.510  72.690  1.00  0.00           H
ATOM   3671  NZ  LYS A 813      67.970  42.350  72.710  1.00  0.00           N
ATOM   3672  HZ1 LYS A 813      68.810  42.330  72.080  1.00  0.00           H
ATOM   3673  HZ2 LYS A 813      68.260  41.970  73.630  1.00  0.00           H
ATOM   3674  HZ3 LYS A 813      67.780  43.350  72.910  1.00  0.00           H
ATOM   3675  C   LYS A 813      61.650  43.910  72.460  1.00  0.00           C
ATOM   3676  O   LYS A 813      60.820  44.570  73.080  1.00  0.00           O
ATOM   3677  N   LEU A 814      61.300  43.200  71.460  1.00  0.00           N
ATOM   3678  HN  LEU A 814      61.960  42.810  70.830  1.00  0.00           H
ATOM   3679  CA  LEU A 814      59.930  42.770  71.190  1.00  0.00           C
ATOM   3680  HA  LEU A 814      59.330  43.680  71.190  1.00  0.00           H
ATOM   3681  CB  LEU A 814      59.690  42.240  69.710  1.00  0.00           C
ATOM   3682  HB1 LEU A 814      60.160  41.230  69.680  1.00  0.00           H
ATOM   3683  HB2 LEU A 814      60.190  42.800  68.900  1.00  0.00           H
ATOM   3684  CG  LEU A 814      58.200  42.050  69.380  1.00  0.00           C
ATOM   3685  HG  LEU A 814      57.680  41.770  70.310  1.00  0.00           H
ATOM   3686  CD1 LEU A 814      57.510  43.280  68.780  1.00  0.00           C
ATOM   3687 HD11 LEU A 814      57.620  43.380  67.680  1.00  0.00           H
ATOM   3688 HD12 LEU A 814      58.010  44.170  69.240  1.00  0.00           H
ATOM   3689 HD13 LEU A 814      56.450  43.440  69.050  1.00  0.00           H
ATOM   3690  CD2 LEU A 814      57.980  40.930  68.360  1.00  0.00           C
ATOM   3691 HD21 LEU A 814      58.130  40.010  68.970  1.00  0.00           H
ATOM   3692 HD22 LEU A 814      58.750  41.080  67.570  1.00  0.00           H
ATOM   3693 HD23 LEU A 814      56.950  40.960  67.960  1.00  0.00           H
ATOM   3694  C   LEU A 814      59.410  41.800  72.300  1.00  0.00           C
ATOM   3695  O   LEU A 814      60.030  40.720  72.530  1.00  0.00           O
ATOM   3696  N   HSD A 815      58.360  42.190  73.040  1.00  0.00           N
ATOM   3697  HN  HSD A 815      57.760  42.970  72.860  1.00  0.00           H
ATOM   3698  CA  HSD A 815      58.020  41.470  74.260  1.00  0.00           C
ATOM   3699  HA  HSD A 815      58.790  40.730  74.360  1.00  0.00           H
ATOM   3700  CB  HSD A 815      57.670  42.280  75.550  1.00  0.00           C
ATOM   3701  HB1 HSD A 815      57.170  41.700  76.350  1.00  0.00           H
ATOM   3702  HB2 HSD A 815      56.950  43.090  75.300  1.00  0.00           H
ATOM   3703  ND1 HSD A 815      58.830  43.520  77.350  1.00  0.00           N
ATOM   3704  HD1 HSD A 815      58.060  43.660  77.970  1.00  0.00           H
ATOM   3705  CG  HSD A 815      58.880  42.900  76.140  1.00  0.00           C
ATOM   3706  CE1 HSD A 815      60.180  43.830  77.650  1.00  0.00           C
ATOM   3707  HE1 HSD A 815      60.470  44.070  78.660  1.00  0.00           H
ATOM   3708  NE2 HSD A 815      61.030  43.550  76.700  1.00  0.00           N
ATOM   3709  CD2 HSD A 815      60.160  42.870  75.790  1.00  0.00           C
ATOM   3710  HD2 HSD A 815      60.630  42.600  74.850  1.00  0.00           H
ATOM   3711  C   HSD A 815      56.770  40.670  73.990  1.00  0.00           C
ATOM   3712  O   HSD A 815      55.610  41.090  74.270  1.00  0.00           O
ATOM   3713  N   VAL A 816      56.830  39.530  73.360  1.00  0.00           N
ATOM   3714  HN  VAL A 816      57.730  39.150  73.160  1.00  0.00           H
ATOM   3715  CA  VAL A 816      55.710  38.660  72.940  1.00  0.00           C
ATOM   3716  HA  VAL A 816      54.780  39.210  73.040  1.00  0.00           H
ATOM   3717  CB  VAL A 816      55.860  38.250  71.540  1.00  0.00           C
ATOM   3718  HB  VAL A 816      55.150  37.470  71.200  1.00  0.00           H
ATOM   3719  CG1 VAL A 816      55.510  39.500  70.710  1.00  0.00           C
ATOM   3720 HG11 VAL A 816      54.440  39.800  70.770  1.00  0.00           H
ATOM   3721 HG12 VAL A 816      55.730  39.320  69.630  1.00  0.00           H
ATOM   3722 HG13 VAL A 816      56.150  40.350  71.010  1.00  0.00           H
ATOM   3723  CG2 VAL A 816      57.320  37.810  71.190  1.00  0.00           C
ATOM   3724 HG21 VAL A 816      57.750  37.150  71.970  1.00  0.00           H
ATOM   3725 HG22 VAL A 816      57.940  38.720  71.060  1.00  0.00           H
ATOM   3726 HG23 VAL A 816      57.400  37.330  70.200  1.00  0.00           H
ATOM   3727  C   VAL A 816      55.440  37.340  73.760  1.00  0.00           C
ATOM   3728  O   VAL A 816      56.200  36.410  73.690  1.00  0.00           O
ATOM   3729  N   PRO A 817      54.420  37.160  74.590  1.00  0.00           N
ATOM   3730  CD  PRO A 817      53.580  38.230  75.170  1.00  0.00           C
ATOM   3731  HD1 PRO A 817      52.740  38.460  74.480  1.00  0.00           H
ATOM   3732  HD2 PRO A 817      54.200  39.140  75.360  1.00  0.00           H
ATOM   3733  CA  PRO A 817      54.140  35.950  75.340  1.00  0.00           C
ATOM   3734  HA  PRO A 817      54.990  35.700  75.960  1.00  0.00           H
ATOM   3735  CB  PRO A 817      52.890  36.210  76.200  1.00  0.00           C
ATOM   3736  HB1 PRO A 817      52.950  35.620  77.130  1.00  0.00           H
ATOM   3737  HB2 PRO A 817      51.910  36.060  75.710  1.00  0.00           H
ATOM   3738  CG  PRO A 817      53.060  37.670  76.490  1.00  0.00           C
ATOM   3739  HG1 PRO A 817      52.150  38.190  76.860  1.00  0.00           H
ATOM   3740  HG2 PRO A 817      53.930  37.850  77.160  1.00  0.00           H
ATOM   3741  C   PRO A 817      53.860  34.700  74.550  1.00  0.00           C
ATOM   3742  O   PRO A 817      53.550  34.690  73.390  1.00  0.00           O
ATOM   3743  N   GLU A 818      53.740  33.600  75.320  1.00  0.00           N
ATOM   3744  HN  GLU A 818      53.910  33.600  76.300  1.00  0.00           H
ATOM   3745  CA  GLU A 818      53.480  32.260  74.760  1.00  0.00           C
ATOM   3746  HA  GLU A 818      53.660  32.260  73.700  1.00  0.00           H
ATOM   3747  CB  GLU A 818      54.410  31.170  75.450  1.00  0.00           C
ATOM   3748  HB1 GLU A 818      53.890  30.200  75.330  1.00  0.00           H
ATOM   3749  HB2 GLU A 818      54.370  31.330  76.550  1.00  0.00           H
ATOM   3750  CG  GLU A 818      55.890  31.190  75.020  1.00  0.00           C
ATOM   3751  HG1 GLU A 818      56.340  32.190  75.200  1.00  0.00           H
ATOM   3752  HG2 GLU A 818      55.950  30.870  73.960  1.00  0.00           H
ATOM   3753  CD  GLU A 818      56.740  30.250  75.880  1.00  0.00           C
ATOM   3754  OE1 GLU A 818      56.950  29.100  75.430  1.00  0.00           O
ATOM   3755  OE2 GLU A 818      57.220  30.690  76.980  1.00  0.00           O
ATOM   3756  C   GLU A 818      52.050  31.890  74.800  1.00  0.00           C
ATOM   3757  O   GLU A 818      51.730  30.710  74.460  1.00  0.00           O
ATOM   3758  N   LYS A 819      51.130  32.810  75.120  1.00  0.00           N
ATOM   3759  HN  LYS A 819      51.250  33.790  75.210  1.00  0.00           H
ATOM   3760  CA  LYS A 819      49.720  32.520  75.140  1.00  0.00           C
ATOM   3761  HA  LYS A 819      49.670  31.460  75.320  1.00  0.00           H
ATOM   3762  CB  LYS A 819      49.100  33.190  76.410  1.00  0.00           C
ATOM   3763  HB1 LYS A 819      48.040  33.510  76.330  1.00  0.00           H
ATOM   3764  HB2 LYS A 819      49.640  34.150  76.580  1.00  0.00           H
ATOM   3765  CG  LYS A 819      49.270  32.390  77.660  1.00  0.00           C
ATOM   3766  HG1 LYS A 819      48.980  32.950  78.560  1.00  0.00           H
ATOM   3767  HG2 LYS A 819      50.330  32.130  77.860  1.00  0.00           H
ATOM   3768  CD  LYS A 819      48.280  31.200  77.710  1.00  0.00           C
ATOM   3769  HD1 LYS A 819      48.620  30.410  77.000  1.00  0.00           H
ATOM   3770  HD2 LYS A 819      47.270  31.420  77.320  1.00  0.00           H
ATOM   3771  CE  LYS A 819      48.130  30.480  79.090  1.00  0.00           C
ATOM   3772  HE1 LYS A 819      47.950  31.300  79.820  1.00  0.00           H
ATOM   3773  HE2 LYS A 819      49.040  29.880  79.300  1.00  0.00           H
ATOM   3774  NZ  LYS A 819      46.970  29.580  79.170  1.00  0.00           N
ATOM   3775  HZ1 LYS A 819      47.010  28.870  78.420  1.00  0.00           H
ATOM   3776  HZ2 LYS A 819      46.120  30.140  78.970  1.00  0.00           H
ATOM   3777  HZ3 LYS A 819      46.940  29.120  80.090  1.00  0.00           H
ATOM   3778  C   LYS A 819      48.990  32.950  73.900  1.00  0.00           C
ATOM   3779  O   LYS A 819      49.180  33.990  73.300  1.00  0.00           O
ATOM   3780  N   PHE A 820      48.110  32.060  73.460  1.00  0.00           N
ATOM   3781  HN  PHE A 820      48.270  31.110  73.730  1.00  0.00           H
ATOM   3782  CA  PHE A 820      47.240  32.350  72.410  1.00  0.00           C
ATOM   3783  HA  PHE A 820      47.890  32.600  71.580  1.00  0.00           H
ATOM   3784  CB  PHE A 820      46.540  31.010  71.980  1.00  0.00           C
ATOM   3785  HB1 PHE A 820      45.790  30.640  72.710  1.00  0.00           H
ATOM   3786  HB2 PHE A 820      47.340  30.250  71.830  1.00  0.00           H
ATOM   3787  CG  PHE A 820      45.720  31.280  70.710  1.00  0.00           C
ATOM   3788  CD1 PHE A 820      44.330  31.170  70.690  1.00  0.00           C
ATOM   3789  HD1 PHE A 820      43.880  30.850  71.620  1.00  0.00           H
ATOM   3790  CE1 PHE A 820      43.580  31.380  69.570  1.00  0.00           C
ATOM   3791  HE1 PHE A 820      42.550  31.100  69.730  1.00  0.00           H
ATOM   3792  CZ  PHE A 820      44.130  31.930  68.410  1.00  0.00           C
ATOM   3793  HZ  PHE A 820      43.500  32.180  67.570  1.00  0.00           H
ATOM   3794  CD2 PHE A 820      46.260  31.850  69.490  1.00  0.00           C
ATOM   3795  HD2 PHE A 820      47.330  32.020  69.580  1.00  0.00           H
ATOM   3796  CE2 PHE A 820      45.520  32.290  68.390  1.00  0.00           C
ATOM   3797  HE2 PHE A 820      45.940  32.780  67.540  1.00  0.00           H
ATOM   3798  C   PHE A 820      46.210  33.400  72.710  1.00  0.00           C
ATOM   3799  O   PHE A 820      45.710  34.060  71.850  1.00  0.00           O
ATOM   3800  N   GLU A 821      45.910  33.610  73.990  1.00  0.00           N
ATOM   3801  HN  GLU A 821      46.420  33.160  74.730  1.00  0.00           H
ATOM   3802  CA  GLU A 821      44.790  34.520  74.370  1.00  0.00           C
ATOM   3803  HA  GLU A 821      43.970  34.110  73.800  1.00  0.00           H
ATOM   3804  CB  GLU A 821      44.420  34.400  75.890  1.00  0.00           C
ATOM   3805  HB1 GLU A 821      43.600  35.100  76.160  1.00  0.00           H
ATOM   3806  HB2 GLU A 821      45.290  34.780  76.470  1.00  0.00           H
ATOM   3807  CG  GLU A 821      43.960  32.990  76.350  1.00  0.00           C
ATOM   3808  HG1 GLU A 821      44.790  32.280  76.150  1.00  0.00           H
ATOM   3809  HG2 GLU A 821      43.110  32.810  75.670  1.00  0.00           H
ATOM   3810  CD  GLU A 821      43.600  32.940  77.810  1.00  0.00           C
ATOM   3811  OE1 GLU A 821      42.980  32.000  78.370  1.00  0.00           O
ATOM   3812  OE2 GLU A 821      44.000  33.870  78.580  1.00  0.00           O
ATOM   3813  C   GLU A 821      45.000  35.970  73.900  1.00  0.00           C
ATOM   3814  O   GLU A 821      46.210  36.240  73.860  1.00  0.00           O
ATOM   3815  N   PRO A 822      44.100  36.860  73.610  1.00  0.00           N
ATOM   3816  CD  PRO A 822      42.640  36.590  73.570  1.00  0.00           C
ATOM   3817  HD1 PRO A 822      42.240  36.320  74.570  1.00  0.00           H
ATOM   3818  HD2 PRO A 822      42.590  35.710  72.900  1.00  0.00           H
ATOM   3819  CA  PRO A 822      44.420  38.260  73.470  1.00  0.00           C
ATOM   3820  HA  PRO A 822      45.190  38.260  72.720  1.00  0.00           H
ATOM   3821  CB  PRO A 822      43.130  38.870  72.900  1.00  0.00           C
ATOM   3822  HB1 PRO A 822      43.330  38.980  71.820  1.00  0.00           H
ATOM   3823  HB2 PRO A 822      42.920  39.900  73.280  1.00  0.00           H
ATOM   3824  CG  PRO A 822      42.000  37.860  73.180  1.00  0.00           C
ATOM   3825  HG1 PRO A 822      41.400  38.170  74.060  1.00  0.00           H
ATOM   3826  HG2 PRO A 822      41.220  37.750  72.400  1.00  0.00           H
ATOM   3827  C   PRO A 822      45.090  38.900  74.640  1.00  0.00           C
ATOM   3828  O   PRO A 822      44.910  38.510  75.850  1.00  0.00           O
ATOM   3829  N   THR A 823      46.000  39.840  74.410  1.00  0.00           N
ATOM   3830  HN  THR A 823      46.050  40.180  73.480  1.00  0.00           H
ATOM   3831  CA  THR A 823      47.160  40.290  75.160  1.00  0.00           C
ATOM   3832  HA  THR A 823      47.640  39.370  75.480  1.00  0.00           H
ATOM   3833  CB  THR A 823      48.130  41.060  74.380  1.00  0.00           C
ATOM   3834  HB  THR A 823      48.930  41.480  75.030  1.00  0.00           H
ATOM   3835  OG1 THR A 823      47.600  42.080  73.550  1.00  0.00           O
ATOM   3836  HG1 THR A 823      47.130  41.590  72.860  1.00  0.00           H
ATOM   3837  CG2 THR A 823      48.860  40.000  73.520  1.00  0.00           C
ATOM   3838 HG21 THR A 823      49.430  40.570  72.760  1.00  0.00           H
ATOM   3839 HG22 THR A 823      48.110  39.470  72.870  1.00  0.00           H
ATOM   3840 HG23 THR A 823      49.550  39.330  74.070  1.00  0.00           H
ATOM   3841  C   THR A 823      46.800  41.060  76.400  1.00  0.00           C
ATOM   3842  O   THR A 823      47.590  41.030  77.400  1.00  0.00           O
ATOM   3843  N   HSD A 824      45.680  41.820  76.400  1.00  0.00           N
ATOM   3844  HN  HSD A 824      45.190  41.960  75.540  1.00  0.00           H
ATOM   3845  CA  HSD A 824      45.270  42.360  77.710  1.00  0.00           C
ATOM   3846  HA  HSD A 824      46.110  42.530  78.360  1.00  0.00           H
ATOM   3847  CB  HSD A 824      44.600  43.690  77.370  1.00  0.00           C
ATOM   3848  HB1 HSD A 824      43.720  43.520  76.720  1.00  0.00           H
ATOM   3849  HB2 HSD A 824      45.360  44.270  76.790  1.00  0.00           H
ATOM   3850  ND1 HSD A 824      45.130  45.390  79.200  1.00  0.00           N
ATOM   3851  HD1 HSD A 824      46.020  45.610  78.800  1.00  0.00           H
ATOM   3852  CG  HSD A 824      44.200  44.560  78.590  1.00  0.00           C
ATOM   3853  CE1 HSD A 824      44.480  45.940  80.230  1.00  0.00           C
ATOM   3854  HE1 HSD A 824      44.780  46.820  80.780  1.00  0.00           H
ATOM   3855  NE2 HSD A 824      43.210  45.660  80.280  1.00  0.00           N
ATOM   3856  CD2 HSD A 824      42.980  44.820  79.170  1.00  0.00           C
ATOM   3857  HD2 HSD A 824      41.950  44.490  79.070  1.00  0.00           H
ATOM   3858  C   HSD A 824      44.270  41.410  78.460  1.00  0.00           C
ATOM   3859  O   HSD A 824      43.310  41.040  77.840  1.00  0.00           O
ATOM   3860  N   PRO A 825      44.500  40.970  79.700  1.00  0.00           N
ATOM   3861  CD  PRO A 825      45.660  41.390  80.530  1.00  0.00           C
ATOM   3862  HD1 PRO A 825      45.520  42.410  80.950  1.00  0.00           H
ATOM   3863  HD2 PRO A 825      46.570  41.400  79.890  1.00  0.00           H
ATOM   3864  CA  PRO A 825      43.650  39.870  80.380  1.00  0.00           C
ATOM   3865  HA  PRO A 825      44.000  39.040  79.780  1.00  0.00           H
ATOM   3866  CB  PRO A 825      44.280  39.960  81.780  1.00  0.00           C
ATOM   3867  HB1 PRO A 825      44.090  38.940  82.180  1.00  0.00           H
ATOM   3868  HB2 PRO A 825      43.700  40.570  82.500  1.00  0.00           H
ATOM   3869  CG  PRO A 825      45.690  40.370  81.680  1.00  0.00           C
ATOM   3870  HG1 PRO A 825      46.170  40.910  82.530  1.00  0.00           H
ATOM   3871  HG2 PRO A 825      46.370  39.500  81.530  1.00  0.00           H
ATOM   3872  C   PRO A 825      42.150  39.900  80.300  1.00  0.00           C
ATOM   3873  O   PRO A 825      41.470  38.900  80.580  1.00  0.00           O
ATOM   3874  N   GLU A 826      41.540  41.020  79.990  1.00  0.00           N
ATOM   3875  HN  GLU A 826      42.070  41.860  79.940  1.00  0.00           H
ATOM   3876  CA  GLU A 826      40.060  41.160  79.930  1.00  0.00           C
ATOM   3877  HA  GLU A 826      39.540  40.370  80.460  1.00  0.00           H
ATOM   3878  CB  GLU A 826      39.470  42.420  80.630  1.00  0.00           C
ATOM   3879  HB1 GLU A 826      38.390  42.460  80.360  1.00  0.00           H
ATOM   3880  HB2 GLU A 826      40.080  43.260  80.230  1.00  0.00           H
ATOM   3881  CG  GLU A 826      39.750  42.330  82.130  1.00  0.00           C
ATOM   3882  HG1 GLU A 826      40.830  42.130  82.330  1.00  0.00           H
ATOM   3883  HG2 GLU A 826      39.110  41.540  82.550  1.00  0.00           H
ATOM   3884  CD  GLU A 826      39.370  43.540  83.020  1.00  0.00           C
ATOM   3885  OE1 GLU A 826      38.340  43.540  83.720  1.00  0.00           O
ATOM   3886  OE2 GLU A 826      40.120  44.570  82.940  1.00  0.00           O
ATOM   3887  C   GLU A 826      39.610  41.060  78.440  1.00  0.00           C
ATOM   3888  O   GLU A 826      38.390  41.020  78.170  1.00  0.00           O
ATOM   3889  N   ARG A 827      40.520  41.030  77.440  1.00  0.00           N
ATOM   3890  HN  ARG A 827      41.470  41.160  77.700  1.00  0.00           H
ATOM   3891  CA  ARG A 827      40.170  40.760  76.050  1.00  0.00           C
ATOM   3892  HA  ARG A 827      39.330  41.350  75.730  1.00  0.00           H
ATOM   3893  CB  ARG A 827      41.310  41.270  75.130  1.00  0.00           C
ATOM   3894  HB1 ARG A 827      41.260  40.840  74.100  1.00  0.00           H
ATOM   3895  HB2 ARG A 827      42.290  40.930  75.500  1.00  0.00           H
ATOM   3896  CG  ARG A 827      41.370  42.810  75.000  1.00  0.00           C
ATOM   3897  HG1 ARG A 827      42.270  43.250  74.510  1.00  0.00           H
ATOM   3898  HG2 ARG A 827      41.430  43.240  76.030  1.00  0.00           H
ATOM   3899  CD  ARG A 827      40.140  43.460  74.260  1.00  0.00           C
ATOM   3900  HD1 ARG A 827      40.200  44.570  74.310  1.00  0.00           H
ATOM   3901  HD2 ARG A 827      39.180  43.190  74.760  1.00  0.00           H
ATOM   3902  NE  ARG A 827      40.100  42.860  72.880  1.00  0.00           N
ATOM   3903  HE  ARG A 827      40.910  42.880  72.280  1.00  0.00           H
ATOM   3904  CZ  ARG A 827      39.180  42.010  72.360  1.00  0.00           C
ATOM   3905  NH1 ARG A 827      38.010  41.770  72.900  1.00  0.00           N
ATOM   3906 HH11 ARG A 827      37.670  42.190  73.740  1.00  0.00           H
ATOM   3907 HH12 ARG A 827      37.490  41.140  72.310  1.00  0.00           H
ATOM   3908  NH2 ARG A 827      39.510  41.620  71.150  1.00  0.00           N
ATOM   3909 HH21 ARG A 827      40.380  42.040  70.880  1.00  0.00           H
ATOM   3910 HH22 ARG A 827      38.810  41.330  70.490  1.00  0.00           H
ATOM   3911  C   ARG A 827      39.790  39.400  75.720  1.00  0.00           C
ATOM   3912  O   ARG A 827      40.230  38.440  76.330  1.00  0.00           O
ATOM   3913  N   GLY A 828      38.860  39.160  74.750  1.00  0.00           N
ATOM   3914  HN  GLY A 828      38.450  39.960  74.300  1.00  0.00           H
ATOM   3915  CA  GLY A 828      38.490  37.800  74.270  1.00  0.00           C
ATOM   3916  HA1 GLY A 828      37.940  37.320  75.070  1.00  0.00           H
ATOM   3917  HA2 GLY A 828      39.400  37.310  73.960  1.00  0.00           H
ATOM   3918  C   GLY A 828      37.740  37.880  73.030  1.00  0.00           C
ATOM   3919  O   GLY A 828      37.170  38.910  72.750  1.00  0.00           O
ATOM   3920  N   TRP A 829      37.730  36.780  72.220  1.00  0.00           N
ATOM   3921  HN  TRP A 829      38.280  36.020  72.570  1.00  0.00           H
ATOM   3922  CA  TRP A 829      37.280  36.900  70.840  1.00  0.00           C
ATOM   3923  HA  TRP A 829      37.890  37.660  70.390  1.00  0.00           H
ATOM   3924  CB  TRP A 829      37.520  35.630  69.930  1.00  0.00           C
ATOM   3925  HB1 TRP A 829      37.460  35.990  68.880  1.00  0.00           H
ATOM   3926  HB2 TRP A 829      36.740  34.840  70.010  1.00  0.00           H
ATOM   3927  CG  TRP A 829      38.890  35.070  70.080  1.00  0.00           C
ATOM   3928  CD1 TRP A 829      39.090  33.710  70.210  1.00  0.00           C
ATOM   3929  HD1 TRP A 829      38.420  32.880  70.340  1.00  0.00           H
ATOM   3930  NE1 TRP A 829      40.460  33.470  70.160  1.00  0.00           N
ATOM   3931  HE1 TRP A 829      40.950  32.620  70.140  1.00  0.00           H
ATOM   3932  CE2 TRP A 829      41.080  34.670  69.960  1.00  0.00           C
ATOM   3933  CD2 TRP A 829      40.160  35.660  69.830  1.00  0.00           C
ATOM   3934  CE3 TRP A 829      40.560  36.950  69.510  1.00  0.00           C
ATOM   3935  HE3 TRP A 829      39.770  37.690  69.530  1.00  0.00           H
ATOM   3936  CZ3 TRP A 829      41.890  37.180  69.330  1.00  0.00           C
ATOM   3937  HZ3 TRP A 829      42.100  38.190  69.000  1.00  0.00           H
ATOM   3938  CZ2 TRP A 829      42.450  34.870  69.740  1.00  0.00           C
ATOM   3939  HZ2 TRP A 829      43.220  34.120  69.780  1.00  0.00           H
ATOM   3940  CH2 TRP A 829      42.820  36.180  69.410  1.00  0.00           C
ATOM   3941  HH2 TRP A 829      43.870  36.400  69.360  1.00  0.00           H
ATOM   3942  C   TRP A 829      35.870  37.310  70.560  1.00  0.00           C
ATOM   3943  O   TRP A 829      35.680  38.090  69.630  1.00  0.00           O
ATOM   3944  N   ILE A 830      34.900  36.910  71.320  1.00  0.00           N
ATOM   3945  HN  ILE A 830      35.090  36.410  72.180  1.00  0.00           H
ATOM   3946  CA  ILE A 830      33.560  37.410  71.000  1.00  0.00           C
ATOM   3947  HA  ILE A 830      33.450  37.950  70.070  1.00  0.00           H
ATOM   3948  CB  ILE A 830      32.530  36.330  70.750  1.00  0.00           C
ATOM   3949  HB  ILE A 830      31.580  36.750  70.360  1.00  0.00           H
ATOM   3950  CG2 ILE A 830      33.060  35.490  69.550  1.00  0.00           C
ATOM   3951 HG21 ILE A 830      33.980  34.890  69.740  1.00  0.00           H
ATOM   3952 HG22 ILE A 830      33.190  35.990  68.580  1.00  0.00           H
ATOM   3953 HG23 ILE A 830      32.290  34.730  69.320  1.00  0.00           H
ATOM   3954  CG1 ILE A 830      32.200  35.490  72.010  1.00  0.00           C
ATOM   3955 HG11 ILE A 830      32.070  36.030  72.970  1.00  0.00           H
ATOM   3956 HG12 ILE A 830      33.060  34.800  72.190  1.00  0.00           H
ATOM   3957  CD  ILE A 830      30.990  34.560  71.960  1.00  0.00           C
ATOM   3958  HD1 ILE A 830      31.020  33.960  72.900  1.00  0.00           H
ATOM   3959  HD2 ILE A 830      30.860  33.850  71.110  1.00  0.00           H
ATOM   3960  HD3 ILE A 830      30.060  35.160  71.970  1.00  0.00           H
ATOM   3961  C   ILE A 830      33.120  38.390  72.050  1.00  0.00           C
ATOM   3962  O   ILE A 830      31.950  38.640  72.300  1.00  0.00           O
ATOM   3963  N   ILE A 831      34.080  38.950  72.780  1.00  0.00           N
ATOM   3964  HN  ILE A 831      35.030  38.800  72.540  1.00  0.00           H
ATOM   3965  CA  ILE A 831      33.770  39.810  73.920  1.00  0.00           C
ATOM   3966  HA  ILE A 831      32.770  39.620  74.280  1.00  0.00           H
ATOM   3967  CB  ILE A 831      34.580  39.330  75.090  1.00  0.00           C
ATOM   3968  HB  ILE A 831      35.640  39.360  74.730  1.00  0.00           H
ATOM   3969  CG2 ILE A 831      34.470  40.240  76.380  1.00  0.00           C
ATOM   3970 HG21 ILE A 831      34.840  39.690  77.270  1.00  0.00           H
ATOM   3971 HG22 ILE A 831      33.360  40.280  76.480  1.00  0.00           H
ATOM   3972 HG23 ILE A 831      34.870  41.280  76.360  1.00  0.00           H
ATOM   3973  CG1 ILE A 831      34.350  37.840  75.390  1.00  0.00           C
ATOM   3974 HG11 ILE A 831      35.170  37.510  76.060  1.00  0.00           H
ATOM   3975 HG12 ILE A 831      34.370  37.230  74.460  1.00  0.00           H
ATOM   3976  CD  ILE A 831      33.030  37.600  76.140  1.00  0.00           C
ATOM   3977  HD1 ILE A 831      32.780  36.520  76.260  1.00  0.00           H
ATOM   3978  HD2 ILE A 831      32.180  38.100  75.630  1.00  0.00           H
ATOM   3979  HD3 ILE A 831      33.010  37.990  77.180  1.00  0.00           H
ATOM   3980  C   ILE A 831      33.850  41.290  73.670  1.00  0.00           C
ATOM   3981  O   ILE A 831      34.920  41.900  73.840  1.00  0.00           O
ATOM   3982  N   SER A 832      32.690  41.950  73.320  1.00  0.00           N
ATOM   3983  HN  SER A 832      31.850  41.410  73.350  1.00  0.00           H
ATOM   3984  CA  SER A 832      32.730  43.420  73.240  1.00  0.00           C
ATOM   3985  HA  SER A 832      33.160  43.860  74.130  1.00  0.00           H
ATOM   3986  CB  SER A 832      33.400  43.920  71.990  1.00  0.00           C
ATOM   3987  HB1 SER A 832      32.840  43.530  71.120  1.00  0.00           H
ATOM   3988  HB2 SER A 832      34.440  43.510  71.970  1.00  0.00           H
ATOM   3989  OG  SER A 832      33.490  45.360  71.960  1.00  0.00           O
ATOM   3990  HG1 SER A 832      32.630  45.760  71.790  1.00  0.00           H
ATOM   3991  C   SER A 832      31.230  43.850  73.250  1.00  0.00           C
ATOM   3992  O   SER A 832      30.690  44.110  72.190  1.00  0.00           O
ATOM   3993  N   PRO A 833      30.520  43.970  74.390  1.00  0.00           N
ATOM   3994  CD  PRO A 833      31.090  43.640  75.670  1.00  0.00           C
ATOM   3995  HD1 PRO A 833      31.900  44.350  75.950  1.00  0.00           H
ATOM   3996  HD2 PRO A 833      31.390  42.570  75.640  1.00  0.00           H
ATOM   3997  CA  PRO A 833      29.250  44.710  74.460  1.00  0.00           C
ATOM   3998  HA  PRO A 833      28.580  43.910  74.220  1.00  0.00           H
ATOM   3999  CB  PRO A 833      29.180  45.020  75.970  1.00  0.00           C
ATOM   4000  HB1 PRO A 833      28.130  45.040  76.300  1.00  0.00           H
ATOM   4001  HB2 PRO A 833      29.660  45.980  76.240  1.00  0.00           H
ATOM   4002  CG  PRO A 833      29.990  43.890  76.650  1.00  0.00           C
ATOM   4003  HG1 PRO A 833      30.430  44.320  77.580  1.00  0.00           H
ATOM   4004  HG2 PRO A 833      29.350  43.020  76.890  1.00  0.00           H
ATOM   4005  C   PRO A 833      29.160  46.000  73.610  1.00  0.00           C
ATOM   4006  O   PRO A 833      30.030  46.910  73.750  1.00  0.00           O
ATOM   4007  N   LEU A 834      28.120  46.090  72.790  1.00  0.00           N
ATOM   4008  HN  LEU A 834      27.360  45.460  72.620  1.00  0.00           H
ATOM   4009  CA  LEU A 834      28.010  47.250  71.880  1.00  0.00           C
ATOM   4010  HA  LEU A 834      28.980  47.440  71.450  1.00  0.00           H
ATOM   4011  CB  LEU A 834      27.110  46.850  70.710  1.00  0.00           C
ATOM   4012  HB1 LEU A 834      26.070  46.650  71.040  1.00  0.00           H
ATOM   4013  HB2 LEU A 834      27.540  45.970  70.210  1.00  0.00           H
ATOM   4014  CG  LEU A 834      27.130  47.860  69.580  1.00  0.00           C
ATOM   4015  HG  LEU A 834      26.920  48.860  70.010  1.00  0.00           H
ATOM   4016  CD1 LEU A 834      28.460  48.000  68.890  1.00  0.00           C
ATOM   4017 HD11 LEU A 834      28.730  46.960  68.570  1.00  0.00           H
ATOM   4018 HD12 LEU A 834      29.250  48.310  69.590  1.00  0.00           H
ATOM   4019 HD13 LEU A 834      28.400  48.670  68.000  1.00  0.00           H
ATOM   4020  CD2 LEU A 834      26.100  47.500  68.420  1.00  0.00           C
ATOM   4021 HD21 LEU A 834      25.140  47.290  68.930  1.00  0.00           H
ATOM   4022 HD22 LEU A 834      26.460  46.500  68.100  1.00  0.00           H
ATOM   4023 HD23 LEU A 834      25.960  48.190  67.570  1.00  0.00           H
ATOM   4024  C   LEU A 834      27.500  48.500  72.620  1.00  0.00           C
ATOM   4025  O   LEU A 834      27.890  49.650  72.360  1.00  0.00           O
ATOM   4026  N   GLY A 835      26.590  48.320  73.630  1.00  0.00           N
ATOM   4027  HN  GLY A 835      26.330  47.410  73.900  1.00  0.00           H
ATOM   4028  CA  GLY A 835      26.010  49.440  74.370  1.00  0.00           C
ATOM   4029  HA1 GLY A 835      25.020  49.180  74.700  1.00  0.00           H
ATOM   4030  HA2 GLY A 835      25.920  50.240  73.650  1.00  0.00           H
ATOM   4031  C   GLY A 835      26.820  49.890  75.550  1.00  0.00           C
ATOM   4032  O   GLY A 835      26.370  49.880  76.690  1.00  0.00           O
ATOM   4033  N   ASP A 836      28.040  50.360  75.290  1.00  0.00           N
ATOM   4034  HN  ASP A 836      28.370  50.430  74.350  1.00  0.00           H
ATOM   4035  CA  ASP A 836      29.010  50.740  76.330  1.00  0.00           C
ATOM   4036  HA  ASP A 836      28.650  50.550  77.330  1.00  0.00           H
ATOM   4037  CB  ASP A 836      30.340  49.930  76.090  1.00  0.00           C
ATOM   4038  HB1 ASP A 836      30.870  50.390  75.230  1.00  0.00           H
ATOM   4039  HB2 ASP A 836      30.010  48.940  75.710  1.00  0.00           H
ATOM   4040  CG  ASP A 836      31.250  49.760  77.230  1.00  0.00           C
ATOM   4041  OD1 ASP A 836      30.660  49.750  78.310  1.00  0.00           O
ATOM   4042  OD2 ASP A 836      32.480  49.510  77.040  1.00  0.00           O
ATOM   4043  C   ASP A 836      29.300  52.210  76.180  1.00  0.00           C
ATOM   4044  O   ASP A 836      30.190  52.860  76.680  1.00  0.00           O
ATOM   4045  N   ASN A 837      28.510  52.860  75.280  1.00  0.00           N
ATOM   4046  HN  ASN A 837      27.810  52.390  74.740  1.00  0.00           H
ATOM   4047  CA  ASN A 837      28.420  54.300  75.080  1.00  0.00           C
ATOM   4048  HA  ASN A 837      28.720  54.790  75.990  1.00  0.00           H
ATOM   4049  CB  ASN A 837      29.240  54.790  73.850  1.00  0.00           C
ATOM   4050  HB1 ASN A 837      29.170  55.890  73.770  1.00  0.00           H
ATOM   4051  HB2 ASN A 837      28.850  54.310  72.940  1.00  0.00           H
ATOM   4052  CG  ASN A 837      30.730  54.440  73.890  1.00  0.00           C
ATOM   4053  OD1 ASN A 837      31.450  54.870  74.790  1.00  0.00           O
ATOM   4054  ND2 ASN A 837      31.260  53.640  72.910  1.00  0.00           N
ATOM   4055 HD21 ASN A 837      32.200  53.320  73.020  1.00  0.00           H
ATOM   4056 HD22 ASN A 837      30.650  53.140  72.310  1.00  0.00           H
ATOM   4057  C   ASN A 837      26.950  54.740  74.830  1.00  0.00           C
ATOM   4058  O   ASN A 837      26.210  53.840  74.400  1.00  0.00           O
ATOM   4059  N   PRO A 838      26.450  55.920  75.110  1.00  0.00           N
ATOM   4060  CD  PRO A 838      27.200  56.880  75.960  1.00  0.00           C
ATOM   4061  HD1 PRO A 838      28.100  57.130  75.370  1.00  0.00           H
ATOM   4062  HD2 PRO A 838      27.590  56.610  76.980  1.00  0.00           H
ATOM   4063  CA  PRO A 838      25.270  56.480  74.500  1.00  0.00           C
ATOM   4064  HA  PRO A 838      24.400  56.100  75.020  1.00  0.00           H
ATOM   4065  CB  PRO A 838      25.360  58.010  74.760  1.00  0.00           C
ATOM   4066  HB1 PRO A 838      24.370  58.470  74.980  1.00  0.00           H
ATOM   4067  HB2 PRO A 838      25.980  58.480  73.960  1.00  0.00           H
ATOM   4068  CG  PRO A 838      26.320  58.070  76.060  1.00  0.00           C
ATOM   4069  HG1 PRO A 838      26.790  59.080  76.110  1.00  0.00           H
ATOM   4070  HG2 PRO A 838      25.700  58.030  76.980  1.00  0.00           H
ATOM   4071  C   PRO A 838      24.980  56.170  72.980  1.00  0.00           C
ATOM   4072  O   PRO A 838      25.770  56.360  72.050  1.00  0.00           O
ATOM   4073  N   TRP A 839      23.720  55.930  72.620  1.00  0.00           N
ATOM   4074  HN  TRP A 839      23.070  55.550  73.270  1.00  0.00           H
ATOM   4075  CA  TRP A 839      23.210  55.790  71.290  1.00  0.00           C
ATOM   4076  HA  TRP A 839      23.690  54.920  70.870  1.00  0.00           H
ATOM   4077  CB  TRP A 839      21.670  55.570  71.340  1.00  0.00           C
ATOM   4078  HB1 TRP A 839      21.160  56.130  72.160  1.00  0.00           H
ATOM   4079  HB2 TRP A 839      21.590  54.520  71.670  1.00  0.00           H
ATOM   4080  CG  TRP A 839      20.850  55.680  69.980  1.00  0.00           C
ATOM   4081  CD1 TRP A 839      20.580  54.630  69.140  1.00  0.00           C
ATOM   4082  HD1 TRP A 839      21.020  53.640  69.200  1.00  0.00           H
ATOM   4083  NE1 TRP A 839      19.680  55.020  68.140  1.00  0.00           N
ATOM   4084  HE1 TRP A 839      19.320  54.460  67.420  1.00  0.00           H
ATOM   4085  CE2 TRP A 839      19.290  56.320  68.400  1.00  0.00           C
ATOM   4086  CD2 TRP A 839      19.990  56.740  69.600  1.00  0.00           C
ATOM   4087  CE3 TRP A 839      19.700  57.950  70.130  1.00  0.00           C
ATOM   4088  HE3 TRP A 839      20.200  58.350  71.000  1.00  0.00           H
ATOM   4089  CZ3 TRP A 839      18.700  58.750  69.450  1.00  0.00           C
ATOM   4090  HZ3 TRP A 839      18.430  59.590  70.080  1.00  0.00           H
ATOM   4091  CZ2 TRP A 839      18.290  57.110  67.770  1.00  0.00           C
ATOM   4092  HZ2 TRP A 839      17.750  56.610  66.980  1.00  0.00           H
ATOM   4093  CH2 TRP A 839      17.960  58.350  68.350  1.00  0.00           C
ATOM   4094  HH2 TRP A 839      17.240  59.040  67.930  1.00  0.00           H
ATOM   4095  C   TRP A 839      23.580  56.960  70.370  1.00  0.00           C
ATOM   4096  O   TRP A 839      24.070  56.740  69.280  1.00  0.00           O
ATOM   4097  N   TRP A 840      23.480  58.250  70.760  1.00  0.00           N
ATOM   4098  HN  TRP A 840      23.150  58.460  71.670  1.00  0.00           H
ATOM   4099  CA  TRP A 840      23.790  59.330  69.860  1.00  0.00           C
ATOM   4100  HA  TRP A 840      23.300  59.190  68.920  1.00  0.00           H
ATOM   4101  CB  TRP A 840      23.410  60.690  70.500  1.00  0.00           C
ATOM   4102  HB1 TRP A 840      22.350  60.510  70.760  1.00  0.00           H
ATOM   4103  HB2 TRP A 840      23.510  61.540  69.790  1.00  0.00           H
ATOM   4104  CG  TRP A 840      24.030  61.140  71.780  1.00  0.00           C
ATOM   4105  CD1 TRP A 840      23.520  61.070  73.050  1.00  0.00           C
ATOM   4106  HD1 TRP A 840      22.550  60.660  73.290  1.00  0.00           H
ATOM   4107  NE1 TRP A 840      24.270  61.750  73.920  1.00  0.00           N
ATOM   4108  HE1 TRP A 840      24.160  61.720  74.880  1.00  0.00           H
ATOM   4109  CE2 TRP A 840      25.280  62.310  73.320  1.00  0.00           C
ATOM   4110  CD2 TRP A 840      25.220  61.900  71.940  1.00  0.00           C
ATOM   4111  CE3 TRP A 840      26.190  62.340  71.090  1.00  0.00           C
ATOM   4112  HE3 TRP A 840      26.280  62.070  70.050  1.00  0.00           H
ATOM   4113  CZ3 TRP A 840      27.190  63.110  71.570  1.00  0.00           C
ATOM   4114  HZ3 TRP A 840      28.000  63.290  70.880  1.00  0.00           H
ATOM   4115  CZ2 TRP A 840      26.320  63.030  73.840  1.00  0.00           C
ATOM   4116  HZ2 TRP A 840      26.490  63.230  74.870  1.00  0.00           H
ATOM   4117  CH2 TRP A 840      27.360  63.450  72.890  1.00  0.00           C
ATOM   4118  HH2 TRP A 840      28.210  64.050  73.210  1.00  0.00           H
ATOM   4119  C   TRP A 840      25.350  59.380  69.640  1.00  0.00           C
ATOM   4120  O   TRP A 840      25.780  60.090  68.700  1.00  0.00           O
ATOM   4121  N   THR A 841      26.210  58.800  70.470  1.00  0.00           N
ATOM   4122  HN  THR A 841      25.840  58.390  71.300  1.00  0.00           H
ATOM   4123  CA  THR A 841      27.650  58.700  70.150  1.00  0.00           C
ATOM   4124  HA  THR A 841      27.880  59.710  69.840  1.00  0.00           H
ATOM   4125  CB  THR A 841      28.600  58.440  71.360  1.00  0.00           C
ATOM   4126  HB  THR A 841      29.660  58.500  71.030  1.00  0.00           H
ATOM   4127  OG1 THR A 841      28.290  57.260  72.090  1.00  0.00           O
ATOM   4128  HG1 THR A 841      27.350  57.310  72.290  1.00  0.00           H
ATOM   4129  CG2 THR A 841      28.440  59.620  72.400  1.00  0.00           C
ATOM   4130 HG21 THR A 841      29.020  59.510  73.350  1.00  0.00           H
ATOM   4131 HG22 THR A 841      27.440  59.560  72.890  1.00  0.00           H
ATOM   4132 HG23 THR A 841      28.520  60.620  71.940  1.00  0.00           H
ATOM   4133  C   THR A 841      27.870  57.640  69.030  1.00  0.00           C
ATOM   4134  O   THR A 841      28.740  57.770  68.170  1.00  0.00           O
ATOM   4135  N   LEU A 842      27.120  56.530  69.030  1.00  0.00           N
ATOM   4136  HN  LEU A 842      26.490  56.440  69.800  1.00  0.00           H
ATOM   4137  CA  LEU A 842      27.130  55.410  68.080  1.00  0.00           C
ATOM   4138  HA  LEU A 842      28.170  55.210  67.880  1.00  0.00           H
ATOM   4139  CB  LEU A 842      26.670  54.070  68.660  1.00  0.00           C
ATOM   4140  HB1 LEU A 842      26.870  53.250  67.950  1.00  0.00           H
ATOM   4141  HB2 LEU A 842      25.570  54.150  68.800  1.00  0.00           H
ATOM   4142  CG  LEU A 842      27.380  53.720  69.920  1.00  0.00           C
ATOM   4143  HG  LEU A 842      27.150  54.560  70.600  1.00  0.00           H
ATOM   4144  CD1 LEU A 842      26.570  52.630  70.530  1.00  0.00           C
ATOM   4145 HD11 LEU A 842      25.510  52.970  70.460  1.00  0.00           H
ATOM   4146 HD12 LEU A 842      26.690  52.410  71.620  1.00  0.00           H
ATOM   4147 HD13 LEU A 842      26.560  51.680  69.960  1.00  0.00           H
ATOM   4148  CD2 LEU A 842      28.830  53.320  69.970  1.00  0.00           C
ATOM   4149 HD21 LEU A 842      29.070  52.400  69.380  1.00  0.00           H
ATOM   4150 HD22 LEU A 842      29.220  53.170  71.000  1.00  0.00           H
ATOM   4151 HD23 LEU A 842      29.400  54.140  69.490  1.00  0.00           H
ATOM   4152  C   LEU A 842      26.490  55.850  66.760  1.00  0.00           C
ATOM   4153  O   LEU A 842      27.040  55.530  65.740  1.00  0.00           O
ATOM   4154  N   LEU A 843      25.370  56.550  66.740  1.00  0.00           N
ATOM   4155  HN  LEU A 843      25.010  56.720  67.650  1.00  0.00           H
ATOM   4156  CA  LEU A 843      24.560  56.960  65.540  1.00  0.00           C
ATOM   4157  HA  LEU A 843      24.330  56.070  64.960  1.00  0.00           H
ATOM   4158  CB  LEU A 843      23.250  57.480  66.080  1.00  0.00           C
ATOM   4159  HB1 LEU A 843      23.480  58.310  66.790  1.00  0.00           H
ATOM   4160  HB2 LEU A 843      22.780  56.730  66.760  1.00  0.00           H
ATOM   4161  CG  LEU A 843      22.160  57.890  65.080  1.00  0.00           C
ATOM   4162  HG  LEU A 843      22.450  58.850  64.630  1.00  0.00           H
ATOM   4163  CD1 LEU A 843      22.130  56.770  63.920  1.00  0.00           C
ATOM   4164 HD11 LEU A 843      22.090  55.740  64.310  1.00  0.00           H
ATOM   4165 HD12 LEU A 843      23.080  56.840  63.330  1.00  0.00           H
ATOM   4166 HD13 LEU A 843      21.390  56.930  63.110  1.00  0.00           H
ATOM   4167  CD2 LEU A 843      20.770  57.990  65.700  1.00  0.00           C
ATOM   4168 HD21 LEU A 843      20.800  57.100  66.370  1.00  0.00           H
ATOM   4169 HD22 LEU A 843      20.000  57.940  64.910  1.00  0.00           H
ATOM   4170 HD23 LEU A 843      20.620  58.940  66.260  1.00  0.00           H
ATOM   4171  C   LEU A 843      25.280  57.980  64.580  1.00  0.00           C
ATOM   4172  O   LEU A 843      24.970  58.120  63.370  1.00  0.00           O
ATOM   4173  N   ILE A 844      26.270  58.780  65.090  1.00  0.00           N
ATOM   4174  HN  ILE A 844      26.590  58.620  66.010  1.00  0.00           H
ATOM   4175  CA  ILE A 844      27.100  59.720  64.360  1.00  0.00           C
ATOM   4176  HA  ILE A 844      26.540  59.940  63.460  1.00  0.00           H
ATOM   4177  CB  ILE A 844      27.350  60.990  65.100  1.00  0.00           C
ATOM   4178  HB  ILE A 844      26.350  61.250  65.510  1.00  0.00           H
ATOM   4179  CG2 ILE A 844      28.380  60.710  66.250  1.00  0.00           C
ATOM   4180 HG21 ILE A 844      28.170  61.360  67.120  1.00  0.00           H
ATOM   4181 HG22 ILE A 844      29.440  60.800  65.900  1.00  0.00           H
ATOM   4182 HG23 ILE A 844      28.330  59.720  66.740  1.00  0.00           H
ATOM   4183  CG1 ILE A 844      27.920  62.150  64.230  1.00  0.00           C
ATOM   4184 HG11 ILE A 844      28.950  61.900  63.900  1.00  0.00           H
ATOM   4185 HG12 ILE A 844      28.050  63.110  64.790  1.00  0.00           H
ATOM   4186  CD  ILE A 844      27.210  62.450  62.870  1.00  0.00           C
ATOM   4187  HD1 ILE A 844      27.440  61.620  62.170  1.00  0.00           H
ATOM   4188  HD2 ILE A 844      27.630  63.370  62.380  1.00  0.00           H
ATOM   4189  HD3 ILE A 844      26.110  62.520  62.890  1.00  0.00           H
ATOM   4190  C   ILE A 844      28.360  59.030  64.020  1.00  0.00           C
ATOM   4191  O   ILE A 844      29.270  59.590  63.340  1.00  0.00           O
ATOM   4192  N   ALA A 845      28.540  57.710  64.300  1.00  0.00           N
ATOM   4193  HN  ALA A 845      27.930  57.070  64.750  1.00  0.00           H
ATOM   4194  CA  ALA A 845      29.840  57.100  64.040  1.00  0.00           C
ATOM   4195  HA  ALA A 845      30.600  57.870  64.070  1.00  0.00           H
ATOM   4196  CB  ALA A 845      30.240  56.170  65.250  1.00  0.00           C
ATOM   4197  HB1 ALA A 845      30.160  56.650  66.240  1.00  0.00           H
ATOM   4198  HB2 ALA A 845      31.280  55.820  65.040  1.00  0.00           H
ATOM   4199  HB3 ALA A 845      29.630  55.240  65.320  1.00  0.00           H
ATOM   4200  C   ALA A 845      29.940  56.500  62.600  1.00  0.00           C
ATOM   4201  O   ALA A 845      31.050  56.050  62.210  1.00  0.00           O
ATOM   4202  N   ALA A 846      28.840  56.670  61.800  1.00  0.00           N
ATOM   4203  HN  ALA A 846      28.020  57.060  62.210  1.00  0.00           H
ATOM   4204  CA  ALA A 846      28.630  56.280  60.440  1.00  0.00           C
ATOM   4205  HA  ALA A 846      29.140  55.330  60.350  1.00  0.00           H
ATOM   4206  CB  ALA A 846      27.070  56.270  60.270  1.00  0.00           C
ATOM   4207  HB1 ALA A 846      26.890  55.900  59.240  1.00  0.00           H
ATOM   4208  HB2 ALA A 846      26.540  57.210  60.500  1.00  0.00           H
ATOM   4209  HB3 ALA A 846      26.710  55.560  61.040  1.00  0.00           H
ATOM   4210  C   ALA A 846      29.400  57.140  59.500  1.00  0.00           C
ATOM   4211  O   ALA A 846      29.870  56.710  58.400  1.00  0.00           O
ATOM   4212  N   ILE A 847      29.670  58.400  59.910  1.00  0.00           N
ATOM   4213  HN  ILE A 847      29.320  58.840  60.730  1.00  0.00           H
ATOM   4214  CA  ILE A 847      30.500  59.320  59.200  1.00  0.00           C
ATOM   4215  HA  ILE A 847      30.420  59.200  58.130  1.00  0.00           H
ATOM   4216  CB  ILE A 847      29.950  60.750  59.590  1.00  0.00           C
ATOM   4217  HB  ILE A 847      29.680  60.900  60.660  1.00  0.00           H
ATOM   4218  CG2 ILE A 847      30.970  61.930  59.270  1.00  0.00           C
ATOM   4219 HG21 ILE A 847      30.740  63.000  59.430  1.00  0.00           H
ATOM   4220 HG22 ILE A 847      31.210  61.810  58.190  1.00  0.00           H
ATOM   4221 HG23 ILE A 847      31.980  61.800  59.710  1.00  0.00           H
ATOM   4222  CG1 ILE A 847      28.600  60.980  58.900  1.00  0.00           C
ATOM   4223 HG11 ILE A 847      27.940  60.200  59.350  1.00  0.00           H
ATOM   4224 HG12 ILE A 847      28.690  60.850  57.790  1.00  0.00           H
ATOM   4225  CD  ILE A 847      28.030  62.380  59.070  1.00  0.00           C
ATOM   4226  HD1 ILE A 847      27.830  62.540  60.150  1.00  0.00           H
ATOM   4227  HD2 ILE A 847      27.070  62.400  58.520  1.00  0.00           H
ATOM   4228  HD3 ILE A 847      28.660  63.150  58.560  1.00  0.00           H
ATOM   4229  C   ILE A 847      32.000  59.110  59.410  1.00  0.00           C
ATOM   4230  O   ILE A 847      32.800  59.120  58.450  1.00  0.00           O
ATOM   4231  N   PRO A 848      32.530  58.860  60.600  1.00  0.00           N
ATOM   4232  CD  PRO A 848      32.060  59.440  61.890  1.00  0.00           C
ATOM   4233  HD1 PRO A 848      31.170  58.840  62.200  1.00  0.00           H
ATOM   4234  HD2 PRO A 848      31.800  60.510  61.740  1.00  0.00           H
ATOM   4235  CA  PRO A 848      33.800  58.170  60.760  1.00  0.00           C
ATOM   4236  HA  PRO A 848      34.560  58.860  60.410  1.00  0.00           H
ATOM   4237  CB  PRO A 848      33.920  58.050  62.290  1.00  0.00           C
ATOM   4238  HB1 PRO A 848      34.980  58.020  62.620  1.00  0.00           H
ATOM   4239  HB2 PRO A 848      33.330  57.180  62.640  1.00  0.00           H
ATOM   4240  CG  PRO A 848      33.210  59.290  62.840  1.00  0.00           C
ATOM   4241  HG1 PRO A 848      32.980  59.220  63.920  1.00  0.00           H
ATOM   4242  HG2 PRO A 848      33.840  60.200  62.670  1.00  0.00           H
ATOM   4243  C   PRO A 848      34.060  56.920  59.910  1.00  0.00           C
ATOM   4244  O   PRO A 848      35.200  56.690  59.490  1.00  0.00           O
ATOM   4245  N   ALA A 849      33.010  56.070  59.800  1.00  0.00           N
ATOM   4246  HN  ALA A 849      32.130  56.240  60.250  1.00  0.00           H
ATOM   4247  CA  ALA A 849      33.070  54.850  59.140  1.00  0.00           C
ATOM   4248  HA  ALA A 849      33.870  54.260  59.570  1.00  0.00           H
ATOM   4249  CB  ALA A 849      31.750  54.020  59.440  1.00  0.00           C
ATOM   4250  HB1 ALA A 849      31.530  54.100  60.530  1.00  0.00           H
ATOM   4251  HB2 ALA A 849      31.890  52.990  59.060  1.00  0.00           H
ATOM   4252  HB3 ALA A 849      30.840  54.480  59.010  1.00  0.00           H
ATOM   4253  C   ALA A 849      33.180  54.950  57.590  1.00  0.00           C
ATOM   4254  O   ALA A 849      33.980  54.360  56.940  1.00  0.00           O
ATOM   4255  N   LEU A 850      32.500  55.980  56.990  1.00  0.00           N
ATOM   4256  HN  LEU A 850      31.920  56.470  57.620  1.00  0.00           H
ATOM   4257  CA  LEU A 850      32.660  56.540  55.620  1.00  0.00           C
ATOM   4258  HA  LEU A 850      32.460  55.740  54.930  1.00  0.00           H
ATOM   4259  CB  LEU A 850      31.620  57.710  55.420  1.00  0.00           C
ATOM   4260  HB1 LEU A 850      31.620  58.130  56.440  1.00  0.00           H
ATOM   4261  HB2 LEU A 850      30.720  57.090  55.210  1.00  0.00           H
ATOM   4262  CG  LEU A 850      31.860  58.740  54.330  1.00  0.00           C
ATOM   4263  HG  LEU A 850      32.930  59.000  54.200  1.00  0.00           H
ATOM   4264  CD1 LEU A 850      31.350  58.080  53.030  1.00  0.00           C
ATOM   4265 HD11 LEU A 850      30.260  57.890  53.100  1.00  0.00           H
ATOM   4266 HD12 LEU A 850      31.960  57.160  52.910  1.00  0.00           H
ATOM   4267 HD13 LEU A 850      31.540  58.700  52.130  1.00  0.00           H
ATOM   4268  CD2 LEU A 850      31.020  59.990  54.640  1.00  0.00           C
ATOM   4269 HD21 LEU A 850      31.360  60.760  53.900  1.00  0.00           H
ATOM   4270 HD22 LEU A 850      31.420  60.430  55.570  1.00  0.00           H
ATOM   4271 HD23 LEU A 850      29.940  59.780  54.540  1.00  0.00           H
ATOM   4272  C   LEU A 850      34.050  56.990  55.360  1.00  0.00           C
ATOM   4273  O   LEU A 850      34.670  56.630  54.360  1.00  0.00           O
ATOM   4274  N   LEU A 851      34.610  57.850  56.180  1.00  0.00           N
ATOM   4275  HN  LEU A 851      34.110  58.170  56.980  1.00  0.00           H
ATOM   4276  CA  LEU A 851      35.940  58.350  56.050  1.00  0.00           C
ATOM   4277  HA  LEU A 851      36.030  58.870  55.110  1.00  0.00           H
ATOM   4278  CB  LEU A 851      36.000  59.490  57.090  1.00  0.00           C
ATOM   4279  HB1 LEU A 851      37.030  59.930  57.090  1.00  0.00           H
ATOM   4280  HB2 LEU A 851      35.800  59.130  58.110  1.00  0.00           H
ATOM   4281  CG  LEU A 851      35.020  60.580  56.870  1.00  0.00           C
ATOM   4282  HG  LEU A 851      33.980  60.200  56.790  1.00  0.00           H
ATOM   4283  CD1 LEU A 851      35.030  61.730  57.920  1.00  0.00           C
ATOM   4284 HD11 LEU A 851      34.330  62.490  57.510  1.00  0.00           H
ATOM   4285 HD12 LEU A 851      36.060  62.130  57.740  1.00  0.00           H
ATOM   4286 HD13 LEU A 851      34.830  61.640  59.010  1.00  0.00           H
ATOM   4287  CD2 LEU A 851      35.320  61.310  55.490  1.00  0.00           C
ATOM   4288 HD21 LEU A 851      34.580  62.120  55.360  1.00  0.00           H
ATOM   4289 HD22 LEU A 851      35.330  60.640  54.590  1.00  0.00           H
ATOM   4290 HD23 LEU A 851      36.310  61.820  55.500  1.00  0.00           H
ATOM   4291  C   LEU A 851      36.910  57.290  56.030  1.00  0.00           C
ATOM   4292  O   LEU A 851      37.870  57.330  55.250  1.00  0.00           O
ATOM   4293  N   CYS A 852      36.770  56.310  56.960  1.00  0.00           N
ATOM   4294  HN  CYS A 852      36.030  56.330  57.620  1.00  0.00           H
ATOM   4295  CA  CYS A 852      37.680  55.130  56.980  1.00  0.00           C
ATOM   4296  HA  CYS A 852      38.660  55.540  56.800  1.00  0.00           H
ATOM   4297  CB  CYS A 852      37.550  54.340  58.270  1.00  0.00           C
ATOM   4298  HB1 CYS A 852      36.750  53.590  58.110  1.00  0.00           H
ATOM   4299  HB2 CYS A 852      37.120  54.980  59.080  1.00  0.00           H
ATOM   4300  SG  CYS A 852      39.150  53.600  58.810  1.00  0.00           S
ATOM   4301  HG1 CYS A 852      39.100  54.040  60.060  1.00  0.00           H
ATOM   4302  C   CYS A 852      37.540  54.330  55.750  1.00  0.00           C
ATOM   4303  O   CYS A 852      38.530  54.090  55.130  1.00  0.00           O
ATOM   4304  N   THR A 853      36.240  54.050  55.270  1.00  0.00           N
ATOM   4305  HN  THR A 853      35.510  54.430  55.830  1.00  0.00           H
ATOM   4306  CA  THR A 853      35.910  53.500  53.920  1.00  0.00           C
ATOM   4307  HA  THR A 853      36.330  52.510  53.850  1.00  0.00           H
ATOM   4308  CB  THR A 853      34.410  53.410  53.590  1.00  0.00           C
ATOM   4309  HB  THR A 853      33.940  54.400  53.400  1.00  0.00           H
ATOM   4310  OG1 THR A 853      33.710  52.580  54.530  1.00  0.00           O
ATOM   4311  HG1 THR A 853      33.800  53.200  55.260  1.00  0.00           H
ATOM   4312  CG2 THR A 853      34.210  52.620  52.240  1.00  0.00           C
ATOM   4313 HG21 THR A 853      34.540  51.560  52.320  1.00  0.00           H
ATOM   4314 HG22 THR A 853      34.710  53.060  51.360  1.00  0.00           H
ATOM   4315 HG23 THR A 853      33.120  52.690  52.070  1.00  0.00           H
ATOM   4316  C   THR A 853      36.650  54.180  52.750  1.00  0.00           C
ATOM   4317  O   THR A 853      37.150  53.500  51.850  1.00  0.00           O
ATOM   4318  N   ILE A 854      36.650  55.490  52.580  1.00  0.00           N
ATOM   4319  HN  ILE A 854      36.210  56.050  53.280  1.00  0.00           H
ATOM   4320  CA  ILE A 854      37.430  56.140  51.530  1.00  0.00           C
ATOM   4321  HA  ILE A 854      37.080  55.720  50.600  1.00  0.00           H
ATOM   4322  CB  ILE A 854      37.340  57.630  51.550  1.00  0.00           C
ATOM   4323  HB  ILE A 854      37.770  57.850  52.560  1.00  0.00           H
ATOM   4324  CG2 ILE A 854      38.110  58.310  50.350  1.00  0.00           C
ATOM   4325 HG21 ILE A 854      37.980  57.830  49.360  1.00  0.00           H
ATOM   4326 HG22 ILE A 854      39.200  58.360  50.590  1.00  0.00           H
ATOM   4327 HG23 ILE A 854      37.980  59.410  50.260  1.00  0.00           H
ATOM   4328  CG1 ILE A 854      35.860  58.110  51.540  1.00  0.00           C
ATOM   4329 HG11 ILE A 854      35.230  57.630  52.320  1.00  0.00           H
ATOM   4330 HG12 ILE A 854      35.500  57.750  50.550  1.00  0.00           H
ATOM   4331  CD  ILE A 854      35.720  59.610  51.610  1.00  0.00           C
ATOM   4332  HD1 ILE A 854      34.670  59.970  51.640  1.00  0.00           H
ATOM   4333  HD2 ILE A 854      36.010  60.060  50.640  1.00  0.00           H
ATOM   4334  HD3 ILE A 854      36.370  60.030  52.400  1.00  0.00           H
ATOM   4335  C   ILE A 854      38.880  55.760  51.560  1.00  0.00           C
ATOM   4336  O   ILE A 854      39.520  55.380  50.600  1.00  0.00           O
ATOM   4337  N   LEU A 855      39.530  55.820  52.730  1.00  0.00           N
ATOM   4338  HN  LEU A 855      39.110  56.100  53.590  1.00  0.00           H
ATOM   4339  CA  LEU A 855      41.030  55.570  52.940  1.00  0.00           C
ATOM   4340  HA  LEU A 855      41.620  56.200  52.310  1.00  0.00           H
ATOM   4341  CB  LEU A 855      41.460  55.810  54.410  1.00  0.00           C
ATOM   4342  HB1 LEU A 855      42.470  55.350  54.390  1.00  0.00           H
ATOM   4343  HB2 LEU A 855      40.730  55.190  54.970  1.00  0.00           H
ATOM   4344  CG  LEU A 855      41.420  57.200  55.030  1.00  0.00           C
ATOM   4345  HG  LEU A 855      40.410  57.570  54.800  1.00  0.00           H
ATOM   4346  CD1 LEU A 855      41.610  57.020  56.520  1.00  0.00           C
ATOM   4347 HD11 LEU A 855      42.670  56.780  56.740  1.00  0.00           H
ATOM   4348 HD12 LEU A 855      40.950  56.220  56.940  1.00  0.00           H
ATOM   4349 HD13 LEU A 855      41.400  58.020  56.950  1.00  0.00           H
ATOM   4350  CD2 LEU A 855      42.390  58.140  54.420  1.00  0.00           C
ATOM   4351 HD21 LEU A 855      43.440  57.810  54.390  1.00  0.00           H
ATOM   4352 HD22 LEU A 855      42.360  59.160  54.890  1.00  0.00           H
ATOM   4353 HD23 LEU A 855      42.060  58.390  53.390  1.00  0.00           H
ATOM   4354  C   LEU A 855      41.220  54.010  52.590  1.00  0.00           C
ATOM   4355  O   LEU A 855      42.030  53.730  51.720  1.00  0.00           O
ATOM   4356  N   ILE A 856      40.400  53.080  53.150  1.00  0.00           N
ATOM   4357  HN  ILE A 856      39.790  53.280  53.910  1.00  0.00           H
ATOM   4358  CA  ILE A 856      40.480  51.670  52.710  1.00  0.00           C
ATOM   4359  HA  ILE A 856      41.470  51.290  52.860  1.00  0.00           H
ATOM   4360  CB  ILE A 856      39.570  50.920  53.690  1.00  0.00           C
ATOM   4361  HB  ILE A 856      38.570  51.400  53.610  1.00  0.00           H
ATOM   4362  CG2 ILE A 856      39.240  49.400  53.310  1.00  0.00           C
ATOM   4363 HG21 ILE A 856      39.050  49.360  52.210  1.00  0.00           H
ATOM   4364 HG22 ILE A 856      38.430  49.040  53.980  1.00  0.00           H
ATOM   4365 HG23 ILE A 856      40.130  48.790  53.540  1.00  0.00           H
ATOM   4366  CG1 ILE A 856      40.170  51.070  55.120  1.00  0.00           C
ATOM   4367 HG11 ILE A 856      40.340  52.140  55.410  1.00  0.00           H
ATOM   4368 HG12 ILE A 856      41.170  50.610  55.100  1.00  0.00           H
ATOM   4369  CD  ILE A 856      39.290  50.450  56.270  1.00  0.00           C
ATOM   4370  HD1 ILE A 856      39.900  50.560  57.190  1.00  0.00           H
ATOM   4371  HD2 ILE A 856      39.090  49.380  56.090  1.00  0.00           H
ATOM   4372  HD3 ILE A 856      38.330  51.000  56.350  1.00  0.00           H
ATOM   4373  C   ILE A 856      40.270  51.380  51.210  1.00  0.00           C
ATOM   4374  O   ILE A 856      41.040  50.750  50.520  1.00  0.00           O
ATOM   4375  N   PHE A 857      39.180  52.010  50.660  1.00  0.00           N
ATOM   4376  HN  PHE A 857      38.620  52.640  51.200  1.00  0.00           H
ATOM   4377  CA  PHE A 857      38.740  51.790  49.290  1.00  0.00           C
ATOM   4378  HA  PHE A 857      38.670  50.740  49.050  1.00  0.00           H
ATOM   4379  CB  PHE A 857      37.450  52.580  49.010  1.00  0.00           C
ATOM   4380  HB1 PHE A 857      37.660  53.610  49.390  1.00  0.00           H
ATOM   4381  HB2 PHE A 857      36.590  52.210  49.600  1.00  0.00           H
ATOM   4382  CG  PHE A 857      36.970  52.690  47.630  1.00  0.00           C
ATOM   4383  CD1 PHE A 857      36.210  51.600  47.100  1.00  0.00           C
ATOM   4384  HD1 PHE A 857      35.880  50.810  47.770  1.00  0.00           H
ATOM   4385  CE1 PHE A 857      35.640  51.610  45.850  1.00  0.00           C
ATOM   4386  HE1 PHE A 857      35.060  50.760  45.530  1.00  0.00           H
ATOM   4387  CZ  PHE A 857      35.870  52.730  44.980  1.00  0.00           C
ATOM   4388  HZ  PHE A 857      35.430  52.640  43.990  1.00  0.00           H
ATOM   4389  CD2 PHE A 857      37.300  53.670  46.700  1.00  0.00           C
ATOM   4390  HD2 PHE A 857      37.980  54.460  46.980  1.00  0.00           H
ATOM   4391  CE2 PHE A 857      36.760  53.710  45.440  1.00  0.00           C
ATOM   4392  HE2 PHE A 857      37.010  54.480  44.720  1.00  0.00           H
ATOM   4393  C   PHE A 857      39.860  52.220  48.290  1.00  0.00           C
ATOM   4394  O   PHE A 857      40.180  51.550  47.290  1.00  0.00           O
ATOM   4395  N   MET A 858      40.530  53.340  48.660  1.00  0.00           N
ATOM   4396  HN  MET A 858      40.230  54.010  49.350  1.00  0.00           H
ATOM   4397  CA  MET A 858      41.640  53.810  47.800  1.00  0.00           C
ATOM   4398  HA  MET A 858      41.180  53.900  46.830  1.00  0.00           H
ATOM   4399  CB  MET A 858      42.090  55.200  48.230  1.00  0.00           C
ATOM   4400  HB1 MET A 858      42.530  55.150  49.250  1.00  0.00           H
ATOM   4401  HB2 MET A 858      41.190  55.840  48.360  1.00  0.00           H
ATOM   4402  CG  MET A 858      43.140  55.860  47.300  1.00  0.00           C
ATOM   4403  HG1 MET A 858      42.800  55.710  46.260  1.00  0.00           H
ATOM   4404  HG2 MET A 858      44.130  55.340  47.360  1.00  0.00           H
ATOM   4405  SD  MET A 858      43.500  57.630  47.540  1.00  0.00           S
ATOM   4406  CE  MET A 858      44.870  57.800  46.390  1.00  0.00           C
ATOM   4407  HE1 MET A 858      45.060  58.870  46.160  1.00  0.00           H
ATOM   4408  HE2 MET A 858      44.590  57.420  45.380  1.00  0.00           H
ATOM   4409  HE3 MET A 858      45.790  57.300  46.760  1.00  0.00           H
ATOM   4410  C   MET A 858      42.840  52.850  47.710  1.00  0.00           C
ATOM   4411  O   MET A 858      43.340  52.440  46.680  1.00  0.00           O
ATOM   4412  N   ASP A 859      43.280  52.410  48.990  1.00  0.00           N
ATOM   4413  HN  ASP A 859      42.730  52.810  49.710  1.00  0.00           H
ATOM   4414  CA  ASP A 859      44.330  51.390  49.170  1.00  0.00           C
ATOM   4415  HA  ASP A 859      45.130  51.750  48.560  1.00  0.00           H
ATOM   4416  CB  ASP A 859      44.790  51.210  50.670  1.00  0.00           C
ATOM   4417  HB1 ASP A 859      44.960  50.140  50.930  1.00  0.00           H
ATOM   4418  HB2 ASP A 859      43.960  51.600  51.290  1.00  0.00           H
ATOM   4419  CG  ASP A 859      46.110  51.880  51.090  1.00  0.00           C
ATOM   4420  OD1 ASP A 859      46.970  52.170  50.190  1.00  0.00           O
ATOM   4421  OD2 ASP A 859      46.340  52.040  52.320  1.00  0.00           O
ATOM   4422  C   ASP A 859      44.010  50.150  48.510  1.00  0.00           C
ATOM   4423  O   ASP A 859      44.770  49.640  47.680  1.00  0.00           O
ATOM   4424  N   GLN A 860      42.780  49.660  48.720  1.00  0.00           N
ATOM   4425  HN  GLN A 860      42.120  50.210  49.230  1.00  0.00           H
ATOM   4426  CA  GLN A 860      42.300  48.360  48.240  1.00  0.00           C
ATOM   4427  HA  GLN A 860      43.020  47.660  48.610  1.00  0.00           H
ATOM   4428  CB  GLN A 860      40.870  48.120  48.960  1.00  0.00           C
ATOM   4429  HB1 GLN A 860      40.260  49.010  48.740  1.00  0.00           H
ATOM   4430  HB2 GLN A 860      41.240  48.070  50.010  1.00  0.00           H
ATOM   4431  CG  GLN A 860      40.120  46.770  48.650  1.00  0.00           C
ATOM   4432  HG1 GLN A 860      39.750  46.930  47.610  1.00  0.00           H
ATOM   4433  HG2 GLN A 860      39.280  46.690  49.370  1.00  0.00           H
ATOM   4434  CD  GLN A 860      41.120  45.580  48.840  1.00  0.00           C
ATOM   4435  OE1 GLN A 860      41.920  45.590  49.800  1.00  0.00           O
ATOM   4436  NE2 GLN A 860      41.080  44.610  47.920  1.00  0.00           N
ATOM   4437 HE21 GLN A 860      41.540  43.760  48.210  1.00  0.00           H
ATOM   4438 HE22 GLN A 860      40.600  44.650  47.040  1.00  0.00           H
ATOM   4439  C   GLN A 860      42.110  48.280  46.750  1.00  0.00           C
ATOM   4440  O   GLN A 860      42.300  47.220  46.120  1.00  0.00           O
ATOM   4441  N   GLN A 861      41.740  49.360  46.100  1.00  0.00           N
ATOM   4442  HN  GLN A 861      41.510  50.190  46.620  1.00  0.00           H
ATOM   4443  CA  GLN A 861      41.530  49.380  44.680  1.00  0.00           C
ATOM   4444  HA  GLN A 861      41.420  48.350  44.330  1.00  0.00           H
ATOM   4445  CB  GLN A 861      40.260  50.220  44.310  1.00  0.00           C
ATOM   4446  HB1 GLN A 861      40.210  50.330  43.200  1.00  0.00           H
ATOM   4447  HB2 GLN A 861      40.560  51.220  44.650  1.00  0.00           H
ATOM   4448  CG  GLN A 861      38.940  49.780  44.940  1.00  0.00           C
ATOM   4449  HG1 GLN A 861      38.120  50.510  44.700  1.00  0.00           H
ATOM   4450  HG2 GLN A 861      38.990  49.770  46.050  1.00  0.00           H
ATOM   4451  CD  GLN A 861      38.540  48.490  44.460  1.00  0.00           C
ATOM   4452  OE1 GLN A 861      38.880  47.440  45.040  1.00  0.00           O
ATOM   4453  NE2 GLN A 861      37.810  48.380  43.350  1.00  0.00           N
ATOM   4454 HE21 GLN A 861      37.470  47.480  43.080  1.00  0.00           H
ATOM   4455 HE22 GLN A 861      37.300  49.170  43.000  1.00  0.00           H
ATOM   4456  C   GLN A 861      42.680  49.850  43.860  1.00  0.00           C
ATOM   4457  O   GLN A 861      43.000  49.270  42.820  1.00  0.00           O
ATOM   4458  N   ILE A 862      43.440  50.850  44.340  1.00  0.00           N
ATOM   4459  HN  ILE A 862      43.260  51.410  45.150  1.00  0.00           H
ATOM   4460  CA  ILE A 862      44.660  51.420  43.700  1.00  0.00           C
ATOM   4461  HA  ILE A 862      44.410  51.660  42.680  1.00  0.00           H
ATOM   4462  CB  ILE A 862      45.120  52.750  44.250  1.00  0.00           C
ATOM   4463  HB  ILE A 862      45.280  52.720  45.350  1.00  0.00           H
ATOM   4464  CG2 ILE A 862      46.520  53.210  43.700  1.00  0.00           C
ATOM   4465 HG21 ILE A 862      46.650  54.250  44.050  1.00  0.00           H
ATOM   4466 HG22 ILE A 862      46.520  53.340  42.600  1.00  0.00           H
ATOM   4467 HG23 ILE A 862      47.310  52.580  44.140  1.00  0.00           H
ATOM   4468  CG1 ILE A 862      44.100  54.020  44.050  1.00  0.00           C
ATOM   4469 HG11 ILE A 862      44.600  54.900  44.490  1.00  0.00           H
ATOM   4470 HG12 ILE A 862      43.160  53.850  44.610  1.00  0.00           H
ATOM   4471  CD  ILE A 862      43.790  54.450  42.590  1.00  0.00           C
ATOM   4472  HD1 ILE A 862      44.710  54.810  42.090  1.00  0.00           H
ATOM   4473  HD2 ILE A 862      43.000  55.240  42.530  1.00  0.00           H
ATOM   4474  HD3 ILE A 862      43.390  53.590  42.010  1.00  0.00           H
ATOM   4475  C   ILE A 862      45.740  50.460  43.740  1.00  0.00           C
ATOM   4476  O   ILE A 862      46.450  50.300  42.710  1.00  0.00           O
ATOM   4477  N   THR A 863      46.010  49.720  44.820  1.00  0.00           N
ATOM   4478  HN  THR A 863      45.450  49.900  45.620  1.00  0.00           H
ATOM   4479  CA  THR A 863      46.990  48.670  44.830  1.00  0.00           C
ATOM   4480  HA  THR A 863      47.900  49.080  44.430  1.00  0.00           H
ATOM   4481  CB  THR A 863      47.340  48.170  46.200  1.00  0.00           C
ATOM   4482  HB  THR A 863      46.510  48.010  46.910  1.00  0.00           H
ATOM   4483  OG1 THR A 863      48.250  49.020  46.850  1.00  0.00           O
ATOM   4484  HG1 THR A 863      47.990  49.950  46.760  1.00  0.00           H
ATOM   4485  CG2 THR A 863      48.150  46.880  46.100  1.00  0.00           C
ATOM   4486 HG21 THR A 863      49.060  46.810  45.470  1.00  0.00           H
ATOM   4487 HG22 THR A 863      47.570  46.000  45.710  1.00  0.00           H
ATOM   4488 HG23 THR A 863      48.560  46.610  47.100  1.00  0.00           H
ATOM   4489  C   THR A 863      46.700  47.530  43.830  1.00  0.00           C
ATOM   4490  O   THR A 863      47.570  47.020  43.100  1.00  0.00           O
ATOM   4491  N   ALA A 864      45.370  47.100  43.720  1.00  0.00           N
ATOM   4492  HN  ALA A 864      44.630  47.520  44.250  1.00  0.00           H
ATOM   4493  CA  ALA A 864      44.900  46.180  42.700  1.00  0.00           C
ATOM   4494  HA  ALA A 864      45.330  45.220  42.880  1.00  0.00           H
ATOM   4495  CB  ALA A 864      43.360  46.030  42.860  1.00  0.00           C
ATOM   4496  HB1 ALA A 864      43.140  45.250  42.100  1.00  0.00           H
ATOM   4497  HB2 ALA A 864      42.730  46.930  42.690  1.00  0.00           H
ATOM   4498  HB3 ALA A 864      43.120  45.730  43.900  1.00  0.00           H
ATOM   4499  C   ALA A 864      45.160  46.610  41.240  1.00  0.00           C
ATOM   4500  O   ALA A 864      45.710  45.790  40.480  1.00  0.00           O
ATOM   4501  N   VAL A 865      44.990  47.890  40.940  1.00  0.00           N
ATOM   4502  HN  VAL A 865      44.520  48.400  41.650  1.00  0.00           H
ATOM   4503  CA  VAL A 865      45.260  48.570  39.700  1.00  0.00           C
ATOM   4504  HA  VAL A 865      44.780  48.060  38.890  1.00  0.00           H
ATOM   4505  CB  VAL A 865      44.550  49.900  39.500  1.00  0.00           C
ATOM   4506  HB  VAL A 865      44.870  50.500  40.370  1.00  0.00           H
ATOM   4507  CG1 VAL A 865      45.000  50.650  38.230  1.00  0.00           C
ATOM   4508 HG11 VAL A 865      44.440  51.610  38.190  1.00  0.00           H
ATOM   4509 HG12 VAL A 865      44.780  50.130  37.280  1.00  0.00           H
ATOM   4510 HG13 VAL A 865      46.100  50.780  38.260  1.00  0.00           H
ATOM   4511  CG2 VAL A 865      43.040  49.580  39.330  1.00  0.00           C
ATOM   4512 HG21 VAL A 865      42.430  50.470  39.080  1.00  0.00           H
ATOM   4513 HG22 VAL A 865      42.620  49.330  40.330  1.00  0.00           H
ATOM   4514 HG23 VAL A 865      42.930  48.820  38.530  1.00  0.00           H
ATOM   4515  C   VAL A 865      46.700  48.570  39.280  1.00  0.00           C
ATOM   4516  O   VAL A 865      47.090  48.260  38.120  1.00  0.00           O
ATOM   4517  N   ILE A 866      47.630  48.840  40.250  1.00  0.00           N
ATOM   4518  HN  ILE A 866      47.300  49.010  41.170  1.00  0.00           H
ATOM   4519  CA  ILE A 866      49.050  48.680  40.020  1.00  0.00           C
ATOM   4520  HA  ILE A 866      49.360  49.290  39.180  1.00  0.00           H
ATOM   4521  CB  ILE A 866      49.800  49.140  41.250  1.00  0.00           C
ATOM   4522  HB  ILE A 866      49.380  48.750  42.210  1.00  0.00           H
ATOM   4523  CG2 ILE A 866      51.340  48.760  41.170  1.00  0.00           C
ATOM   4524 HG21 ILE A 866      51.740  49.390  40.340  1.00  0.00           H
ATOM   4525 HG22 ILE A 866      51.560  47.690  40.970  1.00  0.00           H
ATOM   4526 HG23 ILE A 866      51.870  49.090  42.090  1.00  0.00           H
ATOM   4527  CG1 ILE A 866      49.760  50.650  41.500  1.00  0.00           C
ATOM   4528 HG11 ILE A 866      48.730  51.020  41.350  1.00  0.00           H
ATOM   4529 HG12 ILE A 866      50.310  51.250  40.740  1.00  0.00           H
ATOM   4530  CD  ILE A 866      50.200  51.190  42.920  1.00  0.00           C
ATOM   4531  HD1 ILE A 866      49.850  52.250  42.930  1.00  0.00           H
ATOM   4532  HD2 ILE A 866      51.310  51.200  42.910  1.00  0.00           H
ATOM   4533  HD3 ILE A 866      49.630  50.740  43.760  1.00  0.00           H
ATOM   4534  C   ILE A 866      49.500  47.210  39.650  1.00  0.00           C
ATOM   4535  O   ILE A 866      50.400  46.900  38.840  1.00  0.00           O
ATOM   4536  N   ILE A 867      48.870  46.270  40.430  1.00  0.00           N
ATOM   4537  HN  ILE A 867      48.360  46.620  41.210  1.00  0.00           H
ATOM   4538  CA  ILE A 867      48.970  44.810  40.330  1.00  0.00           C
ATOM   4539  HA  ILE A 867      50.030  44.700  40.200  1.00  0.00           H
ATOM   4540  CB  ILE A 867      48.480  44.190  41.620  1.00  0.00           C
ATOM   4541  HB  ILE A 867      47.770  44.940  42.040  1.00  0.00           H
ATOM   4542  CG2 ILE A 867      47.620  42.950  41.260  1.00  0.00           C
ATOM   4543 HG21 ILE A 867      47.400  42.370  42.180  1.00  0.00           H
ATOM   4544 HG22 ILE A 867      48.190  42.170  40.710  1.00  0.00           H
ATOM   4545 HG23 ILE A 867      46.670  43.290  40.800  1.00  0.00           H
ATOM   4546  CG1 ILE A 867      49.610  43.680  42.430  1.00  0.00           C
ATOM   4547 HG11 ILE A 867      50.190  42.900  41.900  1.00  0.00           H
ATOM   4548 HG12 ILE A 867      49.030  43.200  43.250  1.00  0.00           H
ATOM   4549  CD  ILE A 867      50.560  44.770  42.990  1.00  0.00           C
ATOM   4550  HD1 ILE A 867      51.310  45.030  42.230  1.00  0.00           H
ATOM   4551  HD2 ILE A 867      51.040  44.440  43.930  1.00  0.00           H
ATOM   4552  HD3 ILE A 867      49.970  45.700  43.150  1.00  0.00           H
ATOM   4553  C   ILE A 867      48.420  44.260  38.980  1.00  0.00           C
ATOM   4554  O   ILE A 867      49.070  43.430  38.370  1.00  0.00           O
ATOM   4555  N   ASN A 868      47.390  44.830  38.380  1.00  0.00           N
ATOM   4556  HN  ASN A 868      46.890  45.530  38.890  1.00  0.00           H
ATOM   4557  CA  ASN A 868      46.790  44.350  37.160  1.00  0.00           C
ATOM   4558  HA  ASN A 868      47.030  43.330  36.900  1.00  0.00           H
ATOM   4559  CB  ASN A 868      45.270  44.610  37.340  1.00  0.00           C
ATOM   4560  HB1 ASN A 868      44.730  44.840  36.400  1.00  0.00           H
ATOM   4561  HB2 ASN A 868      45.100  45.520  37.960  1.00  0.00           H
ATOM   4562  CG  ASN A 868      44.630  43.390  38.040  1.00  0.00           C
ATOM   4563  OD1 ASN A 868      45.240  42.340  38.130  1.00  0.00           O
ATOM   4564  ND2 ASN A 868      43.390  43.540  38.590  1.00  0.00           N
ATOM   4565 HD21 ASN A 868      42.980  44.440  38.490  1.00  0.00           H
ATOM   4566 HD22 ASN A 868      42.910  42.760  38.970  1.00  0.00           H
ATOM   4567  C   ASN A 868      47.230  45.360  36.040  1.00  0.00           C
ATOM   4568  O   ASN A 868      46.580  45.490  35.030  1.00  0.00           O
ATOM   4569  N   ARG A 869      48.370  46.040  36.150  1.00  0.00           N
ATOM   4570  HN  ARG A 869      48.950  46.040  36.960  1.00  0.00           H
ATOM   4571  CA  ARG A 869      48.840  46.850  35.020  1.00  0.00           C
ATOM   4572  HA  ARG A 869      48.030  47.400  34.550  1.00  0.00           H
ATOM   4573  CB  ARG A 869      49.790  48.030  35.490  1.00  0.00           C
ATOM   4574  HB1 ARG A 869      49.220  48.620  36.240  1.00  0.00           H
ATOM   4575  HB2 ARG A 869      49.930  48.730  34.640  1.00  0.00           H
ATOM   4576  CG  ARG A 869      51.220  47.580  35.960  1.00  0.00           C
ATOM   4577  HG1 ARG A 869      51.870  47.150  35.180  1.00  0.00           H
ATOM   4578  HG2 ARG A 869      51.060  46.700  36.620  1.00  0.00           H
ATOM   4579  CD  ARG A 869      52.030  48.560  36.740  1.00  0.00           C
ATOM   4580  HD1 ARG A 869      51.410  48.820  37.620  1.00  0.00           H
ATOM   4581  HD2 ARG A 869      52.160  49.490  36.140  1.00  0.00           H
ATOM   4582  NE  ARG A 869      53.350  47.910  37.200  1.00  0.00           N
ATOM   4583  HE  ARG A 869      53.240  47.050  37.680  1.00  0.00           H
ATOM   4584  CZ  ARG A 869      54.570  48.390  37.010  1.00  0.00           C
ATOM   4585  NH1 ARG A 869      54.790  49.490  36.320  1.00  0.00           N
ATOM   4586 HH11 ARG A 869      55.670  49.960  36.250  1.00  0.00           H
ATOM   4587 HH12 ARG A 869      54.080  49.800  35.690  1.00  0.00           H
ATOM   4588  NH2 ARG A 869      55.590  47.620  37.360  1.00  0.00           N
ATOM   4589 HH21 ARG A 869      55.430  46.780  37.880  1.00  0.00           H
ATOM   4590 HH22 ARG A 869      56.510  47.860  37.060  1.00  0.00           H
ATOM   4591  C   ARG A 869      49.550  46.110  33.870  1.00  0.00           C
ATOM   4592  O   ARG A 869      50.050  44.980  33.960  1.00  0.00           O
ATOM   4593  N   LYS A 870      49.480  46.810  32.680  1.00  0.00           N
ATOM   4594  HN  LYS A 870      48.900  47.610  32.820  1.00  0.00           H
ATOM   4595  CA  LYS A 870      50.000  46.330  31.390  1.00  0.00           C
ATOM   4596  HA  LYS A 870      49.500  45.410  31.150  1.00  0.00           H
ATOM   4597  CB  LYS A 870      49.720  47.370  30.240  1.00  0.00           C
ATOM   4598  HB1 LYS A 870      48.640  47.600  30.150  1.00  0.00           H
ATOM   4599  HB2 LYS A 870      50.030  46.870  29.290  1.00  0.00           H
ATOM   4600  CG  LYS A 870      50.350  48.760  30.450  1.00  0.00           C
ATOM   4601  HG1 LYS A 870      51.460  48.700  30.430  1.00  0.00           H
ATOM   4602  HG2 LYS A 870      49.940  49.170  31.400  1.00  0.00           H
ATOM   4603  CD  LYS A 870      50.150  49.760  29.270  1.00  0.00           C
ATOM   4604  HD1 LYS A 870      49.080  49.690  28.970  1.00  0.00           H
ATOM   4605  HD2 LYS A 870      50.560  49.360  28.330  1.00  0.00           H
ATOM   4606  CE  LYS A 870      50.480  51.280  29.500  1.00  0.00           C
ATOM   4607  HE1 LYS A 870      49.860  51.550  30.390  1.00  0.00           H
ATOM   4608  HE2 LYS A 870      50.350  51.940  28.610  1.00  0.00           H
ATOM   4609  NZ  LYS A 870      51.830  51.570  29.940  1.00  0.00           N
ATOM   4610  HZ1 LYS A 870      51.930  52.590  30.140  1.00  0.00           H
ATOM   4611  HZ2 LYS A 870      52.540  51.330  29.210  1.00  0.00           H
ATOM   4612  HZ3 LYS A 870      52.080  51.210  30.890  1.00  0.00           H
ATOM   4613  C   LYS A 870      51.520  45.970  31.470  1.00  0.00           C
ATOM   4614  O   LYS A 870      51.980  45.010  30.820  1.00  0.00           O
ATOM   4615  N   GLU A 871      52.320  46.700  32.290  1.00  0.00           N
ATOM   4616  HN  GLU A 871      51.950  47.460  32.810  1.00  0.00           H
ATOM   4617  CA  GLU A 871      53.750  46.280  32.490  1.00  0.00           C
ATOM   4618  HA  GLU A 871      54.100  46.280  31.470  1.00  0.00           H
ATOM   4619  CB  GLU A 871      54.520  47.250  33.420  1.00  0.00           C
ATOM   4620  HB1 GLU A 871      55.550  46.970  33.740  1.00  0.00           H
ATOM   4621  HB2 GLU A 871      54.000  47.380  34.390  1.00  0.00           H
ATOM   4622  CG  GLU A 871      54.780  48.620  32.690  1.00  0.00           C
ATOM   4623  HG1 GLU A 871      55.020  48.500  31.610  1.00  0.00           H
ATOM   4624  HG2 GLU A 871      55.680  49.110  33.120  1.00  0.00           H
ATOM   4625  CD  GLU A 871      53.730  49.630  32.860  1.00  0.00           C
ATOM   4626  OE1 GLU A 871      53.250  49.900  33.980  1.00  0.00           O
ATOM   4627  OE2 GLU A 871      53.350  50.190  31.820  1.00  0.00           O
ATOM   4628  C   GLU A 871      53.950  44.890  33.110  1.00  0.00           C
ATOM   4629  O   GLU A 871      55.040  44.340  33.010  1.00  0.00           O
ATOM   4630  N   HSD A 872      52.880  44.360  33.650  1.00  0.00           N
ATOM   4631  HN  HSD A 872      52.020  44.860  33.690  1.00  0.00           H
ATOM   4632  CA  HSD A 872      52.870  43.040  34.260  1.00  0.00           C
ATOM   4633  HA  HSD A 872      53.880  42.740  34.500  1.00  0.00           H
ATOM   4634  CB  HSD A 872      52.010  43.000  35.580  1.00  0.00           C
ATOM   4635  HB1 HSD A 872      52.010  42.010  36.080  1.00  0.00           H
ATOM   4636  HB2 HSD A 872      50.980  43.360  35.420  1.00  0.00           H
ATOM   4637  ND1 HSD A 872      51.960  44.160  37.890  1.00  0.00           N
ATOM   4638  HD1 HSD A 872      51.140  43.670  38.180  1.00  0.00           H
ATOM   4639  CG  HSD A 872      52.600  43.840  36.690  1.00  0.00           C
ATOM   4640  CE1 HSD A 872      52.840  44.820  38.680  1.00  0.00           C
ATOM   4641  HE1 HSD A 872      52.550  45.230  39.640  1.00  0.00           H
ATOM   4642  NE2 HSD A 872      54.000  45.050  38.030  1.00  0.00           N
ATOM   4643  CD2 HSD A 872      53.840  44.410  36.810  1.00  0.00           C
ATOM   4644  HD2 HSD A 872      54.660  44.560  36.120  1.00  0.00           H
ATOM   4645  C   HSD A 872      52.500  41.870  33.430  1.00  0.00           C
ATOM   4646  O   HSD A 872      52.850  40.770  33.740  1.00  0.00           O
ATOM   4647  N   LYS A 873      51.800  42.120  32.290  1.00  0.00           N
ATOM   4648  HN  LYS A 873      51.490  43.060  32.150  1.00  0.00           H
ATOM   4649  CA  LYS A 873      51.270  41.090  31.360  1.00  0.00           C
ATOM   4650  HA  LYS A 873      50.480  41.560  30.790  1.00  0.00           H
ATOM   4651  CB  LYS A 873      52.360  40.850  30.320  1.00  0.00           C
ATOM   4652  HB1 LYS A 873      51.960  40.040  29.690  1.00  0.00           H
ATOM   4653  HB2 LYS A 873      53.300  40.510  30.850  1.00  0.00           H
ATOM   4654  CG  LYS A 873      52.750  42.020  29.400  1.00  0.00           C
ATOM   4655  HG1 LYS A 873      53.650  42.530  29.790  1.00  0.00           H
ATOM   4656  HG2 LYS A 873      51.970  42.800  29.380  1.00  0.00           H
ATOM   4657  CD  LYS A 873      53.080  41.490  27.900  1.00  0.00           C
ATOM   4658  HD1 LYS A 873      53.840  40.690  28.040  1.00  0.00           H
ATOM   4659  HD2 LYS A 873      53.420  42.390  27.350  1.00  0.00           H
ATOM   4660  CE  LYS A 873      51.890  40.920  27.060  1.00  0.00           C
ATOM   4661  HE1 LYS A 873      51.190  41.720  26.730  1.00  0.00           H
ATOM   4662  HE2 LYS A 873      51.400  40.090  27.630  1.00  0.00           H
ATOM   4663  NZ  LYS A 873      52.420  40.220  25.870  1.00  0.00           N
ATOM   4664  HZ1 LYS A 873      53.170  39.570  26.160  1.00  0.00           H
ATOM   4665  HZ2 LYS A 873      52.880  40.910  25.220  1.00  0.00           H
ATOM   4666  HZ3 LYS A 873      51.690  39.740  25.300  1.00  0.00           H
ATOM   4667  C   LYS A 873      50.670  39.850  31.930  1.00  0.00           C
ATOM   4668  O   LYS A 873      51.130  38.740  31.920  1.00  0.00           O
ATOM   4669  N   LEU A 874      49.480  40.040  32.430  1.00  0.00           N
ATOM   4670  HN  LEU A 874      48.990  40.910  32.350  1.00  0.00           H
ATOM   4671  CA  LEU A 874      48.810  38.920  33.140  1.00  0.00           C
ATOM   4672  HA  LEU A 874      49.570  38.340  33.640  1.00  0.00           H
ATOM   4673  CB  LEU A 874      47.860  39.420  34.200  1.00  0.00           C
ATOM   4674  HB1 LEU A 874      47.280  38.680  34.800  1.00  0.00           H
ATOM   4675  HB2 LEU A 874      47.040  40.030  33.750  1.00  0.00           H
ATOM   4676  CG  LEU A 874      48.570  40.220  35.290  1.00  0.00           C
ATOM   4677  HG  LEU A 874      49.610  39.830  35.260  1.00  0.00           H
ATOM   4678  CD1 LEU A 874      48.680  41.720  34.940  1.00  0.00           C
ATOM   4679 HD11 LEU A 874      47.770  42.060  34.380  1.00  0.00           H
ATOM   4680 HD12 LEU A 874      49.610  41.880  34.350  1.00  0.00           H
ATOM   4681 HD13 LEU A 874      48.710  42.230  35.930  1.00  0.00           H
ATOM   4682  CD2 LEU A 874      48.040  39.990  36.760  1.00  0.00           C
ATOM   4683 HD21 LEU A 874      47.030  40.450  36.840  1.00  0.00           H
ATOM   4684 HD22 LEU A 874      48.660  40.610  37.450  1.00  0.00           H
ATOM   4685 HD23 LEU A 874      48.030  38.940  37.150  1.00  0.00           H
ATOM   4686  C   LEU A 874      48.030  38.100  32.130  1.00  0.00           C
ATOM   4687  O   LEU A 874      47.470  38.610  31.180  1.00  0.00           O
ATOM   4688  N   LYS A 875      47.930  36.790  32.320  1.00  0.00           N
ATOM   4689  HN  LYS A 875      48.350  36.410  33.150  1.00  0.00           H
ATOM   4690  CA  LYS A 875      47.360  35.890  31.240  1.00  0.00           C
ATOM   4691  HA  LYS A 875      47.170  36.440  30.320  1.00  0.00           H
ATOM   4692  CB  LYS A 875      48.120  34.540  31.150  1.00  0.00           C
ATOM   4693  HB1 LYS A 875      47.630  33.890  30.390  1.00  0.00           H
ATOM   4694  HB2 LYS A 875      48.090  34.110  32.170  1.00  0.00           H
ATOM   4695  CG  LYS A 875      49.640  34.670  30.840  1.00  0.00           C
ATOM   4696  HG1 LYS A 875      50.090  33.680  31.040  1.00  0.00           H
ATOM   4697  HG2 LYS A 875      50.200  35.450  31.390  1.00  0.00           H
ATOM   4698  CD  LYS A 875      49.780  34.800  29.300  1.00  0.00           C
ATOM   4699  HD1 LYS A 875      48.970  35.450  28.880  1.00  0.00           H
ATOM   4700  HD2 LYS A 875      49.660  33.770  28.900  1.00  0.00           H
ATOM   4701  CE  LYS A 875      51.160  35.240  28.820  1.00  0.00           C
ATOM   4702  HE1 LYS A 875      51.860  34.510  29.300  1.00  0.00           H
ATOM   4703  HE2 LYS A 875      51.270  36.260  29.250  1.00  0.00           H
ATOM   4704  NZ  LYS A 875      51.330  35.260  27.410  1.00  0.00           N
ATOM   4705  HZ1 LYS A 875      51.170  34.360  26.930  1.00  0.00           H
ATOM   4706  HZ2 LYS A 875      52.320  35.500  27.200  1.00  0.00           H
ATOM   4707  HZ3 LYS A 875      50.730  35.950  26.920  1.00  0.00           H
ATOM   4708  C   LYS A 875      45.950  35.510  31.750  1.00  0.00           C
ATOM   4709  O   LYS A 875      45.170  34.890  31.000  1.00  0.00           O
ATOM   4710  N   LYS A 876      45.720  35.760  33.040  1.00  0.00           N
ATOM   4711  HN  LYS A 876      46.530  36.180  33.450  1.00  0.00           H
ATOM   4712  CA  LYS A 876      44.650  35.250  33.800  1.00  0.00           C
ATOM   4713  HA  LYS A 876      44.050  34.590  33.180  1.00  0.00           H
ATOM   4714  CB  LYS A 876      45.110  34.520  35.070  1.00  0.00           C
ATOM   4715  HB1 LYS A 876      44.210  34.210  35.650  1.00  0.00           H
ATOM   4716  HB2 LYS A 876      45.680  35.200  35.740  1.00  0.00           H
ATOM   4717  CG  LYS A 876      46.020  33.300  34.670  1.00  0.00           C
ATOM   4718  HG1 LYS A 876      46.950  33.470  34.090  1.00  0.00           H
ATOM   4719  HG2 LYS A 876      45.430  32.450  34.250  1.00  0.00           H
ATOM   4720  CD  LYS A 876      46.540  32.580  36.000  1.00  0.00           C
ATOM   4721  HD1 LYS A 876      46.920  33.400  36.650  1.00  0.00           H
ATOM   4722  HD2 LYS A 876      47.370  31.870  35.780  1.00  0.00           H
ATOM   4723  CE  LYS A 876      45.490  31.860  36.890  1.00  0.00           C
ATOM   4724  HE1 LYS A 876      44.870  31.110  36.340  1.00  0.00           H
ATOM   4725  HE2 LYS A 876      44.740  32.640  37.100  1.00  0.00           H
ATOM   4726  NZ  LYS A 876      46.050  31.360  38.040  1.00  0.00           N
ATOM   4727  HZ1 LYS A 876      45.280  30.880  38.550  1.00  0.00           H
ATOM   4728  HZ2 LYS A 876      46.340  32.140  38.670  1.00  0.00           H
ATOM   4729  HZ3 LYS A 876      46.800  30.660  37.880  1.00  0.00           H
ATOM   4730  C   LYS A 876      43.690  36.370  34.260  1.00  0.00           C
ATOM   4731  O   LYS A 876      44.080  37.520  34.550  1.00  0.00           O
ATOM   4732  N   GLY A 877      42.410  36.060  34.340  1.00  0.00           N
ATOM   4733  HN  GLY A 877      42.120  35.130  34.120  1.00  0.00           H
ATOM   4734  CA  GLY A 877      41.440  37.000  34.830  1.00  0.00           C
ATOM   4735  HA1 GLY A 877      40.480  36.510  34.730  1.00  0.00           H
ATOM   4736  HA2 GLY A 877      41.510  37.900  34.240  1.00  0.00           H
ATOM   4737  C   GLY A 877      41.470  37.420  36.320  1.00  0.00           C
ATOM   4738  O   GLY A 877      42.120  36.840  37.170  1.00  0.00           O
ATOM   4739  N   ALA A 878      40.750  38.490  36.610  1.00  0.00           N
ATOM   4740  HN  ALA A 878      40.290  38.930  35.850  1.00  0.00           H
ATOM   4741  CA  ALA A 878      40.800  39.270  37.880  1.00  0.00           C
ATOM   4742  HA  ALA A 878      41.350  38.680  38.600  1.00  0.00           H
ATOM   4743  CB  ALA A 878      41.510  40.670  37.720  1.00  0.00           C
ATOM   4744  HB1 ALA A 878      40.780  41.480  37.500  1.00  0.00           H
ATOM   4745  HB2 ALA A 878      42.150  40.610  36.810  1.00  0.00           H
ATOM   4746  HB3 ALA A 878      42.140  40.920  38.610  1.00  0.00           H
ATOM   4747  C   ALA A 878      39.450  39.510  38.470  1.00  0.00           C
ATOM   4748  O   ALA A 878      38.450  39.070  37.940  1.00  0.00           O
ATOM   4749  N   GLY A 879      39.370  40.120  39.710  1.00  0.00           N
ATOM   4750  HN  GLY A 879      40.170  40.580  40.080  1.00  0.00           H
ATOM   4751  CA  GLY A 879      38.150  40.450  40.330  1.00  0.00           C
ATOM   4752  HA1 GLY A 879      37.850  39.520  40.790  1.00  0.00           H
ATOM   4753  HA2 GLY A 879      37.510  40.910  39.590  1.00  0.00           H
ATOM   4754  C   GLY A 879      38.370  41.470  41.470  1.00  0.00           C
ATOM   4755  O   GLY A 879      38.570  41.210  42.590  1.00  0.00           O
ATOM   4756  N   TYR A 880      38.220  42.800  41.060  1.00  0.00           N
ATOM   4757  HN  TYR A 880      37.780  42.940  40.170  1.00  0.00           H
ATOM   4758  CA  TYR A 880      38.280  43.940  41.960  1.00  0.00           C
ATOM   4759  HA  TYR A 880      39.170  43.810  42.550  1.00  0.00           H
ATOM   4760  CB  TYR A 880      38.220  45.290  41.090  1.00  0.00           C
ATOM   4761  HB1 TYR A 880      38.220  46.220  41.700  1.00  0.00           H
ATOM   4762  HB2 TYR A 880      37.270  45.220  40.510  1.00  0.00           H
ATOM   4763  CG  TYR A 880      39.380  45.420  40.120  1.00  0.00           C
ATOM   4764  CD1 TYR A 880      39.250  45.240  38.720  1.00  0.00           C
ATOM   4765  HD1 TYR A 880      38.340  44.860  38.290  1.00  0.00           H
ATOM   4766  CE1 TYR A 880      40.380  45.600  37.850  1.00  0.00           C
ATOM   4767  HE1 TYR A 880      40.290  45.380  36.800  1.00  0.00           H
ATOM   4768  CZ  TYR A 880      41.520  46.120  38.390  1.00  0.00           C
ATOM   4769  OH  TYR A 880      42.510  46.360  37.500  1.00  0.00           O
ATOM   4770  HH  TYR A 880      42.100  46.090  36.680  1.00  0.00           H
ATOM   4771  CD2 TYR A 880      40.570  46.060  40.620  1.00  0.00           C
ATOM   4772  HD2 TYR A 880      40.620  46.240  41.680  1.00  0.00           H
ATOM   4773  CE2 TYR A 880      41.640  46.300  39.760  1.00  0.00           C
ATOM   4774  HE2 TYR A 880      42.590  46.500  40.240  1.00  0.00           H
ATOM   4775  C   TYR A 880      37.170  44.060  42.910  1.00  0.00           C
ATOM   4776  O   TYR A 880      37.390  44.080  44.130  1.00  0.00           O
ATOM   4777  N   HSD A 881      35.970  43.980  42.420  1.00  0.00           N
ATOM   4778  HN  HSD A 881      36.020  43.810  41.440  1.00  0.00           H
ATOM   4779  CA  HSD A 881      34.740  43.980  43.230  1.00  0.00           C
ATOM   4780  HA  HSD A 881      34.880  44.870  43.830  1.00  0.00           H
ATOM   4781  CB  HSD A 881      33.480  44.040  42.400  1.00  0.00           C
ATOM   4782  HB1 HSD A 881      32.580  43.720  42.970  1.00  0.00           H
ATOM   4783  HB2 HSD A 881      33.520  43.250  41.620  1.00  0.00           H
ATOM   4784  ND1 HSD A 881      33.100  45.610  40.450  1.00  0.00           N
ATOM   4785  HD1 HSD A 881      33.210  44.960  39.710  1.00  0.00           H
ATOM   4786  CG  HSD A 881      33.240  45.410  41.760  1.00  0.00           C
ATOM   4787  CE1 HSD A 881      32.670  46.860  40.300  1.00  0.00           C
ATOM   4788  HE1 HSD A 881      32.410  47.260  39.320  1.00  0.00           H
ATOM   4789  NE2 HSD A 881      32.570  47.550  41.390  1.00  0.00           N
ATOM   4790  CD2 HSD A 881      32.920  46.600  42.350  1.00  0.00           C
ATOM   4791  HD2 HSD A 881      32.810  46.750  43.420  1.00  0.00           H
ATOM   4792  C   HSD A 881      34.720  42.780  44.120  1.00  0.00           C
ATOM   4793  O   HSD A 881      34.320  42.830  45.290  1.00  0.00           O
ATOM   4794  N   LEU A 882      35.220  41.610  43.560  1.00  0.00           N
ATOM   4795  HN  LEU A 882      35.320  41.530  42.570  1.00  0.00           H
ATOM   4796  CA  LEU A 882      35.210  40.400  44.380  1.00  0.00           C
ATOM   4797  HA  LEU A 882      34.240  40.330  44.850  1.00  0.00           H
ATOM   4798  CB  LEU A 882      35.540  39.260  43.400  1.00  0.00           C
ATOM   4799  HB1 LEU A 882      36.470  39.360  42.800  1.00  0.00           H
ATOM   4800  HB2 LEU A 882      34.820  39.130  42.560  1.00  0.00           H
ATOM   4801  CG  LEU A 882      35.550  37.800  43.960  1.00  0.00           C
ATOM   4802  HG  LEU A 882      36.470  37.790  44.580  1.00  0.00           H
ATOM   4803  CD1 LEU A 882      34.450  37.520  45.030  1.00  0.00           C
ATOM   4804 HD11 LEU A 882      34.560  38.000  46.030  1.00  0.00           H
ATOM   4805 HD12 LEU A 882      34.540  36.420  45.190  1.00  0.00           H
ATOM   4806 HD13 LEU A 882      33.430  37.780  44.660  1.00  0.00           H
ATOM   4807  CD2 LEU A 882      35.690  36.820  42.730  1.00  0.00           C
ATOM   4808 HD21 LEU A 882      34.780  36.500  42.190  1.00  0.00           H
ATOM   4809 HD22 LEU A 882      36.060  35.880  43.200  1.00  0.00           H
ATOM   4810 HD23 LEU A 882      36.350  37.090  41.880  1.00  0.00           H
ATOM   4811  C   LEU A 882      36.220  40.470  45.490  1.00  0.00           C
ATOM   4812  O   LEU A 882      35.930  40.100  46.610  1.00  0.00           O
ATOM   4813  N   ASP A 883      37.390  41.070  45.340  1.00  0.00           N
ATOM   4814  HN  ASP A 883      37.630  41.440  44.450  1.00  0.00           H
ATOM   4815  CA  ASP A 883      38.310  41.300  46.460  1.00  0.00           C
ATOM   4816  HA  ASP A 883      38.390  40.360  47.000  1.00  0.00           H
ATOM   4817  CB  ASP A 883      39.780  41.710  46.010  1.00  0.00           C
ATOM   4818  HB1 ASP A 883      40.460  42.090  46.800  1.00  0.00           H
ATOM   4819  HB2 ASP A 883      39.700  42.570  45.300  1.00  0.00           H
ATOM   4820  CG  ASP A 883      40.520  40.600  45.300  1.00  0.00           C
ATOM   4821  OD1 ASP A 883      40.090  39.610  44.730  1.00  0.00           O
ATOM   4822  OD2 ASP A 883      41.870  40.760  45.450  1.00  0.00           O
ATOM   4823  HD2 ASP A 883      42.350  39.970  45.190  1.00  0.00           H
ATOM   4824  C   ASP A 883      37.840  42.340  47.490  1.00  0.00           C
ATOM   4825  O   ASP A 883      38.100  42.250  48.690  1.00  0.00           O
ATOM   4826  N   LEU A 884      37.250  43.370  46.950  1.00  0.00           N
ATOM   4827  HN  LEU A 884      37.140  43.440  45.970  1.00  0.00           H
ATOM   4828  CA  LEU A 884      36.620  44.500  47.720  1.00  0.00           C
ATOM   4829  HA  LEU A 884      37.380  44.930  48.350  1.00  0.00           H
ATOM   4830  CB  LEU A 884      35.940  45.590  46.790  1.00  0.00           C
ATOM   4831  HB1 LEU A 884      35.300  45.080  46.040  1.00  0.00           H
ATOM   4832  HB2 LEU A 884      36.680  45.970  46.070  1.00  0.00           H
ATOM   4833  CG  LEU A 884      35.260  46.780  47.550  1.00  0.00           C
ATOM   4834  HG  LEU A 884      34.430  46.400  48.180  1.00  0.00           H
ATOM   4835  CD1 LEU A 884      36.150  47.510  48.440  1.00  0.00           C
ATOM   4836 HD11 LEU A 884      35.680  48.280  49.100  1.00  0.00           H
ATOM   4837 HD12 LEU A 884      36.860  48.110  47.830  1.00  0.00           H
ATOM   4838 HD13 LEU A 884      36.740  46.800  49.060  1.00  0.00           H
ATOM   4839  CD2 LEU A 884      34.520  47.740  46.540  1.00  0.00           C
ATOM   4840 HD21 LEU A 884      35.270  48.270  45.910  1.00  0.00           H
ATOM   4841 HD22 LEU A 884      33.980  48.490  47.150  1.00  0.00           H
ATOM   4842 HD23 LEU A 884      33.780  47.140  45.980  1.00  0.00           H
ATOM   4843  C   LEU A 884      35.500  44.050  48.650  1.00  0.00           C
ATOM   4844  O   LEU A 884      35.330  44.380  49.800  1.00  0.00           O
ATOM   4845  N   LEU A 885      34.650  43.060  48.090  1.00  0.00           N
ATOM   4846  HN  LEU A 885      34.730  42.850  47.120  1.00  0.00           H
ATOM   4847  CA  LEU A 885      33.640  42.270  48.780  1.00  0.00           C
ATOM   4848  HA  LEU A 885      32.940  42.940  49.250  1.00  0.00           H
ATOM   4849  CB  LEU A 885      32.930  41.350  47.700  1.00  0.00           C
ATOM   4850  HB1 LEU A 885      33.770  40.800  47.220  1.00  0.00           H
ATOM   4851  HB2 LEU A 885      32.690  41.890  46.760  1.00  0.00           H
ATOM   4852  CG  LEU A 885      31.830  40.390  48.220  1.00  0.00           C
ATOM   4853  HG  LEU A 885      32.180  39.720  49.020  1.00  0.00           H
ATOM   4854  CD1 LEU A 885      30.690  41.210  48.880  1.00  0.00           C
ATOM   4855 HD11 LEU A 885      30.210  41.790  48.060  1.00  0.00           H
ATOM   4856 HD12 LEU A 885      30.950  41.880  49.720  1.00  0.00           H
ATOM   4857 HD13 LEU A 885      29.900  40.500  49.210  1.00  0.00           H
ATOM   4858  CD2 LEU A 885      31.350  39.540  47.050  1.00  0.00           C
ATOM   4859 HD21 LEU A 885      30.600  38.770  47.340  1.00  0.00           H
ATOM   4860 HD22 LEU A 885      32.200  39.020  46.550  1.00  0.00           H
ATOM   4861 HD23 LEU A 885      30.790  40.120  46.300  1.00  0.00           H
ATOM   4862  C   LEU A 885      34.130  41.470  49.900  1.00  0.00           C
ATOM   4863  O   LEU A 885      33.520  41.390  50.950  1.00  0.00           O
ATOM   4864  N   MET A 886      35.240  40.770  49.680  1.00  0.00           N
ATOM   4865  HN  MET A 886      35.740  40.740  48.820  1.00  0.00           H
ATOM   4866  CA  MET A 886      35.930  39.940  50.660  1.00  0.00           C
ATOM   4867  HA  MET A 886      35.260  39.280  51.200  1.00  0.00           H
ATOM   4868  CB  MET A 886      37.130  39.070  50.180  1.00  0.00           C
ATOM   4869  HB1 MET A 886      37.760  38.760  51.030  1.00  0.00           H
ATOM   4870  HB2 MET A 886      37.790  39.690  49.530  1.00  0.00           H
ATOM   4871  CG  MET A 886      36.690  37.830  49.370  1.00  0.00           C
ATOM   4872  HG1 MET A 886      37.570  37.450  48.810  1.00  0.00           H
ATOM   4873  HG2 MET A 886      35.910  38.170  48.670  1.00  0.00           H
ATOM   4874  SD  MET A 886      35.950  36.450  50.360  1.00  0.00           S
ATOM   4875  CE  MET A 886      34.520  36.420  49.180  1.00  0.00           C
ATOM   4876  HE1 MET A 886      34.690  36.230  48.100  1.00  0.00           H
ATOM   4877  HE2 MET A 886      34.020  37.420  49.120  1.00  0.00           H
ATOM   4878  HE3 MET A 886      33.740  35.780  49.650  1.00  0.00           H
ATOM   4879  C   MET A 886      36.500  40.820  51.760  1.00  0.00           C
ATOM   4880  O   MET A 886      36.400  40.500  52.940  1.00  0.00           O
ATOM   4881  N   VAL A 887      37.110  41.970  51.430  1.00  0.00           N
ATOM   4882  HN  VAL A 887      37.090  42.290  50.480  1.00  0.00           H
ATOM   4883  CA  VAL A 887      37.510  42.940  52.460  1.00  0.00           C
ATOM   4884  HA  VAL A 887      38.190  42.440  53.160  1.00  0.00           H
ATOM   4885  CB  VAL A 887      38.290  44.020  51.750  1.00  0.00           C
ATOM   4886  HB  VAL A 887      37.950  44.150  50.700  1.00  0.00           H
ATOM   4887  CG1 VAL A 887      38.310  45.400  52.490  1.00  0.00           C
ATOM   4888 HG11 VAL A 887      38.660  45.270  53.540  1.00  0.00           H
ATOM   4889 HG12 VAL A 887      37.340  45.910  52.350  1.00  0.00           H
ATOM   4890 HG13 VAL A 887      39.130  45.940  51.980  1.00  0.00           H
ATOM   4891  CG2 VAL A 887      39.740  43.540  51.760  1.00  0.00           C
ATOM   4892 HG21 VAL A 887      40.190  43.480  52.780  1.00  0.00           H
ATOM   4893 HG22 VAL A 887      40.360  44.180  51.110  1.00  0.00           H
ATOM   4894 HG23 VAL A 887      39.750  42.470  51.420  1.00  0.00           H
ATOM   4895  C   VAL A 887      36.340  43.500  53.250  1.00  0.00           C
ATOM   4896  O   VAL A 887      36.410  43.550  54.500  1.00  0.00           O
ATOM   4897  N   GLY A 888      35.250  43.880  52.630  1.00  0.00           N
ATOM   4898  HN  GLY A 888      35.310  44.000  51.640  1.00  0.00           H
ATOM   4899  CA  GLY A 888      34.030  44.230  53.370  1.00  0.00           C
ATOM   4900  HA1 GLY A 888      33.250  44.370  52.640  1.00  0.00           H
ATOM   4901  HA2 GLY A 888      34.200  45.120  53.980  1.00  0.00           H
ATOM   4902  C   GLY A 888      33.450  43.250  54.330  1.00  0.00           C
ATOM   4903  O   GLY A 888      33.090  43.600  55.470  1.00  0.00           O
ATOM   4904  N   VAL A 889      33.320  41.930  53.980  1.00  0.00           N
ATOM   4905  HN  VAL A 889      33.490  41.590  53.050  1.00  0.00           H
ATOM   4906  CA  VAL A 889      32.980  40.930  55.000  1.00  0.00           C
ATOM   4907  HA  VAL A 889      32.060  41.310  55.440  1.00  0.00           H
ATOM   4908  CB  VAL A 889      32.520  39.600  54.290  1.00  0.00           C
ATOM   4909  HB  VAL A 889      33.380  39.260  53.680  1.00  0.00           H
ATOM   4910  CG1 VAL A 889      32.220  38.440  55.280  1.00  0.00           C
ATOM   4911 HG11 VAL A 889      33.120  38.050  55.820  1.00  0.00           H
ATOM   4912 HG12 VAL A 889      31.800  37.640  54.630  1.00  0.00           H
ATOM   4913 HG13 VAL A 889      31.610  38.860  56.110  1.00  0.00           H
ATOM   4914  CG2 VAL A 889      31.220  39.770  53.410  1.00  0.00           C
ATOM   4915 HG21 VAL A 889      31.050  38.880  52.770  1.00  0.00           H
ATOM   4916 HG22 VAL A 889      31.150  40.730  52.880  1.00  0.00           H
ATOM   4917 HG23 VAL A 889      30.380  39.870  54.130  1.00  0.00           H
ATOM   4918  C   VAL A 889      33.950  40.720  56.120  1.00  0.00           C
ATOM   4919  O   VAL A 889      33.600  40.680  57.280  1.00  0.00           O
ATOM   4920  N   MET A 890      35.270  40.620  55.800  1.00  0.00           N
ATOM   4921  HN  MET A 890      35.540  40.800  54.860  1.00  0.00           H
ATOM   4922  CA  MET A 890      36.330  40.450  56.810  1.00  0.00           C
ATOM   4923  HA  MET A 890      35.930  39.780  57.540  1.00  0.00           H
ATOM   4924  CB  MET A 890      37.600  39.930  56.110  1.00  0.00           C
ATOM   4925  HB1 MET A 890      38.520  40.180  56.690  1.00  0.00           H
ATOM   4926  HB2 MET A 890      37.650  40.410  55.110  1.00  0.00           H
ATOM   4927  CG  MET A 890      37.660  38.420  56.010  1.00  0.00           C
ATOM   4928  HG1 MET A 890      38.580  38.090  55.480  1.00  0.00           H
ATOM   4929  HG2 MET A 890      36.800  38.200  55.330  1.00  0.00           H
ATOM   4930  SD  MET A 890      37.580  37.460  57.570  1.00  0.00           S
ATOM   4931  CE  MET A 890      36.140  36.420  57.270  1.00  0.00           C
ATOM   4932  HE1 MET A 890      35.850  35.790  58.130  1.00  0.00           H
ATOM   4933  HE2 MET A 890      36.280  35.840  56.330  1.00  0.00           H
ATOM   4934  HE3 MET A 890      35.250  37.040  57.010  1.00  0.00           H
ATOM   4935  C   MET A 890      36.670  41.540  57.700  1.00  0.00           C
ATOM   4936  O   MET A 890      37.100  41.340  58.840  1.00  0.00           O
ATOM   4937  N   LEU A 891      36.520  42.800  57.280  1.00  0.00           N
ATOM   4938  HN  LEU A 891      36.250  42.910  56.320  1.00  0.00           H
ATOM   4939  CA  LEU A 891      36.750  43.970  58.140  1.00  0.00           C
ATOM   4940  HA  LEU A 891      37.700  43.840  58.620  1.00  0.00           H
ATOM   4941  CB  LEU A 891      36.860  45.260  57.380  1.00  0.00           C
ATOM   4942  HB1 LEU A 891      37.000  46.020  58.170  1.00  0.00           H
ATOM   4943  HB2 LEU A 891      35.950  45.360  56.740  1.00  0.00           H
ATOM   4944  CG  LEU A 891      38.040  45.340  56.410  1.00  0.00           C
ATOM   4945  HG  LEU A 891      38.060  44.500  55.680  1.00  0.00           H
ATOM   4946  CD1 LEU A 891      37.980  46.700  55.700  1.00  0.00           C
ATOM   4947 HD11 LEU A 891      37.210  46.740  54.890  1.00  0.00           H
ATOM   4948 HD12 LEU A 891      39.040  46.890  55.420  1.00  0.00           H
ATOM   4949 HD13 LEU A 891      37.580  47.400  56.450  1.00  0.00           H
ATOM   4950  CD2 LEU A 891      39.390  45.090  57.050  1.00  0.00           C
ATOM   4951 HD21 LEU A 891      39.570  45.890  57.800  1.00  0.00           H
ATOM   4952 HD22 LEU A 891      40.160  45.110  56.250  1.00  0.00           H
ATOM   4953 HD23 LEU A 891      39.480  44.120  57.590  1.00  0.00           H
ATOM   4954  C   LEU A 891      35.690  44.020  59.250  1.00  0.00           C
ATOM   4955  O   LEU A 891      35.970  44.330  60.440  1.00  0.00           O
ATOM   4956  N   GLY A 892      34.420  43.620  58.910  1.00  0.00           N
ATOM   4957  HN  GLY A 892      34.250  43.390  57.950  1.00  0.00           H
ATOM   4958  CA  GLY A 892      33.340  43.400  59.840  1.00  0.00           C
ATOM   4959  HA1 GLY A 892      32.430  43.100  59.350  1.00  0.00           H
ATOM   4960  HA2 GLY A 892      33.180  44.330  60.350  1.00  0.00           H
ATOM   4961  C   GLY A 892      33.510  42.350  60.900  1.00  0.00           C
ATOM   4962  O   GLY A 892      33.260  42.520  62.110  1.00  0.00           O
ATOM   4963  N   VAL A 893      34.040  41.200  60.540  1.00  0.00           N
ATOM   4964  HN  VAL A 893      34.010  40.920  59.590  1.00  0.00           H
ATOM   4965  CA  VAL A 893      34.630  40.160  61.330  1.00  0.00           C
ATOM   4966  HA  VAL A 893      33.860  39.700  61.930  1.00  0.00           H
ATOM   4967  CB  VAL A 893      35.030  38.880  60.500  1.00  0.00           C
ATOM   4968  HB  VAL A 893      35.560  39.150  59.570  1.00  0.00           H
ATOM   4969  CG1 VAL A 893      35.900  37.870  61.290  1.00  0.00           C
ATOM   4970 HG11 VAL A 893      36.890  38.290  61.560  1.00  0.00           H
ATOM   4971 HG12 VAL A 893      36.090  37.040  60.580  1.00  0.00           H
ATOM   4972 HG13 VAL A 893      35.380  37.570  62.220  1.00  0.00           H
ATOM   4973  CG2 VAL A 893      33.730  38.230  60.050  1.00  0.00           C
ATOM   4974 HG21 VAL A 893      33.230  38.870  59.290  1.00  0.00           H
ATOM   4975 HG22 VAL A 893      32.960  38.090  60.840  1.00  0.00           H
ATOM   4976 HG23 VAL A 893      33.870  37.210  59.640  1.00  0.00           H
ATOM   4977  C   VAL A 893      35.810  40.620  62.180  1.00  0.00           C
ATOM   4978  O   VAL A 893      35.860  40.480  63.360  1.00  0.00           O
ATOM   4979  N   CYS A 894      36.790  41.360  61.640  1.00  0.00           N
ATOM   4980  HN  CYS A 894      36.870  41.440  60.650  1.00  0.00           H
ATOM   4981  CA  CYS A 894      37.890  41.930  62.430  1.00  0.00           C
ATOM   4982  HA  CYS A 894      38.470  41.180  62.930  1.00  0.00           H
ATOM   4983  CB  CYS A 894      38.890  42.750  61.550  1.00  0.00           C
ATOM   4984  HB1 CYS A 894      39.630  43.300  62.170  1.00  0.00           H
ATOM   4985  HB2 CYS A 894      38.330  43.520  60.970  1.00  0.00           H
ATOM   4986  SG  CYS A 894      39.770  41.670  60.310  1.00  0.00           S
ATOM   4987  HG1 CYS A 894      38.640  41.650  59.630  1.00  0.00           H
ATOM   4988  C   CYS A 894      37.400  42.820  63.430  1.00  0.00           C
ATOM   4989  O   CYS A 894      37.790  42.760  64.590  1.00  0.00           O
ATOM   4990  N   SER A 895      36.430  43.650  63.100  1.00  0.00           N
ATOM   4991  HN  SER A 895      35.990  43.600  62.200  1.00  0.00           H
ATOM   4992  CA  SER A 895      35.920  44.690  64.020  1.00  0.00           C
ATOM   4993  HA  SER A 895      36.790  45.250  64.310  1.00  0.00           H
ATOM   4994  CB  SER A 895      34.870  45.570  63.370  1.00  0.00           C
ATOM   4995  HB1 SER A 895      34.550  46.380  64.060  1.00  0.00           H
ATOM   4996  HB2 SER A 895      33.990  44.940  63.120  1.00  0.00           H
ATOM   4997  OG  SER A 895      35.470  46.140  62.210  1.00  0.00           O
ATOM   4998  HG1 SER A 895      35.510  45.440  61.540  1.00  0.00           H
ATOM   4999  C   SER A 895      35.240  44.090  65.260  1.00  0.00           C
ATOM   5000  O   SER A 895      35.430  44.540  66.410  1.00  0.00           O
ATOM   5001  N   VAL A 896      34.440  43.020  65.040  1.00  0.00           N
ATOM   5002  HN  VAL A 896      34.310  42.550  64.170  1.00  0.00           H
ATOM   5003  CA  VAL A 896      33.710  42.320  66.070  1.00  0.00           C
ATOM   5004  HA  VAL A 896      33.320  43.060  66.760  1.00  0.00           H
ATOM   5005  CB  VAL A 896      32.610  41.480  65.390  1.00  0.00           C
ATOM   5006  HB  VAL A 896      33.010  40.920  64.510  1.00  0.00           H
ATOM   5007  CG1 VAL A 896      31.910  40.460  66.380  1.00  0.00           C
ATOM   5008 HG11 VAL A 896      32.550  39.760  66.960  1.00  0.00           H
ATOM   5009 HG12 VAL A 896      31.110  39.960  65.800  1.00  0.00           H
ATOM   5010 HG13 VAL A 896      31.460  40.950  67.270  1.00  0.00           H
ATOM   5011  CG2 VAL A 896      31.570  42.510  64.810  1.00  0.00           C
ATOM   5012 HG21 VAL A 896      31.200  43.090  65.690  1.00  0.00           H
ATOM   5013 HG22 VAL A 896      30.700  42.010  64.340  1.00  0.00           H
ATOM   5014 HG23 VAL A 896      32.000  43.270  64.120  1.00  0.00           H
ATOM   5015  C   VAL A 896      34.580  41.450  66.950  1.00  0.00           C
ATOM   5016  O   VAL A 896      34.370  41.410  68.140  1.00  0.00           O
ATOM   5017  N   MET A 897      35.600  40.780  66.380  1.00  0.00           N
ATOM   5018  HN  MET A 897      35.750  40.810  65.400  1.00  0.00           H
ATOM   5019  CA  MET A 897      36.590  40.050  67.130  1.00  0.00           C
ATOM   5020  HA  MET A 897      36.070  39.500  67.900  1.00  0.00           H
ATOM   5021  CB  MET A 897      37.290  39.010  66.210  1.00  0.00           C
ATOM   5022  HB1 MET A 897      38.180  38.570  66.700  1.00  0.00           H
ATOM   5023  HB2 MET A 897      37.690  39.480  65.280  1.00  0.00           H
ATOM   5024  CG  MET A 897      36.340  37.860  65.650  1.00  0.00           C
ATOM   5025  HG1 MET A 897      35.490  38.280  65.070  1.00  0.00           H
ATOM   5026  HG2 MET A 897      36.010  37.340  66.570  1.00  0.00           H
ATOM   5027  SD  MET A 897      37.210  36.600  64.580  1.00  0.00           S
ATOM   5028  CE  MET A 897      38.190  35.680  65.800  1.00  0.00           C
ATOM   5029  HE1 MET A 897      39.040  36.340  66.080  1.00  0.00           H
ATOM   5030  HE2 MET A 897      38.620  34.810  65.260  1.00  0.00           H
ATOM   5031  HE3 MET A 897      37.520  35.400  66.640  1.00  0.00           H
ATOM   5032  C   MET A 897      37.640  40.940  67.820  1.00  0.00           C
ATOM   5033  O   MET A 897      38.280  40.420  68.710  1.00  0.00           O
ATOM   5034  N   GLY A 898      37.910  42.160  67.330  1.00  0.00           N
ATOM   5035  HN  GLY A 898      37.540  42.400  66.430  1.00  0.00           H
ATOM   5036  CA  GLY A 898      38.720  43.110  68.080  1.00  0.00           C
ATOM   5037  HA1 GLY A 898      38.940  42.860  69.100  1.00  0.00           H
ATOM   5038  HA2 GLY A 898      38.290  44.090  67.930  1.00  0.00           H
ATOM   5039  C   GLY A 898      40.070  43.090  67.480  1.00  0.00           C
ATOM   5040  O   GLY A 898      41.070  43.360  68.180  1.00  0.00           O
ATOM   5041  N   LEU A 899      40.220  42.730  66.190  1.00  0.00           N
ATOM   5042  HN  LEU A 899      39.460  42.670  65.540  1.00  0.00           H
ATOM   5043  CA  LEU A 899      41.400  42.450  65.420  1.00  0.00           C
ATOM   5044  HA  LEU A 899      42.110  42.160  66.180  1.00  0.00           H
ATOM   5045  CB  LEU A 899      41.240  41.300  64.430  1.00  0.00           C
ATOM   5046  HB1 LEU A 899      42.240  41.080  63.970  1.00  0.00           H
ATOM   5047  HB2 LEU A 899      40.630  41.550  63.530  1.00  0.00           H
ATOM   5048  CG  LEU A 899      40.710  39.970  65.060  1.00  0.00           C
ATOM   5049  HG  LEU A 899      39.680  40.230  65.380  1.00  0.00           H
ATOM   5050  CD1 LEU A 899      40.730  38.840  63.990  1.00  0.00           C
ATOM   5051 HD11 LEU A 899      40.260  37.890  64.320  1.00  0.00           H
ATOM   5052 HD12 LEU A 899      41.780  38.580  63.720  1.00  0.00           H
ATOM   5053 HD13 LEU A 899      40.220  39.120  63.060  1.00  0.00           H
ATOM   5054  CD2 LEU A 899      41.400  39.330  66.290  1.00  0.00           C
ATOM   5055 HD21 LEU A 899      40.820  38.420  66.550  1.00  0.00           H
ATOM   5056 HD22 LEU A 899      41.410  40.070  67.120  1.00  0.00           H
ATOM   5057 HD23 LEU A 899      42.410  39.050  65.930  1.00  0.00           H
ATOM   5058  C   LEU A 899      41.730  43.740  64.720  1.00  0.00           C
ATOM   5059  O   LEU A 899      40.850  44.540  64.500  1.00  0.00           O
ATOM   5060  N   PRO A 900      43.000  43.940  64.250  1.00  0.00           N
[truncated: 7,490,634 more chars]
