# Supplementary material for: CryoEM and computational modeling structural insights into the pH regulator NBCn1
Source: Nat Commun. 2025 Nov 11;16:9932. doi: 10.1038/s41467-025-64868-z (PMC12606367; doi:10.1038/s41467-025-64868-z)
Supplement: Supplementary file 8 — Supplementary Data 6 [file 41467_2025_64868_MOESM8_ESM.zip › 1us_unrestr_MD_OF_IF_transition_apoNBCn1/transition_rep2_traj12_last.pdb]

REMARK    GENERATED BY TRJCONV
TITLE     Title t= 1000000.00000 step= 500000000
REMARK    THIS IS A SIMULATION BOX
CRYST1   97.802   97.802  101.371  90.00  90.00  90.00 P 1           1
MODEL        1
ATOM      1  N   LEU A 585      32.430  34.830  36.740  1.00  0.00           N
ATOM      2  HT1 LEU A 585      33.250  34.180  36.780  1.00  0.00           H
ATOM      3  HT2 LEU A 585      32.580  35.690  36.180  1.00  0.00           H
ATOM      4  HT3 LEU A 585      31.570  34.410  36.320  1.00  0.00           H
ATOM      5  CA  LEU A 585      32.260  35.180  38.250  1.00  0.00           C
ATOM      6  HA  LEU A 585      33.180  35.700  38.440  1.00  0.00           H
ATOM      7  CB  LEU A 585      31.150  36.260  38.520  1.00  0.00           C
ATOM      8  HB1 LEU A 585      30.160  35.790  38.360  1.00  0.00           H
ATOM      9  HB2 LEU A 585      31.300  37.060  37.760  1.00  0.00           H
ATOM     10  CG  LEU A 585      31.050  36.820  39.950  1.00  0.00           C
ATOM     11  HG  LEU A 585      30.650  36.110  40.690  1.00  0.00           H
ATOM     12  CD1 LEU A 585      32.450  37.280  40.390  1.00  0.00           C
ATOM     13 HD11 LEU A 585      32.400  38.350  40.670  1.00  0.00           H
ATOM     14 HD12 LEU A 585      33.150  37.210  39.530  1.00  0.00           H
ATOM     15 HD13 LEU A 585      32.790  36.620  41.210  1.00  0.00           H
ATOM     16  CD2 LEU A 585      30.050  38.110  39.900  1.00  0.00           C
ATOM     17 HD21 LEU A 585      30.430  38.890  39.210  1.00  0.00           H
ATOM     18 HD22 LEU A 585      29.950  38.460  40.940  1.00  0.00           H
ATOM     19 HD23 LEU A 585      29.060  37.670  39.610  1.00  0.00           H
ATOM     20  C   LEU A 585      32.130  34.110  39.290  1.00  0.00           C
ATOM     21  O   LEU A 585      33.090  33.710  39.890  1.00  0.00           O
ATOM     22  N   ILE A 586      30.920  33.470  39.380  1.00  0.00           N
ATOM     23  HN  ILE A 586      30.080  33.660  38.870  1.00  0.00           H
ATOM     24  CA  ILE A 586      30.800  32.310  40.380  1.00  0.00           C
ATOM     25  HA  ILE A 586      31.550  32.340  41.160  1.00  0.00           H
ATOM     26  CB  ILE A 586      29.410  32.440  41.020  1.00  0.00           C
ATOM     27  HB  ILE A 586      28.680  32.500  40.180  1.00  0.00           H
ATOM     28  CG2 ILE A 586      29.030  31.230  41.880  1.00  0.00           C
ATOM     29 HG21 ILE A 586      29.710  31.040  42.740  1.00  0.00           H
ATOM     30 HG22 ILE A 586      29.070  30.350  41.200  1.00  0.00           H
ATOM     31 HG23 ILE A 586      27.990  31.220  42.290  1.00  0.00           H
ATOM     32  CG1 ILE A 586      29.420  33.810  41.890  1.00  0.00           C
ATOM     33 HG11 ILE A 586      29.100  34.500  41.080  1.00  0.00           H
ATOM     34 HG12 ILE A 586      30.430  34.080  42.250  1.00  0.00           H
ATOM     35  CD  ILE A 586      28.340  33.790  43.010  1.00  0.00           C
ATOM     36  HD1 ILE A 586      28.190  34.800  43.450  1.00  0.00           H
ATOM     37  HD2 ILE A 586      28.730  33.130  43.820  1.00  0.00           H
ATOM     38  HD3 ILE A 586      27.320  33.520  42.660  1.00  0.00           H
ATOM     39  C   ILE A 586      31.010  31.030  39.730  1.00  0.00           C
ATOM     40  O   ILE A 586      31.460  30.110  40.390  1.00  0.00           O
ATOM     41  N   LEU A 587      30.820  30.930  38.420  1.00  0.00           N
ATOM     42  HN  LEU A 587      30.470  31.670  37.860  1.00  0.00           H
ATOM     43  CA  LEU A 587      31.140  29.770  37.630  1.00  0.00           C
ATOM     44  HA  LEU A 587      30.510  28.960  37.960  1.00  0.00           H
ATOM     45  CB  LEU A 587      30.640  30.080  36.120  1.00  0.00           C
ATOM     46  HB1 LEU A 587      31.190  30.930  35.680  1.00  0.00           H
ATOM     47  HB2 LEU A 587      29.640  30.500  36.350  1.00  0.00           H
ATOM     48  CG  LEU A 587      30.570  28.920  35.150  1.00  0.00           C
ATOM     49  HG  LEU A 587      31.550  28.400  35.120  1.00  0.00           H
ATOM     50  CD1 LEU A 587      29.440  27.890  35.670  1.00  0.00           C
ATOM     51 HD11 LEU A 587      29.620  27.680  36.740  1.00  0.00           H
ATOM     52 HD12 LEU A 587      29.490  26.990  35.010  1.00  0.00           H
ATOM     53 HD13 LEU A 587      28.450  28.370  35.540  1.00  0.00           H
ATOM     54  CD2 LEU A 587      30.180  29.310  33.740  1.00  0.00           C
ATOM     55 HD21 LEU A 587      30.150  28.360  33.150  1.00  0.00           H
ATOM     56 HD22 LEU A 587      30.900  30.040  33.320  1.00  0.00           H
ATOM     57 HD23 LEU A 587      29.170  29.750  33.640  1.00  0.00           H
ATOM     58  C   LEU A 587      32.620  29.440  37.650  1.00  0.00           C
ATOM     59  O   LEU A 587      32.990  28.230  37.690  1.00  0.00           O
ATOM     60  N   ASP A 588      33.560  30.380  37.680  1.00  0.00           N
ATOM     61  HN  ASP A 588      33.260  31.330  37.650  1.00  0.00           H
ATOM     62  CA  ASP A 588      34.970  30.180  37.880  1.00  0.00           C
ATOM     63  HA  ASP A 588      35.380  29.770  36.970  1.00  0.00           H
ATOM     64  CB  ASP A 588      35.680  31.560  37.970  1.00  0.00           C
ATOM     65  HB1 ASP A 588      36.790  31.540  38.070  1.00  0.00           H
ATOM     66  HB2 ASP A 588      35.250  32.100  38.840  1.00  0.00           H
ATOM     67  CG  ASP A 588      35.460  32.480  36.790  1.00  0.00           C
ATOM     68  OD1 ASP A 588      34.720  33.440  36.770  1.00  0.00           O
ATOM     69  OD2 ASP A 588      36.000  32.100  35.720  1.00  0.00           O
ATOM     70  C   ASP A 588      35.390  29.400  39.110  1.00  0.00           C
ATOM     71  O   ASP A 588      36.210  28.450  39.060  1.00  0.00           O
ATOM     72  N   ILE A 589      34.880  29.680  40.320  1.00  0.00           N
ATOM     73  HN  ILE A 589      34.200  30.420  40.310  1.00  0.00           H
ATOM     74  CA  ILE A 589      35.080  28.880  41.470  1.00  0.00           C
ATOM     75  HA  ILE A 589      36.150  28.690  41.460  1.00  0.00           H
ATOM     76  CB  ILE A 589      34.790  29.410  42.860  1.00  0.00           C
ATOM     77  HB  ILE A 589      35.310  30.380  43.030  1.00  0.00           H
ATOM     78  CG2 ILE A 589      33.320  29.920  42.930  1.00  0.00           C
ATOM     79 HG21 ILE A 589      32.660  29.050  42.730  1.00  0.00           H
ATOM     80 HG22 ILE A 589      33.130  30.590  42.060  1.00  0.00           H
ATOM     81 HG23 ILE A 589      33.220  30.490  43.880  1.00  0.00           H
ATOM     82  CG1 ILE A 589      35.110  28.670  44.080  1.00  0.00           C
ATOM     83 HG11 ILE A 589      34.500  27.740  44.150  1.00  0.00           H
ATOM     84 HG12 ILE A 589      34.960  29.260  44.990  1.00  0.00           H
ATOM     85  CD  ILE A 589      36.580  28.210  44.240  1.00  0.00           C
ATOM     86  HD1 ILE A 589      36.640  27.230  44.760  1.00  0.00           H
ATOM     87  HD2 ILE A 589      37.190  28.990  44.760  1.00  0.00           H
ATOM     88  HD3 ILE A 589      37.110  28.100  43.260  1.00  0.00           H
ATOM     89  C   ILE A 589      34.520  27.470  41.300  1.00  0.00           C
ATOM     90  O   ILE A 589      35.090  26.460  41.680  1.00  0.00           O
ATOM     91  N   LYS A 590      33.300  27.360  40.660  1.00  0.00           N
ATOM     92  HN  LYS A 590      32.750  28.130  40.330  1.00  0.00           H
ATOM     93  CA  LYS A 590      32.620  26.120  40.420  1.00  0.00           C
ATOM     94  HA  LYS A 590      32.610  25.680  41.400  1.00  0.00           H
ATOM     95  CB  LYS A 590      31.160  26.270  39.940  1.00  0.00           C
ATOM     96  HB1 LYS A 590      30.820  25.250  39.660  1.00  0.00           H
ATOM     97  HB2 LYS A 590      31.200  26.920  39.040  1.00  0.00           H
ATOM     98  CG  LYS A 590      30.230  26.810  41.030  1.00  0.00           C
ATOM     99  HG1 LYS A 590      30.750  27.520  41.710  1.00  0.00           H
ATOM    100  HG2 LYS A 590      29.890  25.980  41.690  1.00  0.00           H
ATOM    101  CD  LYS A 590      28.920  27.360  40.370  1.00  0.00           C
ATOM    102  HD1 LYS A 590      29.170  28.320  39.860  1.00  0.00           H
ATOM    103  HD2 LYS A 590      28.110  27.520  41.120  1.00  0.00           H
ATOM    104  CE  LYS A 590      28.320  26.450  39.300  1.00  0.00           C
ATOM    105  HE1 LYS A 590      28.040  25.430  39.660  1.00  0.00           H
ATOM    106  HE2 LYS A 590      29.070  26.300  38.490  1.00  0.00           H
ATOM    107  NZ  LYS A 590      27.140  27.050  38.670  1.00  0.00           N
ATOM    108  HZ1 LYS A 590      26.410  27.000  39.410  1.00  0.00           H
ATOM    109  HZ2 LYS A 590      26.810  26.670  37.760  1.00  0.00           H
ATOM    110  HZ3 LYS A 590      27.260  28.070  38.490  1.00  0.00           H
ATOM    111  C   LYS A 590      33.410  25.110  39.530  1.00  0.00           C
ATOM    112  O   LYS A 590      33.370  23.870  39.850  1.00  0.00           O
ATOM    113  N   ARG A 591      34.050  25.540  38.450  1.00  0.00           N
ATOM    114  HN  ARG A 591      34.020  26.490  38.160  1.00  0.00           H
ATOM    115  CA  ARG A 591      34.990  24.670  37.720  1.00  0.00           C
ATOM    116  HA  ARG A 591      34.660  23.650  37.600  1.00  0.00           H
ATOM    117  CB  ARG A 591      35.340  25.190  36.270  1.00  0.00           C
ATOM    118  HB1 ARG A 591      36.160  24.610  35.810  1.00  0.00           H
ATOM    119  HB2 ARG A 591      35.580  26.270  36.340  1.00  0.00           H
ATOM    120  CG  ARG A 591      34.130  25.110  35.310  1.00  0.00           C
ATOM    121  HG1 ARG A 591      33.540  24.230  35.630  1.00  0.00           H
ATOM    122  HG2 ARG A 591      34.360  24.760  34.280  1.00  0.00           H
ATOM    123  CD  ARG A 591      33.320  26.380  35.090  1.00  0.00           C
ATOM    124  HD1 ARG A 591      33.900  27.310  35.050  1.00  0.00           H
ATOM    125  HD2 ARG A 591      32.630  26.500  35.950  1.00  0.00           H
ATOM    126  NE  ARG A 591      32.410  26.150  34.010  1.00  0.00           N
ATOM    127  HE  ARG A 591      31.760  25.390  34.010  1.00  0.00           H
ATOM    128  CZ  ARG A 591      32.520  26.720  32.820  1.00  0.00           C
ATOM    129  NH1 ARG A 591      33.590  27.370  32.440  1.00  0.00           N
ATOM    130 HH11 ARG A 591      33.640  27.670  31.490  1.00  0.00           H
ATOM    131 HH12 ARG A 591      34.460  27.430  32.940  1.00  0.00           H
ATOM    132  NH2 ARG A 591      31.560  26.600  31.930  1.00  0.00           N
ATOM    133 HH21 ARG A 591      30.670  26.380  32.330  1.00  0.00           H
ATOM    134 HH22 ARG A 591      31.600  27.190  31.130  1.00  0.00           H
ATOM    135  C   ARG A 591      36.310  24.390  38.480  1.00  0.00           C
ATOM    136  O   ARG A 591      36.940  23.390  38.160  1.00  0.00           O
ATOM    137  N   LYS A 592      36.750  25.200  39.450  1.00  0.00           N
ATOM    138  HN  LYS A 592      36.280  26.020  39.770  1.00  0.00           H
ATOM    139  CA  LYS A 592      37.940  24.740  40.160  1.00  0.00           C
ATOM    140  HA  LYS A 592      38.540  24.070  39.570  1.00  0.00           H
ATOM    141  CB  LYS A 592      38.940  25.840  40.440  1.00  0.00           C
ATOM    142  HB1 LYS A 592      39.580  25.530  41.290  1.00  0.00           H
ATOM    143  HB2 LYS A 592      38.280  26.700  40.730  1.00  0.00           H
ATOM    144  CG  LYS A 592      39.940  26.170  39.270  1.00  0.00           C
ATOM    145  HG1 LYS A 592      40.530  25.260  39.080  1.00  0.00           H
ATOM    146  HG2 LYS A 592      40.550  27.070  39.520  1.00  0.00           H
ATOM    147  CD  LYS A 592      39.270  26.500  38.010  1.00  0.00           C
ATOM    148  HD1 LYS A 592      38.630  27.400  38.150  1.00  0.00           H
ATOM    149  HD2 LYS A 592      38.690  25.600  37.710  1.00  0.00           H
ATOM    150  CE  LYS A 592      40.320  26.620  36.770  1.00  0.00           C
ATOM    151  HE1 LYS A 592      41.220  27.230  36.990  1.00  0.00           H
ATOM    152  HE2 LYS A 592      39.680  27.030  35.960  1.00  0.00           H
ATOM    153  NZ  LYS A 592      40.850  25.280  36.310  1.00  0.00           N
ATOM    154  HZ1 LYS A 592      41.250  24.880  37.190  1.00  0.00           H
ATOM    155  HZ2 LYS A 592      41.610  25.410  35.600  1.00  0.00           H
ATOM    156  HZ3 LYS A 592      40.060  24.750  35.900  1.00  0.00           H
ATOM    157  C   LYS A 592      37.770  23.960  41.460  1.00  0.00           C
ATOM    158  O   LYS A 592      38.710  23.390  41.980  1.00  0.00           O
ATOM    159  N   ALA A 593      36.510  23.930  41.940  1.00  0.00           N
ATOM    160  HN  ALA A 593      35.790  24.420  41.440  1.00  0.00           H
ATOM    161  CA  ALA A 593      36.090  23.190  43.130  1.00  0.00           C
ATOM    162  HA  ALA A 593      36.680  23.450  43.990  1.00  0.00           H
ATOM    163  CB  ALA A 593      34.580  23.550  43.380  1.00  0.00           C
ATOM    164  HB1 ALA A 593      34.330  23.190  44.400  1.00  0.00           H
ATOM    165  HB2 ALA A 593      34.040  23.060  42.550  1.00  0.00           H
ATOM    166  HB3 ALA A 593      34.360  24.650  43.340  1.00  0.00           H
ATOM    167  C   ALA A 593      36.310  21.690  43.060  1.00  0.00           C
ATOM    168  O   ALA A 593      36.970  21.280  44.020  1.00  0.00           O
ATOM    169  N   PRO A 594      35.990  20.840  42.180  1.00  0.00           N
ATOM    170  CD  PRO A 594      35.160  21.160  41.010  1.00  0.00           C
ATOM    171  HD1 PRO A 594      35.600  22.030  40.490  1.00  0.00           H
ATOM    172  HD2 PRO A 594      34.090  21.370  41.250  1.00  0.00           H
ATOM    173  CA  PRO A 594      36.440  19.470  42.300  1.00  0.00           C
ATOM    174  HA  PRO A 594      36.090  19.060  43.240  1.00  0.00           H
ATOM    175  CB  PRO A 594      35.640  18.850  41.080  1.00  0.00           C
ATOM    176  HB1 PRO A 594      34.710  18.400  41.490  1.00  0.00           H
ATOM    177  HB2 PRO A 594      36.110  18.040  40.500  1.00  0.00           H
ATOM    178  CG  PRO A 594      35.370  19.990  40.190  1.00  0.00           C
ATOM    179  HG1 PRO A 594      36.310  20.090  39.610  1.00  0.00           H
ATOM    180  HG2 PRO A 594      34.590  19.710  39.450  1.00  0.00           H
ATOM    181  C   PRO A 594      37.940  19.200  42.010  1.00  0.00           C
ATOM    182  O   PRO A 594      38.240  18.090  41.620  1.00  0.00           O
ATOM    183  N   PHE A 595      38.820  20.250  42.010  1.00  0.00           N
ATOM    184  HN  PHE A 595      38.480  21.180  42.100  1.00  0.00           H
ATOM    185  CA  PHE A 595      40.270  20.130  41.890  1.00  0.00           C
ATOM    186  HA  PHE A 595      40.510  19.080  41.750  1.00  0.00           H
ATOM    187  CB  PHE A 595      40.620  20.960  40.640  1.00  0.00           C
ATOM    188  HB1 PHE A 595      41.720  20.980  40.460  1.00  0.00           H
ATOM    189  HB2 PHE A 595      40.250  22.010  40.670  1.00  0.00           H
ATOM    190  CG  PHE A 595      39.990  20.230  39.420  1.00  0.00           C
ATOM    191  CD1 PHE A 595      38.670  20.480  38.900  1.00  0.00           C
ATOM    192  HD1 PHE A 595      38.150  21.330  39.310  1.00  0.00           H
ATOM    193  CE1 PHE A 595      38.250  19.860  37.720  1.00  0.00           C
ATOM    194  HE1 PHE A 595      37.350  20.100  37.170  1.00  0.00           H
ATOM    195  CZ  PHE A 595      39.100  18.920  37.200  1.00  0.00           C
ATOM    196  HZ  PHE A 595      38.710  18.370  36.360  1.00  0.00           H
ATOM    197  CD2 PHE A 595      40.900  19.390  38.710  1.00  0.00           C
ATOM    198  HD2 PHE A 595      41.960  19.390  38.910  1.00  0.00           H
ATOM    199  CE2 PHE A 595      40.380  18.620  37.620  1.00  0.00           C
ATOM    200  HE2 PHE A 595      40.980  17.820  37.200  1.00  0.00           H
ATOM    201  C   PHE A 595      41.100  20.540  43.070  1.00  0.00           C
ATOM    202  O   PHE A 595      42.330  20.380  43.010  1.00  0.00           O
ATOM    203  N   PHE A 596      40.540  21.010  44.180  1.00  0.00           N
ATOM    204  HN  PHE A 596      39.560  21.180  44.280  1.00  0.00           H
ATOM    205  CA  PHE A 596      41.430  21.400  45.380  1.00  0.00           C
ATOM    206  HA  PHE A 596      41.960  22.280  45.030  1.00  0.00           H
ATOM    207  CB  PHE A 596      40.620  21.630  46.670  1.00  0.00           C
ATOM    208  HB1 PHE A 596      41.300  21.990  47.460  1.00  0.00           H
ATOM    209  HB2 PHE A 596      40.150  20.660  46.950  1.00  0.00           H
ATOM    210  CG  PHE A 596      39.500  22.670  46.550  1.00  0.00           C
ATOM    211  CD1 PHE A 596      39.600  23.920  45.890  1.00  0.00           C
ATOM    212  HD1 PHE A 596      40.550  24.230  45.500  1.00  0.00           H
ATOM    213  CE1 PHE A 596      38.460  24.760  45.850  1.00  0.00           C
ATOM    214  HE1 PHE A 596      38.460  25.720  45.350  1.00  0.00           H
ATOM    215  CZ  PHE A 596      37.250  24.380  46.330  1.00  0.00           C
ATOM    216  HZ  PHE A 596      36.420  25.060  46.160  1.00  0.00           H
ATOM    217  CD2 PHE A 596      38.170  22.290  46.970  1.00  0.00           C
ATOM    218  HD2 PHE A 596      38.070  21.290  47.380  1.00  0.00           H
ATOM    219  CE2 PHE A 596      37.090  23.090  46.910  1.00  0.00           C
ATOM    220  HE2 PHE A 596      36.070  22.800  47.120  1.00  0.00           H
ATOM    221  C   PHE A 596      42.540  20.420  45.730  1.00  0.00           C
ATOM    222  O   PHE A 596      43.750  20.790  45.810  1.00  0.00           O
ATOM    223  N   LEU A 597      42.300  19.160  46.000  1.00  0.00           N
ATOM    224  HN  LEU A 597      41.360  18.870  45.970  1.00  0.00           H
ATOM    225  CA  LEU A 597      43.290  18.100  46.160  1.00  0.00           C
ATOM    226  HA  LEU A 597      43.960  18.550  46.880  1.00  0.00           H
ATOM    227  CB  LEU A 597      42.640  16.830  46.610  1.00  0.00           C
ATOM    228  HB1 LEU A 597      42.090  16.490  45.710  1.00  0.00           H
ATOM    229  HB2 LEU A 597      41.900  17.160  47.370  1.00  0.00           H
ATOM    230  CG  LEU A 597      43.550  15.760  47.040  1.00  0.00           C
ATOM    231  HG  LEU A 597      44.250  15.380  46.270  1.00  0.00           H
ATOM    232  CD1 LEU A 597      44.330  16.250  48.320  1.00  0.00           C
ATOM    233 HD11 LEU A 597      45.080  17.020  48.030  1.00  0.00           H
ATOM    234 HD12 LEU A 597      44.890  15.370  48.720  1.00  0.00           H
ATOM    235 HD13 LEU A 597      43.560  16.540  49.050  1.00  0.00           H
ATOM    236  CD2 LEU A 597      42.680  14.490  47.470  1.00  0.00           C
ATOM    237 HD21 LEU A 597      43.360  13.620  47.590  1.00  0.00           H
ATOM    238 HD22 LEU A 597      42.010  14.240  46.620  1.00  0.00           H
ATOM    239 HD23 LEU A 597      42.000  14.560  48.350  1.00  0.00           H
ATOM    240  C   LEU A 597      44.250  17.730  44.970  1.00  0.00           C
ATOM    241  O   LEU A 597      45.390  17.400  45.140  1.00  0.00           O
ATOM    242  N   SER A 598      43.800  17.730  43.740  1.00  0.00           N
ATOM    243  HN  SER A 598      42.880  18.070  43.530  1.00  0.00           H
ATOM    244  CA  SER A 598      44.610  17.780  42.560  1.00  0.00           C
ATOM    245  HA  SER A 598      45.310  16.950  42.500  1.00  0.00           H
ATOM    246  CB  SER A 598      43.710  17.700  41.320  1.00  0.00           C
ATOM    247  HB1 SER A 598      44.350  17.490  40.440  1.00  0.00           H
ATOM    248  HB2 SER A 598      43.120  18.640  41.200  1.00  0.00           H
ATOM    249  OG  SER A 598      42.770  16.580  41.410  1.00  0.00           O
ATOM    250  HG1 SER A 598      42.040  16.930  41.940  1.00  0.00           H
ATOM    251  C   SER A 598      45.470  19.050  42.440  1.00  0.00           C
ATOM    252  O   SER A 598      46.670  18.870  42.200  1.00  0.00           O
ATOM    253  N   ASP A 599      44.950  20.280  42.530  1.00  0.00           N
ATOM    254  HN  ASP A 599      43.990  20.500  42.670  1.00  0.00           H
ATOM    255  CA  ASP A 599      45.750  21.540  42.530  1.00  0.00           C
ATOM    256  HA  ASP A 599      46.300  21.570  41.610  1.00  0.00           H
ATOM    257  CB  ASP A 599      44.790  22.720  42.520  1.00  0.00           C
ATOM    258  HB1 ASP A 599      45.250  23.660  42.890  1.00  0.00           H
ATOM    259  HB2 ASP A 599      43.910  22.460  43.150  1.00  0.00           H
ATOM    260  CG  ASP A 599      44.210  23.170  41.200  1.00  0.00           C
ATOM    261  OD1 ASP A 599      44.750  22.740  40.170  1.00  0.00           O
ATOM    262  OD2 ASP A 599      43.200  23.920  41.190  1.00  0.00           O
ATOM    263  C   ASP A 599      46.760  21.640  43.580  1.00  0.00           C
ATOM    264  O   ASP A 599      47.920  21.980  43.390  1.00  0.00           O
ATOM    265  N   PHE A 600      46.440  21.260  44.840  1.00  0.00           N
ATOM    266  HN  PHE A 600      45.510  21.030  45.090  1.00  0.00           H
ATOM    267  CA  PHE A 600      47.340  21.110  45.920  1.00  0.00           C
ATOM    268  HA  PHE A 600      47.860  22.040  46.020  1.00  0.00           H
ATOM    269  CB  PHE A 600      46.500  20.770  47.190  1.00  0.00           C
ATOM    270  HB1 PHE A 600      45.670  20.070  46.970  1.00  0.00           H
ATOM    271  HB2 PHE A 600      45.940  21.740  47.310  1.00  0.00           H
ATOM    272  CG  PHE A 600      47.310  20.340  48.360  1.00  0.00           C
ATOM    273  CD1 PHE A 600      47.880  21.240  49.290  1.00  0.00           C
ATOM    274  HD1 PHE A 600      47.930  22.290  49.010  1.00  0.00           H
ATOM    275  CE1 PHE A 600      48.370  20.840  50.530  1.00  0.00           C
ATOM    276  HE1 PHE A 600      48.760  21.580  51.230  1.00  0.00           H
ATOM    277  CZ  PHE A 600      48.320  19.470  50.920  1.00  0.00           C
ATOM    278  HZ  PHE A 600      48.630  19.160  51.920  1.00  0.00           H
ATOM    279  CD2 PHE A 600      47.210  18.970  48.770  1.00  0.00           C
ATOM    280  HD2 PHE A 600      46.850  18.210  48.080  1.00  0.00           H
ATOM    281  CE2 PHE A 600      47.740  18.570  50.010  1.00  0.00           C
ATOM    282  HE2 PHE A 600      47.830  17.560  50.390  1.00  0.00           H
ATOM    283  C   PHE A 600      48.460  20.080  45.710  1.00  0.00           C
ATOM    284  O   PHE A 600      49.650  20.360  45.910  1.00  0.00           O
ATOM    285  N   LYS A 601      48.150  18.880  45.160  1.00  0.00           N
ATOM    286  HN  LYS A 601      47.200  18.670  44.930  1.00  0.00           H
ATOM    287  CA  LYS A 601      49.250  17.950  44.780  1.00  0.00           C
ATOM    288  HA  LYS A 601      49.860  17.850  45.660  1.00  0.00           H
ATOM    289  CB  LYS A 601      48.700  16.510  44.360  1.00  0.00           C
ATOM    290  HB1 LYS A 601      49.310  15.980  43.600  1.00  0.00           H
ATOM    291  HB2 LYS A 601      47.780  16.750  43.790  1.00  0.00           H
ATOM    292  CG  LYS A 601      48.150  15.530  45.470  1.00  0.00           C
ATOM    293  HG1 LYS A 601      47.840  16.090  46.390  1.00  0.00           H
ATOM    294  HG2 LYS A 601      48.980  14.940  45.890  1.00  0.00           H
ATOM    295  CD  LYS A 601      47.010  14.610  45.080  1.00  0.00           C
ATOM    296  HD1 LYS A 601      46.110  15.190  44.820  1.00  0.00           H
ATOM    297  HD2 LYS A 601      46.760  13.910  45.910  1.00  0.00           H
ATOM    298  CE  LYS A 601      47.380  13.680  43.910  1.00  0.00           C
ATOM    299  HE1 LYS A 601      48.270  13.090  44.220  1.00  0.00           H
ATOM    300  HE2 LYS A 601      47.730  14.380  43.110  1.00  0.00           H
ATOM    301  NZ  LYS A 601      46.300  12.780  43.490  1.00  0.00           N
ATOM    302  HZ1 LYS A 601      45.810  12.330  44.280  1.00  0.00           H
ATOM    303  HZ2 LYS A 601      46.630  12.020  42.870  1.00  0.00           H
ATOM    304  HZ3 LYS A 601      45.570  13.400  43.080  1.00  0.00           H
ATOM    305  C   LYS A 601      50.220  18.490  43.760  1.00  0.00           C
ATOM    306  O   LYS A 601      51.440  18.310  43.780  1.00  0.00           O
ATOM    307  N   ASP A 602      49.660  19.160  42.700  1.00  0.00           N
ATOM    308  HN  ASP A 602      48.690  19.390  42.670  1.00  0.00           H
ATOM    309  CA  ASP A 602      50.500  19.800  41.720  1.00  0.00           C
ATOM    310  HA  ASP A 602      51.180  19.080  41.290  1.00  0.00           H
ATOM    311  CB  ASP A 602      49.560  20.490  40.710  1.00  0.00           C
ATOM    312  HB1 ASP A 602      50.300  21.050  40.080  1.00  0.00           H
ATOM    313  HB2 ASP A 602      48.970  21.340  41.080  1.00  0.00           H
ATOM    314  CG  ASP A 602      48.870  19.700  39.680  1.00  0.00           C
ATOM    315  OD1 ASP A 602      48.170  20.330  38.860  1.00  0.00           O
ATOM    316  OD2 ASP A 602      49.080  18.490  39.550  1.00  0.00           O
ATOM    317  C   ASP A 602      51.420  20.880  42.370  1.00  0.00           C
ATOM    318  O   ASP A 602      52.570  20.890  41.960  1.00  0.00           O
ATOM    319  N   ALA A 603      50.940  21.680  43.320  1.00  0.00           N
ATOM    320  HN  ALA A 603      49.990  21.620  43.610  1.00  0.00           H
ATOM    321  CA  ALA A 603      51.620  22.700  44.080  1.00  0.00           C
ATOM    322  HA  ALA A 603      52.110  23.290  43.310  1.00  0.00           H
ATOM    323  CB  ALA A 603      50.650  23.600  44.810  1.00  0.00           C
ATOM    324  HB1 ALA A 603      51.230  24.210  45.540  1.00  0.00           H
ATOM    325  HB2 ALA A 603      49.850  22.990  45.300  1.00  0.00           H
ATOM    326  HB3 ALA A 603      50.080  24.270  44.140  1.00  0.00           H
ATOM    327  C   ALA A 603      52.800  22.220  44.940  1.00  0.00           C
ATOM    328  O   ALA A 603      53.790  22.930  45.120  1.00  0.00           O
ATOM    329  N   LEU A 604      52.710  20.950  45.490  1.00  0.00           N
ATOM    330  HN  LEU A 604      51.900  20.370  45.360  1.00  0.00           H
ATOM    331  CA  LEU A 604      53.720  20.300  46.290  1.00  0.00           C
ATOM    332  HA  LEU A 604      54.210  20.930  47.010  1.00  0.00           H
ATOM    333  CB  LEU A 604      53.120  19.040  47.010  1.00  0.00           C
ATOM    334  HB1 LEU A 604      53.920  18.500  47.560  1.00  0.00           H
ATOM    335  HB2 LEU A 604      52.610  18.360  46.290  1.00  0.00           H
ATOM    336  CG  LEU A 604      52.090  19.350  48.100  1.00  0.00           C
ATOM    337  HG  LEU A 604      51.300  20.040  47.740  1.00  0.00           H
ATOM    338  CD1 LEU A 604      51.300  18.020  48.450  1.00  0.00           C
ATOM    339 HD11 LEU A 604      50.400  18.220  49.060  1.00  0.00           H
ATOM    340 HD12 LEU A 604      51.970  17.270  48.930  1.00  0.00           H
ATOM    341 HD13 LEU A 604      50.850  17.630  47.510  1.00  0.00           H
ATOM    342  CD2 LEU A 604      52.680  19.850  49.460  1.00  0.00           C
ATOM    343 HD21 LEU A 604      53.480  19.220  49.910  1.00  0.00           H
ATOM    344 HD22 LEU A 604      51.860  19.880  50.220  1.00  0.00           H
ATOM    345 HD23 LEU A 604      53.060  20.880  49.310  1.00  0.00           H
ATOM    346  C   LEU A 604      54.820  19.800  45.300  1.00  0.00           C
ATOM    347  O   LEU A 604      54.980  18.610  45.080  1.00  0.00           O
ATOM    348  N   SER A 605      55.630  20.720  44.780  1.00  0.00           N
ATOM    349  HN  SER A 605      55.440  21.690  44.920  1.00  0.00           H
ATOM    350  CA  SER A 605      56.720  20.550  43.850  1.00  0.00           C
ATOM    351  HA  SER A 605      56.830  19.500  43.620  1.00  0.00           H
ATOM    352  CB  SER A 605      56.400  21.430  42.630  1.00  0.00           C
ATOM    353  HB1 SER A 605      56.380  22.510  42.880  1.00  0.00           H
ATOM    354  HB2 SER A 605      55.390  21.190  42.230  1.00  0.00           H
ATOM    355  OG  SER A 605      57.520  21.420  41.730  1.00  0.00           O
ATOM    356  HG1 SER A 605      57.650  20.530  41.380  1.00  0.00           H
ATOM    357  C   SER A 605      58.130  20.900  44.480  1.00  0.00           C
ATOM    358  O   SER A 605      58.320  22.030  44.990  1.00  0.00           O
ATOM    359  N   LEU A 606      59.110  20.010  44.230  1.00  0.00           N
ATOM    360  HN  LEU A 606      58.880  19.150  43.800  1.00  0.00           H
ATOM    361  CA  LEU A 606      60.540  20.300  44.470  1.00  0.00           C
ATOM    362  HA  LEU A 606      60.660  20.670  45.470  1.00  0.00           H
ATOM    363  CB  LEU A 606      61.420  19.000  44.170  1.00  0.00           C
ATOM    364  HB1 LEU A 606      61.460  18.850  43.070  1.00  0.00           H
ATOM    365  HB2 LEU A 606      60.950  18.200  44.780  1.00  0.00           H
ATOM    366  CG  LEU A 606      62.880  19.160  44.660  1.00  0.00           C
ATOM    367  HG  LEU A 606      63.360  20.020  44.170  1.00  0.00           H
ATOM    368  CD1 LEU A 606      62.880  19.360  46.270  1.00  0.00           C
ATOM    369 HD11 LEU A 606      62.550  20.400  46.500  1.00  0.00           H
ATOM    370 HD12 LEU A 606      63.940  19.390  46.590  1.00  0.00           H
ATOM    371 HD13 LEU A 606      62.350  18.600  46.880  1.00  0.00           H
ATOM    372  CD2 LEU A 606      63.670  17.990  44.220  1.00  0.00           C
ATOM    373 HD21 LEU A 606      64.740  18.180  44.450  1.00  0.00           H
ATOM    374 HD22 LEU A 606      63.560  17.660  43.160  1.00  0.00           H
ATOM    375 HD23 LEU A 606      63.370  17.090  44.800  1.00  0.00           H
ATOM    376  C   LEU A 606      60.990  21.530  43.630  1.00  0.00           C
ATOM    377  O   LEU A 606      61.930  22.210  44.000  1.00  0.00           O
ATOM    378  N   GLN A 607      60.440  21.770  42.420  1.00  0.00           N
ATOM    379  HN  GLN A 607      59.670  21.200  42.120  1.00  0.00           H
ATOM    380  CA  GLN A 607      60.820  22.830  41.540  1.00  0.00           C
ATOM    381  HA  GLN A 607      61.890  22.890  41.500  1.00  0.00           H
ATOM    382  CB  GLN A 607      60.390  22.620  40.030  1.00  0.00           C
ATOM    383  HB1 GLN A 607      60.940  23.400  39.480  1.00  0.00           H
ATOM    384  HB2 GLN A 607      59.280  22.730  40.030  1.00  0.00           H
ATOM    385  CG  GLN A 607      60.670  21.230  39.310  1.00  0.00           C
ATOM    386  HG1 GLN A 607      60.890  21.420  38.240  1.00  0.00           H
ATOM    387  HG2 GLN A 607      59.750  20.630  39.230  1.00  0.00           H
ATOM    388  CD  GLN A 607      61.770  20.390  39.950  1.00  0.00           C
ATOM    389  OE1 GLN A 607      62.910  20.680  39.670  1.00  0.00           O
ATOM    390  NE2 GLN A 607      61.380  19.400  40.760  1.00  0.00           N
ATOM    391 HE21 GLN A 607      62.050  18.820  41.210  1.00  0.00           H
ATOM    392 HE22 GLN A 607      60.420  19.150  40.900  1.00  0.00           H
ATOM    393  C   GLN A 607      60.280  24.270  41.900  1.00  0.00           C
ATOM    394  O   GLN A 607      60.750  25.270  41.330  1.00  0.00           O
ATOM    395  N   CYS A 608      59.320  24.260  42.810  1.00  0.00           N
ATOM    396  HN  CYS A 608      58.890  23.380  42.970  1.00  0.00           H
ATOM    397  CA  CYS A 608      58.770  25.500  43.310  1.00  0.00           C
ATOM    398  HA  CYS A 608      59.230  26.350  42.820  1.00  0.00           H
ATOM    399  CB  CYS A 608      57.250  25.430  43.340  1.00  0.00           C
ATOM    400  HB1 CYS A 608      56.790  26.360  43.730  1.00  0.00           H
ATOM    401  HB2 CYS A 608      56.900  24.570  43.930  1.00  0.00           H
ATOM    402  SG  CYS A 608      56.600  25.160  41.640  1.00  0.00           S
ATOM    403  HG1 CYS A 608      56.870  23.860  41.720  1.00  0.00           H
ATOM    404  C   CYS A 608      59.250  25.790  44.660  1.00  0.00           C
ATOM    405  O   CYS A 608      58.830  26.770  45.230  1.00  0.00           O
ATOM    406  N   LEU A 609      60.140  24.930  45.280  1.00  0.00           N
ATOM    407  HN  LEU A 609      60.390  24.120  44.750  1.00  0.00           H
ATOM    408  CA  LEU A 609      60.490  24.960  46.670  1.00  0.00           C
ATOM    409  HA  LEU A 609      59.610  25.120  47.270  1.00  0.00           H
ATOM    410  CB  LEU A 609      61.150  23.550  47.020  1.00  0.00           C
ATOM    411  HB1 LEU A 609      62.010  23.330  46.350  1.00  0.00           H
ATOM    412  HB2 LEU A 609      60.460  22.750  46.700  1.00  0.00           H
ATOM    413  CG  LEU A 609      61.390  23.440  48.520  1.00  0.00           C
ATOM    414  HG  LEU A 609      61.860  24.400  48.820  1.00  0.00           H
ATOM    415  CD1 LEU A 609      60.010  23.230  49.420  1.00  0.00           C
ATOM    416 HD11 LEU A 609      59.420  22.410  48.980  1.00  0.00           H
ATOM    417 HD12 LEU A 609      59.310  24.100  49.370  1.00  0.00           H
ATOM    418 HD13 LEU A 609      60.400  23.130  50.460  1.00  0.00           H
ATOM    419  CD2 LEU A 609      62.210  22.290  48.920  1.00  0.00           C
ATOM    420 HD21 LEU A 609      62.720  22.420  49.890  1.00  0.00           H
ATOM    421 HD22 LEU A 609      63.040  22.110  48.210  1.00  0.00           H
ATOM    422 HD23 LEU A 609      61.540  21.400  48.900  1.00  0.00           H
ATOM    423  C   LEU A 609      61.300  26.220  47.030  1.00  0.00           C
ATOM    424  O   LEU A 609      60.920  26.860  47.970  1.00  0.00           O
ATOM    425  N   ALA A 610      62.290  26.590  46.200  1.00  0.00           N
ATOM    426  HN  ALA A 610      62.560  26.020  45.430  1.00  0.00           H
ATOM    427  CA  ALA A 610      63.100  27.810  46.360  1.00  0.00           C
ATOM    428  HA  ALA A 610      63.630  27.800  47.310  1.00  0.00           H
ATOM    429  CB  ALA A 610      64.120  27.850  45.250  1.00  0.00           C
ATOM    430  HB1 ALA A 610      64.900  27.050  45.280  1.00  0.00           H
ATOM    431  HB2 ALA A 610      64.680  28.800  45.390  1.00  0.00           H
ATOM    432  HB3 ALA A 610      63.720  27.980  44.210  1.00  0.00           H
ATOM    433  C   ALA A 610      62.250  29.110  46.340  1.00  0.00           C
ATOM    434  O   ALA A 610      62.400  30.040  47.120  1.00  0.00           O
ATOM    435  N   SER A 611      61.280  29.050  45.410  1.00  0.00           N
ATOM    436  HN  SER A 611      61.240  28.210  44.880  1.00  0.00           H
ATOM    437  CA  SER A 611      60.320  30.110  45.140  1.00  0.00           C
ATOM    438  HA  SER A 611      60.790  31.080  45.090  1.00  0.00           H
ATOM    439  CB  SER A 611      59.440  29.800  43.910  1.00  0.00           C
ATOM    440  HB1 SER A 611      58.760  28.990  44.250  1.00  0.00           H
ATOM    441  HB2 SER A 611      60.120  29.500  43.090  1.00  0.00           H
ATOM    442  OG  SER A 611      58.870  31.010  43.400  1.00  0.00           O
ATOM    443  HG1 SER A 611      59.510  31.690  43.200  1.00  0.00           H
ATOM    444  C   SER A 611      59.390  30.310  46.330  1.00  0.00           C
ATOM    445  O   SER A 611      59.280  31.460  46.830  1.00  0.00           O
ATOM    446  N   ILE A 612      58.810  29.210  46.920  1.00  0.00           N
ATOM    447  HN  ILE A 612      59.130  28.300  46.640  1.00  0.00           H
ATOM    448  CA  ILE A 612      58.150  29.250  48.170  1.00  0.00           C
ATOM    449  HA  ILE A 612      57.320  29.950  48.140  1.00  0.00           H
ATOM    450  CB  ILE A 612      57.440  27.940  48.480  1.00  0.00           C
ATOM    451  HB  ILE A 612      58.060  27.040  48.270  1.00  0.00           H
ATOM    452  CG2 ILE A 612      56.860  27.900  50.000  1.00  0.00           C
ATOM    453 HG21 ILE A 612      56.720  28.950  50.320  1.00  0.00           H
ATOM    454 HG22 ILE A 612      57.610  27.410  50.670  1.00  0.00           H
ATOM    455 HG23 ILE A 612      55.940  27.270  50.100  1.00  0.00           H
ATOM    456  CG1 ILE A 612      56.260  27.790  47.330  1.00  0.00           C
ATOM    457 HG11 ILE A 612      56.530  28.350  46.420  1.00  0.00           H
ATOM    458 HG12 ILE A 612      55.370  28.430  47.550  1.00  0.00           H
ATOM    459  CD  ILE A 612      56.000  26.320  47.050  1.00  0.00           C
ATOM    460  HD1 ILE A 612      56.790  25.810  46.450  1.00  0.00           H
ATOM    461  HD2 ILE A 612      55.050  26.270  46.470  1.00  0.00           H
ATOM    462  HD3 ILE A 612      55.910  25.710  47.980  1.00  0.00           H
ATOM    463  C   ILE A 612      58.970  29.770  49.300  1.00  0.00           C
ATOM    464  O   ILE A 612      58.450  30.520  50.150  1.00  0.00           O
ATOM    465  N   LEU A 613      60.230  29.390  49.420  1.00  0.00           N
ATOM    466  HN  LEU A 613      60.550  28.780  48.690  1.00  0.00           H
ATOM    467  CA  LEU A 613      61.160  29.810  50.480  1.00  0.00           C
ATOM    468  HA  LEU A 613      60.700  29.550  51.420  1.00  0.00           H
ATOM    469  CB  LEU A 613      62.600  29.150  50.440  1.00  0.00           C
ATOM    470  HB1 LEU A 613      63.320  29.710  51.080  1.00  0.00           H
ATOM    471  HB2 LEU A 613      62.900  29.270  49.380  1.00  0.00           H
ATOM    472  CG  LEU A 613      62.550  27.670  50.820  1.00  0.00           C
ATOM    473  HG  LEU A 613      61.740  27.170  50.260  1.00  0.00           H
ATOM    474  CD1 LEU A 613      63.800  26.910  50.310  1.00  0.00           C
ATOM    475 HD11 LEU A 613      63.930  26.920  49.210  1.00  0.00           H
ATOM    476 HD12 LEU A 613      63.510  25.870  50.590  1.00  0.00           H
ATOM    477 HD13 LEU A 613      64.760  27.250  50.760  1.00  0.00           H
ATOM    478  CD2 LEU A 613      62.260  27.300  52.330  1.00  0.00           C
ATOM    479 HD21 LEU A 613      62.160  26.200  52.450  1.00  0.00           H
ATOM    480 HD22 LEU A 613      61.310  27.750  52.710  1.00  0.00           H
ATOM    481 HD23 LEU A 613      63.110  27.680  52.940  1.00  0.00           H
ATOM    482  C   LEU A 613      61.280  31.350  50.460  1.00  0.00           C
ATOM    483  O   LEU A 613      61.260  32.070  51.500  1.00  0.00           O
ATOM    484  N   PHE A 614      61.610  31.860  49.210  1.00  0.00           N
ATOM    485  HN  PHE A 614      61.710  31.160  48.520  1.00  0.00           H
ATOM    486  CA  PHE A 614      61.800  33.270  48.810  1.00  0.00           C
ATOM    487  HA  PHE A 614      62.570  33.580  49.490  1.00  0.00           H
ATOM    488  CB  PHE A 614      62.270  33.430  47.380  1.00  0.00           C
ATOM    489  HB1 PHE A 614      61.740  32.640  46.800  1.00  0.00           H
ATOM    490  HB2 PHE A 614      63.370  33.270  47.410  1.00  0.00           H
ATOM    491  CG  PHE A 614      61.940  34.780  46.730  1.00  0.00           C
ATOM    492  CD1 PHE A 614      60.970  34.920  45.790  1.00  0.00           C
ATOM    493  HD1 PHE A 614      60.520  33.980  45.490  1.00  0.00           H
ATOM    494  CE1 PHE A 614      60.640  36.150  45.220  1.00  0.00           C
ATOM    495  HE1 PHE A 614      59.900  36.190  44.430  1.00  0.00           H
ATOM    496  CZ  PHE A 614      61.330  37.310  45.610  1.00  0.00           C
ATOM    497  HZ  PHE A 614      61.090  38.300  45.240  1.00  0.00           H
ATOM    498  CD2 PHE A 614      62.670  35.930  47.100  1.00  0.00           C
ATOM    499  HD2 PHE A 614      63.390  35.750  47.870  1.00  0.00           H
ATOM    500  CE2 PHE A 614      62.320  37.170  46.530  1.00  0.00           C
ATOM    501  HE2 PHE A 614      62.840  38.080  46.740  1.00  0.00           H
ATOM    502  C   PHE A 614      60.630  34.120  49.170  1.00  0.00           C
ATOM    503  O   PHE A 614      60.700  35.150  49.830  1.00  0.00           O
ATOM    504  N   LEU A 615      59.420  33.640  48.690  1.00  0.00           N
ATOM    505  HN  LEU A 615      59.430  32.870  48.060  1.00  0.00           H
ATOM    506  CA  LEU A 615      58.140  34.130  49.070  1.00  0.00           C
ATOM    507  HA  LEU A 615      58.260  35.180  48.850  1.00  0.00           H
ATOM    508  CB  LEU A 615      56.940  33.720  48.120  1.00  0.00           C
ATOM    509  HB1 LEU A 615      55.960  34.190  48.390  1.00  0.00           H
ATOM    510  HB2 LEU A 615      56.870  32.620  48.250  1.00  0.00           H
ATOM    511  CG  LEU A 615      57.270  34.040  46.630  1.00  0.00           C
ATOM    512  HG  LEU A 615      58.270  33.730  46.290  1.00  0.00           H
ATOM    513  CD1 LEU A 615      56.190  33.300  45.890  1.00  0.00           C
ATOM    514 HD11 LEU A 615      56.400  33.140  44.810  1.00  0.00           H
ATOM    515 HD12 LEU A 615      55.210  33.810  46.030  1.00  0.00           H
ATOM    516 HD13 LEU A 615      56.070  32.260  46.250  1.00  0.00           H
ATOM    517  CD2 LEU A 615      57.190  35.560  46.390  1.00  0.00           C
ATOM    518 HD21 LEU A 615      56.400  36.180  46.860  1.00  0.00           H
ATOM    519 HD22 LEU A 615      57.190  35.660  45.280  1.00  0.00           H
ATOM    520 HD23 LEU A 615      58.150  35.950  46.780  1.00  0.00           H
ATOM    521  C   LEU A 615      57.750  34.100  50.500  1.00  0.00           C
ATOM    522  O   LEU A 615      57.120  35.080  50.950  1.00  0.00           O
ATOM    523  N   TYR A 616      58.040  33.040  51.340  1.00  0.00           N
ATOM    524  HN  TYR A 616      58.570  32.280  50.970  1.00  0.00           H
ATOM    525  CA  TYR A 616      57.850  33.010  52.830  1.00  0.00           C
ATOM    526  HA  TYR A 616      56.840  33.370  52.860  1.00  0.00           H
ATOM    527  CB  TYR A 616      57.930  31.550  53.330  1.00  0.00           C
ATOM    528  HB1 TYR A 616      58.780  31.080  52.780  1.00  0.00           H
ATOM    529  HB2 TYR A 616      56.980  31.070  53.040  1.00  0.00           H
ATOM    530  CG  TYR A 616      58.160  31.540  54.850  1.00  0.00           C
ATOM    531  CD1 TYR A 616      57.080  31.510  55.680  1.00  0.00           C
ATOM    532  HD1 TYR A 616      56.070  31.610  55.310  1.00  0.00           H
ATOM    533  CE1 TYR A 616      57.240  31.460  57.060  1.00  0.00           C
ATOM    534  HE1 TYR A 616      56.330  31.520  57.640  1.00  0.00           H
ATOM    535  CZ  TYR A 616      58.460  31.530  57.660  1.00  0.00           C
ATOM    536  OH  TYR A 616      58.670  31.460  59.040  1.00  0.00           O
ATOM    537  HH  TYR A 616      57.800  31.350  59.430  1.00  0.00           H
ATOM    538  CD2 TYR A 616      59.480  31.620  55.480  1.00  0.00           C
ATOM    539  HD2 TYR A 616      60.370  31.680  54.870  1.00  0.00           H
ATOM    540  CE2 TYR A 616      59.650  31.490  56.850  1.00  0.00           C
ATOM    541  HE2 TYR A 616      60.640  31.440  57.270  1.00  0.00           H
ATOM    542  C   TYR A 616      58.610  34.090  53.530  1.00  0.00           C
ATOM    543  O   TYR A 616      58.100  34.880  54.300  1.00  0.00           O
ATOM    544  N   CYS A 617      59.930  34.300  53.170  1.00  0.00           N
ATOM    545  HN  CYS A 617      60.390  33.650  52.560  1.00  0.00           H
ATOM    546  CA  CYS A 617      60.750  35.400  53.620  1.00  0.00           C
ATOM    547  HA  CYS A 617      60.730  35.400  54.700  1.00  0.00           H
ATOM    548  CB  CYS A 617      62.140  35.080  53.030  1.00  0.00           C
ATOM    549  HB1 CYS A 617      62.890  35.850  53.290  1.00  0.00           H
ATOM    550  HB2 CYS A 617      62.060  34.980  51.930  1.00  0.00           H
ATOM    551  SG  CYS A 617      62.900  33.520  53.750  1.00  0.00           S
ATOM    552  HG1 CYS A 617      62.250  32.690  52.950  1.00  0.00           H
ATOM    553  C   CYS A 617      60.250  36.780  53.220  1.00  0.00           C
ATOM    554  O   CYS A 617      60.340  37.740  54.010  1.00  0.00           O
ATOM    555  N   ALA A 618      59.780  36.890  51.990  1.00  0.00           N
ATOM    556  HN  ALA A 618      59.530  36.080  51.450  1.00  0.00           H
ATOM    557  CA  ALA A 618      59.200  38.100  51.500  1.00  0.00           C
ATOM    558  HA  ALA A 618      59.820  38.920  51.830  1.00  0.00           H
ATOM    559  CB  ALA A 618      59.000  37.930  49.960  1.00  0.00           C
ATOM    560  HB1 ALA A 618      59.960  37.790  49.400  1.00  0.00           H
ATOM    561  HB2 ALA A 618      58.520  38.860  49.590  1.00  0.00           H
ATOM    562  HB3 ALA A 618      58.370  37.020  49.820  1.00  0.00           H
ATOM    563  C   ALA A 618      57.940  38.480  52.250  1.00  0.00           C
ATOM    564  O   ALA A 618      57.830  39.590  52.740  1.00  0.00           O
ATOM    565  N   CYS A 619      56.970  37.580  52.450  1.00  0.00           N
ATOM    566  HN  CYS A 619      57.160  36.660  52.110  1.00  0.00           H
ATOM    567  CA  CYS A 619      55.600  37.870  52.860  1.00  0.00           C
ATOM    568  HA  CYS A 619      55.300  38.830  52.450  1.00  0.00           H
ATOM    569  CB  CYS A 619      54.570  36.730  52.480  1.00  0.00           C
ATOM    570  HB1 CYS A 619      53.640  37.010  53.010  1.00  0.00           H
ATOM    571  HB2 CYS A 619      54.890  35.790  52.960  1.00  0.00           H
ATOM    572  SG  CYS A 619      54.290  36.520  50.650  1.00  0.00           S
ATOM    573  HG1 CYS A 619      55.460  35.900  50.590  1.00  0.00           H
ATOM    574  C   CYS A 619      55.510  38.020  54.380  1.00  0.00           C
ATOM    575  O   CYS A 619      54.580  38.650  54.830  1.00  0.00           O
ATOM    576  N   MET A 620      56.440  37.370  55.130  1.00  0.00           N
ATOM    577  HN  MET A 620      57.080  36.670  54.830  1.00  0.00           H
ATOM    578  CA  MET A 620      56.300  37.430  56.600  1.00  0.00           C
ATOM    579  HA  MET A 620      55.280  37.460  56.950  1.00  0.00           H
ATOM    580  CB  MET A 620      57.130  36.190  57.080  1.00  0.00           C
ATOM    581  HB1 MET A 620      58.110  36.380  56.610  1.00  0.00           H
ATOM    582  HB2 MET A 620      56.690  35.350  56.500  1.00  0.00           H
ATOM    583  CG  MET A 620      57.230  35.790  58.590  1.00  0.00           C
ATOM    584  HG1 MET A 620      57.260  36.670  59.280  1.00  0.00           H
ATOM    585  HG2 MET A 620      58.130  35.190  58.820  1.00  0.00           H
ATOM    586  SD  MET A 620      55.810  34.690  59.110  1.00  0.00           S
ATOM    587  CE  MET A 620      56.380  34.590  60.840  1.00  0.00           C
ATOM    588  HE1 MET A 620      57.210  33.860  60.950  1.00  0.00           H
ATOM    589  HE2 MET A 620      55.670  34.190  61.590  1.00  0.00           H
ATOM    590  HE3 MET A 620      56.810  35.540  61.210  1.00  0.00           H
ATOM    591  C   MET A 620      56.960  38.710  57.140  1.00  0.00           C
ATOM    592  O   MET A 620      56.610  39.360  58.130  1.00  0.00           O
ATOM    593  N   SER A 621      57.930  39.210  56.370  1.00  0.00           N
ATOM    594  HN  SER A 621      58.220  38.830  55.490  1.00  0.00           H
ATOM    595  CA  SER A 621      58.520  40.500  56.620  1.00  0.00           C
ATOM    596  HA  SER A 621      59.000  40.500  57.580  1.00  0.00           H
ATOM    597  CB  SER A 621      59.630  40.790  55.560  1.00  0.00           C
ATOM    598  HB1 SER A 621      60.110  41.780  55.630  1.00  0.00           H
ATOM    599  HB2 SER A 621      59.330  40.630  54.510  1.00  0.00           H
ATOM    600  OG  SER A 621      60.710  39.860  55.770  1.00  0.00           O
ATOM    601  HG1 SER A 621      60.690  39.230  55.050  1.00  0.00           H
ATOM    602  C   SER A 621      57.660  41.730  56.750  1.00  0.00           C
ATOM    603  O   SER A 621      57.730  42.320  57.830  1.00  0.00           O
ATOM    604  N   PRO A 622      56.830  42.260  55.820  1.00  0.00           N
ATOM    605  CD  PRO A 622      56.570  41.650  54.590  1.00  0.00           C
ATOM    606  HD1 PRO A 622      56.230  40.610  54.790  1.00  0.00           H
ATOM    607  HD2 PRO A 622      57.490  41.720  53.960  1.00  0.00           H
ATOM    608  CA  PRO A 622      55.980  43.420  56.050  1.00  0.00           C
ATOM    609  HA  PRO A 622      56.530  44.290  56.380  1.00  0.00           H
ATOM    610  CB  PRO A 622      55.230  43.690  54.710  1.00  0.00           C
ATOM    611  HB1 PRO A 622      55.850  44.470  54.210  1.00  0.00           H
ATOM    612  HB2 PRO A 622      54.200  44.070  54.860  1.00  0.00           H
ATOM    613  CG  PRO A 622      55.430  42.430  53.900  1.00  0.00           C
ATOM    614  HG1 PRO A 622      54.470  41.870  54.010  1.00  0.00           H
ATOM    615  HG2 PRO A 622      55.550  42.580  52.800  1.00  0.00           H
ATOM    616  C   PRO A 622      54.940  43.120  57.150  1.00  0.00           C
ATOM    617  O   PRO A 622      54.670  44.020  57.940  1.00  0.00           O
ATOM    618  N   VAL A 623      54.320  41.950  57.290  1.00  0.00           N
ATOM    619  HN  VAL A 623      54.680  41.250  56.690  1.00  0.00           H
ATOM    620  CA  VAL A 623      53.250  41.620  58.310  1.00  0.00           C
ATOM    621  HA  VAL A 623      52.420  42.300  58.180  1.00  0.00           H
ATOM    622  CB  VAL A 623      52.590  40.240  57.880  1.00  0.00           C
ATOM    623  HB  VAL A 623      53.340  39.420  57.920  1.00  0.00           H
ATOM    624  CG1 VAL A 623      51.430  39.980  58.880  1.00  0.00           C
ATOM    625 HG11 VAL A 623      50.890  40.910  59.170  1.00  0.00           H
ATOM    626 HG12 VAL A 623      51.820  39.420  59.750  1.00  0.00           H
ATOM    627 HG13 VAL A 623      50.690  39.320  58.390  1.00  0.00           H
ATOM    628  CG2 VAL A 623      52.070  40.390  56.440  1.00  0.00           C
ATOM    629 HG21 VAL A 623      51.620  39.400  56.190  1.00  0.00           H
ATOM    630 HG22 VAL A 623      52.820  40.490  55.620  1.00  0.00           H
ATOM    631 HG23 VAL A 623      51.300  41.190  56.340  1.00  0.00           H
ATOM    632  C   VAL A 623      53.720  41.660  59.790  1.00  0.00           C
ATOM    633  O   VAL A 623      53.050  42.150  60.640  1.00  0.00           O
ATOM    634  N   ILE A 624      54.880  41.110  60.100  1.00  0.00           N
ATOM    635  HN  ILE A 624      55.350  40.700  59.330  1.00  0.00           H
ATOM    636  CA  ILE A 624      55.410  41.090  61.510  1.00  0.00           C
ATOM    637  HA  ILE A 624      54.540  40.940  62.130  1.00  0.00           H
ATOM    638  CB  ILE A 624      56.430  39.990  61.650  1.00  0.00           C
ATOM    639  HB  ILE A 624      57.320  40.220  61.010  1.00  0.00           H
ATOM    640  CG2 ILE A 624      56.880  39.910  63.110  1.00  0.00           C
ATOM    641 HG21 ILE A 624      57.860  39.410  63.230  1.00  0.00           H
ATOM    642 HG22 ILE A 624      56.120  39.430  63.780  1.00  0.00           H
ATOM    643 HG23 ILE A 624      57.080  40.900  63.560  1.00  0.00           H
ATOM    644  CG1 ILE A 624      55.900  38.580  61.150  1.00  0.00           C
ATOM    645 HG11 ILE A 624      56.810  37.940  61.220  1.00  0.00           H
ATOM    646 HG12 ILE A 624      55.620  38.680  60.090  1.00  0.00           H
ATOM    647  CD  ILE A 624      54.680  37.970  61.850  1.00  0.00           C
ATOM    648  HD1 ILE A 624      54.450  37.010  61.340  1.00  0.00           H
ATOM    649  HD2 ILE A 624      53.790  38.620  61.760  1.00  0.00           H
ATOM    650  HD3 ILE A 624      54.850  37.710  62.920  1.00  0.00           H
ATOM    651  C   ILE A 624      55.910  42.520  61.870  1.00  0.00           C
ATOM    652  O   ILE A 624      55.790  42.960  63.010  1.00  0.00           O
ATOM    653  N   THR A 625      56.490  43.270  60.940  1.00  0.00           N
ATOM    654  HN  THR A 625      56.660  42.760  60.100  1.00  0.00           H
ATOM    655  CA  THR A 625      56.820  44.650  61.090  1.00  0.00           C
ATOM    656  HA  THR A 625      57.360  44.760  62.040  1.00  0.00           H
ATOM    657  CB  THR A 625      57.510  45.280  59.850  1.00  0.00           C
ATOM    658  HB  THR A 625      56.750  45.390  59.050  1.00  0.00           H
ATOM    659  OG1 THR A 625      58.630  44.540  59.360  1.00  0.00           O
ATOM    660  HG1 THR A 625      58.290  43.680  59.100  1.00  0.00           H
ATOM    661  CG2 THR A 625      58.130  46.680  60.080  1.00  0.00           C
ATOM    662 HG21 THR A 625      57.400  47.430  60.450  1.00  0.00           H
ATOM    663 HG22 THR A 625      58.510  46.960  59.070  1.00  0.00           H
ATOM    664 HG23 THR A 625      58.960  46.610  60.820  1.00  0.00           H
ATOM    665  C   THR A 625      55.670  45.530  61.360  1.00  0.00           C
ATOM    666  O   THR A 625      55.620  46.230  62.340  1.00  0.00           O
ATOM    667  N   PHE A 626      54.640  45.480  60.460  1.00  0.00           N
ATOM    668  HN  PHE A 626      54.650  45.020  59.580  1.00  0.00           H
ATOM    669  CA  PHE A 626      53.360  46.190  60.620  1.00  0.00           C
ATOM    670  HA  PHE A 626      53.610  47.220  60.770  1.00  0.00           H
ATOM    671  CB  PHE A 626      52.460  45.920  59.370  1.00  0.00           C
ATOM    672  HB1 PHE A 626      51.440  46.330  59.540  1.00  0.00           H
ATOM    673  HB2 PHE A 626      52.410  44.830  59.170  1.00  0.00           H
ATOM    674  CG  PHE A 626      52.880  46.570  58.060  1.00  0.00           C
ATOM    675  CD1 PHE A 626      52.240  46.270  56.850  1.00  0.00           C
ATOM    676  HD1 PHE A 626      51.530  45.460  56.820  1.00  0.00           H
ATOM    677  CE1 PHE A 626      52.580  46.910  55.710  1.00  0.00           C
ATOM    678  HE1 PHE A 626      52.190  46.740  54.710  1.00  0.00           H
ATOM    679  CZ  PHE A 626      53.510  47.930  55.680  1.00  0.00           C
ATOM    680  HZ  PHE A 626      53.770  48.410  54.750  1.00  0.00           H
ATOM    681  CD2 PHE A 626      53.870  47.560  58.090  1.00  0.00           C
ATOM    682  HD2 PHE A 626      54.450  47.720  58.990  1.00  0.00           H
ATOM    683  CE2 PHE A 626      54.080  48.300  56.910  1.00  0.00           C
ATOM    684  HE2 PHE A 626      54.870  49.040  56.900  1.00  0.00           H
ATOM    685  C   PHE A 626      52.600  45.760  61.870  1.00  0.00           C
ATOM    686  O   PHE A 626      52.000  46.630  62.480  1.00  0.00           O
ATOM    687  N   GLY A 627      52.410  44.460  62.150  1.00  0.00           N
ATOM    688  HN  GLY A 627      52.900  43.770  61.610  1.00  0.00           H
ATOM    689  CA  GLY A 627      51.680  44.110  63.260  1.00  0.00           C
ATOM    690  HA1 GLY A 627      51.550  43.040  63.280  1.00  0.00           H
ATOM    691  HA2 GLY A 627      50.720  44.570  63.070  1.00  0.00           H
ATOM    692  C   GLY A 627      52.250  44.500  64.590  1.00  0.00           C
ATOM    693  O   GLY A 627      51.610  44.850  65.610  1.00  0.00           O
ATOM    694  N   GLY A 628      53.600  44.430  64.670  1.00  0.00           N
ATOM    695  HN  GLY A 628      54.100  44.100  63.880  1.00  0.00           H
ATOM    696  CA  GLY A 628      54.320  44.900  65.910  1.00  0.00           C
ATOM    697  HA1 GLY A 628      55.380  44.660  65.870  1.00  0.00           H
ATOM    698  HA2 GLY A 628      53.780  44.410  66.710  1.00  0.00           H
ATOM    699  C   GLY A 628      54.290  46.360  66.080  1.00  0.00           C
ATOM    700  O   GLY A 628      53.900  46.860  67.140  1.00  0.00           O
ATOM    701  N   LEU A 629      54.650  47.150  65.060  1.00  0.00           N
ATOM    702  HN  LEU A 629      54.970  46.670  64.250  1.00  0.00           H
ATOM    703  CA  LEU A 629      54.620  48.590  64.990  1.00  0.00           C
ATOM    704  HA  LEU A 629      55.250  48.920  65.790  1.00  0.00           H
ATOM    705  CB  LEU A 629      55.000  49.090  63.560  1.00  0.00           C
ATOM    706  HB1 LEU A 629      54.780  50.190  63.570  1.00  0.00           H
ATOM    707  HB2 LEU A 629      54.410  48.560  62.770  1.00  0.00           H
ATOM    708  CG  LEU A 629      56.510  49.100  63.240  1.00  0.00           C
ATOM    709  HG  LEU A 629      56.870  48.050  63.280  1.00  0.00           H
ATOM    710  CD1 LEU A 629      56.680  49.690  61.830  1.00  0.00           C
ATOM    711 HD11 LEU A 629      57.760  49.590  61.570  1.00  0.00           H
ATOM    712 HD12 LEU A 629      56.410  50.770  61.850  1.00  0.00           H
ATOM    713 HD13 LEU A 629      56.030  49.190  61.080  1.00  0.00           H
ATOM    714  CD2 LEU A 629      57.300  49.860  64.230  1.00  0.00           C
ATOM    715 HD21 LEU A 629      56.820  50.820  64.470  1.00  0.00           H
ATOM    716 HD22 LEU A 629      58.360  50.000  63.930  1.00  0.00           H
ATOM    717 HD23 LEU A 629      57.230  49.270  65.180  1.00  0.00           H
ATOM    718  C   LEU A 629      53.240  49.210  65.280  1.00  0.00           C
ATOM    719  O   LEU A 629      53.170  50.180  66.030  1.00  0.00           O
ATOM    720  N   LEU A 630      52.160  48.700  64.720  1.00  0.00           N
ATOM    721  HN  LEU A 630      52.200  48.090  63.930  1.00  0.00           H
ATOM    722  CA  LEU A 630      50.830  49.210  65.010  1.00  0.00           C
ATOM    723  HA  LEU A 630      50.870  50.250  65.310  1.00  0.00           H
ATOM    724  CB  LEU A 630      50.020  49.240  63.710  1.00  0.00           C
ATOM    725  HB1 LEU A 630      49.750  48.230  63.370  1.00  0.00           H
ATOM    726  HB2 LEU A 630      50.640  49.750  62.940  1.00  0.00           H
ATOM    727  CG  LEU A 630      48.650  49.950  63.780  1.00  0.00           C
ATOM    728  HG  LEU A 630      48.060  49.370  64.520  1.00  0.00           H
ATOM    729  CD1 LEU A 630      48.860  51.460  64.040  1.00  0.00           C
ATOM    730 HD11 LEU A 630      49.320  51.620  65.040  1.00  0.00           H
ATOM    731 HD12 LEU A 630      47.870  51.980  64.000  1.00  0.00           H
ATOM    732 HD13 LEU A 630      49.500  51.900  63.250  1.00  0.00           H
ATOM    733  CD2 LEU A 630      47.820  49.810  62.500  1.00  0.00           C
ATOM    734 HD21 LEU A 630      48.190  50.590  61.790  1.00  0.00           H
ATOM    735 HD22 LEU A 630      46.720  49.880  62.600  1.00  0.00           H
ATOM    736 HD23 LEU A 630      48.120  48.860  62.010  1.00  0.00           H
ATOM    737  C   LEU A 630      50.130  48.620  66.240  1.00  0.00           C
ATOM    738  O   LEU A 630      49.150  49.130  66.770  1.00  0.00           O
ATOM    739  N   GLY A 631      50.730  47.530  66.710  1.00  0.00           N
ATOM    740  HN  GLY A 631      51.490  47.100  66.210  1.00  0.00           H
ATOM    741  CA  GLY A 631      50.540  47.040  68.050  1.00  0.00           C
ATOM    742  HA1 GLY A 631      51.320  46.290  68.080  1.00  0.00           H
ATOM    743  HA2 GLY A 631      49.520  46.760  68.260  1.00  0.00           H
ATOM    744  C   GLY A 631      50.900  48.010  69.060  1.00  0.00           C
ATOM    745  O   GLY A 631      50.030  48.550  69.800  1.00  0.00           O
ATOM    746  N   GLU A 632      52.150  48.460  69.080  1.00  0.00           N
ATOM    747  HN  GLU A 632      52.850  48.170  68.450  1.00  0.00           H
ATOM    748  CA  GLU A 632      52.600  49.560  69.970  1.00  0.00           C
ATOM    749  HA  GLU A 632      52.450  49.170  70.970  1.00  0.00           H
ATOM    750  CB  GLU A 632      54.100  50.010  69.850  1.00  0.00           C
ATOM    751  HB1 GLU A 632      54.370  50.840  70.530  1.00  0.00           H
ATOM    752  HB2 GLU A 632      54.310  50.300  68.800  1.00  0.00           H
ATOM    753  CG  GLU A 632      55.140  48.950  70.120  1.00  0.00           C
ATOM    754  HG1 GLU A 632      56.130  49.210  69.680  1.00  0.00           H
ATOM    755  HG2 GLU A 632      54.790  48.010  69.650  1.00  0.00           H
ATOM    756  CD  GLU A 632      55.310  48.790  71.640  1.00  0.00           C
ATOM    757  OE1 GLU A 632      54.520  47.940  72.140  1.00  0.00           O
ATOM    758  OE2 GLU A 632      56.180  49.510  72.190  1.00  0.00           O
ATOM    759  C   GLU A 632      51.840  50.810  69.980  1.00  0.00           C
ATOM    760  O   GLU A 632      51.610  51.440  70.980  1.00  0.00           O
ATOM    761  N   ALA A 633      51.490  51.340  68.730  1.00  0.00           N
ATOM    762  HN  ALA A 633      51.680  50.890  67.860  1.00  0.00           H
ATOM    763  CA  ALA A 633      51.090  52.680  68.560  1.00  0.00           C
ATOM    764  HA  ALA A 633      51.500  53.280  69.360  1.00  0.00           H
ATOM    765  CB  ALA A 633      51.620  53.240  67.210  1.00  0.00           C
ATOM    766  HB1 ALA A 633      51.200  54.250  66.950  1.00  0.00           H
ATOM    767  HB2 ALA A 633      51.150  52.610  66.410  1.00  0.00           H
ATOM    768  HB3 ALA A 633      52.730  53.200  67.110  1.00  0.00           H
ATOM    769  C   ALA A 633      49.580  52.770  68.580  1.00  0.00           C
ATOM    770  O   ALA A 633      49.020  53.860  68.650  1.00  0.00           O
ATOM    771  N   THR A 634      48.830  51.680  68.710  1.00  0.00           N
ATOM    772  HN  THR A 634      49.250  50.770  68.740  1.00  0.00           H
ATOM    773  CA  THR A 634      47.440  51.600  69.190  1.00  0.00           C
ATOM    774  HA  THR A 634      47.020  52.600  69.170  1.00  0.00           H
ATOM    775  CB  THR A 634      46.510  50.700  68.430  1.00  0.00           C
ATOM    776  HB  THR A 634      45.460  50.700  68.800  1.00  0.00           H
ATOM    777  OG1 THR A 634      47.060  49.420  68.440  1.00  0.00           O
ATOM    778  HG1 THR A 634      47.730  49.360  67.770  1.00  0.00           H
ATOM    779  CG2 THR A 634      46.270  51.080  67.010  1.00  0.00           C
ATOM    780 HG21 THR A 634      45.750  52.060  66.930  1.00  0.00           H
ATOM    781 HG22 THR A 634      45.620  50.300  66.560  1.00  0.00           H
ATOM    782 HG23 THR A 634      47.260  51.180  66.490  1.00  0.00           H
ATOM    783  C   THR A 634      47.340  51.280  70.670  1.00  0.00           C
ATOM    784  O   THR A 634      46.270  51.140  71.240  1.00  0.00           O
ATOM    785  N   GLU A 635      48.540  51.080  71.210  1.00  0.00           N
ATOM    786  HN  GLU A 635      49.420  51.090  70.750  1.00  0.00           H
ATOM    787  CA  GLU A 635      48.730  51.060  72.660  1.00  0.00           C
ATOM    788  HA  GLU A 635      49.770  50.810  72.810  1.00  0.00           H
ATOM    789  CB  GLU A 635      48.560  52.510  73.320  1.00  0.00           C
ATOM    790  HB1 GLU A 635      49.060  52.480  74.320  1.00  0.00           H
ATOM    791  HB2 GLU A 635      47.530  52.920  73.280  1.00  0.00           H
ATOM    792  CG  GLU A 635      49.290  53.540  72.390  1.00  0.00           C
ATOM    793  HG1 GLU A 635      48.890  53.550  71.350  1.00  0.00           H
ATOM    794  HG2 GLU A 635      50.370  53.330  72.260  1.00  0.00           H
ATOM    795  CD  GLU A 635      49.330  54.980  73.010  1.00  0.00           C
ATOM    796  OE1 GLU A 635      50.400  55.390  73.500  1.00  0.00           O
ATOM    797  OE2 GLU A 635      48.290  55.620  72.880  1.00  0.00           O
ATOM    798  C   GLU A 635      48.150  49.820  73.390  1.00  0.00           C
ATOM    799  O   GLU A 635      47.720  49.910  74.520  1.00  0.00           O
ATOM    800  N   GLY A 636      48.200  48.700  72.680  1.00  0.00           N
ATOM    801  HN  GLY A 636      48.520  48.700  71.740  1.00  0.00           H
ATOM    802  CA  GLY A 636      48.010  47.340  73.220  1.00  0.00           C
ATOM    803  HA1 GLY A 636      47.990  47.320  74.300  1.00  0.00           H
ATOM    804  HA2 GLY A 636      48.890  46.820  72.880  1.00  0.00           H
ATOM    805  C   GLY A 636      46.780  46.730  72.690  1.00  0.00           C
ATOM    806  O   GLY A 636      46.150  45.810  73.210  1.00  0.00           O
ATOM    807  N   ARG A 637      46.350  47.250  71.500  1.00  0.00           N
ATOM    808  HN  ARG A 637      46.790  48.080  71.150  1.00  0.00           H
ATOM    809  CA  ARG A 637      45.070  46.940  70.920  1.00  0.00           C
ATOM    810  HA  ARG A 637      44.520  46.300  71.590  1.00  0.00           H
ATOM    811  CB  ARG A 637      44.120  48.190  70.630  1.00  0.00           C
ATOM    812  HB1 ARG A 637      43.240  47.860  70.050  1.00  0.00           H
ATOM    813  HB2 ARG A 637      44.690  48.990  70.100  1.00  0.00           H
ATOM    814  CG  ARG A 637      43.600  48.900  71.930  1.00  0.00           C
ATOM    815  HG1 ARG A 637      44.430  49.110  72.630  1.00  0.00           H
ATOM    816  HG2 ARG A 637      42.930  48.190  72.440  1.00  0.00           H
ATOM    817  CD  ARG A 637      42.910  50.260  71.550  1.00  0.00           C
ATOM    818  HD1 ARG A 637      42.060  49.980  70.900  1.00  0.00           H
ATOM    819  HD2 ARG A 637      43.590  50.960  71.040  1.00  0.00           H
ATOM    820  NE  ARG A 637      42.280  50.950  72.770  1.00  0.00           N
ATOM    821  HE  ARG A 637      41.290  50.930  72.900  1.00  0.00           H
ATOM    822  CZ  ARG A 637      43.000  51.500  73.720  1.00  0.00           C
ATOM    823  NH1 ARG A 637      44.280  51.680  73.550  1.00  0.00           N
ATOM    824 HH11 ARG A 637      44.900  51.970  74.270  1.00  0.00           H
ATOM    825 HH12 ARG A 637      44.740  51.610  72.660  1.00  0.00           H
ATOM    826  NH2 ARG A 637      42.390  51.810  74.830  1.00  0.00           N
ATOM    827 HH21 ARG A 637      41.410  52.010  74.810  1.00  0.00           H
ATOM    828 HH22 ARG A 637      42.930  52.190  75.580  1.00  0.00           H
ATOM    829  C   ARG A 637      45.200  45.940  69.700  1.00  0.00           C
ATOM    830  O   ARG A 637      44.190  45.350  69.310  1.00  0.00           O
ATOM    831  N   LEU A 638      46.420  45.770  69.230  1.00  0.00           N
ATOM    832  HN  LEU A 638      47.240  46.160  69.640  1.00  0.00           H
ATOM    833  CA  LEU A 638      46.800  44.990  68.060  1.00  0.00           C
ATOM    834  HA  LEU A 638      46.180  44.110  68.060  1.00  0.00           H
ATOM    835  CB  LEU A 638      46.750  45.820  66.740  1.00  0.00           C
ATOM    836  HB1 LEU A 638      47.440  46.680  66.830  1.00  0.00           H
ATOM    837  HB2 LEU A 638      45.700  46.190  66.740  1.00  0.00           H
ATOM    838  CG  LEU A 638      47.040  45.060  65.440  1.00  0.00           C
ATOM    839  HG  LEU A 638      48.080  44.680  65.330  1.00  0.00           H
ATOM    840  CD1 LEU A 638      46.140  43.880  65.120  1.00  0.00           C
ATOM    841 HD11 LEU A 638      46.480  43.510  64.120  1.00  0.00           H
ATOM    842 HD12 LEU A 638      45.120  44.320  65.190  1.00  0.00           H
ATOM    843 HD13 LEU A 638      46.160  42.980  65.770  1.00  0.00           H
ATOM    844  CD2 LEU A 638      46.950  46.020  64.190  1.00  0.00           C
ATOM    845 HD21 LEU A 638      47.180  45.490  63.250  1.00  0.00           H
ATOM    846 HD22 LEU A 638      47.710  46.820  64.300  1.00  0.00           H
ATOM    847 HD23 LEU A 638      45.950  46.480  63.990  1.00  0.00           H
ATOM    848  C   LEU A 638      48.150  44.380  68.430  1.00  0.00           C
ATOM    849  O   LEU A 638      48.850  44.860  69.320  1.00  0.00           O
ATOM    850  N   SER A 639      48.560  43.390  67.710  1.00  0.00           N
ATOM    851  HN  SER A 639      47.940  42.920  67.090  1.00  0.00           H
ATOM    852  CA  SER A 639      49.910  42.760  67.960  1.00  0.00           C
ATOM    853  HA  SER A 639      50.620  43.570  68.030  1.00  0.00           H
ATOM    854  CB  SER A 639      49.890  41.740  69.140  1.00  0.00           C
ATOM    855  HB1 SER A 639      49.590  42.340  70.030  1.00  0.00           H
ATOM    856  HB2 SER A 639      50.830  41.210  69.420  1.00  0.00           H
ATOM    857  OG  SER A 639      48.830  40.790  69.010  1.00  0.00           O
ATOM    858  HG1 SER A 639      48.040  41.310  68.810  1.00  0.00           H
ATOM    859  C   SER A 639      50.250  41.850  66.740  1.00  0.00           C
ATOM    860  O   SER A 639      49.350  41.560  65.970  1.00  0.00           O
ATOM    861  N   ALA A 640      51.540  41.450  66.620  1.00  0.00           N
ATOM    862  HN  ALA A 640      52.210  42.020  67.110  1.00  0.00           H
ATOM    863  CA  ALA A 640      52.040  40.740  65.450  1.00  0.00           C
ATOM    864  HA  ALA A 640      51.690  41.270  64.570  1.00  0.00           H
ATOM    865  CB  ALA A 640      53.580  40.690  65.550  1.00  0.00           C
ATOM    866  HB1 ALA A 640      53.930  40.160  64.640  1.00  0.00           H
ATOM    867  HB2 ALA A 640      53.860  40.150  66.480  1.00  0.00           H
ATOM    868  HB3 ALA A 640      53.990  41.710  65.670  1.00  0.00           H
ATOM    869  C   ALA A 640      51.440  39.380  65.250  1.00  0.00           C
ATOM    870  O   ALA A 640      51.430  38.780  64.170  1.00  0.00           O
ATOM    871  N   ILE A 641      50.840  38.760  66.310  1.00  0.00           N
ATOM    872  HN  ILE A 641      50.760  39.310  67.140  1.00  0.00           H
ATOM    873  CA  ILE A 641      50.300  37.380  66.260  1.00  0.00           C
ATOM    874  HA  ILE A 641      50.900  36.790  65.570  1.00  0.00           H
ATOM    875  CB  ILE A 641      50.310  36.760  67.670  1.00  0.00           C
ATOM    876  HB  ILE A 641      51.350  36.850  68.040  1.00  0.00           H
ATOM    877  CG2 ILE A 641      49.350  37.420  68.610  1.00  0.00           C
ATOM    878 HG21 ILE A 641      49.530  38.520  68.680  1.00  0.00           H
ATOM    879 HG22 ILE A 641      49.500  36.990  69.620  1.00  0.00           H
ATOM    880 HG23 ILE A 641      48.270  37.240  68.400  1.00  0.00           H
ATOM    881  CG1 ILE A 641      50.020  35.210  67.530  1.00  0.00           C
ATOM    882 HG11 ILE A 641      50.690  34.820  66.740  1.00  0.00           H
ATOM    883 HG12 ILE A 641      48.970  35.190  67.180  1.00  0.00           H
ATOM    884  CD  ILE A 641      50.180  34.390  68.810  1.00  0.00           C
ATOM    885  HD1 ILE A 641      49.630  34.740  69.700  1.00  0.00           H
ATOM    886  HD2 ILE A 641      51.270  34.460  69.010  1.00  0.00           H
ATOM    887  HD3 ILE A 641      49.920  33.320  68.610  1.00  0.00           H
ATOM    888  C   ILE A 641      48.880  37.490  65.660  1.00  0.00           C
ATOM    889  O   ILE A 641      48.530  36.650  64.850  1.00  0.00           O
ATOM    890  N   GLU A 642      48.070  38.530  65.940  1.00  0.00           N
ATOM    891  HN  GLU A 642      48.500  39.220  66.510  1.00  0.00           H
ATOM    892  CA  GLU A 642      46.840  38.860  65.270  1.00  0.00           C
ATOM    893  HA  GLU A 642      45.990  38.200  65.360  1.00  0.00           H
ATOM    894  CB  GLU A 642      46.370  40.180  65.940  1.00  0.00           C
ATOM    895  HB1 GLU A 642      45.590  40.680  65.320  1.00  0.00           H
ATOM    896  HB2 GLU A 642      47.180  40.950  66.020  1.00  0.00           H
ATOM    897  CG  GLU A 642      45.840  39.940  67.360  1.00  0.00           C
ATOM    898  HG1 GLU A 642      46.560  39.360  67.980  1.00  0.00           H
ATOM    899  HG2 GLU A 642      44.900  39.350  67.400  1.00  0.00           H
ATOM    900  CD  GLU A 642      45.500  41.290  68.020  1.00  0.00           C
ATOM    901  OE1 GLU A 642      46.390  41.860  68.770  1.00  0.00           O
ATOM    902  OE2 GLU A 642      44.370  41.770  67.760  1.00  0.00           O
ATOM    903  C   GLU A 642      47.080  39.080  63.830  1.00  0.00           C
ATOM    904  O   GLU A 642      46.370  38.640  62.960  1.00  0.00           O
ATOM    905  N   SER A 643      48.100  39.880  63.500  1.00  0.00           N
ATOM    906  HN  SER A 643      48.680  40.340  64.160  1.00  0.00           H
ATOM    907  CA  SER A 643      48.490  40.200  62.170  1.00  0.00           C
ATOM    908  HA  SER A 643      47.540  40.510  61.760  1.00  0.00           H
ATOM    909  CB  SER A 643      49.670  41.220  62.160  1.00  0.00           C
ATOM    910  HB1 SER A 643      50.040  41.250  61.120  1.00  0.00           H
ATOM    911  HB2 SER A 643      50.400  40.770  62.870  1.00  0.00           H
ATOM    912  OG  SER A 643      49.210  42.490  62.600  1.00  0.00           O
ATOM    913  HG1 SER A 643      48.620  42.710  61.880  1.00  0.00           H
ATOM    914  C   SER A 643      48.870  38.930  61.320  1.00  0.00           C
ATOM    915  O   SER A 643      48.350  38.710  60.230  1.00  0.00           O
ATOM    916  N   LEU A 644      49.750  38.170  61.980  1.00  0.00           N
ATOM    917  HN  LEU A 644      50.010  38.360  62.910  1.00  0.00           H
ATOM    918  CA  LEU A 644      50.210  36.880  61.420  1.00  0.00           C
ATOM    919  HA  LEU A 644      50.500  37.200  60.430  1.00  0.00           H
ATOM    920  CB  LEU A 644      51.370  36.350  62.280  1.00  0.00           C
ATOM    921  HB1 LEU A 644      51.050  36.180  63.340  1.00  0.00           H
ATOM    922  HB2 LEU A 644      52.080  37.190  62.250  1.00  0.00           H
ATOM    923  CG  LEU A 644      51.950  35.030  61.740  1.00  0.00           C
ATOM    924  HG  LEU A 644      51.220  34.190  61.690  1.00  0.00           H
ATOM    925  CD1 LEU A 644      52.480  35.210  60.240  1.00  0.00           C
ATOM    926 HD11 LEU A 644      52.780  34.280  59.720  1.00  0.00           H
ATOM    927 HD12 LEU A 644      53.340  35.900  60.310  1.00  0.00           H
ATOM    928 HD13 LEU A 644      51.650  35.580  59.600  1.00  0.00           H
ATOM    929  CD2 LEU A 644      52.990  34.620  62.800  1.00  0.00           C
ATOM    930 HD21 LEU A 644      52.550  34.700  63.820  1.00  0.00           H
ATOM    931 HD22 LEU A 644      53.820  35.340  62.800  1.00  0.00           H
ATOM    932 HD23 LEU A 644      53.330  33.570  62.660  1.00  0.00           H
ATOM    933  C   LEU A 644      49.110  35.830  61.220  1.00  0.00           C
ATOM    934  O   LEU A 644      49.050  35.230  60.120  1.00  0.00           O
ATOM    935  N   PHE A 645      48.130  35.600  62.130  1.00  0.00           N
ATOM    936  HN  PHE A 645      48.220  36.130  62.960  1.00  0.00           H
ATOM    937  CA  PHE A 645      46.950  34.780  61.960  1.00  0.00           C
ATOM    938  HA  PHE A 645      47.260  33.850  61.500  1.00  0.00           H
ATOM    939  CB  PHE A 645      46.430  34.470  63.320  1.00  0.00           C
ATOM    940  HB1 PHE A 645      46.540  35.320  64.030  1.00  0.00           H
ATOM    941  HB2 PHE A 645      46.950  33.630  63.830  1.00  0.00           H
ATOM    942  CG  PHE A 645      45.040  34.060  63.430  1.00  0.00           C
ATOM    943  CD1 PHE A 645      44.470  32.940  62.810  1.00  0.00           C
ATOM    944  HD1 PHE A 645      45.020  32.340  62.080  1.00  0.00           H
ATOM    945  CE1 PHE A 645      43.190  32.490  63.100  1.00  0.00           C
ATOM    946  HE1 PHE A 645      42.750  31.620  62.660  1.00  0.00           H
ATOM    947  CZ  PHE A 645      42.340  33.220  64.020  1.00  0.00           C
ATOM    948  HZ  PHE A 645      41.350  32.830  64.190  1.00  0.00           H
ATOM    949  CD2 PHE A 645      44.090  34.850  64.280  1.00  0.00           C
ATOM    950  HD2 PHE A 645      44.550  35.730  64.710  1.00  0.00           H
ATOM    951  CE2 PHE A 645      42.810  34.420  64.560  1.00  0.00           C
ATOM    952  HE2 PHE A 645      42.180  35.050  65.160  1.00  0.00           H
ATOM    953  C   PHE A 645      45.900  35.400  60.990  1.00  0.00           C
ATOM    954  O   PHE A 645      45.390  34.740  60.060  1.00  0.00           O
ATOM    955  N   GLY A 646      45.570  36.700  61.060  1.00  0.00           N
ATOM    956  HN  GLY A 646      45.990  37.350  61.710  1.00  0.00           H
ATOM    957  CA  GLY A 646      44.710  37.350  60.050  1.00  0.00           C
ATOM    958  HA1 GLY A 646      44.670  38.410  60.280  1.00  0.00           H
ATOM    959  HA2 GLY A 646      43.780  36.850  59.870  1.00  0.00           H
ATOM    960  C   GLY A 646      45.250  37.270  58.620  1.00  0.00           C
ATOM    961  O   GLY A 646      44.540  36.860  57.740  1.00  0.00           O
ATOM    962  N   ALA A 647      46.530  37.590  58.340  1.00  0.00           N
ATOM    963  HN  ALA A 647      47.120  37.840  59.090  1.00  0.00           H
ATOM    964  CA  ALA A 647      47.080  37.200  56.980  1.00  0.00           C
ATOM    965  HA  ALA A 647      46.560  37.740  56.210  1.00  0.00           H
ATOM    966  CB  ALA A 647      48.520  37.650  56.830  1.00  0.00           C
ATOM    967  HB1 ALA A 647      49.220  37.360  57.650  1.00  0.00           H
ATOM    968  HB2 ALA A 647      48.620  38.760  56.820  1.00  0.00           H
ATOM    969  HB3 ALA A 647      48.960  37.360  55.860  1.00  0.00           H
ATOM    970  C   ALA A 647      47.090  35.650  56.630  1.00  0.00           C
ATOM    971  O   ALA A 647      46.800  35.370  55.440  1.00  0.00           O
ATOM    972  N   SER A 648      47.460  34.760  57.560  1.00  0.00           N
ATOM    973  HN  SER A 648      47.790  35.040  58.460  1.00  0.00           H
ATOM    974  CA  SER A 648      47.450  33.360  57.320  1.00  0.00           C
ATOM    975  HA  SER A 648      47.950  33.160  56.380  1.00  0.00           H
ATOM    976  CB  SER A 648      48.130  32.580  58.350  1.00  0.00           C
ATOM    977  HB1 SER A 648      48.200  31.520  58.030  1.00  0.00           H
ATOM    978  HB2 SER A 648      47.600  32.630  59.320  1.00  0.00           H
ATOM    979  OG  SER A 648      49.500  32.960  58.660  1.00  0.00           O
ATOM    980  HG1 SER A 648      49.420  33.820  59.080  1.00  0.00           H
ATOM    981  C   SER A 648      46.070  32.750  57.120  1.00  0.00           C
ATOM    982  O   SER A 648      45.890  31.900  56.220  1.00  0.00           O
ATOM    983  N   LEU A 649      45.020  33.120  57.890  1.00  0.00           N
ATOM    984  HN  LEU A 649      45.220  33.810  58.580  1.00  0.00           H
ATOM    985  CA  LEU A 649      43.630  32.630  57.810  1.00  0.00           C
ATOM    986  HA  LEU A 649      43.720  31.540  57.850  1.00  0.00           H
ATOM    987  CB  LEU A 649      42.830  33.300  58.990  1.00  0.00           C
ATOM    988  HB1 LEU A 649      42.850  34.410  58.940  1.00  0.00           H
ATOM    989  HB2 LEU A 649      43.350  32.970  59.910  1.00  0.00           H
ATOM    990  CG  LEU A 649      41.340  32.800  59.060  1.00  0.00           C
ATOM    991  HG  LEU A 649      40.840  33.040  58.080  1.00  0.00           H
ATOM    992  CD1 LEU A 649      41.250  31.320  59.390  1.00  0.00           C
ATOM    993 HD11 LEU A 649      41.320  30.740  58.450  1.00  0.00           H
ATOM    994 HD12 LEU A 649      40.210  31.280  59.780  1.00  0.00           H
ATOM    995 HD13 LEU A 649      41.990  30.940  60.130  1.00  0.00           H
ATOM    996  CD2 LEU A 649      40.550  33.720  60.020  1.00  0.00           C
ATOM    997 HD21 LEU A 649      41.200  33.770  60.930  1.00  0.00           H
ATOM    998 HD22 LEU A 649      39.530  33.300  60.230  1.00  0.00           H
ATOM    999 HD23 LEU A 649      40.550  34.740  59.580  1.00  0.00           H
ATOM   1000  C   LEU A 649      43.020  33.040  56.530  1.00  0.00           C
ATOM   1001  O   LEU A 649      42.510  32.310  55.690  1.00  0.00           O
ATOM   1002  N   THR A 650      43.110  34.380  56.280  1.00  0.00           N
ATOM   1003  HN  THR A 650      43.520  34.910  57.040  1.00  0.00           H
ATOM   1004  CA  THR A 650      42.650  35.050  55.030  1.00  0.00           C
ATOM   1005  HA  THR A 650      41.600  34.830  54.860  1.00  0.00           H
ATOM   1006  CB  THR A 650      42.880  36.570  55.030  1.00  0.00           C
ATOM   1007  HB  THR A 650      43.960  36.760  55.100  1.00  0.00           H
ATOM   1008  OG1 THR A 650      42.370  37.160  56.150  1.00  0.00           O
ATOM   1009  HG1 THR A 650      43.110  37.260  56.760  1.00  0.00           H
ATOM   1010  CG2 THR A 650      42.360  37.300  53.820  1.00  0.00           C
ATOM   1011 HG21 THR A 650      43.010  37.060  52.960  1.00  0.00           H
ATOM   1012 HG22 THR A 650      42.570  38.390  53.870  1.00  0.00           H
ATOM   1013 HG23 THR A 650      41.330  37.100  53.460  1.00  0.00           H
ATOM   1014  C   THR A 650      43.420  34.530  53.780  1.00  0.00           C
ATOM   1015  O   THR A 650      42.940  34.340  52.640  1.00  0.00           O
ATOM   1016  N   GLY A 651      44.700  34.320  54.030  1.00  0.00           N
ATOM   1017  HN  GLY A 651      45.040  34.490  54.950  1.00  0.00           H
ATOM   1018  CA  GLY A 651      45.660  33.900  53.100  1.00  0.00           C
ATOM   1019  HA1 GLY A 651      46.650  33.840  53.510  1.00  0.00           H
ATOM   1020  HA2 GLY A 651      45.690  34.550  52.240  1.00  0.00           H
ATOM   1021  C   GLY A 651      45.440  32.540  52.550  1.00  0.00           C
ATOM   1022  O   GLY A 651      45.240  32.280  51.370  1.00  0.00           O
ATOM   1023  N   ILE A 652      45.360  31.510  53.440  1.00  0.00           N
ATOM   1024  HN  ILE A 652      45.540  31.760  54.380  1.00  0.00           H
ATOM   1025  CA  ILE A 652      45.100  30.120  52.990  1.00  0.00           C
ATOM   1026  HA  ILE A 652      45.860  30.000  52.230  1.00  0.00           H
ATOM   1027  CB  ILE A 652      45.250  29.290  54.240  1.00  0.00           C
ATOM   1028  HB  ILE A 652      44.710  29.820  55.060  1.00  0.00           H
ATOM   1029  CG2 ILE A 652      44.530  27.930  54.180  1.00  0.00           C
ATOM   1030 HG21 ILE A 652      43.530  28.030  53.710  1.00  0.00           H
ATOM   1031 HG22 ILE A 652      44.440  27.390  55.140  1.00  0.00           H
ATOM   1032 HG23 ILE A 652      45.080  27.160  53.590  1.00  0.00           H
ATOM   1033  CG1 ILE A 652      46.670  29.230  54.770  1.00  0.00           C
ATOM   1034 HG11 ILE A 652      47.170  30.210  54.640  1.00  0.00           H
ATOM   1035 HG12 ILE A 652      47.340  28.700  54.040  1.00  0.00           H
ATOM   1036  CD  ILE A 652      46.830  28.730  56.140  1.00  0.00           C
ATOM   1037  HD1 ILE A 652      46.330  27.770  56.360  1.00  0.00           H
ATOM   1038  HD2 ILE A 652      46.470  29.450  56.900  1.00  0.00           H
ATOM   1039  HD3 ILE A 652      47.880  28.650  56.490  1.00  0.00           H
ATOM   1040  C   ILE A 652      43.760  30.010  52.290  1.00  0.00           C
ATOM   1041  O   ILE A 652      43.660  29.470  51.210  1.00  0.00           O
ATOM   1042  N   ALA A 653      42.670  30.680  52.830  1.00  0.00           N
ATOM   1043  HN  ALA A 653      42.830  31.200  53.660  1.00  0.00           H
ATOM   1044  CA  ALA A 653      41.430  30.800  52.100  1.00  0.00           C
ATOM   1045  HA  ALA A 653      41.080  29.790  51.960  1.00  0.00           H
ATOM   1046  CB  ALA A 653      40.440  31.670  52.920  1.00  0.00           C
ATOM   1047  HB1 ALA A 653      39.450  31.730  52.430  1.00  0.00           H
ATOM   1048  HB2 ALA A 653      41.020  32.570  53.200  1.00  0.00           H
ATOM   1049  HB3 ALA A 653      40.440  31.040  53.840  1.00  0.00           H
ATOM   1050  C   ALA A 653      41.450  31.360  50.680  1.00  0.00           C
ATOM   1051  O   ALA A 653      40.870  30.800  49.710  1.00  0.00           O
ATOM   1052  N   TYR A 654      42.090  32.590  50.500  1.00  0.00           N
ATOM   1053  HN  TYR A 654      42.440  33.030  51.320  1.00  0.00           H
ATOM   1054  CA  TYR A 654      42.160  33.180  49.220  1.00  0.00           C
ATOM   1055  HA  TYR A 654      41.150  33.290  48.860  1.00  0.00           H
ATOM   1056  CB  TYR A 654      42.710  34.650  49.470  1.00  0.00           C
ATOM   1057  HB1 TYR A 654      43.750  34.640  49.860  1.00  0.00           H
ATOM   1058  HB2 TYR A 654      42.080  35.210  50.210  1.00  0.00           H
ATOM   1059  CG  TYR A 654      42.910  35.510  48.230  1.00  0.00           C
ATOM   1060  CD1 TYR A 654      41.920  36.300  47.690  1.00  0.00           C
ATOM   1061  HD1 TYR A 654      40.990  36.260  48.250  1.00  0.00           H
ATOM   1062  CE1 TYR A 654      42.110  37.060  46.550  1.00  0.00           C
ATOM   1063  HE1 TYR A 654      41.260  37.490  46.050  1.00  0.00           H
ATOM   1064  CZ  TYR A 654      43.360  37.090  45.950  1.00  0.00           C
ATOM   1065  OH  TYR A 654      43.630  37.800  44.800  1.00  0.00           O
ATOM   1066  HH  TYR A 654      44.330  37.370  44.320  1.00  0.00           H
ATOM   1067  CD2 TYR A 654      44.170  35.550  47.630  1.00  0.00           C
ATOM   1068  HD2 TYR A 654      44.960  34.860  47.890  1.00  0.00           H
ATOM   1069  CE2 TYR A 654      44.330  36.210  46.450  1.00  0.00           C
ATOM   1070  HE2 TYR A 654      45.320  36.260  46.040  1.00  0.00           H
ATOM   1071  C   TYR A 654      43.060  32.430  48.220  1.00  0.00           C
ATOM   1072  O   TYR A 654      42.750  32.310  47.050  1.00  0.00           O
ATOM   1073  N   SER A 655      44.240  31.830  48.640  1.00  0.00           N
ATOM   1074  HN  SER A 655      44.460  31.900  49.610  1.00  0.00           H
ATOM   1075  CA  SER A 655      45.080  31.110  47.720  1.00  0.00           C
ATOM   1076  HA  SER A 655      45.350  31.700  46.860  1.00  0.00           H
ATOM   1077  CB  SER A 655      46.270  30.520  48.410  1.00  0.00           C
ATOM   1078  HB1 SER A 655      47.050  29.990  47.830  1.00  0.00           H
ATOM   1079  HB2 SER A 655      46.020  29.800  49.210  1.00  0.00           H
ATOM   1080  OG  SER A 655      47.060  31.530  49.070  1.00  0.00           O
ATOM   1081  HG1 SER A 655      46.760  31.660  49.980  1.00  0.00           H
ATOM   1082  C   SER A 655      44.460  29.860  47.180  1.00  0.00           C
ATOM   1083  O   SER A 655      44.600  29.600  46.040  1.00  0.00           O
ATOM   1084  N   LEU A 656      43.670  29.220  48.060  1.00  0.00           N
ATOM   1085  HN  LEU A 656      43.640  29.490  49.010  1.00  0.00           H
ATOM   1086  CA  LEU A 656      42.890  28.080  47.640  1.00  0.00           C
ATOM   1087  HA  LEU A 656      43.570  27.400  47.160  1.00  0.00           H
ATOM   1088  CB  LEU A 656      42.460  27.280  48.930  1.00  0.00           C
ATOM   1089  HB1 LEU A 656      41.550  27.830  49.270  1.00  0.00           H
ATOM   1090  HB2 LEU A 656      43.320  27.260  49.640  1.00  0.00           H
ATOM   1091  CG  LEU A 656      42.010  25.840  48.670  1.00  0.00           C
ATOM   1092  HG  LEU A 656      41.310  25.910  47.800  1.00  0.00           H
ATOM   1093  CD1 LEU A 656      43.100  24.870  48.280  1.00  0.00           C
ATOM   1094 HD11 LEU A 656      42.650  23.870  48.100  1.00  0.00           H
ATOM   1095 HD12 LEU A 656      43.670  24.690  49.210  1.00  0.00           H
ATOM   1096 HD13 LEU A 656      43.750  25.310  47.490  1.00  0.00           H
ATOM   1097  CD2 LEU A 656      41.190  25.280  49.920  1.00  0.00           C
ATOM   1098 HD21 LEU A 656      40.260  25.900  49.980  1.00  0.00           H
ATOM   1099 HD22 LEU A 656      41.830  25.200  50.820  1.00  0.00           H
ATOM   1100 HD23 LEU A 656      40.970  24.210  49.680  1.00  0.00           H
ATOM   1101  C   LEU A 656      41.710  28.420  46.670  1.00  0.00           C
ATOM   1102  O   LEU A 656      41.550  27.760  45.610  1.00  0.00           O
ATOM   1103  N   PHE A 657      40.950  29.460  47.000  1.00  0.00           N
ATOM   1104  HN  PHE A 657      41.140  29.980  47.830  1.00  0.00           H
ATOM   1105  CA  PHE A 657      39.730  29.800  46.290  1.00  0.00           C
ATOM   1106  HA  PHE A 657      39.390  28.940  45.720  1.00  0.00           H
ATOM   1107  CB  PHE A 657      38.600  30.190  47.320  1.00  0.00           C
ATOM   1108  HB1 PHE A 657      37.600  30.370  46.870  1.00  0.00           H
ATOM   1109  HB2 PHE A 657      38.910  31.060  47.940  1.00  0.00           H
ATOM   1110  CG  PHE A 657      38.270  29.120  48.330  1.00  0.00           C
ATOM   1111  CD1 PHE A 657      38.090  27.740  48.040  1.00  0.00           C
ATOM   1112  HD1 PHE A 657      38.170  27.430  47.010  1.00  0.00           H
ATOM   1113  CE1 PHE A 657      37.940  26.760  49.020  1.00  0.00           C
ATOM   1114  HE1 PHE A 657      37.930  25.700  48.810  1.00  0.00           H
ATOM   1115  CZ  PHE A 657      37.740  27.100  50.410  1.00  0.00           C
ATOM   1116  HZ  PHE A 657      37.530  26.290  51.090  1.00  0.00           H
ATOM   1117  CD2 PHE A 657      38.130  29.450  49.720  1.00  0.00           C
ATOM   1118  HD2 PHE A 657      38.330  30.490  49.960  1.00  0.00           H
ATOM   1119  CE2 PHE A 657      37.780  28.510  50.680  1.00  0.00           C
ATOM   1120  HE2 PHE A 657      37.690  28.890  51.690  1.00  0.00           H
ATOM   1121  C   PHE A 657      39.750  30.900  45.250  1.00  0.00           C
ATOM   1122  O   PHE A 657      38.770  31.110  44.500  1.00  0.00           O
ATOM   1123  N   ALA A 658      40.880  31.690  45.150  1.00  0.00           N
ATOM   1124  HN  ALA A 658      41.570  31.640  45.860  1.00  0.00           H
ATOM   1125  CA  ALA A 658      41.000  32.790  44.130  1.00  0.00           C
ATOM   1126  HA  ALA A 658      40.070  33.330  44.190  1.00  0.00           H
ATOM   1127  CB  ALA A 658      42.010  33.910  44.550  1.00  0.00           C
ATOM   1128  HB1 ALA A 658      43.010  33.430  44.500  1.00  0.00           H
ATOM   1129  HB2 ALA A 658      41.850  34.090  45.640  1.00  0.00           H
ATOM   1130  HB3 ALA A 658      41.960  34.780  43.880  1.00  0.00           H
ATOM   1131  C   ALA A 658      41.010  32.400  42.700  1.00  0.00           C
ATOM   1132  O   ALA A 658      41.380  31.330  42.360  1.00  0.00           O
ATOM   1133  N   GLY A 659      40.520  33.290  41.760  1.00  0.00           N
ATOM   1134  HN  GLY A 659      40.250  34.190  42.060  1.00  0.00           H
ATOM   1135  CA  GLY A 659      40.420  33.020  40.320  1.00  0.00           C
ATOM   1136  HA1 GLY A 659      39.920  33.910  39.950  1.00  0.00           H
ATOM   1137  HA2 GLY A 659      39.950  32.070  40.160  1.00  0.00           H
ATOM   1138  C   GLY A 659      41.760  33.020  39.700  1.00  0.00           C
ATOM   1139  O   GLY A 659      42.060  32.230  38.770  1.00  0.00           O
ATOM   1140  N   GLN A 660      42.720  33.890  40.110  1.00  0.00           N
ATOM   1141  HN  GLN A 660      42.500  34.600  40.770  1.00  0.00           H
ATOM   1142  CA  GLN A 660      44.100  33.970  39.550  1.00  0.00           C
ATOM   1143  HA  GLN A 660      44.130  33.380  38.640  1.00  0.00           H
ATOM   1144  CB  GLN A 660      44.480  35.410  39.270  1.00  0.00           C
ATOM   1145  HB1 GLN A 660      45.540  35.500  38.940  1.00  0.00           H
ATOM   1146  HB2 GLN A 660      44.380  36.100  40.140  1.00  0.00           H
ATOM   1147  CG  GLN A 660      43.660  36.050  38.120  1.00  0.00           C
ATOM   1148  HG1 GLN A 660      44.280  36.910  37.790  1.00  0.00           H
ATOM   1149  HG2 GLN A 660      42.650  36.340  38.470  1.00  0.00           H
ATOM   1150  CD  GLN A 660      43.490  35.130  36.860  1.00  0.00           C
ATOM   1151  OE1 GLN A 660      42.380  34.900  36.330  1.00  0.00           O
ATOM   1152  NE2 GLN A 660      44.520  34.480  36.380  1.00  0.00           N
ATOM   1153 HE21 GLN A 660      44.400  33.960  35.540  1.00  0.00           H
ATOM   1154 HE22 GLN A 660      45.380  34.670  36.840  1.00  0.00           H
ATOM   1155  C   GLN A 660      45.040  33.340  40.630  1.00  0.00           C
ATOM   1156  O   GLN A 660      45.290  34.070  41.640  1.00  0.00           O
ATOM   1157  N   PRO A 661      45.610  32.150  40.480  1.00  0.00           N
ATOM   1158  CD  PRO A 661      45.460  31.210  39.410  1.00  0.00           C
ATOM   1159  HD1 PRO A 661      45.760  31.680  38.460  1.00  0.00           H
ATOM   1160  HD2 PRO A 661      44.420  30.870  39.240  1.00  0.00           H
ATOM   1161  CA  PRO A 661      46.010  31.450  41.700  1.00  0.00           C
ATOM   1162  HA  PRO A 661      45.360  31.760  42.510  1.00  0.00           H
ATOM   1163  CB  PRO A 661      45.920  30.020  41.380  1.00  0.00           C
ATOM   1164  HB1 PRO A 661      44.840  29.790  41.460  1.00  0.00           H
ATOM   1165  HB2 PRO A 661      46.560  29.340  41.990  1.00  0.00           H
ATOM   1166  CG  PRO A 661      46.250  30.010  39.930  1.00  0.00           C
ATOM   1167  HG1 PRO A 661      47.350  30.090  39.770  1.00  0.00           H
ATOM   1168  HG2 PRO A 661      45.880  29.020  39.570  1.00  0.00           H
ATOM   1169  C   PRO A 661      47.410  31.910  42.240  1.00  0.00           C
ATOM   1170  O   PRO A 661      47.820  31.630  43.330  1.00  0.00           O
ATOM   1171  N   LEU A 662      48.150  32.600  41.320  1.00  0.00           N
ATOM   1172  HN  LEU A 662      47.660  32.830  40.480  1.00  0.00           H
ATOM   1173  CA  LEU A 662      49.460  33.090  41.660  1.00  0.00           C
ATOM   1174  HA  LEU A 662      49.970  32.330  42.220  1.00  0.00           H
ATOM   1175  CB  LEU A 662      50.390  33.300  40.510  1.00  0.00           C
ATOM   1176  HB1 LEU A 662      51.440  33.480  40.850  1.00  0.00           H
ATOM   1177  HB2 LEU A 662      50.050  34.070  39.780  1.00  0.00           H
ATOM   1178  CG  LEU A 662      50.490  31.990  39.510  1.00  0.00           C
ATOM   1179  HG  LEU A 662      49.460  31.680  39.190  1.00  0.00           H
ATOM   1180  CD1 LEU A 662      51.310  32.370  38.270  1.00  0.00           C
ATOM   1181 HD11 LEU A 662      51.200  31.520  37.570  1.00  0.00           H
ATOM   1182 HD12 LEU A 662      52.390  32.420  38.490  1.00  0.00           H
ATOM   1183 HD13 LEU A 662      50.960  33.300  37.790  1.00  0.00           H
ATOM   1184  CD2 LEU A 662      51.030  30.780  40.310  1.00  0.00           C
ATOM   1185 HD21 LEU A 662      50.600  30.570  41.310  1.00  0.00           H
ATOM   1186 HD22 LEU A 662      52.130  30.810  40.450  1.00  0.00           H
ATOM   1187 HD23 LEU A 662      50.960  29.940  39.590  1.00  0.00           H
ATOM   1188  C   LEU A 662      49.520  34.410  42.380  1.00  0.00           C
ATOM   1189  O   LEU A 662      50.590  34.840  42.750  1.00  0.00           O
ATOM   1190  N   THR A 663      48.330  34.960  42.740  1.00  0.00           N
ATOM   1191  HN  THR A 663      47.550  34.360  42.600  1.00  0.00           H
ATOM   1192  CA  THR A 663      48.180  36.180  43.470  1.00  0.00           C
ATOM   1193  HA  THR A 663      49.010  36.830  43.220  1.00  0.00           H
ATOM   1194  CB  THR A 663      46.950  37.130  43.100  1.00  0.00           C
ATOM   1195  HB  THR A 663      47.050  38.110  43.610  1.00  0.00           H
ATOM   1196  OG1 THR A 663      45.690  36.590  43.310  1.00  0.00           O
ATOM   1197  HG1 THR A 663      45.620  35.780  42.810  1.00  0.00           H
ATOM   1198  CG2 THR A 663      46.970  37.360  41.510  1.00  0.00           C
ATOM   1199 HG21 THR A 663      48.050  37.380  41.220  1.00  0.00           H
ATOM   1200 HG22 THR A 663      46.340  38.230  41.230  1.00  0.00           H
ATOM   1201 HG23 THR A 663      46.570  36.430  41.050  1.00  0.00           H
ATOM   1202  C   THR A 663      48.350  36.030  44.950  1.00  0.00           C
ATOM   1203  O   THR A 663      48.030  35.060  45.660  1.00  0.00           O
ATOM   1204  N   ILE A 664      49.070  37.050  45.500  1.00  0.00           N
ATOM   1205  HN  ILE A 664      49.470  37.780  44.940  1.00  0.00           H
ATOM   1206  CA  ILE A 664      49.540  37.030  46.820  1.00  0.00           C
ATOM   1207  HA  ILE A 664      49.460  36.050  47.260  1.00  0.00           H
ATOM   1208  CB  ILE A 664      51.080  37.180  46.870  1.00  0.00           C
ATOM   1209  HB  ILE A 664      51.390  38.180  46.510  1.00  0.00           H
ATOM   1210  CG2 ILE A 664      51.580  37.050  48.360  1.00  0.00           C
ATOM   1211 HG21 ILE A 664      51.000  36.210  48.810  1.00  0.00           H
ATOM   1212 HG22 ILE A 664      51.360  37.970  48.950  1.00  0.00           H
ATOM   1213 HG23 ILE A 664      52.630  36.740  48.370  1.00  0.00           H
ATOM   1214  CG1 ILE A 664      51.770  36.040  46.040  1.00  0.00           C
ATOM   1215 HG11 ILE A 664      52.830  36.330  45.850  1.00  0.00           H
ATOM   1216 HG12 ILE A 664      51.460  36.040  44.970  1.00  0.00           H
ATOM   1217  CD  ILE A 664      51.600  34.620  46.490  1.00  0.00           C
ATOM   1218  HD1 ILE A 664      51.900  34.490  47.560  1.00  0.00           H
ATOM   1219  HD2 ILE A 664      52.270  33.930  45.930  1.00  0.00           H
ATOM   1220  HD3 ILE A 664      50.600  34.150  46.360  1.00  0.00           H
ATOM   1221  C   ILE A 664      48.800  37.940  47.780  1.00  0.00           C
ATOM   1222  O   ILE A 664      48.950  39.180  47.700  1.00  0.00           O
ATOM   1223  N   LEU A 665      48.110  37.370  48.800  1.00  0.00           N
ATOM   1224  HN  LEU A 665      47.990  36.380  48.760  1.00  0.00           H
ATOM   1225  CA  LEU A 665      47.500  38.160  49.840  1.00  0.00           C
ATOM   1226  HA  LEU A 665      46.930  38.940  49.370  1.00  0.00           H
ATOM   1227  CB  LEU A 665      46.580  37.240  50.570  1.00  0.00           C
ATOM   1228  HB1 LEU A 665      47.000  36.250  50.840  1.00  0.00           H
ATOM   1229  HB2 LEU A 665      45.880  36.960  49.740  1.00  0.00           H
ATOM   1230  CG  LEU A 665      45.660  37.680  51.790  1.00  0.00           C
ATOM   1231  HG  LEU A 665      44.950  36.820  51.930  1.00  0.00           H
ATOM   1232  CD1 LEU A 665      46.620  37.860  53.020  1.00  0.00           C
ATOM   1233 HD11 LEU A 665      47.250  36.960  53.160  1.00  0.00           H
ATOM   1234 HD12 LEU A 665      46.040  38.000  53.960  1.00  0.00           H
ATOM   1235 HD13 LEU A 665      47.310  38.720  53.010  1.00  0.00           H
ATOM   1236  CD2 LEU A 665      44.870  38.980  51.360  1.00  0.00           C
ATOM   1237 HD21 LEU A 665      44.150  38.810  50.540  1.00  0.00           H
ATOM   1238 HD22 LEU A 665      45.610  39.800  51.270  1.00  0.00           H
ATOM   1239 HD23 LEU A 665      44.290  39.260  52.260  1.00  0.00           H
ATOM   1240  C   LEU A 665      48.420  38.940  50.860  1.00  0.00           C
ATOM   1241  O   LEU A 665      49.400  38.330  51.280  1.00  0.00           O
ATOM   1242  N   GLY A 666      48.180  40.200  51.270  1.00  0.00           N
ATOM   1243  HN  GLY A 666      47.420  40.750  50.940  1.00  0.00           H
ATOM   1244  CA  GLY A 666      49.120  40.820  52.230  1.00  0.00           C
ATOM   1245  HA1 GLY A 666      49.860  41.230  51.560  1.00  0.00           H
ATOM   1246  HA2 GLY A 666      49.520  40.110  52.930  1.00  0.00           H
ATOM   1247  C   GLY A 666      48.410  41.910  52.950  1.00  0.00           C
ATOM   1248  O   GLY A 666      47.130  41.880  52.960  1.00  0.00           O
ATOM   1249  N   SER A 667      49.140  42.850  53.580  1.00  0.00           N
ATOM   1250  HN  SER A 667      50.120  42.700  53.560  1.00  0.00           H
ATOM   1251  CA  SER A 667      48.670  44.150  53.990  1.00  0.00           C
ATOM   1252  HA  SER A 667      47.740  44.320  53.490  1.00  0.00           H
ATOM   1253  CB  SER A 667      48.370  44.410  55.500  1.00  0.00           C
ATOM   1254  HB1 SER A 667      49.330  44.280  56.040  1.00  0.00           H
ATOM   1255  HB2 SER A 667      47.540  43.740  55.780  1.00  0.00           H
ATOM   1256  OG  SER A 667      47.900  45.740  55.740  1.00  0.00           O
ATOM   1257  HG1 SER A 667      47.070  45.990  55.330  1.00  0.00           H
ATOM   1258  C   SER A 667      49.590  45.170  53.380  1.00  0.00           C
ATOM   1259  O   SER A 667      50.800  45.010  53.250  1.00  0.00           O
ATOM   1260  N   THR A 668      49.010  46.330  52.920  1.00  0.00           N
ATOM   1261  HN  THR A 668      48.020  46.390  52.990  1.00  0.00           H
ATOM   1262  CA  THR A 668      49.820  47.470  52.300  1.00  0.00           C
ATOM   1263  HA  THR A 668      50.770  47.040  52.020  1.00  0.00           H
ATOM   1264  CB  THR A 668      49.190  48.120  51.070  1.00  0.00           C
ATOM   1265  HB  THR A 668      48.860  47.320  50.360  1.00  0.00           H
ATOM   1266  OG1 THR A 668      50.070  48.910  50.330  1.00  0.00           O
ATOM   1267  HG1 THR A 668      49.620  49.300  49.570  1.00  0.00           H
ATOM   1268  CG2 THR A 668      47.900  48.900  51.330  1.00  0.00           C
ATOM   1269 HG21 THR A 668      47.140  48.230  51.780  1.00  0.00           H
ATOM   1270 HG22 THR A 668      47.560  49.320  50.360  1.00  0.00           H
ATOM   1271 HG23 THR A 668      48.130  49.800  51.940  1.00  0.00           H
ATOM   1272  C   THR A 668      50.130  48.540  53.360  1.00  0.00           C
ATOM   1273  O   THR A 668      49.410  48.650  54.350  1.00  0.00           O
ATOM   1274  N   GLY A 669      51.120  49.440  53.080  1.00  0.00           N
ATOM   1275  HN  GLY A 669      51.620  49.220  52.240  1.00  0.00           H
ATOM   1276  CA  GLY A 669      51.610  50.500  53.930  1.00  0.00           C
ATOM   1277  HA1 GLY A 669      52.340  50.980  53.290  1.00  0.00           H
ATOM   1278  HA2 GLY A 669      51.870  50.170  54.920  1.00  0.00           H
ATOM   1279  C   GLY A 669      50.590  51.520  54.170  1.00  0.00           C
ATOM   1280  O   GLY A 669      50.500  51.980  55.300  1.00  0.00           O
ATOM   1281  N   PRO A 670      49.800  51.970  53.190  1.00  0.00           N
ATOM   1282  CD  PRO A 670      50.140  52.060  51.740  1.00  0.00           C
ATOM   1283  HD1 PRO A 670      50.130  51.060  51.270  1.00  0.00           H
ATOM   1284  HD2 PRO A 670      51.160  52.490  51.680  1.00  0.00           H
ATOM   1285  CA  PRO A 670      48.640  52.850  53.420  1.00  0.00           C
ATOM   1286  HA  PRO A 670      49.090  53.750  53.820  1.00  0.00           H
ATOM   1287  CB  PRO A 670      48.010  53.150  52.080  1.00  0.00           C
ATOM   1288  HB1 PRO A 670      47.420  54.090  52.000  1.00  0.00           H
ATOM   1289  HB2 PRO A 670      47.340  52.330  51.740  1.00  0.00           H
ATOM   1290  CG  PRO A 670      49.200  53.180  51.150  1.00  0.00           C
ATOM   1291  HG1 PRO A 670      48.810  53.000  50.120  1.00  0.00           H
ATOM   1292  HG2 PRO A 670      49.710  54.150  51.230  1.00  0.00           H
ATOM   1293  C   PRO A 670      47.750  52.450  54.580  1.00  0.00           C
ATOM   1294  O   PRO A 670      47.340  53.330  55.390  1.00  0.00           O
ATOM   1295  N   VAL A 671      47.380  51.130  54.670  1.00  0.00           N
ATOM   1296  HN  VAL A 671      47.610  50.470  53.950  1.00  0.00           H
ATOM   1297  CA  VAL A 671      46.450  50.680  55.740  1.00  0.00           C
ATOM   1298  HA  VAL A 671      45.640  51.370  55.650  1.00  0.00           H
ATOM   1299  CB  VAL A 671      45.870  49.210  55.630  1.00  0.00           C
ATOM   1300  HB  VAL A 671      46.720  48.520  55.840  1.00  0.00           H
ATOM   1301  CG1 VAL A 671      44.620  49.030  56.550  1.00  0.00           C
ATOM   1302 HG11 VAL A 671      44.180  48.020  56.370  1.00  0.00           H
ATOM   1303 HG12 VAL A 671      43.750  49.690  56.270  1.00  0.00           H
ATOM   1304 HG13 VAL A 671      44.760  49.080  57.650  1.00  0.00           H
ATOM   1305  CG2 VAL A 671      45.500  49.070  54.130  1.00  0.00           C
ATOM   1306 HG21 VAL A 671      45.140  50.050  53.770  1.00  0.00           H
ATOM   1307 HG22 VAL A 671      44.650  48.400  53.920  1.00  0.00           H
ATOM   1308 HG23 VAL A 671      46.390  48.810  53.520  1.00  0.00           H
ATOM   1309  C   VAL A 671      47.010  50.900  57.110  1.00  0.00           C
ATOM   1310  O   VAL A 671      46.290  51.480  57.900  1.00  0.00           O
ATOM   1311  N   LEU A 672      48.290  50.600  57.420  1.00  0.00           N
ATOM   1312  HN  LEU A 672      48.860  50.170  56.740  1.00  0.00           H
ATOM   1313  CA  LEU A 672      48.860  50.940  58.700  1.00  0.00           C
ATOM   1314  HA  LEU A 672      48.120  50.600  59.400  1.00  0.00           H
ATOM   1315  CB  LEU A 672      50.250  50.370  58.870  1.00  0.00           C
ATOM   1316  HB1 LEU A 672      50.980  50.600  58.070  1.00  0.00           H
ATOM   1317  HB2 LEU A 672      50.110  49.280  58.960  1.00  0.00           H
ATOM   1318  CG  LEU A 672      50.940  50.860  60.210  1.00  0.00           C
ATOM   1319  HG  LEU A 672      50.200  51.220  60.950  1.00  0.00           H
ATOM   1320  CD1 LEU A 672      51.710  49.660  60.830  1.00  0.00           C
ATOM   1321 HD11 LEU A 672      52.440  49.190  60.140  1.00  0.00           H
ATOM   1322 HD12 LEU A 672      50.870  48.960  61.010  1.00  0.00           H
ATOM   1323 HD13 LEU A 672      52.250  50.040  61.730  1.00  0.00           H
ATOM   1324  CD2 LEU A 672      51.880  51.990  59.960  1.00  0.00           C
ATOM   1325 HD21 LEU A 672      52.530  52.160  60.850  1.00  0.00           H
ATOM   1326 HD22 LEU A 672      51.450  52.940  59.570  1.00  0.00           H
ATOM   1327 HD23 LEU A 672      52.630  51.650  59.210  1.00  0.00           H
ATOM   1328  C   LEU A 672      48.740  52.390  59.190  1.00  0.00           C
ATOM   1329  O   LEU A 672      48.320  52.720  60.250  1.00  0.00           O
ATOM   1330  N   VAL A 673      49.130  53.330  58.280  1.00  0.00           N
ATOM   1331  HN  VAL A 673      49.520  52.980  57.440  1.00  0.00           H
ATOM   1332  CA  VAL A 673      48.940  54.770  58.540  1.00  0.00           C
ATOM   1333  HA  VAL A 673      49.430  54.990  59.460  1.00  0.00           H
ATOM   1334  CB  VAL A 673      49.560  55.700  57.520  1.00  0.00           C
ATOM   1335  HB  VAL A 673      48.960  55.690  56.590  1.00  0.00           H
ATOM   1336  CG1 VAL A 673      49.660  57.130  58.060  1.00  0.00           C
ATOM   1337 HG11 VAL A 673      50.480  57.230  58.800  1.00  0.00           H
ATOM   1338 HG12 VAL A 673      48.740  57.570  58.490  1.00  0.00           H
ATOM   1339 HG13 VAL A 673      49.870  57.770  57.170  1.00  0.00           H
ATOM   1340  CG2 VAL A 673      51.000  55.280  57.210  1.00  0.00           C
ATOM   1341 HG21 VAL A 673      51.550  55.960  56.530  1.00  0.00           H
ATOM   1342 HG22 VAL A 673      50.970  54.250  56.800  1.00  0.00           H
ATOM   1343 HG23 VAL A 673      51.730  55.380  58.050  1.00  0.00           H
ATOM   1344  C   VAL A 673      47.490  55.120  58.730  1.00  0.00           C
ATOM   1345  O   VAL A 673      47.080  55.880  59.640  1.00  0.00           O
ATOM   1346  N   PHE A 674      46.600  54.620  57.850  1.00  0.00           N
ATOM   1347  HN  PHE A 674      46.820  53.970  57.140  1.00  0.00           H
ATOM   1348  CA  PHE A 674      45.190  54.890  57.940  1.00  0.00           C
ATOM   1349  HA  PHE A 674      45.130  55.960  57.790  1.00  0.00           H
ATOM   1350  CB  PHE A 674      44.460  54.150  56.790  1.00  0.00           C
ATOM   1351  HB1 PHE A 674      44.700  53.070  56.850  1.00  0.00           H
ATOM   1352  HB2 PHE A 674      44.930  54.430  55.820  1.00  0.00           H
ATOM   1353  CG  PHE A 674      42.960  54.310  56.590  1.00  0.00           C
ATOM   1354  CD1 PHE A 674      42.080  53.630  57.450  1.00  0.00           C
ATOM   1355  HD1 PHE A 674      42.440  52.960  58.220  1.00  0.00           H
ATOM   1356  CE1 PHE A 674      40.730  53.980  57.330  1.00  0.00           C
ATOM   1357  HE1 PHE A 674      40.040  53.520  58.020  1.00  0.00           H
ATOM   1358  CZ  PHE A 674      40.200  54.850  56.420  1.00  0.00           C
ATOM   1359  HZ  PHE A 674      39.130  55.000  56.380  1.00  0.00           H
ATOM   1360  CD2 PHE A 674      42.470  55.130  55.510  1.00  0.00           C
ATOM   1361  HD2 PHE A 674      43.070  55.750  54.860  1.00  0.00           H
ATOM   1362  CE2 PHE A 674      41.080  55.360  55.400  1.00  0.00           C
ATOM   1363  HE2 PHE A 674      40.770  56.080  54.640  1.00  0.00           H
ATOM   1364  C   PHE A 674      44.570  54.510  59.310  1.00  0.00           C
ATOM   1365  O   PHE A 674      43.770  55.260  59.910  1.00  0.00           O
ATOM   1366  N   GLU A 675      44.910  53.310  59.780  1.00  0.00           N
ATOM   1367  HN  GLU A 675      45.360  52.710  59.120  1.00  0.00           H
ATOM   1368  CA  GLU A 675      44.580  52.780  61.140  1.00  0.00           C
ATOM   1369  HA  GLU A 675      43.500  52.840  61.270  1.00  0.00           H
ATOM   1370  CB  GLU A 675      44.960  51.340  61.070  1.00  0.00           C
ATOM   1371  HB1 GLU A 675      44.970  50.830  62.050  1.00  0.00           H
ATOM   1372  HB2 GLU A 675      46.020  51.160  60.800  1.00  0.00           H
ATOM   1373  CG  GLU A 675      44.150  50.400  60.150  1.00  0.00           C
ATOM   1374  HG1 GLU A 675      44.680  49.490  59.790  1.00  0.00           H
ATOM   1375  HG2 GLU A 675      43.890  50.940  59.210  1.00  0.00           H
ATOM   1376  CD  GLU A 675      42.840  49.920  60.770  1.00  0.00           C
ATOM   1377  OE1 GLU A 675      42.670  48.680  60.830  1.00  0.00           O
ATOM   1378  OE2 GLU A 675      42.050  50.750  61.240  1.00  0.00           O
ATOM   1379  C   GLU A 675      45.260  53.640  62.340  1.00  0.00           C
ATOM   1380  O   GLU A 675      44.640  54.030  63.310  1.00  0.00           O
ATOM   1381  N   LYS A 676      46.520  54.050  62.130  1.00  0.00           N
ATOM   1382  HN  LYS A 676      47.060  53.710  61.370  1.00  0.00           H
ATOM   1383  CA  LYS A 676      47.160  55.030  62.940  1.00  0.00           C
ATOM   1384  HA  LYS A 676      47.160  54.630  63.940  1.00  0.00           H
ATOM   1385  CB  LYS A 676      48.710  55.230  62.560  1.00  0.00           C
ATOM   1386  HB1 LYS A 676      48.690  55.270  61.460  1.00  0.00           H
ATOM   1387  HB2 LYS A 676      49.170  54.230  62.730  1.00  0.00           H
ATOM   1388  CG  LYS A 676      49.490  56.370  63.180  1.00  0.00           C
ATOM   1389  HG1 LYS A 676      48.970  57.340  63.010  1.00  0.00           H
ATOM   1390  HG2 LYS A 676      50.400  56.490  62.560  1.00  0.00           H
ATOM   1391  CD  LYS A 676      49.760  56.290  64.680  1.00  0.00           C
ATOM   1392  HD1 LYS A 676      50.150  55.280  64.900  1.00  0.00           H
ATOM   1393  HD2 LYS A 676      48.920  56.490  65.380  1.00  0.00           H
ATOM   1394  CE  LYS A 676      50.860  57.270  65.040  1.00  0.00           C
ATOM   1395  HE1 LYS A 676      50.300  58.200  64.870  1.00  0.00           H
ATOM   1396  HE2 LYS A 676      51.740  57.070  64.390  1.00  0.00           H
ATOM   1397  NZ  LYS A 676      51.280  57.200  66.420  1.00  0.00           N
ATOM   1398  HZ1 LYS A 676      50.500  57.080  67.100  1.00  0.00           H
ATOM   1399  HZ2 LYS A 676      51.880  58.030  66.620  1.00  0.00           H
ATOM   1400  HZ3 LYS A 676      52.010  56.460  66.500  1.00  0.00           H
ATOM   1401  C   LYS A 676      46.410  56.300  63.110  1.00  0.00           C
ATOM   1402  O   LYS A 676      46.020  56.620  64.240  1.00  0.00           O
ATOM   1403  N   ILE A 677      46.140  57.000  61.970  1.00  0.00           N
ATOM   1404  HN  ILE A 677      46.500  56.710  61.090  1.00  0.00           H
ATOM   1405  CA  ILE A 677      45.310  58.140  61.920  1.00  0.00           C
ATOM   1406  HA  ILE A 677      45.630  58.800  62.710  1.00  0.00           H
ATOM   1407  CB  ILE A 677      45.300  58.930  60.650  1.00  0.00           C
ATOM   1408  HB  ILE A 677      44.980  58.250  59.830  1.00  0.00           H
ATOM   1409  CG2 ILE A 677      44.490  60.220  60.760  1.00  0.00           C
ATOM   1410 HG21 ILE A 677      44.890  60.990  60.060  1.00  0.00           H
ATOM   1411 HG22 ILE A 677      44.590  60.650  61.780  1.00  0.00           H
ATOM   1412 HG23 ILE A 677      43.410  59.980  60.610  1.00  0.00           H
ATOM   1413  CG1 ILE A 677      46.740  59.460  60.300  1.00  0.00           C
ATOM   1414 HG11 ILE A 677      46.740  59.870  59.280  1.00  0.00           H
ATOM   1415 HG12 ILE A 677      47.450  58.600  60.400  1.00  0.00           H
ATOM   1416  CD  ILE A 677      47.380  60.390  61.340  1.00  0.00           C
ATOM   1417  HD1 ILE A 677      48.430  60.680  61.090  1.00  0.00           H
ATOM   1418  HD2 ILE A 677      47.560  59.920  62.330  1.00  0.00           H
ATOM   1419  HD3 ILE A 677      46.790  61.300  61.560  1.00  0.00           H
ATOM   1420  C   ILE A 677      43.860  57.880  62.450  1.00  0.00           C
ATOM   1421  O   ILE A 677      43.280  58.780  62.970  1.00  0.00           O
ATOM   1422  N   LEU A 678      43.290  56.660  62.210  1.00  0.00           N
ATOM   1423  HN  LEU A 678      43.710  55.890  61.720  1.00  0.00           H
ATOM   1424  CA  LEU A 678      41.990  56.230  62.730  1.00  0.00           C
ATOM   1425  HA  LEU A 678      41.320  57.030  62.490  1.00  0.00           H
ATOM   1426  CB  LEU A 678      41.520  54.800  62.160  1.00  0.00           C
ATOM   1427  HB1 LEU A 678      42.170  53.970  62.550  1.00  0.00           H
ATOM   1428  HB2 LEU A 678      41.700  54.930  61.070  1.00  0.00           H
ATOM   1429  CG  LEU A 678      40.050  54.500  62.450  1.00  0.00           C
ATOM   1430  HG  LEU A 678      39.930  54.480  63.560  1.00  0.00           H
ATOM   1431  CD1 LEU A 678      39.060  55.560  61.820  1.00  0.00           C
ATOM   1432 HD11 LEU A 678      38.010  55.230  61.700  1.00  0.00           H
ATOM   1433 HD12 LEU A 678      39.440  55.580  60.780  1.00  0.00           H
ATOM   1434 HD13 LEU A 678      39.120  56.580  62.270  1.00  0.00           H
ATOM   1435  CD2 LEU A 678      39.680  53.090  61.940  1.00  0.00           C
ATOM   1436 HD21 LEU A 678      39.960  53.080  60.860  1.00  0.00           H
ATOM   1437 HD22 LEU A 678      38.590  52.940  62.070  1.00  0.00           H
ATOM   1438 HD23 LEU A 678      40.220  52.310  62.520  1.00  0.00           H
ATOM   1439  C   LEU A 678      41.960  56.080  64.190  1.00  0.00           C
ATOM   1440  O   LEU A 678      41.020  56.510  64.890  1.00  0.00           O
ATOM   1441  N   TYR A 679      43.070  55.620  64.810  1.00  0.00           N
ATOM   1442  HN  TYR A 679      43.840  55.280  64.260  1.00  0.00           H
ATOM   1443  CA  TYR A 679      43.240  55.620  66.220  1.00  0.00           C
ATOM   1444  HA  TYR A 679      42.360  55.150  66.650  1.00  0.00           H
ATOM   1445  CB  TYR A 679      44.460  54.750  66.630  1.00  0.00           C
ATOM   1446  HB1 TYR A 679      45.320  54.940  65.950  1.00  0.00           H
ATOM   1447  HB2 TYR A 679      44.230  53.690  66.380  1.00  0.00           H
ATOM   1448  CG  TYR A 679      45.000  54.800  67.960  1.00  0.00           C
ATOM   1449  CD1 TYR A 679      46.120  55.530  68.450  1.00  0.00           C
ATOM   1450  HD1 TYR A 679      46.680  56.100  67.720  1.00  0.00           H
ATOM   1451  CE1 TYR A 679      46.460  55.450  69.780  1.00  0.00           C
ATOM   1452  HE1 TYR A 679      47.300  56.050  70.140  1.00  0.00           H
ATOM   1453  CZ  TYR A 679      45.770  54.610  70.620  1.00  0.00           C
ATOM   1454  OH  TYR A 679      46.110  54.420  71.940  1.00  0.00           O
ATOM   1455  HH  TYR A 679      46.750  55.110  72.140  1.00  0.00           H
ATOM   1456  CD2 TYR A 679      44.200  54.030  68.870  1.00  0.00           C
ATOM   1457  HD2 TYR A 679      43.250  53.660  68.540  1.00  0.00           H
ATOM   1458  CE2 TYR A 679      44.540  53.990  70.190  1.00  0.00           C
ATOM   1459  HE2 TYR A 679      44.020  53.400  70.920  1.00  0.00           H
ATOM   1460  C   TYR A 679      43.300  57.020  66.790  1.00  0.00           C
ATOM   1461  O   TYR A 679      42.510  57.430  67.640  1.00  0.00           O
ATOM   1462  N   LYS A 680      43.880  57.980  66.010  1.00  0.00           N
ATOM   1463  HN  LYS A 680      44.510  57.680  65.310  1.00  0.00           H
ATOM   1464  CA  LYS A 680      43.810  59.460  66.280  1.00  0.00           C
ATOM   1465  HA  LYS A 680      44.180  59.470  67.300  1.00  0.00           H
ATOM   1466  CB  LYS A 680      44.790  60.260  65.420  1.00  0.00           C
ATOM   1467  HB1 LYS A 680      44.730  61.350  65.700  1.00  0.00           H
ATOM   1468  HB2 LYS A 680      44.460  60.290  64.360  1.00  0.00           H
ATOM   1469  CG  LYS A 680      46.310  60.010  65.530  1.00  0.00           C
ATOM   1470  HG1 LYS A 680      46.600  60.500  64.580  1.00  0.00           H
ATOM   1471  HG2 LYS A 680      46.450  58.910  65.450  1.00  0.00           H
ATOM   1472  CD  LYS A 680      46.910  60.400  66.840  1.00  0.00           C
ATOM   1473  HD1 LYS A 680      46.280  59.930  67.620  1.00  0.00           H
ATOM   1474  HD2 LYS A 680      46.940  61.510  66.910  1.00  0.00           H
ATOM   1475  CE  LYS A 680      48.400  59.890  66.970  1.00  0.00           C
ATOM   1476  HE1 LYS A 680      48.970  60.460  66.210  1.00  0.00           H
ATOM   1477  HE2 LYS A 680      48.480  58.860  66.550  1.00  0.00           H
ATOM   1478  NZ  LYS A 680      48.910  60.170  68.310  1.00  0.00           N
ATOM   1479  HZ1 LYS A 680      48.600  61.090  68.690  1.00  0.00           H
ATOM   1480  HZ2 LYS A 680      49.950  60.150  68.290  1.00  0.00           H
ATOM   1481  HZ3 LYS A 680      48.490  59.480  68.960  1.00  0.00           H
ATOM   1482  C   LYS A 680      42.460  60.020  66.370  1.00  0.00           C
ATOM   1483  O   LYS A 680      42.180  60.950  67.090  1.00  0.00           O
ATOM   1484  N   PHE A 681      41.550  59.480  65.510  1.00  0.00           N
ATOM   1485  HN  PHE A 681      41.900  58.730  64.960  1.00  0.00           H
ATOM   1486  CA  PHE A 681      40.160  59.870  65.550  1.00  0.00           C
ATOM   1487  HA  PHE A 681      40.080  60.940  65.360  1.00  0.00           H
ATOM   1488  CB  PHE A 681      39.420  59.270  64.240  1.00  0.00           C
ATOM   1489  HB1 PHE A 681      39.420  58.170  64.330  1.00  0.00           H
ATOM   1490  HB2 PHE A 681      39.920  59.620  63.300  1.00  0.00           H
ATOM   1491  CG  PHE A 681      37.990  59.640  64.090  1.00  0.00           C
ATOM   1492  CD1 PHE A 681      37.460  61.020  64.240  1.00  0.00           C
ATOM   1493  HD1 PHE A 681      38.260  61.730  64.390  1.00  0.00           H
ATOM   1494  CE1 PHE A 681      36.090  61.250  64.220  1.00  0.00           C
ATOM   1495  HE1 PHE A 681      35.730  62.270  64.260  1.00  0.00           H
ATOM   1496  CZ  PHE A 681      35.170  60.210  64.110  1.00  0.00           C
ATOM   1497  HZ  PHE A 681      34.130  60.460  63.990  1.00  0.00           H
ATOM   1498  CD2 PHE A 681      37.020  58.690  63.790  1.00  0.00           C
ATOM   1499  HD2 PHE A 681      37.270  57.670  63.580  1.00  0.00           H
ATOM   1500  CE2 PHE A 681      35.640  58.910  63.970  1.00  0.00           C
ATOM   1501  HE2 PHE A 681      35.050  58.010  63.840  1.00  0.00           H
ATOM   1502  C   PHE A 681      39.480  59.610  66.870  1.00  0.00           C
ATOM   1503  O   PHE A 681      38.740  60.360  67.480  1.00  0.00           O
ATOM   1504  N   CYS A 682      39.840  58.440  67.390  1.00  0.00           N
ATOM   1505  HN  CYS A 682      40.530  57.920  66.910  1.00  0.00           H
ATOM   1506  CA  CYS A 682      39.370  57.940  68.630  1.00  0.00           C
ATOM   1507  HA  CYS A 682      38.300  58.060  68.610  1.00  0.00           H
ATOM   1508  CB  CYS A 682      39.750  56.410  68.620  1.00  0.00           C
ATOM   1509  HB1 CYS A 682      39.280  56.020  69.550  1.00  0.00           H
ATOM   1510  HB2 CYS A 682      40.840  56.260  68.460  1.00  0.00           H
ATOM   1511  SG  CYS A 682      38.900  55.480  67.340  1.00  0.00           S
ATOM   1512  HG1 CYS A 682      39.740  55.810  66.360  1.00  0.00           H
ATOM   1513  C   CYS A 682      40.070  58.480  69.910  1.00  0.00           C
ATOM   1514  O   CYS A 682      39.450  58.340  70.930  1.00  0.00           O
ATOM   1515  N   ARG A 683      41.210  59.130  69.860  1.00  0.00           N
ATOM   1516  HN  ARG A 683      41.820  59.250  69.070  1.00  0.00           H
ATOM   1517  CA  ARG A 683      41.740  59.780  71.110  1.00  0.00           C
ATOM   1518  HA  ARG A 683      41.400  59.310  72.030  1.00  0.00           H
ATOM   1519  CB  ARG A 683      43.250  59.670  71.140  1.00  0.00           C
ATOM   1520  HB1 ARG A 683      43.570  59.890  72.190  1.00  0.00           H
ATOM   1521  HB2 ARG A 683      43.690  60.400  70.410  1.00  0.00           H
ATOM   1522  CG  ARG A 683      43.860  58.350  70.700  1.00  0.00           C
ATOM   1523  HG1 ARG A 683      44.890  58.420  71.100  1.00  0.00           H
ATOM   1524  HG2 ARG A 683      43.850  58.300  69.590  1.00  0.00           H
ATOM   1525  CD  ARG A 683      43.200  57.050  71.160  1.00  0.00           C
ATOM   1526  HD1 ARG A 683      43.670  56.200  70.600  1.00  0.00           H
ATOM   1527  HD2 ARG A 683      42.110  56.830  71.060  1.00  0.00           H
ATOM   1528  NE  ARG A 683      43.670  56.930  72.610  1.00  0.00           N
ATOM   1529  HE  ARG A 683      44.320  57.610  72.940  1.00  0.00           H
ATOM   1530  CZ  ARG A 683      43.370  55.950  73.410  1.00  0.00           C
ATOM   1531  NH1 ARG A 683      42.330  55.130  73.320  1.00  0.00           N
ATOM   1532 HH11 ARG A 683      41.530  55.380  72.760  1.00  0.00           H
ATOM   1533 HH12 ARG A 683      42.130  54.660  74.170  1.00  0.00           H
ATOM   1534  NH2 ARG A 683      44.100  55.860  74.480  1.00  0.00           N
ATOM   1535 HH21 ARG A 683      44.960  56.370  74.530  1.00  0.00           H
ATOM   1536 HH22 ARG A 683      43.940  55.170  75.190  1.00  0.00           H
ATOM   1537  C   ARG A 683      41.220  61.250  71.080  1.00  0.00           C
ATOM   1538  O   ARG A 683      41.440  61.930  72.070  1.00  0.00           O
ATOM   1539  N   ASP A 684      40.630  61.710  70.000  1.00  0.00           N
ATOM   1540  HN  ASP A 684      40.530  61.080  69.220  1.00  0.00           H
ATOM   1541  CA  ASP A 684      40.130  63.120  69.920  1.00  0.00           C
ATOM   1542  HA  ASP A 684      40.320  63.670  70.830  1.00  0.00           H
ATOM   1543  CB  ASP A 684      40.680  63.880  68.670  1.00  0.00           C
ATOM   1544  HB1 ASP A 684      40.050  64.780  68.500  1.00  0.00           H
ATOM   1545  HB2 ASP A 684      40.430  63.240  67.790  1.00  0.00           H
ATOM   1546  CG  ASP A 684      42.120  64.240  68.760  1.00  0.00           C
ATOM   1547  OD1 ASP A 684      42.780  64.020  69.830  1.00  0.00           O
ATOM   1548  OD2 ASP A 684      42.650  64.710  67.770  1.00  0.00           O
ATOM   1549  C   ASP A 684      38.570  63.180  69.850  1.00  0.00           C
ATOM   1550  O   ASP A 684      37.920  64.220  70.060  1.00  0.00           O
ATOM   1551  N   TYR A 685      37.900  62.030  69.670  1.00  0.00           N
ATOM   1552  HN  TYR A 685      38.440  61.240  69.410  1.00  0.00           H
ATOM   1553  CA  TYR A 685      36.450  61.890  69.470  1.00  0.00           C
ATOM   1554  HA  TYR A 685      35.870  62.690  69.930  1.00  0.00           H
ATOM   1555  CB  TYR A 685      36.010  61.760  68.010  1.00  0.00           C
ATOM   1556  HB1 TYR A 685      36.310  60.800  67.550  1.00  0.00           H
ATOM   1557  HB2 TYR A 685      36.490  62.570  67.430  1.00  0.00           H
ATOM   1558  CG  TYR A 685      34.570  61.830  67.840  1.00  0.00           C
ATOM   1559  CD1 TYR A 685      33.870  62.840  68.550  1.00  0.00           C
ATOM   1560  HD1 TYR A 685      34.420  63.700  68.920  1.00  0.00           H
ATOM   1561  CE1 TYR A 685      32.480  62.970  68.480  1.00  0.00           C
ATOM   1562  HE1 TYR A 685      31.930  63.840  68.790  1.00  0.00           H
ATOM   1563  CZ  TYR A 685      31.730  61.950  67.780  1.00  0.00           C
ATOM   1564  OH  TYR A 685      30.330  62.070  67.710  1.00  0.00           O
ATOM   1565  HH  TYR A 685      30.130  62.970  67.980  1.00  0.00           H
ATOM   1566  CD2 TYR A 685      33.820  60.860  67.240  1.00  0.00           C
ATOM   1567  HD2 TYR A 685      34.380  60.060  66.760  1.00  0.00           H
ATOM   1568  CE2 TYR A 685      32.420  60.840  67.240  1.00  0.00           C
ATOM   1569  HE2 TYR A 685      31.890  60.040  66.740  1.00  0.00           H
ATOM   1570  C   TYR A 685      36.110  60.610  70.150  1.00  0.00           C
ATOM   1571  O   TYR A 685      36.900  59.670  70.090  1.00  0.00           O
ATOM   1572  N   GLN A 686      35.040  60.530  70.960  1.00  0.00           N
ATOM   1573  HN  GLN A 686      34.410  61.270  71.150  1.00  0.00           H
ATOM   1574  CA  GLN A 686      34.970  59.390  71.910  1.00  0.00           C
ATOM   1575  HA  GLN A 686      35.980  59.070  72.170  1.00  0.00           H
ATOM   1576  CB  GLN A 686      34.440  59.840  73.310  1.00  0.00           C
ATOM   1577  HB1 GLN A 686      33.890  58.990  73.760  1.00  0.00           H
ATOM   1578  HB2 GLN A 686      33.550  60.440  73.050  1.00  0.00           H
ATOM   1579  CG  GLN A 686      35.440  60.620  74.230  1.00  0.00           C
ATOM   1580  HG1 GLN A 686      36.270  59.950  74.560  1.00  0.00           H
ATOM   1581  HG2 GLN A 686      34.860  60.880  75.140  1.00  0.00           H
ATOM   1582  CD  GLN A 686      36.000  61.880  73.640  1.00  0.00           C
ATOM   1583  OE1 GLN A 686      35.380  62.960  73.650  1.00  0.00           O
ATOM   1584  NE2 GLN A 686      37.230  61.940  73.080  1.00  0.00           N
ATOM   1585 HE21 GLN A 686      37.780  61.100  73.090  1.00  0.00           H
ATOM   1586 HE22 GLN A 686      37.420  62.840  72.680  1.00  0.00           H
ATOM   1587  C   GLN A 686      34.390  58.080  71.430  1.00  0.00           C
ATOM   1588  O   GLN A 686      33.140  57.780  71.560  1.00  0.00           O
ATOM   1589  N   LEU A 687      35.200  57.250  70.820  1.00  0.00           N
ATOM   1590  HN  LEU A 687      36.150  57.550  70.730  1.00  0.00           H
ATOM   1591  CA  LEU A 687      34.980  55.910  70.250  1.00  0.00           C
ATOM   1592  HA  LEU A 687      34.000  55.620  70.590  1.00  0.00           H
ATOM   1593  CB  LEU A 687      34.820  55.980  68.680  1.00  0.00           C
ATOM   1594  HB1 LEU A 687      34.610  54.930  68.360  1.00  0.00           H
ATOM   1595  HB2 LEU A 687      35.820  56.340  68.380  1.00  0.00           H
ATOM   1596  CG  LEU A 687      33.750  56.990  68.130  1.00  0.00           C
ATOM   1597  HG  LEU A 687      33.730  57.950  68.690  1.00  0.00           H
ATOM   1598  CD1 LEU A 687      33.930  57.270  66.610  1.00  0.00           C
ATOM   1599 HD11 LEU A 687      33.670  56.360  66.010  1.00  0.00           H
ATOM   1600 HD12 LEU A 687      34.990  57.550  66.430  1.00  0.00           H
ATOM   1601 HD13 LEU A 687      33.220  58.020  66.190  1.00  0.00           H
ATOM   1602  CD2 LEU A 687      32.360  56.420  68.360  1.00  0.00           C
ATOM   1603 HD21 LEU A 687      32.190  55.450  67.860  1.00  0.00           H
ATOM   1604 HD22 LEU A 687      31.620  57.100  67.870  1.00  0.00           H
ATOM   1605 HD23 LEU A 687      32.090  56.330  69.440  1.00  0.00           H
ATOM   1606  C   LEU A 687      35.920  54.800  70.780  1.00  0.00           C
ATOM   1607  O   LEU A 687      37.090  54.950  71.000  1.00  0.00           O
ATOM   1608  N   SER A 688      35.420  53.560  70.950  1.00  0.00           N
ATOM   1609  HN  SER A 688      34.500  53.520  71.330  1.00  0.00           H
ATOM   1610  CA  SER A 688      36.240  52.380  71.100  1.00  0.00           C
ATOM   1611  HA  SER A 688      37.070  52.560  71.760  1.00  0.00           H
ATOM   1612  CB  SER A 688      35.450  51.360  71.860  1.00  0.00           C
ATOM   1613  HB1 SER A 688      34.520  50.960  71.410  1.00  0.00           H
ATOM   1614  HB2 SER A 688      35.080  51.940  72.730  1.00  0.00           H
ATOM   1615  OG  SER A 688      36.240  50.260  72.340  1.00  0.00           O
ATOM   1616  HG1 SER A 688      36.960  50.550  72.920  1.00  0.00           H
ATOM   1617  C   SER A 688      36.660  51.760  69.800  1.00  0.00           C
ATOM   1618  O   SER A 688      35.810  51.320  69.010  1.00  0.00           O
ATOM   1619  N   TYR A 689      37.960  51.730  69.550  1.00  0.00           N
ATOM   1620  HN  TYR A 689      38.660  52.000  70.200  1.00  0.00           H
ATOM   1621  CA  TYR A 689      38.600  51.450  68.330  1.00  0.00           C
ATOM   1622  HA  TYR A 689      38.250  52.170  67.610  1.00  0.00           H
ATOM   1623  CB  TYR A 689      40.130  51.710  68.690  1.00  0.00           C
ATOM   1624  HB1 TYR A 689      40.450  51.170  69.600  1.00  0.00           H
ATOM   1625  HB2 TYR A 689      40.300  52.780  68.950  1.00  0.00           H
ATOM   1626  CG  TYR A 689      40.990  51.330  67.410  1.00  0.00           C
ATOM   1627  CD1 TYR A 689      41.920  50.210  67.330  1.00  0.00           C
ATOM   1628  HD1 TYR A 689      42.040  49.580  68.190  1.00  0.00           H
ATOM   1629  CE1 TYR A 689      42.580  50.010  66.130  1.00  0.00           C
ATOM   1630  HE1 TYR A 689      43.300  49.200  66.090  1.00  0.00           H
ATOM   1631  CZ  TYR A 689      42.380  50.760  64.970  1.00  0.00           C
ATOM   1632  OH  TYR A 689      43.010  50.360  63.760  1.00  0.00           O
ATOM   1633  HH  TYR A 689      42.500  50.700  63.010  1.00  0.00           H
ATOM   1634  CD2 TYR A 689      40.850  52.040  66.170  1.00  0.00           C
ATOM   1635  HD2 TYR A 689      40.160  52.880  66.220  1.00  0.00           H
ATOM   1636  CE2 TYR A 689      41.560  51.830  65.010  1.00  0.00           C
ATOM   1637  HE2 TYR A 689      41.260  52.450  64.170  1.00  0.00           H
ATOM   1638  C   TYR A 689      38.350  50.090  67.740  1.00  0.00           C
ATOM   1639  O   TYR A 689      38.020  49.970  66.580  1.00  0.00           O
ATOM   1640  N   LEU A 690      38.430  49.030  68.550  1.00  0.00           N
ATOM   1641  HN  LEU A 690      38.700  49.060  69.510  1.00  0.00           H
ATOM   1642  CA  LEU A 690      38.110  47.650  68.090  1.00  0.00           C
ATOM   1643  HA  LEU A 690      38.690  47.410  67.210  1.00  0.00           H
ATOM   1644  CB  LEU A 690      38.390  46.690  69.260  1.00  0.00           C
ATOM   1645  HB1 LEU A 690      38.080  45.660  68.980  1.00  0.00           H
ATOM   1646  HB2 LEU A 690      37.730  46.920  70.140  1.00  0.00           H
ATOM   1647  CG  LEU A 690      39.890  46.670  69.550  1.00  0.00           C
ATOM   1648  HG  LEU A 690      40.100  47.600  70.120  1.00  0.00           H
ATOM   1649  CD1 LEU A 690      40.090  45.450  70.470  1.00  0.00           C
ATOM   1650 HD11 LEU A 690      39.360  45.460  71.300  1.00  0.00           H
ATOM   1651 HD12 LEU A 690      41.100  45.360  70.940  1.00  0.00           H
ATOM   1652 HD13 LEU A 690      39.890  44.510  69.910  1.00  0.00           H
ATOM   1653  CD2 LEU A 690      40.790  46.530  68.300  1.00  0.00           C
ATOM   1654 HD21 LEU A 690      40.590  47.270  67.500  1.00  0.00           H
ATOM   1655 HD22 LEU A 690      40.550  45.560  67.830  1.00  0.00           H
ATOM   1656 HD23 LEU A 690      41.870  46.490  68.580  1.00  0.00           H
ATOM   1657  C   LEU A 690      36.690  47.550  67.550  1.00  0.00           C
ATOM   1658  O   LEU A 690      36.430  47.020  66.450  1.00  0.00           O
ATOM   1659  N   SER A 691      35.670  48.080  68.270  1.00  0.00           N
ATOM   1660  HN  SER A 691      35.920  48.420  69.160  1.00  0.00           H
ATOM   1661  CA  SER A 691      34.360  48.180  67.710  1.00  0.00           C
ATOM   1662  HA  SER A 691      34.140  47.190  67.340  1.00  0.00           H
ATOM   1663  CB  SER A 691      33.220  48.430  68.740  1.00  0.00           C
ATOM   1664  HB1 SER A 691      33.560  49.300  69.330  1.00  0.00           H
ATOM   1665  HB2 SER A 691      33.120  47.550  69.410  1.00  0.00           H
ATOM   1666  OG  SER A 691      31.970  48.810  68.270  1.00  0.00           O
ATOM   1667  HG1 SER A 691      31.500  48.950  69.100  1.00  0.00           H
ATOM   1668  C   SER A 691      34.260  49.120  66.570  1.00  0.00           C
ATOM   1669  O   SER A 691      33.630  48.830  65.540  1.00  0.00           O
ATOM   1670  N   LEU A 692      34.900  50.320  66.610  1.00  0.00           N
ATOM   1671  HN  LEU A 692      35.320  50.700  67.440  1.00  0.00           H
ATOM   1672  CA  LEU A 692      34.870  51.170  65.480  1.00  0.00           C
ATOM   1673  HA  LEU A 692      33.810  51.380  65.340  1.00  0.00           H
ATOM   1674  CB  LEU A 692      35.570  52.510  65.770  1.00  0.00           C
ATOM   1675  HB1 LEU A 692      36.640  52.310  65.930  1.00  0.00           H
ATOM   1676  HB2 LEU A 692      35.140  52.940  66.700  1.00  0.00           H
ATOM   1677  CG  LEU A 692      35.410  53.540  64.590  1.00  0.00           C
ATOM   1678  HG  LEU A 692      35.840  53.090  63.670  1.00  0.00           H
ATOM   1679  CD1 LEU A 692      34.020  53.950  64.180  1.00  0.00           C
ATOM   1680 HD11 LEU A 692      33.410  54.120  65.100  1.00  0.00           H
ATOM   1681 HD12 LEU A 692      33.600  53.120  63.590  1.00  0.00           H
ATOM   1682 HD13 LEU A 692      33.950  54.870  63.550  1.00  0.00           H
ATOM   1683  CD2 LEU A 692      36.270  54.720  64.810  1.00  0.00           C
ATOM   1684 HD21 LEU A 692      35.750  55.330  65.580  1.00  0.00           H
ATOM   1685 HD22 LEU A 692      36.170  55.310  63.880  1.00  0.00           H
ATOM   1686 HD23 LEU A 692      37.290  54.490  65.160  1.00  0.00           H
ATOM   1687  C   LEU A 692      35.420  50.470  64.220  1.00  0.00           C
ATOM   1688  O   LEU A 692      34.820  50.580  63.150  1.00  0.00           O
ATOM   1689  N   ARG A 693      36.520  49.660  64.260  1.00  0.00           N
ATOM   1690  HN  ARG A 693      36.990  49.610  65.140  1.00  0.00           H
ATOM   1691  CA  ARG A 693      37.120  49.020  63.170  1.00  0.00           C
ATOM   1692  HA  ARG A 693      37.340  49.760  62.410  1.00  0.00           H
ATOM   1693  CB  ARG A 693      38.460  48.400  63.700  1.00  0.00           C
ATOM   1694  HB1 ARG A 693      38.230  47.630  64.460  1.00  0.00           H
ATOM   1695  HB2 ARG A 693      39.050  49.180  64.220  1.00  0.00           H
ATOM   1696  CG  ARG A 693      39.320  47.780  62.540  1.00  0.00           C
ATOM   1697  HG1 ARG A 693      39.710  48.520  61.810  1.00  0.00           H
ATOM   1698  HG2 ARG A 693      38.840  46.930  62.010  1.00  0.00           H
ATOM   1699  CD  ARG A 693      40.650  47.200  63.090  1.00  0.00           C
ATOM   1700  HD1 ARG A 693      41.230  47.950  63.670  1.00  0.00           H
ATOM   1701  HD2 ARG A 693      41.260  46.810  62.250  1.00  0.00           H
ATOM   1702  NE  ARG A 693      40.210  46.160  64.050  1.00  0.00           N
ATOM   1703  HE  ARG A 693      39.390  45.600  63.850  1.00  0.00           H
ATOM   1704  CZ  ARG A 693      41.050  45.470  64.810  1.00  0.00           C
ATOM   1705  NH1 ARG A 693      42.320  45.740  64.730  1.00  0.00           N
ATOM   1706 HH11 ARG A 693      42.680  46.460  64.150  1.00  0.00           H
ATOM   1707 HH12 ARG A 693      42.920  45.230  65.360  1.00  0.00           H
ATOM   1708  NH2 ARG A 693      40.630  44.510  65.530  1.00  0.00           N
ATOM   1709 HH21 ARG A 693      39.660  44.410  65.730  1.00  0.00           H
ATOM   1710 HH22 ARG A 693      41.320  44.100  66.120  1.00  0.00           H
ATOM   1711  C   ARG A 693      36.230  47.910  62.610  1.00  0.00           C
ATOM   1712  O   ARG A 693      36.130  47.680  61.430  1.00  0.00           O
ATOM   1713  N   THR A 694      35.680  47.070  63.530  1.00  0.00           N
ATOM   1714  HN  THR A 694      35.980  47.070  64.480  1.00  0.00           H
ATOM   1715  CA  THR A 694      34.730  45.940  63.250  1.00  0.00           C
ATOM   1716  HA  THR A 694      35.180  45.220  62.560  1.00  0.00           H
ATOM   1717  CB  THR A 694      34.420  45.180  64.580  1.00  0.00           C
ATOM   1718  HB  THR A 694      34.600  45.990  65.330  1.00  0.00           H
ATOM   1719  OG1 THR A 694      35.200  44.070  64.690  1.00  0.00           O
ATOM   1720  HG1 THR A 694      34.920  43.360  64.130  1.00  0.00           H
ATOM   1721  CG2 THR A 694      32.940  44.730  64.650  1.00  0.00           C
ATOM   1722 HG21 THR A 694      32.730  44.130  65.570  1.00  0.00           H
ATOM   1723 HG22 THR A 694      32.610  44.050  63.830  1.00  0.00           H
ATOM   1724 HG23 THR A 694      32.200  45.560  64.740  1.00  0.00           H
ATOM   1725  C   THR A 694      33.450  46.580  62.640  1.00  0.00           C
ATOM   1726  O   THR A 694      32.980  46.000  61.640  1.00  0.00           O
ATOM   1727  N   SER A 695      32.890  47.700  63.110  1.00  0.00           N
ATOM   1728  HN  SER A 695      33.190  48.120  63.960  1.00  0.00           H
ATOM   1729  CA  SER A 695      31.780  48.410  62.370  1.00  0.00           C
ATOM   1730  HA  SER A 695      31.060  47.610  62.390  1.00  0.00           H
ATOM   1731  CB  SER A 695      31.190  49.630  63.130  1.00  0.00           C
ATOM   1732  HB1 SER A 695      31.010  49.290  64.160  1.00  0.00           H
ATOM   1733  HB2 SER A 695      30.300  50.080  62.650  1.00  0.00           H
ATOM   1734  OG  SER A 695      32.130  50.710  63.250  1.00  0.00           O
ATOM   1735  HG1 SER A 695      32.960  50.430  63.630  1.00  0.00           H
ATOM   1736  C   SER A 695      31.960  48.920  60.940  1.00  0.00           C
ATOM   1737  O   SER A 695      31.230  48.510  60.060  1.00  0.00           O
ATOM   1738  N   ILE A 696      33.150  49.580  60.660  1.00  0.00           N
ATOM   1739  HN  ILE A 696      33.790  49.740  61.400  1.00  0.00           H
ATOM   1740  CA  ILE A 696      33.650  50.010  59.350  1.00  0.00           C
ATOM   1741  HA  ILE A 696      32.920  50.610  58.810  1.00  0.00           H
ATOM   1742  CB  ILE A 696      35.000  50.710  59.570  1.00  0.00           C
ATOM   1743  HB  ILE A 696      35.680  50.230  60.310  1.00  0.00           H
ATOM   1744  CG2 ILE A 696      35.780  50.830  58.250  1.00  0.00           C
ATOM   1745 HG21 ILE A 696      36.710  51.390  58.490  1.00  0.00           H
ATOM   1746 HG22 ILE A 696      35.140  51.190  57.420  1.00  0.00           H
ATOM   1747 HG23 ILE A 696      36.190  49.840  57.930  1.00  0.00           H
ATOM   1748  CG1 ILE A 696      34.780  52.110  60.200  1.00  0.00           C
ATOM   1749 HG11 ILE A 696      33.990  52.010  60.980  1.00  0.00           H
ATOM   1750 HG12 ILE A 696      34.340  52.780  59.430  1.00  0.00           H
ATOM   1751  CD  ILE A 696      36.000  52.720  60.800  1.00  0.00           C
ATOM   1752  HD1 ILE A 696      35.810  53.740  61.180  1.00  0.00           H
ATOM   1753  HD2 ILE A 696      36.790  52.800  60.010  1.00  0.00           H
ATOM   1754  HD3 ILE A 696      36.290  52.100  61.680  1.00  0.00           H
ATOM   1755  C   ILE A 696      33.900  48.800  58.380  1.00  0.00           C
ATOM   1756  O   ILE A 696      33.640  48.750  57.170  1.00  0.00           O
ATOM   1757  N   GLY A 697      34.500  47.700  58.900  1.00  0.00           N
ATOM   1758  HN  GLY A 697      34.720  47.760  59.860  1.00  0.00           H
ATOM   1759  CA  GLY A 697      35.000  46.540  58.080  1.00  0.00           C
ATOM   1760  HA1 GLY A 697      35.650  45.960  58.700  1.00  0.00           H
ATOM   1761  HA2 GLY A 697      35.600  46.840  57.250  1.00  0.00           H
ATOM   1762  C   GLY A 697      33.860  45.680  57.480  1.00  0.00           C
ATOM   1763  O   GLY A 697      33.780  45.370  56.300  1.00  0.00           O
ATOM   1764  N   LEU A 698      32.790  45.390  58.280  1.00  0.00           N
ATOM   1765  HN  LEU A 698      32.930  45.560  59.250  1.00  0.00           H
ATOM   1766  CA  LEU A 698      31.450  45.060  57.840  1.00  0.00           C
ATOM   1767  HA  LEU A 698      31.540  44.090  57.370  1.00  0.00           H
ATOM   1768  CB  LEU A 698      30.610  44.880  59.140  1.00  0.00           C
ATOM   1769  HB1 LEU A 698      29.570  44.560  58.930  1.00  0.00           H
ATOM   1770  HB2 LEU A 698      30.580  45.890  59.610  1.00  0.00           H
ATOM   1771  CG  LEU A 698      31.020  43.720  60.110  1.00  0.00           C
ATOM   1772  HG  LEU A 698      31.950  44.110  60.570  1.00  0.00           H
ATOM   1773  CD1 LEU A 698      30.040  43.460  61.280  1.00  0.00           C
ATOM   1774 HD11 LEU A 698      29.160  42.910  60.880  1.00  0.00           H
ATOM   1775 HD12 LEU A 698      29.570  44.380  61.670  1.00  0.00           H
ATOM   1776 HD13 LEU A 698      30.440  42.880  62.130  1.00  0.00           H
ATOM   1777  CD2 LEU A 698      31.290  42.440  59.370  1.00  0.00           C
ATOM   1778 HD21 LEU A 698      30.360  42.030  58.920  1.00  0.00           H
ATOM   1779 HD22 LEU A 698      31.640  41.620  60.040  1.00  0.00           H
ATOM   1780 HD23 LEU A 698      32.150  42.520  58.680  1.00  0.00           H
ATOM   1781  C   LEU A 698      30.760  45.870  56.770  1.00  0.00           C
ATOM   1782  O   LEU A 698      30.160  45.300  55.850  1.00  0.00           O
ATOM   1783  N   TRP A 699      30.880  47.210  56.820  1.00  0.00           N
ATOM   1784  HN  TRP A 699      31.530  47.600  57.450  1.00  0.00           H
ATOM   1785  CA  TRP A 699      30.410  48.000  55.710  1.00  0.00           C
ATOM   1786  HA  TRP A 699      29.460  47.670  55.320  1.00  0.00           H
ATOM   1787  CB  TRP A 699      30.260  49.560  56.120  1.00  0.00           C
ATOM   1788  HB1 TRP A 699      30.370  50.140  55.170  1.00  0.00           H
ATOM   1789  HB2 TRP A 699      31.070  49.910  56.780  1.00  0.00           H
ATOM   1790  CG  TRP A 699      29.000  50.000  56.770  1.00  0.00           C
ATOM   1791  CD1 TRP A 699      28.810  50.590  57.970  1.00  0.00           C
ATOM   1792  HD1 TRP A 699      29.620  50.620  58.690  1.00  0.00           H
ATOM   1793  NE1 TRP A 699      27.560  51.150  58.000  1.00  0.00           N
ATOM   1794  HE1 TRP A 699      27.220  51.530  58.830  1.00  0.00           H
ATOM   1795  CE2 TRP A 699      26.830  50.990  56.900  1.00  0.00           C
ATOM   1796  CD2 TRP A 699      27.730  50.180  56.110  1.00  0.00           C
ATOM   1797  CE3 TRP A 699      27.300  49.730  54.850  1.00  0.00           C
ATOM   1798  HE3 TRP A 699      27.960  49.100  54.260  1.00  0.00           H
ATOM   1799  CZ3 TRP A 699      26.000  50.060  54.460  1.00  0.00           C
ATOM   1800  HZ3 TRP A 699      25.680  49.860  53.450  1.00  0.00           H
ATOM   1801  CZ2 TRP A 699      25.530  51.320  56.520  1.00  0.00           C
ATOM   1802  HZ2 TRP A 699      24.850  51.870  57.160  1.00  0.00           H
ATOM   1803  CH2 TRP A 699      25.120  50.800  55.260  1.00  0.00           C
ATOM   1804  HH2 TRP A 699      24.220  51.240  54.850  1.00  0.00           H
ATOM   1805  C   TRP A 699      31.310  47.910  54.480  1.00  0.00           C
ATOM   1806  O   TRP A 699      30.800  47.630  53.380  1.00  0.00           O
ATOM   1807  N   THR A 700      32.640  47.930  54.740  1.00  0.00           N
ATOM   1808  HN  THR A 700      32.950  48.220  55.640  1.00  0.00           H
ATOM   1809  CA  THR A 700      33.610  47.600  53.710  1.00  0.00           C
ATOM   1810  HA  THR A 700      33.460  48.300  52.900  1.00  0.00           H
ATOM   1811  CB  THR A 700      35.070  47.620  54.090  1.00  0.00           C
ATOM   1812  HB  THR A 700      35.500  46.820  54.720  1.00  0.00           H
ATOM   1813  OG1 THR A 700      35.390  48.840  54.760  1.00  0.00           O
ATOM   1814  HG1 THR A 700      34.870  48.840  55.570  1.00  0.00           H
ATOM   1815  CG2 THR A 700      35.960  47.780  52.810  1.00  0.00           C
ATOM   1816 HG21 THR A 700      35.660  47.030  52.040  1.00  0.00           H
ATOM   1817 HG22 THR A 700      37.020  47.500  52.970  1.00  0.00           H
ATOM   1818 HG23 THR A 700      36.010  48.780  52.330  1.00  0.00           H
ATOM   1819  C   THR A 700      33.280  46.270  53.010  1.00  0.00           C
ATOM   1820  O   THR A 700      33.280  46.290  51.800  1.00  0.00           O
ATOM   1821  N   SER A 701      33.070  45.160  53.760  1.00  0.00           N
ATOM   1822  HN  SER A 701      33.220  45.210  54.740  1.00  0.00           H
ATOM   1823  CA  SER A 701      32.560  43.880  53.250  1.00  0.00           C
ATOM   1824  HA  SER A 701      33.180  43.610  52.410  1.00  0.00           H
ATOM   1825  CB  SER A 701      32.480  42.760  54.300  1.00  0.00           C
ATOM   1826  HB1 SER A 701      31.650  42.960  55.010  1.00  0.00           H
ATOM   1827  HB2 SER A 701      33.450  42.760  54.820  1.00  0.00           H
ATOM   1828  OG  SER A 701      32.260  41.550  53.620  1.00  0.00           O
ATOM   1829  HG1 SER A 701      33.140  41.190  53.450  1.00  0.00           H
ATOM   1830  C   SER A 701      31.260  43.960  52.580  1.00  0.00           C
ATOM   1831  O   SER A 701      31.040  43.520  51.420  1.00  0.00           O
ATOM   1832  N   PHE A 702      30.220  44.610  53.110  1.00  0.00           N
ATOM   1833  HN  PHE A 702      30.150  44.990  54.030  1.00  0.00           H
ATOM   1834  CA  PHE A 702      28.940  44.690  52.550  1.00  0.00           C
ATOM   1835  HA  PHE A 702      28.560  43.700  52.340  1.00  0.00           H
ATOM   1836  CB  PHE A 702      27.990  45.440  53.560  1.00  0.00           C
ATOM   1837  HB1 PHE A 702      28.300  46.490  53.650  1.00  0.00           H
ATOM   1838  HB2 PHE A 702      28.010  44.950  54.570  1.00  0.00           H
ATOM   1839  CG  PHE A 702      26.520  45.430  52.910  1.00  0.00           C
ATOM   1840  CD1 PHE A 702      25.770  46.560  52.730  1.00  0.00           C
ATOM   1841  HD1 PHE A 702      26.250  47.500  52.940  1.00  0.00           H
ATOM   1842  CE1 PHE A 702      24.420  46.550  52.440  1.00  0.00           C
ATOM   1843  HE1 PHE A 702      23.950  47.500  52.240  1.00  0.00           H
ATOM   1844  CZ  PHE A 702      23.800  45.310  52.060  1.00  0.00           C
ATOM   1845  HZ  PHE A 702      22.770  45.360  51.760  1.00  0.00           H
ATOM   1846  CD2 PHE A 702      25.940  44.170  52.640  1.00  0.00           C
ATOM   1847  HD2 PHE A 702      26.500  43.250  52.620  1.00  0.00           H
ATOM   1848  CE2 PHE A 702      24.570  44.100  52.230  1.00  0.00           C
ATOM   1849  HE2 PHE A 702      24.170  43.130  51.950  1.00  0.00           H
ATOM   1850  C   PHE A 702      28.930  45.380  51.160  1.00  0.00           C
ATOM   1851  O   PHE A 702      28.390  44.870  50.170  1.00  0.00           O
ATOM   1852  N   LEU A 703      29.690  46.520  51.110  1.00  0.00           N
ATOM   1853  HN  LEU A 703      30.210  46.850  51.890  1.00  0.00           H
ATOM   1854  CA  LEU A 703      29.610  47.410  49.950  1.00  0.00           C
ATOM   1855  HA  LEU A 703      28.600  47.410  49.600  1.00  0.00           H
ATOM   1856  CB  LEU A 703      29.950  48.830  50.220  1.00  0.00           C
ATOM   1857  HB1 LEU A 703      29.880  49.460  49.310  1.00  0.00           H
ATOM   1858  HB2 LEU A 703      31.010  48.770  50.560  1.00  0.00           H
ATOM   1859  CG  LEU A 703      29.090  49.460  51.270  1.00  0.00           C
ATOM   1860  HG  LEU A 703      29.020  48.760  52.130  1.00  0.00           H
ATOM   1861  CD1 LEU A 703      29.800  50.730  51.660  1.00  0.00           C
ATOM   1862 HD11 LEU A 703      29.810  51.310  50.720  1.00  0.00           H
ATOM   1863 HD12 LEU A 703      30.780  50.390  52.030  1.00  0.00           H
ATOM   1864 HD13 LEU A 703      29.270  51.240  52.500  1.00  0.00           H
ATOM   1865  CD2 LEU A 703      27.710  49.920  50.720  1.00  0.00           C
ATOM   1866 HD21 LEU A 703      27.000  50.440  51.410  1.00  0.00           H
ATOM   1867 HD22 LEU A 703      27.180  49.070  50.260  1.00  0.00           H
ATOM   1868 HD23 LEU A 703      27.740  50.560  49.800  1.00  0.00           H
ATOM   1869  C   LEU A 703      30.620  46.900  48.920  1.00  0.00           C
ATOM   1870  O   LEU A 703      30.470  47.130  47.710  1.00  0.00           O
ATOM   1871  N   CYS A 704      31.640  46.060  49.340  1.00  0.00           N
ATOM   1872  HN  CYS A 704      31.720  45.950  50.320  1.00  0.00           H
ATOM   1873  CA  CYS A 704      32.470  45.270  48.420  1.00  0.00           C
ATOM   1874  HA  CYS A 704      32.860  45.960  47.680  1.00  0.00           H
ATOM   1875  CB  CYS A 704      33.700  44.500  49.090  1.00  0.00           C
ATOM   1876  HB1 CYS A 704      34.040  43.630  48.500  1.00  0.00           H
ATOM   1877  HB2 CYS A 704      33.410  44.030  50.050  1.00  0.00           H
ATOM   1878  SG  CYS A 704      35.090  45.610  49.510  1.00  0.00           S
ATOM   1879  HG1 CYS A 704      34.370  46.230  50.420  1.00  0.00           H
ATOM   1880  C   CYS A 704      31.540  44.290  47.640  1.00  0.00           C
ATOM   1881  O   CYS A 704      31.640  44.080  46.440  1.00  0.00           O
ATOM   1882  N   ILE A 705      30.550  43.670  48.370  1.00  0.00           N
ATOM   1883  HN  ILE A 705      30.470  43.830  49.350  1.00  0.00           H
ATOM   1884  CA  ILE A 705      29.580  42.780  47.820  1.00  0.00           C
ATOM   1885  HA  ILE A 705      30.190  42.110  47.240  1.00  0.00           H
ATOM   1886  CB  ILE A 705      28.820  41.830  48.860  1.00  0.00           C
ATOM   1887  HB  ILE A 705      28.260  42.350  49.660  1.00  0.00           H
ATOM   1888  CG2 ILE A 705      27.900  40.840  48.100  1.00  0.00           C
ATOM   1889 HG21 ILE A 705      27.280  40.290  48.840  1.00  0.00           H
ATOM   1890 HG22 ILE A 705      28.440  40.110  47.470  1.00  0.00           H
ATOM   1891 HG23 ILE A 705      27.180  41.330  47.410  1.00  0.00           H
ATOM   1892  CG1 ILE A 705      29.830  41.000  49.620  1.00  0.00           C
ATOM   1893 HG11 ILE A 705      30.410  41.620  50.350  1.00  0.00           H
ATOM   1894 HG12 ILE A 705      30.490  40.540  48.840  1.00  0.00           H
ATOM   1895  CD  ILE A 705      29.290  39.920  50.530  1.00  0.00           C
ATOM   1896  HD1 ILE A 705      28.870  39.090  49.930  1.00  0.00           H
ATOM   1897  HD2 ILE A 705      28.630  40.250  51.380  1.00  0.00           H
ATOM   1898  HD3 ILE A 705      30.200  39.500  50.990  1.00  0.00           H
ATOM   1899  C   ILE A 705      28.600  43.430  46.870  1.00  0.00           C
ATOM   1900  O   ILE A 705      28.260  42.820  45.830  1.00  0.00           O
ATOM   1901  N   VAL A 706      28.080  44.590  47.280  1.00  0.00           N
ATOM   1902  HN  VAL A 706      28.220  44.870  48.220  1.00  0.00           H
ATOM   1903  CA  VAL A 706      27.090  45.330  46.480  1.00  0.00           C
ATOM   1904  HA  VAL A 706      26.250  44.700  46.210  1.00  0.00           H
ATOM   1905  CB  VAL A 706      26.470  46.440  47.370  1.00  0.00           C
ATOM   1906  HB  VAL A 706      27.260  46.930  47.960  1.00  0.00           H
ATOM   1907  CG1 VAL A 706      25.690  47.480  46.530  1.00  0.00           C
ATOM   1908 HG11 VAL A 706      25.020  48.100  47.190  1.00  0.00           H
ATOM   1909 HG12 VAL A 706      25.130  47.040  45.670  1.00  0.00           H
ATOM   1910 HG13 VAL A 706      26.380  48.260  46.130  1.00  0.00           H
ATOM   1911  CG2 VAL A 706      25.490  45.850  48.360  1.00  0.00           C
ATOM   1912 HG21 VAL A 706      24.980  44.960  47.940  1.00  0.00           H
ATOM   1913 HG22 VAL A 706      24.770  46.620  48.710  1.00  0.00           H
ATOM   1914 HG23 VAL A 706      25.980  45.580  49.320  1.00  0.00           H
ATOM   1915  C   VAL A 706      27.650  45.870  45.210  1.00  0.00           C
ATOM   1916  O   VAL A 706      27.100  45.720  44.150  1.00  0.00           O
ATOM   1917  N   LEU A 707      28.880  46.520  45.260  1.00  0.00           N
ATOM   1918  HN  LEU A 707      29.240  46.620  46.180  1.00  0.00           H
ATOM   1919  CA  LEU A 707      29.500  47.100  44.150  1.00  0.00           C
ATOM   1920  HA  LEU A 707      28.770  47.670  43.590  1.00  0.00           H
ATOM   1921  CB  LEU A 707      30.710  47.960  44.660  1.00  0.00           C
ATOM   1922  HB1 LEU A 707      31.510  48.090  43.900  1.00  0.00           H
ATOM   1923  HB2 LEU A 707      31.270  47.620  45.560  1.00  0.00           H
ATOM   1924  CG  LEU A 707      30.230  49.380  44.980  1.00  0.00           C
ATOM   1925  HG  LEU A 707      29.470  49.460  45.800  1.00  0.00           H
ATOM   1926  CD1 LEU A 707      31.430  50.180  45.370  1.00  0.00           C
ATOM   1927 HD11 LEU A 707      31.870  49.610  46.210  1.00  0.00           H
ATOM   1928 HD12 LEU A 707      31.150  51.210  45.680  1.00  0.00           H
ATOM   1929 HD13 LEU A 707      32.230  50.250  44.610  1.00  0.00           H
ATOM   1930  CD2 LEU A 707      29.630  50.050  43.750  1.00  0.00           C
ATOM   1931 HD21 LEU A 707      28.810  49.490  43.260  1.00  0.00           H
ATOM   1932 HD22 LEU A 707      30.480  50.150  43.030  1.00  0.00           H
ATOM   1933 HD23 LEU A 707      29.160  51.020  44.020  1.00  0.00           H
ATOM   1934  C   LEU A 707      30.050  46.030  43.160  1.00  0.00           C
ATOM   1935  O   LEU A 707      29.900  46.240  41.930  1.00  0.00           O
ATOM   1936  N   VAL A 708      30.640  44.890  43.500  1.00  0.00           N
ATOM   1937  HN  VAL A 708      30.830  44.720  44.470  1.00  0.00           H
ATOM   1938  CA  VAL A 708      31.160  43.980  42.400  1.00  0.00           C
ATOM   1939  HA  VAL A 708      31.790  44.580  41.760  1.00  0.00           H
ATOM   1940  CB  VAL A 708      32.110  42.960  43.010  1.00  0.00           C
ATOM   1941  HB  VAL A 708      32.790  43.480  43.710  1.00  0.00           H
ATOM   1942  CG1 VAL A 708      31.410  41.830  43.760  1.00  0.00           C
ATOM   1943 HG11 VAL A 708      30.660  42.140  44.510  1.00  0.00           H
ATOM   1944 HG12 VAL A 708      32.030  40.970  44.090  1.00  0.00           H
ATOM   1945 HG13 VAL A 708      30.880  41.250  42.980  1.00  0.00           H
ATOM   1946  CG2 VAL A 708      32.920  42.360  41.870  1.00  0.00           C
ATOM   1947 HG21 VAL A 708      33.400  43.130  41.240  1.00  0.00           H
ATOM   1948 HG22 VAL A 708      32.210  41.830  41.200  1.00  0.00           H
ATOM   1949 HG23 VAL A 708      33.590  41.590  42.310  1.00  0.00           H
ATOM   1950  C   VAL A 708      29.990  43.390  41.610  1.00  0.00           C
ATOM   1951  O   VAL A 708      30.090  43.180  40.390  1.00  0.00           O
ATOM   1952  N   ALA A 709      28.870  43.200  42.330  1.00  0.00           N
ATOM   1953  HN  ALA A 709      28.840  43.280  43.320  1.00  0.00           H
ATOM   1954  CA  ALA A 709      27.680  42.580  41.750  1.00  0.00           C
ATOM   1955  HA  ALA A 709      28.100  41.800  41.140  1.00  0.00           H
ATOM   1956  CB  ALA A 709      26.820  42.120  42.910  1.00  0.00           C
ATOM   1957  HB1 ALA A 709      27.440  41.430  43.520  1.00  0.00           H
ATOM   1958  HB2 ALA A 709      26.020  41.400  42.620  1.00  0.00           H
ATOM   1959  HB3 ALA A 709      26.480  42.900  43.620  1.00  0.00           H
ATOM   1960  C   ALA A 709      26.880  43.530  40.830  1.00  0.00           C
ATOM   1961  O   ALA A 709      26.150  43.100  39.950  1.00  0.00           O
ATOM   1962  N   THR A 710      26.860  44.850  41.120  1.00  0.00           N
ATOM   1963  HN  THR A 710      27.360  45.090  41.940  1.00  0.00           H
ATOM   1964  CA  THR A 710      26.310  45.940  40.280  1.00  0.00           C
ATOM   1965  HA  THR A 710      25.330  45.640  39.960  1.00  0.00           H
ATOM   1966  CB  THR A 710      25.970  47.230  41.020  1.00  0.00           C
ATOM   1967  HB  THR A 710      25.500  47.000  42.000  1.00  0.00           H
ATOM   1968  OG1 THR A 710      25.090  48.160  40.280  1.00  0.00           O
ATOM   1969  HG1 THR A 710      24.230  47.740  40.170  1.00  0.00           H
ATOM   1970  CG2 THR A 710      27.180  48.150  41.240  1.00  0.00           C
ATOM   1971 HG21 THR A 710      27.120  49.010  41.950  1.00  0.00           H
ATOM   1972 HG22 THR A 710      27.490  48.540  40.240  1.00  0.00           H
ATOM   1973 HG23 THR A 710      27.930  47.500  41.740  1.00  0.00           H
ATOM   1974  C   THR A 710      27.020  46.140  38.990  1.00  0.00           C
ATOM   1975  O   THR A 710      28.230  46.090  38.940  1.00  0.00           O
ATOM   1976  N   ASP A 711      26.360  46.420  37.840  1.00  0.00           N
ATOM   1977  HN  ASP A 711      25.370  46.480  37.920  1.00  0.00           H
ATOM   1978  CA  ASP A 711      26.970  46.730  36.540  1.00  0.00           C
ATOM   1979  HA  ASP A 711      27.980  46.340  36.580  1.00  0.00           H
ATOM   1980  CB  ASP A 711      26.110  46.040  35.400  1.00  0.00           C
ATOM   1981  HB1 ASP A 711      25.210  46.680  35.280  1.00  0.00           H
ATOM   1982  HB2 ASP A 711      25.890  45.030  35.780  1.00  0.00           H
ATOM   1983  CG  ASP A 711      26.790  45.940  34.090  1.00  0.00           C
ATOM   1984  OD1 ASP A 711      26.140  46.090  33.030  1.00  0.00           O
ATOM   1985  OD2 ASP A 711      28.030  45.800  34.000  1.00  0.00           O
ATOM   1986  C   ASP A 711      27.060  48.320  36.380  1.00  0.00           C
ATOM   1987  O   ASP A 711      26.200  49.000  35.800  1.00  0.00           O
ATOM   1988  N   ALA A 712      28.170  48.910  36.850  1.00  0.00           N
ATOM   1989  HN  ALA A 712      28.910  48.320  37.150  1.00  0.00           H
ATOM   1990  CA  ALA A 712      28.220  50.340  36.960  1.00  0.00           C
ATOM   1991  HA  ALA A 712      27.600  50.830  36.230  1.00  0.00           H
ATOM   1992  CB  ALA A 712      27.710  50.770  38.390  1.00  0.00           C
ATOM   1993  HB1 ALA A 712      28.560  50.630  39.100  1.00  0.00           H
ATOM   1994  HB2 ALA A 712      26.850  50.210  38.790  1.00  0.00           H
ATOM   1995  HB3 ALA A 712      27.370  51.830  38.290  1.00  0.00           H
ATOM   1996  C   ALA A 712      29.660  50.850  36.740  1.00  0.00           C
ATOM   1997  O   ALA A 712      30.590  50.060  36.720  1.00  0.00           O
ATOM   1998  N   SER A 713      29.840  52.170  36.510  1.00  0.00           N
ATOM   1999  HN  SER A 713      28.980  52.680  36.400  1.00  0.00           H
ATOM   2000  CA  SER A 713      31.170  52.900  36.410  1.00  0.00           C
ATOM   2001  HA  SER A 713      31.720  52.450  35.610  1.00  0.00           H
ATOM   2002  CB  SER A 713      30.890  54.420  36.290  1.00  0.00           C
ATOM   2003  HB1 SER A 713      30.450  54.830  37.230  1.00  0.00           H
ATOM   2004  HB2 SER A 713      30.190  54.510  35.420  1.00  0.00           H
ATOM   2005  OG  SER A 713      32.030  55.220  35.890  1.00  0.00           O
ATOM   2006  HG1 SER A 713      31.860  56.060  36.320  1.00  0.00           H
ATOM   2007  C   SER A 713      31.970  52.840  37.660  1.00  0.00           C
ATOM   2008  O   SER A 713      31.450  53.010  38.740  1.00  0.00           O
ATOM   2009  N   SER A 714      33.310  52.660  37.550  1.00  0.00           N
ATOM   2010  HN  SER A 714      33.700  52.600  36.640  1.00  0.00           H
ATOM   2011  CA  SER A 714      34.330  52.430  38.670  1.00  0.00           C
ATOM   2012  HA  SER A 714      33.920  51.730  39.380  1.00  0.00           H
ATOM   2013  CB  SER A 714      35.770  51.990  38.140  1.00  0.00           C
ATOM   2014  HB1 SER A 714      36.100  52.780  37.430  1.00  0.00           H
ATOM   2015  HB2 SER A 714      35.640  50.960  37.740  1.00  0.00           H
ATOM   2016  OG  SER A 714      36.670  51.940  39.230  1.00  0.00           O
ATOM   2017  HG1 SER A 714      37.520  52.270  38.920  1.00  0.00           H
ATOM   2018  C   SER A 714      34.490  53.700  39.400  1.00  0.00           C
ATOM   2019  O   SER A 714      34.760  54.780  38.880  1.00  0.00           O
ATOM   2020  N   LEU A 715      34.320  53.630  40.720  1.00  0.00           N
ATOM   2021  HN  LEU A 715      34.160  52.730  41.110  1.00  0.00           H
ATOM   2022  CA  LEU A 715      34.450  54.760  41.700  1.00  0.00           C
ATOM   2023  HA  LEU A 715      33.830  55.620  41.500  1.00  0.00           H
ATOM   2024  CB  LEU A 715      34.110  54.270  43.130  1.00  0.00           C
ATOM   2025  HB1 LEU A 715      34.420  55.100  43.790  1.00  0.00           H
ATOM   2026  HB2 LEU A 715      34.730  53.360  43.250  1.00  0.00           H
ATOM   2027  CG  LEU A 715      32.630  54.030  43.490  1.00  0.00           C
ATOM   2028  HG  LEU A 715      32.280  53.090  43.010  1.00  0.00           H
ATOM   2029  CD1 LEU A 715      32.420  53.810  44.980  1.00  0.00           C
ATOM   2030 HD11 LEU A 715      31.390  53.420  45.080  1.00  0.00           H
ATOM   2031 HD12 LEU A 715      32.690  54.740  45.530  1.00  0.00           H
ATOM   2032 HD13 LEU A 715      33.100  53.070  45.460  1.00  0.00           H
ATOM   2033  CD2 LEU A 715      31.810  55.310  43.140  1.00  0.00           C
ATOM   2034 HD21 LEU A 715      30.990  55.330  43.900  1.00  0.00           H
ATOM   2035 HD22 LEU A 715      31.450  55.180  42.090  1.00  0.00           H
ATOM   2036 HD23 LEU A 715      32.390  56.230  43.360  1.00  0.00           H
ATOM   2037  C   LEU A 715      35.880  55.240  41.780  1.00  0.00           C
ATOM   2038  O   LEU A 715      36.100  56.370  42.100  1.00  0.00           O
ATOM   2039  N   VAL A 716      36.910  54.360  41.440  1.00  0.00           N
ATOM   2040  HN  VAL A 716      36.610  53.460  41.120  1.00  0.00           H
ATOM   2041  CA  VAL A 716      38.330  54.610  41.720  1.00  0.00           C
ATOM   2042  HA  VAL A 716      38.540  54.790  42.760  1.00  0.00           H
ATOM   2043  CB  VAL A 716      39.160  53.380  41.270  1.00  0.00           C
ATOM   2044  HB  VAL A 716      38.840  53.080  40.250  1.00  0.00           H
ATOM   2045  CG1 VAL A 716      40.650  53.680  41.290  1.00  0.00           C
ATOM   2046 HG11 VAL A 716      40.850  54.450  42.080  1.00  0.00           H
ATOM   2047 HG12 VAL A 716      40.980  54.120  40.320  1.00  0.00           H
ATOM   2048 HG13 VAL A 716      41.190  52.750  41.520  1.00  0.00           H
ATOM   2049  CG2 VAL A 716      38.880  52.330  42.420  1.00  0.00           C
ATOM   2050 HG21 VAL A 716      39.230  51.320  42.110  1.00  0.00           H
ATOM   2051 HG22 VAL A 716      37.790  52.190  42.490  1.00  0.00           H
ATOM   2052 HG23 VAL A 716      39.390  52.630  43.350  1.00  0.00           H
ATOM   2053  C   VAL A 716      38.780  55.810  40.880  1.00  0.00           C
ATOM   2054  O   VAL A 716      39.550  56.620  41.270  1.00  0.00           O
ATOM   2055  N   CYS A 717      38.200  55.990  39.630  1.00  0.00           N
ATOM   2056  HN  CYS A 717      37.450  55.450  39.290  1.00  0.00           H
ATOM   2057  CA  CYS A 717      38.510  57.140  38.830  1.00  0.00           C
ATOM   2058  HA  CYS A 717      39.580  57.080  38.710  1.00  0.00           H
ATOM   2059  CB  CYS A 717      37.860  56.890  37.440  1.00  0.00           C
ATOM   2060  HB1 CYS A 717      36.790  57.190  37.500  1.00  0.00           H
ATOM   2061  HB2 CYS A 717      37.960  55.820  37.170  1.00  0.00           H
ATOM   2062  SG  CYS A 717      38.660  57.830  36.200  1.00  0.00           S
ATOM   2063  HG1 CYS A 717      39.710  57.020  36.170  1.00  0.00           H
ATOM   2064  C   CYS A 717      38.120  58.470  39.400  1.00  0.00           C
ATOM   2065  O   CYS A 717      38.820  59.490  39.250  1.00  0.00           O
ATOM   2066  N   TYR A 718      36.950  58.540  40.100  1.00  0.00           N
ATOM   2067  HN  TYR A 718      36.450  57.700  40.300  1.00  0.00           H
ATOM   2068  CA  TYR A 718      36.590  59.770  40.800  1.00  0.00           C
ATOM   2069  HA  TYR A 718      36.670  60.600  40.110  1.00  0.00           H
ATOM   2070  CB  TYR A 718      35.140  59.680  41.320  1.00  0.00           C
ATOM   2071  HB1 TYR A 718      34.790  60.720  41.530  1.00  0.00           H
ATOM   2072  HB2 TYR A 718      35.150  59.020  42.220  1.00  0.00           H
ATOM   2073  CG  TYR A 718      34.130  59.060  40.430  1.00  0.00           C
ATOM   2074  CD1 TYR A 718      34.130  59.250  39.040  1.00  0.00           C
ATOM   2075  HD1 TYR A 718      34.820  59.960  38.620  1.00  0.00           H
ATOM   2076  CE1 TYR A 718      33.160  58.460  38.270  1.00  0.00           C
ATOM   2077  HE1 TYR A 718      33.020  58.640  37.210  1.00  0.00           H
ATOM   2078  CZ  TYR A 718      32.220  57.620  38.830  1.00  0.00           C
ATOM   2079  OH  TYR A 718      31.280  57.000  38.010  1.00  0.00           O
ATOM   2080  HH  TYR A 718      30.650  56.590  38.610  1.00  0.00           H
ATOM   2081  CD2 TYR A 718      33.220  58.100  40.960  1.00  0.00           C
ATOM   2082  HD2 TYR A 718      33.360  57.860  41.990  1.00  0.00           H
ATOM   2083  CE2 TYR A 718      32.200  57.460  40.220  1.00  0.00           C
ATOM   2084  HE2 TYR A 718      31.470  56.860  40.740  1.00  0.00           H
ATOM   2085  C   TYR A 718      37.440  60.180  42.030  1.00  0.00           C
ATOM   2086  O   TYR A 718      37.400  61.330  42.450  1.00  0.00           O
ATOM   2087  N   ILE A 719      38.320  59.310  42.520  1.00  0.00           N
ATOM   2088  HN  ILE A 719      38.200  58.370  42.220  1.00  0.00           H
ATOM   2089  CA  ILE A 719      39.330  59.630  43.540  1.00  0.00           C
ATOM   2090  HA  ILE A 719      38.840  60.220  44.310  1.00  0.00           H
ATOM   2091  CB  ILE A 719      39.910  58.360  44.160  1.00  0.00           C
ATOM   2092  HB  ILE A 719      40.370  57.760  43.350  1.00  0.00           H
ATOM   2093  CG2 ILE A 719      41.020  58.770  45.210  1.00  0.00           C
ATOM   2094 HG21 ILE A 719      41.470  57.820  45.540  1.00  0.00           H
ATOM   2095 HG22 ILE A 719      40.520  59.270  46.060  1.00  0.00           H
ATOM   2096 HG23 ILE A 719      41.860  59.440  44.920  1.00  0.00           H
ATOM   2097  CG1 ILE A 719      38.870  57.320  44.800  1.00  0.00           C
ATOM   2098 HG11 ILE A 719      39.470  56.630  45.420  1.00  0.00           H
ATOM   2099 HG12 ILE A 719      38.240  56.800  44.060  1.00  0.00           H
ATOM   2100  CD  ILE A 719      38.020  58.010  45.810  1.00  0.00           C
ATOM   2101  HD1 ILE A 719      37.300  57.360  46.350  1.00  0.00           H
ATOM   2102  HD2 ILE A 719      37.450  58.750  45.210  1.00  0.00           H
ATOM   2103  HD3 ILE A 719      38.620  58.470  46.630  1.00  0.00           H
ATOM   2104  C   ILE A 719      40.400  60.580  42.890  1.00  0.00           C
ATOM   2105  O   ILE A 719      40.810  61.570  43.520  1.00  0.00           O
ATOM   2106  N   THR A 720      40.820  60.360  41.650  1.00  0.00           N
ATOM   2107  HN  THR A 720      40.370  59.580  41.210  1.00  0.00           H
ATOM   2108  CA  THR A 720      41.690  61.070  40.800  1.00  0.00           C
ATOM   2109  HA  THR A 720      41.480  60.550  39.870  1.00  0.00           H
ATOM   2110  CB  THR A 720      41.380  62.600  40.710  1.00  0.00           C
ATOM   2111  HB  THR A 720      41.700  62.930  39.700  1.00  0.00           H
ATOM   2112  OG1 THR A 720      41.930  63.440  41.690  1.00  0.00           O
ATOM   2113  HG1 THR A 720      41.850  63.060  42.570  1.00  0.00           H
ATOM   2114  CG2 THR A 720      39.800  62.780  40.600  1.00  0.00           C
ATOM   2115 HG21 THR A 720      39.570  63.810  40.250  1.00  0.00           H
ATOM   2116 HG22 THR A 720      39.370  62.620  41.620  1.00  0.00           H
ATOM   2117 HG23 THR A 720      39.470  61.970  39.920  1.00  0.00           H
ATOM   2118  C   THR A 720      43.120  60.790  41.140  1.00  0.00           C
ATOM   2119  O   THR A 720      43.550  60.480  42.290  1.00  0.00           O
ATOM   2120  N   ARG A 721      43.890  60.640  40.070  1.00  0.00           N
ATOM   2121  HN  ARG A 721      43.560  60.740  39.140  1.00  0.00           H
ATOM   2122  CA  ARG A 721      45.280  60.350  40.130  1.00  0.00           C
ATOM   2123  HA  ARG A 721      45.360  59.430  40.680  1.00  0.00           H
ATOM   2124  CB  ARG A 721      45.890  60.170  38.700  1.00  0.00           C
ATOM   2125  HB1 ARG A 721      45.960  61.090  38.080  1.00  0.00           H
ATOM   2126  HB2 ARG A 721      45.290  59.440  38.110  1.00  0.00           H
ATOM   2127  CG  ARG A 721      47.400  59.780  38.730  1.00  0.00           C
ATOM   2128  HG1 ARG A 721      48.040  60.500  39.290  1.00  0.00           H
ATOM   2129  HG2 ARG A 721      47.820  59.840  37.710  1.00  0.00           H
ATOM   2130  CD  ARG A 721      47.670  58.450  39.450  1.00  0.00           C
ATOM   2131  HD1 ARG A 721      47.090  57.600  39.000  1.00  0.00           H
ATOM   2132  HD2 ARG A 721      47.380  58.720  40.490  1.00  0.00           H
ATOM   2133  NE  ARG A 721      49.140  58.260  39.280  1.00  0.00           N
ATOM   2134  HE  ARG A 721      49.640  58.640  38.510  1.00  0.00           H
ATOM   2135  CZ  ARG A 721      49.830  57.660  40.300  1.00  0.00           C
ATOM   2136  NH1 ARG A 721      49.320  56.880  41.200  1.00  0.00           N
ATOM   2137 HH11 ARG A 721      49.900  56.430  41.890  1.00  0.00           H
ATOM   2138 HH12 ARG A 721      48.330  56.890  41.330  1.00  0.00           H
ATOM   2139  NH2 ARG A 721      51.130  57.800  40.380  1.00  0.00           N
ATOM   2140 HH21 ARG A 721      51.640  58.340  39.700  1.00  0.00           H
ATOM   2141 HH22 ARG A 721      51.650  57.230  41.020  1.00  0.00           H
ATOM   2142  C   ARG A 721      46.110  61.390  40.910  1.00  0.00           C
ATOM   2143  O   ARG A 721      47.020  60.980  41.670  1.00  0.00           O
ATOM   2144  N   PHE A 722      45.690  62.640  40.750  1.00  0.00           N
ATOM   2145  HN  PHE A 722      44.970  62.930  40.130  1.00  0.00           H
ATOM   2146  CA  PHE A 722      46.260  63.660  41.630  1.00  0.00           C
ATOM   2147  HA  PHE A 722      47.350  63.700  41.550  1.00  0.00           H
ATOM   2148  CB  PHE A 722      45.710  65.040  41.200  1.00  0.00           C
ATOM   2149  HB1 PHE A 722      44.600  65.050  41.150  1.00  0.00           H
ATOM   2150  HB2 PHE A 722      45.790  65.180  40.110  1.00  0.00           H
ATOM   2151  CG  PHE A 722      46.210  66.260  41.900  1.00  0.00           C
ATOM   2152  CD1 PHE A 722      45.510  66.750  43.040  1.00  0.00           C
ATOM   2153  HD1 PHE A 722      44.630  66.200  43.340  1.00  0.00           H
ATOM   2154  CE1 PHE A 722      46.120  67.880  43.710  1.00  0.00           C
ATOM   2155  HE1 PHE A 722      45.730  68.130  44.690  1.00  0.00           H
ATOM   2156  CZ  PHE A 722      47.230  68.540  43.210  1.00  0.00           C
ATOM   2157  HZ  PHE A 722      47.670  69.380  43.710  1.00  0.00           H
ATOM   2158  CD2 PHE A 722      47.250  67.020  41.320  1.00  0.00           C
ATOM   2159  HD2 PHE A 722      47.800  66.780  40.430  1.00  0.00           H
ATOM   2160  CE2 PHE A 722      47.720  68.210  41.990  1.00  0.00           C
ATOM   2161  HE2 PHE A 722      48.610  68.730  41.660  1.00  0.00           H
ATOM   2162  C   PHE A 722      46.080  63.580  43.150  1.00  0.00           C
ATOM   2163  O   PHE A 722      47.070  63.780  43.910  1.00  0.00           O
ATOM   2164  N   THR A 723      44.920  63.250  43.690  1.00  0.00           N
ATOM   2165  HN  THR A 723      44.040  63.330  43.230  1.00  0.00           H
ATOM   2166  CA  THR A 723      44.780  62.730  45.070  1.00  0.00           C
ATOM   2167  HA  THR A 723      45.100  63.530  45.730  1.00  0.00           H
ATOM   2168  CB  THR A 723      43.340  62.330  45.280  1.00  0.00           C
ATOM   2169  HB  THR A 723      43.060  61.460  44.650  1.00  0.00           H
ATOM   2170  OG1 THR A 723      42.400  63.360  44.980  1.00  0.00           O
ATOM   2171  HG1 THR A 723      41.560  62.960  44.730  1.00  0.00           H
ATOM   2172  CG2 THR A 723      43.040  62.130  46.800  1.00  0.00           C
ATOM   2173 HG21 THR A 723      43.240  63.030  47.410  1.00  0.00           H
ATOM   2174 HG22 THR A 723      43.570  61.340  47.370  1.00  0.00           H
ATOM   2175 HG23 THR A 723      41.940  62.000  46.890  1.00  0.00           H
ATOM   2176  C   THR A 723      45.640  61.500  45.450  1.00  0.00           C
ATOM   2177  O   THR A 723      46.330  61.490  46.460  1.00  0.00           O
ATOM   2178  N   GLU A 724      45.700  60.540  44.560  1.00  0.00           N
ATOM   2179  HN  GLU A 724      45.190  60.800  43.740  1.00  0.00           H
ATOM   2180  CA  GLU A 724      46.380  59.250  44.700  1.00  0.00           C
ATOM   2181  HA  GLU A 724      46.030  58.850  45.640  1.00  0.00           H
ATOM   2182  CB  GLU A 724      45.890  58.220  43.710  1.00  0.00           C
ATOM   2183  HB1 GLU A 724      46.130  58.430  42.640  1.00  0.00           H
ATOM   2184  HB2 GLU A 724      44.800  58.050  43.880  1.00  0.00           H
ATOM   2185  CG  GLU A 724      46.480  56.780  43.960  1.00  0.00           C
ATOM   2186  HG1 GLU A 724      46.000  56.230  44.800  1.00  0.00           H
ATOM   2187  HG2 GLU A 724      47.550  56.930  44.240  1.00  0.00           H
ATOM   2188  CD  GLU A 724      46.300  55.980  42.710  1.00  0.00           C
ATOM   2189  OE1 GLU A 724      46.540  56.540  41.670  1.00  0.00           O
ATOM   2190  OE2 GLU A 724      46.000  54.770  42.770  1.00  0.00           O
ATOM   2191  C   GLU A 724      47.920  59.420  44.790  1.00  0.00           C
ATOM   2192  O   GLU A 724      48.530  58.960  45.760  1.00  0.00           O
ATOM   2193  N   GLU A 725      48.480  60.210  43.810  1.00  0.00           N
ATOM   2194  HN  GLU A 725      48.020  60.560  42.980  1.00  0.00           H
ATOM   2195  CA  GLU A 725      49.880  60.630  43.900  1.00  0.00           C
ATOM   2196  HA  GLU A 725      50.460  59.720  43.970  1.00  0.00           H
ATOM   2197  CB  GLU A 725      50.260  61.460  42.610  1.00  0.00           C
ATOM   2198  HB1 GLU A 725      49.630  62.360  42.540  1.00  0.00           H
ATOM   2199  HB2 GLU A 725      50.020  60.920  41.670  1.00  0.00           H
ATOM   2200  CG  GLU A 725      51.720  61.940  42.480  1.00  0.00           C
ATOM   2201  HG1 GLU A 725      52.430  61.080  42.510  1.00  0.00           H
ATOM   2202  HG2 GLU A 725      51.880  62.740  43.240  1.00  0.00           H
ATOM   2203  CD  GLU A 725      51.900  62.610  41.140  1.00  0.00           C
ATOM   2204  OE1 GLU A 725      52.550  61.950  40.330  1.00  0.00           O
ATOM   2205  OE2 GLU A 725      51.540  63.760  40.890  1.00  0.00           O
ATOM   2206  C   GLU A 725      50.220  61.500  45.130  1.00  0.00           C
ATOM   2207  O   GLU A 725      51.210  61.300  45.790  1.00  0.00           O
ATOM   2208  N   ALA A 726      49.370  62.510  45.410  1.00  0.00           N
ATOM   2209  HN  ALA A 726      48.680  62.650  44.690  1.00  0.00           H
ATOM   2210  CA  ALA A 726      49.520  63.300  46.600  1.00  0.00           C
ATOM   2211  HA  ALA A 726      50.410  63.900  46.510  1.00  0.00           H
ATOM   2212  CB  ALA A 726      48.320  64.380  46.760  1.00  0.00           C
ATOM   2213  HB1 ALA A 726      48.640  65.200  47.430  1.00  0.00           H
ATOM   2214  HB2 ALA A 726      47.340  63.950  47.090  1.00  0.00           H
ATOM   2215  HB3 ALA A 726      48.170  64.840  45.770  1.00  0.00           H
ATOM   2216  C   ALA A 726      49.550  62.500  47.880  1.00  0.00           C
ATOM   2217  O   ALA A 726      50.490  62.650  48.680  1.00  0.00           O
ATOM   2218  N   PHE A 727      48.640  61.520  48.070  1.00  0.00           N
ATOM   2219  HN  PHE A 727      47.820  61.440  47.500  1.00  0.00           H
ATOM   2220  CA  PHE A 727      48.700  60.710  49.260  1.00  0.00           C
ATOM   2221  HA  PHE A 727      49.050  61.360  50.040  1.00  0.00           H
ATOM   2222  CB  PHE A 727      47.340  60.010  49.630  1.00  0.00           C
ATOM   2223  HB1 PHE A 727      47.480  59.130  50.290  1.00  0.00           H
ATOM   2224  HB2 PHE A 727      46.790  59.790  48.680  1.00  0.00           H
ATOM   2225  CG  PHE A 727      46.460  60.940  50.490  1.00  0.00           C
ATOM   2226  CD1 PHE A 727      45.380  61.650  49.950  1.00  0.00           C
ATOM   2227  HD1 PHE A 727      45.060  61.370  48.950  1.00  0.00           H
ATOM   2228  CE1 PHE A 727      44.520  62.470  50.720  1.00  0.00           C
ATOM   2229  HE1 PHE A 727      43.600  62.920  50.370  1.00  0.00           H
ATOM   2230  CZ  PHE A 727      44.870  62.690  52.090  1.00  0.00           C
ATOM   2231  HZ  PHE A 727      44.320  63.410  52.660  1.00  0.00           H
ATOM   2232  CD2 PHE A 727      46.700  61.130  51.900  1.00  0.00           C
ATOM   2233  HD2 PHE A 727      47.520  60.630  52.380  1.00  0.00           H
ATOM   2234  CE2 PHE A 727      45.920  61.980  52.680  1.00  0.00           C
ATOM   2235  HE2 PHE A 727      46.190  62.100  53.720  1.00  0.00           H
ATOM   2236  C   PHE A 727      49.870  59.710  49.230  1.00  0.00           C
ATOM   2237  O   PHE A 727      50.420  59.340  50.280  1.00  0.00           O
ATOM   2238  N   ALA A 728      50.320  59.190  48.100  1.00  0.00           N
ATOM   2239  HN  ALA A 728      49.750  59.350  47.300  1.00  0.00           H
ATOM   2240  CA  ALA A 728      51.440  58.290  47.930  1.00  0.00           C
ATOM   2241  HA  ALA A 728      51.150  57.370  48.410  1.00  0.00           H
ATOM   2242  CB  ALA A 728      51.510  57.900  46.440  1.00  0.00           C
ATOM   2243  HB1 ALA A 728      50.610  57.550  45.890  1.00  0.00           H
ATOM   2244  HB2 ALA A 728      52.310  57.170  46.230  1.00  0.00           H
ATOM   2245  HB3 ALA A 728      51.690  58.820  45.830  1.00  0.00           H
ATOM   2246  C   ALA A 728      52.710  58.930  48.390  1.00  0.00           C
ATOM   2247  O   ALA A 728      53.440  58.320  49.230  1.00  0.00           O
ATOM   2248  N   ALA A 729      52.980  60.200  47.890  1.00  0.00           N
ATOM   2249  HN  ALA A 729      52.330  60.530  47.200  1.00  0.00           H
ATOM   2250  CA  ALA A 729      54.130  60.980  48.470  1.00  0.00           C
ATOM   2251  HA  ALA A 729      55.080  60.480  48.460  1.00  0.00           H
ATOM   2252  CB  ALA A 729      54.160  62.240  47.680  1.00  0.00           C
ATOM   2253  HB1 ALA A 729      54.410  61.980  46.630  1.00  0.00           H
ATOM   2254  HB2 ALA A 729      54.930  62.910  48.100  1.00  0.00           H
ATOM   2255  HB3 ALA A 729      53.120  62.610  47.730  1.00  0.00           H
ATOM   2256  C   ALA A 729      53.980  61.250  50.020  1.00  0.00           C
ATOM   2257  O   ALA A 729      54.960  61.030  50.740  1.00  0.00           O
ATOM   2258  N   LEU A 730      52.780  61.610  50.560  1.00  0.00           N
ATOM   2259  HN  LEU A 730      51.990  61.770  49.950  1.00  0.00           H
ATOM   2260  CA  LEU A 730      52.630  62.000  51.920  1.00  0.00           C
ATOM   2261  HA  LEU A 730      53.460  62.640  52.200  1.00  0.00           H
ATOM   2262  CB  LEU A 730      51.170  62.550  52.200  1.00  0.00           C
ATOM   2263  HB1 LEU A 730      50.540  61.670  51.970  1.00  0.00           H
ATOM   2264  HB2 LEU A 730      50.940  63.320  51.430  1.00  0.00           H
ATOM   2265  CG  LEU A 730      51.010  63.140  53.610  1.00  0.00           C
ATOM   2266  HG  LEU A 730      51.530  62.560  54.380  1.00  0.00           H
ATOM   2267  CD1 LEU A 730      51.750  64.470  53.730  1.00  0.00           C
ATOM   2268 HD11 LEU A 730      52.820  64.330  54.000  1.00  0.00           H
ATOM   2269 HD12 LEU A 730      51.330  65.110  54.540  1.00  0.00           H
ATOM   2270 HD13 LEU A 730      51.700  65.070  52.800  1.00  0.00           H
ATOM   2271  CD2 LEU A 730      49.560  63.180  54.100  1.00  0.00           C
ATOM   2272 HD21 LEU A 730      49.140  62.150  54.150  1.00  0.00           H
ATOM   2273 HD22 LEU A 730      48.850  63.740  53.460  1.00  0.00           H
ATOM   2274 HD23 LEU A 730      49.460  63.730  55.050  1.00  0.00           H
ATOM   2275  C   LEU A 730      52.850  60.750  52.790  1.00  0.00           C
ATOM   2276  O   LEU A 730      53.450  60.790  53.830  1.00  0.00           O
ATOM   2277  N   ILE A 731      52.400  59.530  52.360  1.00  0.00           N
ATOM   2278  HN  ILE A 731      51.860  59.540  51.530  1.00  0.00           H
ATOM   2279  CA  ILE A 731      52.740  58.300  53.040  1.00  0.00           C
ATOM   2280  HA  ILE A 731      52.570  58.530  54.080  1.00  0.00           H
ATOM   2281  CB  ILE A 731      51.730  57.130  52.640  1.00  0.00           C
ATOM   2282  HB  ILE A 731      51.840  57.000  51.540  1.00  0.00           H
ATOM   2283  CG2 ILE A 731      52.250  55.800  53.270  1.00  0.00           C
ATOM   2284 HG21 ILE A 731      53.180  55.410  52.810  1.00  0.00           H
ATOM   2285 HG22 ILE A 731      51.500  55.000  53.130  1.00  0.00           H
ATOM   2286 HG23 ILE A 731      52.330  55.930  54.370  1.00  0.00           H
ATOM   2287  CG1 ILE A 731      50.250  57.450  52.930  1.00  0.00           C
ATOM   2288 HG11 ILE A 731      49.630  56.740  52.350  1.00  0.00           H
ATOM   2289 HG12 ILE A 731      49.910  58.460  52.580  1.00  0.00           H
ATOM   2290  CD  ILE A 731      49.760  57.190  54.470  1.00  0.00           C
ATOM   2291  HD1 ILE A 731      49.860  56.150  54.860  1.00  0.00           H
ATOM   2292  HD2 ILE A 731      48.730  57.580  54.530  1.00  0.00           H
ATOM   2293  HD3 ILE A 731      50.360  57.730  55.230  1.00  0.00           H
ATOM   2294  C   ILE A 731      54.220  57.930  53.020  1.00  0.00           C
ATOM   2295  O   ILE A 731      54.730  57.420  54.020  1.00  0.00           O
ATOM   2296  N   CYS A 732      54.880  58.140  51.850  1.00  0.00           N
ATOM   2297  HN  CYS A 732      54.360  58.210  51.000  1.00  0.00           H
ATOM   2298  CA  CYS A 732      56.270  57.950  51.730  1.00  0.00           C
ATOM   2299  HA  CYS A 732      56.470  56.900  51.930  1.00  0.00           H
ATOM   2300  CB  CYS A 732      56.890  58.370  50.350  1.00  0.00           C
ATOM   2301  HB1 CYS A 732      57.970  58.160  50.400  1.00  0.00           H
ATOM   2302  HB2 CYS A 732      56.840  59.470  50.160  1.00  0.00           H
ATOM   2303  SG  CYS A 732      56.430  57.400  48.840  1.00  0.00           S
ATOM   2304  HG1 CYS A 732      55.200  57.800  48.530  1.00  0.00           H
ATOM   2305  C   CYS A 732      57.050  58.750  52.790  1.00  0.00           C
ATOM   2306  O   CYS A 732      57.900  58.220  53.520  1.00  0.00           O
ATOM   2307  N   ILE A 733      56.740  60.060  52.920  1.00  0.00           N
ATOM   2308  HN  ILE A 733      56.060  60.420  52.270  1.00  0.00           H
ATOM   2309  CA  ILE A 733      57.380  60.970  53.820  1.00  0.00           C
ATOM   2310  HA  ILE A 733      58.450  60.850  53.690  1.00  0.00           H
ATOM   2311  CB  ILE A 733      57.030  62.460  53.560  1.00  0.00           C
ATOM   2312  HB  ILE A 733      55.930  62.580  53.620  1.00  0.00           H
ATOM   2313  CG2 ILE A 733      57.700  63.380  54.580  1.00  0.00           C
ATOM   2314 HG21 ILE A 733      58.810  63.270  54.600  1.00  0.00           H
ATOM   2315 HG22 ILE A 733      57.460  63.100  55.630  1.00  0.00           H
ATOM   2316 HG23 ILE A 733      57.450  64.410  54.280  1.00  0.00           H
ATOM   2317  CG1 ILE A 733      57.460  62.960  52.180  1.00  0.00           C
ATOM   2318 HG11 ILE A 733      57.200  64.030  52.020  1.00  0.00           H
ATOM   2319 HG12 ILE A 733      56.890  62.370  51.420  1.00  0.00           H
ATOM   2320  CD  ILE A 733      58.940  62.710  51.910  1.00  0.00           C
ATOM   2321  HD1 ILE A 733      59.210  61.630  52.000  1.00  0.00           H
ATOM   2322  HD2 ILE A 733      59.500  63.370  52.610  1.00  0.00           H
ATOM   2323  HD3 ILE A 733      59.240  63.030  50.890  1.00  0.00           H
ATOM   2324  C   ILE A 733      57.090  60.580  55.330  1.00  0.00           C
ATOM   2325  O   ILE A 733      57.890  60.600  56.230  1.00  0.00           O
ATOM   2326  N   ILE A 734      55.830  60.160  55.650  1.00  0.00           N
ATOM   2327  HN  ILE A 734      55.080  60.140  55.000  1.00  0.00           H
ATOM   2328  CA  ILE A 734      55.420  59.570  56.980  1.00  0.00           C
ATOM   2329  HA  ILE A 734      55.490  60.300  57.770  1.00  0.00           H
ATOM   2330  CB  ILE A 734      53.860  59.330  57.020  1.00  0.00           C
ATOM   2331  HB  ILE A 734      53.570  58.890  56.040  1.00  0.00           H
ATOM   2332  CG2 ILE A 734      53.580  58.470  58.280  1.00  0.00           C
ATOM   2333 HG21 ILE A 734      53.980  57.440  58.330  1.00  0.00           H
ATOM   2334 HG22 ILE A 734      52.490  58.240  58.260  1.00  0.00           H
ATOM   2335 HG23 ILE A 734      53.760  59.010  59.230  1.00  0.00           H
ATOM   2336  CG1 ILE A 734      53.070  60.670  57.100  1.00  0.00           C
ATOM   2337 HG11 ILE A 734      53.290  61.410  56.300  1.00  0.00           H
ATOM   2338 HG12 ILE A 734      53.250  61.120  58.090  1.00  0.00           H
ATOM   2339  CD  ILE A 734      51.500  60.410  57.080  1.00  0.00           C
ATOM   2340  HD1 ILE A 734      51.240  59.530  56.470  1.00  0.00           H
ATOM   2341  HD2 ILE A 734      50.870  61.280  56.800  1.00  0.00           H
ATOM   2342  HD3 ILE A 734      51.140  60.190  58.110  1.00  0.00           H
ATOM   2343  C   ILE A 734      56.260  58.410  57.350  1.00  0.00           C
ATOM   2344  O   ILE A 734      56.860  58.390  58.390  1.00  0.00           O
ATOM   2345  N   PHE A 735      56.380  57.380  56.530  1.00  0.00           N
ATOM   2346  HN  PHE A 735      55.820  57.500  55.710  1.00  0.00           H
ATOM   2347  CA  PHE A 735      57.160  56.200  56.820  1.00  0.00           C
ATOM   2348  HA  PHE A 735      56.680  55.640  57.600  1.00  0.00           H
ATOM   2349  CB  PHE A 735      57.170  55.380  55.480  1.00  0.00           C
ATOM   2350  HB1 PHE A 735      58.170  54.900  55.400  1.00  0.00           H
ATOM   2351  HB2 PHE A 735      57.050  56.040  54.600  1.00  0.00           H
ATOM   2352  CG  PHE A 735      56.190  54.290  55.470  1.00  0.00           C
ATOM   2353  CD1 PHE A 735      56.490  52.950  55.040  1.00  0.00           C
ATOM   2354  HD1 PHE A 735      57.450  52.820  54.580  1.00  0.00           H
ATOM   2355  CE1 PHE A 735      55.560  51.940  55.080  1.00  0.00           C
ATOM   2356  HE1 PHE A 735      55.800  50.960  54.700  1.00  0.00           H
ATOM   2357  CZ  PHE A 735      54.300  52.220  55.590  1.00  0.00           C
ATOM   2358  HZ  PHE A 735      53.680  51.340  55.660  1.00  0.00           H
ATOM   2359  CD2 PHE A 735      54.880  54.550  55.930  1.00  0.00           C
ATOM   2360  HD2 PHE A 735      54.590  55.540  56.230  1.00  0.00           H
ATOM   2361  CE2 PHE A 735      53.960  53.530  56.010  1.00  0.00           C
ATOM   2362  HE2 PHE A 735      52.970  53.570  56.440  1.00  0.00           H
ATOM   2363  C   PHE A 735      58.670  56.420  57.100  1.00  0.00           C
ATOM   2364  O   PHE A 735      59.280  55.870  57.970  1.00  0.00           O
ATOM   2365  N   ILE A 736      59.270  57.340  56.370  1.00  0.00           N
ATOM   2366  HN  ILE A 736      58.850  57.800  55.600  1.00  0.00           H
ATOM   2367  CA  ILE A 736      60.610  57.840  56.650  1.00  0.00           C
ATOM   2368  HA  ILE A 736      61.300  57.010  56.740  1.00  0.00           H
ATOM   2369  CB  ILE A 736      61.150  58.590  55.390  1.00  0.00           C
ATOM   2370  HB  ILE A 736      60.490  59.460  55.260  1.00  0.00           H
ATOM   2371  CG2 ILE A 736      62.610  59.060  55.670  1.00  0.00           C
ATOM   2372 HG21 ILE A 736      63.030  59.290  54.660  1.00  0.00           H
ATOM   2373 HG22 ILE A 736      63.130  58.210  56.170  1.00  0.00           H
ATOM   2374 HG23 ILE A 736      62.690  59.940  56.350  1.00  0.00           H
ATOM   2375  CG1 ILE A 736      61.130  57.710  54.130  1.00  0.00           C
ATOM   2376 HG11 ILE A 736      60.160  57.190  53.950  1.00  0.00           H
ATOM   2377 HG12 ILE A 736      61.860  56.900  54.320  1.00  0.00           H
ATOM   2378  CD  ILE A 736      61.380  58.450  52.820  1.00  0.00           C
ATOM   2379  HD1 ILE A 736      60.610  59.240  52.640  1.00  0.00           H
ATOM   2380  HD2 ILE A 736      61.190  57.680  52.030  1.00  0.00           H
ATOM   2381  HD3 ILE A 736      62.400  58.900  52.820  1.00  0.00           H
ATOM   2382  C   ILE A 736      60.740  58.640  57.990  1.00  0.00           C
ATOM   2383  O   ILE A 736      61.580  58.370  58.850  1.00  0.00           O
ATOM   2384  N   TYR A 737      59.920  59.700  58.090  1.00  0.00           N
ATOM   2385  HN  TYR A 737      59.220  59.920  57.420  1.00  0.00           H
ATOM   2386  CA  TYR A 737      59.810  60.520  59.320  1.00  0.00           C
ATOM   2387  HA  TYR A 737      60.810  60.910  59.450  1.00  0.00           H
ATOM   2388  CB  TYR A 737      58.870  61.720  59.020  1.00  0.00           C
ATOM   2389  HB1 TYR A 737      57.850  61.430  58.710  1.00  0.00           H
ATOM   2390  HB2 TYR A 737      59.410  62.130  58.140  1.00  0.00           H
ATOM   2391  CG  TYR A 737      58.820  62.710  60.150  1.00  0.00           C
ATOM   2392  CD1 TYR A 737      59.590  63.850  60.080  1.00  0.00           C
ATOM   2393  HD1 TYR A 737      60.390  63.940  59.350  1.00  0.00           H
ATOM   2394  CE1 TYR A 737      59.530  64.830  61.160  1.00  0.00           C
ATOM   2395  HE1 TYR A 737      60.020  65.780  61.030  1.00  0.00           H
ATOM   2396  CZ  TYR A 737      58.630  64.600  62.230  1.00  0.00           C
ATOM   2397  OH  TYR A 737      58.610  65.460  63.260  1.00  0.00           O
ATOM   2398  HH  TYR A 737      59.440  65.920  63.410  1.00  0.00           H
ATOM   2399  CD2 TYR A 737      57.940  62.510  61.200  1.00  0.00           C
ATOM   2400  HD2 TYR A 737      57.310  61.650  61.320  1.00  0.00           H
ATOM   2401  CE2 TYR A 737      57.830  63.500  62.220  1.00  0.00           C
ATOM   2402  HE2 TYR A 737      57.210  63.340  63.080  1.00  0.00           H
ATOM   2403  C   TYR A 737      59.470  59.710  60.560  1.00  0.00           C
ATOM   2404  O   TYR A 737      60.060  60.020  61.630  1.00  0.00           O
ATOM   2405  N   GLU A 738      58.520  58.770  60.580  1.00  0.00           N
ATOM   2406  HN  GLU A 738      58.050  58.700  59.700  1.00  0.00           H
ATOM   2407  CA  GLU A 738      58.000  57.900  61.680  1.00  0.00           C
ATOM   2408  HA  GLU A 738      57.710  58.530  62.510  1.00  0.00           H
ATOM   2409  CB  GLU A 738      56.650  57.150  61.300  1.00  0.00           C
ATOM   2410  HB1 GLU A 738      56.770  56.690  60.290  1.00  0.00           H
ATOM   2411  HB2 GLU A 738      55.900  57.960  61.160  1.00  0.00           H
ATOM   2412  CG  GLU A 738      56.130  56.180  62.440  1.00  0.00           C
ATOM   2413  HG1 GLU A 738      56.920  55.650  63.020  1.00  0.00           H
ATOM   2414  HG2 GLU A 738      55.510  55.400  61.940  1.00  0.00           H
ATOM   2415  CD  GLU A 738      55.180  56.750  63.470  1.00  0.00           C
ATOM   2416  OE1 GLU A 738      54.840  55.960  64.450  1.00  0.00           O
ATOM   2417  OE2 GLU A 738      54.740  57.900  63.390  1.00  0.00           O
ATOM   2418  C   GLU A 738      58.960  56.970  62.330  1.00  0.00           C
ATOM   2419  O   GLU A 738      58.970  56.940  63.580  1.00  0.00           O
ATOM   2420  N   ALA A 739      59.720  56.240  61.500  1.00  0.00           N
ATOM   2421  HN  ALA A 739      59.690  56.280  60.510  1.00  0.00           H
ATOM   2422  CA  ALA A 739      60.750  55.420  62.000  1.00  0.00           C
ATOM   2423  HA  ALA A 739      60.360  54.750  62.740  1.00  0.00           H
ATOM   2424  CB  ALA A 739      61.360  54.690  60.850  1.00  0.00           C
ATOM   2425  HB1 ALA A 739      62.270  54.100  61.090  1.00  0.00           H
ATOM   2426  HB2 ALA A 739      61.490  55.370  59.990  1.00  0.00           H
ATOM   2427  HB3 ALA A 739      60.590  54.010  60.460  1.00  0.00           H
ATOM   2428  C   ALA A 739      61.890  56.190  62.710  1.00  0.00           C
ATOM   2429  O   ALA A 739      62.470  55.770  63.720  1.00  0.00           O
ATOM   2430  N   LEU A 740      62.290  57.380  62.090  1.00  0.00           N
ATOM   2431  HN  LEU A 740      61.830  57.570  61.220  1.00  0.00           H
ATOM   2432  CA  LEU A 740      63.280  58.290  62.550  1.00  0.00           C
ATOM   2433  HA  LEU A 740      64.190  57.760  62.800  1.00  0.00           H
ATOM   2434  CB  LEU A 740      63.640  59.160  61.290  1.00  0.00           C
ATOM   2435  HB1 LEU A 740      62.820  59.880  61.090  1.00  0.00           H
ATOM   2436  HB2 LEU A 740      63.670  58.600  60.330  1.00  0.00           H
ATOM   2437  CG  LEU A 740      64.800  60.130  61.540  1.00  0.00           C
ATOM   2438  HG  LEU A 740      64.600  60.770  62.410  1.00  0.00           H
ATOM   2439  CD1 LEU A 740      66.200  59.510  61.820  1.00  0.00           C
ATOM   2440 HD11 LEU A 740      66.420  59.020  60.860  1.00  0.00           H
ATOM   2441 HD12 LEU A 740      66.200  58.710  62.600  1.00  0.00           H
ATOM   2442 HD13 LEU A 740      66.940  60.270  62.150  1.00  0.00           H
ATOM   2443  CD2 LEU A 740      64.880  61.090  60.300  1.00  0.00           C
ATOM   2444 HD21 LEU A 740      65.650  61.880  60.360  1.00  0.00           H
ATOM   2445 HD22 LEU A 740      63.890  61.540  60.130  1.00  0.00           H
ATOM   2446 HD23 LEU A 740      65.020  60.440  59.400  1.00  0.00           H
ATOM   2447  C   LEU A 740      62.920  59.120  63.750  1.00  0.00           C
ATOM   2448  O   LEU A 740      63.710  59.310  64.660  1.00  0.00           O
ATOM   2449  N   GLU A 741      61.670  59.500  63.870  1.00  0.00           N
ATOM   2450  HN  GLU A 741      60.970  59.450  63.150  1.00  0.00           H
ATOM   2451  CA  GLU A 741      61.140  60.100  65.050  1.00  0.00           C
ATOM   2452  HA  GLU A 741      61.780  60.950  65.290  1.00  0.00           H
ATOM   2453  CB  GLU A 741      59.660  60.650  64.820  1.00  0.00           C
ATOM   2454  HB1 GLU A 741      59.050  59.810  64.380  1.00  0.00           H
ATOM   2455  HB2 GLU A 741      59.680  61.490  64.090  1.00  0.00           H
ATOM   2456  CG  GLU A 741      58.910  61.140  66.110  1.00  0.00           C
ATOM   2457  HG1 GLU A 741      59.540  61.930  66.560  1.00  0.00           H
ATOM   2458  HG2 GLU A 741      58.850  60.390  66.920  1.00  0.00           H
ATOM   2459  CD  GLU A 741      57.520  61.680  65.770  1.00  0.00           C
ATOM   2460  OE1 GLU A 741      57.220  62.910  65.880  1.00  0.00           O
ATOM   2461  OE2 GLU A 741      56.670  60.850  65.360  1.00  0.00           O
ATOM   2462  C   GLU A 741      61.270  59.170  66.280  1.00  0.00           C
ATOM   2463  O   GLU A 741      61.800  59.520  67.290  1.00  0.00           O
ATOM   2464  N   LYS A 742      60.740  57.950  66.180  1.00  0.00           N
ATOM   2465  HN  LYS A 742      60.210  57.720  65.370  1.00  0.00           H
ATOM   2466  CA  LYS A 742      60.510  56.950  67.240  1.00  0.00           C
ATOM   2467  HA  LYS A 742      60.100  57.460  68.090  1.00  0.00           H
ATOM   2468  CB  LYS A 742      59.420  55.870  66.710  1.00  0.00           C
ATOM   2469  HB1 LYS A 742      59.570  54.890  67.190  1.00  0.00           H
ATOM   2470  HB2 LYS A 742      59.780  55.790  65.670  1.00  0.00           H
ATOM   2471  CG  LYS A 742      57.950  56.170  66.990  1.00  0.00           C
ATOM   2472  HG1 LYS A 742      57.810  56.310  68.090  1.00  0.00           H
ATOM   2473  HG2 LYS A 742      57.350  55.290  66.680  1.00  0.00           H
ATOM   2474  CD  LYS A 742      57.410  57.460  66.340  1.00  0.00           C
ATOM   2475  HD1 LYS A 742      57.380  57.270  65.260  1.00  0.00           H
ATOM   2476  HD2 LYS A 742      58.170  58.250  66.550  1.00  0.00           H
ATOM   2477  CE  LYS A 742      56.000  57.840  66.930  1.00  0.00           C
ATOM   2478  HE1 LYS A 742      56.130  58.250  67.960  1.00  0.00           H
ATOM   2479  HE2 LYS A 742      55.470  56.870  66.910  1.00  0.00           H
ATOM   2480  NZ  LYS A 742      55.330  58.740  66.000  1.00  0.00           N
ATOM   2481  HZ1 LYS A 742      54.440  59.100  66.380  1.00  0.00           H
ATOM   2482  HZ2 LYS A 742      55.220  58.380  65.030  1.00  0.00           H
ATOM   2483  HZ3 LYS A 742      55.860  59.620  65.840  1.00  0.00           H
ATOM   2484  C   LYS A 742      61.730  56.320  67.760  1.00  0.00           C
ATOM   2485  O   LYS A 742      61.760  55.840  68.880  1.00  0.00           O
ATOM   2486  N   LEU A 743      62.860  56.320  67.040  1.00  0.00           N
ATOM   2487  HN  LEU A 743      62.760  56.630  66.100  1.00  0.00           H
ATOM   2488  CA  LEU A 743      64.170  55.860  67.520  1.00  0.00           C
ATOM   2489  HA  LEU A 743      64.220  54.790  67.670  1.00  0.00           H
ATOM   2490  CB  LEU A 743      65.110  56.160  66.290  1.00  0.00           C
ATOM   2491  HB1 LEU A 743      64.830  57.150  65.890  1.00  0.00           H
ATOM   2492  HB2 LEU A 743      64.980  55.400  65.500  1.00  0.00           H
ATOM   2493  CG  LEU A 743      66.630  56.210  66.430  1.00  0.00           C
ATOM   2494  HG  LEU A 743      66.960  56.910  67.220  1.00  0.00           H
ATOM   2495  CD1 LEU A 743      67.240  54.890  66.730  1.00  0.00           C
ATOM   2496 HD11 LEU A 743      68.280  54.950  67.120  1.00  0.00           H
ATOM   2497 HD12 LEU A 743      67.150  54.200  65.870  1.00  0.00           H
ATOM   2498 HD13 LEU A 743      66.770  54.400  67.610  1.00  0.00           H
ATOM   2499  CD2 LEU A 743      67.160  56.590  65.000  1.00  0.00           C
ATOM   2500 HD21 LEU A 743      68.270  56.540  65.020  1.00  0.00           H
ATOM   2501 HD22 LEU A 743      66.940  57.630  64.670  1.00  0.00           H
ATOM   2502 HD23 LEU A 743      66.850  55.770  64.320  1.00  0.00           H
ATOM   2503  C   LEU A 743      64.700  56.640  68.710  1.00  0.00           C
ATOM   2504  O   LEU A 743      65.310  56.060  69.680  1.00  0.00           O
ATOM   2505  N   PHE A 744      64.360  57.980  68.690  1.00  0.00           N
ATOM   2506  HN  PHE A 744      63.930  58.410  67.900  1.00  0.00           H
ATOM   2507  CA  PHE A 744      64.720  58.850  69.740  1.00  0.00           C
ATOM   2508  HA  PHE A 744      65.600  58.440  70.220  1.00  0.00           H
ATOM   2509  CB  PHE A 744      65.010  60.220  69.160  1.00  0.00           C
ATOM   2510  HB1 PHE A 744      65.330  60.970  69.910  1.00  0.00           H
ATOM   2511  HB2 PHE A 744      64.080  60.550  68.660  1.00  0.00           H
ATOM   2512  CG  PHE A 744      66.110  60.130  68.120  1.00  0.00           C
ATOM   2513  CD1 PHE A 744      67.420  59.720  68.410  1.00  0.00           C
ATOM   2514  HD1 PHE A 744      67.610  59.530  69.460  1.00  0.00           H
ATOM   2515  CE1 PHE A 744      68.380  59.560  67.470  1.00  0.00           C
ATOM   2516  HE1 PHE A 744      69.390  59.290  67.720  1.00  0.00           H
ATOM   2517  CZ  PHE A 744      68.180  59.890  66.130  1.00  0.00           C
ATOM   2518  HZ  PHE A 744      68.920  59.860  65.340  1.00  0.00           H
ATOM   2519  CD2 PHE A 744      65.850  60.460  66.770  1.00  0.00           C
ATOM   2520  HD2 PHE A 744      64.830  60.710  66.480  1.00  0.00           H
ATOM   2521  CE2 PHE A 744      66.880  60.350  65.810  1.00  0.00           C
ATOM   2522  HE2 PHE A 744      66.600  60.650  64.820  1.00  0.00           H
ATOM   2523  C   PHE A 744      63.650  58.980  70.800  1.00  0.00           C
ATOM   2524  O   PHE A 744      63.780  59.710  71.720  1.00  0.00           O
ATOM   2525  N   ASP A 745      62.530  58.160  70.770  1.00  0.00           N
ATOM   2526  HN  ASP A 745      62.530  57.480  70.040  1.00  0.00           H
ATOM   2527  CA  ASP A 745      61.340  58.320  71.570  1.00  0.00           C
ATOM   2528  HA  ASP A 745      61.330  59.230  72.150  1.00  0.00           H
ATOM   2529  CB  ASP A 745      60.140  58.330  70.630  1.00  0.00           C
ATOM   2530  HB1 ASP A 745      59.930  57.300  70.250  1.00  0.00           H
ATOM   2531  HB2 ASP A 745      60.150  59.120  69.840  1.00  0.00           H
ATOM   2532  CG  ASP A 745      58.870  58.790  71.460  1.00  0.00           C
ATOM   2533  OD1 ASP A 745      58.930  59.960  71.930  1.00  0.00           O
ATOM   2534  OD2 ASP A 745      57.920  58.070  71.540  1.00  0.00           O
ATOM   2535  C   ASP A 745      61.320  57.150  72.590  1.00  0.00           C
ATOM   2536  O   ASP A 745      60.500  57.110  73.440  1.00  0.00           O
ATOM   2537  N   LEU A 746      62.430  56.360  72.600  1.00  0.00           N
ATOM   2538  HN  LEU A 746      63.190  56.410  71.960  1.00  0.00           H
ATOM   2539  CA  LEU A 746      62.560  55.250  73.540  1.00  0.00           C
ATOM   2540  HA  LEU A 746      61.660  54.690  73.730  1.00  0.00           H
ATOM   2541  CB  LEU A 746      63.610  54.160  73.060  1.00  0.00           C
ATOM   2542  HB1 LEU A 746      63.120  53.490  72.320  1.00  0.00           H
ATOM   2543  HB2 LEU A 746      63.780  53.410  73.850  1.00  0.00           H
ATOM   2544  CG  LEU A 746      64.950  54.590  72.570  1.00  0.00           C
ATOM   2545  HG  LEU A 746      64.790  55.230  71.680  1.00  0.00           H
ATOM   2546  CD1 LEU A 746      65.820  55.350  73.480  1.00  0.00           C
ATOM   2547 HD11 LEU A 746      65.600  56.440  73.400  1.00  0.00           H
ATOM   2548 HD12 LEU A 746      66.850  55.340  73.070  1.00  0.00           H
ATOM   2549 HD13 LEU A 746      65.810  55.020  74.540  1.00  0.00           H
ATOM   2550  CD2 LEU A 746      65.820  53.460  71.980  1.00  0.00           C
ATOM   2551 HD21 LEU A 746      65.330  52.860  71.190  1.00  0.00           H
ATOM   2552 HD22 LEU A 746      66.170  52.660  72.670  1.00  0.00           H
ATOM   2553 HD23 LEU A 746      66.740  53.820  71.470  1.00  0.00           H
ATOM   2554  C   LEU A 746      62.950  55.850  74.980  1.00  0.00           C
ATOM   2555  O   LEU A 746      63.570  56.910  75.080  1.00  0.00           O
ATOM   2556  N   GLY A 747      62.360  55.250  76.080  1.00  0.00           N
ATOM   2557  HN  GLY A 747      61.860  54.400  75.880  1.00  0.00           H
ATOM   2558  CA  GLY A 747      62.510  55.590  77.500  1.00  0.00           C
ATOM   2559  HA1 GLY A 747      62.200  54.770  78.130  1.00  0.00           H
ATOM   2560  HA2 GLY A 747      62.060  56.550  77.710  1.00  0.00           H
ATOM   2561  C   GLY A 747      63.870  55.770  77.950  1.00  0.00           C
ATOM   2562  O   GLY A 747      64.910  55.410  77.350  1.00  0.00           O
ATOM   2563  N   GLU A 748      63.920  56.320  79.180  1.00  0.00           N
ATOM   2564  HN  GLU A 748      63.060  56.590  79.600  1.00  0.00           H
ATOM   2565  CA  GLU A 748      65.180  56.580  79.920  1.00  0.00           C
ATOM   2566  HA  GLU A 748      65.880  57.080  79.280  1.00  0.00           H
ATOM   2567  CB  GLU A 748      64.760  57.210  81.290  1.00  0.00           C
ATOM   2568  HB1 GLU A 748      65.650  57.350  81.950  1.00  0.00           H
ATOM   2569  HB2 GLU A 748      64.010  56.540  81.760  1.00  0.00           H
ATOM   2570  CG  GLU A 748      64.040  58.510  81.060  1.00  0.00           C
ATOM   2571  HG1 GLU A 748      63.690  58.800  82.080  1.00  0.00           H
ATOM   2572  HG2 GLU A 748      63.190  58.430  80.360  1.00  0.00           H
ATOM   2573  CD  GLU A 748      64.980  59.670  80.620  1.00  0.00           C
ATOM   2574  OE1 GLU A 748      65.320  59.770  79.410  1.00  0.00           O
ATOM   2575  OE2 GLU A 748      65.400  60.380  81.510  1.00  0.00           O
ATOM   2576  C   GLU A 748      65.910  55.330  80.230  1.00  0.00           C
ATOM   2577  O   GLU A 748      67.180  55.330  80.420  1.00  0.00           O
ATOM   2578  N   THR A 749      65.220  54.130  80.290  1.00  0.00           N
ATOM   2579  HN  THR A 749      64.280  54.130  79.960  1.00  0.00           H
ATOM   2580  CA  THR A 749      65.750  52.810  80.460  1.00  0.00           C
ATOM   2581  HA  THR A 749      66.450  52.880  81.280  1.00  0.00           H
ATOM   2582  CB  THR A 749      64.760  51.660  80.750  1.00  0.00           C
ATOM   2583  HB  THR A 749      65.040  50.600  80.590  1.00  0.00           H
ATOM   2584  OG1 THR A 749      63.570  51.800  79.960  1.00  0.00           O
ATOM   2585  HG1 THR A 749      63.280  50.880  79.910  1.00  0.00           H
ATOM   2586  CG2 THR A 749      64.360  51.690  82.260  1.00  0.00           C
ATOM   2587 HG21 THR A 749      63.560  50.930  82.390  1.00  0.00           H
ATOM   2588 HG22 THR A 749      63.900  52.670  82.560  1.00  0.00           H
ATOM   2589 HG23 THR A 749      65.300  51.560  82.850  1.00  0.00           H
ATOM   2590  C   THR A 749      66.680  52.470  79.430  1.00  0.00           C
ATOM   2591  O   THR A 749      67.720  51.900  79.590  1.00  0.00           O
ATOM   2592  N   TYR A 750      66.440  52.900  78.180  1.00  0.00           N
ATOM   2593  HN  TYR A 750      65.600  53.420  78.050  1.00  0.00           H
ATOM   2594  CA  TYR A 750      67.260  52.700  76.950  1.00  0.00           C
ATOM   2595  HA  TYR A 750      68.010  51.960  77.160  1.00  0.00           H
ATOM   2596  CB  TYR A 750      66.350  52.220  75.700  1.00  0.00           C
ATOM   2597  HB1 TYR A 750      67.040  52.160  74.830  1.00  0.00           H
ATOM   2598  HB2 TYR A 750      65.510  52.890  75.430  1.00  0.00           H
ATOM   2599  CG  TYR A 750      65.710  50.880  75.990  1.00  0.00           C
ATOM   2600  CD1 TYR A 750      64.280  50.740  75.940  1.00  0.00           C
ATOM   2601  HD1 TYR A 750      63.650  51.590  75.720  1.00  0.00           H
ATOM   2602  CE1 TYR A 750      63.660  49.530  76.240  1.00  0.00           C
ATOM   2603  HE1 TYR A 750      62.580  49.480  76.190  1.00  0.00           H
ATOM   2604  CZ  TYR A 750      64.420  48.440  76.520  1.00  0.00           C
ATOM   2605  OH  TYR A 750      63.740  47.310  76.820  1.00  0.00           O
ATOM   2606  HH  TYR A 750      64.340  46.620  77.120  1.00  0.00           H
ATOM   2607  CD2 TYR A 750      66.460  49.700  76.210  1.00  0.00           C
ATOM   2608  HD2 TYR A 750      67.530  49.590  76.190  1.00  0.00           H
ATOM   2609  CE2 TYR A 750      65.780  48.510  76.490  1.00  0.00           C
ATOM   2610  HE2 TYR A 750      66.430  47.670  76.700  1.00  0.00           H
ATOM   2611  C   TYR A 750      68.060  53.920  76.500  1.00  0.00           C
ATOM   2612  O   TYR A 750      68.860  53.750  75.580  1.00  0.00           O
ATOM   2613  N   ALA A 751      67.920  55.080  77.120  1.00  0.00           N
ATOM   2614  HN  ALA A 751      67.170  55.180  77.770  1.00  0.00           H
ATOM   2615  CA  ALA A 751      68.630  56.280  76.830  1.00  0.00           C
ATOM   2616  HA  ALA A 751      68.410  56.540  75.800  1.00  0.00           H
ATOM   2617  CB  ALA A 751      68.190  57.460  77.710  1.00  0.00           C
ATOM   2618  HB1 ALA A 751      68.810  58.370  77.520  1.00  0.00           H
ATOM   2619  HB2 ALA A 751      68.340  57.180  78.770  1.00  0.00           H
ATOM   2620  HB3 ALA A 751      67.130  57.730  77.540  1.00  0.00           H
ATOM   2621  C   ALA A 751      70.130  56.070  76.900  1.00  0.00           C
ATOM   2622  O   ALA A 751      70.860  56.730  76.170  1.00  0.00           O
ATOM   2623  N   ASP A 752      70.530  55.110  77.750  1.00  0.00           N
ATOM   2624  HN  ASP A 752      69.860  54.780  78.400  1.00  0.00           H
ATOM   2625  CA  ASP A 752      71.930  54.700  78.010  1.00  0.00           C
ATOM   2626  HA  ASP A 752      72.470  55.560  78.370  1.00  0.00           H
ATOM   2627  CB  ASP A 752      71.910  53.570  79.110  1.00  0.00           C
ATOM   2628  HB1 ASP A 752      72.780  52.930  79.370  1.00  0.00           H
ATOM   2629  HB2 ASP A 752      71.170  52.780  78.840  1.00  0.00           H
ATOM   2630  CG  ASP A 752      71.550  54.150  80.470  1.00  0.00           C
ATOM   2631  OD1 ASP A 752      71.160  53.550  81.530  1.00  0.00           O
ATOM   2632  OD2 ASP A 752      71.720  55.420  80.500  1.00  0.00           O
ATOM   2633  C   ASP A 752      72.590  54.160  76.760  1.00  0.00           C
ATOM   2634  O   ASP A 752      73.800  54.330  76.470  1.00  0.00           O
ATOM   2635  N   VAL A 753      71.820  53.490  75.880  1.00  0.00           N
ATOM   2636  HN  VAL A 753      70.830  53.440  76.040  1.00  0.00           H
ATOM   2637  CA  VAL A 753      72.350  52.800  74.760  1.00  0.00           C
ATOM   2638  HA  VAL A 753      73.410  52.900  74.580  1.00  0.00           H
ATOM   2639  CB  VAL A 753      72.150  51.280  74.920  1.00  0.00           C
ATOM   2640  HB  VAL A 753      72.470  50.850  73.950  1.00  0.00           H
ATOM   2641  CG1 VAL A 753      73.160  50.680  75.970  1.00  0.00           C
ATOM   2642 HG11 VAL A 753      73.090  49.560  76.000  1.00  0.00           H
ATOM   2643 HG12 VAL A 753      72.930  51.060  76.980  1.00  0.00           H
ATOM   2644 HG13 VAL A 753      74.180  50.940  75.610  1.00  0.00           H
ATOM   2645  CG2 VAL A 753      70.680  50.920  75.240  1.00  0.00           C
ATOM   2646 HG21 VAL A 753      70.170  51.510  76.030  1.00  0.00           H
ATOM   2647 HG22 VAL A 753      70.660  49.860  75.580  1.00  0.00           H
ATOM   2648 HG23 VAL A 753      69.990  50.940  74.370  1.00  0.00           H
ATOM   2649  C   VAL A 753      71.730  53.220  73.440  1.00  0.00           C
ATOM   2650  O   VAL A 753      71.590  52.510  72.450  1.00  0.00           O
ATOM   2651  N   LEU A 754      71.270  54.500  73.440  1.00  0.00           N
ATOM   2652  HN  LEU A 754      71.310  54.950  74.330  1.00  0.00           H
ATOM   2653  CA  LEU A 754      70.730  55.250  72.290  1.00  0.00           C
ATOM   2654  HA  LEU A 754      69.840  54.780  71.910  1.00  0.00           H
ATOM   2655  CB  LEU A 754      70.150  56.570  72.820  1.00  0.00           C
ATOM   2656  HB1 LEU A 754      70.960  57.150  73.310  1.00  0.00           H
ATOM   2657  HB2 LEU A 754      69.360  56.380  73.570  1.00  0.00           H
ATOM   2658  CG  LEU A 754      69.610  57.520  71.820  1.00  0.00           C
ATOM   2659  HG  LEU A 754      70.430  58.040  71.290  1.00  0.00           H
ATOM   2660  CD1 LEU A 754      68.620  57.060  70.830  1.00  0.00           C
ATOM   2661 HD11 LEU A 754      67.690  56.790  71.360  1.00  0.00           H
ATOM   2662 HD12 LEU A 754      69.000  56.280  70.140  1.00  0.00           H
ATOM   2663 HD13 LEU A 754      68.120  57.830  70.210  1.00  0.00           H
ATOM   2664  CD2 LEU A 754      68.840  58.620  72.590  1.00  0.00           C
ATOM   2665 HD21 LEU A 754      69.320  58.940  73.530  1.00  0.00           H
ATOM   2666 HD22 LEU A 754      68.010  58.110  73.130  1.00  0.00           H
ATOM   2667 HD23 LEU A 754      68.430  59.490  72.030  1.00  0.00           H
ATOM   2668  C   LEU A 754      71.740  55.420  71.170  1.00  0.00           C
ATOM   2669  O   LEU A 754      71.420  55.230  70.000  1.00  0.00           O
ATOM   2670  N   PHE A 755      73.060  55.590  71.490  1.00  0.00           N
ATOM   2671  HN  PHE A 755      73.280  55.580  72.460  1.00  0.00           H
ATOM   2672  CA  PHE A 755      74.090  55.510  70.460  1.00  0.00           C
ATOM   2673  HA  PHE A 755      73.760  56.190  69.670  1.00  0.00           H
ATOM   2674  CB  PHE A 755      75.380  55.980  71.040  1.00  0.00           C
ATOM   2675  HB1 PHE A 755      75.720  55.390  71.910  1.00  0.00           H
ATOM   2676  HB2 PHE A 755      75.250  57.060  71.280  1.00  0.00           H
ATOM   2677  CG  PHE A 755      76.540  55.890  70.010  1.00  0.00           C
ATOM   2678  CD1 PHE A 755      77.480  54.920  69.990  1.00  0.00           C
ATOM   2679  HD1 PHE A 755      77.410  54.060  70.650  1.00  0.00           H
ATOM   2680  CE1 PHE A 755      78.650  55.080  69.270  1.00  0.00           C
ATOM   2681  HE1 PHE A 755      79.380  54.290  69.300  1.00  0.00           H
ATOM   2682  CZ  PHE A 755      78.880  56.240  68.510  1.00  0.00           C
ATOM   2683  HZ  PHE A 755      79.800  56.330  67.960  1.00  0.00           H
ATOM   2684  CD2 PHE A 755      76.710  57.090  69.230  1.00  0.00           C
ATOM   2685  HD2 PHE A 755      76.010  57.930  69.290  1.00  0.00           H
ATOM   2686  CE2 PHE A 755      77.910  57.310  68.550  1.00  0.00           C
ATOM   2687  HE2 PHE A 755      78.080  58.210  68.000  1.00  0.00           H
ATOM   2688  C   PHE A 755      74.220  54.170  69.750  1.00  0.00           C
ATOM   2689  O   PHE A 755      74.360  54.120  68.550  1.00  0.00           O
ATOM   2690  N   TRP A 756      74.150  53.080  70.480  1.00  0.00           N
ATOM   2691  HN  TRP A 756      74.190  53.120  71.480  1.00  0.00           H
ATOM   2692  CA  TRP A 756      73.980  51.780  69.930  1.00  0.00           C
ATOM   2693  HA  TRP A 756      74.880  51.500  69.400  1.00  0.00           H
ATOM   2694  CB  TRP A 756      74.060  50.700  71.080  1.00  0.00           C
ATOM   2695  HB1 TRP A 756      73.380  51.110  71.850  1.00  0.00           H
ATOM   2696  HB2 TRP A 756      75.120  50.760  71.390  1.00  0.00           H
ATOM   2697  CG  TRP A 756      73.560  49.370  70.660  1.00  0.00           C
ATOM   2698  CD1 TRP A 756      72.470  48.660  71.140  1.00  0.00           C
ATOM   2699  HD1 TRP A 756      71.680  49.030  71.770  1.00  0.00           H
ATOM   2700  NE1 TRP A 756      72.280  47.520  70.380  1.00  0.00           N
ATOM   2701  HE1 TRP A 756      71.550  46.880  70.330  1.00  0.00           H
ATOM   2702  CE2 TRP A 756      73.290  47.410  69.390  1.00  0.00           C
ATOM   2703  CD2 TRP A 756      74.090  48.600  69.530  1.00  0.00           C
ATOM   2704  CE3 TRP A 756      75.060  48.830  68.590  1.00  0.00           C
ATOM   2705  HE3 TRP A 756      75.600  49.760  68.500  1.00  0.00           H
ATOM   2706  CZ3 TRP A 756      75.330  47.850  67.610  1.00  0.00           C
ATOM   2707  HZ3 TRP A 756      76.100  48.060  66.880  1.00  0.00           H
ATOM   2708  CZ2 TRP A 756      73.580  46.400  68.520  1.00  0.00           C
ATOM   2709  HZ2 TRP A 756      73.050  45.450  68.520  1.00  0.00           H
ATOM   2710  CH2 TRP A 756      74.610  46.670  67.620  1.00  0.00           C
ATOM   2711  HH2 TRP A 756      74.800  45.890  66.910  1.00  0.00           H
ATOM   2712  C   TRP A 756      72.780  51.670  68.930  1.00  0.00           C
ATOM   2713  O   TRP A 756      72.940  51.140  67.800  1.00  0.00           O
ATOM   2714  N   CYS A 757      71.600  52.140  69.400  1.00  0.00           N
ATOM   2715  HN  CYS A 757      71.740  52.620  70.270  1.00  0.00           H
ATOM   2716  CA  CYS A 757      70.290  52.000  68.690  1.00  0.00           C
ATOM   2717  HA  CYS A 757      70.200  50.940  68.490  1.00  0.00           H
ATOM   2718  CB  CYS A 757      69.020  52.510  69.430  1.00  0.00           C
ATOM   2719  HB1 CYS A 757      68.140  52.490  68.750  1.00  0.00           H
ATOM   2720  HB2 CYS A 757      69.060  53.580  69.750  1.00  0.00           H
ATOM   2721  SG  CYS A 757      68.750  51.440  70.910  1.00  0.00           S
ATOM   2722  HG1 CYS A 757      69.760  51.930  71.620  1.00  0.00           H
ATOM   2723  C   CYS A 757      70.290  52.750  67.410  1.00  0.00           C
ATOM   2724  O   CYS A 757      69.730  52.280  66.490  1.00  0.00           O
ATOM   2725  N   VAL A 758      70.960  54.010  67.370  1.00  0.00           N
ATOM   2726  HN  VAL A 758      71.450  54.250  68.210  1.00  0.00           H
ATOM   2727  CA  VAL A 758      71.250  54.800  66.140  1.00  0.00           C
ATOM   2728  HA  VAL A 758      70.290  55.050  65.700  1.00  0.00           H
ATOM   2729  CB  VAL A 758      71.780  56.150  66.560  1.00  0.00           C
ATOM   2730  HB  VAL A 758      72.710  56.100  67.170  1.00  0.00           H
ATOM   2731  CG1 VAL A 758      72.190  57.060  65.360  1.00  0.00           C
ATOM   2732 HG11 VAL A 758      73.030  56.510  64.880  1.00  0.00           H
ATOM   2733 HG12 VAL A 758      72.630  58.010  65.730  1.00  0.00           H
ATOM   2734 HG13 VAL A 758      71.420  57.250  64.590  1.00  0.00           H
ATOM   2735  CG2 VAL A 758      70.780  56.920  67.450  1.00  0.00           C
ATOM   2736 HG21 VAL A 758      70.020  57.410  66.810  1.00  0.00           H
ATOM   2737 HG22 VAL A 758      71.280  57.790  67.930  1.00  0.00           H
ATOM   2738 HG23 VAL A 758      70.260  56.260  68.170  1.00  0.00           H
ATOM   2739  C   VAL A 758      72.120  54.100  65.150  1.00  0.00           C
ATOM   2740  O   VAL A 758      71.740  53.900  63.950  1.00  0.00           O
ATOM   2741  N   ILE A 759      73.200  53.520  65.700  1.00  0.00           N
ATOM   2742  HN  ILE A 759      73.340  53.520  66.680  1.00  0.00           H
ATOM   2743  CA  ILE A 759      74.120  52.760  64.930  1.00  0.00           C
ATOM   2744  HA  ILE A 759      74.450  53.390  64.120  1.00  0.00           H
ATOM   2745  CB  ILE A 759      75.430  52.530  65.670  1.00  0.00           C
ATOM   2746  HB  ILE A 759      75.150  52.250  66.710  1.00  0.00           H
ATOM   2747  CG2 ILE A 759      76.280  51.340  65.070  1.00  0.00           C
ATOM   2748 HG21 ILE A 759      76.510  51.570  64.010  1.00  0.00           H
ATOM   2749 HG22 ILE A 759      75.700  50.390  65.070  1.00  0.00           H
ATOM   2750 HG23 ILE A 759      77.190  51.170  65.680  1.00  0.00           H
ATOM   2751  CG1 ILE A 759      76.360  53.790  65.760  1.00  0.00           C
ATOM   2752 HG11 ILE A 759      77.290  53.520  66.330  1.00  0.00           H
ATOM   2753 HG12 ILE A 759      75.900  54.540  66.430  1.00  0.00           H
ATOM   2754  CD  ILE A 759      76.760  54.370  64.430  1.00  0.00           C
ATOM   2755  HD1 ILE A 759      75.860  54.630  63.830  1.00  0.00           H
ATOM   2756  HD2 ILE A 759      77.450  53.700  63.870  1.00  0.00           H
ATOM   2757  HD3 ILE A 759      77.260  55.330  64.670  1.00  0.00           H
ATOM   2758  C   ILE A 759      73.570  51.470  64.260  1.00  0.00           C
ATOM   2759  O   ILE A 759      73.500  51.470  63.050  1.00  0.00           O
ATOM   2760  N   LEU A 760      72.880  50.590  65.060  1.00  0.00           N
ATOM   2761  HN  LEU A 760      72.900  50.710  66.050  1.00  0.00           H
ATOM   2762  CA  LEU A 760      72.170  49.450  64.640  1.00  0.00           C
ATOM   2763  HA  LEU A 760      72.850  48.700  64.250  1.00  0.00           H
ATOM   2764  CB  LEU A 760      71.380  49.000  65.880  1.00  0.00           C
ATOM   2765  HB1 LEU A 760      70.730  49.830  66.240  1.00  0.00           H
ATOM   2766  HB2 LEU A 760      72.220  48.920  66.610  1.00  0.00           H
ATOM   2767  CG  LEU A 760      70.460  47.780  65.930  1.00  0.00           C
ATOM   2768  HG  LEU A 760      69.560  48.060  65.340  1.00  0.00           H
ATOM   2769  CD1 LEU A 760      71.090  46.510  65.320  1.00  0.00           C
ATOM   2770 HD11 LEU A 760      70.360  45.720  65.080  1.00  0.00           H
ATOM   2771 HD12 LEU A 760      71.770  46.200  66.150  1.00  0.00           H
ATOM   2772 HD13 LEU A 760      71.650  46.700  64.370  1.00  0.00           H
ATOM   2773  CD2 LEU A 760      69.920  47.450  67.400  1.00  0.00           C
ATOM   2774 HD21 LEU A 760      70.770  47.230  68.080  1.00  0.00           H
ATOM   2775 HD22 LEU A 760      69.180  46.620  67.440  1.00  0.00           H
ATOM   2776 HD23 LEU A 760      69.350  48.380  67.610  1.00  0.00           H
ATOM   2777  C   LEU A 760      71.060  49.750  63.600  1.00  0.00           C
ATOM   2778  O   LEU A 760      70.890  49.090  62.550  1.00  0.00           O
ATOM   2779  N   PHE A 761      70.360  50.860  63.830  1.00  0.00           N
ATOM   2780  HN  PHE A 761      70.490  51.350  64.680  1.00  0.00           H
ATOM   2781  CA  PHE A 761      69.350  51.330  62.890  1.00  0.00           C
ATOM   2782  HA  PHE A 761      68.640  50.510  62.840  1.00  0.00           H
ATOM   2783  CB  PHE A 761      68.530  52.460  63.540  1.00  0.00           C
ATOM   2784  HB1 PHE A 761      69.260  53.130  64.040  1.00  0.00           H
ATOM   2785  HB2 PHE A 761      68.070  52.110  64.490  1.00  0.00           H
ATOM   2786  CG  PHE A 761      67.680  53.300  62.670  1.00  0.00           C
ATOM   2787  CD1 PHE A 761      68.190  54.560  62.370  1.00  0.00           C
ATOM   2788  HD1 PHE A 761      69.230  54.760  62.560  1.00  0.00           H
ATOM   2789  CE1 PHE A 761      67.370  55.600  61.700  1.00  0.00           C
ATOM   2790  HE1 PHE A 761      67.870  56.500  61.400  1.00  0.00           H
ATOM   2791  CZ  PHE A 761      66.010  55.310  61.660  1.00  0.00           C
ATOM   2792  HZ  PHE A 761      65.360  56.040  61.220  1.00  0.00           H
ATOM   2793  CD2 PHE A 761      66.330  53.060  62.500  1.00  0.00           C
ATOM   2794  HD2 PHE A 761      65.870  52.100  62.740  1.00  0.00           H
ATOM   2795  CE2 PHE A 761      65.490  54.060  62.010  1.00  0.00           C
ATOM   2796  HE2 PHE A 761      64.440  53.840  62.040  1.00  0.00           H
ATOM   2797  C   PHE A 761      69.790  51.730  61.500  1.00  0.00           C
ATOM   2798  O   PHE A 761      69.260  51.310  60.480  1.00  0.00           O
ATOM   2799  N   PHE A 762      70.790  52.600  61.380  1.00  0.00           N
ATOM   2800  HN  PHE A 762      71.200  52.970  62.220  1.00  0.00           H
ATOM   2801  CA  PHE A 762      71.380  52.990  60.160  1.00  0.00           C
ATOM   2802  HA  PHE A 762      70.590  53.190  59.450  1.00  0.00           H
ATOM   2803  CB  PHE A 762      72.190  54.290  60.330  1.00  0.00           C
ATOM   2804  HB1 PHE A 762      73.030  54.200  61.040  1.00  0.00           H
ATOM   2805  HB2 PHE A 762      71.410  54.990  60.720  1.00  0.00           H
ATOM   2806  CG  PHE A 762      72.830  54.750  59.060  1.00  0.00           C
ATOM   2807  CD1 PHE A 762      74.210  54.760  58.830  1.00  0.00           C
ATOM   2808  HD1 PHE A 762      74.950  54.280  59.450  1.00  0.00           H
ATOM   2809  CE1 PHE A 762      74.710  55.370  57.660  1.00  0.00           C
ATOM   2810  HE1 PHE A 762      75.750  55.230  57.400  1.00  0.00           H
ATOM   2811  CZ  PHE A 762      73.880  56.060  56.790  1.00  0.00           C
ATOM   2812  HZ  PHE A 762      74.170  56.680  55.950  1.00  0.00           H
ATOM   2813  CD2 PHE A 762      71.960  55.260  58.030  1.00  0.00           C
ATOM   2814  HD2 PHE A 762      70.890  55.180  58.170  1.00  0.00           H
ATOM   2815  CE2 PHE A 762      72.520  56.010  57.000  1.00  0.00           C
ATOM   2816  HE2 PHE A 762      71.890  56.570  56.320  1.00  0.00           H
ATOM   2817  C   PHE A 762      72.240  51.900  59.540  1.00  0.00           C
ATOM   2818  O   PHE A 762      72.200  51.710  58.350  1.00  0.00           O
ATOM   2819  N   THR A 763      72.880  50.980  60.290  1.00  0.00           N
ATOM   2820  HN  THR A 763      73.090  51.200  61.230  1.00  0.00           H
ATOM   2821  CA  THR A 763      73.450  49.740  59.750  1.00  0.00           C
ATOM   2822  HA  THR A 763      74.140  50.030  58.980  1.00  0.00           H
ATOM   2823  CB  THR A 763      74.140  48.900  60.800  1.00  0.00           C
ATOM   2824  HB  THR A 763      73.320  48.480  61.430  1.00  0.00           H
ATOM   2825  OG1 THR A 763      75.050  49.710  61.550  1.00  0.00           O
ATOM   2826  HG1 THR A 763      74.530  50.390  61.980  1.00  0.00           H
ATOM   2827  CG2 THR A 763      75.030  47.780  60.260  1.00  0.00           C
ATOM   2828 HG21 THR A 763      75.500  47.160  61.060  1.00  0.00           H
ATOM   2829 HG22 THR A 763      75.770  48.280  59.610  1.00  0.00           H
ATOM   2830 HG23 THR A 763      74.410  47.120  59.630  1.00  0.00           H
ATOM   2831  C   THR A 763      72.400  48.840  59.120  1.00  0.00           C
ATOM   2832  O   THR A 763      72.700  48.280  58.060  1.00  0.00           O
ATOM   2833  N   THR A 764      71.140  48.740  59.750  1.00  0.00           N
ATOM   2834  HN  THR A 764      71.200  49.000  60.710  1.00  0.00           H
ATOM   2835  CA  THR A 764      70.010  47.880  59.230  1.00  0.00           C
ATOM   2836  HA  THR A 764      70.380  46.890  58.990  1.00  0.00           H
ATOM   2837  CB  THR A 764      68.760  47.890  60.230  1.00  0.00           C
ATOM   2838  HB  THR A 764      68.380  48.920  60.440  1.00  0.00           H
ATOM   2839  OG1 THR A 764      69.130  47.200  61.400  1.00  0.00           O
ATOM   2840  HG1 THR A 764      69.630  47.810  61.940  1.00  0.00           H
ATOM   2841  CG2 THR A 764      67.700  47.050  59.640  1.00  0.00           C
ATOM   2842 HG21 THR A 764      67.110  47.560  58.850  1.00  0.00           H
ATOM   2843 HG22 THR A 764      67.010  46.890  60.500  1.00  0.00           H
ATOM   2844 HG23 THR A 764      68.090  46.100  59.220  1.00  0.00           H
ATOM   2845  C   THR A 764      69.570  48.420  57.890  1.00  0.00           C
ATOM   2846  O   THR A 764      69.250  47.720  56.930  1.00  0.00           O
ATOM   2847  N   PHE A 765      69.430  49.790  57.760  1.00  0.00           N
ATOM   2848  HN  PHE A 765      69.650  50.320  58.570  1.00  0.00           H
ATOM   2849  CA  PHE A 765      68.930  50.430  56.570  1.00  0.00           C
ATOM   2850  HA  PHE A 765      68.050  49.900  56.220  1.00  0.00           H
ATOM   2851  CB  PHE A 765      68.530  51.950  56.940  1.00  0.00           C
ATOM   2852  HB1 PHE A 765      69.320  52.290  57.640  1.00  0.00           H
ATOM   2853  HB2 PHE A 765      67.560  51.980  57.480  1.00  0.00           H
ATOM   2854  CG  PHE A 765      68.440  52.910  55.800  1.00  0.00           C
ATOM   2855  CD1 PHE A 765      69.260  54.050  55.690  1.00  0.00           C
ATOM   2856  HD1 PHE A 765      70.020  54.250  56.420  1.00  0.00           H
ATOM   2857  CE1 PHE A 765      69.110  54.910  54.600  1.00  0.00           C
ATOM   2858  HE1 PHE A 765      69.770  55.770  54.700  1.00  0.00           H
ATOM   2859  CZ  PHE A 765      68.150  54.730  53.590  1.00  0.00           C
ATOM   2860  HZ  PHE A 765      68.060  55.450  52.790  1.00  0.00           H
ATOM   2861  CD2 PHE A 765      67.390  52.750  54.890  1.00  0.00           C
ATOM   2862  HD2 PHE A 765      66.680  51.960  55.020  1.00  0.00           H
ATOM   2863  CE2 PHE A 765      67.250  53.630  53.840  1.00  0.00           C
ATOM   2864  HE2 PHE A 765      66.450  53.610  53.120  1.00  0.00           H
ATOM   2865  C   PHE A 765      70.000  50.270  55.440  1.00  0.00           C
ATOM   2866  O   PHE A 765      69.610  50.040  54.280  1.00  0.00           O
ATOM   2867  N   PHE A 766      71.320  50.550  55.790  1.00  0.00           N
ATOM   2868  HN  PHE A 766      71.610  50.970  56.640  1.00  0.00           H
ATOM   2869  CA  PHE A 766      72.390  50.370  54.920  1.00  0.00           C
ATOM   2870  HA  PHE A 766      72.260  50.950  54.020  1.00  0.00           H
ATOM   2871  CB  PHE A 766      73.780  50.670  55.660  1.00  0.00           C
ATOM   2872  HB1 PHE A 766      73.840  50.060  56.580  1.00  0.00           H
ATOM   2873  HB2 PHE A 766      73.750  51.710  56.050  1.00  0.00           H
ATOM   2874  CG  PHE A 766      74.970  50.440  54.800  1.00  0.00           C
ATOM   2875  CD1 PHE A 766      75.020  51.020  53.580  1.00  0.00           C
ATOM   2876  HD1 PHE A 766      74.190  51.610  53.180  1.00  0.00           H
ATOM   2877  CE1 PHE A 766      76.150  50.790  52.700  1.00  0.00           C
ATOM   2878  HE1 PHE A 766      76.160  51.430  51.820  1.00  0.00           H
ATOM   2879  CZ  PHE A 766      77.130  49.890  53.070  1.00  0.00           C
ATOM   2880  HZ  PHE A 766      77.970  49.630  52.440  1.00  0.00           H
ATOM   2881  CD2 PHE A 766      76.050  49.560  55.220  1.00  0.00           C
ATOM   2882  HD2 PHE A 766      76.200  49.160  56.200  1.00  0.00           H
ATOM   2883  CE2 PHE A 766      77.080  49.310  54.360  1.00  0.00           C
ATOM   2884  HE2 PHE A 766      77.970  48.850  54.760  1.00  0.00           H
ATOM   2885  C   PHE A 766      72.470  49.010  54.380  1.00  0.00           C
ATOM   2886  O   PHE A 766      72.500  48.810  53.110  1.00  0.00           O
ATOM   2887  N   LEU A 767      72.520  47.980  55.270  1.00  0.00           N
ATOM   2888  HN  LEU A 767      72.690  48.140  56.230  1.00  0.00           H
ATOM   2889  CA  LEU A 767      72.680  46.630  54.920  1.00  0.00           C
ATOM   2890  HA  LEU A 767      73.660  46.600  54.460  1.00  0.00           H
ATOM   2891  CB  LEU A 767      72.950  45.680  56.050  1.00  0.00           C
ATOM   2892  HB1 LEU A 767      72.110  45.670  56.790  1.00  0.00           H
ATOM   2893  HB2 LEU A 767      73.790  46.060  56.660  1.00  0.00           H
ATOM   2894  CG  LEU A 767      73.390  44.180  55.730  1.00  0.00           C
ATOM   2895  HG  LEU A 767      72.680  43.750  55.000  1.00  0.00           H
ATOM   2896  CD1 LEU A 767      74.730  44.180  54.960  1.00  0.00           C
ATOM   2897 HD11 LEU A 767      75.330  45.060  55.270  1.00  0.00           H
ATOM   2898 HD12 LEU A 767      74.530  44.560  53.930  1.00  0.00           H
ATOM   2899 HD13 LEU A 767      75.240  43.200  55.040  1.00  0.00           H
ATOM   2900  CD2 LEU A 767      73.520  43.330  56.940  1.00  0.00           C
ATOM   2901 HD21 LEU A 767      72.580  43.360  57.510  1.00  0.00           H
ATOM   2902 HD22 LEU A 767      74.370  43.590  57.610  1.00  0.00           H
ATOM   2903 HD23 LEU A 767      73.670  42.310  56.540  1.00  0.00           H
ATOM   2904  C   LEU A 767      71.630  46.080  54.030  1.00  0.00           C
ATOM   2905  O   LEU A 767      71.950  45.550  52.970  1.00  0.00           O
ATOM   2906  N   SER A 768      70.400  46.350  54.460  1.00  0.00           N
ATOM   2907  HN  SER A 768      70.150  46.650  55.380  1.00  0.00           H
ATOM   2908  CA  SER A 768      69.300  46.030  53.550  1.00  0.00           C
ATOM   2909  HA  SER A 768      69.230  44.950  53.500  1.00  0.00           H
ATOM   2910  CB  SER A 768      67.920  46.260  54.210  1.00  0.00           C
ATOM   2911  HB1 SER A 768      67.880  45.680  55.160  1.00  0.00           H
ATOM   2912  HB2 SER A 768      67.130  45.960  53.470  1.00  0.00           H
ATOM   2913  OG  SER A 768      67.640  47.670  54.460  1.00  0.00           O
ATOM   2914  HG1 SER A 768      68.220  48.080  55.100  1.00  0.00           H
ATOM   2915  C   SER A 768      69.330  46.520  52.100  1.00  0.00           C
ATOM   2916  O   SER A 768      69.140  45.820  51.160  1.00  0.00           O
ATOM   2917  N   SER A 769      69.620  47.800  51.920  1.00  0.00           N
ATOM   2918  HN  SER A 769      69.680  48.320  52.770  1.00  0.00           H
ATOM   2919  CA  SER A 769      69.840  48.490  50.650  1.00  0.00           C
ATOM   2920  HA  SER A 769      69.100  48.110  49.950  1.00  0.00           H
ATOM   2921  CB  SER A 769      69.840  50.040  50.650  1.00  0.00           C
ATOM   2922  HB1 SER A 769      70.720  50.500  51.140  1.00  0.00           H
ATOM   2923  HB2 SER A 769      69.050  50.350  51.370  1.00  0.00           H
ATOM   2924  OG  SER A 769      69.680  50.590  49.310  1.00  0.00           O
ATOM   2925  HG1 SER A 769      70.560  50.570  48.930  1.00  0.00           H
ATOM   2926  C   SER A 769      71.100  47.980  49.910  1.00  0.00           C
ATOM   2927  O   SER A 769      71.140  47.610  48.730  1.00  0.00           O
ATOM   2928  N   PHE A 770      72.170  47.660  50.690  1.00  0.00           N
ATOM   2929  HN  PHE A 770      72.190  47.820  51.680  1.00  0.00           H
ATOM   2930  CA  PHE A 770      73.430  47.080  50.160  1.00  0.00           C
ATOM   2931  HA  PHE A 770      73.650  47.680  49.290  1.00  0.00           H
ATOM   2932  CB  PHE A 770      74.520  47.200  51.230  1.00  0.00           C
ATOM   2933  HB1 PHE A 770      74.150  46.740  52.170  1.00  0.00           H
ATOM   2934  HB2 PHE A 770      74.680  48.270  51.480  1.00  0.00           H
ATOM   2935  CG  PHE A 770      75.930  46.650  50.770  1.00  0.00           C
ATOM   2936  CD1 PHE A 770      76.910  47.430  50.220  1.00  0.00           C
ATOM   2937  HD1 PHE A 770      76.660  48.480  50.140  1.00  0.00           H
ATOM   2938  CE1 PHE A 770      78.070  46.920  49.710  1.00  0.00           C
ATOM   2939  HE1 PHE A 770      78.780  47.510  49.160  1.00  0.00           H
ATOM   2940  CZ  PHE A 770      78.330  45.480  49.830  1.00  0.00           C
ATOM   2941  HZ  PHE A 770      79.290  45.110  49.460  1.00  0.00           H
ATOM   2942  CD2 PHE A 770      76.170  45.310  50.940  1.00  0.00           C
ATOM   2943  HD2 PHE A 770      75.510  44.630  51.470  1.00  0.00           H
ATOM   2944  CE2 PHE A 770      77.320  44.650  50.440  1.00  0.00           C
ATOM   2945  HE2 PHE A 770      77.420  43.590  50.600  1.00  0.00           H
ATOM   2946  C   PHE A 770      73.230  45.730  49.540  1.00  0.00           C
ATOM   2947  O   PHE A 770      73.710  45.400  48.420  1.00  0.00           O
ATOM   2948  N   LEU A 771      72.480  44.870  50.270  1.00  0.00           N
ATOM   2949  HN  LEU A 771      72.130  45.170  51.150  1.00  0.00           H
ATOM   2950  CA  LEU A 771      72.070  43.560  49.800  1.00  0.00           C
ATOM   2951  HA  LEU A 771      72.940  43.000  49.500  1.00  0.00           H
ATOM   2952  CB  LEU A 771      71.440  42.790  50.980  1.00  0.00           C
ATOM   2953  HB1 LEU A 771      71.050  41.800  50.650  1.00  0.00           H
ATOM   2954  HB2 LEU A 771      70.580  43.330  51.410  1.00  0.00           H
ATOM   2955  CG  LEU A 771      72.490  42.400  52.120  1.00  0.00           C
ATOM   2956  HG  LEU A 771      72.610  43.300  52.770  1.00  0.00           H
ATOM   2957  CD1 LEU A 771      71.820  41.260  52.930  1.00  0.00           C
ATOM   2958 HD11 LEU A 771      70.930  41.530  53.550  1.00  0.00           H
ATOM   2959 HD12 LEU A 771      72.600  40.900  53.640  1.00  0.00           H
ATOM   2960 HD13 LEU A 771      71.570  40.360  52.340  1.00  0.00           H
ATOM   2961  CD2 LEU A 771      73.780  41.900  51.560  1.00  0.00           C
ATOM   2962 HD21 LEU A 771      74.570  42.640  51.340  1.00  0.00           H
ATOM   2963 HD22 LEU A 771      73.610  41.230  50.690  1.00  0.00           H
ATOM   2964 HD23 LEU A 771      74.280  41.150  52.210  1.00  0.00           H
ATOM   2965  C   LEU A 771      71.140  43.460  48.610  1.00  0.00           C
ATOM   2966  O   LEU A 771      71.440  42.840  47.660  1.00  0.00           O
ATOM   2967  N   LYS A 772      70.120  44.360  48.670  1.00  0.00           N
ATOM   2968  HN  LYS A 772      69.900  44.950  49.430  1.00  0.00           H
ATOM   2969  CA  LYS A 772      69.240  44.610  47.560  1.00  0.00           C
ATOM   2970  HA  LYS A 772      68.590  43.770  47.370  1.00  0.00           H
ATOM   2971  CB  LYS A 772      68.260  45.740  48.080  1.00  0.00           C
ATOM   2972  HB1 LYS A 772      68.850  46.520  48.600  1.00  0.00           H
ATOM   2973  HB2 LYS A 772      67.660  45.250  48.880  1.00  0.00           H
ATOM   2974  CG  LYS A 772      67.340  46.360  46.970  1.00  0.00           C
ATOM   2975  HG1 LYS A 772      68.050  46.790  46.240  1.00  0.00           H
ATOM   2976  HG2 LYS A 772      66.720  47.150  47.430  1.00  0.00           H
ATOM   2977  CD  LYS A 772      66.420  45.370  46.260  1.00  0.00           C
ATOM   2978  HD1 LYS A 772      65.510  45.100  46.840  1.00  0.00           H
ATOM   2979  HD2 LYS A 772      66.940  44.400  46.090  1.00  0.00           H
ATOM   2980  CE  LYS A 772      65.880  46.010  44.950  1.00  0.00           C
ATOM   2981  HE1 LYS A 772      65.340  46.940  45.230  1.00  0.00           H
ATOM   2982  HE2 LYS A 772      65.080  45.330  44.570  1.00  0.00           H
ATOM   2983  NZ  LYS A 772      66.870  46.270  43.880  1.00  0.00           N
ATOM   2984  HZ1 LYS A 772      67.590  46.990  44.100  1.00  0.00           H
ATOM   2985  HZ2 LYS A 772      66.360  46.550  43.020  1.00  0.00           H
ATOM   2986  HZ3 LYS A 772      67.240  45.310  43.680  1.00  0.00           H
ATOM   2987  C   LYS A 772      69.920  45.030  46.240  1.00  0.00           C
ATOM   2988  O   LYS A 772      69.600  44.520  45.150  1.00  0.00           O
ATOM   2989  N   GLN A 773      71.000  45.850  46.370  1.00  0.00           N
ATOM   2990  HN  GLN A 773      71.220  46.250  47.260  1.00  0.00           H
ATOM   2991  CA  GLN A 773      71.840  46.310  45.240  1.00  0.00           C
ATOM   2992  HA  GLN A 773      71.260  46.420  44.340  1.00  0.00           H
ATOM   2993  CB  GLN A 773      72.160  47.860  45.560  1.00  0.00           C
ATOM   2994  HB1 GLN A 773      72.890  48.290  44.830  1.00  0.00           H
ATOM   2995  HB2 GLN A 773      72.670  47.860  46.540  1.00  0.00           H
ATOM   2996  CG  GLN A 773      70.900  48.700  45.590  1.00  0.00           C
ATOM   2997  HG1 GLN A 773      71.120  49.770  45.820  1.00  0.00           H
ATOM   2998  HG2 GLN A 773      70.300  48.500  46.490  1.00  0.00           H
ATOM   2999  CD  GLN A 773      69.930  48.630  44.440  1.00  0.00           C
ATOM   3000  OE1 GLN A 773      68.950  47.860  44.410  1.00  0.00           O
ATOM   3001  NE2 GLN A 773      70.230  49.490  43.430  1.00  0.00           N
ATOM   3002 HE21 GLN A 773      69.690  49.370  42.600  1.00  0.00           H
ATOM   3003 HE22 GLN A 773      70.900  50.180  43.700  1.00  0.00           H
ATOM   3004  C   GLN A 773      73.200  45.650  44.950  1.00  0.00           C
ATOM   3005  O   GLN A 773      73.970  46.150  44.110  1.00  0.00           O
ATOM   3006  N   PHE A 774      73.560  44.520  45.640  1.00  0.00           N
ATOM   3007  HN  PHE A 774      73.000  44.380  46.460  1.00  0.00           H
ATOM   3008  CA  PHE A 774      74.680  43.630  45.570  1.00  0.00           C
ATOM   3009  HA  PHE A 774      75.560  44.250  45.660  1.00  0.00           H
ATOM   3010  CB  PHE A 774      74.670  42.640  46.810  1.00  0.00           C
ATOM   3011  HB1 PHE A 774      73.960  41.780  46.660  1.00  0.00           H
ATOM   3012  HB2 PHE A 774      74.510  43.210  47.750  1.00  0.00           H
ATOM   3013  CG  PHE A 774      75.970  41.980  46.930  1.00  0.00           C
ATOM   3014  CD1 PHE A 774      77.110  42.750  47.300  1.00  0.00           C
ATOM   3015  HD1 PHE A 774      77.280  43.810  47.280  1.00  0.00           H
ATOM   3016  CE1 PHE A 774      78.300  42.140  47.680  1.00  0.00           C
ATOM   3017  HE1 PHE A 774      79.170  42.640  48.080  1.00  0.00           H
ATOM   3018  CZ  PHE A 774      78.410  40.780  47.480  1.00  0.00           C
ATOM   3019  HZ  PHE A 774      79.420  40.400  47.480  1.00  0.00           H
ATOM   3020  CD2 PHE A 774      76.110  40.590  46.720  1.00  0.00           C
ATOM   3021  HD2 PHE A 774      75.230  40.030  46.460  1.00  0.00           H
ATOM   3022  CE2 PHE A 774      77.410  40.050  46.940  1.00  0.00           C
ATOM   3023  HE2 PHE A 774      77.680  39.020  46.800  1.00  0.00           H
ATOM   3024  C   PHE A 774      74.690  42.830  44.240  1.00  0.00           C
ATOM   3025  O   PHE A 774      75.700  42.200  43.850  1.00  0.00           O
ATOM   3026  N   LYS A 775      73.550  42.660  43.560  1.00  0.00           N
ATOM   3027  HN  LYS A 775      72.690  42.980  43.930  1.00  0.00           H
ATOM   3028  CA  LYS A 775      73.440  41.960  42.270  1.00  0.00           C
ATOM   3029  HA  LYS A 775      73.720  40.950  42.530  1.00  0.00           H
ATOM   3030  CB  LYS A 775      72.010  41.670  41.720  1.00  0.00           C
ATOM   3031  HB1 LYS A 775      71.510  40.970  42.440  1.00  0.00           H
ATOM   3032  HB2 LYS A 775      71.940  41.360  40.660  1.00  0.00           H
ATOM   3033  CG  LYS A 775      71.090  42.960  41.650  1.00  0.00           C
ATOM   3034  HG1 LYS A 775      71.370  43.630  40.800  1.00  0.00           H
ATOM   3035  HG2 LYS A 775      71.370  43.480  42.580  1.00  0.00           H
ATOM   3036  CD  LYS A 775      69.590  42.670  41.560  1.00  0.00           C
ATOM   3037  HD1 LYS A 775      69.050  43.480  42.100  1.00  0.00           H
ATOM   3038  HD2 LYS A 775      69.480  41.860  42.320  1.00  0.00           H
ATOM   3039  CE  LYS A 775      69.040  42.360  40.190  1.00  0.00           C
ATOM   3040  HE1 LYS A 775      69.460  41.360  39.900  1.00  0.00           H
ATOM   3041  HE2 LYS A 775      69.290  43.020  39.330  1.00  0.00           H
ATOM   3042  NZ  LYS A 775      67.530  42.220  40.160  1.00  0.00           N
ATOM   3043  HZ1 LYS A 775      67.210  42.090  41.140  1.00  0.00           H
ATOM   3044  HZ2 LYS A 775      67.180  41.440  39.560  1.00  0.00           H
ATOM   3045  HZ3 LYS A 775      67.040  43.090  39.850  1.00  0.00           H
ATOM   3046  C   LYS A 775      74.320  42.580  41.200  1.00  0.00           C
ATOM   3047  O   LYS A 775      74.300  43.810  41.060  1.00  0.00           O
ATOM   3048  N   THR A 776      75.070  41.650  40.510  1.00  0.00           N
ATOM   3049  HN  THR A 776      75.110  40.730  40.870  1.00  0.00           H
ATOM   3050  CA  THR A 776      76.040  42.030  39.430  1.00  0.00           C
ATOM   3051  HA  THR A 776      75.470  42.140  38.520  1.00  0.00           H
ATOM   3052  CB  THR A 776      77.000  43.290  39.630  1.00  0.00           C
ATOM   3053  HB  THR A 776      76.390  44.210  39.590  1.00  0.00           H
ATOM   3054  OG1 THR A 776      77.970  43.410  38.610  1.00  0.00           O
ATOM   3055  HG1 THR A 776      77.690  43.440  37.700  1.00  0.00           H
ATOM   3056  CG2 THR A 776      77.800  43.210  40.900  1.00  0.00           C
ATOM   3057 HG21 THR A 776      78.340  42.250  41.050  1.00  0.00           H
ATOM   3058 HG22 THR A 776      77.220  43.200  41.840  1.00  0.00           H
ATOM   3059 HG23 THR A 776      78.580  44.000  40.960  1.00  0.00           H
ATOM   3060  C   THR A 776      76.840  40.710  39.430  1.00  0.00           C
ATOM   3061  O   THR A 776      76.770  39.950  40.380  1.00  0.00           O
ATOM   3062  N   LYS A 777      77.650  40.500  38.360  1.00  0.00           N
ATOM   3063  HN  LYS A 777      77.780  41.200  37.660  1.00  0.00           H
ATOM   3064  CA  LYS A 777      78.460  39.300  38.090  1.00  0.00           C
ATOM   3065  HA  LYS A 777      78.030  38.540  38.720  1.00  0.00           H
ATOM   3066  CB  LYS A 777      78.450  38.850  36.540  1.00  0.00           C
ATOM   3067  HB1 LYS A 777      78.970  37.920  36.210  1.00  0.00           H
ATOM   3068  HB2 LYS A 777      79.050  39.630  36.040  1.00  0.00           H
ATOM   3069  CG  LYS A 777      77.080  38.800  35.840  1.00  0.00           C
ATOM   3070  HG1 LYS A 777      76.970  39.790  35.360  1.00  0.00           H
ATOM   3071  HG2 LYS A 777      76.250  38.600  36.560  1.00  0.00           H
ATOM   3072  CD  LYS A 777      76.960  37.760  34.740  1.00  0.00           C
ATOM   3073  HD1 LYS A 777      77.290  36.760  35.100  1.00  0.00           H
ATOM   3074  HD2 LYS A 777      77.720  37.910  33.940  1.00  0.00           H
ATOM   3075  CE  LYS A 777      75.510  37.820  34.180  1.00  0.00           C
ATOM   3076  HE1 LYS A 777      75.330  38.730  33.570  1.00  0.00           H
ATOM   3077  HE2 LYS A 777      74.740  37.510  34.910  1.00  0.00           H
ATOM   3078  NZ  LYS A 777      75.360  36.840  33.070  1.00  0.00           N
ATOM   3079  HZ1 LYS A 777      74.480  36.280  33.150  1.00  0.00           H
ATOM   3080  HZ2 LYS A 777      76.060  36.070  33.070  1.00  0.00           H
ATOM   3081  HZ3 LYS A 777      75.370  37.280  32.130  1.00  0.00           H
ATOM   3082  C   LYS A 777      79.920  39.490  38.520  1.00  0.00           C
ATOM   3083  O   LYS A 777      80.810  38.690  38.200  1.00  0.00           O
ATOM   3084  N   ARG A 778      80.120  40.550  39.300  1.00  0.00           N
ATOM   3085  HN  ARG A 778      79.340  41.170  39.310  1.00  0.00           H
ATOM   3086  CA  ARG A 778      81.450  41.040  39.730  1.00  0.00           C
ATOM   3087  HA  ARG A 778      82.070  41.070  38.850  1.00  0.00           H
ATOM   3088  CB  ARG A 778      81.400  42.500  40.290  1.00  0.00           C
ATOM   3089  HB1 ARG A 778      80.610  42.460  41.070  1.00  0.00           H
ATOM   3090  HB2 ARG A 778      80.990  43.150  39.480  1.00  0.00           H
ATOM   3091  CG  ARG A 778      82.640  43.030  40.820  1.00  0.00           C
ATOM   3092  HG1 ARG A 778      83.120  42.400  41.610  1.00  0.00           H
ATOM   3093  HG2 ARG A 778      82.410  43.940  41.430  1.00  0.00           H
ATOM   3094  CD  ARG A 778      83.730  43.280  39.830  1.00  0.00           C
ATOM   3095  HD1 ARG A 778      83.820  42.440  39.100  1.00  0.00           H
ATOM   3096  HD2 ARG A 778      84.700  43.450  40.350  1.00  0.00           H
ATOM   3097  NE  ARG A 778      83.430  44.530  39.020  1.00  0.00           N
ATOM   3098  HE  ARG A 778      82.690  45.090  39.400  1.00  0.00           H
ATOM   3099  CZ  ARG A 778      84.240  45.090  38.210  1.00  0.00           C
ATOM   3100  NH1 ARG A 778      85.350  44.500  37.840  1.00  0.00           N
ATOM   3101 HH11 ARG A 778      85.430  43.510  38.000  1.00  0.00           H
ATOM   3102 HH12 ARG A 778      85.780  44.850  37.010  1.00  0.00           H
ATOM   3103  NH2 ARG A 778      84.040  46.200  37.470  1.00  0.00           N
ATOM   3104 HH21 ARG A 778      83.250  46.790  37.680  1.00  0.00           H
ATOM   3105 HH22 ARG A 778      84.780  46.500  36.870  1.00  0.00           H
ATOM   3106  C   ARG A 778      82.120  40.130  40.710  1.00  0.00           C
ATOM   3107  O   ARG A 778      81.640  40.050  41.840  1.00  0.00           O
ATOM   3108  N   TYR A 779      83.250  39.510  40.410  1.00  0.00           N
ATOM   3109  HN  TYR A 779      83.590  39.610  39.470  1.00  0.00           H
ATOM   3110  CA  TYR A 779      83.940  38.490  41.220  1.00  0.00           C
ATOM   3111  HA  TYR A 779      84.830  38.160  40.710  1.00  0.00           H
ATOM   3112  CB  TYR A 779      84.420  39.180  42.520  1.00  0.00           C
ATOM   3113  HB1 TYR A 779      83.520  39.430  43.140  1.00  0.00           H
ATOM   3114  HB2 TYR A 779      84.860  40.200  42.450  1.00  0.00           H
ATOM   3115  CG  TYR A 779      85.380  38.310  43.330  1.00  0.00           C
ATOM   3116  CD1 TYR A 779      86.390  37.600  42.610  1.00  0.00           C
ATOM   3117  HD1 TYR A 779      86.520  37.600  41.530  1.00  0.00           H
ATOM   3118  CE1 TYR A 779      87.280  36.750  43.290  1.00  0.00           C
ATOM   3119  HE1 TYR A 779      87.940  36.110  42.740  1.00  0.00           H
ATOM   3120  CZ  TYR A 779      87.210  36.680  44.660  1.00  0.00           C
ATOM   3121  OH  TYR A 779      88.140  35.820  45.350  1.00  0.00           O
ATOM   3122  HH  TYR A 779      88.800  35.490  44.720  1.00  0.00           H
ATOM   3123  CD2 TYR A 779      85.310  38.170  44.710  1.00  0.00           C
ATOM   3124  HD2 TYR A 779      84.470  38.570  45.270  1.00  0.00           H
ATOM   3125  CE2 TYR A 779      86.210  37.380  45.370  1.00  0.00           C
ATOM   3126  HE2 TYR A 779      86.090  37.240  46.430  1.00  0.00           H
ATOM   3127  C   TYR A 779      83.140  37.220  41.410  1.00  0.00           C
ATOM   3128  O   TYR A 779      83.050  36.360  40.540  1.00  0.00           O
ATOM   3129  N   PHE A 780      82.580  36.940  42.620  1.00  0.00           N
ATOM   3130  HN  PHE A 780      82.600  37.650  43.320  1.00  0.00           H
ATOM   3131  CA  PHE A 780      81.660  35.890  43.060  1.00  0.00           C
ATOM   3132  HA  PHE A 780      82.270  35.050  43.330  1.00  0.00           H
ATOM   3133  CB  PHE A 780      80.870  36.210  44.300  1.00  0.00           C
ATOM   3134  HB1 PHE A 780      80.460  35.290  44.770  1.00  0.00           H
ATOM   3135  HB2 PHE A 780      80.010  36.900  44.140  1.00  0.00           H
ATOM   3136  CG  PHE A 780      81.680  36.840  45.410  1.00  0.00           C
ATOM   3137  CD1 PHE A 780      81.440  38.180  45.730  1.00  0.00           C
ATOM   3138  HD1 PHE A 780      80.760  38.770  45.140  1.00  0.00           H
ATOM   3139  CE1 PHE A 780      82.090  38.820  46.770  1.00  0.00           C
ATOM   3140  HE1 PHE A 780      81.790  39.770  47.180  1.00  0.00           H
ATOM   3141  CZ  PHE A 780      83.060  38.060  47.550  1.00  0.00           C
ATOM   3142  HZ  PHE A 780      83.640  38.450  48.380  1.00  0.00           H
ATOM   3143  CD2 PHE A 780      82.540  36.090  46.210  1.00  0.00           C
ATOM   3144  HD2 PHE A 780      82.720  35.040  46.020  1.00  0.00           H
ATOM   3145  CE2 PHE A 780      83.280  36.730  47.240  1.00  0.00           C
ATOM   3146  HE2 PHE A 780      83.990  36.150  47.830  1.00  0.00           H
ATOM   3147  C   PHE A 780      80.700  35.380  41.980  1.00  0.00           C
ATOM   3148  O   PHE A 780      80.100  36.300  41.300  1.00  0.00           O
ATOM   3149  N   PRO A 781      80.410  34.100  41.770  1.00  0.00           N
ATOM   3150  CD  PRO A 781      81.170  32.980  42.340  1.00  0.00           C
ATOM   3151  HD1 PRO A 781      81.180  33.020  43.460  1.00  0.00           H
ATOM   3152  HD2 PRO A 781      82.190  33.030  41.910  1.00  0.00           H
ATOM   3153  CA  PRO A 781      79.290  33.640  40.970  1.00  0.00           C
ATOM   3154  HA  PRO A 781      79.780  33.640  40.010  1.00  0.00           H
ATOM   3155  CB  PRO A 781      79.000  32.280  41.590  1.00  0.00           C
ATOM   3156  HB1 PRO A 781      78.420  31.620  40.910  1.00  0.00           H
ATOM   3157  HB2 PRO A 781      78.530  32.410  42.590  1.00  0.00           H
ATOM   3158  CG  PRO A 781      80.460  31.740  41.860  1.00  0.00           C
ATOM   3159  HG1 PRO A 781      80.440  30.830  42.480  1.00  0.00           H
ATOM   3160  HG2 PRO A 781      80.890  31.650  40.850  1.00  0.00           H
ATOM   3161  C   PRO A 781      78.010  34.460  40.820  1.00  0.00           C
ATOM   3162  O   PRO A 781      77.480  34.950  41.830  1.00  0.00           O
ATOM   3163  N   THR A 782      77.480  34.600  39.600  1.00  0.00           N
ATOM   3164  HN  THR A 782      77.870  34.150  38.800  1.00  0.00           H
ATOM   3165  CA  THR A 782      76.250  35.420  39.310  1.00  0.00           C
ATOM   3166  HA  THR A 782      76.520  36.420  39.630  1.00  0.00           H
ATOM   3167  CB  THR A 782      75.910  35.790  37.890  1.00  0.00           C
ATOM   3168  HB  THR A 782      76.860  36.190  37.450  1.00  0.00           H
ATOM   3169  OG1 THR A 782      75.010  36.910  37.840  1.00  0.00           O
ATOM   3170  HG1 THR A 782      74.100  36.600  37.910  1.00  0.00           H
ATOM   3171  CG2 THR A 782      75.260  34.740  37.070  1.00  0.00           C
ATOM   3172 HG21 THR A 782      75.170  35.040  36.010  1.00  0.00           H
ATOM   3173 HG22 THR A 782      74.310  34.510  37.620  1.00  0.00           H
ATOM   3174 HG23 THR A 782      75.880  33.820  37.050  1.00  0.00           H
ATOM   3175  C   THR A 782      75.010  34.970  40.060  1.00  0.00           C
ATOM   3176  O   THR A 782      74.300  35.860  40.550  1.00  0.00           O
ATOM   3177  N   LYS A 783      74.790  33.630  40.280  1.00  0.00           N
ATOM   3178  HN  LYS A 783      75.410  32.920  39.960  1.00  0.00           H
ATOM   3179  CA  LYS A 783      73.560  33.270  40.990  1.00  0.00           C
ATOM   3180  HA  LYS A 783      72.760  33.920  40.680  1.00  0.00           H
ATOM   3181  CB  LYS A 783      73.140  31.730  40.740  1.00  0.00           C
ATOM   3182  HB1 LYS A 783      72.300  31.390  41.390  1.00  0.00           H
ATOM   3183  HB2 LYS A 783      74.000  31.060  40.940  1.00  0.00           H
ATOM   3184  CG  LYS A 783      72.870  31.450  39.200  1.00  0.00           C
ATOM   3185  HG1 LYS A 783      72.550  30.410  38.970  1.00  0.00           H
ATOM   3186  HG2 LYS A 783      73.760  31.600  38.550  1.00  0.00           H
ATOM   3187  CD  LYS A 783      71.880  32.390  38.600  1.00  0.00           C
ATOM   3188  HD1 LYS A 783      72.430  33.350  38.430  1.00  0.00           H
ATOM   3189  HD2 LYS A 783      71.010  32.590  39.250  1.00  0.00           H
ATOM   3190  CE  LYS A 783      71.310  31.950  37.270  1.00  0.00           C
ATOM   3191  HE1 LYS A 783      70.580  31.130  37.410  1.00  0.00           H
ATOM   3192  HE2 LYS A 783      72.110  31.580  36.580  1.00  0.00           H
ATOM   3193  NZ  LYS A 783      70.560  33.010  36.590  1.00  0.00           N
ATOM   3194  HZ1 LYS A 783      69.860  32.650  35.900  1.00  0.00           H
ATOM   3195  HZ2 LYS A 783      71.230  33.610  36.070  1.00  0.00           H
ATOM   3196  HZ3 LYS A 783      69.990  33.600  37.220  1.00  0.00           H
ATOM   3197  C   LYS A 783      73.660  33.370  42.460  1.00  0.00           C
ATOM   3198  O   LYS A 783      72.710  33.780  43.110  1.00  0.00           O
ATOM   3199  N   VAL A 784      74.860  33.130  43.000  1.00  0.00           N
ATOM   3200  HN  VAL A 784      75.570  32.760  42.400  1.00  0.00           H
ATOM   3201  CA  VAL A 784      75.180  33.320  44.390  1.00  0.00           C
ATOM   3202  HA  VAL A 784      74.540  32.750  45.050  1.00  0.00           H
ATOM   3203  CB  VAL A 784      76.570  32.930  44.720  1.00  0.00           C
ATOM   3204  HB  VAL A 784      77.320  33.460  44.090  1.00  0.00           H
ATOM   3205  CG1 VAL A 784      77.040  33.150  46.160  1.00  0.00           C
ATOM   3206 HG11 VAL A 784      76.350  32.630  46.860  1.00  0.00           H
ATOM   3207 HG12 VAL A 784      77.070  34.250  46.270  1.00  0.00           H
ATOM   3208 HG13 VAL A 784      78.120  32.920  46.280  1.00  0.00           H
ATOM   3209  CG2 VAL A 784      76.700  31.410  44.370  1.00  0.00           C
ATOM   3210 HG21 VAL A 784      77.630  30.930  44.760  1.00  0.00           H
ATOM   3211 HG22 VAL A 784      76.860  31.180  43.300  1.00  0.00           H
ATOM   3212 HG23 VAL A 784      75.780  30.920  44.740  1.00  0.00           H
ATOM   3213  C   VAL A 784      74.990  34.790  44.830  1.00  0.00           C
ATOM   3214  O   VAL A 784      74.240  35.070  45.800  1.00  0.00           O
ATOM   3215  N   ARG A 785      75.520  35.760  44.080  1.00  0.00           N
ATOM   3216  HN  ARG A 785      76.080  35.500  43.300  1.00  0.00           H
ATOM   3217  CA  ARG A 785      75.260  37.160  44.250  1.00  0.00           C
ATOM   3218  HA  ARG A 785      75.520  37.450  45.260  1.00  0.00           H
ATOM   3219  CB  ARG A 785      76.070  38.050  43.230  1.00  0.00           C
ATOM   3220  HB1 ARG A 785      75.830  39.060  43.610  1.00  0.00           H
ATOM   3221  HB2 ARG A 785      75.670  37.960  42.190  1.00  0.00           H
ATOM   3222  CG  ARG A 785      77.550  37.880  43.360  1.00  0.00           C
ATOM   3223  HG1 ARG A 785      77.740  36.930  42.810  1.00  0.00           H
ATOM   3224  HG2 ARG A 785      77.770  37.860  44.440  1.00  0.00           H
ATOM   3225  CD  ARG A 785      78.550  38.850  42.600  1.00  0.00           C
ATOM   3226  HD1 ARG A 785      78.440  38.660  41.510  1.00  0.00           H
ATOM   3227  HD2 ARG A 785      79.570  38.540  42.920  1.00  0.00           H
ATOM   3228  NE  ARG A 785      78.140  40.180  43.100  1.00  0.00           N
ATOM   3229  HE  ARG A 785      77.150  40.280  43.000  1.00  0.00           H
ATOM   3230  CZ  ARG A 785      78.870  41.050  43.810  1.00  0.00           C
ATOM   3231  NH1 ARG A 785      80.180  41.010  43.910  1.00  0.00           N
ATOM   3232 HH11 ARG A 785      80.640  41.850  44.160  1.00  0.00           H
ATOM   3233 HH12 ARG A 785      80.600  40.520  43.130  1.00  0.00           H
ATOM   3234  NH2 ARG A 785      78.240  42.200  44.200  1.00  0.00           N
ATOM   3235 HH21 ARG A 785      77.260  42.330  44.080  1.00  0.00           H
ATOM   3236 HH22 ARG A 785      78.840  42.900  44.580  1.00  0.00           H
ATOM   3237  C   ARG A 785      73.820  37.560  44.080  1.00  0.00           C
ATOM   3238  O   ARG A 785      73.360  38.290  44.960  1.00  0.00           O
ATOM   3239  N   SER A 786      73.190  36.970  43.060  1.00  0.00           N
ATOM   3240  HN  SER A 786      73.710  36.390  42.430  1.00  0.00           H
ATOM   3241  CA  SER A 786      71.790  37.270  42.810  1.00  0.00           C
ATOM   3242  HA  SER A 786      71.740  38.350  42.720  1.00  0.00           H
ATOM   3243  CB  SER A 786      71.220  36.580  41.550  1.00  0.00           C
ATOM   3244  HB1 SER A 786      70.130  36.750  41.410  1.00  0.00           H
ATOM   3245  HB2 SER A 786      71.480  35.510  41.670  1.00  0.00           H
ATOM   3246  OG  SER A 786      71.970  36.940  40.420  1.00  0.00           O
ATOM   3247  HG1 SER A 786      72.810  36.480  40.310  1.00  0.00           H
ATOM   3248  C   SER A 786      70.860  36.850  43.980  1.00  0.00           C
ATOM   3249  O   SER A 786      69.920  37.550  44.320  1.00  0.00           O
ATOM   3250  N   THR A 787      71.120  35.650  44.570  1.00  0.00           N
ATOM   3251  HN  THR A 787      71.910  35.130  44.270  1.00  0.00           H
ATOM   3252  CA  THR A 787      70.400  34.960  45.630  1.00  0.00           C
ATOM   3253  HA  THR A 787      69.460  34.700  45.180  1.00  0.00           H
ATOM   3254  CB  THR A 787      70.950  33.550  45.920  1.00  0.00           C
ATOM   3255  HB  THR A 787      72.000  33.550  46.260  1.00  0.00           H
ATOM   3256  OG1 THR A 787      70.890  32.700  44.770  1.00  0.00           O
ATOM   3257  HG1 THR A 787      71.440  33.060  44.070  1.00  0.00           H
ATOM   3258  CG2 THR A 787      70.040  32.990  46.980  1.00  0.00           C
ATOM   3259 HG21 THR A 787      68.990  33.240  46.740  1.00  0.00           H
ATOM   3260 HG22 THR A 787      70.230  33.510  47.940  1.00  0.00           H
ATOM   3261 HG23 THR A 787      70.190  31.890  47.110  1.00  0.00           H
ATOM   3262  C   THR A 787      70.370  35.780  46.920  1.00  0.00           C
ATOM   3263  O   THR A 787      69.360  35.890  47.580  1.00  0.00           O
ATOM   3264  N   ILE A 788      71.490  36.400  47.210  1.00  0.00           N
ATOM   3265  HN  ILE A 788      72.210  36.240  46.530  1.00  0.00           H
ATOM   3266  CA  ILE A 788      71.680  37.270  48.390  1.00  0.00           C
ATOM   3267  HA  ILE A 788      71.320  36.730  49.260  1.00  0.00           H
ATOM   3268  CB  ILE A 788      73.170  37.600  48.600  1.00  0.00           C
ATOM   3269  HB  ILE A 788      73.580  37.820  47.590  1.00  0.00           H
ATOM   3270  CG2 ILE A 788      73.430  38.770  49.460  1.00  0.00           C
ATOM   3271 HG21 ILE A 788      74.500  38.960  49.650  1.00  0.00           H
ATOM   3272 HG22 ILE A 788      72.970  38.640  50.470  1.00  0.00           H
ATOM   3273 HG23 ILE A 788      73.110  39.720  48.980  1.00  0.00           H
ATOM   3274  CG1 ILE A 788      74.010  36.390  48.980  1.00  0.00           C
ATOM   3275 HG11 ILE A 788      73.560  35.400  48.820  1.00  0.00           H
ATOM   3276 HG12 ILE A 788      73.950  36.550  50.090  1.00  0.00           H
ATOM   3277  CD  ILE A 788      75.460  36.470  48.640  1.00  0.00           C
ATOM   3278  HD1 ILE A 788      75.960  37.320  49.140  1.00  0.00           H
ATOM   3279  HD2 ILE A 788      75.620  36.530  47.550  1.00  0.00           H
ATOM   3280  HD3 ILE A 788      76.020  35.600  49.040  1.00  0.00           H
ATOM   3281  C   ILE A 788      70.760  38.490  48.200  1.00  0.00           C
ATOM   3282  O   ILE A 788      69.890  38.720  49.070  1.00  0.00           O
ATOM   3283  N   SER A 789      70.810  39.160  47.030  1.00  0.00           N
ATOM   3284  HN  SER A 789      71.540  39.160  46.340  1.00  0.00           H
ATOM   3285  CA  SER A 789      69.830  40.220  46.750  1.00  0.00           C
ATOM   3286  HA  SER A 789      70.000  40.960  47.530  1.00  0.00           H
ATOM   3287  CB  SER A 789      70.070  40.930  45.420  1.00  0.00           C
ATOM   3288  HB1 SER A 789      69.300  41.710  45.390  1.00  0.00           H
ATOM   3289  HB2 SER A 789      69.820  40.270  44.550  1.00  0.00           H
ATOM   3290  OG  SER A 789      71.400  41.390  45.310  1.00  0.00           O
ATOM   3291  HG1 SER A 789      71.450  42.090  45.980  1.00  0.00           H
ATOM   3292  C   SER A 789      68.310  39.840  46.800  1.00  0.00           C
ATOM   3293  O   SER A 789      67.410  40.700  47.050  1.00  0.00           O
ATOM   3294  N   ASP A 790      67.950  38.610  46.380  1.00  0.00           N
ATOM   3295  HN  ASP A 790      68.600  37.980  45.970  1.00  0.00           H
ATOM   3296  CA  ASP A 790      66.590  38.110  46.580  1.00  0.00           C
ATOM   3297  HA  ASP A 790      65.970  38.870  46.140  1.00  0.00           H
ATOM   3298  CB  ASP A 790      66.520  36.740  45.920  1.00  0.00           C
ATOM   3299  HB1 ASP A 790      65.530  36.250  46.040  1.00  0.00           H
ATOM   3300  HB2 ASP A 790      67.350  36.090  46.270  1.00  0.00           H
ATOM   3301  CG  ASP A 790      66.520  36.820  44.430  1.00  0.00           C
ATOM   3302  OD1 ASP A 790      66.330  37.880  43.860  1.00  0.00           O
ATOM   3303  OD2 ASP A 790      66.710  35.700  43.840  1.00  0.00           O
ATOM   3304  C   ASP A 790      66.050  38.070  48.020  1.00  0.00           C
ATOM   3305  O   ASP A 790      64.930  38.630  48.230  1.00  0.00           O
ATOM   3306  N   PHE A 791      66.810  37.550  49.020  1.00  0.00           N
ATOM   3307  HN  PHE A 791      67.710  37.130  48.870  1.00  0.00           H
ATOM   3308  CA  PHE A 791      66.350  37.350  50.480  1.00  0.00           C
ATOM   3309  HA  PHE A 791      65.280  37.280  50.440  1.00  0.00           H
ATOM   3310  CB  PHE A 791      66.860  35.990  51.160  1.00  0.00           C
ATOM   3311  HB1 PHE A 791      66.650  35.910  52.240  1.00  0.00           H
ATOM   3312  HB2 PHE A 791      67.970  36.020  51.040  1.00  0.00           H
ATOM   3313  CG  PHE A 791      66.300  34.730  50.460  1.00  0.00           C
ATOM   3314  CD1 PHE A 791      65.240  34.040  51.080  1.00  0.00           C
ATOM   3315  HD1 PHE A 791      64.890  34.480  52.000  1.00  0.00           H
ATOM   3316  CE1 PHE A 791      64.780  32.920  50.500  1.00  0.00           C
ATOM   3317  HE1 PHE A 791      64.120  32.350  51.130  1.00  0.00           H
ATOM   3318  CZ  PHE A 791      65.250  32.390  49.260  1.00  0.00           C
ATOM   3319  HZ  PHE A 791      64.740  31.500  48.940  1.00  0.00           H
ATOM   3320  CD2 PHE A 791      66.860  34.180  49.320  1.00  0.00           C
ATOM   3321  HD2 PHE A 791      67.750  34.590  48.860  1.00  0.00           H
ATOM   3322  CE2 PHE A 791      66.350  33.080  48.670  1.00  0.00           C
ATOM   3323  HE2 PHE A 791      66.750  32.810  47.700  1.00  0.00           H
ATOM   3324  C   PHE A 791      66.720  38.460  51.340  1.00  0.00           C
ATOM   3325  O   PHE A 791      66.540  38.370  52.600  1.00  0.00           O
ATOM   3326  N   ALA A 792      67.260  39.550  50.770  1.00  0.00           N
ATOM   3327  HN  ALA A 792      67.360  39.630  49.790  1.00  0.00           H
ATOM   3328  CA  ALA A 792      67.940  40.740  51.410  1.00  0.00           C
ATOM   3329  HA  ALA A 792      68.920  40.350  51.600  1.00  0.00           H
ATOM   3330  CB  ALA A 792      68.000  41.910  50.400  1.00  0.00           C
ATOM   3331  HB1 ALA A 792      66.980  41.950  49.970  1.00  0.00           H
ATOM   3332  HB2 ALA A 792      68.740  41.650  49.620  1.00  0.00           H
ATOM   3333  HB3 ALA A 792      68.200  42.940  50.770  1.00  0.00           H
ATOM   3334  C   ALA A 792      67.400  41.160  52.790  1.00  0.00           C
ATOM   3335  O   ALA A 792      68.170  41.300  53.750  1.00  0.00           O
ATOM   3336  N   VAL A 793      66.060  41.430  52.820  1.00  0.00           N
ATOM   3337  HN  VAL A 793      65.620  41.180  51.960  1.00  0.00           H
ATOM   3338  CA  VAL A 793      65.340  42.010  53.880  1.00  0.00           C
ATOM   3339  HA  VAL A 793      65.780  42.970  54.120  1.00  0.00           H
ATOM   3340  CB  VAL A 793      63.850  42.340  53.450  1.00  0.00           C
ATOM   3341  HB  VAL A 793      63.360  41.490  52.930  1.00  0.00           H
ATOM   3342  CG1 VAL A 793      62.960  42.740  54.660  1.00  0.00           C
ATOM   3343 HG11 VAL A 793      62.620  41.830  55.220  1.00  0.00           H
ATOM   3344 HG12 VAL A 793      62.070  43.260  54.250  1.00  0.00           H
ATOM   3345 HG13 VAL A 793      63.480  43.530  55.220  1.00  0.00           H
ATOM   3346  CG2 VAL A 793      63.910  43.490  52.420  1.00  0.00           C
ATOM   3347 HG21 VAL A 793      64.470  43.180  51.520  1.00  0.00           H
ATOM   3348 HG22 VAL A 793      64.440  44.370  52.840  1.00  0.00           H
ATOM   3349 HG23 VAL A 793      62.880  43.880  52.260  1.00  0.00           H
ATOM   3350  C   VAL A 793      65.380  41.170  55.090  1.00  0.00           C
ATOM   3351  O   VAL A 793      65.890  41.510  56.150  1.00  0.00           O
ATOM   3352  N   PHE A 794      64.850  39.930  54.930  1.00  0.00           N
ATOM   3353  HN  PHE A 794      64.460  39.700  54.030  1.00  0.00           H
ATOM   3354  CA  PHE A 794      64.730  38.980  55.990  1.00  0.00           C
ATOM   3355  HA  PHE A 794      64.130  39.420  56.790  1.00  0.00           H
ATOM   3356  CB  PHE A 794      63.940  37.790  55.370  1.00  0.00           C
ATOM   3357  HB1 PHE A 794      64.560  37.370  54.550  1.00  0.00           H
ATOM   3358  HB2 PHE A 794      63.070  38.340  54.950  1.00  0.00           H
ATOM   3359  CG  PHE A 794      63.540  36.690  56.270  1.00  0.00           C
ATOM   3360  CD1 PHE A 794      62.170  36.660  56.650  1.00  0.00           C
ATOM   3361  HD1 PHE A 794      61.570  37.540  56.500  1.00  0.00           H
ATOM   3362  CE1 PHE A 794      61.660  35.580  57.420  1.00  0.00           C
ATOM   3363  HE1 PHE A 794      60.700  35.670  57.900  1.00  0.00           H
ATOM   3364  CZ  PHE A 794      62.610  34.650  57.940  1.00  0.00           C
ATOM   3365  HZ  PHE A 794      62.310  33.870  58.620  1.00  0.00           H
ATOM   3366  CD2 PHE A 794      64.320  35.550  56.550  1.00  0.00           C
ATOM   3367  HD2 PHE A 794      65.370  35.640  56.300  1.00  0.00           H
ATOM   3368  CE2 PHE A 794      63.870  34.600  57.460  1.00  0.00           C
ATOM   3369  HE2 PHE A 794      64.570  33.800  57.630  1.00  0.00           H
ATOM   3370  C   PHE A 794      66.060  38.480  56.460  1.00  0.00           C
ATOM   3371  O   PHE A 794      66.340  38.400  57.670  1.00  0.00           O
ATOM   3372  N   LEU A 795      66.970  38.220  55.510  1.00  0.00           N
ATOM   3373  HN  LEU A 795      66.660  38.150  54.570  1.00  0.00           H
ATOM   3374  CA  LEU A 795      68.420  37.940  55.770  1.00  0.00           C
ATOM   3375  HA  LEU A 795      68.590  37.060  56.380  1.00  0.00           H
ATOM   3376  CB  LEU A 795      69.130  37.720  54.400  1.00  0.00           C
ATOM   3377  HB1 LEU A 795      68.730  38.550  53.760  1.00  0.00           H
ATOM   3378  HB2 LEU A 795      68.820  36.770  53.920  1.00  0.00           H
ATOM   3379  CG  LEU A 795      70.610  37.610  54.380  1.00  0.00           C
ATOM   3380  HG  LEU A 795      71.140  38.530  54.700  1.00  0.00           H
ATOM   3381  CD1 LEU A 795      71.220  36.410  55.200  1.00  0.00           C
ATOM   3382 HD11 LEU A 795      72.320  36.350  55.050  1.00  0.00           H
ATOM   3383 HD12 LEU A 795      70.750  35.430  54.930  1.00  0.00           H
ATOM   3384 HD13 LEU A 795      71.090  36.480  56.290  1.00  0.00           H
ATOM   3385  CD2 LEU A 795      70.910  37.390  52.900  1.00  0.00           C
ATOM   3386 HD21 LEU A 795      70.330  38.090  52.260  1.00  0.00           H
ATOM   3387 HD22 LEU A 795      70.520  36.400  52.590  1.00  0.00           H
ATOM   3388 HD23 LEU A 795      72.000  37.400  52.710  1.00  0.00           H
ATOM   3389  C   LEU A 795      69.020  39.100  56.550  1.00  0.00           C
ATOM   3390  O   LEU A 795      69.790  38.870  57.490  1.00  0.00           O
ATOM   3391  N   THR A 796      68.660  40.370  56.310  1.00  0.00           N
ATOM   3392  HN  THR A 796      67.940  40.520  55.640  1.00  0.00           H
ATOM   3393  CA  THR A 796      69.100  41.500  57.110  1.00  0.00           C
ATOM   3394  HA  THR A 796      70.180  41.440  57.030  1.00  0.00           H
ATOM   3395  CB  THR A 796      68.790  42.900  56.560  1.00  0.00           C
ATOM   3396  HB  THR A 796      67.690  43.000  56.550  1.00  0.00           H
ATOM   3397  OG1 THR A 796      69.410  42.990  55.280  1.00  0.00           O
ATOM   3398  HG1 THR A 796      69.020  42.270  54.770  1.00  0.00           H
ATOM   3399  CG2 THR A 796      69.380  44.060  57.370  1.00  0.00           C
ATOM   3400 HG21 THR A 796      69.140  44.080  58.450  1.00  0.00           H
ATOM   3401 HG22 THR A 796      68.810  44.960  57.040  1.00  0.00           H
ATOM   3402 HG23 THR A 796      70.460  44.210  57.150  1.00  0.00           H
ATOM   3403  C   THR A 796      68.730  41.440  58.510  1.00  0.00           C
ATOM   3404  O   THR A 796      69.480  41.670  59.430  1.00  0.00           O
ATOM   3405  N   ILE A 797      67.460  40.980  58.820  1.00  0.00           N
ATOM   3406  HN  ILE A 797      66.770  40.890  58.090  1.00  0.00           H
ATOM   3407  CA  ILE A 797      66.940  40.830  60.210  1.00  0.00           C
ATOM   3408  HA  ILE A 797      67.130  41.700  60.810  1.00  0.00           H
ATOM   3409  CB  ILE A 797      65.430  40.540  60.220  1.00  0.00           C
ATOM   3410  HB  ILE A 797      65.250  39.640  59.600  1.00  0.00           H
ATOM   3411  CG2 ILE A 797      65.010  40.190  61.690  1.00  0.00           C
ATOM   3412 HG21 ILE A 797      65.460  39.260  62.080  1.00  0.00           H
ATOM   3413 HG22 ILE A 797      63.910  40.070  61.780  1.00  0.00           H
ATOM   3414 HG23 ILE A 797      65.340  40.990  62.390  1.00  0.00           H
ATOM   3415  CG1 ILE A 797      64.590  41.780  59.590  1.00  0.00           C
ATOM   3416 HG11 ILE A 797      65.200  42.070  58.710  1.00  0.00           H
ATOM   3417 HG12 ILE A 797      64.720  42.630  60.290  1.00  0.00           H
ATOM   3418  CD  ILE A 797      63.210  41.480  59.190  1.00  0.00           C
ATOM   3419  HD1 ILE A 797      62.680  42.440  58.990  1.00  0.00           H
ATOM   3420  HD2 ILE A 797      62.510  40.910  59.840  1.00  0.00           H
ATOM   3421  HD3 ILE A 797      63.300  40.870  58.270  1.00  0.00           H
ATOM   3422  C   ILE A 797      67.750  39.690  60.930  1.00  0.00           C
ATOM   3423  O   ILE A 797      68.090  39.770  62.120  1.00  0.00           O
ATOM   3424  N   VAL A 798      68.000  38.630  60.180  1.00  0.00           N
ATOM   3425  HN  VAL A 798      67.660  38.610  59.240  1.00  0.00           H
ATOM   3426  CA  VAL A 798      68.790  37.490  60.690  1.00  0.00           C
ATOM   3427  HA  VAL A 798      68.380  37.090  61.600  1.00  0.00           H
ATOM   3428  CB  VAL A 798      68.760  36.240  59.840  1.00  0.00           C
ATOM   3429  HB  VAL A 798      68.830  36.580  58.780  1.00  0.00           H
ATOM   3430  CG1 VAL A 798      69.800  35.140  60.110  1.00  0.00           C
ATOM   3431 HG11 VAL A 798      70.800  35.500  59.810  1.00  0.00           H
ATOM   3432 HG12 VAL A 798      69.490  34.260  59.520  1.00  0.00           H
ATOM   3433 HG13 VAL A 798      69.730  34.760  61.150  1.00  0.00           H
ATOM   3434  CG2 VAL A 798      67.370  35.480  60.030  1.00  0.00           C
ATOM   3435 HG21 VAL A 798      67.370  34.720  59.220  1.00  0.00           H
ATOM   3436 HG22 VAL A 798      66.590  36.250  59.890  1.00  0.00           H
ATOM   3437 HG23 VAL A 798      67.230  35.010  61.020  1.00  0.00           H
ATOM   3438  C   VAL A 798      70.230  37.790  61.070  1.00  0.00           C
ATOM   3439  O   VAL A 798      70.750  37.460  62.140  1.00  0.00           O
ATOM   3440  N   ILE A 799      70.980  38.590  60.180  1.00  0.00           N
ATOM   3441  HN  ILE A 799      70.510  38.900  59.350  1.00  0.00           H
ATOM   3442  CA  ILE A 799      72.350  39.060  60.360  1.00  0.00           C
ATOM   3443  HA  ILE A 799      72.880  38.220  60.760  1.00  0.00           H
ATOM   3444  CB  ILE A 799      72.880  39.690  59.070  1.00  0.00           C
ATOM   3445  HB  ILE A 799      72.090  40.320  58.600  1.00  0.00           H
ATOM   3446  CG2 ILE A 799      74.130  40.590  59.230  1.00  0.00           C
ATOM   3447 HG21 ILE A 799      73.750  41.530  59.710  1.00  0.00           H
ATOM   3448 HG22 ILE A 799      74.550  40.830  58.220  1.00  0.00           H
ATOM   3449 HG23 ILE A 799      74.930  40.110  59.820  1.00  0.00           H
ATOM   3450  CG1 ILE A 799      73.140  38.480  58.140  1.00  0.00           C
ATOM   3451 HG11 ILE A 799      73.210  38.880  57.120  1.00  0.00           H
ATOM   3452 HG12 ILE A 799      72.230  37.850  58.080  1.00  0.00           H
ATOM   3453  CD  ILE A 799      74.430  37.600  58.440  1.00  0.00           C
ATOM   3454  HD1 ILE A 799      74.410  36.860  57.610  1.00  0.00           H
ATOM   3455  HD2 ILE A 799      74.420  37.100  59.430  1.00  0.00           H
ATOM   3456  HD3 ILE A 799      75.410  38.130  58.430  1.00  0.00           H
ATOM   3457  C   ILE A 799      72.230  40.080  61.500  1.00  0.00           C
ATOM   3458  O   ILE A 799      72.980  39.980  62.470  1.00  0.00           O
ATOM   3459  N   MET A 800      71.220  40.980  61.580  1.00  0.00           N
ATOM   3460  HN  MET A 800      70.520  40.980  60.870  1.00  0.00           H
ATOM   3461  CA  MET A 800      71.060  41.900  62.690  1.00  0.00           C
ATOM   3462  HA  MET A 800      72.050  42.320  62.720  1.00  0.00           H
ATOM   3463  CB  MET A 800      70.040  43.030  62.450  1.00  0.00           C
ATOM   3464  HB1 MET A 800      70.100  43.730  63.320  1.00  0.00           H
ATOM   3465  HB2 MET A 800      69.010  42.650  62.300  1.00  0.00           H
ATOM   3466  CG  MET A 800      70.560  43.850  61.270  1.00  0.00           C
ATOM   3467  HG1 MET A 800      69.740  44.570  61.050  1.00  0.00           H
ATOM   3468  HG2 MET A 800      70.760  43.260  60.350  1.00  0.00           H
ATOM   3469  SD  MET A 800      72.090  44.810  61.550  1.00  0.00           S
ATOM   3470  CE  MET A 800      72.310  45.320  59.870  1.00  0.00           C
ATOM   3471  HE1 MET A 800      71.550  44.940  59.150  1.00  0.00           H
ATOM   3472  HE2 MET A 800      73.320  44.960  59.550  1.00  0.00           H
ATOM   3473  HE3 MET A 800      72.290  46.430  59.810  1.00  0.00           H
ATOM   3474  C   MET A 800      70.850  41.260  64.060  1.00  0.00           C
ATOM   3475  O   MET A 800      71.410  41.660  65.030  1.00  0.00           O
ATOM   3476  N   VAL A 801      70.020  40.210  64.120  1.00  0.00           N
ATOM   3477  HN  VAL A 801      69.420  39.940  63.360  1.00  0.00           H
ATOM   3478  CA  VAL A 801      69.880  39.520  65.320  1.00  0.00           C
ATOM   3479  HA  VAL A 801      69.730  40.210  66.120  1.00  0.00           H
ATOM   3480  CB  VAL A 801      68.580  38.690  65.300  1.00  0.00           C
ATOM   3481  HB  VAL A 801      68.650  38.090  64.360  1.00  0.00           H
ATOM   3482  CG1 VAL A 801      68.440  37.790  66.460  1.00  0.00           C
ATOM   3483 HG11 VAL A 801      67.430  37.310  66.380  1.00  0.00           H
ATOM   3484 HG12 VAL A 801      68.620  38.170  67.490  1.00  0.00           H
ATOM   3485 HG13 VAL A 801      69.090  36.890  66.370  1.00  0.00           H
ATOM   3486  CG2 VAL A 801      67.440  39.700  65.470  1.00  0.00           C
ATOM   3487 HG21 VAL A 801      67.460  40.450  64.650  1.00  0.00           H
ATOM   3488 HG22 VAL A 801      67.510  40.150  66.490  1.00  0.00           H
ATOM   3489 HG23 VAL A 801      66.420  39.250  65.430  1.00  0.00           H
ATOM   3490  C   VAL A 801      71.110  38.690  65.690  1.00  0.00           C
ATOM   3491  O   VAL A 801      71.370  38.500  66.880  1.00  0.00           O
ATOM   3492  N   THR A 802      71.850  38.190  64.690  1.00  0.00           N
ATOM   3493  HN  THR A 802      71.620  38.390  63.750  1.00  0.00           H
ATOM   3494  CA  THR A 802      73.150  37.550  64.990  1.00  0.00           C
ATOM   3495  HA  THR A 802      72.950  36.740  65.660  1.00  0.00           H
ATOM   3496  CB  THR A 802      73.830  36.890  63.790  1.00  0.00           C
ATOM   3497  HB  THR A 802      74.210  37.680  63.120  1.00  0.00           H
ATOM   3498  OG1 THR A 802      72.860  36.160  63.070  1.00  0.00           O
ATOM   3499  HG1 THR A 802      72.220  36.770  62.690  1.00  0.00           H
ATOM   3500  CG2 THR A 802      75.020  35.990  64.260  1.00  0.00           C
ATOM   3501 HG21 THR A 802      75.470  35.290  63.520  1.00  0.00           H
ATOM   3502 HG22 THR A 802      74.660  35.320  65.070  1.00  0.00           H
ATOM   3503 HG23 THR A 802      75.830  36.610  64.700  1.00  0.00           H
ATOM   3504  C   THR A 802      74.160  38.530  65.690  1.00  0.00           C
ATOM   3505  O   THR A 802      74.890  38.230  66.680  1.00  0.00           O
ATOM   3506  N   ILE A 803      74.200  39.810  65.190  1.00  0.00           N
ATOM   3507  HN  ILE A 803      73.750  39.970  64.320  1.00  0.00           H
ATOM   3508  CA  ILE A 803      74.870  41.010  65.780  1.00  0.00           C
ATOM   3509  HA  ILE A 803      75.870  40.650  65.940  1.00  0.00           H
ATOM   3510  CB  ILE A 803      74.800  42.260  64.980  1.00  0.00           C
ATOM   3511  HB  ILE A 803      73.740  42.560  64.780  1.00  0.00           H
ATOM   3512  CG2 ILE A 803      75.480  43.520  65.620  1.00  0.00           C
ATOM   3513 HG21 ILE A 803      75.070  44.420  65.110  1.00  0.00           H
ATOM   3514 HG22 ILE A 803      76.590  43.470  65.560  1.00  0.00           H
ATOM   3515 HG23 ILE A 803      75.140  43.620  66.680  1.00  0.00           H
ATOM   3516  CG1 ILE A 803      75.310  42.050  63.560  1.00  0.00           C
ATOM   3517 HG11 ILE A 803      74.700  41.420  62.890  1.00  0.00           H
ATOM   3518 HG12 ILE A 803      76.330  41.610  63.700  1.00  0.00           H
ATOM   3519  CD  ILE A 803      75.440  43.360  62.770  1.00  0.00           C
ATOM   3520  HD1 ILE A 803      74.490  43.900  62.640  1.00  0.00           H
ATOM   3521  HD2 ILE A 803      75.780  43.120  61.740  1.00  0.00           H
ATOM   3522  HD3 ILE A 803      76.170  44.060  63.230  1.00  0.00           H
ATOM   3523  C   ILE A 803      74.230  41.310  67.220  1.00  0.00           C
ATOM   3524  O   ILE A 803      74.920  41.720  68.160  1.00  0.00           O
ATOM   3525  N   ASP A 804      72.880  41.170  67.330  1.00  0.00           N
ATOM   3526  HN  ASP A 804      72.280  41.040  66.550  1.00  0.00           H
ATOM   3527  CA  ASP A 804      72.200  41.400  68.540  1.00  0.00           C
ATOM   3528  HA  ASP A 804      72.510  42.380  68.840  1.00  0.00           H
ATOM   3529  CB  ASP A 804      70.660  41.440  68.440  1.00  0.00           C
ATOM   3530  HB1 ASP A 804      70.270  40.460  68.110  1.00  0.00           H
ATOM   3531  HB2 ASP A 804      70.540  42.130  67.580  1.00  0.00           H
ATOM   3532  CG  ASP A 804      70.010  41.910  69.760  1.00  0.00           C
ATOM   3533  OD1 ASP A 804      68.970  41.370  70.030  1.00  0.00           O
ATOM   3534  OD2 ASP A 804      70.480  42.800  70.470  1.00  0.00           O
ATOM   3535  C   ASP A 804      72.670  40.440  69.600  1.00  0.00           C
ATOM   3536  O   ASP A 804      73.040  40.800  70.690  1.00  0.00           O
ATOM   3537  N   TYR A 805      72.800  39.150  69.250  1.00  0.00           N
ATOM   3538  HN  TYR A 805      72.230  38.870  68.490  1.00  0.00           H
ATOM   3539  CA  TYR A 805      73.520  38.180  70.110  1.00  0.00           C
ATOM   3540  HA  TYR A 805      73.010  38.130  71.060  1.00  0.00           H
ATOM   3541  CB  TYR A 805      73.250  36.860  69.380  1.00  0.00           C
ATOM   3542  HB1 TYR A 805      73.570  36.830  68.310  1.00  0.00           H
ATOM   3543  HB2 TYR A 805      72.170  36.640  69.430  1.00  0.00           H
ATOM   3544  CG  TYR A 805      73.850  35.650  70.100  1.00  0.00           C
ATOM   3545  CD1 TYR A 805      74.890  34.920  69.500  1.00  0.00           C
ATOM   3546  HD1 TYR A 805      75.300  35.430  68.640  1.00  0.00           H
ATOM   3547  CE1 TYR A 805      75.370  33.820  70.130  1.00  0.00           C
ATOM   3548  HE1 TYR A 805      76.260  33.340  69.740  1.00  0.00           H
ATOM   3549  CZ  TYR A 805      74.850  33.420  71.350  1.00  0.00           C
ATOM   3550  OH  TYR A 805      75.430  32.340  72.060  1.00  0.00           O
ATOM   3551  HH  TYR A 805      76.200  32.690  72.510  1.00  0.00           H
ATOM   3552  CD2 TYR A 805      73.380  35.350  71.430  1.00  0.00           C
ATOM   3553  HD2 TYR A 805      72.740  36.050  71.950  1.00  0.00           H
ATOM   3554  CE2 TYR A 805      73.860  34.170  72.010  1.00  0.00           C
ATOM   3555  HE2 TYR A 805      73.340  34.020  72.950  1.00  0.00           H
ATOM   3556  C   TYR A 805      75.020  38.420  70.410  1.00  0.00           C
ATOM   3557  O   TYR A 805      75.450  38.310  71.590  1.00  0.00           O
ATOM   3558  N   LEU A 806      75.860  38.740  69.360  1.00  0.00           N
ATOM   3559  HN  LEU A 806      75.600  38.770  68.410  1.00  0.00           H
ATOM   3560  CA  LEU A 806      77.280  38.920  69.570  1.00  0.00           C
ATOM   3561  HA  LEU A 806      77.620  38.150  70.260  1.00  0.00           H
ATOM   3562  CB  LEU A 806      78.200  38.690  68.320  1.00  0.00           C
ATOM   3563  HB1 LEU A 806      79.240  39.060  68.450  1.00  0.00           H
ATOM   3564  HB2 LEU A 806      77.680  39.350  67.590  1.00  0.00           H
ATOM   3565  CG  LEU A 806      78.140  37.310  67.770  1.00  0.00           C
ATOM   3566  HG  LEU A 806      77.050  37.090  67.760  1.00  0.00           H
ATOM   3567  CD1 LEU A 806      78.710  37.080  66.350  1.00  0.00           C
ATOM   3568 HD11 LEU A 806      79.780  37.370  66.460  1.00  0.00           H
ATOM   3569 HD12 LEU A 806      78.220  37.810  65.670  1.00  0.00           H
ATOM   3570 HD13 LEU A 806      78.610  36.010  66.070  1.00  0.00           H
ATOM   3571  CD2 LEU A 806      78.770  36.270  68.730  1.00  0.00           C
ATOM   3572 HD21 LEU A 806      78.240  36.120  69.700  1.00  0.00           H
ATOM   3573 HD22 LEU A 806      79.780  36.700  68.890  1.00  0.00           H
ATOM   3574 HD23 LEU A 806      78.980  35.270  68.280  1.00  0.00           H
ATOM   3575  C   LEU A 806      77.640  40.210  70.340  1.00  0.00           C
ATOM   3576  O   LEU A 806      78.490  40.160  71.240  1.00  0.00           O
ATOM   3577  N   VAL A 807      77.070  41.350  70.080  1.00  0.00           N
ATOM   3578  HN  VAL A 807      76.340  41.400  69.400  1.00  0.00           H
ATOM   3579  CA  VAL A 807      77.400  42.580  70.750  1.00  0.00           C
ATOM   3580  HA  VAL A 807      78.460  42.570  70.950  1.00  0.00           H
ATOM   3581  CB  VAL A 807      77.230  43.860  69.900  1.00  0.00           C
ATOM   3582  HB  VAL A 807      76.200  43.950  69.510  1.00  0.00           H
ATOM   3583  CG1 VAL A 807      77.470  45.200  70.630  1.00  0.00           C
ATOM   3584 HG11 VAL A 807      78.410  45.120  71.230  1.00  0.00           H
ATOM   3585 HG12 VAL A 807      76.580  45.230  71.290  1.00  0.00           H
ATOM   3586 HG13 VAL A 807      77.270  46.040  69.930  1.00  0.00           H
ATOM   3587  CG2 VAL A 807      78.210  43.860  68.710  1.00  0.00           C
ATOM   3588 HG21 VAL A 807      77.920  44.590  67.920  1.00  0.00           H
ATOM   3589 HG22 VAL A 807      78.090  42.860  68.240  1.00  0.00           H
ATOM   3590 HG23 VAL A 807      79.240  44.180  68.920  1.00  0.00           H
ATOM   3591  C   VAL A 807      76.780  42.660  72.160  1.00  0.00           C
ATOM   3592  O   VAL A 807      77.460  43.150  73.030  1.00  0.00           O
ATOM   3593  N   GLY A 808      75.640  42.040  72.400  1.00  0.00           N
ATOM   3594  HN  GLY A 808      75.080  41.640  71.680  1.00  0.00           H
ATOM   3595  CA  GLY A 808      75.080  41.850  73.750  1.00  0.00           C
ATOM   3596  HA1 GLY A 808      75.940  41.490  74.310  1.00  0.00           H
ATOM   3597  HA2 GLY A 808      74.260  41.160  73.840  1.00  0.00           H
ATOM   3598  C   GLY A 808      74.660  43.030  74.570  1.00  0.00           C
ATOM   3599  O   GLY A 808      74.680  43.080  75.810  1.00  0.00           O
ATOM   3600  N   VAL A 809      74.250  44.140  73.860  1.00  0.00           N
ATOM   3601  HN  VAL A 809      74.110  44.070  72.890  1.00  0.00           H
ATOM   3602  CA  VAL A 809      73.970  45.410  74.470  1.00  0.00           C
ATOM   3603  HA  VAL A 809      74.330  45.480  75.480  1.00  0.00           H
ATOM   3604  CB  VAL A 809      74.730  46.520  73.720  1.00  0.00           C
ATOM   3605  HB  VAL A 809      74.540  46.450  72.630  1.00  0.00           H
ATOM   3606  CG1 VAL A 809      74.370  47.900  74.270  1.00  0.00           C
ATOM   3607 HG11 VAL A 809      74.990  48.620  73.690  1.00  0.00           H
ATOM   3608 HG12 VAL A 809      74.630  47.900  75.340  1.00  0.00           H
ATOM   3609 HG13 VAL A 809      73.270  48.070  74.190  1.00  0.00           H
ATOM   3610  CG2 VAL A 809      76.270  46.310  73.900  1.00  0.00           C
ATOM   3611 HG21 VAL A 809      76.810  47.090  73.320  1.00  0.00           H
ATOM   3612 HG22 VAL A 809      76.490  45.280  73.590  1.00  0.00           H
ATOM   3613 HG23 VAL A 809      76.480  46.490  74.970  1.00  0.00           H
ATOM   3614  C   VAL A 809      72.450  45.580  74.360  1.00  0.00           C
ATOM   3615  O   VAL A 809      71.850  45.400  73.300  1.00  0.00           O
ATOM   3616  N   PRO A 810      71.720  45.920  75.460  1.00  0.00           N
ATOM   3617  CD  PRO A 810      72.140  45.810  76.800  1.00  0.00           C
ATOM   3618  HD1 PRO A 810      72.820  46.630  77.060  1.00  0.00           H
ATOM   3619  HD2 PRO A 810      72.560  44.780  76.950  1.00  0.00           H
ATOM   3620  CA  PRO A 810      70.260  46.260  75.420  1.00  0.00           C
ATOM   3621  HA  PRO A 810      69.750  45.330  75.200  1.00  0.00           H
ATOM   3622  CB  PRO A 810      69.930  46.730  76.850  1.00  0.00           C
ATOM   3623  HB1 PRO A 810      68.880  46.650  77.220  1.00  0.00           H
ATOM   3624  HB2 PRO A 810      70.270  47.780  76.960  1.00  0.00           H
ATOM   3625  CG  PRO A 810      70.930  45.840  77.640  1.00  0.00           C
ATOM   3626  HG1 PRO A 810      71.140  46.330  78.620  1.00  0.00           H
ATOM   3627  HG2 PRO A 810      70.310  44.930  77.780  1.00  0.00           H
ATOM   3628  C   PRO A 810      69.780  47.210  74.290  1.00  0.00           C
ATOM   3629  O   PRO A 810      70.520  48.090  73.840  1.00  0.00           O
ATOM   3630  N   SER A 811      68.480  47.050  73.860  1.00  0.00           N
ATOM   3631  HN  SER A 811      67.990  46.220  74.100  1.00  0.00           H
ATOM   3632  CA  SER A 811      67.710  47.910  72.950  1.00  0.00           C
ATOM   3633  HA  SER A 811      67.880  48.920  73.280  1.00  0.00           H
ATOM   3634  CB  SER A 811      68.260  47.910  71.450  1.00  0.00           C
ATOM   3635  HB1 SER A 811      69.320  48.190  71.550  1.00  0.00           H
ATOM   3636  HB2 SER A 811      67.790  48.690  70.830  1.00  0.00           H
ATOM   3637  OG  SER A 811      68.130  46.660  70.770  1.00  0.00           O
ATOM   3638  HG1 SER A 811      68.970  46.240  70.980  1.00  0.00           H
ATOM   3639  C   SER A 811      66.270  47.400  73.130  1.00  0.00           C
ATOM   3640  O   SER A 811      65.980  46.230  73.520  1.00  0.00           O
ATOM   3641  N   PRO A 812      65.180  48.220  72.950  1.00  0.00           N
ATOM   3642  CD  PRO A 812      65.210  49.610  72.570  1.00  0.00           C
ATOM   3643  HD1 PRO A 812      66.090  49.740  71.890  1.00  0.00           H
ATOM   3644  HD2 PRO A 812      65.320  50.110  73.550  1.00  0.00           H
ATOM   3645  CA  PRO A 812      63.820  47.690  72.960  1.00  0.00           C
ATOM   3646  HA  PRO A 812      63.500  47.370  73.930  1.00  0.00           H
ATOM   3647  CB  PRO A 812      62.900  48.930  72.590  1.00  0.00           C
ATOM   3648  HB1 PRO A 812      62.540  49.480  73.480  1.00  0.00           H
ATOM   3649  HB2 PRO A 812      62.030  48.560  71.990  1.00  0.00           H
ATOM   3650  CG  PRO A 812      63.910  49.920  71.980  1.00  0.00           C
ATOM   3651  HG1 PRO A 812      63.940  49.770  70.880  1.00  0.00           H
ATOM   3652  HG2 PRO A 812      63.680  51.010  72.040  1.00  0.00           H
ATOM   3653  C   PRO A 812      63.640  46.550  71.980  1.00  0.00           C
ATOM   3654  O   PRO A 812      64.000  46.670  70.830  1.00  0.00           O
ATOM   3655  N   LYS A 813      63.030  45.380  72.370  1.00  0.00           N
ATOM   3656  HN  LYS A 813      62.620  45.300  73.280  1.00  0.00           H
ATOM   3657  CA  LYS A 813      62.830  44.210  71.580  1.00  0.00           C
ATOM   3658  HA  LYS A 813      63.160  44.280  70.560  1.00  0.00           H
ATOM   3659  CB  LYS A 813      63.550  42.980  72.270  1.00  0.00           C
ATOM   3660  HB1 LYS A 813      63.400  42.090  71.610  1.00  0.00           H
ATOM   3661  HB2 LYS A 813      63.060  42.790  73.250  1.00  0.00           H
ATOM   3662  CG  LYS A 813      65.010  43.140  72.560  1.00  0.00           C
ATOM   3663  HG1 LYS A 813      65.260  42.110  72.910  1.00  0.00           H
ATOM   3664  HG2 LYS A 813      64.980  43.730  73.490  1.00  0.00           H
ATOM   3665  CD  LYS A 813      65.940  43.600  71.410  1.00  0.00           C
ATOM   3666  HD1 LYS A 813      65.620  44.530  70.900  1.00  0.00           H
ATOM   3667  HD2 LYS A 813      65.780  42.700  70.780  1.00  0.00           H
ATOM   3668  CE  LYS A 813      67.460  43.720  71.820  1.00  0.00           C
ATOM   3669  HE1 LYS A 813      67.450  44.500  72.610  1.00  0.00           H
ATOM   3670  HE2 LYS A 813      68.060  44.060  70.960  1.00  0.00           H
ATOM   3671  NZ  LYS A 813      68.160  42.470  72.260  1.00  0.00           N
ATOM   3672  HZ1 LYS A 813      68.360  41.800  71.490  1.00  0.00           H
ATOM   3673  HZ2 LYS A 813      67.730  41.890  73.000  1.00  0.00           H
ATOM   3674  HZ3 LYS A 813      69.080  42.600  72.710  1.00  0.00           H
ATOM   3675  C   LYS A 813      61.300  43.940  71.390  1.00  0.00           C
ATOM   3676  O   LYS A 813      60.500  44.340  72.190  1.00  0.00           O
ATOM   3677  N   LEU A 814      60.810  43.250  70.280  1.00  0.00           N
ATOM   3678  HN  LEU A 814      61.490  42.820  69.670  1.00  0.00           H
ATOM   3679  CA  LEU A 814      59.420  43.110  69.860  1.00  0.00           C
ATOM   3680  HA  LEU A 814      59.030  44.120  69.930  1.00  0.00           H
ATOM   3681  CB  LEU A 814      59.190  42.520  68.410  1.00  0.00           C
ATOM   3682  HB1 LEU A 814      59.670  41.520  68.300  1.00  0.00           H
ATOM   3683  HB2 LEU A 814      59.650  43.250  67.720  1.00  0.00           H
ATOM   3684  CG  LEU A 814      57.710  42.230  67.970  1.00  0.00           C
ATOM   3685  HG  LEU A 814      57.340  41.430  68.660  1.00  0.00           H
ATOM   3686  CD1 LEU A 814      56.820  43.480  67.970  1.00  0.00           C
ATOM   3687 HD11 LEU A 814      57.120  44.110  67.100  1.00  0.00           H
ATOM   3688 HD12 LEU A 814      56.790  44.010  68.940  1.00  0.00           H
ATOM   3689 HD13 LEU A 814      55.780  43.170  67.740  1.00  0.00           H
ATOM   3690  CD2 LEU A 814      57.620  41.610  66.560  1.00  0.00           C
ATOM   3691 HD21 LEU A 814      57.700  42.340  65.740  1.00  0.00           H
ATOM   3692 HD22 LEU A 814      56.580  41.210  66.530  1.00  0.00           H
ATOM   3693 HD23 LEU A 814      58.310  40.780  66.290  1.00  0.00           H
ATOM   3694  C   LEU A 814      58.630  42.250  70.850  1.00  0.00           C
ATOM   3695  O   LEU A 814      59.040  41.130  71.200  1.00  0.00           O
ATOM   3696  N   HSD A 815      57.460  42.700  71.250  1.00  0.00           N
ATOM   3697  HN  HSD A 815      57.350  43.670  71.050  1.00  0.00           H
ATOM   3698  CA  HSD A 815      56.380  41.890  71.820  1.00  0.00           C
ATOM   3699  HA  HSD A 815      56.710  41.180  72.560  1.00  0.00           H
ATOM   3700  CB  HSD A 815      55.380  42.810  72.610  1.00  0.00           C
ATOM   3701  HB1 HSD A 815      55.050  43.620  71.910  1.00  0.00           H
ATOM   3702  HB2 HSD A 815      56.000  43.270  73.410  1.00  0.00           H
ATOM   3703  ND1 HSD A 815      54.260  41.150  74.210  1.00  0.00           N
ATOM   3704  HD1 HSD A 815      55.060  40.730  74.640  1.00  0.00           H
ATOM   3705  CG  HSD A 815      54.160  42.040  73.220  1.00  0.00           C
ATOM   3706  CE1 HSD A 815      53.020  40.740  74.520  1.00  0.00           C
ATOM   3707  HE1 HSD A 815      52.830  40.010  75.310  1.00  0.00           H
ATOM   3708  NE2 HSD A 815      52.090  41.380  73.840  1.00  0.00           N
ATOM   3709  CD2 HSD A 815      52.770  42.170  73.010  1.00  0.00           C
ATOM   3710  HD2 HSD A 815      52.250  42.670  72.190  1.00  0.00           H
ATOM   3711  C   HSD A 815      55.670  40.970  70.880  1.00  0.00           C
ATOM   3712  O   HSD A 815      54.940  41.450  70.050  1.00  0.00           O
ATOM   3713  N   VAL A 816      55.740  39.640  71.060  1.00  0.00           N
ATOM   3714  HN  VAL A 816      56.320  39.260  71.770  1.00  0.00           H
ATOM   3715  CA  VAL A 816      54.810  38.700  70.460  1.00  0.00           C
ATOM   3716  HA  VAL A 816      53.980  39.170  69.940  1.00  0.00           H
ATOM   3717  CB  VAL A 816      55.490  37.980  69.350  1.00  0.00           C
ATOM   3718  HB  VAL A 816      56.380  37.380  69.590  1.00  0.00           H
ATOM   3719  CG1 VAL A 816      54.520  37.080  68.500  1.00  0.00           C
ATOM   3720 HG11 VAL A 816      54.460  36.020  68.850  1.00  0.00           H
ATOM   3721 HG12 VAL A 816      54.870  37.060  67.460  1.00  0.00           H
ATOM   3722 HG13 VAL A 816      53.470  37.440  68.520  1.00  0.00           H
ATOM   3723  CG2 VAL A 816      56.090  38.970  68.310  1.00  0.00           C
ATOM   3724 HG21 VAL A 816      56.940  39.390  68.880  1.00  0.00           H
ATOM   3725 HG22 VAL A 816      55.370  39.770  68.030  1.00  0.00           H
ATOM   3726 HG23 VAL A 816      56.480  38.450  67.400  1.00  0.00           H
ATOM   3727  C   VAL A 816      54.270  37.710  71.500  1.00  0.00           C
ATOM   3728  O   VAL A 816      55.130  37.170  72.240  1.00  0.00           O
ATOM   3729  N   PRO A 817      52.970  37.560  71.770  1.00  0.00           N
ATOM   3730  CD  PRO A 817      51.980  38.590  71.430  1.00  0.00           C
ATOM   3731  HD1 PRO A 817      51.950  38.620  70.310  1.00  0.00           H
ATOM   3732  HD2 PRO A 817      52.360  39.530  71.880  1.00  0.00           H
ATOM   3733  CA  PRO A 817      52.360  36.430  72.540  1.00  0.00           C
ATOM   3734  HA  PRO A 817      52.790  36.610  73.510  1.00  0.00           H
ATOM   3735  CB  PRO A 817      50.770  36.650  72.300  1.00  0.00           C
ATOM   3736  HB1 PRO A 817      50.110  36.190  73.070  1.00  0.00           H
ATOM   3737  HB2 PRO A 817      50.560  36.160  71.320  1.00  0.00           H
ATOM   3738  CG  PRO A 817      50.700  38.180  72.150  1.00  0.00           C
ATOM   3739  HG1 PRO A 817      49.760  38.430  71.600  1.00  0.00           H
ATOM   3740  HG2 PRO A 817      50.530  38.760  73.080  1.00  0.00           H
ATOM   3741  C   PRO A 817      52.820  35.100  72.120  1.00  0.00           C
ATOM   3742  O   PRO A 817      52.790  34.800  70.970  1.00  0.00           O
ATOM   3743  N   GLU A 818      53.240  34.250  73.080  1.00  0.00           N
ATOM   3744  HN  GLU A 818      53.300  34.650  73.990  1.00  0.00           H
ATOM   3745  CA  GLU A 818      53.760  32.940  72.830  1.00  0.00           C
ATOM   3746  HA  GLU A 818      54.080  32.900  71.800  1.00  0.00           H
ATOM   3747  CB  GLU A 818      54.960  32.690  73.760  1.00  0.00           C
ATOM   3748  HB1 GLU A 818      55.230  31.610  73.850  1.00  0.00           H
ATOM   3749  HB2 GLU A 818      54.490  33.020  74.720  1.00  0.00           H
ATOM   3750  CG  GLU A 818      56.110  33.620  73.310  1.00  0.00           C
ATOM   3751  HG1 GLU A 818      55.810  34.690  73.280  1.00  0.00           H
ATOM   3752  HG2 GLU A 818      56.190  33.390  72.220  1.00  0.00           H
ATOM   3753  CD  GLU A 818      57.350  33.450  74.140  1.00  0.00           C
ATOM   3754  OE1 GLU A 818      57.880  32.270  74.150  1.00  0.00           O
ATOM   3755  OE2 GLU A 818      57.940  34.400  74.770  1.00  0.00           O
ATOM   3756  C   GLU A 818      52.680  31.920  72.770  1.00  0.00           C
ATOM   3757  O   GLU A 818      52.930  30.750  72.500  1.00  0.00           O
ATOM   3758  N   LYS A 819      51.370  32.320  73.050  1.00  0.00           N
ATOM   3759  HN  LYS A 819      51.230  33.310  73.080  1.00  0.00           H
ATOM   3760  CA  LYS A 819      50.190  31.510  73.010  1.00  0.00           C
ATOM   3761  HA  LYS A 819      50.420  30.610  72.450  1.00  0.00           H
ATOM   3762  CB  LYS A 819      49.710  31.130  74.420  1.00  0.00           C
ATOM   3763  HB1 LYS A 819      48.700  30.660  74.380  1.00  0.00           H
ATOM   3764  HB2 LYS A 819      49.550  32.140  74.880  1.00  0.00           H
ATOM   3765  CG  LYS A 819      50.570  30.310  75.370  1.00  0.00           C
ATOM   3766  HG1 LYS A 819      50.050  30.110  76.330  1.00  0.00           H
ATOM   3767  HG2 LYS A 819      51.550  30.820  75.490  1.00  0.00           H
ATOM   3768  CD  LYS A 819      50.770  28.890  74.760  1.00  0.00           C
ATOM   3769  HD1 LYS A 819      51.350  28.860  73.810  1.00  0.00           H
ATOM   3770  HD2 LYS A 819      49.780  28.540  74.370  1.00  0.00           H
ATOM   3771  CE  LYS A 819      51.460  27.920  75.740  1.00  0.00           C
ATOM   3772  HE1 LYS A 819      50.970  27.960  76.730  1.00  0.00           H
ATOM   3773  HE2 LYS A 819      52.530  28.200  75.840  1.00  0.00           H
ATOM   3774  NZ  LYS A 819      51.470  26.510  75.260  1.00  0.00           N
ATOM   3775  HZ1 LYS A 819      51.640  26.460  74.240  1.00  0.00           H
ATOM   3776  HZ2 LYS A 819      50.580  25.990  75.400  1.00  0.00           H
ATOM   3777  HZ3 LYS A 819      52.310  26.040  75.660  1.00  0.00           H
ATOM   3778  C   LYS A 819      49.150  32.150  72.210  1.00  0.00           C
ATOM   3779  O   LYS A 819      49.300  33.350  72.040  1.00  0.00           O
ATOM   3780  N   PHE A 820      48.260  31.340  71.720  1.00  0.00           N
ATOM   3781  HN  PHE A 820      48.340  30.400  72.050  1.00  0.00           H
ATOM   3782  CA  PHE A 820      47.410  31.690  70.580  1.00  0.00           C
ATOM   3783  HA  PHE A 820      47.960  32.170  69.780  1.00  0.00           H
ATOM   3784  CB  PHE A 820      46.980  30.400  69.830  1.00  0.00           C
ATOM   3785  HB1 PHE A 820      46.520  29.610  70.470  1.00  0.00           H
ATOM   3786  HB2 PHE A 820      47.960  30.060  69.460  1.00  0.00           H
ATOM   3787  CG  PHE A 820      46.110  30.630  68.670  1.00  0.00           C
ATOM   3788  CD1 PHE A 820      46.580  31.530  67.680  1.00  0.00           C
ATOM   3789  HD1 PHE A 820      47.580  31.940  67.700  1.00  0.00           H
ATOM   3790  CE1 PHE A 820      45.770  31.820  66.530  1.00  0.00           C
ATOM   3791  HE1 PHE A 820      46.120  32.440  65.720  1.00  0.00           H
ATOM   3792  CZ  PHE A 820      44.560  31.100  66.450  1.00  0.00           C
ATOM   3793  HZ  PHE A 820      43.890  31.320  65.640  1.00  0.00           H
ATOM   3794  CD2 PHE A 820      44.920  29.870  68.540  1.00  0.00           C
ATOM   3795  HD2 PHE A 820      44.580  29.050  69.150  1.00  0.00           H
ATOM   3796  CE2 PHE A 820      44.160  30.110  67.330  1.00  0.00           C
ATOM   3797  HE2 PHE A 820      43.250  29.550  67.230  1.00  0.00           H
ATOM   3798  C   PHE A 820      46.290  32.620  70.980  1.00  0.00           C
ATOM   3799  O   PHE A 820      45.180  32.150  71.170  1.00  0.00           O
ATOM   3800  N   GLU A 821      46.630  33.920  71.250  1.00  0.00           N
ATOM   3801  HN  GLU A 821      47.530  34.340  71.150  1.00  0.00           H
ATOM   3802  CA  GLU A 821      45.690  34.810  71.870  1.00  0.00           C
ATOM   3803  HA  GLU A 821      44.690  34.610  71.500  1.00  0.00           H
ATOM   3804  CB  GLU A 821      45.590  34.620  73.400  1.00  0.00           C
ATOM   3805  HB1 GLU A 821      45.610  33.510  73.500  1.00  0.00           H
ATOM   3806  HB2 GLU A 821      44.700  35.210  73.720  1.00  0.00           H
ATOM   3807  CG  GLU A 821      46.760  35.280  74.170  1.00  0.00           C
ATOM   3808  HG1 GLU A 821      46.530  36.340  74.420  1.00  0.00           H
ATOM   3809  HG2 GLU A 821      47.640  35.210  73.510  1.00  0.00           H
ATOM   3810  CD  GLU A 821      47.020  34.580  75.530  1.00  0.00           C
ATOM   3811  OE1 GLU A 821      45.980  34.420  76.240  1.00  0.00           O
ATOM   3812  OE2 GLU A 821      48.180  34.470  76.010  1.00  0.00           O
ATOM   3813  C   GLU A 821      46.000  36.270  71.450  1.00  0.00           C
ATOM   3814  O   GLU A 821      47.110  36.610  71.200  1.00  0.00           O
ATOM   3815  N   PRO A 822      44.990  37.210  71.370  1.00  0.00           N
ATOM   3816  CD  PRO A 822      43.600  36.900  71.260  1.00  0.00           C
ATOM   3817  HD1 PRO A 822      43.330  36.980  72.340  1.00  0.00           H
ATOM   3818  HD2 PRO A 822      43.380  35.980  70.670  1.00  0.00           H
ATOM   3819  CA  PRO A 822      45.210  38.610  71.100  1.00  0.00           C
ATOM   3820  HA  PRO A 822      45.860  38.630  70.230  1.00  0.00           H
ATOM   3821  CB  PRO A 822      43.850  39.230  71.050  1.00  0.00           C
ATOM   3822  HB1 PRO A 822      43.970  40.080  70.360  1.00  0.00           H
ATOM   3823  HB2 PRO A 822      43.440  39.530  72.030  1.00  0.00           H
ATOM   3824  CG  PRO A 822      42.980  38.090  70.490  1.00  0.00           C
ATOM   3825  HG1 PRO A 822      41.910  38.240  70.700  1.00  0.00           H
ATOM   3826  HG2 PRO A 822      43.210  37.980  69.400  1.00  0.00           H
ATOM   3827  C   PRO A 822      46.040  39.270  72.240  1.00  0.00           C
ATOM   3828  O   PRO A 822      46.100  38.700  73.330  1.00  0.00           O
ATOM   3829  N   THR A 823      46.810  40.370  72.000  1.00  0.00           N
ATOM   3830  HN  THR A 823      46.730  40.910  71.160  1.00  0.00           H
ATOM   3831  CA  THR A 823      47.410  41.090  73.160  1.00  0.00           C
ATOM   3832  HA  THR A 823      47.970  40.320  73.670  1.00  0.00           H
ATOM   3833  CB  THR A 823      48.510  42.040  72.730  1.00  0.00           C
ATOM   3834  HB  THR A 823      49.200  41.470  72.080  1.00  0.00           H
ATOM   3835  OG1 THR A 823      49.200  42.450  73.860  1.00  0.00           O
ATOM   3836  HG1 THR A 823      49.840  41.750  74.000  1.00  0.00           H
ATOM   3837  CG2 THR A 823      48.010  43.250  71.970  1.00  0.00           C
ATOM   3838 HG21 THR A 823      48.790  44.010  71.760  1.00  0.00           H
ATOM   3839 HG22 THR A 823      47.100  43.640  72.470  1.00  0.00           H
ATOM   3840 HG23 THR A 823      47.580  42.820  71.040  1.00  0.00           H
ATOM   3841  C   THR A 823      46.410  41.800  74.160  1.00  0.00           C
ATOM   3842  O   THR A 823      46.610  41.700  75.370  1.00  0.00           O
ATOM   3843  N   HSD A 824      45.300  42.430  73.710  1.00  0.00           N
ATOM   3844  HN  HSD A 824      45.180  42.570  72.730  1.00  0.00           H
ATOM   3845  CA  HSD A 824      44.370  42.990  74.670  1.00  0.00           C
ATOM   3846  HA  HSD A 824      44.900  43.690  75.280  1.00  0.00           H
ATOM   3847  CB  HSD A 824      43.180  43.720  73.910  1.00  0.00           C
ATOM   3848  HB1 HSD A 824      42.250  43.130  73.830  1.00  0.00           H
ATOM   3849  HB2 HSD A 824      43.530  43.930  72.880  1.00  0.00           H
ATOM   3850  ND1 HSD A 824      43.690  46.030  74.530  1.00  0.00           N
ATOM   3851  HD1 HSD A 824      44.680  46.020  74.450  1.00  0.00           H
ATOM   3852  CG  HSD A 824      42.840  44.950  74.620  1.00  0.00           C
ATOM   3853  CE1 HSD A 824      43.010  47.060  75.100  1.00  0.00           C
ATOM   3854  HE1 HSD A 824      43.510  48.030  75.090  1.00  0.00           H
ATOM   3855  NE2 HSD A 824      41.830  46.720  75.510  1.00  0.00           N
ATOM   3856  CD2 HSD A 824      41.700  45.360  75.200  1.00  0.00           C
ATOM   3857  HD2 HSD A 824      40.780  44.830  75.400  1.00  0.00           H
ATOM   3858  C   HSD A 824      43.680  42.000  75.590  1.00  0.00           C
ATOM   3859  O   HSD A 824      43.180  40.990  75.050  1.00  0.00           O
ATOM   3860  N   PRO A 825      43.560  42.250  76.950  1.00  0.00           N
ATOM   3861  CD  PRO A 825      44.400  43.220  77.700  1.00  0.00           C
ATOM   3862  HD1 PRO A 825      44.050  44.180  77.260  1.00  0.00           H
ATOM   3863  HD2 PRO A 825      45.450  42.950  77.420  1.00  0.00           H
ATOM   3864  CA  PRO A 825      42.730  41.490  77.920  1.00  0.00           C
ATOM   3865  HA  PRO A 825      43.140  40.490  77.930  1.00  0.00           H
ATOM   3866  CB  PRO A 825      42.790  42.270  79.260  1.00  0.00           C
ATOM   3867  HB1 PRO A 825      42.710  41.450  80.000  1.00  0.00           H
ATOM   3868  HB2 PRO A 825      42.000  43.050  79.210  1.00  0.00           H
ATOM   3869  CG  PRO A 825      44.140  42.980  79.240  1.00  0.00           C
ATOM   3870  HG1 PRO A 825      44.100  43.970  79.750  1.00  0.00           H
ATOM   3871  HG2 PRO A 825      44.950  42.350  79.650  1.00  0.00           H
ATOM   3872  C   PRO A 825      41.250  41.290  77.620  1.00  0.00           C
ATOM   3873  O   PRO A 825      40.610  42.280  77.180  1.00  0.00           O
ATOM   3874  N   GLU A 826      40.690  40.100  77.730  1.00  0.00           N
ATOM   3875  HN  GLU A 826      41.290  39.310  77.750  1.00  0.00           H
ATOM   3876  CA  GLU A 826      39.270  39.840  77.800  1.00  0.00           C
ATOM   3877  HA  GLU A 826      39.140  38.860  78.200  1.00  0.00           H
ATOM   3878  CB  GLU A 826      38.570  40.730  78.790  1.00  0.00           C
ATOM   3879  HB1 GLU A 826      37.500  40.480  78.910  1.00  0.00           H
ATOM   3880  HB2 GLU A 826      38.730  41.820  78.650  1.00  0.00           H
ATOM   3881  CG  GLU A 826      39.180  40.480  80.240  1.00  0.00           C
ATOM   3882  HG1 GLU A 826      40.170  41.000  80.230  1.00  0.00           H
ATOM   3883  HG2 GLU A 826      39.490  39.430  80.430  1.00  0.00           H
ATOM   3884  CD  GLU A 826      38.380  41.050  81.340  1.00  0.00           C
ATOM   3885  OE1 GLU A 826      38.110  42.260  81.410  1.00  0.00           O
ATOM   3886  OE2 GLU A 826      37.940  40.260  82.220  1.00  0.00           O
ATOM   3887  C   GLU A 826      38.540  39.810  76.440  1.00  0.00           C
ATOM   3888  O   GLU A 826      37.370  40.090  76.390  1.00  0.00           O
ATOM   3889  N   ARG A 827      39.230  39.430  75.360  1.00  0.00           N
ATOM   3890  HN  ARG A 827      40.190  39.170  75.410  1.00  0.00           H
ATOM   3891  CA  ARG A 827      38.830  39.540  73.990  1.00  0.00           C
ATOM   3892  HA  ARG A 827      37.880  40.050  73.870  1.00  0.00           H
ATOM   3893  CB  ARG A 827      39.860  40.390  73.210  1.00  0.00           C
ATOM   3894  HB1 ARG A 827      40.860  39.930  73.290  1.00  0.00           H
ATOM   3895  HB2 ARG A 827      39.990  41.360  73.750  1.00  0.00           H
ATOM   3896  CG  ARG A 827      39.590  40.860  71.810  1.00  0.00           C
ATOM   3897  HG1 ARG A 827      38.980  40.160  71.200  1.00  0.00           H
ATOM   3898  HG2 ARG A 827      40.510  41.140  71.240  1.00  0.00           H
ATOM   3899  CD  ARG A 827      38.710  42.110  71.580  1.00  0.00           C
ATOM   3900  HD1 ARG A 827      38.610  42.230  70.480  1.00  0.00           H
ATOM   3901  HD2 ARG A 827      39.050  43.070  72.010  1.00  0.00           H
ATOM   3902  NE  ARG A 827      37.290  41.820  72.060  1.00  0.00           N
ATOM   3903  HE  ARG A 827      36.960  42.190  72.930  1.00  0.00           H
ATOM   3904  CZ  ARG A 827      36.420  41.060  71.430  1.00  0.00           C
ATOM   3905  NH1 ARG A 827      36.660  40.470  70.290  1.00  0.00           N
ATOM   3906 HH11 ARG A 827      37.610  40.440  69.960  1.00  0.00           H
ATOM   3907 HH12 ARG A 827      36.130  39.630  70.150  1.00  0.00           H
ATOM   3908  NH2 ARG A 827      35.280  40.670  71.890  1.00  0.00           N
ATOM   3909 HH21 ARG A 827      35.090  40.960  72.820  1.00  0.00           H
ATOM   3910 HH22 ARG A 827      34.610  40.120  71.390  1.00  0.00           H
ATOM   3911  C   ARG A 827      38.620  38.180  73.390  1.00  0.00           C
ATOM   3912  O   ARG A 827      37.490  37.710  73.170  1.00  0.00           O
ATOM   3913  N   GLY A 828      39.740  37.510  73.010  1.00  0.00           N
ATOM   3914  HN  GLY A 828      40.590  37.640  73.520  1.00  0.00           H
ATOM   3915  CA  GLY A 828      39.840  36.450  71.970  1.00  0.00           C
ATOM   3916  HA1 GLY A 828      39.370  35.590  72.390  1.00  0.00           H
ATOM   3917  HA2 GLY A 828      40.880  36.330  71.700  1.00  0.00           H
ATOM   3918  C   GLY A 828      39.040  36.700  70.680  1.00  0.00           C
ATOM   3919  O   GLY A 828      38.890  37.840  70.160  1.00  0.00           O
ATOM   3920  N   TRP A 829      38.550  35.660  70.050  1.00  0.00           N
ATOM   3921  HN  TRP A 829      38.520  34.770  70.520  1.00  0.00           H
ATOM   3922  CA  TRP A 829      38.040  35.680  68.710  1.00  0.00           C
ATOM   3923  HA  TRP A 829      37.860  36.690  68.390  1.00  0.00           H
ATOM   3924  CB  TRP A 829      38.970  35.090  67.590  1.00  0.00           C
ATOM   3925  HB1 TRP A 829      38.510  35.120  66.590  1.00  0.00           H
ATOM   3926  HB2 TRP A 829      39.080  34.010  67.830  1.00  0.00           H
ATOM   3927  CG  TRP A 829      40.360  35.720  67.430  1.00  0.00           C
ATOM   3928  CD1 TRP A 829      40.540  37.050  67.040  1.00  0.00           C
ATOM   3929  HD1 TRP A 829      39.760  37.770  66.800  1.00  0.00           H
ATOM   3930  NE1 TRP A 829      41.840  37.400  67.010  1.00  0.00           N
ATOM   3931  HE1 TRP A 829      42.060  38.350  67.040  1.00  0.00           H
ATOM   3932  CE2 TRP A 829      42.610  36.350  67.360  1.00  0.00           C
ATOM   3933  CD2 TRP A 829      41.700  35.310  67.680  1.00  0.00           C
ATOM   3934  CE3 TRP A 829      42.230  34.100  68.060  1.00  0.00           C
ATOM   3935  HE3 TRP A 829      41.540  33.270  68.240  1.00  0.00           H
ATOM   3936  CZ3 TRP A 829      43.660  33.940  68.190  1.00  0.00           C
ATOM   3937  HZ3 TRP A 829      44.060  32.980  68.460  1.00  0.00           H
ATOM   3938  CZ2 TRP A 829      43.960  36.260  67.520  1.00  0.00           C
ATOM   3939  HZ2 TRP A 829      44.590  37.030  67.110  1.00  0.00           H
ATOM   3940  CH2 TRP A 829      44.520  35.020  67.880  1.00  0.00           C
ATOM   3941  HH2 TRP A 829      45.580  34.810  67.900  1.00  0.00           H
ATOM   3942  C   TRP A 829      36.640  34.990  68.620  1.00  0.00           C
ATOM   3943  O   TRP A 829      36.050  35.060  67.510  1.00  0.00           O
ATOM   3944  N   ILE A 830      36.030  34.350  69.700  1.00  0.00           N
ATOM   3945  HN  ILE A 830      36.470  34.350  70.600  1.00  0.00           H
ATOM   3946  CA  ILE A 830      34.760  33.710  69.570  1.00  0.00           C
ATOM   3947  HA  ILE A 830      34.470  33.610  68.530  1.00  0.00           H
ATOM   3948  CB  ILE A 830      34.820  32.230  69.910  1.00  0.00           C
ATOM   3949  HB  ILE A 830      35.780  31.740  69.620  1.00  0.00           H
ATOM   3950  CG2 ILE A 830      34.770  31.960  71.470  1.00  0.00           C
ATOM   3951 HG21 ILE A 830      34.850  30.870  71.670  1.00  0.00           H
ATOM   3952 HG22 ILE A 830      33.830  32.270  71.980  1.00  0.00           H
ATOM   3953 HG23 ILE A 830      35.670  32.480  71.840  1.00  0.00           H
ATOM   3954  CG1 ILE A 830      33.640  31.470  69.230  1.00  0.00           C
ATOM   3955 HG11 ILE A 830      32.720  32.090  69.270  1.00  0.00           H
ATOM   3956 HG12 ILE A 830      33.400  30.580  69.850  1.00  0.00           H
ATOM   3957  CD  ILE A 830      33.820  31.090  67.700  1.00  0.00           C
ATOM   3958  HD1 ILE A 830      33.250  30.150  67.550  1.00  0.00           H
ATOM   3959  HD2 ILE A 830      34.870  30.940  67.400  1.00  0.00           H
ATOM   3960  HD3 ILE A 830      33.430  31.910  67.070  1.00  0.00           H
ATOM   3961  C   ILE A 830      33.670  34.540  70.190  1.00  0.00           C
ATOM   3962  O   ILE A 830      32.530  34.120  70.400  1.00  0.00           O
ATOM   3963  N   ILE A 831      34.060  35.810  70.500  1.00  0.00           N
ATOM   3964  HN  ILE A 831      35.030  36.050  70.410  1.00  0.00           H
ATOM   3965  CA  ILE A 831      33.210  36.880  70.940  1.00  0.00           C
ATOM   3966  HA  ILE A 831      32.170  36.670  70.740  1.00  0.00           H
ATOM   3967  CB  ILE A 831      33.340  37.150  72.490  1.00  0.00           C
ATOM   3968  HB  ILE A 831      34.410  37.220  72.760  1.00  0.00           H
ATOM   3969  CG2 ILE A 831      32.590  38.480  72.870  1.00  0.00           C
ATOM   3970 HG21 ILE A 831      32.820  39.320  72.180  1.00  0.00           H
ATOM   3971 HG22 ILE A 831      32.860  38.720  73.920  1.00  0.00           H
ATOM   3972 HG23 ILE A 831      31.510  38.210  72.820  1.00  0.00           H
ATOM   3973  CG1 ILE A 831      32.630  35.910  73.220  1.00  0.00           C
ATOM   3974 HG11 ILE A 831      33.100  34.970  72.850  1.00  0.00           H
ATOM   3975 HG12 ILE A 831      31.570  35.940  72.910  1.00  0.00           H
ATOM   3976  CD  ILE A 831      32.830  35.960  74.690  1.00  0.00           C
ATOM   3977  HD1 ILE A 831      32.240  36.770  75.190  1.00  0.00           H
ATOM   3978  HD2 ILE A 831      33.920  36.040  74.860  1.00  0.00           H
ATOM   3979  HD3 ILE A 831      32.570  35.010  75.190  1.00  0.00           H
ATOM   3980  C   ILE A 831      33.580  38.050  70.050  1.00  0.00           C
ATOM   3981  O   ILE A 831      34.750  38.520  69.970  1.00  0.00           O
ATOM   3982  N   SER A 832      32.610  38.620  69.390  1.00  0.00           N
ATOM   3983  HN  SER A 832      31.700  38.350  69.680  1.00  0.00           H
ATOM   3984  CA  SER A 832      32.740  39.680  68.370  1.00  0.00           C
ATOM   3985  HA  SER A 832      33.550  39.630  67.660  1.00  0.00           H
ATOM   3986  CB  SER A 832      31.560  39.680  67.420  1.00  0.00           C
ATOM   3987  HB1 SER A 832      30.600  39.760  67.960  1.00  0.00           H
ATOM   3988  HB2 SER A 832      31.550  38.630  67.060  1.00  0.00           H
ATOM   3989  OG  SER A 832      31.660  40.650  66.370  1.00  0.00           O
ATOM   3990  HG1 SER A 832      32.350  40.340  65.780  1.00  0.00           H
ATOM   3991  C   SER A 832      32.900  41.030  69.090  1.00  0.00           C
ATOM   3992  O   SER A 832      32.270  41.190  70.150  1.00  0.00           O
ATOM   3993  N   PRO A 833      33.760  41.980  68.680  1.00  0.00           N
ATOM   3994  CD  PRO A 833      34.990  41.880  67.880  1.00  0.00           C
ATOM   3995  HD1 PRO A 833      34.720  41.820  66.800  1.00  0.00           H
ATOM   3996  HD2 PRO A 833      35.490  40.900  68.010  1.00  0.00           H
ATOM   3997  CA  PRO A 833      33.580  43.370  69.110  1.00  0.00           C
ATOM   3998  HA  PRO A 833      33.480  43.310  70.190  1.00  0.00           H
ATOM   3999  CB  PRO A 833      34.810  44.120  68.470  1.00  0.00           C
ATOM   4000  HB1 PRO A 833      35.200  44.940  69.100  1.00  0.00           H
ATOM   4001  HB2 PRO A 833      34.620  44.330  67.390  1.00  0.00           H
ATOM   4002  CG  PRO A 833      35.880  43.010  68.270  1.00  0.00           C
ATOM   4003  HG1 PRO A 833      36.470  43.330  67.400  1.00  0.00           H
ATOM   4004  HG2 PRO A 833      36.520  42.880  69.170  1.00  0.00           H
ATOM   4005  C   PRO A 833      32.360  44.110  68.640  1.00  0.00           C
ATOM   4006  O   PRO A 833      32.180  45.200  69.090  1.00  0.00           O
ATOM   4007  N   LEU A 834      31.400  43.520  67.890  1.00  0.00           N
ATOM   4008  HN  LEU A 834      31.480  42.570  67.610  1.00  0.00           H
ATOM   4009  CA  LEU A 834      30.160  44.130  67.310  1.00  0.00           C
ATOM   4010  HA  LEU A 834      30.460  44.950  66.670  1.00  0.00           H
ATOM   4011  CB  LEU A 834      29.250  43.220  66.410  1.00  0.00           C
ATOM   4012  HB1 LEU A 834      28.680  42.480  67.010  1.00  0.00           H
ATOM   4013  HB2 LEU A 834      30.010  42.700  65.790  1.00  0.00           H
ATOM   4014  CG  LEU A 834      28.290  43.990  65.440  1.00  0.00           C
ATOM   4015  HG  LEU A 834      27.500  44.390  66.110  1.00  0.00           H
ATOM   4016  CD1 LEU A 834      28.960  45.130  64.690  1.00  0.00           C
ATOM   4017 HD11 LEU A 834      28.200  45.710  64.120  1.00  0.00           H
ATOM   4018 HD12 LEU A 834      29.710  44.800  63.940  1.00  0.00           H
ATOM   4019 HD13 LEU A 834      29.430  45.890  65.340  1.00  0.00           H
ATOM   4020  CD2 LEU A 834      27.580  43.020  64.510  1.00  0.00           C
ATOM   4021 HD21 LEU A 834      28.350  42.480  63.910  1.00  0.00           H
ATOM   4022 HD22 LEU A 834      26.960  43.670  63.860  1.00  0.00           H
ATOM   4023 HD23 LEU A 834      26.960  42.290  65.060  1.00  0.00           H
ATOM   4024  C   LEU A 834      29.330  44.760  68.480  1.00  0.00           C
ATOM   4025  O   LEU A 834      28.950  44.130  69.500  1.00  0.00           O
ATOM   4026  N   GLY A 835      28.930  45.990  68.230  1.00  0.00           N
ATOM   4027  HN  GLY A 835      29.120  46.500  67.390  1.00  0.00           H
ATOM   4028  CA  GLY A 835      28.020  46.670  69.070  1.00  0.00           C
ATOM   4029  HA1 GLY A 835      28.400  47.670  69.230  1.00  0.00           H
ATOM   4030  HA2 GLY A 835      28.000  46.200  70.040  1.00  0.00           H
ATOM   4031  C   GLY A 835      26.640  46.600  68.520  1.00  0.00           C
ATOM   4032  O   GLY A 835      26.430  45.960  67.520  1.00  0.00           O
ATOM   4033  N   ASP A 836      25.720  47.320  69.130  1.00  0.00           N
ATOM   4034  HN  ASP A 836      25.750  47.920  69.930  1.00  0.00           H
ATOM   4035  CA  ASP A 836      24.430  47.520  68.620  1.00  0.00           C
ATOM   4036  HA  ASP A 836      24.000  46.680  68.090  1.00  0.00           H
ATOM   4037  CB  ASP A 836      23.470  47.810  69.760  1.00  0.00           C
ATOM   4038  HB1 ASP A 836      23.500  46.970  70.500  1.00  0.00           H
ATOM   4039  HB2 ASP A 836      22.440  47.800  69.340  1.00  0.00           H
ATOM   4040  CG  ASP A 836      23.570  49.070  70.490  1.00  0.00           C
ATOM   4041  OD1 ASP A 836      24.710  49.590  70.540  1.00  0.00           O
ATOM   4042  OD2 ASP A 836      22.570  49.530  71.090  1.00  0.00           O
ATOM   4043  C   ASP A 836      24.390  48.560  67.530  1.00  0.00           C
ATOM   4044  O   ASP A 836      23.500  48.610  66.660  1.00  0.00           O
ATOM   4045  N   ASN A 837      25.420  49.370  67.440  1.00  0.00           N
ATOM   4046  HN  ASN A 837      26.170  49.380  68.090  1.00  0.00           H
ATOM   4047  CA  ASN A 837      25.580  50.400  66.410  1.00  0.00           C
ATOM   4048  HA  ASN A 837      26.400  50.960  66.850  1.00  0.00           H
ATOM   4049  CB  ASN A 837      26.020  50.030  65.070  1.00  0.00           C
ATOM   4050  HB1 ASN A 837      26.190  50.940  64.450  1.00  0.00           H
ATOM   4051  HB2 ASN A 837      25.290  49.360  64.570  1.00  0.00           H
ATOM   4052  CG  ASN A 837      27.360  49.310  65.050  1.00  0.00           C
ATOM   4053  OD1 ASN A 837      28.380  49.850  64.680  1.00  0.00           O
ATOM   4054  ND2 ASN A 837      27.350  47.950  65.290  1.00  0.00           N
ATOM   4055 HD21 ASN A 837      28.190  47.470  65.020  1.00  0.00           H
ATOM   4056 HD22 ASN A 837      26.550  47.460  65.640  1.00  0.00           H
ATOM   4057  C   ASN A 837      24.400  51.420  66.210  1.00  0.00           C
ATOM   4058  O   ASN A 837      23.600  51.210  65.250  1.00  0.00           O
ATOM   4059  N   PRO A 838      24.140  52.410  67.050  1.00  0.00           N
ATOM   4060  CD  PRO A 838      24.860  52.560  68.340  1.00  0.00           C
ATOM   4061  HD1 PRO A 838      25.900  52.930  68.270  1.00  0.00           H
ATOM   4062  HD2 PRO A 838      24.890  51.600  68.880  1.00  0.00           H
ATOM   4063  CA  PRO A 838      23.160  53.510  66.880  1.00  0.00           C
ATOM   4064  HA  PRO A 838      22.170  53.110  66.970  1.00  0.00           H
ATOM   4065  CB  PRO A 838      23.490  54.520  68.080  1.00  0.00           C
ATOM   4066  HB1 PRO A 838      22.550  54.960  68.490  1.00  0.00           H
ATOM   4067  HB2 PRO A 838      24.240  55.310  67.870  1.00  0.00           H
ATOM   4068  CG  PRO A 838      24.050  53.540  69.120  1.00  0.00           C
ATOM   4069  HG1 PRO A 838      24.680  54.140  69.800  1.00  0.00           H
ATOM   4070  HG2 PRO A 838      23.270  53.010  69.720  1.00  0.00           H
ATOM   4071  C   PRO A 838      23.150  54.150  65.490  1.00  0.00           C
ATOM   4072  O   PRO A 838      24.170  54.150  64.810  1.00  0.00           O
ATOM   4073  N   TRP A 839      22.010  54.620  64.960  1.00  0.00           N
ATOM   4074  HN  TRP A 839      21.120  54.520  65.390  1.00  0.00           H
ATOM   4075  CA  TRP A 839      21.980  55.050  63.580  1.00  0.00           C
ATOM   4076  HA  TRP A 839      22.200  54.240  62.910  1.00  0.00           H
ATOM   4077  CB  TRP A 839      20.550  55.590  63.330  1.00  0.00           C
ATOM   4078  HB1 TRP A 839      20.440  55.980  62.310  1.00  0.00           H
ATOM   4079  HB2 TRP A 839      20.370  56.450  64.010  1.00  0.00           H
ATOM   4080  CG  TRP A 839      19.500  54.530  63.390  1.00  0.00           C
ATOM   4081  CD1 TRP A 839      18.420  54.460  64.220  1.00  0.00           C
ATOM   4082  HD1 TRP A 839      18.210  55.060  65.100  1.00  0.00           H
ATOM   4083  NE1 TRP A 839      17.640  53.350  63.860  1.00  0.00           N
ATOM   4084  HE1 TRP A 839      17.070  52.770  64.420  1.00  0.00           H
ATOM   4085  CE2 TRP A 839      18.230  52.720  62.770  1.00  0.00           C
ATOM   4086  CD2 TRP A 839      19.330  53.460  62.390  1.00  0.00           C
ATOM   4087  CE3 TRP A 839      20.060  53.150  61.270  1.00  0.00           C
ATOM   4088  HE3 TRP A 839      21.020  53.620  61.130  1.00  0.00           H
ATOM   4089  CZ3 TRP A 839      19.700  52.040  60.600  1.00  0.00           C
ATOM   4090  HZ3 TRP A 839      20.060  52.000  59.570  1.00  0.00           H
ATOM   4091  CZ2 TRP A 839      17.910  51.500  62.180  1.00  0.00           C
ATOM   4092  HZ2 TRP A 839      17.160  50.860  62.600  1.00  0.00           H
ATOM   4093  CH2 TRP A 839      18.590  51.230  61.000  1.00  0.00           C
ATOM   4094  HH2 TRP A 839      18.280  50.430  60.350  1.00  0.00           H
ATOM   4095  C   TRP A 839      22.880  56.240  63.150  1.00  0.00           C
ATOM   4096  O   TRP A 839      23.440  56.170  62.040  1.00  0.00           O
ATOM   4097  N   TRP A 840      23.060  57.230  64.070  1.00  0.00           N
ATOM   4098  HN  TRP A 840      22.550  57.140  64.920  1.00  0.00           H
ATOM   4099  CA  TRP A 840      23.900  58.320  63.950  1.00  0.00           C
ATOM   4100  HA  TRP A 840      23.670  58.910  63.070  1.00  0.00           H
ATOM   4101  CB  TRP A 840      23.770  59.100  65.240  1.00  0.00           C
ATOM   4102  HB1 TRP A 840      23.980  58.430  66.100  1.00  0.00           H
ATOM   4103  HB2 TRP A 840      22.740  59.480  65.470  1.00  0.00           H
ATOM   4104  CG  TRP A 840      24.610  60.320  65.550  1.00  0.00           C
ATOM   4105  CD1 TRP A 840      25.710  60.470  66.280  1.00  0.00           C
ATOM   4106  HD1 TRP A 840      26.130  59.680  66.880  1.00  0.00           H
ATOM   4107  NE1 TRP A 840      26.040  61.760  66.420  1.00  0.00           N
ATOM   4108  HE1 TRP A 840      26.590  62.120  67.130  1.00  0.00           H
ATOM   4109  CE2 TRP A 840      25.220  62.500  65.640  1.00  0.00           C
ATOM   4110  CD2 TRP A 840      24.280  61.630  65.040  1.00  0.00           C
ATOM   4111  CE3 TRP A 840      23.230  62.120  64.310  1.00  0.00           C
ATOM   4112  HE3 TRP A 840      22.480  61.390  64.040  1.00  0.00           H
ATOM   4113  CZ3 TRP A 840      23.130  63.470  64.130  1.00  0.00           C
ATOM   4114  HZ3 TRP A 840      22.420  63.860  63.420  1.00  0.00           H
ATOM   4115  CZ2 TRP A 840      25.120  63.890  65.520  1.00  0.00           C
ATOM   4116  HZ2 TRP A 840      25.820  64.510  66.050  1.00  0.00           H
ATOM   4117  CH2 TRP A 840      24.130  64.370  64.570  1.00  0.00           C
ATOM   4118  HH2 TRP A 840      24.100  65.420  64.300  1.00  0.00           H
ATOM   4119  C   TRP A 840      25.380  57.880  63.800  1.00  0.00           C
ATOM   4120  O   TRP A 840      26.120  58.220  62.860  1.00  0.00           O
ATOM   4121  N   THR A 841      25.790  56.940  64.680  1.00  0.00           N
ATOM   4122  HN  THR A 841      25.260  56.450  65.360  1.00  0.00           H
ATOM   4123  CA  THR A 841      27.090  56.290  64.620  1.00  0.00           C
ATOM   4124  HA  THR A 841      27.720  57.110  64.340  1.00  0.00           H
ATOM   4125  CB  THR A 841      27.530  55.780  65.940  1.00  0.00           C
ATOM   4126  HB  THR A 841      26.960  54.910  66.340  1.00  0.00           H
ATOM   4127  OG1 THR A 841      27.480  56.940  66.830  1.00  0.00           O
ATOM   4128  HG1 THR A 841      27.880  57.690  66.400  1.00  0.00           H
ATOM   4129  CG2 THR A 841      29.010  55.430  65.940  1.00  0.00           C
ATOM   4130 HG21 THR A 841      29.470  56.230  65.330  1.00  0.00           H
ATOM   4131 HG22 THR A 841      29.120  54.510  65.330  1.00  0.00           H
ATOM   4132 HG23 THR A 841      29.480  55.350  66.950  1.00  0.00           H
ATOM   4133  C   THR A 841      27.310  55.310  63.480  1.00  0.00           C
ATOM   4134  O   THR A 841      28.430  55.240  63.020  1.00  0.00           O
ATOM   4135  N   LEU A 842      26.220  54.650  63.050  1.00  0.00           N
ATOM   4136  HN  LEU A 842      25.350  54.680  63.520  1.00  0.00           H
ATOM   4137  CA  LEU A 842      26.270  53.830  61.850  1.00  0.00           C
ATOM   4138  HA  LEU A 842      27.140  53.200  61.930  1.00  0.00           H
ATOM   4139  CB  LEU A 842      24.890  53.130  61.610  1.00  0.00           C
ATOM   4140  HB1 LEU A 842      24.060  53.840  61.410  1.00  0.00           H
ATOM   4141  HB2 LEU A 842      24.600  52.660  62.580  1.00  0.00           H
ATOM   4142  CG  LEU A 842      24.880  52.090  60.560  1.00  0.00           C
ATOM   4143  HG  LEU A 842      25.300  52.450  59.590  1.00  0.00           H
ATOM   4144  CD1 LEU A 842      25.840  50.890  60.910  1.00  0.00           C
ATOM   4145 HD11 LEU A 842      25.750  49.900  60.380  1.00  0.00           H
ATOM   4146 HD12 LEU A 842      25.890  50.810  62.010  1.00  0.00           H
ATOM   4147 HD13 LEU A 842      26.840  51.320  60.720  1.00  0.00           H
ATOM   4148  CD2 LEU A 842      23.450  51.550  60.280  1.00  0.00           C
ATOM   4149 HD21 LEU A 842      23.180  50.870  61.120  1.00  0.00           H
ATOM   4150 HD22 LEU A 842      23.350  50.880  59.400  1.00  0.00           H
ATOM   4151 HD23 LEU A 842      22.670  52.350  60.200  1.00  0.00           H
ATOM   4152  C   LEU A 842      26.630  54.700  60.590  1.00  0.00           C
ATOM   4153  O   LEU A 842      27.400  54.240  59.740  1.00  0.00           O
ATOM   4154  N   LEU A 843      26.110  55.940  60.330  1.00  0.00           N
ATOM   4155  HN  LEU A 843      25.260  56.180  60.790  1.00  0.00           H
ATOM   4156  CA  LEU A 843      26.720  56.830  59.340  1.00  0.00           C
ATOM   4157  HA  LEU A 843      26.680  56.200  58.460  1.00  0.00           H
ATOM   4158  CB  LEU A 843      25.920  58.170  59.190  1.00  0.00           C
ATOM   4159  HB1 LEU A 843      25.950  58.860  60.070  1.00  0.00           H
ATOM   4160  HB2 LEU A 843      24.840  57.920  59.070  1.00  0.00           H
ATOM   4161  CG  LEU A 843      26.290  59.030  57.970  1.00  0.00           C
ATOM   4162  HG  LEU A 843      27.380  59.180  58.080  1.00  0.00           H
ATOM   4163  CD1 LEU A 843      26.100  58.210  56.700  1.00  0.00           C
ATOM   4164 HD11 LEU A 843      26.650  57.250  56.750  1.00  0.00           H
ATOM   4165 HD12 LEU A 843      26.310  58.760  55.760  1.00  0.00           H
ATOM   4166 HD13 LEU A 843      25.010  57.990  56.660  1.00  0.00           H
ATOM   4167  CD2 LEU A 843      25.670  60.440  57.950  1.00  0.00           C
ATOM   4168 HD21 LEU A 843      26.030  61.000  57.050  1.00  0.00           H
ATOM   4169 HD22 LEU A 843      25.690  61.110  58.840  1.00  0.00           H
ATOM   4170 HD23 LEU A 843      24.590  60.370  57.680  1.00  0.00           H
ATOM   4171  C   LEU A 843      28.170  57.240  59.540  1.00  0.00           C
ATOM   4172  O   LEU A 843      28.890  57.230  58.540  1.00  0.00           O
ATOM   4173  N   ILE A 844      28.670  57.570  60.790  1.00  0.00           N
ATOM   4174  HN  ILE A 844      28.040  57.690  61.550  1.00  0.00           H
ATOM   4175  CA  ILE A 844      30.030  57.920  61.130  1.00  0.00           C
ATOM   4176  HA  ILE A 844      30.290  58.770  60.510  1.00  0.00           H
ATOM   4177  CB  ILE A 844      30.160  58.330  62.560  1.00  0.00           C
ATOM   4178  HB  ILE A 844      29.880  57.470  63.210  1.00  0.00           H
ATOM   4179  CG2 ILE A 844      31.680  58.680  62.970  1.00  0.00           C
ATOM   4180 HG21 ILE A 844      31.850  58.870  64.040  1.00  0.00           H
ATOM   4181 HG22 ILE A 844      32.000  59.640  62.500  1.00  0.00           H
ATOM   4182 HG23 ILE A 844      32.390  57.860  62.710  1.00  0.00           H
ATOM   4183  CG1 ILE A 844      29.270  59.500  63.030  1.00  0.00           C
ATOM   4184 HG11 ILE A 844      28.210  59.220  62.910  1.00  0.00           H
ATOM   4185 HG12 ILE A 844      29.550  60.300  62.300  1.00  0.00           H
ATOM   4186  CD  ILE A 844      29.520  60.050  64.490  1.00  0.00           C
ATOM   4187  HD1 ILE A 844      28.800  60.820  64.810  1.00  0.00           H
ATOM   4188  HD2 ILE A 844      30.580  60.390  64.580  1.00  0.00           H
ATOM   4189  HD3 ILE A 844      29.290  59.260  65.250  1.00  0.00           H
ATOM   4190  C   ILE A 844      30.930  56.790  60.810  1.00  0.00           C
ATOM   4191  O   ILE A 844      32.020  56.940  60.330  1.00  0.00           O
ATOM   4192  N   ALA A 845      30.480  55.550  61.070  1.00  0.00           N
ATOM   4193  HN  ALA A 845      29.600  55.440  61.530  1.00  0.00           H
ATOM   4194  CA  ALA A 845      31.190  54.320  60.630  1.00  0.00           C
ATOM   4195  HA  ALA A 845      32.250  54.350  60.840  1.00  0.00           H
ATOM   4196  CB  ALA A 845      30.570  53.110  61.360  1.00  0.00           C
ATOM   4197  HB1 ALA A 845      30.850  53.110  62.430  1.00  0.00           H
ATOM   4198  HB2 ALA A 845      30.990  52.190  60.880  1.00  0.00           H
ATOM   4199  HB3 ALA A 845      29.480  53.040  61.140  1.00  0.00           H
ATOM   4200  C   ALA A 845      31.110  54.000  59.130  1.00  0.00           C
ATOM   4201  O   ALA A 845      32.020  53.440  58.530  1.00  0.00           O
ATOM   4202  N   ALA A 846      30.080  54.430  58.410  1.00  0.00           N
ATOM   4203  HN  ALA A 846      29.350  54.880  58.930  1.00  0.00           H
ATOM   4204  CA  ALA A 846      29.940  54.240  56.990  1.00  0.00           C
ATOM   4205  HA  ALA A 846      30.120  53.200  56.750  1.00  0.00           H
ATOM   4206  CB  ALA A 846      28.490  54.490  56.520  1.00  0.00           C
ATOM   4207  HB1 ALA A 846      28.430  54.350  55.430  1.00  0.00           H
ATOM   4208  HB2 ALA A 846      27.980  55.440  56.790  1.00  0.00           H
ATOM   4209  HB3 ALA A 846      27.840  53.690  56.940  1.00  0.00           H
ATOM   4210  C   ALA A 846      30.910  55.030  56.120  1.00  0.00           C
ATOM   4211  O   ALA A 846      31.410  54.530  55.110  1.00  0.00           O
ATOM   4212  N   ILE A 847      31.200  56.300  56.630  1.00  0.00           N
ATOM   4213  HN  ILE A 847      30.810  56.570  57.510  1.00  0.00           H
ATOM   4214  CA  ILE A 847      32.160  57.150  55.880  1.00  0.00           C
ATOM   4215  HA  ILE A 847      31.910  57.200  54.830  1.00  0.00           H
ATOM   4216  CB  ILE A 847      31.950  58.580  56.400  1.00  0.00           C
ATOM   4217  HB  ILE A 847      31.970  58.670  57.510  1.00  0.00           H
ATOM   4218  CG2 ILE A 847      32.960  59.520  55.670  1.00  0.00           C
ATOM   4219 HG21 ILE A 847      32.620  60.560  55.850  1.00  0.00           H
ATOM   4220 HG22 ILE A 847      33.020  59.330  54.580  1.00  0.00           H
ATOM   4221 HG23 ILE A 847      34.030  59.530  56.010  1.00  0.00           H
ATOM   4222  CG1 ILE A 847      30.520  58.940  56.060  1.00  0.00           C
ATOM   4223 HG11 ILE A 847      29.860  58.160  56.510  1.00  0.00           H
ATOM   4224 HG12 ILE A 847      30.430  58.810  54.960  1.00  0.00           H
ATOM   4225  CD  ILE A 847      30.100  60.230  56.730  1.00  0.00           C
ATOM   4226  HD1 ILE A 847      30.820  61.030  56.410  1.00  0.00           H
ATOM   4227  HD2 ILE A 847      30.260  60.170  57.830  1.00  0.00           H
ATOM   4228  HD3 ILE A 847      29.070  60.520  56.430  1.00  0.00           H
ATOM   4229  C   ILE A 847      33.610  56.670  55.670  1.00  0.00           C
ATOM   4230  O   ILE A 847      34.170  56.650  54.520  1.00  0.00           O
ATOM   4231  N   PRO A 848      34.230  56.030  56.660  1.00  0.00           N
ATOM   4232  CD  PRO A 848      34.090  56.360  58.050  1.00  0.00           C
ATOM   4233  HD1 PRO A 848      33.380  55.600  58.450  1.00  0.00           H
ATOM   4234  HD2 PRO A 848      33.750  57.380  58.340  1.00  0.00           H
ATOM   4235  CA  PRO A 848      35.470  55.230  56.490  1.00  0.00           C
ATOM   4236  HA  PRO A 848      36.250  55.870  56.100  1.00  0.00           H
ATOM   4237  CB  PRO A 848      35.880  54.750  57.860  1.00  0.00           C
ATOM   4238  HB1 PRO A 848      36.960  54.590  58.030  1.00  0.00           H
ATOM   4239  HB2 PRO A 848      35.290  53.830  58.060  1.00  0.00           H
ATOM   4240  CG  PRO A 848      35.330  55.840  58.740  1.00  0.00           C
ATOM   4241  HG1 PRO A 848      35.120  55.440  59.760  1.00  0.00           H
ATOM   4242  HG2 PRO A 848      36.090  56.620  58.880  1.00  0.00           H
ATOM   4243  C   PRO A 848      35.390  54.020  55.580  1.00  0.00           C
ATOM   4244  O   PRO A 848      36.410  53.760  54.930  1.00  0.00           O
ATOM   4245  N   ALA A 849      34.230  53.300  55.510  1.00  0.00           N
ATOM   4246  HN  ALA A 849      33.400  53.630  55.970  1.00  0.00           H
ATOM   4247  CA  ALA A 849      34.200  52.160  54.560  1.00  0.00           C
ATOM   4248  HA  ALA A 849      35.040  51.490  54.680  1.00  0.00           H
ATOM   4249  CB  ALA A 849      32.860  51.420  54.880  1.00  0.00           C
ATOM   4250  HB1 ALA A 849      32.880  50.430  54.380  1.00  0.00           H
ATOM   4251  HB2 ALA A 849      32.000  52.030  54.520  1.00  0.00           H
ATOM   4252  HB3 ALA A 849      32.920  51.200  55.970  1.00  0.00           H
ATOM   4253  C   ALA A 849      34.250  52.640  53.130  1.00  0.00           C
ATOM   4254  O   ALA A 849      34.850  52.080  52.230  1.00  0.00           O
ATOM   4255  N   LEU A 850      33.650  53.840  52.790  1.00  0.00           N
ATOM   4256  HN  LEU A 850      33.130  54.280  53.530  1.00  0.00           H
ATOM   4257  CA  LEU A 850      33.660  54.600  51.570  1.00  0.00           C
ATOM   4258  HA  LEU A 850      33.440  53.960  50.720  1.00  0.00           H
ATOM   4259  CB  LEU A 850      32.640  55.850  51.590  1.00  0.00           C
ATOM   4260  HB1 LEU A 850      32.760  56.460  50.670  1.00  0.00           H
ATOM   4261  HB2 LEU A 850      32.900  56.600  52.370  1.00  0.00           H
ATOM   4262  CG  LEU A 850      31.140  55.470  51.820  1.00  0.00           C
ATOM   4263  HG  LEU A 850      31.060  54.760  52.670  1.00  0.00           H
ATOM   4264  CD1 LEU A 850      30.300  56.730  52.020  1.00  0.00           C
ATOM   4265 HD11 LEU A 850      30.660  57.390  52.850  1.00  0.00           H
ATOM   4266 HD12 LEU A 850      29.210  56.520  52.140  1.00  0.00           H
ATOM   4267 HD13 LEU A 850      30.360  57.280  51.060  1.00  0.00           H
ATOM   4268  CD2 LEU A 850      30.640  54.700  50.570  1.00  0.00           C
ATOM   4269 HD21 LEU A 850      31.000  55.200  49.640  1.00  0.00           H
ATOM   4270 HD22 LEU A 850      29.560  54.490  50.490  1.00  0.00           H
ATOM   4271 HD23 LEU A 850      31.210  53.750  50.480  1.00  0.00           H
ATOM   4272  C   LEU A 850      35.100  54.950  51.140  1.00  0.00           C
ATOM   4273  O   LEU A 850      35.400  54.850  49.980  1.00  0.00           O
ATOM   4274  N   LEU A 851      36.050  55.320  52.030  1.00  0.00           N
ATOM   4275  HN  LEU A 851      35.770  55.610  52.940  1.00  0.00           H
ATOM   4276  CA  LEU A 851      37.450  55.360  51.580  1.00  0.00           C
ATOM   4277  HA  LEU A 851      37.460  55.770  50.580  1.00  0.00           H
ATOM   4278  CB  LEU A 851      38.380  56.390  52.330  1.00  0.00           C
ATOM   4279  HB1 LEU A 851      39.320  56.280  51.750  1.00  0.00           H
ATOM   4280  HB2 LEU A 851      38.410  56.050  53.380  1.00  0.00           H
ATOM   4281  CG  LEU A 851      37.950  57.860  52.240  1.00  0.00           C
ATOM   4282  HG  LEU A 851      37.020  57.950  52.840  1.00  0.00           H
ATOM   4283  CD1 LEU A 851      39.150  58.610  52.810  1.00  0.00           C
ATOM   4284 HD11 LEU A 851      39.040  59.720  52.740  1.00  0.00           H
ATOM   4285 HD12 LEU A 851      40.080  58.430  52.240  1.00  0.00           H
ATOM   4286 HD13 LEU A 851      39.370  58.210  53.830  1.00  0.00           H
ATOM   4287  CD2 LEU A 851      37.720  58.410  50.790  1.00  0.00           C
ATOM   4288 HD21 LEU A 851      38.700  58.570  50.280  1.00  0.00           H
ATOM   4289 HD22 LEU A 851      37.420  59.470  50.850  1.00  0.00           H
ATOM   4290 HD23 LEU A 851      37.030  57.920  50.070  1.00  0.00           H
ATOM   4291  C   LEU A 851      38.220  54.040  51.650  1.00  0.00           C
ATOM   4292  O   LEU A 851      39.140  53.860  50.840  1.00  0.00           O
ATOM   4293  N   CYS A 852      37.810  53.110  52.530  1.00  0.00           N
ATOM   4294  HN  CYS A 852      37.070  53.190  53.200  1.00  0.00           H
ATOM   4295  CA  CYS A 852      38.430  51.810  52.650  1.00  0.00           C
ATOM   4296  HA  CYS A 852      39.500  51.960  52.730  1.00  0.00           H
ATOM   4297  CB  CYS A 852      37.980  50.980  53.850  1.00  0.00           C
ATOM   4298  HB1 CYS A 852      38.400  49.960  53.830  1.00  0.00           H
ATOM   4299  HB2 CYS A 852      36.870  51.010  53.930  1.00  0.00           H
ATOM   4300  SG  CYS A 852      38.610  51.650  55.440  1.00  0.00           S
ATOM   4301  HG1 CYS A 852      38.180  52.890  55.310  1.00  0.00           H
ATOM   4302  C   CYS A 852      38.210  50.960  51.350  1.00  0.00           C
ATOM   4303  O   CYS A 852      39.180  50.360  50.920  1.00  0.00           O
ATOM   4304  N   THR A 853      36.970  50.920  50.770  1.00  0.00           N
ATOM   4305  HN  THR A 853      36.250  51.530  51.100  1.00  0.00           H
ATOM   4306  CA  THR A 853      36.570  50.210  49.520  1.00  0.00           C
ATOM   4307  HA  THR A 853      36.700  49.150  49.660  1.00  0.00           H
ATOM   4308  CB  THR A 853      35.040  50.360  49.160  1.00  0.00           C
ATOM   4309  HB  THR A 853      34.900  49.980  48.130  1.00  0.00           H
ATOM   4310  OG1 THR A 853      34.650  51.750  49.320  1.00  0.00           O
ATOM   4311  HG1 THR A 853      34.540  51.880  50.270  1.00  0.00           H
ATOM   4312  CG2 THR A 853      34.140  49.550  50.100  1.00  0.00           C
ATOM   4313 HG21 THR A 853      34.180  49.920  51.150  1.00  0.00           H
ATOM   4314 HG22 THR A 853      34.360  48.460  50.050  1.00  0.00           H
ATOM   4315 HG23 THR A 853      33.090  49.610  49.730  1.00  0.00           H
ATOM   4316  C   THR A 853      37.410  50.500  48.340  1.00  0.00           C
ATOM   4317  O   THR A 853      37.950  49.560  47.730  1.00  0.00           O
ATOM   4318  N   ILE A 854      37.590  51.780  47.860  1.00  0.00           N
ATOM   4319  HN  ILE A 854      37.070  52.550  48.230  1.00  0.00           H
ATOM   4320  CA  ILE A 854      38.420  52.100  46.700  1.00  0.00           C
ATOM   4321  HA  ILE A 854      38.040  51.470  45.900  1.00  0.00           H
ATOM   4322  CB  ILE A 854      38.340  53.610  46.360  1.00  0.00           C
ATOM   4323  HB  ILE A 854      39.200  53.940  45.730  1.00  0.00           H
ATOM   4324  CG2 ILE A 854      37.070  53.910  45.460  1.00  0.00           C
ATOM   4325 HG21 ILE A 854      36.250  53.300  45.890  1.00  0.00           H
ATOM   4326 HG22 ILE A 854      37.150  53.570  44.390  1.00  0.00           H
ATOM   4327 HG23 ILE A 854      36.830  54.980  45.310  1.00  0.00           H
ATOM   4328  CG1 ILE A 854      38.360  54.600  47.560  1.00  0.00           C
ATOM   4329 HG11 ILE A 854      37.990  54.040  48.440  1.00  0.00           H
ATOM   4330 HG12 ILE A 854      37.740  55.500  47.330  1.00  0.00           H
ATOM   4331  CD  ILE A 854      39.800  55.150  47.870  1.00  0.00           C
ATOM   4332  HD1 ILE A 854      40.310  54.330  48.430  1.00  0.00           H
ATOM   4333  HD2 ILE A 854      39.760  55.980  48.600  1.00  0.00           H
ATOM   4334  HD3 ILE A 854      40.280  55.440  46.910  1.00  0.00           H
ATOM   4335  C   ILE A 854      39.840  51.710  46.870  1.00  0.00           C
ATOM   4336  O   ILE A 854      40.480  51.380  45.860  1.00  0.00           O
ATOM   4337  N   LEU A 855      40.440  51.750  48.060  1.00  0.00           N
ATOM   4338  HN  LEU A 855      39.840  51.920  48.830  1.00  0.00           H
ATOM   4339  CA  LEU A 855      41.790  51.410  48.350  1.00  0.00           C
ATOM   4340  HA  LEU A 855      42.410  52.050  47.730  1.00  0.00           H
ATOM   4341  CB  LEU A 855      42.030  51.740  49.830  1.00  0.00           C
ATOM   4342  HB1 LEU A 855      41.570  50.970  50.490  1.00  0.00           H
ATOM   4343  HB2 LEU A 855      41.550  52.720  50.080  1.00  0.00           H
ATOM   4344  CG  LEU A 855      43.510  51.770  50.300  1.00  0.00           C
ATOM   4345  HG  LEU A 855      43.900  50.750  50.120  1.00  0.00           H
ATOM   4346  CD1 LEU A 855      44.490  52.700  49.470  1.00  0.00           C
ATOM   4347 HD11 LEU A 855      44.560  52.390  48.400  1.00  0.00           H
ATOM   4348 HD12 LEU A 855      45.540  52.660  49.820  1.00  0.00           H
ATOM   4349 HD13 LEU A 855      44.220  53.760  49.660  1.00  0.00           H
ATOM   4350  CD2 LEU A 855      43.610  52.140  51.800  1.00  0.00           C
ATOM   4351 HD21 LEU A 855      42.910  51.500  52.390  1.00  0.00           H
ATOM   4352 HD22 LEU A 855      43.460  53.240  51.950  1.00  0.00           H
ATOM   4353 HD23 LEU A 855      44.580  51.850  52.250  1.00  0.00           H
ATOM   4354  C   LEU A 855      42.120  49.930  48.080  1.00  0.00           C
ATOM   4355  O   LEU A 855      43.200  49.680  47.510  1.00  0.00           O
ATOM   4356  N   ILE A 856      41.100  49.050  48.560  1.00  0.00           N
ATOM   4357  HN  ILE A 856      40.300  49.330  49.080  1.00  0.00           H
ATOM   4358  CA  ILE A 856      41.040  47.710  47.990  1.00  0.00           C
ATOM   4359  HA  ILE A 856      42.010  47.280  48.200  1.00  0.00           H
ATOM   4360  CB  ILE A 856      39.920  46.840  48.680  1.00  0.00           C
ATOM   4361  HB  ILE A 856      38.980  47.450  48.660  1.00  0.00           H
ATOM   4362  CG2 ILE A 856      39.700  45.430  48.120  1.00  0.00           C
ATOM   4363 HG21 ILE A 856      40.690  44.920  48.150  1.00  0.00           H
ATOM   4364 HG22 ILE A 856      39.330  45.390  47.070  1.00  0.00           H
ATOM   4365 HG23 ILE A 856      39.010  44.880  48.790  1.00  0.00           H
ATOM   4366  CG1 ILE A 856      40.290  46.790  50.200  1.00  0.00           C
ATOM   4367 HG11 ILE A 856      40.690  47.780  50.500  1.00  0.00           H
ATOM   4368 HG12 ILE A 856      41.030  46.020  50.510  1.00  0.00           H
ATOM   4369  CD  ILE A 856      39.100  46.450  51.120  1.00  0.00           C
ATOM   4370  HD1 ILE A 856      39.450  46.800  52.120  1.00  0.00           H
ATOM   4371  HD2 ILE A 856      38.900  45.350  51.110  1.00  0.00           H
ATOM   4372  HD3 ILE A 856      38.200  46.990  50.800  1.00  0.00           H
ATOM   4373  C   ILE A 856      40.820  47.600  46.510  1.00  0.00           C
ATOM   4374  O   ILE A 856      41.450  46.690  45.860  1.00  0.00           O
ATOM   4375  N   PHE A 857      40.020  48.430  45.880  1.00  0.00           N
ATOM   4376  HN  PHE A 857      39.480  49.090  46.380  1.00  0.00           H
ATOM   4377  CA  PHE A 857      39.750  48.170  44.430  1.00  0.00           C
ATOM   4378  HA  PHE A 857      39.400  47.150  44.330  1.00  0.00           H
ATOM   4379  CB  PHE A 857      38.770  49.230  43.920  1.00  0.00           C
ATOM   4380  HB1 PHE A 857      38.540  49.300  42.840  1.00  0.00           H
ATOM   4381  HB2 PHE A 857      38.960  50.200  44.420  1.00  0.00           H
ATOM   4382  CG  PHE A 857      37.450  48.970  44.600  1.00  0.00           C
ATOM   4383  CD1 PHE A 857      36.400  49.870  44.310  1.00  0.00           C
ATOM   4384  HD1 PHE A 857      36.530  50.580  43.500  1.00  0.00           H
ATOM   4385  CE1 PHE A 857      35.120  49.790  44.840  1.00  0.00           C
ATOM   4386  HE1 PHE A 857      34.360  50.520  44.620  1.00  0.00           H
ATOM   4387  CZ  PHE A 857      34.820  48.720  45.660  1.00  0.00           C
ATOM   4388  HZ  PHE A 857      33.930  48.720  46.270  1.00  0.00           H
ATOM   4389  CD2 PHE A 857      37.050  47.800  45.300  1.00  0.00           C
ATOM   4390  HD2 PHE A 857      37.730  46.980  45.430  1.00  0.00           H
ATOM   4391  CE2 PHE A 857      35.750  47.670  45.810  1.00  0.00           C
ATOM   4392  HE2 PHE A 857      35.480  46.780  46.370  1.00  0.00           H
ATOM   4393  C   PHE A 857      40.960  48.350  43.570  1.00  0.00           C
ATOM   4394  O   PHE A 857      41.240  47.550  42.660  1.00  0.00           O
ATOM   4395  N   MET A 858      41.820  49.370  43.820  1.00  0.00           N
ATOM   4396  HN  MET A 858      41.600  49.920  44.620  1.00  0.00           H
ATOM   4397  CA  MET A 858      43.040  49.700  43.020  1.00  0.00           C
ATOM   4398  HA  MET A 858      42.650  49.700  42.030  1.00  0.00           H
ATOM   4399  CB  MET A 858      43.860  50.940  43.370  1.00  0.00           C
ATOM   4400  HB1 MET A 858      43.230  51.700  42.870  1.00  0.00           H
ATOM   4401  HB2 MET A 858      44.860  51.040  42.890  1.00  0.00           H
ATOM   4402  CG  MET A 858      44.060  51.270  44.890  1.00  0.00           C
ATOM   4403  HG1 MET A 858      44.790  50.560  45.330  1.00  0.00           H
ATOM   4404  HG2 MET A 858      43.150  51.260  45.520  1.00  0.00           H
ATOM   4405  SD  MET A 858      44.580  52.960  45.220  1.00  0.00           S
ATOM   4406  CE  MET A 858      43.010  53.800  44.990  1.00  0.00           C
ATOM   4407  HE1 MET A 858      42.560  53.510  44.020  1.00  0.00           H
ATOM   4408  HE2 MET A 858      43.130  54.890  45.050  1.00  0.00           H
ATOM   4409  HE3 MET A 858      42.260  53.340  45.680  1.00  0.00           H
ATOM   4410  C   MET A 858      44.030  48.560  43.020  1.00  0.00           C
ATOM   4411  O   MET A 858      44.560  48.120  41.970  1.00  0.00           O
ATOM   4412  N   ASP A 859      44.280  47.910  44.250  1.00  0.00           N
ATOM   4413  HN  ASP A 859      44.030  48.260  45.150  1.00  0.00           H
ATOM   4414  CA  ASP A 859      45.220  46.810  44.210  1.00  0.00           C
ATOM   4415  HA  ASP A 859      45.980  47.020  43.480  1.00  0.00           H
ATOM   4416  CB  ASP A 859      45.860  46.710  45.610  1.00  0.00           C
ATOM   4417  HB1 ASP A 859      46.420  45.750  45.640  1.00  0.00           H
ATOM   4418  HB2 ASP A 859      45.050  46.650  46.380  1.00  0.00           H
ATOM   4419  CG  ASP A 859      46.790  47.800  45.920  1.00  0.00           C
ATOM   4420  OD1 ASP A 859      47.160  47.880  47.110  1.00  0.00           O
ATOM   4421  OD2 ASP A 859      47.180  48.650  45.060  1.00  0.00           O
ATOM   4422  C   ASP A 859      44.600  45.460  43.750  1.00  0.00           C
ATOM   4423  O   ASP A 859      45.350  44.660  43.230  1.00  0.00           O
ATOM   4424  N   GLN A 860      43.290  45.170  43.860  1.00  0.00           N
ATOM   4425  HN  GLN A 860      42.810  45.790  44.470  1.00  0.00           H
ATOM   4426  CA  GLN A 860      42.540  44.100  43.160  1.00  0.00           C
ATOM   4427  HA  GLN A 860      43.130  43.200  43.340  1.00  0.00           H
ATOM   4428  CB  GLN A 860      41.110  43.920  43.590  1.00  0.00           C
ATOM   4429  HB1 GLN A 860      40.540  43.200  42.970  1.00  0.00           H
ATOM   4430  HB2 GLN A 860      40.590  44.910  43.530  1.00  0.00           H
ATOM   4431  CG  GLN A 860      40.840  43.290  45.000  1.00  0.00           C
ATOM   4432  HG1 GLN A 860      39.780  42.940  45.050  1.00  0.00           H
ATOM   4433  HG2 GLN A 860      41.010  44.210  45.590  1.00  0.00           H
ATOM   4434  CD  GLN A 860      41.870  42.330  45.490  1.00  0.00           C
ATOM   4435  OE1 GLN A 860      42.560  42.440  46.510  1.00  0.00           O
ATOM   4436  NE2 GLN A 860      42.010  41.240  44.720  1.00  0.00           N
ATOM   4437 HE21 GLN A 860      41.500  41.170  43.860  1.00  0.00           H
ATOM   4438 HE22 GLN A 860      42.560  40.510  45.140  1.00  0.00           H
ATOM   4439  C   GLN A 860      42.590  44.190  41.680  1.00  0.00           C
ATOM   4440  O   GLN A 860      42.810  43.220  40.980  1.00  0.00           O
ATOM   4441  N   GLN A 861      42.300  45.440  41.170  1.00  0.00           N
ATOM   4442  HN  GLN A 861      42.060  46.230  41.730  1.00  0.00           H
ATOM   4443  CA  GLN A 861      42.490  45.690  39.730  1.00  0.00           C
ATOM   4444  HA  GLN A 861      41.740  45.070  39.250  1.00  0.00           H
ATOM   4445  CB  GLN A 861      42.000  47.140  39.530  1.00  0.00           C
ATOM   4446  HB1 GLN A 861      42.660  47.910  39.980  1.00  0.00           H
ATOM   4447  HB2 GLN A 861      40.990  47.190  39.990  1.00  0.00           H
ATOM   4448  CG  GLN A 861      41.930  47.690  38.000  1.00  0.00           C
ATOM   4449  HG1 GLN A 861      43.020  47.780  37.810  1.00  0.00           H
ATOM   4450  HG2 GLN A 861      41.420  48.640  37.750  1.00  0.00           H
ATOM   4451  CD  GLN A 861      41.300  46.580  37.130  1.00  0.00           C
ATOM   4452  OE1 GLN A 861      41.940  46.120  36.150  1.00  0.00           O
ATOM   4453  NE2 GLN A 861      40.080  46.140  37.370  1.00  0.00           N
ATOM   4454 HE21 GLN A 861      39.870  45.260  36.950  1.00  0.00           H
ATOM   4455 HE22 GLN A 861      39.560  46.490  38.150  1.00  0.00           H
ATOM   4456  C   GLN A 861      43.770  45.360  39.110  1.00  0.00           C
ATOM   4457  O   GLN A 861      43.950  44.560  38.210  1.00  0.00           O
ATOM   4458  N   ILE A 862      44.800  45.940  39.790  1.00  0.00           N
ATOM   4459  HN  ILE A 862      44.630  46.580  40.540  1.00  0.00           H
ATOM   4460  CA  ILE A 862      46.090  45.820  39.280  1.00  0.00           C
ATOM   4461  HA  ILE A 862      46.020  45.800  38.200  1.00  0.00           H
ATOM   4462  CB  ILE A 862      47.010  46.980  39.800  1.00  0.00           C
ATOM   4463  HB  ILE A 862      46.870  46.950  40.900  1.00  0.00           H
ATOM   4464  CG2 ILE A 862      48.490  46.740  39.380  1.00  0.00           C
ATOM   4465 HG21 ILE A 862      48.950  45.850  39.870  1.00  0.00           H
ATOM   4466 HG22 ILE A 862      49.140  47.580  39.680  1.00  0.00           H
ATOM   4467 HG23 ILE A 862      48.550  46.600  38.280  1.00  0.00           H
ATOM   4468  CG1 ILE A 862      46.470  48.280  39.170  1.00  0.00           C
ATOM   4469 HG11 ILE A 862      47.070  49.100  39.580  1.00  0.00           H
ATOM   4470 HG12 ILE A 862      45.400  48.420  39.420  1.00  0.00           H
ATOM   4471  CD  ILE A 862      46.660  48.270  37.590  1.00  0.00           C
ATOM   4472  HD1 ILE A 862      47.740  48.260  37.330  1.00  0.00           H
ATOM   4473  HD2 ILE A 862      46.280  49.280  37.320  1.00  0.00           H
ATOM   4474  HD3 ILE A 862      46.030  47.490  37.090  1.00  0.00           H
ATOM   4475  C   ILE A 862      46.610  44.390  39.540  1.00  0.00           C
ATOM   4476  O   ILE A 862      47.390  43.870  38.700  1.00  0.00           O
ATOM   4477  N   THR A 863      46.110  43.630  40.550  1.00  0.00           N
ATOM   4478  HN  THR A 863      45.560  44.120  41.220  1.00  0.00           H
ATOM   4479  CA  THR A 863      46.520  42.220  40.730  1.00  0.00           C
ATOM   4480  HA  THR A 863      47.560  42.130  40.480  1.00  0.00           H
ATOM   4481  CB  THR A 863      46.300  41.620  42.130  1.00  0.00           C
ATOM   4482  HB  THR A 863      46.390  40.510  42.160  1.00  0.00           H
ATOM   4483  OG1 THR A 863      45.080  41.860  42.710  1.00  0.00           O
ATOM   4484  HG1 THR A 863      45.160  42.770  43.000  1.00  0.00           H
ATOM   4485  CG2 THR A 863      47.400  42.080  43.140  1.00  0.00           C
ATOM   4486 HG21 THR A 863      47.130  43.120  43.410  1.00  0.00           H
ATOM   4487 HG22 THR A 863      48.360  42.020  42.580  1.00  0.00           H
ATOM   4488 HG23 THR A 863      47.440  41.610  44.130  1.00  0.00           H
ATOM   4489  C   THR A 863      45.860  41.310  39.760  1.00  0.00           C
ATOM   4490  O   THR A 863      46.300  40.170  39.670  1.00  0.00           O
ATOM   4491  N   ALA A 864      44.830  41.730  39.040  1.00  0.00           N
ATOM   4492  HN  ALA A 864      44.530  42.670  39.140  1.00  0.00           H
ATOM   4493  CA  ALA A 864      44.290  41.070  37.830  1.00  0.00           C
ATOM   4494  HA  ALA A 864      44.490  40.010  37.950  1.00  0.00           H
ATOM   4495  CB  ALA A 864      42.790  41.240  37.690  1.00  0.00           C
ATOM   4496  HB1 ALA A 864      42.270  40.940  38.630  1.00  0.00           H
ATOM   4497  HB2 ALA A 864      42.210  40.690  36.920  1.00  0.00           H
ATOM   4498  HB3 ALA A 864      42.480  42.300  37.580  1.00  0.00           H
ATOM   4499  C   ALA A 864      44.980  41.480  36.520  1.00  0.00           C
ATOM   4500  O   ALA A 864      45.260  40.680  35.700  1.00  0.00           O
ATOM   4501  N   VAL A 865      45.390  42.810  36.300  1.00  0.00           N
ATOM   4502  HN  VAL A 865      45.150  43.520  36.960  1.00  0.00           H
ATOM   4503  CA  VAL A 865      46.240  43.270  35.210  1.00  0.00           C
ATOM   4504  HA  VAL A 865      45.770  42.890  34.320  1.00  0.00           H
ATOM   4505  CB  VAL A 865      46.520  44.790  35.150  1.00  0.00           C
ATOM   4506  HB  VAL A 865      47.210  45.140  35.940  1.00  0.00           H
ATOM   4507  CG1 VAL A 865      47.140  45.130  33.720  1.00  0.00           C
ATOM   4508 HG11 VAL A 865      46.580  44.580  32.920  1.00  0.00           H
ATOM   4509 HG12 VAL A 865      48.220  44.890  33.850  1.00  0.00           H
ATOM   4510 HG13 VAL A 865      47.100  46.200  33.440  1.00  0.00           H
ATOM   4511  CG2 VAL A 865      45.170  45.640  35.350  1.00  0.00           C
ATOM   4512 HG21 VAL A 865      44.700  45.430  36.350  1.00  0.00           H
ATOM   4513 HG22 VAL A 865      44.460  45.290  34.580  1.00  0.00           H
ATOM   4514 HG23 VAL A 865      45.510  46.700  35.250  1.00  0.00           H
ATOM   4515  C   VAL A 865      47.610  42.630  35.180  1.00  0.00           C
ATOM   4516  O   VAL A 865      48.170  42.210  34.100  1.00  0.00           O
ATOM   4517  N   ILE A 866      48.310  42.520  36.360  1.00  0.00           N
ATOM   4518  HN  ILE A 866      48.040  42.970  37.210  1.00  0.00           H
ATOM   4519  CA  ILE A 866      49.650  42.090  36.430  1.00  0.00           C
ATOM   4520  HA  ILE A 866      50.130  42.610  35.610  1.00  0.00           H
ATOM   4521  CB  ILE A 866      50.360  42.530  37.720  1.00  0.00           C
ATOM   4522  HB  ILE A 866      51.410  42.250  37.430  1.00  0.00           H
ATOM   4523  CG2 ILE A 866      50.380  44.050  37.880  1.00  0.00           C
ATOM   4524 HG21 ILE A 866      49.340  44.430  37.890  1.00  0.00           H
ATOM   4525 HG22 ILE A 866      50.830  44.530  36.980  1.00  0.00           H
ATOM   4526 HG23 ILE A 866      51.080  44.350  38.700  1.00  0.00           H
ATOM   4527  CG1 ILE A 866      49.910  41.840  38.960  1.00  0.00           C
ATOM   4528 HG11 ILE A 866      50.400  40.850  38.960  1.00  0.00           H
ATOM   4529 HG12 ILE A 866      48.810  41.680  38.970  1.00  0.00           H
ATOM   4530  CD  ILE A 866      50.420  42.540  40.270  1.00  0.00           C
ATOM   4531  HD1 ILE A 866      50.070  41.890  41.100  1.00  0.00           H
ATOM   4532  HD2 ILE A 866      49.850  43.480  40.430  1.00  0.00           H
ATOM   4533  HD3 ILE A 866      51.510  42.740  40.320  1.00  0.00           H
ATOM   4534  C   ILE A 866      49.750  40.600  36.210  1.00  0.00           C
ATOM   4535  O   ILE A 866      50.850  40.120  35.890  1.00  0.00           O
ATOM   4536  N   ILE A 867      48.590  39.850  36.260  1.00  0.00           N
ATOM   4537  HN  ILE A 867      47.690  40.270  36.390  1.00  0.00           H
ATOM   4538  CA  ILE A 867      48.620  38.470  35.790  1.00  0.00           C
ATOM   4539  HA  ILE A 867      49.600  38.030  35.880  1.00  0.00           H
ATOM   4540  CB  ILE A 867      47.570  37.680  36.530  1.00  0.00           C
ATOM   4541  HB  ILE A 867      46.560  38.120  36.530  1.00  0.00           H
ATOM   4542  CG2 ILE A 867      47.500  36.260  35.990  1.00  0.00           C
ATOM   4543 HG21 ILE A 867      47.050  36.300  34.970  1.00  0.00           H
ATOM   4544 HG22 ILE A 867      46.840  35.570  36.540  1.00  0.00           H
ATOM   4545 HG23 ILE A 867      48.550  35.870  35.900  1.00  0.00           H
ATOM   4546  CG1 ILE A 867      47.950  37.610  38.040  1.00  0.00           C
ATOM   4547 HG11 ILE A 867      47.090  37.100  38.530  1.00  0.00           H
ATOM   4548 HG12 ILE A 867      47.870  38.660  38.340  1.00  0.00           H
ATOM   4549  CD  ILE A 867      49.370  37.020  38.440  1.00  0.00           C
ATOM   4550  HD1 ILE A 867      50.100  37.820  38.180  1.00  0.00           H
ATOM   4551  HD2 ILE A 867      49.540  36.070  37.880  1.00  0.00           H
ATOM   4552  HD3 ILE A 867      49.350  36.820  39.530  1.00  0.00           H
ATOM   4553  C   ILE A 867      48.220  38.580  34.270  1.00  0.00           C
ATOM   4554  O   ILE A 867      47.020  38.810  33.950  1.00  0.00           O
ATOM   4555  N   ASN A 868      49.170  38.610  33.370  1.00  0.00           N
ATOM   4556  HN  ASN A 868      50.070  38.290  33.670  1.00  0.00           H
ATOM   4557  CA  ASN A 868      48.890  38.550  31.920  1.00  0.00           C
ATOM   4558  HA  ASN A 868      48.320  39.410  31.600  1.00  0.00           H
ATOM   4559  CB  ASN A 868      50.270  38.510  31.190  1.00  0.00           C
ATOM   4560  HB1 ASN A 868      50.810  37.550  31.350  1.00  0.00           H
ATOM   4561  HB2 ASN A 868      50.850  39.360  31.590  1.00  0.00           H
ATOM   4562  CG  ASN A 868      50.250  38.820  29.670  1.00  0.00           C
ATOM   4563  OD1 ASN A 868      50.650  38.010  28.820  1.00  0.00           O
ATOM   4564  ND2 ASN A 868      49.630  39.920  29.260  1.00  0.00           N
ATOM   4565 HD21 ASN A 868      49.120  40.530  29.860  1.00  0.00           H
ATOM   4566 HD22 ASN A 868      49.480  40.060  28.280  1.00  0.00           H
ATOM   4567  C   ASN A 868      48.120  37.400  31.390  1.00  0.00           C
ATOM   4568  O   ASN A 868      48.320  36.270  31.750  1.00  0.00           O
ATOM   4569  N   ARG A 869      47.140  37.740  30.520  1.00  0.00           N
ATOM   4570  HN  ARG A 869      46.990  38.690  30.240  1.00  0.00           H
ATOM   4571  CA  ARG A 869      46.360  36.780  29.630  1.00  0.00           C
ATOM   4572  HA  ARG A 869      45.910  36.020  30.240  1.00  0.00           H
ATOM   4573  CB  ARG A 869      45.430  37.660  28.720  1.00  0.00           C
ATOM   4574  HB1 ARG A 869      46.120  38.260  28.110  1.00  0.00           H
ATOM   4575  HB2 ARG A 869      44.900  38.420  29.330  1.00  0.00           H
ATOM   4576  CG  ARG A 869      44.340  36.930  27.840  1.00  0.00           C
ATOM   4577  HG1 ARG A 869      43.510  36.690  28.540  1.00  0.00           H
ATOM   4578  HG2 ARG A 869      44.770  35.990  27.410  1.00  0.00           H
ATOM   4579  CD  ARG A 869      43.950  37.790  26.650  1.00  0.00           C
ATOM   4580  HD1 ARG A 869      44.870  37.930  26.040  1.00  0.00           H
ATOM   4581  HD2 ARG A 869      43.450  38.770  26.820  1.00  0.00           H
ATOM   4582  NE  ARG A 869      43.050  36.920  25.790  1.00  0.00           N
ATOM   4583  HE  ARG A 869      43.320  36.350  25.020  1.00  0.00           H
ATOM   4584  CZ  ARG A 869      41.730  36.750  26.060  1.00  0.00           C
ATOM   4585  NH1 ARG A 869      40.970  37.350  26.950  1.00  0.00           N
ATOM   4586 HH11 ARG A 869      40.020  37.040  26.970  1.00  0.00           H
ATOM   4587 HH12 ARG A 869      41.460  37.920  27.610  1.00  0.00           H
ATOM   4588  NH2 ARG A 869      41.130  36.020  25.160  1.00  0.00           N
ATOM   4589 HH21 ARG A 869      41.680  35.690  24.380  1.00  0.00           H
ATOM   4590 HH22 ARG A 869      40.190  36.240  24.930  1.00  0.00           H
ATOM   4591  C   ARG A 869      47.120  35.960  28.620  1.00  0.00           C
ATOM   4592  O   ARG A 869      46.860  34.740  28.440  1.00  0.00           O
ATOM   4593  N   LYS A 870      48.180  36.510  27.950  1.00  0.00           N
ATOM   4594  HN  LYS A 870      48.480  37.420  28.230  1.00  0.00           H
ATOM   4595  CA  LYS A 870      48.890  35.750  26.980  1.00  0.00           C
ATOM   4596  HA  LYS A 870      48.180  35.190  26.400  1.00  0.00           H
ATOM   4597  CB  LYS A 870      49.650  36.750  25.950  1.00  0.00           C
ATOM   4598  HB1 LYS A 870      50.260  36.220  25.180  1.00  0.00           H
ATOM   4599  HB2 LYS A 870      50.420  37.330  26.500  1.00  0.00           H
ATOM   4600  CG  LYS A 870      48.700  37.770  25.280  1.00  0.00           C
ATOM   4601  HG1 LYS A 870      49.100  38.370  24.430  1.00  0.00           H
ATOM   4602  HG2 LYS A 870      48.340  38.550  25.990  1.00  0.00           H
ATOM   4603  CD  LYS A 870      47.400  37.200  24.700  1.00  0.00           C
ATOM   4604  HD1 LYS A 870      46.920  38.020  24.130  1.00  0.00           H
ATOM   4605  HD2 LYS A 870      46.630  36.790  25.380  1.00  0.00           H
ATOM   4606  CE  LYS A 870      47.530  35.990  23.650  1.00  0.00           C
ATOM   4607  HE1 LYS A 870      47.480  35.080  24.280  1.00  0.00           H
ATOM   4608  HE2 LYS A 870      48.430  36.190  23.030  1.00  0.00           H
ATOM   4609  NZ  LYS A 870      46.420  35.920  22.710  1.00  0.00           N
ATOM   4610  HZ1 LYS A 870      45.540  35.660  23.190  1.00  0.00           H
ATOM   4611  HZ2 LYS A 870      46.640  35.160  22.050  1.00  0.00           H
ATOM   4612  HZ3 LYS A 870      46.200  36.800  22.190  1.00  0.00           H
ATOM   4613  C   LYS A 870      49.870  34.760  27.550  1.00  0.00           C
ATOM   4614  O   LYS A 870      49.980  33.620  27.080  1.00  0.00           O
ATOM   4615  N   GLU A 871      50.650  35.130  28.580  1.00  0.00           N
ATOM   4616  HN  GLU A 871      50.770  36.100  28.820  1.00  0.00           H
ATOM   4617  CA  GLU A 871      51.570  34.270  29.200  1.00  0.00           C
ATOM   4618  HA  GLU A 871      52.290  33.850  28.510  1.00  0.00           H
ATOM   4619  CB  GLU A 871      52.280  34.950  30.320  1.00  0.00           C
ATOM   4620  HB1 GLU A 871      52.890  34.220  30.880  1.00  0.00           H
ATOM   4621  HB2 GLU A 871      51.520  35.490  30.920  1.00  0.00           H
ATOM   4622  CG  GLU A 871      53.300  35.900  29.700  1.00  0.00           C
ATOM   4623  HG1 GLU A 871      52.790  36.570  28.990  1.00  0.00           H
ATOM   4624  HG2 GLU A 871      53.930  35.240  29.070  1.00  0.00           H
ATOM   4625  CD  GLU A 871      54.090  36.640  30.830  1.00  0.00           C
ATOM   4626  OE1 GLU A 871      55.160  37.180  30.600  1.00  0.00           O
ATOM   4627  OE2 GLU A 871      53.610  36.680  32.030  1.00  0.00           O
ATOM   4628  C   GLU A 871      51.030  32.950  29.730  1.00  0.00           C
ATOM   4629  O   GLU A 871      51.580  31.870  29.620  1.00  0.00           O
ATOM   4630  N   HSD A 872      49.850  33.120  30.320  1.00  0.00           N
ATOM   4631  HN  HSD A 872      49.400  34.000  30.320  1.00  0.00           H
ATOM   4632  CA  HSD A 872      49.190  32.010  31.060  1.00  0.00           C
ATOM   4633  HA  HSD A 872      49.900  31.200  31.130  1.00  0.00           H
ATOM   4634  CB  HSD A 872      48.610  32.610  32.360  1.00  0.00           C
ATOM   4635  HB1 HSD A 872      47.970  31.870  32.870  1.00  0.00           H
ATOM   4636  HB2 HSD A 872      48.040  33.540  32.160  1.00  0.00           H
ATOM   4637  ND1 HSD A 872      50.500  32.060  33.970  1.00  0.00           N
ATOM   4638  HD1 HSD A 872      50.490  31.060  33.850  1.00  0.00           H
ATOM   4639  CG  HSD A 872      49.730  32.950  33.280  1.00  0.00           C
ATOM   4640  CE1 HSD A 872      51.380  32.810  34.780  1.00  0.00           C
ATOM   4641  HE1 HSD A 872      52.230  32.440  35.350  1.00  0.00           H
ATOM   4642  NE2 HSD A 872      51.260  34.120  34.520  1.00  0.00           N
ATOM   4643  CD2 HSD A 872      50.270  34.190  33.590  1.00  0.00           C
ATOM   4644  HD2 HSD A 872      50.110  35.190  33.210  1.00  0.00           H
ATOM   4645  C   HSD A 872      48.020  31.470  30.260  1.00  0.00           C
ATOM   4646  O   HSD A 872      47.450  30.410  30.570  1.00  0.00           O
ATOM   4647  N   LYS A 873      47.640  32.070  29.130  1.00  0.00           N
ATOM   4648  HN  LYS A 873      47.970  32.980  28.890  1.00  0.00           H
ATOM   4649  CA  LYS A 873      46.780  31.500  28.120  1.00  0.00           C
ATOM   4650  HA  LYS A 873      46.850  32.170  27.270  1.00  0.00           H
ATOM   4651  CB  LYS A 873      47.230  30.070  27.590  1.00  0.00           C
ATOM   4652  HB1 LYS A 873      46.510  29.760  26.810  1.00  0.00           H
ATOM   4653  HB2 LYS A 873      47.000  29.340  28.390  1.00  0.00           H
ATOM   4654  CG  LYS A 873      48.630  30.010  27.110  1.00  0.00           C
ATOM   4655  HG1 LYS A 873      49.170  30.820  27.660  1.00  0.00           H
ATOM   4656  HG2 LYS A 873      48.830  30.310  26.060  1.00  0.00           H
ATOM   4657  CD  LYS A 873      49.330  28.670  27.420  1.00  0.00           C
ATOM   4658  HD1 LYS A 873      50.220  28.630  26.770  1.00  0.00           H
ATOM   4659  HD2 LYS A 873      48.630  27.890  27.040  1.00  0.00           H
ATOM   4660  CE  LYS A 873      49.830  28.370  28.860  1.00  0.00           C
ATOM   4661  HE1 LYS A 873      49.170  28.740  29.680  1.00  0.00           H
ATOM   4662  HE2 LYS A 873      50.850  28.810  28.930  1.00  0.00           H
ATOM   4663  NZ  LYS A 873      50.120  26.910  29.150  1.00  0.00           N
ATOM   4664  HZ1 LYS A 873      49.190  26.450  29.210  1.00  0.00           H
ATOM   4665  HZ2 LYS A 873      50.620  26.820  30.050  1.00  0.00           H
ATOM   4666  HZ3 LYS A 873      50.620  26.400  28.400  1.00  0.00           H
ATOM   4667  C   LYS A 873      45.250  31.550  28.280  1.00  0.00           C
ATOM   4668  O   LYS A 873      44.500  30.620  28.060  1.00  0.00           O
ATOM   4669  N   LEU A 874      44.780  32.690  28.890  1.00  0.00           N
ATOM   4670  HN  LEU A 874      45.420  33.410  29.150  1.00  0.00           H
ATOM   4671  CA  LEU A 874      43.430  32.960  29.410  1.00  0.00           C
ATOM   4672  HA  LEU A 874      43.060  32.100  29.950  1.00  0.00           H
ATOM   4673  CB  LEU A 874      43.370  34.040  30.510  1.00  0.00           C
ATOM   4674  HB1 LEU A 874      42.360  34.040  30.940  1.00  0.00           H
ATOM   4675  HB2 LEU A 874      43.450  35.070  30.090  1.00  0.00           H
ATOM   4676  CG  LEU A 874      44.370  33.920  31.760  1.00  0.00           C
ATOM   4677  HG  LEU A 874      45.390  34.020  31.310  1.00  0.00           H
ATOM   4678  CD1 LEU A 874      44.180  34.940  32.880  1.00  0.00           C
ATOM   4679 HD11 LEU A 874      45.010  34.720  33.590  1.00  0.00           H
ATOM   4680 HD12 LEU A 874      43.270  35.030  33.500  1.00  0.00           H
ATOM   4681 HD13 LEU A 874      44.450  35.970  32.550  1.00  0.00           H
ATOM   4682  CD2 LEU A 874      44.230  32.480  32.430  1.00  0.00           C
ATOM   4683 HD21 LEU A 874      43.200  32.290  32.800  1.00  0.00           H
ATOM   4684 HD22 LEU A 874      45.010  32.410  33.230  1.00  0.00           H
ATOM   4685 HD23 LEU A 874      44.440  31.660  31.710  1.00  0.00           H
ATOM   4686  C   LEU A 874      42.460  33.170  28.230  1.00  0.00           C
ATOM   4687  O   LEU A 874      42.820  33.740  27.190  1.00  0.00           O
ATOM   4688  N   LYS A 875      41.210  32.700  28.350  1.00  0.00           N
ATOM   4689  HN  LYS A 875      40.940  32.080  29.080  1.00  0.00           H
ATOM   4690  CA  LYS A 875      40.290  32.830  27.240  1.00  0.00           C
ATOM   4691  HA  LYS A 875      40.660  33.290  26.330  1.00  0.00           H
ATOM   4692  CB  LYS A 875      39.820  31.410  26.830  1.00  0.00           C
ATOM   4693  HB1 LYS A 875      40.700  30.740  26.900  1.00  0.00           H
ATOM   4694  HB2 LYS A 875      39.400  31.400  25.800  1.00  0.00           H
ATOM   4695  CG  LYS A 875      38.690  30.760  27.700  1.00  0.00           C
ATOM   4696  HG1 LYS A 875      37.760  31.330  27.550  1.00  0.00           H
ATOM   4697  HG2 LYS A 875      38.940  30.710  28.780  1.00  0.00           H
ATOM   4698  CD  LYS A 875      38.380  29.260  27.290  1.00  0.00           C
ATOM   4699  HD1 LYS A 875      39.030  28.620  27.930  1.00  0.00           H
ATOM   4700  HD2 LYS A 875      38.590  29.250  26.200  1.00  0.00           H
ATOM   4701  CE  LYS A 875      36.930  28.870  27.520  1.00  0.00           C
ATOM   4702  HE1 LYS A 875      36.640  28.000  26.880  1.00  0.00           H
ATOM   4703  HE2 LYS A 875      36.380  29.760  27.190  1.00  0.00           H
ATOM   4704  NZ  LYS A 875      36.680  28.520  28.950  1.00  0.00           N
ATOM   4705  HZ1 LYS A 875      37.110  29.340  29.410  1.00  0.00           H
ATOM   4706  HZ2 LYS A 875      37.210  27.670  29.250  1.00  0.00           H
ATOM   4707  HZ3 LYS A 875      35.650  28.530  29.110  1.00  0.00           H
ATOM   4708  C   LYS A 875      39.140  33.760  27.710  1.00  0.00           C
ATOM   4709  O   LYS A 875      38.440  34.300  26.860  1.00  0.00           O
ATOM   4710  N   LYS A 876      39.130  34.060  28.970  1.00  0.00           N
ATOM   4711  HN  LYS A 876      39.720  33.560  29.600  1.00  0.00           H
ATOM   4712  CA  LYS A 876      38.200  35.080  29.500  1.00  0.00           C
ATOM   4713  HA  LYS A 876      37.830  35.660  28.670  1.00  0.00           H
ATOM   4714  CB  LYS A 876      36.970  34.540  30.240  1.00  0.00           C
ATOM   4715  HB1 LYS A 876      36.470  33.840  29.530  1.00  0.00           H
ATOM   4716  HB2 LYS A 876      36.340  35.300  30.760  1.00  0.00           H
ATOM   4717  CG  LYS A 876      37.430  33.670  31.410  1.00  0.00           C
ATOM   4718  HG1 LYS A 876      37.920  34.270  32.210  1.00  0.00           H
ATOM   4719  HG2 LYS A 876      38.090  32.840  31.080  1.00  0.00           H
ATOM   4720  CD  LYS A 876      36.180  33.140  32.180  1.00  0.00           C
ATOM   4721  HD1 LYS A 876      36.630  32.340  32.810  1.00  0.00           H
ATOM   4722  HD2 LYS A 876      35.530  32.610  31.450  1.00  0.00           H
ATOM   4723  CE  LYS A 876      35.590  34.260  33.050  1.00  0.00           C
ATOM   4724  HE1 LYS A 876      35.180  35.160  32.540  1.00  0.00           H
ATOM   4725  HE2 LYS A 876      36.410  34.690  33.670  1.00  0.00           H
ATOM   4726  NZ  LYS A 876      34.560  33.740  33.930  1.00  0.00           N
ATOM   4727  HZ1 LYS A 876      34.920  33.400  34.850  1.00  0.00           H
ATOM   4728  HZ2 LYS A 876      33.990  32.940  33.590  1.00  0.00           H
ATOM   4729  HZ3 LYS A 876      33.870  34.480  34.140  1.00  0.00           H
ATOM   4730  C   LYS A 876      39.180  35.860  30.360  1.00  0.00           C
ATOM   4731  O   LYS A 876      40.200  35.350  30.870  1.00  0.00           O
ATOM   4732  N   GLY A 877      38.860  37.130  30.660  1.00  0.00           N
ATOM   4733  HN  GLY A 877      38.030  37.500  30.240  1.00  0.00           H
ATOM   4734  CA  GLY A 877      39.550  38.120  31.500  1.00  0.00           C
ATOM   4735  HA1 GLY A 877      38.980  39.010  31.700  1.00  0.00           H
ATOM   4736  HA2 GLY A 877      40.510  38.280  31.050  1.00  0.00           H
ATOM   4737  C   GLY A 877      40.090  37.660  32.940  1.00  0.00           C
ATOM   4738  O   GLY A 877      39.360  36.960  33.670  1.00  0.00           O
ATOM   4739  N   ALA A 878      41.280  38.060  33.300  1.00  0.00           N
ATOM   4740  HN  ALA A 878      41.950  38.550  32.750  1.00  0.00           H
ATOM   4741  CA  ALA A 878      41.840  37.610  34.600  1.00  0.00           C
ATOM   4742  HA  ALA A 878      41.700  36.550  34.600  1.00  0.00           H
ATOM   4743  CB  ALA A 878      43.350  37.900  34.760  1.00  0.00           C
ATOM   4744  HB1 ALA A 878      43.610  37.700  35.820  1.00  0.00           H
ATOM   4745  HB2 ALA A 878      43.580  38.970  34.540  1.00  0.00           H
ATOM   4746  HB3 ALA A 878      43.970  37.260  34.100  1.00  0.00           H
ATOM   4747  C   ALA A 878      40.940  38.130  35.780  1.00  0.00           C
ATOM   4748  O   ALA A 878      40.330  39.220  35.650  1.00  0.00           O
ATOM   4749  N   GLY A 879      40.690  37.240  36.730  1.00  0.00           N
ATOM   4750  HN  GLY A 879      41.200  36.380  36.700  1.00  0.00           H
ATOM   4751  CA  GLY A 879      39.400  37.190  37.420  1.00  0.00           C
ATOM   4752  HA1 GLY A 879      39.370  36.180  37.800  1.00  0.00           H
ATOM   4753  HA2 GLY A 879      38.550  37.360  36.770  1.00  0.00           H
ATOM   4754  C   GLY A 879      39.330  38.170  38.550  1.00  0.00           C
ATOM   4755  O   GLY A 879      39.280  37.810  39.750  1.00  0.00           O
ATOM   4756  N   TYR A 880      39.280  39.430  38.240  1.00  0.00           N
ATOM   4757  HN  TYR A 880      39.370  39.630  37.270  1.00  0.00           H
ATOM   4758  CA  TYR A 880      39.230  40.500  39.130  1.00  0.00           C
ATOM   4759  HA  TYR A 880      40.020  40.400  39.860  1.00  0.00           H
ATOM   4760  CB  TYR A 880      39.340  41.720  38.240  1.00  0.00           C
ATOM   4761  HB1 TYR A 880      38.690  41.490  37.370  1.00  0.00           H
ATOM   4762  HB2 TYR A 880      40.410  41.830  37.950  1.00  0.00           H
ATOM   4763  CG  TYR A 880      38.870  42.950  38.850  1.00  0.00           C
ATOM   4764  CD1 TYR A 880      39.520  43.350  39.990  1.00  0.00           C
ATOM   4765  HD1 TYR A 880      40.410  42.870  40.380  1.00  0.00           H
ATOM   4766  CE1 TYR A 880      39.120  44.580  40.660  1.00  0.00           C
ATOM   4767  HE1 TYR A 880      39.570  44.830  41.600  1.00  0.00           H
ATOM   4768  CZ  TYR A 880      38.010  45.320  40.090  1.00  0.00           C
ATOM   4769  OH  TYR A 880      37.740  46.570  40.640  1.00  0.00           O
ATOM   4770  HH  TYR A 880      36.920  46.850  40.210  1.00  0.00           H
ATOM   4771  CD2 TYR A 880      37.830  43.690  38.330  1.00  0.00           C
ATOM   4772  HD2 TYR A 880      37.290  43.310  37.470  1.00  0.00           H
ATOM   4773  CE2 TYR A 880      37.480  44.920  38.880  1.00  0.00           C
ATOM   4774  HE2 TYR A 880      36.660  45.470  38.450  1.00  0.00           H
ATOM   4775  C   TYR A 880      37.960  40.590  39.990  1.00  0.00           C
ATOM   4776  O   TYR A 880      38.070  40.830  41.170  1.00  0.00           O
ATOM   4777  N   HSD A 881      36.800  40.330  39.350  1.00  0.00           N
ATOM   4778  HN  HSD A 881      36.660  40.180  38.380  1.00  0.00           H
ATOM   4779  CA  HSD A 881      35.560  40.340  40.130  1.00  0.00           C
ATOM   4780  HA  HSD A 881      35.570  41.210  40.780  1.00  0.00           H
ATOM   4781  CB  HSD A 881      34.350  40.320  39.190  1.00  0.00           C
ATOM   4782  HB1 HSD A 881      33.380  40.470  39.730  1.00  0.00           H
ATOM   4783  HB2 HSD A 881      34.200  39.350  38.670  1.00  0.00           H
ATOM   4784  ND1 HSD A 881      34.360  42.700  38.220  1.00  0.00           N
ATOM   4785  HD1 HSD A 881      34.530  43.220  39.060  1.00  0.00           H
ATOM   4786  CG  HSD A 881      34.330  41.310  38.060  1.00  0.00           C
ATOM   4787  CE1 HSD A 881      34.350  43.220  36.970  1.00  0.00           C
ATOM   4788  HE1 HSD A 881      34.290  44.290  36.840  1.00  0.00           H
ATOM   4789  NE2 HSD A 881      34.280  42.270  36.050  1.00  0.00           N
ATOM   4790  CD2 HSD A 881      34.230  41.080  36.790  1.00  0.00           C
ATOM   4791  HD2 HSD A 881      34.140  40.130  36.270  1.00  0.00           H
ATOM   4792  C   HSD A 881      35.470  39.120  41.050  1.00  0.00           C
ATOM   4793  O   HSD A 881      34.980  39.370  42.140  1.00  0.00           O
ATOM   4794  N   LEU A 882      35.970  37.870  40.690  1.00  0.00           N
ATOM   4795  HN  LEU A 882      36.440  37.740  39.820  1.00  0.00           H
ATOM   4796  CA  LEU A 882      36.120  36.850  41.640  1.00  0.00           C
ATOM   4797  HA  LEU A 882      35.160  36.690  42.100  1.00  0.00           H
ATOM   4798  CB  LEU A 882      36.470  35.500  40.970  1.00  0.00           C
ATOM   4799  HB1 LEU A 882      37.450  35.610  40.470  1.00  0.00           H
ATOM   4800  HB2 LEU A 882      35.720  35.180  40.210  1.00  0.00           H
ATOM   4801  CG  LEU A 882      36.800  34.300  41.920  1.00  0.00           C
ATOM   4802  HG  LEU A 882      37.670  34.560  42.550  1.00  0.00           H
ATOM   4803  CD1 LEU A 882      35.780  34.030  42.880  1.00  0.00           C
ATOM   4804 HD11 LEU A 882      35.980  33.100  43.450  1.00  0.00           H
ATOM   4805 HD12 LEU A 882      34.910  33.600  42.330  1.00  0.00           H
ATOM   4806 HD13 LEU A 882      35.490  34.740  43.670  1.00  0.00           H
ATOM   4807  CD2 LEU A 882      37.220  33.050  41.100  1.00  0.00           C
ATOM   4808 HD21 LEU A 882      36.270  32.760  40.620  1.00  0.00           H
ATOM   4809 HD22 LEU A 882      37.750  32.250  41.670  1.00  0.00           H
ATOM   4810 HD23 LEU A 882      37.840  33.370  40.250  1.00  0.00           H
ATOM   4811  C   LEU A 882      37.120  37.080  42.690  1.00  0.00           C
ATOM   4812  O   LEU A 882      36.920  36.870  43.860  1.00  0.00           O
ATOM   4813  N   ASP A 883      38.290  37.660  42.320  1.00  0.00           N
ATOM   4814  HN  ASP A 883      38.430  38.000  41.390  1.00  0.00           H
ATOM   4815  CA  ASP A 883      39.350  37.960  43.310  1.00  0.00           C
ATOM   4816  HA  ASP A 883      39.530  37.010  43.830  1.00  0.00           H
ATOM   4817  CB  ASP A 883      40.700  38.410  42.610  1.00  0.00           C
ATOM   4818  HB1 ASP A 883      41.440  38.800  43.340  1.00  0.00           H
ATOM   4819  HB2 ASP A 883      40.170  39.060  41.880  1.00  0.00           H
ATOM   4820  CG  ASP A 883      41.320  37.260  41.880  1.00  0.00           C
ATOM   4821  OD1 ASP A 883      41.040  36.070  41.910  1.00  0.00           O
ATOM   4822  OD2 ASP A 883      42.260  37.730  41.070  1.00  0.00           O
ATOM   4823  HD2 ASP A 883      42.450  38.650  41.270  1.00  0.00           H
ATOM   4824  C   ASP A 883      38.850  38.980  44.320  1.00  0.00           C
ATOM   4825  O   ASP A 883      38.970  38.860  45.500  1.00  0.00           O
ATOM   4826  N   LEU A 884      38.080  39.970  43.880  1.00  0.00           N
ATOM   4827  HN  LEU A 884      37.880  40.130  42.920  1.00  0.00           H
ATOM   4828  CA  LEU A 884      37.510  40.970  44.720  1.00  0.00           C
ATOM   4829  HA  LEU A 884      38.280  41.210  45.420  1.00  0.00           H
ATOM   4830  CB  LEU A 884      36.860  42.110  43.950  1.00  0.00           C
ATOM   4831  HB1 LEU A 884      36.060  41.720  43.290  1.00  0.00           H
ATOM   4832  HB2 LEU A 884      37.580  42.520  43.210  1.00  0.00           H
ATOM   4833  CG  LEU A 884      36.330  43.290  44.760  1.00  0.00           C
ATOM   4834  HG  LEU A 884      35.400  43.060  45.330  1.00  0.00           H
ATOM   4835  CD1 LEU A 884      37.370  43.920  45.650  1.00  0.00           C
ATOM   4836 HD11 LEU A 884      37.720  43.160  46.390  1.00  0.00           H
ATOM   4837 HD12 LEU A 884      36.890  44.680  46.300  1.00  0.00           H
ATOM   4838 HD13 LEU A 884      38.160  44.390  45.050  1.00  0.00           H
ATOM   4839  CD2 LEU A 884      35.870  44.410  43.850  1.00  0.00           C
ATOM   4840 HD21 LEU A 884      36.820  44.960  43.670  1.00  0.00           H
ATOM   4841 HD22 LEU A 884      35.180  45.130  44.340  1.00  0.00           H
ATOM   4842 HD23 LEU A 884      35.460  44.040  42.890  1.00  0.00           H
ATOM   4843  C   LEU A 884      36.440  40.400  45.620  1.00  0.00           C
ATOM   4844  O   LEU A 884      36.360  40.770  46.810  1.00  0.00           O
ATOM   4845  N   LEU A 885      35.600  39.430  45.170  1.00  0.00           N
ATOM   4846  HN  LEU A 885      35.610  39.220  44.200  1.00  0.00           H
ATOM   4847  CA  LEU A 885      34.600  38.720  45.940  1.00  0.00           C
ATOM   4848  HA  LEU A 885      33.930  39.420  46.430  1.00  0.00           H
ATOM   4849  CB  LEU A 885      33.710  37.910  45.000  1.00  0.00           C
ATOM   4850  HB1 LEU A 885      34.420  37.260  44.450  1.00  0.00           H
ATOM   4851  HB2 LEU A 885      33.220  38.570  44.270  1.00  0.00           H
ATOM   4852  CG  LEU A 885      32.730  36.880  45.630  1.00  0.00           C
ATOM   4853  HG  LEU A 885      33.310  36.090  46.160  1.00  0.00           H
ATOM   4854  CD1 LEU A 885      31.810  37.610  46.650  1.00  0.00           C
ATOM   4855 HD11 LEU A 885      31.590  38.680  46.390  1.00  0.00           H
ATOM   4856 HD12 LEU A 885      32.270  37.550  47.660  1.00  0.00           H
ATOM   4857 HD13 LEU A 885      30.830  37.130  46.470  1.00  0.00           H
ATOM   4858  CD2 LEU A 885      31.800  36.350  44.540  1.00  0.00           C
ATOM   4859 HD21 LEU A 885      32.410  35.710  43.860  1.00  0.00           H
ATOM   4860 HD22 LEU A 885      31.330  37.220  44.000  1.00  0.00           H
ATOM   4861 HD23 LEU A 885      31.010  35.660  44.890  1.00  0.00           H
ATOM   4862  C   LEU A 885      35.250  37.960  47.160  1.00  0.00           C
ATOM   4863  O   LEU A 885      34.850  38.080  48.290  1.00  0.00           O
ATOM   4864  N   MET A 886      36.380  37.240  46.900  1.00  0.00           N
ATOM   4865  HN  MET A 886      36.550  37.090  45.930  1.00  0.00           H
ATOM   4866  CA  MET A 886      37.120  36.500  47.890  1.00  0.00           C
ATOM   4867  HA  MET A 886      36.470  35.870  48.470  1.00  0.00           H
ATOM   4868  CB  MET A 886      38.150  35.570  47.210  1.00  0.00           C
ATOM   4869  HB1 MET A 886      38.760  35.060  47.980  1.00  0.00           H
ATOM   4870  HB2 MET A 886      38.870  36.180  46.630  1.00  0.00           H
ATOM   4871  CG  MET A 886      37.570  34.460  46.390  1.00  0.00           C
ATOM   4872  HG1 MET A 886      38.390  33.880  45.900  1.00  0.00           H
ATOM   4873  HG2 MET A 886      36.900  34.880  45.600  1.00  0.00           H
ATOM   4874  SD  MET A 886      36.530  33.330  47.330  1.00  0.00           S
ATOM   4875  CE  MET A 886      35.990  32.280  45.890  1.00  0.00           C
ATOM   4876  HE1 MET A 886      36.830  32.220  45.150  1.00  0.00           H
ATOM   4877  HE2 MET A 886      35.070  32.760  45.500  1.00  0.00           H
ATOM   4878  HE3 MET A 886      35.780  31.220  46.150  1.00  0.00           H
ATOM   4879  C   MET A 886      37.750  37.350  48.980  1.00  0.00           C
ATOM   4880  O   MET A 886      37.730  37.050  50.160  1.00  0.00           O
ATOM   4881  N   VAL A 887      38.420  38.430  48.580  1.00  0.00           N
ATOM   4882  HN  VAL A 887      38.570  38.430  47.600  1.00  0.00           H
ATOM   4883  CA  VAL A 887      38.910  39.550  49.440  1.00  0.00           C
ATOM   4884  HA  VAL A 887      39.480  39.090  50.230  1.00  0.00           H
ATOM   4885  CB  VAL A 887      39.840  40.400  48.570  1.00  0.00           C
ATOM   4886  HB  VAL A 887      39.500  40.300  47.510  1.00  0.00           H
ATOM   4887  CG1 VAL A 887      40.040  41.900  48.950  1.00  0.00           C
ATOM   4888 HG11 VAL A 887      40.520  41.980  49.940  1.00  0.00           H
ATOM   4889 HG12 VAL A 887      39.090  42.480  48.870  1.00  0.00           H
ATOM   4890 HG13 VAL A 887      40.740  42.440  48.280  1.00  0.00           H
ATOM   4891  CG2 VAL A 887      41.190  39.730  48.710  1.00  0.00           C
ATOM   4892 HG21 VAL A 887      41.930  40.310  48.120  1.00  0.00           H
ATOM   4893 HG22 VAL A 887      41.090  38.670  48.360  1.00  0.00           H
ATOM   4894 HG23 VAL A 887      41.540  39.710  49.760  1.00  0.00           H
ATOM   4895  C   VAL A 887      37.890  40.360  50.250  1.00  0.00           C
ATOM   4896  O   VAL A 887      38.130  40.690  51.400  1.00  0.00           O
ATOM   4897  N   GLY A 888      36.730  40.570  49.650  1.00  0.00           N
ATOM   4898  HN  GLY A 888      36.440  40.320  48.730  1.00  0.00           H
ATOM   4899  CA  GLY A 888      35.570  40.960  50.380  1.00  0.00           C
ATOM   4900  HA1 GLY A 888      34.870  41.180  49.590  1.00  0.00           H
ATOM   4901  HA2 GLY A 888      35.830  41.860  50.930  1.00  0.00           H
ATOM   4902  C   GLY A 888      34.940  40.100  51.410  1.00  0.00           C
ATOM   4903  O   GLY A 888      34.800  40.620  52.560  1.00  0.00           O
ATOM   4904  N   VAL A 889      34.510  38.830  51.040  1.00  0.00           N
ATOM   4905  HN  VAL A 889      34.640  38.490  50.110  1.00  0.00           H
ATOM   4906  CA  VAL A 889      33.960  37.900  51.990  1.00  0.00           C
ATOM   4907  HA  VAL A 889      33.010  38.280  52.350  1.00  0.00           H
ATOM   4908  CB  VAL A 889      33.690  36.550  51.210  1.00  0.00           C
ATOM   4909  HB  VAL A 889      34.490  36.380  50.450  1.00  0.00           H
ATOM   4910  CG1 VAL A 889      33.720  35.360  52.150  1.00  0.00           C
ATOM   4911 HG11 VAL A 889      33.340  34.500  51.550  1.00  0.00           H
ATOM   4912 HG12 VAL A 889      33.000  35.570  52.970  1.00  0.00           H
ATOM   4913 HG13 VAL A 889      34.710  35.080  52.590  1.00  0.00           H
ATOM   4914  CG2 VAL A 889      32.330  36.840  50.480  1.00  0.00           C
ATOM   4915 HG21 VAL A 889      31.520  36.710  51.240  1.00  0.00           H
ATOM   4916 HG22 VAL A 889      32.110  36.060  49.700  1.00  0.00           H
ATOM   4917 HG23 VAL A 889      32.320  37.770  49.880  1.00  0.00           H
ATOM   4918  C   VAL A 889      34.790  37.670  53.220  1.00  0.00           C
ATOM   4919  O   VAL A 889      34.330  37.830  54.330  1.00  0.00           O
ATOM   4920  N   MET A 890      36.100  37.440  53.040  1.00  0.00           N
ATOM   4921  HN  MET A 890      36.540  37.360  52.150  1.00  0.00           H
ATOM   4922  CA  MET A 890      36.940  37.060  54.100  1.00  0.00           C
ATOM   4923  HA  MET A 890      36.370  36.490  54.820  1.00  0.00           H
ATOM   4924  CB  MET A 890      38.210  36.300  53.660  1.00  0.00           C
ATOM   4925  HB1 MET A 890      38.850  36.120  54.550  1.00  0.00           H
ATOM   4926  HB2 MET A 890      38.820  37.010  53.050  1.00  0.00           H
ATOM   4927  CG  MET A 890      38.080  34.930  52.990  1.00  0.00           C
ATOM   4928  HG1 MET A 890      39.110  34.630  52.680  1.00  0.00           H
ATOM   4929  HG2 MET A 890      37.380  35.050  52.140  1.00  0.00           H
ATOM   4930  SD  MET A 890      37.310  33.690  54.020  1.00  0.00           S
ATOM   4931  CE  MET A 890      38.530  33.600  55.370  1.00  0.00           C
ATOM   4932  HE1 MET A 890      38.660  32.590  55.790  1.00  0.00           H
ATOM   4933  HE2 MET A 890      38.330  34.340  56.170  1.00  0.00           H
ATOM   4934  HE3 MET A 890      39.480  34.050  55.010  1.00  0.00           H
ATOM   4935  C   MET A 890      37.260  38.220  55.000  1.00  0.00           C
ATOM   4936  O   MET A 890      37.510  37.990  56.160  1.00  0.00           O
ATOM   4937  N   LEU A 891      37.180  39.440  54.480  1.00  0.00           N
ATOM   4938  HN  LEU A 891      37.130  39.580  53.490  1.00  0.00           H
ATOM   4939  CA  LEU A 891      37.340  40.630  55.390  1.00  0.00           C
ATOM   4940  HA  LEU A 891      38.160  40.380  56.040  1.00  0.00           H
ATOM   4941  CB  LEU A 891      37.620  41.910  54.590  1.00  0.00           C
ATOM   4942  HB1 LEU A 891      38.250  41.590  53.740  1.00  0.00           H
ATOM   4943  HB2 LEU A 891      38.380  42.550  55.090  1.00  0.00           H
ATOM   4944  CG  LEU A 891      36.500  42.890  54.180  1.00  0.00           C
ATOM   4945  HG  LEU A 891      35.550  42.360  53.970  1.00  0.00           H
ATOM   4946  CD1 LEU A 891      36.200  43.900  55.280  1.00  0.00           C
ATOM   4947 HD11 LEU A 891      35.760  44.850  54.910  1.00  0.00           H
ATOM   4948 HD12 LEU A 891      37.190  44.160  55.730  1.00  0.00           H
ATOM   4949 HD13 LEU A 891      35.510  43.550  56.070  1.00  0.00           H
ATOM   4950  CD2 LEU A 891      36.750  43.640  52.840  1.00  0.00           C
ATOM   4951 HD21 LEU A 891      37.610  44.340  52.850  1.00  0.00           H
ATOM   4952 HD22 LEU A 891      35.830  44.220  52.610  1.00  0.00           H
ATOM   4953 HD23 LEU A 891      36.950  42.880  52.070  1.00  0.00           H
ATOM   4954  C   LEU A 891      36.060  40.890  56.160  1.00  0.00           C
ATOM   4955  O   LEU A 891      36.030  41.450  57.220  1.00  0.00           O
ATOM   4956  N   GLY A 892      34.840  40.400  55.660  1.00  0.00           N
ATOM   4957  HN  GLY A 892      35.040  39.940  54.800  1.00  0.00           H
ATOM   4958  CA  GLY A 892      33.660  40.160  56.430  1.00  0.00           C
ATOM   4959  HA1 GLY A 892      32.880  39.730  55.810  1.00  0.00           H
ATOM   4960  HA2 GLY A 892      33.360  41.120  56.800  1.00  0.00           H
ATOM   4961  C   GLY A 892      33.820  39.290  57.670  1.00  0.00           C
ATOM   4962  O   GLY A 892      33.560  39.650  58.810  1.00  0.00           O
ATOM   4963  N   VAL A 893      34.390  38.150  57.470  1.00  0.00           N
ATOM   4964  HN  VAL A 893      34.530  37.890  56.520  1.00  0.00           H
ATOM   4965  CA  VAL A 893      34.610  37.140  58.470  1.00  0.00           C
ATOM   4966  HA  VAL A 893      33.670  36.970  58.980  1.00  0.00           H
ATOM   4967  CB  VAL A 893      35.120  35.860  57.810  1.00  0.00           C
ATOM   4968  HB  VAL A 893      36.090  36.130  57.330  1.00  0.00           H
ATOM   4969  CG1 VAL A 893      35.610  34.800  58.780  1.00  0.00           C
ATOM   4970 HG11 VAL A 893      36.470  35.100  59.430  1.00  0.00           H
ATOM   4971 HG12 VAL A 893      35.770  33.790  58.330  1.00  0.00           H
ATOM   4972 HG13 VAL A 893      34.830  34.560  59.540  1.00  0.00           H
ATOM   4973  CG2 VAL A 893      34.140  35.280  56.780  1.00  0.00           C
ATOM   4974 HG21 VAL A 893      33.160  35.210  57.290  1.00  0.00           H
ATOM   4975 HG22 VAL A 893      34.440  34.240  56.540  1.00  0.00           H
ATOM   4976 HG23 VAL A 893      33.970  36.020  55.960  1.00  0.00           H
ATOM   4977  C   VAL A 893      35.690  37.580  59.520  1.00  0.00           C
ATOM   4978  O   VAL A 893      35.490  37.490  60.730  1.00  0.00           O
ATOM   4979  N   CYS A 894      36.800  38.200  59.050  1.00  0.00           N
ATOM   4980  HN  CYS A 894      37.050  38.080  58.090  1.00  0.00           H
ATOM   4981  CA  CYS A 894      37.690  38.920  59.870  1.00  0.00           C
ATOM   4982  HA  CYS A 894      38.130  38.170  60.500  1.00  0.00           H
ATOM   4983  CB  CYS A 894      38.840  39.530  58.960  1.00  0.00           C
ATOM   4984  HB1 CYS A 894      39.370  40.340  59.520  1.00  0.00           H
ATOM   4985  HB2 CYS A 894      38.420  39.990  58.030  1.00  0.00           H
ATOM   4986  SG  CYS A 894      40.170  38.230  58.650  1.00  0.00           S
ATOM   4987  HG1 CYS A 894      39.570  37.500  57.730  1.00  0.00           H
ATOM   4988  C   CYS A 894      37.200  40.020  60.690  1.00  0.00           C
ATOM   4989  O   CYS A 894      37.460  40.030  61.930  1.00  0.00           O
ATOM   4990  N   SER A 895      36.330  40.860  60.120  1.00  0.00           N
ATOM   4991  HN  SER A 895      36.160  40.810  59.140  1.00  0.00           H
ATOM   4992  CA  SER A 895      35.560  41.900  60.800  1.00  0.00           C
ATOM   4993  HA  SER A 895      36.230  42.600  61.280  1.00  0.00           H
ATOM   4994  CB  SER A 895      34.690  42.800  59.960  1.00  0.00           C
ATOM   4995  HB1 SER A 895      34.110  43.450  60.650  1.00  0.00           H
ATOM   4996  HB2 SER A 895      34.020  42.150  59.360  1.00  0.00           H
ATOM   4997  OG  SER A 895      35.470  43.550  59.030  1.00  0.00           O
ATOM   4998  HG1 SER A 895      35.930  42.880  58.520  1.00  0.00           H
ATOM   4999  C   SER A 895      34.730  41.370  61.960  1.00  0.00           C
ATOM   5000  O   SER A 895      34.700  41.940  63.030  1.00  0.00           O
ATOM   5001  N   VAL A 896      33.960  40.290  61.730  1.00  0.00           N
ATOM   5002  HN  VAL A 896      33.860  39.840  60.840  1.00  0.00           H
ATOM   5003  CA  VAL A 896      33.110  39.770  62.790  1.00  0.00           C
ATOM   5004  HA  VAL A 896      32.710  40.670  63.220  1.00  0.00           H
ATOM   5005  CB  VAL A 896      31.920  38.850  62.510  1.00  0.00           C
ATOM   5006  HB  VAL A 896      31.220  39.500  61.940  1.00  0.00           H
ATOM   5007  CG1 VAL A 896      32.390  37.650  61.700  1.00  0.00           C
ATOM   5008 HG11 VAL A 896      32.770  37.980  60.710  1.00  0.00           H
ATOM   5009 HG12 VAL A 896      31.490  37.040  61.560  1.00  0.00           H
ATOM   5010 HG13 VAL A 896      33.150  37.100  62.300  1.00  0.00           H
ATOM   5011  CG2 VAL A 896      31.180  38.420  63.760  1.00  0.00           C
ATOM   5012 HG21 VAL A 896      31.000  39.360  64.320  1.00  0.00           H
ATOM   5013 HG22 VAL A 896      31.810  37.720  64.340  1.00  0.00           H
ATOM   5014 HG23 VAL A 896      30.220  37.890  63.580  1.00  0.00           H
ATOM   5015  C   VAL A 896      33.970  39.140  63.990  1.00  0.00           C
ATOM   5016  O   VAL A 896      33.710  39.380  65.150  1.00  0.00           O
ATOM   5017  N   MET A 897      35.010  38.400  63.640  1.00  0.00           N
ATOM   5018  HN  MET A 897      35.210  38.310  62.660  1.00  0.00           H
ATOM   5019  CA  MET A 897      36.000  37.820  64.540  1.00  0.00           C
ATOM   5020  HA  MET A 897      35.480  37.260  65.300  1.00  0.00           H
ATOM   5021  CB  MET A 897      37.090  37.010  63.840  1.00  0.00           C
ATOM   5022  HB1 MET A 897      37.830  36.620  64.560  1.00  0.00           H
ATOM   5023  HB2 MET A 897      37.610  37.630  63.080  1.00  0.00           H
ATOM   5024  CG  MET A 897      36.570  35.720  63.250  1.00  0.00           C
ATOM   5025  HG1 MET A 897      35.640  35.790  62.660  1.00  0.00           H
ATOM   5026  HG2 MET A 897      36.300  35.010  64.070  1.00  0.00           H
ATOM   5027  SD  MET A 897      37.760  34.970  62.180  1.00  0.00           S
ATOM   5028  CE  MET A 897      39.080  34.500  63.360  1.00  0.00           C
ATOM   5029  HE1 MET A 897      38.610  34.160  64.310  1.00  0.00           H
ATOM   5030  HE2 MET A 897      39.670  35.440  63.460  1.00  0.00           H
ATOM   5031  HE3 MET A 897      39.700  33.690  62.920  1.00  0.00           H
ATOM   5032  C   MET A 897      36.690  38.880  65.370  1.00  0.00           C
ATOM   5033  O   MET A 897      36.910  38.650  66.580  1.00  0.00           O
ATOM   5034  N   GLY A 898      37.070  40.010  64.760  1.00  0.00           N
ATOM   5035  HN  GLY A 898      36.880  39.980  63.780  1.00  0.00           H
ATOM   5036  CA  GLY A 898      37.810  41.160  65.190  1.00  0.00           C
ATOM   5037  HA1 GLY A 898      37.690  41.380  66.240  1.00  0.00           H
ATOM   5038  HA2 GLY A 898      37.400  41.900  64.530  1.00  0.00           H
ATOM   5039  C   GLY A 898      39.350  41.040  64.880  1.00  0.00           C
ATOM   5040  O   GLY A 898      40.220  40.910  65.710  1.00  0.00           O
ATOM   5041  N   LEU A 899      39.600  41.040  63.530  1.00  0.00           N
ATOM   5042  HN  LEU A 899      38.830  41.080  62.910  1.00  0.00           H
ATOM   5043  CA  LEU A 899      40.900  41.130  62.910  1.00  0.00           C
ATOM   5044  HA  LEU A 899      41.610  41.440  63.670  1.00  0.00           H
ATOM   5045  CB  LEU A 899      41.230  39.840  62.150  1.00  0.00           C
ATOM   5046  HB1 LEU A 899      42.100  39.970  61.470  1.00  0.00           H
ATOM   5047  HB2 LEU A 899      40.360  39.640  61.480  1.00  0.00           H
ATOM   5048  CG  LEU A 899      41.590  38.730  63.090  1.00  0.00           C
ATOM   5049  HG  LEU A 899      40.930  38.750  63.990  1.00  0.00           H
ATOM   5050  CD1 LEU A 899      41.320  37.390  62.360  1.00  0.00           C
ATOM   5051 HD11 LEU A 899      40.240  37.360  62.150  1.00  0.00           H
ATOM   5052 HD12 LEU A 899      41.590  36.520  62.980  1.00  0.00           H
ATOM   5053 HD13 LEU A 899      41.850  37.270  61.390  1.00  0.00           H
ATOM   5054  CD2 LEU A 899      43.010  38.780  63.650  1.00  0.00           C
ATOM   5055 HD21 LEU A 899      43.040  38.190  64.590  1.00  0.00           H
ATOM   5056 HD22 LEU A 899      43.330  39.760  64.070  1.00  0.00           H
ATOM   5057 HD23 LEU A 899      43.730  38.320  62.940  1.00  0.00           H
ATOM   5058  C   LEU A 899      40.870  42.220  61.840  1.00  0.00           C
ATOM   5059  O   LEU A 899      39.900  42.280  61.080  1.00  0.00           O
ATOM   5060  N   PRO A 900      41.880  43.080  61.690  1.00  0.00           N
[truncated: 7,490,634 more chars]
