# Supplementary material for: CryoEM and computational modeling structural insights into the pH regulator NBCn1
Source: Nat Commun. 2025 Nov 11;16:9932. doi: 10.1038/s41467-025-64868-z (PMC12606367; doi:10.1038/s41467-025-64868-z)
Supplement: Supplementary file 8 — Supplementary Data 6 [file 41467_2025_64868_MOESM8_ESM.zip › 1us_unrestr_MD_OF_IF_transition_apoNBCn1/transition_rep2_traj11_first.pdb]

REMARK    GENERATED BY TRJCONV
TITLE     Title t=   0.00000 step= 0
REMARK    THIS IS A SIMULATION BOX
CRYST1   95.941   95.941  105.250  90.00  90.00  90.00 P 1           1
MODEL        1
ATOM      1  N   LEU A 585      29.850  42.250  39.060  1.00  0.00           N
ATOM      2  HT1 LEU A 585      29.280  42.240  38.190  1.00  0.00           H
ATOM      3  HT2 LEU A 585      30.830  42.240  38.730  1.00  0.00           H
ATOM      4  HT3 LEU A 585      29.700  43.150  39.570  1.00  0.00           H
ATOM      5  CA  LEU A 585      29.730  41.150  40.070  1.00  0.00           C
ATOM      6  HA  LEU A 585      30.640  41.240  40.640  1.00  0.00           H
ATOM      7  CB  LEU A 585      28.590  41.320  41.070  1.00  0.00           C
ATOM      8  HB1 LEU A 585      27.630  41.540  40.560  1.00  0.00           H
ATOM      9  HB2 LEU A 585      28.840  42.130  41.790  1.00  0.00           H
ATOM     10  CG  LEU A 585      28.260  40.100  41.970  1.00  0.00           C
ATOM     11  HG  LEU A 585      27.780  39.370  41.300  1.00  0.00           H
ATOM     12  CD1 LEU A 585      29.480  39.560  42.780  1.00  0.00           C
ATOM     13 HD11 LEU A 585      29.790  40.330  43.510  1.00  0.00           H
ATOM     14 HD12 LEU A 585      30.300  39.200  42.110  1.00  0.00           H
ATOM     15 HD13 LEU A 585      29.090  38.620  43.210  1.00  0.00           H
ATOM     16  CD2 LEU A 585      27.230  40.590  42.960  1.00  0.00           C
ATOM     17 HD21 LEU A 585      27.610  41.440  43.550  1.00  0.00           H
ATOM     18 HD22 LEU A 585      26.910  39.810  43.700  1.00  0.00           H
ATOM     19 HD23 LEU A 585      26.300  40.950  42.470  1.00  0.00           H
ATOM     20  C   LEU A 585      29.790  39.780  39.520  1.00  0.00           C
ATOM     21  O   LEU A 585      30.890  39.190  39.610  1.00  0.00           O
ATOM     22  N   ILE A 586      28.770  39.270  38.780  1.00  0.00           N
ATOM     23  HN  ILE A 586      28.040  39.890  38.490  1.00  0.00           H
ATOM     24  CA  ILE A 586      28.750  37.890  38.310  1.00  0.00           C
ATOM     25  HA  ILE A 586      29.070  37.280  39.130  1.00  0.00           H
ATOM     26  CB  ILE A 586      27.320  37.510  37.890  1.00  0.00           C
ATOM     27  HB  ILE A 586      27.020  38.100  36.990  1.00  0.00           H
ATOM     28  CG2 ILE A 586      27.190  36.080  37.480  1.00  0.00           C
ATOM     29 HG21 ILE A 586      27.700  35.430  38.230  1.00  0.00           H
ATOM     30 HG22 ILE A 586      27.640  35.900  36.490  1.00  0.00           H
ATOM     31 HG23 ILE A 586      26.110  35.870  37.340  1.00  0.00           H
ATOM     32  CG1 ILE A 586      26.260  37.730  39.000  1.00  0.00           C
ATOM     33 HG11 ILE A 586      25.220  37.570  38.630  1.00  0.00           H
ATOM     34 HG12 ILE A 586      26.260  38.790  39.310  1.00  0.00           H
ATOM     35  CD  ILE A 586      26.490  36.930  40.270  1.00  0.00           C
ATOM     36  HD1 ILE A 586      27.530  37.100  40.610  1.00  0.00           H
ATOM     37  HD2 ILE A 586      26.180  35.880  40.080  1.00  0.00           H
ATOM     38  HD3 ILE A 586      25.840  37.290  41.090  1.00  0.00           H
ATOM     39  C   ILE A 586      29.730  37.670  37.140  1.00  0.00           C
ATOM     40  O   ILE A 586      30.300  36.610  37.060  1.00  0.00           O
ATOM     41  N   LEU A 587      30.030  38.710  36.350  1.00  0.00           N
ATOM     42  HN  LEU A 587      29.570  39.580  36.510  1.00  0.00           H
ATOM     43  CA  LEU A 587      30.950  38.600  35.220  1.00  0.00           C
ATOM     44  HA  LEU A 587      30.700  37.780  34.590  1.00  0.00           H
ATOM     45  CB  LEU A 587      30.740  39.790  34.180  1.00  0.00           C
ATOM     46  HB1 LEU A 587      31.360  39.550  33.280  1.00  0.00           H
ATOM     47  HB2 LEU A 587      31.120  40.710  34.660  1.00  0.00           H
ATOM     48  CG  LEU A 587      29.400  40.010  33.460  1.00  0.00           C
ATOM     49  HG  LEU A 587      28.640  40.250  34.240  1.00  0.00           H
ATOM     50  CD1 LEU A 587      29.450  41.060  32.370  1.00  0.00           C
ATOM     51 HD11 LEU A 587      28.510  41.060  31.770  1.00  0.00           H
ATOM     52 HD12 LEU A 587      30.220  40.670  31.660  1.00  0.00           H
ATOM     53 HD13 LEU A 587      29.880  42.040  32.650  1.00  0.00           H
ATOM     54  CD2 LEU A 587      28.960  38.680  32.740  1.00  0.00           C
ATOM     55 HD21 LEU A 587      27.930  38.890  32.410  1.00  0.00           H
ATOM     56 HD22 LEU A 587      29.140  37.800  33.390  1.00  0.00           H
ATOM     57 HD23 LEU A 587      29.620  38.680  31.840  1.00  0.00           H
ATOM     58  C   LEU A 587      32.330  38.460  35.750  1.00  0.00           C
ATOM     59  O   LEU A 587      33.130  37.670  35.290  1.00  0.00           O
ATOM     60  N   ASP A 588      32.630  39.190  36.840  1.00  0.00           N
ATOM     61  HN  ASP A 588      31.950  39.780  37.250  1.00  0.00           H
ATOM     62  CA  ASP A 588      33.910  39.140  37.610  1.00  0.00           C
ATOM     63  HA  ASP A 588      34.640  39.520  36.900  1.00  0.00           H
ATOM     64  CB  ASP A 588      33.900  40.070  38.840  1.00  0.00           C
ATOM     65  HB1 ASP A 588      34.910  40.210  39.280  1.00  0.00           H
ATOM     66  HB2 ASP A 588      33.120  39.730  39.570  1.00  0.00           H
ATOM     67  CG  ASP A 588      33.460  41.510  38.500  1.00  0.00           C
ATOM     68  OD1 ASP A 588      34.140  42.270  37.750  1.00  0.00           O
ATOM     69  OD2 ASP A 588      32.430  41.920  39.000  1.00  0.00           O
ATOM     70  C   ASP A 588      34.280  37.760  38.130  1.00  0.00           C
ATOM     71  O   ASP A 588      35.380  37.210  38.150  1.00  0.00           O
ATOM     72  N   ILE A 589      33.290  37.100  38.760  1.00  0.00           N
ATOM     73  HN  ILE A 589      32.380  37.520  38.870  1.00  0.00           H
ATOM     74  CA  ILE A 589      33.320  35.680  39.240  1.00  0.00           C
ATOM     75  HA  ILE A 589      34.090  35.440  39.950  1.00  0.00           H
ATOM     76  CB  ILE A 589      31.970  35.290  39.930  1.00  0.00           C
ATOM     77  HB  ILE A 589      31.240  35.800  39.280  1.00  0.00           H
ATOM     78  CG2 ILE A 589      31.880  33.730  40.100  1.00  0.00           C
ATOM     79 HG21 ILE A 589      31.190  33.410  40.920  1.00  0.00           H
ATOM     80 HG22 ILE A 589      32.850  33.330  40.450  1.00  0.00           H
ATOM     81 HG23 ILE A 589      31.690  33.220  39.130  1.00  0.00           H
ATOM     82  CG1 ILE A 589      31.810  36.070  41.280  1.00  0.00           C
ATOM     83 HG11 ILE A 589      32.010  37.100  40.930  1.00  0.00           H
ATOM     84 HG12 ILE A 589      32.650  35.760  41.930  1.00  0.00           H
ATOM     85  CD  ILE A 589      30.430  35.930  41.970  1.00  0.00           C
ATOM     86  HD1 ILE A 589      30.180  36.700  42.750  1.00  0.00           H
ATOM     87  HD2 ILE A 589      30.380  34.970  42.540  1.00  0.00           H
ATOM     88  HD3 ILE A 589      29.570  35.900  41.280  1.00  0.00           H
ATOM     89  C   ILE A 589      33.560  34.760  38.050  1.00  0.00           C
ATOM     90  O   ILE A 589      34.560  34.060  37.970  1.00  0.00           O
ATOM     91  N   LYS A 590      32.750  34.780  36.910  1.00  0.00           N
ATOM     92  HN  LYS A 590      32.000  35.440  36.870  1.00  0.00           H
ATOM     93  CA  LYS A 590      32.890  33.930  35.710  1.00  0.00           C
ATOM     94  HA  LYS A 590      32.760  32.910  36.050  1.00  0.00           H
ATOM     95  CB  LYS A 590      31.740  34.160  34.680  1.00  0.00           C
ATOM     96  HB1 LYS A 590      31.940  33.650  33.700  1.00  0.00           H
ATOM     97  HB2 LYS A 590      31.750  35.250  34.440  1.00  0.00           H
ATOM     98  CG  LYS A 590      30.460  33.530  35.120  1.00  0.00           C
ATOM     99  HG1 LYS A 590      30.200  33.810  36.160  1.00  0.00           H
ATOM    100  HG2 LYS A 590      30.520  32.430  35.250  1.00  0.00           H
ATOM    101  CD  LYS A 590      29.260  33.910  34.240  1.00  0.00           C
ATOM    102  HD1 LYS A 590      29.510  34.920  33.870  1.00  0.00           H
ATOM    103  HD2 LYS A 590      28.410  33.990  34.940  1.00  0.00           H
ATOM    104  CE  LYS A 590      28.870  32.910  33.180  1.00  0.00           C
ATOM    105  HE1 LYS A 590      28.350  32.010  33.590  1.00  0.00           H
ATOM    106  HE2 LYS A 590      29.730  32.650  32.520  1.00  0.00           H
ATOM    107  NZ  LYS A 590      27.890  33.600  32.250  1.00  0.00           N
ATOM    108  HZ1 LYS A 590      28.470  34.330  31.790  1.00  0.00           H
ATOM    109  HZ2 LYS A 590      27.160  34.140  32.760  1.00  0.00           H
ATOM    110  HZ3 LYS A 590      27.440  32.950  31.570  1.00  0.00           H
ATOM    111  C   LYS A 590      34.230  33.990  35.010  1.00  0.00           C
ATOM    112  O   LYS A 590      34.920  33.050  34.630  1.00  0.00           O
ATOM    113  N   ARG A 591      34.850  35.210  34.820  1.00  0.00           N
ATOM    114  HN  ARG A 591      34.340  35.970  35.210  1.00  0.00           H
ATOM    115  CA  ARG A 591      36.210  35.450  34.320  1.00  0.00           C
ATOM    116  HA  ARG A 591      36.170  34.830  33.440  1.00  0.00           H
ATOM    117  CB  ARG A 591      36.460  36.910  34.000  1.00  0.00           C
ATOM    118  HB1 ARG A 591      37.550  37.090  33.840  1.00  0.00           H
ATOM    119  HB2 ARG A 591      36.410  37.500  34.930  1.00  0.00           H
ATOM    120  CG  ARG A 591      35.730  37.670  32.820  1.00  0.00           C
ATOM    121  HG1 ARG A 591      36.140  38.700  32.730  1.00  0.00           H
ATOM    122  HG2 ARG A 591      34.650  37.800  33.070  1.00  0.00           H
ATOM    123  CD  ARG A 591      35.910  36.930  31.510  1.00  0.00           C
ATOM    124  HD1 ARG A 591      35.270  36.020  31.530  1.00  0.00           H
ATOM    125  HD2 ARG A 591      36.950  36.680  31.240  1.00  0.00           H
ATOM    126  NE  ARG A 591      35.460  37.930  30.540  1.00  0.00           N
ATOM    127  HE  ARG A 591      34.880  38.670  30.880  1.00  0.00           H
ATOM    128  CZ  ARG A 591      35.630  37.850  29.190  1.00  0.00           C
ATOM    129  NH1 ARG A 591      36.190  36.820  28.610  1.00  0.00           N
ATOM    130 HH11 ARG A 591      36.450  36.800  27.640  1.00  0.00           H
ATOM    131 HH12 ARG A 591      36.710  36.190  29.190  1.00  0.00           H
ATOM    132  NH2 ARG A 591      35.030  38.820  28.540  1.00  0.00           N
ATOM    133 HH21 ARG A 591      34.400  39.450  28.990  1.00  0.00           H
ATOM    134 HH22 ARG A 591      35.050  38.850  27.540  1.00  0.00           H
ATOM    135  C   ARG A 591      37.290  34.850  35.250  1.00  0.00           C
ATOM    136  O   ARG A 591      38.170  34.200  34.730  1.00  0.00           O
ATOM    137  N   LYS A 592      37.130  34.980  36.570  1.00  0.00           N
ATOM    138  HN  LYS A 592      36.290  35.290  37.030  1.00  0.00           H
ATOM    139  CA  LYS A 592      38.110  34.410  37.480  1.00  0.00           C
ATOM    140  HA  LYS A 592      39.080  34.680  37.090  1.00  0.00           H
ATOM    141  CB  LYS A 592      38.030  35.000  38.880  1.00  0.00           C
ATOM    142  HB1 LYS A 592      37.000  34.900  39.310  1.00  0.00           H
ATOM    143  HB2 LYS A 592      38.330  36.070  38.940  1.00  0.00           H
ATOM    144  CG  LYS A 592      39.050  34.360  39.810  1.00  0.00           C
ATOM    145  HG1 LYS A 592      38.880  33.270  39.960  1.00  0.00           H
ATOM    146  HG2 LYS A 592      38.980  34.800  40.830  1.00  0.00           H
ATOM    147  CD  LYS A 592      40.560  34.490  39.380  1.00  0.00           C
ATOM    148  HD1 LYS A 592      40.710  33.970  38.410  1.00  0.00           H
ATOM    149  HD2 LYS A 592      41.200  33.920  40.080  1.00  0.00           H
ATOM    150  CE  LYS A 592      41.070  35.920  39.110  1.00  0.00           C
ATOM    151  HE1 LYS A 592      40.600  36.790  39.620  1.00  0.00           H
ATOM    152  HE2 LYS A 592      40.880  36.040  38.020  1.00  0.00           H
ATOM    153  NZ  LYS A 592      42.620  36.000  39.290  1.00  0.00           N
ATOM    154  HZ1 LYS A 592      42.850  35.070  38.910  1.00  0.00           H
ATOM    155  HZ2 LYS A 592      42.860  35.900  40.300  1.00  0.00           H
ATOM    156  HZ3 LYS A 592      43.060  36.830  38.830  1.00  0.00           H
ATOM    157  C   LYS A 592      38.140  32.820  37.470  1.00  0.00           C
ATOM    158  O   LYS A 592      39.150  32.180  37.530  1.00  0.00           O
ATOM    159  N   ALA A 593      36.960  32.200  37.370  1.00  0.00           N
ATOM    160  HN  ALA A 593      36.110  32.700  37.180  1.00  0.00           H
ATOM    161  CA  ALA A 593      36.780  30.730  37.650  1.00  0.00           C
ATOM    162  HA  ALA A 593      37.060  30.600  38.680  1.00  0.00           H
ATOM    163  CB  ALA A 593      35.310  30.310  37.610  1.00  0.00           C
ATOM    164  HB1 ALA A 593      35.240  29.250  37.900  1.00  0.00           H
ATOM    165  HB2 ALA A 593      35.020  30.440  36.540  1.00  0.00           H
ATOM    166  HB3 ALA A 593      34.700  30.980  38.240  1.00  0.00           H
ATOM    167  C   ALA A 593      37.630  29.630  36.930  1.00  0.00           C
ATOM    168  O   ALA A 593      38.100  28.710  37.700  1.00  0.00           O
ATOM    169  N   PRO A 594      38.030  29.540  35.630  1.00  0.00           N
ATOM    170  CD  PRO A 594      37.330  30.130  34.500  1.00  0.00           C
ATOM    171  HD1 PRO A 594      37.000  31.180  34.640  1.00  0.00           H
ATOM    172  HD2 PRO A 594      36.420  29.500  34.390  1.00  0.00           H
ATOM    173  CA  PRO A 594      39.100  28.610  35.110  1.00  0.00           C
ATOM    174  HA  PRO A 594      38.890  27.640  35.530  1.00  0.00           H
ATOM    175  CB  PRO A 594      38.950  28.590  33.540  1.00  0.00           C
ATOM    176  HB1 PRO A 594      38.290  27.720  33.320  1.00  0.00           H
ATOM    177  HB2 PRO A 594      39.880  28.320  33.000  1.00  0.00           H
ATOM    178  CG  PRO A 594      38.340  29.960  33.310  1.00  0.00           C
ATOM    179  HG1 PRO A 594      39.010  30.840  33.410  1.00  0.00           H
ATOM    180  HG2 PRO A 594      37.990  29.990  32.260  1.00  0.00           H
ATOM    181  C   PRO A 594      40.460  29.080  35.480  1.00  0.00           C
ATOM    182  O   PRO A 594      41.400  28.280  35.820  1.00  0.00           O
ATOM    183  N   PHE A 595      40.600  30.410  35.560  1.00  0.00           N
ATOM    184  HN  PHE A 595      39.760  30.930  35.430  1.00  0.00           H
ATOM    185  CA  PHE A 595      41.870  30.980  36.090  1.00  0.00           C
ATOM    186  HA  PHE A 595      42.680  30.600  35.480  1.00  0.00           H
ATOM    187  CB  PHE A 595      41.940  32.540  35.930  1.00  0.00           C
ATOM    188  HB1 PHE A 595      42.940  32.900  36.240  1.00  0.00           H
ATOM    189  HB2 PHE A 595      41.150  33.020  36.550  1.00  0.00           H
ATOM    190  CG  PHE A 595      41.860  33.050  34.440  1.00  0.00           C
ATOM    191  CD1 PHE A 595      42.550  32.340  33.450  1.00  0.00           C
ATOM    192  HD1 PHE A 595      43.260  31.570  33.710  1.00  0.00           H
ATOM    193  CE1 PHE A 595      42.410  32.620  32.080  1.00  0.00           C
ATOM    194  HE1 PHE A 595      43.000  32.030  31.390  1.00  0.00           H
ATOM    195  CZ  PHE A 595      41.580  33.630  31.690  1.00  0.00           C
ATOM    196  HZ  PHE A 595      41.430  33.930  30.670  1.00  0.00           H
ATOM    197  CD2 PHE A 595      41.070  34.170  34.080  1.00  0.00           C
ATOM    198  HD2 PHE A 595      40.650  34.650  34.950  1.00  0.00           H
ATOM    199  CE2 PHE A 595      40.920  34.460  32.700  1.00  0.00           C
ATOM    200  HE2 PHE A 595      40.260  35.300  32.520  1.00  0.00           H
ATOM    201  C   PHE A 595      42.160  30.640  37.600  1.00  0.00           C
ATOM    202  O   PHE A 595      43.300  30.460  38.060  1.00  0.00           O
ATOM    203  N   PHE A 596      41.130  30.520  38.480  1.00  0.00           N
ATOM    204  HN  PHE A 596      40.180  30.640  38.210  1.00  0.00           H
ATOM    205  CA  PHE A 596      41.160  30.070  39.890  1.00  0.00           C
ATOM    206  HA  PHE A 596      41.810  30.720  40.450  1.00  0.00           H
ATOM    207  CB  PHE A 596      39.640  30.180  40.400  1.00  0.00           C
ATOM    208  HB1 PHE A 596      39.050  29.520  39.740  1.00  0.00           H
ATOM    209  HB2 PHE A 596      39.310  31.180  40.040  1.00  0.00           H
ATOM    210  CG  PHE A 596      39.390  30.000  41.840  1.00  0.00           C
ATOM    211  CD1 PHE A 596      38.980  28.730  42.290  1.00  0.00           C
ATOM    212  HD1 PHE A 596      38.840  27.840  41.700  1.00  0.00           H
ATOM    213  CE1 PHE A 596      38.550  28.530  43.650  1.00  0.00           C
ATOM    214  HE1 PHE A 596      38.220  27.530  43.910  1.00  0.00           H
ATOM    215  CZ  PHE A 596      38.540  29.630  44.540  1.00  0.00           C
ATOM    216  HZ  PHE A 596      38.330  29.580  45.590  1.00  0.00           H
ATOM    217  CD2 PHE A 596      39.200  31.050  42.670  1.00  0.00           C
ATOM    218  HD2 PHE A 596      39.160  32.070  42.340  1.00  0.00           H
ATOM    219  CE2 PHE A 596      38.820  30.880  44.020  1.00  0.00           C
ATOM    220  HE2 PHE A 596      38.790  31.710  44.700  1.00  0.00           H
ATOM    221  C   PHE A 596      41.670  28.610  40.050  1.00  0.00           C
ATOM    222  O   PHE A 596      42.450  28.190  40.910  1.00  0.00           O
ATOM    223  N   LEU A 597      41.210  27.690  39.150  1.00  0.00           N
ATOM    224  HN  LEU A 597      40.650  27.980  38.370  1.00  0.00           H
ATOM    225  CA  LEU A 597      41.790  26.360  39.040  1.00  0.00           C
ATOM    226  HA  LEU A 597      41.790  25.960  40.030  1.00  0.00           H
ATOM    227  CB  LEU A 597      41.040  25.500  38.020  1.00  0.00           C
ATOM    228  HB1 LEU A 597      41.340  24.430  38.130  1.00  0.00           H
ATOM    229  HB2 LEU A 597      41.220  25.800  36.960  1.00  0.00           H
ATOM    230  CG  LEU A 597      39.560  25.450  38.190  1.00  0.00           C
ATOM    231  HG  LEU A 597      39.030  26.420  38.300  1.00  0.00           H
ATOM    232  CD1 LEU A 597      38.990  25.000  36.860  1.00  0.00           C
ATOM    233 HD11 LEU A 597      39.430  24.020  36.530  1.00  0.00           H
ATOM    234 HD12 LEU A 597      39.280  25.640  36.010  1.00  0.00           H
ATOM    235 HD13 LEU A 597      37.890  24.920  36.970  1.00  0.00           H
ATOM    236  CD2 LEU A 597      39.030  24.440  39.260  1.00  0.00           C
ATOM    237 HD21 LEU A 597      39.620  24.530  40.200  1.00  0.00           H
ATOM    238 HD22 LEU A 597      39.120  23.460  38.770  1.00  0.00           H
ATOM    239 HD23 LEU A 597      37.980  24.680  39.570  1.00  0.00           H
ATOM    240  C   LEU A 597      43.280  26.370  38.530  1.00  0.00           C
ATOM    241  O   LEU A 597      44.140  25.620  39.020  1.00  0.00           O
ATOM    242  N   SER A 598      43.570  27.270  37.510  1.00  0.00           N
ATOM    243  HN  SER A 598      42.820  27.870  37.240  1.00  0.00           H
ATOM    244  CA  SER A 598      44.860  27.530  36.890  1.00  0.00           C
ATOM    245  HA  SER A 598      45.170  26.540  36.590  1.00  0.00           H
ATOM    246  CB  SER A 598      44.810  28.660  35.750  1.00  0.00           C
ATOM    247  HB1 SER A 598      45.860  28.720  35.390  1.00  0.00           H
ATOM    248  HB2 SER A 598      44.560  29.650  36.190  1.00  0.00           H
ATOM    249  OG  SER A 598      43.930  28.270  34.660  1.00  0.00           O
ATOM    250  HG1 SER A 598      43.080  28.060  35.050  1.00  0.00           H
ATOM    251  C   SER A 598      45.810  27.960  37.990  1.00  0.00           C
ATOM    252  O   SER A 598      47.000  27.600  37.820  1.00  0.00           O
ATOM    253  N   ASP A 599      45.390  28.710  38.990  1.00  0.00           N
ATOM    254  HN  ASP A 599      44.470  29.090  38.900  1.00  0.00           H
ATOM    255  CA  ASP A 599      46.310  29.110  40.100  1.00  0.00           C
ATOM    256  HA  ASP A 599      47.150  29.670  39.720  1.00  0.00           H
ATOM    257  CB  ASP A 599      45.520  29.900  41.170  1.00  0.00           C
ATOM    258  HB1 ASP A 599      46.180  30.110  42.030  1.00  0.00           H
ATOM    259  HB2 ASP A 599      44.600  29.400  41.540  1.00  0.00           H
ATOM    260  CG  ASP A 599      45.090  31.330  40.740  1.00  0.00           C
ATOM    261  OD1 ASP A 599      45.740  31.990  39.890  1.00  0.00           O
ATOM    262  OD2 ASP A 599      44.030  31.790  41.310  1.00  0.00           O
ATOM    263  C   ASP A 599      46.960  27.920  40.840  1.00  0.00           C
ATOM    264  O   ASP A 599      48.150  27.920  41.050  1.00  0.00           O
ATOM    265  N   PHE A 600      46.150  26.850  41.180  1.00  0.00           N
ATOM    266  HN  PHE A 600      45.190  26.860  40.920  1.00  0.00           H
ATOM    267  CA  PHE A 600      46.640  25.630  41.890  1.00  0.00           C
ATOM    268  HA  PHE A 600      47.320  25.810  42.720  1.00  0.00           H
ATOM    269  CB  PHE A 600      45.400  24.790  42.200  1.00  0.00           C
ATOM    270  HB1 PHE A 600      45.780  24.030  42.910  1.00  0.00           H
ATOM    271  HB2 PHE A 600      45.000  24.390  41.240  1.00  0.00           H
ATOM    272  CG  PHE A 600      44.400  25.570  42.940  1.00  0.00           C
ATOM    273  CD1 PHE A 600      44.770  26.150  44.200  1.00  0.00           C
ATOM    274  HD1 PHE A 600      45.780  26.000  44.560  1.00  0.00           H
ATOM    275  CE1 PHE A 600      43.830  26.760  44.940  1.00  0.00           C
ATOM    276  HE1 PHE A 600      44.120  27.150  45.910  1.00  0.00           H
ATOM    277  CZ  PHE A 600      42.560  26.990  44.450  1.00  0.00           C
ATOM    278  HZ  PHE A 600      41.850  27.610  44.990  1.00  0.00           H
ATOM    279  CD2 PHE A 600      43.070  25.600  42.440  1.00  0.00           C
ATOM    280  HD2 PHE A 600      42.840  25.010  41.580  1.00  0.00           H
ATOM    281  CE2 PHE A 600      42.220  26.430  43.230  1.00  0.00           C
ATOM    282  HE2 PHE A 600      41.240  26.700  42.880  1.00  0.00           H
ATOM    283  C   PHE A 600      47.640  24.900  41.030  1.00  0.00           C
ATOM    284  O   PHE A 600      48.650  24.320  41.470  1.00  0.00           O
ATOM    285  N   LYS A 601      47.430  24.790  39.700  1.00  0.00           N
ATOM    286  HN  LYS A 601      46.590  25.170  39.330  1.00  0.00           H
ATOM    287  CA  LYS A 601      48.270  24.200  38.680  1.00  0.00           C
ATOM    288  HA  LYS A 601      48.500  23.150  38.800  1.00  0.00           H
ATOM    289  CB  LYS A 601      47.490  24.180  37.350  1.00  0.00           C
ATOM    290  HB1 LYS A 601      46.980  25.130  37.100  1.00  0.00           H
ATOM    291  HB2 LYS A 601      46.670  23.460  37.520  1.00  0.00           H
ATOM    292  CG  LYS A 601      48.470  23.760  36.200  1.00  0.00           C
ATOM    293  HG1 LYS A 601      49.080  22.880  36.500  1.00  0.00           H
ATOM    294  HG2 LYS A 601      49.150  24.580  35.890  1.00  0.00           H
ATOM    295  CD  LYS A 601      47.710  23.150  35.030  1.00  0.00           C
ATOM    296  HD1 LYS A 601      46.960  22.410  35.340  1.00  0.00           H
ATOM    297  HD2 LYS A 601      48.380  22.530  34.400  1.00  0.00           H
ATOM    298  CE  LYS A 601      47.090  24.150  33.900  1.00  0.00           C
ATOM    299  HE1 LYS A 601      46.440  24.770  34.540  1.00  0.00           H
ATOM    300  HE2 LYS A 601      46.580  23.560  33.100  1.00  0.00           H
ATOM    301  NZ  LYS A 601      48.220  24.880  33.440  1.00  0.00           N
ATOM    302  HZ1 LYS A 601      48.760  25.140  34.280  1.00  0.00           H
ATOM    303  HZ2 LYS A 601      47.940  25.750  32.920  1.00  0.00           H
ATOM    304  HZ3 LYS A 601      48.820  24.210  32.920  1.00  0.00           H
ATOM    305  C   LYS A 601      49.550  25.050  38.490  1.00  0.00           C
ATOM    306  O   LYS A 601      50.680  24.560  38.350  1.00  0.00           O
ATOM    307  N   ASP A 602      49.540  26.410  38.660  1.00  0.00           N
ATOM    308  HN  ASP A 602      48.670  26.880  38.790  1.00  0.00           H
ATOM    309  CA  ASP A 602      50.740  27.190  38.490  1.00  0.00           C
ATOM    310  HA  ASP A 602      51.450  26.920  37.720  1.00  0.00           H
ATOM    311  CB  ASP A 602      50.400  28.710  38.360  1.00  0.00           C
ATOM    312  HB1 ASP A 602      51.260  29.400  38.490  1.00  0.00           H
ATOM    313  HB2 ASP A 602      49.690  28.990  39.160  1.00  0.00           H
ATOM    314  CG  ASP A 602      49.780  29.120  37.020  1.00  0.00           C
ATOM    315  OD1 ASP A 602      50.180  28.520  35.930  1.00  0.00           O
ATOM    316  OD2 ASP A 602      49.050  30.100  36.970  1.00  0.00           O
ATOM    317  C   ASP A 602      51.690  27.250  39.710  1.00  0.00           C
ATOM    318  O   ASP A 602      52.830  27.700  39.650  1.00  0.00           O
ATOM    319  N   ALA A 603      51.240  26.770  40.880  1.00  0.00           N
ATOM    320  HN  ALA A 603      50.340  26.360  40.990  1.00  0.00           H
ATOM    321  CA  ALA A 603      52.040  26.750  42.060  1.00  0.00           C
ATOM    322  HA  ALA A 603      52.590  27.660  42.240  1.00  0.00           H
ATOM    323  CB  ALA A 603      51.060  26.540  43.270  1.00  0.00           C
ATOM    324  HB1 ALA A 603      50.310  27.360  43.230  1.00  0.00           H
ATOM    325  HB2 ALA A 603      51.550  26.490  44.270  1.00  0.00           H
ATOM    326  HB3 ALA A 603      50.430  25.670  43.010  1.00  0.00           H
ATOM    327  C   ALA A 603      53.060  25.590  42.120  1.00  0.00           C
ATOM    328  O   ALA A 603      54.060  25.510  42.870  1.00  0.00           O
ATOM    329  N   LEU A 604      52.790  24.540  41.280  1.00  0.00           N
ATOM    330  HN  LEU A 604      51.990  24.610  40.690  1.00  0.00           H
ATOM    331  CA  LEU A 604      53.460  23.320  41.160  1.00  0.00           C
ATOM    332  HA  LEU A 604      53.420  22.840  42.130  1.00  0.00           H
ATOM    333  CB  LEU A 604      52.660  22.610  40.070  1.00  0.00           C
ATOM    334  HB1 LEU A 604      53.170  21.670  39.760  1.00  0.00           H
ATOM    335  HB2 LEU A 604      52.600  23.270  39.170  1.00  0.00           H
ATOM    336  CG  LEU A 604      51.190  22.180  40.460  1.00  0.00           C
ATOM    337  HG  LEU A 604      50.500  23.030  40.630  1.00  0.00           H
ATOM    338  CD1 LEU A 604      50.560  21.350  39.370  1.00  0.00           C
ATOM    339 HD11 LEU A 604      49.460  21.400  39.550  1.00  0.00           H
ATOM    340 HD12 LEU A 604      51.000  20.330  39.420  1.00  0.00           H
ATOM    341 HD13 LEU A 604      50.770  21.890  38.430  1.00  0.00           H
ATOM    342  CD2 LEU A 604      51.250  21.420  41.810  1.00  0.00           C
ATOM    343 HD21 LEU A 604      51.460  22.050  42.710  1.00  0.00           H
ATOM    344 HD22 LEU A 604      51.940  20.550  41.810  1.00  0.00           H
ATOM    345 HD23 LEU A 604      50.270  20.930  42.000  1.00  0.00           H
ATOM    346  C   LEU A 604      54.910  23.400  40.820  1.00  0.00           C
ATOM    347  O   LEU A 604      55.690  22.590  41.220  1.00  0.00           O
ATOM    348  N   SER A 605      55.220  24.370  40.000  1.00  0.00           N
ATOM    349  HN  SER A 605      54.600  25.140  39.880  1.00  0.00           H
ATOM    350  CA  SER A 605      56.600  24.510  39.630  1.00  0.00           C
ATOM    351  HA  SER A 605      57.220  24.210  40.470  1.00  0.00           H
ATOM    352  CB  SER A 605      56.980  23.680  38.340  1.00  0.00           C
ATOM    353  HB1 SER A 605      56.840  22.600  38.550  1.00  0.00           H
ATOM    354  HB2 SER A 605      58.030  23.890  38.020  1.00  0.00           H
ATOM    355  OG  SER A 605      56.070  24.040  37.250  1.00  0.00           O
ATOM    356  HG1 SER A 605      56.380  23.640  36.440  1.00  0.00           H
ATOM    357  C   SER A 605      57.040  25.960  39.440  1.00  0.00           C
ATOM    358  O   SER A 605      56.310  26.800  38.940  1.00  0.00           O
ATOM    359  N   LEU A 606      58.250  26.320  39.960  1.00  0.00           N
ATOM    360  HN  LEU A 606      58.840  25.600  40.320  1.00  0.00           H
ATOM    361  CA  LEU A 606      58.840  27.670  39.880  1.00  0.00           C
ATOM    362  HA  LEU A 606      59.860  27.400  40.110  1.00  0.00           H
ATOM    363  CB  LEU A 606      58.890  28.320  38.550  1.00  0.00           C
ATOM    364  HB1 LEU A 606      59.570  29.190  38.470  1.00  0.00           H
ATOM    365  HB2 LEU A 606      57.850  28.630  38.290  1.00  0.00           H
ATOM    366  CG  LEU A 606      59.470  27.350  37.360  1.00  0.00           C
ATOM    367  HG  LEU A 606      58.710  26.570  37.170  1.00  0.00           H
ATOM    368  CD1 LEU A 606      59.760  28.170  36.100  1.00  0.00           C
ATOM    369 HD11 LEU A 606      58.750  28.480  35.740  1.00  0.00           H
ATOM    370 HD12 LEU A 606      60.250  27.580  35.300  1.00  0.00           H
ATOM    371 HD13 LEU A 606      60.440  29.020  36.330  1.00  0.00           H
ATOM    372  CD2 LEU A 606      60.700  26.550  37.850  1.00  0.00           C
ATOM    373 HD21 LEU A 606      60.390  25.660  38.440  1.00  0.00           H
ATOM    374 HD22 LEU A 606      61.430  27.220  38.370  1.00  0.00           H
ATOM    375 HD23 LEU A 606      61.200  26.040  37.010  1.00  0.00           H
ATOM    376  C   LEU A 606      58.460  28.640  41.060  1.00  0.00           C
ATOM    377  O   LEU A 606      57.290  28.800  41.400  1.00  0.00           O
ATOM    378  N   GLN A 607      59.480  29.290  41.710  1.00  0.00           N
ATOM    379  HN  GLN A 607      60.410  29.050  41.460  1.00  0.00           H
ATOM    380  CA  GLN A 607      59.330  30.340  42.650  1.00  0.00           C
ATOM    381  HA  GLN A 607      60.330  30.660  42.920  1.00  0.00           H
ATOM    382  CB  GLN A 607      58.660  31.610  42.050  1.00  0.00           C
ATOM    383  HB1 GLN A 607      58.600  32.270  42.940  1.00  0.00           H
ATOM    384  HB2 GLN A 607      57.670  31.360  41.610  1.00  0.00           H
ATOM    385  CG  GLN A 607      59.450  32.380  40.960  1.00  0.00           C
ATOM    386  HG1 GLN A 607      58.880  33.300  40.770  1.00  0.00           H
ATOM    387  HG2 GLN A 607      59.470  31.830  39.990  1.00  0.00           H
ATOM    388  CD  GLN A 607      60.920  32.540  41.370  1.00  0.00           C
ATOM    389  OE1 GLN A 607      61.680  31.800  40.720  1.00  0.00           O
ATOM    390  NE2 GLN A 607      61.270  33.460  42.260  1.00  0.00           N
ATOM    391 HE21 GLN A 607      62.260  33.610  42.240  1.00  0.00           H
ATOM    392 HE22 GLN A 607      60.650  33.960  42.860  1.00  0.00           H
ATOM    393  C   GLN A 607      58.640  30.010  43.970  1.00  0.00           C
ATOM    394  O   GLN A 607      58.840  30.750  44.880  1.00  0.00           O
ATOM    395  N   CYS A 608      57.730  28.950  44.160  1.00  0.00           N
ATOM    396  HN  CYS A 608      57.550  28.320  43.400  1.00  0.00           H
ATOM    397  CA  CYS A 608      56.810  28.950  45.320  1.00  0.00           C
ATOM    398  HA  CYS A 608      56.260  29.850  45.150  1.00  0.00           H
ATOM    399  CB  CYS A 608      55.830  27.720  45.250  1.00  0.00           C
ATOM    400  HB1 CYS A 608      56.410  26.780  45.410  1.00  0.00           H
ATOM    401  HB2 CYS A 608      55.450  27.770  44.210  1.00  0.00           H
ATOM    402  SG  CYS A 608      54.530  27.820  46.530  1.00  0.00           S
ATOM    403  HG1 CYS A 608      53.990  28.940  46.050  1.00  0.00           H
ATOM    404  C   CYS A 608      57.470  29.020  46.700  1.00  0.00           C
ATOM    405  O   CYS A 608      57.130  29.840  47.470  1.00  0.00           O
ATOM    406  N   LEU A 609      58.540  28.140  46.900  1.00  0.00           N
ATOM    407  HN  LEU A 609      58.960  27.700  46.110  1.00  0.00           H
ATOM    408  CA  LEU A 609      59.280  28.180  48.160  1.00  0.00           C
ATOM    409  HA  LEU A 609      58.650  28.120  49.030  1.00  0.00           H
ATOM    410  CB  LEU A 609      60.320  27.020  48.230  1.00  0.00           C
ATOM    411  HB1 LEU A 609      61.150  27.250  47.540  1.00  0.00           H
ATOM    412  HB2 LEU A 609      59.740  26.130  47.880  1.00  0.00           H
ATOM    413  CG  LEU A 609      61.050  26.790  49.590  1.00  0.00           C
ATOM    414  HG  LEU A 609      61.640  27.660  49.930  1.00  0.00           H
ATOM    415  CD1 LEU A 609      60.070  26.390  50.800  1.00  0.00           C
ATOM    416 HD11 LEU A 609      59.520  25.460  50.590  1.00  0.00           H
ATOM    417 HD12 LEU A 609      59.260  27.140  50.990  1.00  0.00           H
ATOM    418 HD13 LEU A 609      60.710  26.270  51.710  1.00  0.00           H
ATOM    419  CD2 LEU A 609      62.110  25.660  49.330  1.00  0.00           C
ATOM    420 HD21 LEU A 609      61.550  24.710  49.440  1.00  0.00           H
ATOM    421 HD22 LEU A 609      62.870  25.780  50.120  1.00  0.00           H
ATOM    422 HD23 LEU A 609      62.580  25.740  48.320  1.00  0.00           H
ATOM    423  C   LEU A 609      60.120  29.410  48.430  1.00  0.00           C
ATOM    424  O   LEU A 609      60.040  30.020  49.470  1.00  0.00           O
ATOM    425  N   ALA A 610      60.890  29.920  47.440  1.00  0.00           N
ATOM    426  HN  ALA A 610      60.890  29.530  46.520  1.00  0.00           H
ATOM    427  CA  ALA A 610      61.570  31.180  47.500  1.00  0.00           C
ATOM    428  HA  ALA A 610      62.340  31.130  48.240  1.00  0.00           H
ATOM    429  CB  ALA A 610      62.210  31.500  46.170  1.00  0.00           C
ATOM    430  HB1 ALA A 610      61.410  31.450  45.390  1.00  0.00           H
ATOM    431  HB2 ALA A 610      62.980  30.750  45.900  1.00  0.00           H
ATOM    432  HB3 ALA A 610      62.710  32.490  46.240  1.00  0.00           H
ATOM    433  C   ALA A 610      60.700  32.370  47.840  1.00  0.00           C
ATOM    434  O   ALA A 610      61.000  33.240  48.700  1.00  0.00           O
ATOM    435  N   SER A 611      59.440  32.430  47.330  1.00  0.00           N
ATOM    436  HN  SER A 611      59.270  31.690  46.680  1.00  0.00           H
ATOM    437  CA  SER A 611      58.470  33.540  47.550  1.00  0.00           C
ATOM    438  HA  SER A 611      59.020  34.470  47.500  1.00  0.00           H
ATOM    439  CB  SER A 611      57.290  33.460  46.580  1.00  0.00           C
ATOM    440  HB1 SER A 611      56.720  32.510  46.680  1.00  0.00           H
ATOM    441  HB2 SER A 611      57.660  33.330  45.540  1.00  0.00           H
ATOM    442  OG  SER A 611      56.440  34.620  46.500  1.00  0.00           O
ATOM    443  HG1 SER A 611      56.910  35.330  46.060  1.00  0.00           H
ATOM    444  C   SER A 611      57.970  33.440  48.970  1.00  0.00           C
ATOM    445  O   SER A 611      57.830  34.500  49.620  1.00  0.00           O
ATOM    446  N   ILE A 612      57.770  32.190  49.430  1.00  0.00           N
ATOM    447  HN  ILE A 612      57.900  31.310  48.970  1.00  0.00           H
ATOM    448  CA  ILE A 612      57.360  31.860  50.810  1.00  0.00           C
ATOM    449  HA  ILE A 612      56.570  32.580  51.020  1.00  0.00           H
ATOM    450  CB  ILE A 612      56.860  30.380  50.960  1.00  0.00           C
ATOM    451  HB  ILE A 612      57.600  29.730  50.430  1.00  0.00           H
ATOM    452  CG2 ILE A 612      56.820  29.910  52.400  1.00  0.00           C
ATOM    453 HG21 ILE A 612      57.810  29.760  52.880  1.00  0.00           H
ATOM    454 HG22 ILE A 612      56.360  28.910  52.560  1.00  0.00           H
ATOM    455 HG23 ILE A 612      56.250  30.680  52.960  1.00  0.00           H
ATOM    456  CG1 ILE A 612      55.540  29.980  50.230  1.00  0.00           C
ATOM    457 HG11 ILE A 612      55.560  30.410  49.200  1.00  0.00           H
ATOM    458 HG12 ILE A 612      54.750  30.500  50.810  1.00  0.00           H
ATOM    459  CD  ILE A 612      55.200  28.450  50.080  1.00  0.00           C
ATOM    460  HD1 ILE A 612      54.320  28.310  49.410  1.00  0.00           H
ATOM    461  HD2 ILE A 612      55.060  27.980  51.070  1.00  0.00           H
ATOM    462  HD3 ILE A 612      56.020  27.930  49.540  1.00  0.00           H
ATOM    463  C   ILE A 612      58.310  32.190  51.810  1.00  0.00           C
ATOM    464  O   ILE A 612      57.960  32.720  52.840  1.00  0.00           O
ATOM    465  N   LEU A 613      59.580  31.860  51.610  1.00  0.00           N
ATOM    466  HN  LEU A 613      59.870  31.460  50.740  1.00  0.00           H
ATOM    467  CA  LEU A 613      60.570  32.200  52.560  1.00  0.00           C
ATOM    468  HA  LEU A 613      60.240  31.940  53.560  1.00  0.00           H
ATOM    469  CB  LEU A 613      61.900  31.440  52.260  1.00  0.00           C
ATOM    470  HB1 LEU A 613      62.670  31.910  52.890  1.00  0.00           H
ATOM    471  HB2 LEU A 613      62.060  31.700  51.190  1.00  0.00           H
ATOM    472  CG  LEU A 613      61.800  29.910  52.320  1.00  0.00           C
ATOM    473  HG  LEU A 613      60.870  29.640  51.780  1.00  0.00           H
ATOM    474  CD1 LEU A 613      62.980  29.280  51.530  1.00  0.00           C
ATOM    475 HD11 LEU A 613      63.030  28.230  51.880  1.00  0.00           H
ATOM    476 HD12 LEU A 613      63.900  29.830  51.810  1.00  0.00           H
ATOM    477 HD13 LEU A 613      62.820  29.410  50.430  1.00  0.00           H
ATOM    478  CD2 LEU A 613      61.850  29.460  53.800  1.00  0.00           C
ATOM    479 HD21 LEU A 613      62.770  29.870  54.270  1.00  0.00           H
ATOM    480 HD22 LEU A 613      61.780  28.350  53.800  1.00  0.00           H
ATOM    481 HD23 LEU A 613      60.970  29.920  54.290  1.00  0.00           H
ATOM    482  C   LEU A 613      60.810  33.710  52.670  1.00  0.00           C
ATOM    483  O   LEU A 613      60.810  34.230  53.790  1.00  0.00           O
ATOM    484  N   PHE A 614      60.950  34.490  51.610  1.00  0.00           N
ATOM    485  HN  PHE A 614      60.810  34.020  50.730  1.00  0.00           H
ATOM    486  CA  PHE A 614      61.060  35.950  51.590  1.00  0.00           C
ATOM    487  HA  PHE A 614      61.880  36.170  52.240  1.00  0.00           H
ATOM    488  CB  PHE A 614      61.280  36.300  50.090  1.00  0.00           C
ATOM    489  HB1 PHE A 614      60.520  35.810  49.460  1.00  0.00           H
ATOM    490  HB2 PHE A 614      62.340  36.010  49.950  1.00  0.00           H
ATOM    491  CG  PHE A 614      61.280  37.760  49.680  1.00  0.00           C
ATOM    492  CD1 PHE A 614      62.100  38.590  50.440  1.00  0.00           C
ATOM    493  HD1 PHE A 614      62.740  38.040  51.120  1.00  0.00           H
ATOM    494  CE1 PHE A 614      62.230  39.930  50.140  1.00  0.00           C
ATOM    495  HE1 PHE A 614      62.890  40.500  50.770  1.00  0.00           H
ATOM    496  CZ  PHE A 614      61.420  40.510  49.130  1.00  0.00           C
ATOM    497  HZ  PHE A 614      61.460  41.520  48.760  1.00  0.00           H
ATOM    498  CD2 PHE A 614      60.530  38.290  48.650  1.00  0.00           C
ATOM    499  HD2 PHE A 614      59.870  37.630  48.100  1.00  0.00           H
ATOM    500  CE2 PHE A 614      60.600  39.640  48.360  1.00  0.00           C
ATOM    501  HE2 PHE A 614      59.960  40.110  47.640  1.00  0.00           H
ATOM    502  C   PHE A 614      59.870  36.710  52.220  1.00  0.00           C
ATOM    503  O   PHE A 614      60.110  37.580  53.030  1.00  0.00           O
ATOM    504  N   LEU A 615      58.660  36.360  51.740  1.00  0.00           N
ATOM    505  HN  LEU A 615      58.530  35.660  51.050  1.00  0.00           H
ATOM    506  CA  LEU A 615      57.410  37.100  52.050  1.00  0.00           C
ATOM    507  HA  LEU A 615      57.700  38.130  52.190  1.00  0.00           H
ATOM    508  CB  LEU A 615      56.490  37.020  50.860  1.00  0.00           C
ATOM    509  HB1 LEU A 615      56.230  35.940  50.780  1.00  0.00           H
ATOM    510  HB2 LEU A 615      57.150  37.330  50.010  1.00  0.00           H
ATOM    511  CG  LEU A 615      55.260  37.810  50.790  1.00  0.00           C
ATOM    512  HG  LEU A 615      54.590  37.560  51.630  1.00  0.00           H
ATOM    513  CD1 LEU A 615      55.470  39.380  50.900  1.00  0.00           C
ATOM    514 HD11 LEU A 615      56.320  39.770  50.300  1.00  0.00           H
ATOM    515 HD12 LEU A 615      55.590  39.610  51.980  1.00  0.00           H
ATOM    516 HD13 LEU A 615      54.570  39.930  50.570  1.00  0.00           H
ATOM    517  CD2 LEU A 615      54.590  37.610  49.450  1.00  0.00           C
ATOM    518 HD21 LEU A 615      54.270  36.540  49.380  1.00  0.00           H
ATOM    519 HD22 LEU A 615      55.310  37.800  48.620  1.00  0.00           H
ATOM    520 HD23 LEU A 615      53.680  38.250  49.450  1.00  0.00           H
ATOM    521  C   LEU A 615      56.740  36.510  53.240  1.00  0.00           C
ATOM    522  O   LEU A 615      56.010  37.200  53.930  1.00  0.00           O
ATOM    523  N   TYR A 616      57.100  35.310  53.740  1.00  0.00           N
ATOM    524  HN  TYR A 616      57.440  34.630  53.090  1.00  0.00           H
ATOM    525  CA  TYR A 616      56.970  35.040  55.210  1.00  0.00           C
ATOM    526  HA  TYR A 616      55.940  35.250  55.440  1.00  0.00           H
ATOM    527  CB  TYR A 616      57.210  33.540  55.530  1.00  0.00           C
ATOM    528  HB1 TYR A 616      58.210  33.240  55.140  1.00  0.00           H
ATOM    529  HB2 TYR A 616      56.490  32.830  55.070  1.00  0.00           H
ATOM    530  CG  TYR A 616      57.300  33.290  57.060  1.00  0.00           C
ATOM    531  CD1 TYR A 616      56.180  33.630  57.910  1.00  0.00           C
ATOM    532  HD1 TYR A 616      55.320  34.070  57.430  1.00  0.00           H
ATOM    533  CE1 TYR A 616      56.290  33.530  59.280  1.00  0.00           C
ATOM    534  HE1 TYR A 616      55.510  33.880  59.950  1.00  0.00           H
ATOM    535  CZ  TYR A 616      57.470  33.030  59.860  1.00  0.00           C
ATOM    536  OH  TYR A 616      57.600  32.720  61.210  1.00  0.00           O
ATOM    537  HH  TYR A 616      56.750  32.830  61.640  1.00  0.00           H
ATOM    538  CD2 TYR A 616      58.450  32.670  57.630  1.00  0.00           C
ATOM    539  HD2 TYR A 616      59.220  32.290  56.990  1.00  0.00           H
ATOM    540  CE2 TYR A 616      58.510  32.620  59.040  1.00  0.00           C
ATOM    541  HE2 TYR A 616      59.450  32.210  59.390  1.00  0.00           H
ATOM    542  C   TYR A 616      57.700  36.090  56.040  1.00  0.00           C
ATOM    543  O   TYR A 616      57.100  36.720  56.900  1.00  0.00           O
ATOM    544  N   CYS A 617      59.030  36.300  55.770  1.00  0.00           N
ATOM    545  HN  CYS A 617      59.500  35.940  54.960  1.00  0.00           H
ATOM    546  CA  CYS A 617      59.850  37.210  56.600  1.00  0.00           C
ATOM    547  HA  CYS A 617      59.760  36.980  57.650  1.00  0.00           H
ATOM    548  CB  CYS A 617      61.360  36.820  56.380  1.00  0.00           C
ATOM    549  HB1 CYS A 617      61.600  36.940  55.300  1.00  0.00           H
ATOM    550  HB2 CYS A 617      61.570  35.800  56.750  1.00  0.00           H
ATOM    551  SG  CYS A 617      62.550  38.090  57.120  1.00  0.00           S
ATOM    552  HG1 CYS A 617      61.720  38.300  58.120  1.00  0.00           H
ATOM    553  C   CYS A 617      59.530  38.630  56.450  1.00  0.00           C
ATOM    554  O   CYS A 617      59.470  39.350  57.470  1.00  0.00           O
ATOM    555  N   ALA A 618      59.300  39.150  55.200  1.00  0.00           N
ATOM    556  HN  ALA A 618      59.410  38.470  54.480  1.00  0.00           H
ATOM    557  CA  ALA A 618      58.810  40.420  54.910  1.00  0.00           C
ATOM    558  HA  ALA A 618      59.340  41.230  55.410  1.00  0.00           H
ATOM    559  CB  ALA A 618      59.020  40.730  53.360  1.00  0.00           C
ATOM    560  HB1 ALA A 618      60.070  40.920  53.040  1.00  0.00           H
ATOM    561  HB2 ALA A 618      58.510  41.710  53.290  1.00  0.00           H
ATOM    562  HB3 ALA A 618      58.580  39.920  52.750  1.00  0.00           H
ATOM    563  C   ALA A 618      57.450  40.690  55.430  1.00  0.00           C
ATOM    564  O   ALA A 618      57.160  41.770  55.950  1.00  0.00           O
ATOM    565  N   CYS A 619      56.500  39.730  55.350  1.00  0.00           N
ATOM    566  HN  CYS A 619      56.710  38.830  54.950  1.00  0.00           H
ATOM    567  CA  CYS A 619      55.200  39.990  55.920  1.00  0.00           C
ATOM    568  HA  CYS A 619      54.860  40.950  55.560  1.00  0.00           H
ATOM    569  CB  CYS A 619      54.170  38.940  55.440  1.00  0.00           C
ATOM    570  HB1 CYS A 619      54.370  37.980  55.960  1.00  0.00           H
ATOM    571  HB2 CYS A 619      54.350  38.740  54.360  1.00  0.00           H
ATOM    572  SG  CYS A 619      52.440  39.440  55.610  1.00  0.00           S
ATOM    573  HG1 CYS A 619      52.480  39.730  56.900  1.00  0.00           H
ATOM    574  C   CYS A 619      55.230  40.040  57.420  1.00  0.00           C
ATOM    575  O   CYS A 619      54.430  40.810  57.980  1.00  0.00           O
ATOM    576  N   MET A 620      56.090  39.280  58.090  1.00  0.00           N
ATOM    577  HN  MET A 620      56.690  38.640  57.620  1.00  0.00           H
ATOM    578  CA  MET A 620      56.150  39.310  59.490  1.00  0.00           C
ATOM    579  HA  MET A 620      55.180  39.060  59.910  1.00  0.00           H
ATOM    580  CB  MET A 620      57.010  38.180  59.970  1.00  0.00           C
ATOM    581  HB1 MET A 620      57.400  38.370  60.990  1.00  0.00           H
ATOM    582  HB2 MET A 620      57.860  37.990  59.270  1.00  0.00           H
ATOM    583  CG  MET A 620      56.290  36.790  59.970  1.00  0.00           C
ATOM    584  HG1 MET A 620      57.070  36.010  60.010  1.00  0.00           H
ATOM    585  HG2 MET A 620      55.710  36.690  59.020  1.00  0.00           H
ATOM    586  SD  MET A 620      55.240  36.440  61.370  1.00  0.00           S
ATOM    587  CE  MET A 620      56.430  36.730  62.750  1.00  0.00           C
ATOM    588  HE1 MET A 620      55.910  36.500  63.700  1.00  0.00           H
ATOM    589  HE2 MET A 620      56.830  37.760  62.750  1.00  0.00           H
ATOM    590  HE3 MET A 620      57.330  36.080  62.740  1.00  0.00           H
ATOM    591  C   MET A 620      56.560  40.620  60.100  1.00  0.00           C
ATOM    592  O   MET A 620      56.050  41.000  61.140  1.00  0.00           O
ATOM    593  N   SER A 621      57.560  41.320  59.480  1.00  0.00           N
ATOM    594  HN  SER A 621      57.930  40.900  58.650  1.00  0.00           H
ATOM    595  CA  SER A 621      58.170  42.480  60.170  1.00  0.00           C
ATOM    596  HA  SER A 621      58.540  42.240  61.150  1.00  0.00           H
ATOM    597  CB  SER A 621      59.400  43.120  59.400  1.00  0.00           C
ATOM    598  HB1 SER A 621      59.010  43.990  58.840  1.00  0.00           H
ATOM    599  HB2 SER A 621      59.640  42.240  58.750  1.00  0.00           H
ATOM    600  OG  SER A 621      60.480  43.400  60.310  1.00  0.00           O
ATOM    601  HG1 SER A 621      60.410  44.350  60.440  1.00  0.00           H
ATOM    602  C   SER A 621      57.270  43.690  60.490  1.00  0.00           C
ATOM    603  O   SER A 621      57.350  44.220  61.600  1.00  0.00           O
ATOM    604  N   PRO A 622      56.310  44.140  59.570  1.00  0.00           N
ATOM    605  CD  PRO A 622      56.350  43.960  58.140  1.00  0.00           C
ATOM    606  HD1 PRO A 622      56.410  42.870  57.880  1.00  0.00           H
ATOM    607  HD2 PRO A 622      57.290  44.380  57.740  1.00  0.00           H
ATOM    608  CA  PRO A 622      55.400  45.230  59.980  1.00  0.00           C
ATOM    609  HA  PRO A 622      55.920  45.930  60.640  1.00  0.00           H
ATOM    610  CB  PRO A 622      55.040  45.840  58.660  1.00  0.00           C
ATOM    611  HB1 PRO A 622      55.810  46.580  58.350  1.00  0.00           H
ATOM    612  HB2 PRO A 622      54.090  46.420  58.660  1.00  0.00           H
ATOM    613  CG  PRO A 622      55.150  44.670  57.700  1.00  0.00           C
ATOM    614  HG1 PRO A 622      54.210  44.090  57.780  1.00  0.00           H
ATOM    615  HG2 PRO A 622      55.160  45.000  56.630  1.00  0.00           H
ATOM    616  C   PRO A 622      54.170  44.700  60.780  1.00  0.00           C
ATOM    617  O   PRO A 622      53.660  45.570  61.520  1.00  0.00           O
ATOM    618  N   VAL A 623      53.790  43.440  60.540  1.00  0.00           N
ATOM    619  HN  VAL A 623      54.350  42.810  60.020  1.00  0.00           H
ATOM    620  CA  VAL A 623      52.710  42.890  61.320  1.00  0.00           C
ATOM    621  HA  VAL A 623      51.860  43.550  61.330  1.00  0.00           H
ATOM    622  CB  VAL A 623      52.300  41.580  60.700  1.00  0.00           C
ATOM    623  HB  VAL A 623      53.130  40.850  60.770  1.00  0.00           H
ATOM    624  CG1 VAL A 623      51.190  41.110  61.660  1.00  0.00           C
ATOM    625 HG11 VAL A 623      51.580  40.540  62.530  1.00  0.00           H
ATOM    626 HG12 VAL A 623      50.630  40.290  61.160  1.00  0.00           H
ATOM    627 HG13 VAL A 623      50.480  41.920  61.900  1.00  0.00           H
ATOM    628  CG2 VAL A 623      51.800  41.750  59.310  1.00  0.00           C
ATOM    629 HG21 VAL A 623      52.600  42.160  58.640  1.00  0.00           H
ATOM    630 HG22 VAL A 623      50.940  42.430  59.160  1.00  0.00           H
ATOM    631 HG23 VAL A 623      51.610  40.740  58.910  1.00  0.00           H
ATOM    632  C   VAL A 623      52.920  42.800  62.800  1.00  0.00           C
ATOM    633  O   VAL A 623      52.110  43.250  63.610  1.00  0.00           O
ATOM    634  N   ILE A 624      54.140  42.340  63.240  1.00  0.00           N
ATOM    635  HN  ILE A 624      54.740  41.990  62.530  1.00  0.00           H
ATOM    636  CA  ILE A 624      54.660  42.420  64.570  1.00  0.00           C
ATOM    637  HA  ILE A 624      54.060  41.910  65.310  1.00  0.00           H
ATOM    638  CB  ILE A 624      55.970  41.650  64.520  1.00  0.00           C
ATOM    639  HB  ILE A 624      56.610  42.000  63.670  1.00  0.00           H
ATOM    640  CG2 ILE A 624      56.820  41.730  65.780  1.00  0.00           C
ATOM    641 HG21 ILE A 624      57.410  42.660  65.700  1.00  0.00           H
ATOM    642 HG22 ILE A 624      57.530  40.880  65.820  1.00  0.00           H
ATOM    643 HG23 ILE A 624      56.120  41.810  66.630  1.00  0.00           H
ATOM    644  CG1 ILE A 624      55.650  40.090  64.410  1.00  0.00           C
ATOM    645 HG11 ILE A 624      56.620  39.560  64.510  1.00  0.00           H
ATOM    646 HG12 ILE A 624      55.330  39.880  63.370  1.00  0.00           H
ATOM    647  CD  ILE A 624      54.700  39.440  65.450  1.00  0.00           C
ATOM    648  HD1 ILE A 624      53.710  39.950  65.390  1.00  0.00           H
ATOM    649  HD2 ILE A 624      55.230  39.620  66.410  1.00  0.00           H
ATOM    650  HD3 ILE A 624      54.610  38.360  65.230  1.00  0.00           H
ATOM    651  C   ILE A 624      54.950  43.830  65.020  1.00  0.00           C
ATOM    652  O   ILE A 624      54.730  44.290  66.170  1.00  0.00           O
ATOM    653  N   THR A 625      55.560  44.720  64.110  1.00  0.00           N
ATOM    654  HN  THR A 625      55.840  44.450  63.190  1.00  0.00           H
ATOM    655  CA  THR A 625      55.910  46.060  64.500  1.00  0.00           C
ATOM    656  HA  THR A 625      56.310  46.000  65.500  1.00  0.00           H
ATOM    657  CB  THR A 625      57.060  46.710  63.680  1.00  0.00           C
ATOM    658  HB  THR A 625      56.700  46.590  62.630  1.00  0.00           H
ATOM    659  OG1 THR A 625      58.170  45.830  63.720  1.00  0.00           O
ATOM    660  HG1 THR A 625      57.960  45.180  63.030  1.00  0.00           H
ATOM    661  CG2 THR A 625      57.460  48.130  64.090  1.00  0.00           C
ATOM    662 HG21 THR A 625      56.670  48.840  63.780  1.00  0.00           H
ATOM    663 HG22 THR A 625      58.450  48.350  63.640  1.00  0.00           H
ATOM    664 HG23 THR A 625      57.770  48.280  65.150  1.00  0.00           H
ATOM    665  C   THR A 625      54.720  47.120  64.670  1.00  0.00           C
ATOM    666  O   THR A 625      54.610  47.960  65.680  1.00  0.00           O
ATOM    667  N   PHE A 626      53.810  47.070  63.720  1.00  0.00           N
ATOM    668  HN  PHE A 626      53.910  46.530  62.900  1.00  0.00           H
ATOM    669  CA  PHE A 626      52.490  47.870  63.820  1.00  0.00           C
ATOM    670  HA  PHE A 626      52.740  48.880  64.110  1.00  0.00           H
ATOM    671  CB  PHE A 626      51.730  47.850  62.500  1.00  0.00           C
ATOM    672  HB1 PHE A 626      50.700  48.280  62.510  1.00  0.00           H
ATOM    673  HB2 PHE A 626      51.600  46.810  62.120  1.00  0.00           H
ATOM    674  CG  PHE A 626      52.320  48.560  61.290  1.00  0.00           C
ATOM    675  CD1 PHE A 626      52.210  48.000  59.970  1.00  0.00           C
ATOM    676  HD1 PHE A 626      51.860  47.010  59.740  1.00  0.00           H
ATOM    677  CE1 PHE A 626      52.700  48.780  58.950  1.00  0.00           C
ATOM    678  HE1 PHE A 626      52.720  48.280  57.990  1.00  0.00           H
ATOM    679  CZ  PHE A 626      53.170  50.110  59.070  1.00  0.00           C
ATOM    680  HZ  PHE A 626      53.500  50.660  58.190  1.00  0.00           H
ATOM    681  CD2 PHE A 626      52.780  49.870  61.480  1.00  0.00           C
ATOM    682  HD2 PHE A 626      52.720  50.300  62.470  1.00  0.00           H
ATOM    683  CE2 PHE A 626      53.250  50.630  60.380  1.00  0.00           C
ATOM    684  HE2 PHE A 626      53.600  51.650  60.450  1.00  0.00           H
ATOM    685  C   PHE A 626      51.600  47.300  64.950  1.00  0.00           C
ATOM    686  O   PHE A 626      50.890  48.050  65.640  1.00  0.00           O
ATOM    687  N   GLY A 627      51.490  45.950  65.100  1.00  0.00           N
ATOM    688  HN  GLY A 627      51.870  45.340  64.400  1.00  0.00           H
ATOM    689  CA  GLY A 627      50.670  45.330  66.010  1.00  0.00           C
ATOM    690  HA1 GLY A 627      50.800  44.270  65.860  1.00  0.00           H
ATOM    691  HA2 GLY A 627      49.630  45.660  65.950  1.00  0.00           H
ATOM    692  C   GLY A 627      51.150  45.610  67.440  1.00  0.00           C
ATOM    693  O   GLY A 627      50.400  45.820  68.390  1.00  0.00           O
ATOM    694  N   GLY A 628      52.570  45.670  67.610  1.00  0.00           N
ATOM    695  HN  GLY A 628      53.160  45.470  66.830  1.00  0.00           H
ATOM    696  CA  GLY A 628      53.240  46.130  68.800  1.00  0.00           C
ATOM    697  HA1 GLY A 628      54.300  45.940  68.720  1.00  0.00           H
ATOM    698  HA2 GLY A 628      52.850  45.550  69.630  1.00  0.00           H
ATOM    699  C   GLY A 628      53.030  47.550  69.170  1.00  0.00           C
ATOM    700  O   GLY A 628      52.890  47.910  70.340  1.00  0.00           O
ATOM    701  N   LEU A 629      52.990  48.500  68.180  1.00  0.00           N
ATOM    702  HN  LEU A 629      53.250  48.170  67.270  1.00  0.00           H
ATOM    703  CA  LEU A 629      52.580  49.860  68.240  1.00  0.00           C
ATOM    704  HA  LEU A 629      52.970  50.300  69.150  1.00  0.00           H
ATOM    705  CB  LEU A 629      53.120  50.610  67.030  1.00  0.00           C
ATOM    706  HB1 LEU A 629      52.510  51.520  66.850  1.00  0.00           H
ATOM    707  HB2 LEU A 629      52.810  49.990  66.170  1.00  0.00           H
ATOM    708  CG  LEU A 629      54.670  50.840  66.890  1.00  0.00           C
ATOM    709  HG  LEU A 629      55.140  49.850  67.050  1.00  0.00           H
ATOM    710  CD1 LEU A 629      54.960  51.330  65.420  1.00  0.00           C
ATOM    711 HD11 LEU A 629      54.290  52.150  65.100  1.00  0.00           H
ATOM    712 HD12 LEU A 629      54.960  50.430  64.770  1.00  0.00           H
ATOM    713 HD13 LEU A 629      56.000  51.720  65.310  1.00  0.00           H
ATOM    714  CD2 LEU A 629      55.250  51.890  67.970  1.00  0.00           C
ATOM    715 HD21 LEU A 629      54.800  51.540  68.920  1.00  0.00           H
ATOM    716 HD22 LEU A 629      54.870  52.880  67.660  1.00  0.00           H
ATOM    717 HD23 LEU A 629      56.340  51.930  68.180  1.00  0.00           H
ATOM    718  C   LEU A 629      51.060  49.970  68.510  1.00  0.00           C
ATOM    719  O   LEU A 629      50.620  50.750  69.360  1.00  0.00           O
ATOM    720  N   LEU A 630      50.220  49.130  67.880  1.00  0.00           N
ATOM    721  HN  LEU A 630      50.550  48.560  67.140  1.00  0.00           H
ATOM    722  CA  LEU A 630      48.850  49.050  68.260  1.00  0.00           C
ATOM    723  HA  LEU A 630      48.490  50.070  68.250  1.00  0.00           H
ATOM    724  CB  LEU A 630      48.000  48.310  67.180  1.00  0.00           C
ATOM    725  HB1 LEU A 630      47.030  48.010  67.610  1.00  0.00           H
ATOM    726  HB2 LEU A 630      48.480  47.330  66.950  1.00  0.00           H
ATOM    727  CG  LEU A 630      47.730  49.080  65.840  1.00  0.00           C
ATOM    728  HG  LEU A 630      48.730  49.360  65.440  1.00  0.00           H
ATOM    729  CD1 LEU A 630      47.150  48.280  64.630  1.00  0.00           C
ATOM    730 HD11 LEU A 630      47.890  47.480  64.380  1.00  0.00           H
ATOM    731 HD12 LEU A 630      46.980  48.980  63.800  1.00  0.00           H
ATOM    732 HD13 LEU A 630      46.230  47.680  64.810  1.00  0.00           H
ATOM    733  CD2 LEU A 630      47.110  50.480  66.090  1.00  0.00           C
ATOM    734 HD21 LEU A 630      46.160  50.180  66.600  1.00  0.00           H
ATOM    735 HD22 LEU A 630      46.940  51.010  65.140  1.00  0.00           H
ATOM    736 HD23 LEU A 630      47.710  51.020  66.860  1.00  0.00           H
ATOM    737  C   LEU A 630      48.630  48.630  69.720  1.00  0.00           C
ATOM    738  O   LEU A 630      47.910  49.290  70.400  1.00  0.00           O
ATOM    739  N   GLY A 631      49.310  47.610  70.270  1.00  0.00           N
ATOM    740  HN  GLY A 631      49.860  46.970  69.730  1.00  0.00           H
ATOM    741  CA  GLY A 631      49.460  47.300  71.720  1.00  0.00           C
ATOM    742  HA1 GLY A 631      50.280  46.610  71.860  1.00  0.00           H
ATOM    743  HA2 GLY A 631      48.510  46.850  71.950  1.00  0.00           H
ATOM    744  C   GLY A 631      49.660  48.470  72.660  1.00  0.00           C
ATOM    745  O   GLY A 631      48.800  48.640  73.480  1.00  0.00           O
ATOM    746  N   GLU A 632      50.780  49.180  72.480  1.00  0.00           N
ATOM    747  HN  GLU A 632      51.430  48.990  71.750  1.00  0.00           H
ATOM    748  CA  GLU A 632      51.140  50.190  73.430  1.00  0.00           C
ATOM    749  HA  GLU A 632      50.950  49.720  74.390  1.00  0.00           H
ATOM    750  CB  GLU A 632      52.620  50.520  73.410  1.00  0.00           C
ATOM    751  HB1 GLU A 632      52.840  51.380  74.080  1.00  0.00           H
ATOM    752  HB2 GLU A 632      52.880  51.010  72.440  1.00  0.00           H
ATOM    753  CG  GLU A 632      53.530  49.380  73.770  1.00  0.00           C
ATOM    754  HG1 GLU A 632      54.550  49.590  73.390  1.00  0.00           H
ATOM    755  HG2 GLU A 632      53.160  48.380  73.470  1.00  0.00           H
ATOM    756  CD  GLU A 632      53.820  49.300  75.280  1.00  0.00           C
ATOM    757  OE1 GLU A 632      54.440  50.230  75.750  1.00  0.00           O
ATOM    758  OE2 GLU A 632      53.410  48.290  75.840  1.00  0.00           O
ATOM    759  C   GLU A 632      50.260  51.410  73.380  1.00  0.00           C
ATOM    760  O   GLU A 632      49.950  51.990  74.470  1.00  0.00           O
ATOM    761  N   ALA A 633      49.780  51.740  72.210  1.00  0.00           N
ATOM    762  HN  ALA A 633      50.110  51.380  71.340  1.00  0.00           H
ATOM    763  CA  ALA A 633      48.950  52.900  72.090  1.00  0.00           C
ATOM    764  HA  ALA A 633      49.320  53.610  72.820  1.00  0.00           H
ATOM    765  CB  ALA A 633      49.030  53.330  70.610  1.00  0.00           C
ATOM    766  HB1 ALA A 633      48.370  52.670  70.000  1.00  0.00           H
ATOM    767  HB2 ALA A 633      50.020  53.190  70.140  1.00  0.00           H
ATOM    768  HB3 ALA A 633      48.600  54.360  70.540  1.00  0.00           H
ATOM    769  C   ALA A 633      47.540  52.640  72.480  1.00  0.00           C
ATOM    770  O   ALA A 633      46.800  53.480  72.920  1.00  0.00           O
ATOM    771  N   THR A 634      47.100  51.390  72.360  1.00  0.00           N
ATOM    772  HN  THR A 634      47.740  50.740  71.940  1.00  0.00           H
ATOM    773  CA  THR A 634      45.800  50.910  72.880  1.00  0.00           C
ATOM    774  HA  THR A 634      45.180  51.790  72.970  1.00  0.00           H
ATOM    775  CB  THR A 634      45.110  49.840  72.020  1.00  0.00           C
ATOM    776  HB  THR A 634      45.640  48.870  72.050  1.00  0.00           H
ATOM    777  OG1 THR A 634      45.280  50.310  70.650  1.00  0.00           O
ATOM    778  HG1 THR A 634      46.230  50.490  70.590  1.00  0.00           H
ATOM    779  CG2 THR A 634      43.580  49.690  72.240  1.00  0.00           C
ATOM    780 HG21 THR A 634      43.130  48.920  71.580  1.00  0.00           H
ATOM    781 HG22 THR A 634      43.150  50.670  71.960  1.00  0.00           H
ATOM    782 HG23 THR A 634      43.270  49.480  73.290  1.00  0.00           H
ATOM    783  C   THR A 634      45.980  50.320  74.330  1.00  0.00           C
ATOM    784  O   THR A 634      45.100  49.610  74.850  1.00  0.00           O
ATOM    785  N   GLU A 635      47.090  50.600  75.020  1.00  0.00           N
ATOM    786  HN  GLU A 635      47.880  51.050  74.630  1.00  0.00           H
ATOM    787  CA  GLU A 635      47.320  50.310  76.440  1.00  0.00           C
ATOM    788  HA  GLU A 635      48.340  50.510  76.740  1.00  0.00           H
ATOM    789  CB  GLU A 635      46.680  51.350  77.380  1.00  0.00           C
ATOM    790  HB1 GLU A 635      46.510  51.060  78.440  1.00  0.00           H
ATOM    791  HB2 GLU A 635      45.650  51.420  76.950  1.00  0.00           H
ATOM    792  CG  GLU A 635      47.510  52.650  77.290  1.00  0.00           C
ATOM    793  HG1 GLU A 635      47.680  52.870  76.220  1.00  0.00           H
ATOM    794  HG2 GLU A 635      48.520  52.430  77.730  1.00  0.00           H
ATOM    795  CD  GLU A 635      46.820  53.880  77.820  1.00  0.00           C
ATOM    796  OE1 GLU A 635      47.510  54.540  78.620  1.00  0.00           O
ATOM    797  OE2 GLU A 635      45.560  54.190  77.540  1.00  0.00           O
ATOM    798  C   GLU A 635      46.970  48.840  76.830  1.00  0.00           C
ATOM    799  O   GLU A 635      46.200  48.530  77.760  1.00  0.00           O
ATOM    800  N   GLY A 636      47.480  47.870  76.090  1.00  0.00           N
ATOM    801  HN  GLY A 636      47.960  48.060  75.240  1.00  0.00           H
ATOM    802  CA  GLY A 636      47.350  46.520  76.450  1.00  0.00           C
ATOM    803  HA1 GLY A 636      47.170  46.350  77.500  1.00  0.00           H
ATOM    804  HA2 GLY A 636      48.300  46.090  76.150  1.00  0.00           H
ATOM    805  C   GLY A 636      46.260  45.760  75.730  1.00  0.00           C
ATOM    806  O   GLY A 636      46.300  44.530  75.660  1.00  0.00           O
ATOM    807  N   ARG A 637      45.250  46.470  75.090  1.00  0.00           N
ATOM    808  HN  ARG A 637      45.300  47.460  75.010  1.00  0.00           H
ATOM    809  CA  ARG A 637      44.010  45.840  74.630  1.00  0.00           C
ATOM    810  HA  ARG A 637      43.930  44.870  75.080  1.00  0.00           H
ATOM    811  CB  ARG A 637      42.750  46.690  75.260  1.00  0.00           C
ATOM    812  HB1 ARG A 637      41.870  46.330  74.690  1.00  0.00           H
ATOM    813  HB2 ARG A 637      42.820  47.790  75.070  1.00  0.00           H
ATOM    814  CG  ARG A 637      42.340  46.440  76.730  1.00  0.00           C
ATOM    815  HG1 ARG A 637      42.120  45.400  77.020  1.00  0.00           H
ATOM    816  HG2 ARG A 637      41.350  46.930  76.850  1.00  0.00           H
ATOM    817  CD  ARG A 637      43.500  47.060  77.560  1.00  0.00           C
ATOM    818  HD1 ARG A 637      43.760  48.070  77.180  1.00  0.00           H
ATOM    819  HD2 ARG A 637      44.390  46.410  77.690  1.00  0.00           H
ATOM    820  NE  ARG A 637      42.860  47.110  78.920  1.00  0.00           N
ATOM    821  HE  ARG A 637      41.980  46.640  79.050  1.00  0.00           H
ATOM    822  CZ  ARG A 637      43.300  47.800  79.970  1.00  0.00           C
ATOM    823  NH1 ARG A 637      44.510  48.320  79.930  1.00  0.00           N
ATOM    824 HH11 ARG A 637      44.900  48.810  80.690  1.00  0.00           H
ATOM    825 HH12 ARG A 637      44.970  48.230  79.040  1.00  0.00           H
ATOM    826  NH2 ARG A 637      42.540  47.660  81.040  1.00  0.00           N
ATOM    827 HH21 ARG A 637      41.670  47.230  80.800  1.00  0.00           H
ATOM    828 HH22 ARG A 637      42.670  48.260  81.830  1.00  0.00           H
ATOM    829  C   ARG A 637      43.860  45.680  73.090  1.00  0.00           C
ATOM    830  O   ARG A 637      42.770  45.550  72.620  1.00  0.00           O
ATOM    831  N   LEU A 638      45.010  45.680  72.410  1.00  0.00           N
ATOM    832  HN  LEU A 638      45.840  45.850  72.930  1.00  0.00           H
ATOM    833  CA  LEU A 638      45.230  45.160  71.110  1.00  0.00           C
ATOM    834  HA  LEU A 638      44.580  44.310  70.900  1.00  0.00           H
ATOM    835  CB  LEU A 638      45.180  46.110  70.000  1.00  0.00           C
ATOM    836  HB1 LEU A 638      45.470  45.420  69.180  1.00  0.00           H
ATOM    837  HB2 LEU A 638      45.800  46.990  70.270  1.00  0.00           H
ATOM    838  CG  LEU A 638      43.730  46.500  69.600  1.00  0.00           C
ATOM    839  HG  LEU A 638      43.270  46.970  70.500  1.00  0.00           H
ATOM    840  CD1 LEU A 638      43.890  47.480  68.450  1.00  0.00           C
ATOM    841 HD11 LEU A 638      42.930  47.940  68.130  1.00  0.00           H
ATOM    842 HD12 LEU A 638      44.340  46.910  67.600  1.00  0.00           H
ATOM    843 HD13 LEU A 638      44.580  48.260  68.810  1.00  0.00           H
ATOM    844  CD2 LEU A 638      42.720  45.330  69.310  1.00  0.00           C
ATOM    845 HD21 LEU A 638      41.700  45.730  69.140  1.00  0.00           H
ATOM    846 HD22 LEU A 638      42.640  44.660  70.190  1.00  0.00           H
ATOM    847 HD23 LEU A 638      43.030  44.770  68.400  1.00  0.00           H
ATOM    848  C   LEU A 638      46.610  44.500  71.200  1.00  0.00           C
ATOM    849  O   LEU A 638      47.320  44.850  72.140  1.00  0.00           O
ATOM    850  N   SER A 639      47.020  43.620  70.270  1.00  0.00           N
ATOM    851  HN  SER A 639      46.420  43.390  69.510  1.00  0.00           H
ATOM    852  CA  SER A 639      48.440  43.300  70.230  1.00  0.00           C
ATOM    853  HA  SER A 639      49.040  44.170  70.410  1.00  0.00           H
ATOM    854  CB  SER A 639      48.850  42.210  71.210  1.00  0.00           C
ATOM    855  HB1 SER A 639      48.430  42.500  72.190  1.00  0.00           H
ATOM    856  HB2 SER A 639      49.930  41.970  71.290  1.00  0.00           H
ATOM    857  OG  SER A 639      48.220  40.920  70.950  1.00  0.00           O
ATOM    858  HG1 SER A 639      47.400  41.160  71.390  1.00  0.00           H
ATOM    859  C   SER A 639      48.880  42.730  68.910  1.00  0.00           C
ATOM    860  O   SER A 639      48.130  42.480  67.990  1.00  0.00           O
ATOM    861  N   ALA A 640      50.210  42.460  68.760  1.00  0.00           N
ATOM    862  HN  ALA A 640      50.880  42.760  69.440  1.00  0.00           H
ATOM    863  CA  ALA A 640      50.770  41.610  67.740  1.00  0.00           C
ATOM    864  HA  ALA A 640      50.500  42.060  66.790  1.00  0.00           H
ATOM    865  CB  ALA A 640      52.290  41.630  67.690  1.00  0.00           C
ATOM    866  HB1 ALA A 640      52.720  41.590  68.720  1.00  0.00           H
ATOM    867  HB2 ALA A 640      52.540  42.660  67.350  1.00  0.00           H
ATOM    868  HB3 ALA A 640      52.780  40.890  67.020  1.00  0.00           H
ATOM    869  C   ALA A 640      50.320  40.230  67.760  1.00  0.00           C
ATOM    870  O   ALA A 640      50.060  39.660  66.670  1.00  0.00           O
ATOM    871  N   ILE A 641      50.070  39.630  68.950  1.00  0.00           N
ATOM    872  HN  ILE A 641      50.350  40.010  69.830  1.00  0.00           H
ATOM    873  CA  ILE A 641      49.400  38.270  68.870  1.00  0.00           C
ATOM    874  HA  ILE A 641      49.940  37.680  68.160  1.00  0.00           H
ATOM    875  CB  ILE A 641      49.480  37.600  70.250  1.00  0.00           C
ATOM    876  HB  ILE A 641      49.300  38.330  71.060  1.00  0.00           H
ATOM    877  CG2 ILE A 641      48.450  36.420  70.380  1.00  0.00           C
ATOM    878 HG21 ILE A 641      48.580  35.720  71.220  1.00  0.00           H
ATOM    879 HG22 ILE A 641      48.560  35.800  69.450  1.00  0.00           H
ATOM    880 HG23 ILE A 641      47.430  36.820  70.590  1.00  0.00           H
ATOM    881  CG1 ILE A 641      50.920  37.110  70.440  1.00  0.00           C
ATOM    882 HG11 ILE A 641      51.550  38.030  70.400  1.00  0.00           H
ATOM    883 HG12 ILE A 641      51.190  36.470  69.580  1.00  0.00           H
ATOM    884  CD  ILE A 641      51.150  36.420  71.780  1.00  0.00           C
ATOM    885  HD1 ILE A 641      50.780  37.060  72.620  1.00  0.00           H
ATOM    886  HD2 ILE A 641      52.220  36.130  71.840  1.00  0.00           H
ATOM    887  HD3 ILE A 641      50.520  35.510  71.870  1.00  0.00           H
ATOM    888  C   ILE A 641      48.040  38.280  68.290  1.00  0.00           C
ATOM    889  O   ILE A 641      47.730  37.500  67.380  1.00  0.00           O
ATOM    890  N   GLU A 642      47.180  39.260  68.630  1.00  0.00           N
ATOM    891  HN  GLU A 642      47.480  39.840  69.390  1.00  0.00           H
ATOM    892  CA  GLU A 642      45.880  39.520  68.120  1.00  0.00           C
ATOM    893  HA  GLU A 642      45.280  38.620  68.180  1.00  0.00           H
ATOM    894  CB  GLU A 642      45.320  40.600  69.090  1.00  0.00           C
ATOM    895  HB1 GLU A 642      44.510  41.230  68.670  1.00  0.00           H
ATOM    896  HB2 GLU A 642      46.090  41.360  69.350  1.00  0.00           H
ATOM    897  CG  GLU A 642      44.740  40.080  70.470  1.00  0.00           C
ATOM    898  HG1 GLU A 642      45.160  39.120  70.850  1.00  0.00           H
ATOM    899  HG2 GLU A 642      43.640  40.030  70.310  1.00  0.00           H
ATOM    900  CD  GLU A 642      44.910  41.140  71.570  1.00  0.00           C
ATOM    901  OE1 GLU A 642      46.010  41.270  72.150  1.00  0.00           O
ATOM    902  OE2 GLU A 642      43.970  41.920  71.760  1.00  0.00           O
ATOM    903  C   GLU A 642      45.930  39.940  66.620  1.00  0.00           C
ATOM    904  O   GLU A 642      45.070  39.620  65.810  1.00  0.00           O
ATOM    905  N   SER A 643      47.000  40.710  66.220  1.00  0.00           N
ATOM    906  HN  SER A 643      47.560  41.180  66.900  1.00  0.00           H
ATOM    907  CA  SER A 643      47.240  41.050  64.820  1.00  0.00           C
ATOM    908  HA  SER A 643      46.300  41.470  64.510  1.00  0.00           H
ATOM    909  CB  SER A 643      48.410  42.060  64.560  1.00  0.00           C
ATOM    910  HB1 SER A 643      48.470  42.260  63.470  1.00  0.00           H
ATOM    911  HB2 SER A 643      49.300  41.500  64.910  1.00  0.00           H
ATOM    912  OG  SER A 643      48.190  43.260  65.260  1.00  0.00           O
ATOM    913  HG1 SER A 643      48.530  43.090  66.140  1.00  0.00           H
ATOM    914  C   SER A 643      47.520  39.850  63.940  1.00  0.00           C
ATOM    915  O   SER A 643      47.110  39.770  62.800  1.00  0.00           O
ATOM    916  N   LEU A 644      48.370  38.920  64.560  1.00  0.00           N
ATOM    917  HN  LEU A 644      48.670  38.910  65.510  1.00  0.00           H
ATOM    918  CA  LEU A 644      48.750  37.750  63.860  1.00  0.00           C
ATOM    919  HA  LEU A 644      49.170  37.870  62.880  1.00  0.00           H
ATOM    920  CB  LEU A 644      49.790  36.850  64.590  1.00  0.00           C
ATOM    921  HB1 LEU A 644      49.840  35.830  64.170  1.00  0.00           H
ATOM    922  HB2 LEU A 644      49.430  36.840  65.650  1.00  0.00           H
ATOM    923  CG  LEU A 644      51.220  37.380  64.540  1.00  0.00           C
ATOM    924  HG  LEU A 644      51.140  38.340  65.100  1.00  0.00           H
ATOM    925  CD1 LEU A 644      52.150  36.370  65.270  1.00  0.00           C
ATOM    926 HD11 LEU A 644      51.850  35.390  64.830  1.00  0.00           H
ATOM    927 HD12 LEU A 644      51.960  36.370  66.370  1.00  0.00           H
ATOM    928 HD13 LEU A 644      53.230  36.390  65.010  1.00  0.00           H
ATOM    929  CD2 LEU A 644      51.670  37.630  63.110  1.00  0.00           C
ATOM    930 HD21 LEU A 644      50.960  38.360  62.640  1.00  0.00           H
ATOM    931 HD22 LEU A 644      51.540  36.750  62.450  1.00  0.00           H
ATOM    932 HD23 LEU A 644      52.710  38.020  63.050  1.00  0.00           H
ATOM    933  C   LEU A 644      47.540  36.880  63.650  1.00  0.00           C
ATOM    934  O   LEU A 644      47.350  36.520  62.530  1.00  0.00           O
ATOM    935  N   PHE A 645      46.660  36.620  64.640  1.00  0.00           N
ATOM    936  HN  PHE A 645      46.900  37.010  65.530  1.00  0.00           H
ATOM    937  CA  PHE A 645      45.470  35.800  64.460  1.00  0.00           C
ATOM    938  HA  PHE A 645      45.810  34.820  64.170  1.00  0.00           H
ATOM    939  CB  PHE A 645      44.900  35.540  65.880  1.00  0.00           C
ATOM    940  HB1 PHE A 645      44.940  36.450  66.500  1.00  0.00           H
ATOM    941  HB2 PHE A 645      45.550  34.860  66.460  1.00  0.00           H
ATOM    942  CG  PHE A 645      43.500  35.010  65.790  1.00  0.00           C
ATOM    943  CD1 PHE A 645      42.480  35.780  66.350  1.00  0.00           C
ATOM    944  HD1 PHE A 645      42.690  36.680  66.910  1.00  0.00           H
ATOM    945  CE1 PHE A 645      41.190  35.340  66.420  1.00  0.00           C
ATOM    946  HE1 PHE A 645      40.520  35.920  67.050  1.00  0.00           H
ATOM    947  CZ  PHE A 645      40.840  34.090  65.930  1.00  0.00           C
ATOM    948  HZ  PHE A 645      39.830  33.730  66.100  1.00  0.00           H
ATOM    949  CD2 PHE A 645      43.150  33.760  65.200  1.00  0.00           C
ATOM    950  HD2 PHE A 645      43.900  33.100  64.800  1.00  0.00           H
ATOM    951  CE2 PHE A 645      41.840  33.280  65.300  1.00  0.00           C
ATOM    952  HE2 PHE A 645      41.500  32.360  64.850  1.00  0.00           H
ATOM    953  C   PHE A 645      44.570  36.410  63.390  1.00  0.00           C
ATOM    954  O   PHE A 645      44.070  35.770  62.480  1.00  0.00           O
ATOM    955  N   GLY A 646      44.260  37.740  63.430  1.00  0.00           N
ATOM    956  HN  GLY A 646      44.560  38.210  64.260  1.00  0.00           H
ATOM    957  CA  GLY A 646      43.350  38.430  62.550  1.00  0.00           C
ATOM    958  HA1 GLY A 646      43.250  39.410  62.990  1.00  0.00           H
ATOM    959  HA2 GLY A 646      42.420  37.880  62.630  1.00  0.00           H
ATOM    960  C   GLY A 646      43.790  38.530  61.170  1.00  0.00           C
ATOM    961  O   GLY A 646      43.030  38.140  60.240  1.00  0.00           O
ATOM    962  N   ALA A 647      45.090  38.880  60.940  1.00  0.00           N
ATOM    963  HN  ALA A 647      45.600  39.180  61.750  1.00  0.00           H
ATOM    964  CA  ALA A 647      45.740  38.860  59.670  1.00  0.00           C
ATOM    965  HA  ALA A 647      45.130  39.580  59.170  1.00  0.00           H
ATOM    966  CB  ALA A 647      47.170  39.430  59.710  1.00  0.00           C
ATOM    967  HB1 ALA A 647      47.480  39.590  58.650  1.00  0.00           H
ATOM    968  HB2 ALA A 647      47.790  38.740  60.330  1.00  0.00           H
ATOM    969  HB3 ALA A 647      47.240  40.470  60.100  1.00  0.00           H
ATOM    970  C   ALA A 647      45.740  37.390  59.080  1.00  0.00           C
ATOM    971  O   ALA A 647      45.370  37.090  57.930  1.00  0.00           O
ATOM    972  N   SER A 648      46.060  36.340  59.860  1.00  0.00           N
ATOM    973  HN  SER A 648      46.360  36.530  60.780  1.00  0.00           H
ATOM    974  CA  SER A 648      46.050  34.990  59.390  1.00  0.00           C
ATOM    975  HA  SER A 648      46.680  34.980  58.500  1.00  0.00           H
ATOM    976  CB  SER A 648      46.840  34.060  60.320  1.00  0.00           C
ATOM    977  HB1 SER A 648      46.580  34.230  61.380  1.00  0.00           H
ATOM    978  HB2 SER A 648      47.910  34.310  60.090  1.00  0.00           H
ATOM    979  OG  SER A 648      46.750  32.690  60.020  1.00  0.00           O
ATOM    980  HG1 SER A 648      47.400  32.530  59.340  1.00  0.00           H
ATOM    981  C   SER A 648      44.690  34.510  58.880  1.00  0.00           C
ATOM    982  O   SER A 648      44.460  34.120  57.760  1.00  0.00           O
ATOM    983  N   LEU A 649      43.640  34.740  59.770  1.00  0.00           N
ATOM    984  HN  LEU A 649      43.880  35.020  60.690  1.00  0.00           H
ATOM    985  CA  LEU A 649      42.250  34.430  59.530  1.00  0.00           C
ATOM    986  HA  LEU A 649      42.140  33.380  59.280  1.00  0.00           H
ATOM    987  CB  LEU A 649      41.530  34.680  60.850  1.00  0.00           C
ATOM    988  HB1 LEU A 649      41.750  35.730  61.170  1.00  0.00           H
ATOM    989  HB2 LEU A 649      41.740  33.890  61.590  1.00  0.00           H
ATOM    990  CG  LEU A 649      40.000  34.570  60.850  1.00  0.00           C
ATOM    991  HG  LEU A 649      39.640  35.360  60.150  1.00  0.00           H
ATOM    992  CD1 LEU A 649      39.480  33.310  60.110  1.00  0.00           C
ATOM    993 HD11 LEU A 649      38.370  33.280  60.120  1.00  0.00           H
ATOM    994 HD12 LEU A 649      39.900  32.480  60.730  1.00  0.00           H
ATOM    995 HD13 LEU A 649      39.940  33.300  59.100  1.00  0.00           H
ATOM    996  CD2 LEU A 649      39.340  34.800  62.160  1.00  0.00           C
ATOM    997 HD21 LEU A 649      39.490  35.810  62.600  1.00  0.00           H
ATOM    998 HD22 LEU A 649      39.700  34.050  62.900  1.00  0.00           H
ATOM    999 HD23 LEU A 649      38.240  34.730  62.100  1.00  0.00           H
ATOM   1000  C   LEU A 649      41.700  35.200  58.330  1.00  0.00           C
ATOM   1001  O   LEU A 649      41.090  34.590  57.490  1.00  0.00           O
ATOM   1002  N   THR A 650      42.020  36.510  58.290  1.00  0.00           N
ATOM   1003  HN  THR A 650      42.690  36.840  58.940  1.00  0.00           H
ATOM   1004  CA  THR A 650      41.590  37.300  57.140  1.00  0.00           C
ATOM   1005  HA  THR A 650      40.520  37.380  57.020  1.00  0.00           H
ATOM   1006  CB  THR A 650      42.070  38.780  57.340  1.00  0.00           C
ATOM   1007  HB  THR A 650      43.170  38.800  57.510  1.00  0.00           H
ATOM   1008  OG1 THR A 650      41.410  39.400  58.360  1.00  0.00           O
ATOM   1009  HG1 THR A 650      41.700  39.010  59.190  1.00  0.00           H
ATOM   1010  CG2 THR A 650      41.790  39.640  56.020  1.00  0.00           C
ATOM   1011 HG21 THR A 650      42.240  40.650  56.040  1.00  0.00           H
ATOM   1012 HG22 THR A 650      40.690  39.750  55.880  1.00  0.00           H
ATOM   1013 HG23 THR A 650      42.300  39.150  55.160  1.00  0.00           H
ATOM   1014  C   THR A 650      42.300  36.830  55.910  1.00  0.00           C
ATOM   1015  O   THR A 650      41.610  36.700  54.930  1.00  0.00           O
ATOM   1016  N   GLY A 651      43.630  36.620  55.970  1.00  0.00           N
ATOM   1017  HN  GLY A 651      44.060  36.560  56.870  1.00  0.00           H
ATOM   1018  CA  GLY A 651      44.500  36.390  54.860  1.00  0.00           C
ATOM   1019  HA1 GLY A 651      45.420  36.290  55.420  1.00  0.00           H
ATOM   1020  HA2 GLY A 651      44.370  37.190  54.140  1.00  0.00           H
ATOM   1021  C   GLY A 651      44.110  35.100  54.220  1.00  0.00           C
ATOM   1022  O   GLY A 651      44.180  35.030  52.980  1.00  0.00           O
ATOM   1023  N   ILE A 652      43.820  34.090  55.030  1.00  0.00           N
ATOM   1024  HN  ILE A 652      43.940  34.170  56.020  1.00  0.00           H
ATOM   1025  CA  ILE A 652      43.290  32.740  54.640  1.00  0.00           C
ATOM   1026  HA  ILE A 652      43.910  32.290  53.880  1.00  0.00           H
ATOM   1027  CB  ILE A 652      43.170  31.770  55.780  1.00  0.00           C
ATOM   1028  HB  ILE A 652      42.610  32.380  56.530  1.00  0.00           H
ATOM   1029  CG2 ILE A 652      42.330  30.530  55.500  1.00  0.00           C
ATOM   1030 HG21 ILE A 652      42.280  29.840  56.390  1.00  0.00           H
ATOM   1031 HG22 ILE A 652      42.800  29.880  54.730  1.00  0.00           H
ATOM   1032 HG23 ILE A 652      41.270  30.730  55.240  1.00  0.00           H
ATOM   1033  CG1 ILE A 652      44.580  31.440  56.290  1.00  0.00           C
ATOM   1034 HG11 ILE A 652      45.190  32.360  56.170  1.00  0.00           H
ATOM   1035 HG12 ILE A 652      44.980  30.710  55.560  1.00  0.00           H
ATOM   1036  CD  ILE A 652      44.850  30.990  57.750  1.00  0.00           C
ATOM   1037  HD1 ILE A 652      44.510  31.700  58.520  1.00  0.00           H
ATOM   1038  HD2 ILE A 652      45.920  30.790  57.980  1.00  0.00           H
ATOM   1039  HD3 ILE A 652      44.210  30.080  57.830  1.00  0.00           H
ATOM   1040  C   ILE A 652      41.970  32.830  53.960  1.00  0.00           C
ATOM   1041  O   ILE A 652      41.860  32.450  52.760  1.00  0.00           O
ATOM   1042  N   ALA A 653      40.950  33.520  54.620  1.00  0.00           N
ATOM   1043  HN  ALA A 653      40.990  33.730  55.590  1.00  0.00           H
ATOM   1044  CA  ALA A 653      39.620  33.840  54.050  1.00  0.00           C
ATOM   1045  HA  ALA A 653      39.180  32.890  53.750  1.00  0.00           H
ATOM   1046  CB  ALA A 653      38.620  34.590  54.950  1.00  0.00           C
ATOM   1047  HB1 ALA A 653      39.050  35.510  55.420  1.00  0.00           H
ATOM   1048  HB2 ALA A 653      38.540  33.920  55.830  1.00  0.00           H
ATOM   1049  HB3 ALA A 653      37.670  34.770  54.400  1.00  0.00           H
ATOM   1050  C   ALA A 653      39.720  34.580  52.780  1.00  0.00           C
ATOM   1051  O   ALA A 653      39.170  34.140  51.780  1.00  0.00           O
ATOM   1052  N   TYR A 654      40.480  35.730  52.710  1.00  0.00           N
ATOM   1053  HN  TYR A 654      40.890  36.130  53.520  1.00  0.00           H
ATOM   1054  CA  TYR A 654      40.810  36.420  51.400  1.00  0.00           C
ATOM   1055  HA  TYR A 654      39.840  36.740  51.050  1.00  0.00           H
ATOM   1056  CB  TYR A 654      41.620  37.730  51.780  1.00  0.00           C
ATOM   1057  HB1 TYR A 654      42.580  37.560  52.300  1.00  0.00           H
ATOM   1058  HB2 TYR A 654      41.080  38.280  52.590  1.00  0.00           H
ATOM   1059  CG  TYR A 654      41.850  38.580  50.540  1.00  0.00           C
ATOM   1060  CD1 TYR A 654      43.030  38.530  49.740  1.00  0.00           C
ATOM   1061  HD1 TYR A 654      43.730  37.740  49.990  1.00  0.00           H
ATOM   1062  CE1 TYR A 654      43.220  39.360  48.720  1.00  0.00           C
ATOM   1063  HE1 TYR A 654      44.160  39.390  48.190  1.00  0.00           H
ATOM   1064  CZ  TYR A 654      42.300  40.390  48.430  1.00  0.00           C
ATOM   1065  OH  TYR A 654      42.480  41.320  47.360  1.00  0.00           O
ATOM   1066  HH  TYR A 654      43.290  41.040  46.920  1.00  0.00           H
ATOM   1067  CD2 TYR A 654      40.900  39.500  50.240  1.00  0.00           C
ATOM   1068  HD2 TYR A 654      39.980  39.510  50.810  1.00  0.00           H
ATOM   1069  CE2 TYR A 654      41.090  40.410  49.220  1.00  0.00           C
ATOM   1070  HE2 TYR A 654      40.360  41.120  48.860  1.00  0.00           H
ATOM   1071  C   TYR A 654      41.500  35.580  50.280  1.00  0.00           C
ATOM   1072  O   TYR A 654      40.980  35.270  49.240  1.00  0.00           O
ATOM   1073  N   SER A 655      42.640  34.910  50.570  1.00  0.00           N
ATOM   1074  HN  SER A 655      42.970  34.960  51.520  1.00  0.00           H
ATOM   1075  CA  SER A 655      43.450  33.980  49.680  1.00  0.00           C
ATOM   1076  HA  SER A 655      43.760  34.610  48.870  1.00  0.00           H
ATOM   1077  CB  SER A 655      44.680  33.310  50.400  1.00  0.00           C
ATOM   1078  HB1 SER A 655      45.270  32.690  49.690  1.00  0.00           H
ATOM   1079  HB2 SER A 655      44.380  32.540  51.150  1.00  0.00           H
ATOM   1080  OG  SER A 655      45.530  34.290  50.940  1.00  0.00           O
ATOM   1081  HG1 SER A 655      45.060  34.520  51.740  1.00  0.00           H
ATOM   1082  C   SER A 655      42.620  32.850  49.050  1.00  0.00           C
ATOM   1083  O   SER A 655      42.770  32.630  47.870  1.00  0.00           O
ATOM   1084  N   LEU A 656      41.720  32.180  49.780  1.00  0.00           N
ATOM   1085  HN  LEU A 656      41.760  32.200  50.780  1.00  0.00           H
ATOM   1086  CA  LEU A 656      40.820  31.240  49.140  1.00  0.00           C
ATOM   1087  HA  LEU A 656      41.330  30.450  48.600  1.00  0.00           H
ATOM   1088  CB  LEU A 656      39.910  30.600  50.200  1.00  0.00           C
ATOM   1089  HB1 LEU A 656      39.060  30.030  49.750  1.00  0.00           H
ATOM   1090  HB2 LEU A 656      39.430  31.380  50.820  1.00  0.00           H
ATOM   1091  CG  LEU A 656      40.560  29.580  51.080  1.00  0.00           C
ATOM   1092  HG  LEU A 656      41.430  30.040  51.630  1.00  0.00           H
ATOM   1093  CD1 LEU A 656      39.530  29.200  52.150  1.00  0.00           C
ATOM   1094 HD11 LEU A 656      39.930  28.730  53.070  1.00  0.00           H
ATOM   1095 HD12 LEU A 656      38.630  28.760  51.680  1.00  0.00           H
ATOM   1096 HD13 LEU A 656      39.170  30.190  52.500  1.00  0.00           H
ATOM   1097  CD2 LEU A 656      40.940  28.310  50.420  1.00  0.00           C
ATOM   1098 HD21 LEU A 656      41.050  27.580  51.230  1.00  0.00           H
ATOM   1099 HD22 LEU A 656      41.870  28.350  49.820  1.00  0.00           H
ATOM   1100 HD23 LEU A 656      40.140  27.930  49.760  1.00  0.00           H
ATOM   1101  C   LEU A 656      39.960  31.880  48.060  1.00  0.00           C
ATOM   1102  O   LEU A 656      39.890  31.500  46.890  1.00  0.00           O
ATOM   1103  N   PHE A 657      39.150  32.940  48.420  1.00  0.00           N
ATOM   1104  HN  PHE A 657      39.230  33.340  49.330  1.00  0.00           H
ATOM   1105  CA  PHE A 657      38.020  33.320  47.640  1.00  0.00           C
ATOM   1106  HA  PHE A 657      37.820  32.720  46.750  1.00  0.00           H
ATOM   1107  CB  PHE A 657      36.690  33.300  48.510  1.00  0.00           C
ATOM   1108  HB1 PHE A 657      35.860  33.700  47.900  1.00  0.00           H
ATOM   1109  HB2 PHE A 657      37.080  33.950  49.320  1.00  0.00           H
ATOM   1110  CG  PHE A 657      36.200  31.960  48.960  1.00  0.00           C
ATOM   1111  CD1 PHE A 657      35.480  31.210  48.020  1.00  0.00           C
ATOM   1112  HD1 PHE A 657      35.180  31.670  47.090  1.00  0.00           H
ATOM   1113  CE1 PHE A 657      35.150  29.930  48.310  1.00  0.00           C
ATOM   1114  HE1 PHE A 657      34.580  29.290  47.650  1.00  0.00           H
ATOM   1115  CZ  PHE A 657      35.410  29.320  49.620  1.00  0.00           C
ATOM   1116  HZ  PHE A 657      35.240  28.290  49.870  1.00  0.00           H
ATOM   1117  CD2 PHE A 657      36.490  31.510  50.270  1.00  0.00           C
ATOM   1118  HD2 PHE A 657      37.110  32.050  50.960  1.00  0.00           H
ATOM   1119  CE2 PHE A 657      36.060  30.150  50.550  1.00  0.00           C
ATOM   1120  HE2 PHE A 657      36.500  29.720  51.450  1.00  0.00           H
ATOM   1121  C   PHE A 657      38.200  34.650  46.850  1.00  0.00           C
ATOM   1122  O   PHE A 657      37.400  34.970  45.970  1.00  0.00           O
ATOM   1123  N   ALA A 658      39.160  35.470  47.220  1.00  0.00           N
ATOM   1124  HN  ALA A 658      39.800  35.250  47.950  1.00  0.00           H
ATOM   1125  CA  ALA A 658      39.390  36.740  46.500  1.00  0.00           C
ATOM   1126  HA  ALA A 658      38.500  37.320  46.280  1.00  0.00           H
ATOM   1127  CB  ALA A 658      40.370  37.620  47.330  1.00  0.00           C
ATOM   1128  HB1 ALA A 658      40.510  38.610  46.830  1.00  0.00           H
ATOM   1129  HB2 ALA A 658      41.280  37.000  47.390  1.00  0.00           H
ATOM   1130  HB3 ALA A 658      39.980  37.760  48.370  1.00  0.00           H
ATOM   1131  C   ALA A 658      39.900  36.640  45.070  1.00  0.00           C
ATOM   1132  O   ALA A 658      40.200  35.570  44.550  1.00  0.00           O
ATOM   1133  N   GLY A 659      39.850  37.750  44.330  1.00  0.00           N
ATOM   1134  HN  GLY A 659      39.470  38.560  44.750  1.00  0.00           H
ATOM   1135  CA  GLY A 659      40.270  37.880  42.910  1.00  0.00           C
ATOM   1136  HA1 GLY A 659      40.010  38.900  42.630  1.00  0.00           H
ATOM   1137  HA2 GLY A 659      39.680  37.140  42.360  1.00  0.00           H
ATOM   1138  C   GLY A 659      41.710  37.820  42.600  1.00  0.00           C
ATOM   1139  O   GLY A 659      42.160  37.040  41.830  1.00  0.00           O
ATOM   1140  N   GLN A 660      42.530  38.570  43.380  1.00  0.00           N
ATOM   1141  HN  GLN A 660      42.200  39.250  44.030  1.00  0.00           H
ATOM   1142  CA  GLN A 660      43.980  38.730  43.280  1.00  0.00           C
ATOM   1143  HA  GLN A 660      44.430  38.150  42.500  1.00  0.00           H
ATOM   1144  CB  GLN A 660      44.350  40.220  43.040  1.00  0.00           C
ATOM   1145  HB1 GLN A 660      45.450  40.320  42.900  1.00  0.00           H
ATOM   1146  HB2 GLN A 660      43.960  40.750  43.930  1.00  0.00           H
ATOM   1147  CG  GLN A 660      43.800  40.880  41.750  1.00  0.00           C
ATOM   1148  HG1 GLN A 660      42.740  40.590  41.570  1.00  0.00           H
ATOM   1149  HG2 GLN A 660      44.260  40.460  40.830  1.00  0.00           H
ATOM   1150  CD  GLN A 660      43.770  42.430  41.700  1.00  0.00           C
ATOM   1151  OE1 GLN A 660      42.730  43.090  41.830  1.00  0.00           O
ATOM   1152  NE2 GLN A 660      44.970  42.940  41.300  1.00  0.00           N
ATOM   1153 HE21 GLN A 660      45.010  43.930  41.190  1.00  0.00           H
ATOM   1154 HE22 GLN A 660      45.770  42.360  41.180  1.00  0.00           H
ATOM   1155  C   GLN A 660      44.490  38.290  44.680  1.00  0.00           C
ATOM   1156  O   GLN A 660      44.050  38.920  45.680  1.00  0.00           O
ATOM   1157  N   PRO A 661      45.430  37.270  44.730  1.00  0.00           N
ATOM   1158  CD  PRO A 661      45.450  36.220  43.710  1.00  0.00           C
ATOM   1159  HD1 PRO A 661      45.820  36.610  42.740  1.00  0.00           H
ATOM   1160  HD2 PRO A 661      44.450  35.820  43.470  1.00  0.00           H
ATOM   1161  CA  PRO A 661      46.050  36.820  45.920  1.00  0.00           C
ATOM   1162  HA  PRO A 661      45.440  37.230  46.720  1.00  0.00           H
ATOM   1163  CB  PRO A 661      46.030  35.250  45.780  1.00  0.00           C
ATOM   1164  HB1 PRO A 661      45.000  34.850  45.790  1.00  0.00           H
ATOM   1165  HB2 PRO A 661      46.690  34.650  46.440  1.00  0.00           H
ATOM   1166  CG  PRO A 661      46.360  35.150  44.240  1.00  0.00           C
ATOM   1167  HG1 PRO A 661      47.440  35.340  44.070  1.00  0.00           H
ATOM   1168  HG2 PRO A 661      46.080  34.160  43.810  1.00  0.00           H
ATOM   1169  C   PRO A 661      47.420  37.470  46.020  1.00  0.00           C
ATOM   1170  O   PRO A 661      48.200  37.160  46.880  1.00  0.00           O
ATOM   1171  N   LEU A 662      47.830  38.340  45.060  1.00  0.00           N
ATOM   1172  HN  LEU A 662      47.250  38.490  44.270  1.00  0.00           H
ATOM   1173  CA  LEU A 662      49.070  39.090  45.020  1.00  0.00           C
ATOM   1174  HA  LEU A 662      49.810  38.410  45.390  1.00  0.00           H
ATOM   1175  CB  LEU A 662      49.400  39.540  43.480  1.00  0.00           C
ATOM   1176  HB1 LEU A 662      50.280  40.200  43.360  1.00  0.00           H
ATOM   1177  HB2 LEU A 662      48.480  39.980  43.040  1.00  0.00           H
ATOM   1178  CG  LEU A 662      49.770  38.360  42.510  1.00  0.00           C
ATOM   1179  HG  LEU A 662      49.000  37.560  42.490  1.00  0.00           H
ATOM   1180  CD1 LEU A 662      49.940  38.740  41.080  1.00  0.00           C
ATOM   1181 HD11 LEU A 662      50.410  38.020  40.370  1.00  0.00           H
ATOM   1182 HD12 LEU A 662      50.640  39.610  41.160  1.00  0.00           H
ATOM   1183 HD13 LEU A 662      48.980  39.160  40.740  1.00  0.00           H
ATOM   1184  CD2 LEU A 662      50.960  37.520  43.050  1.00  0.00           C
ATOM   1185 HD21 LEU A 662      51.800  38.050  43.540  1.00  0.00           H
ATOM   1186 HD22 LEU A 662      51.300  36.910  42.180  1.00  0.00           H
ATOM   1187 HD23 LEU A 662      50.550  36.820  43.810  1.00  0.00           H
ATOM   1188  C   LEU A 662      49.030  40.290  45.900  1.00  0.00           C
ATOM   1189  O   LEU A 662      50.140  40.840  46.160  1.00  0.00           O
ATOM   1190  N   THR A 663      47.910  40.680  46.450  1.00  0.00           N
ATOM   1191  HN  THR A 663      47.030  40.280  46.240  1.00  0.00           H
ATOM   1192  CA  THR A 663      47.730  41.830  47.260  1.00  0.00           C
ATOM   1193  HA  THR A 663      48.500  42.560  47.010  1.00  0.00           H
ATOM   1194  CB  THR A 663      46.410  42.540  47.060  1.00  0.00           C
ATOM   1195  HB  THR A 663      46.400  43.330  47.840  1.00  0.00           H
ATOM   1196  OG1 THR A 663      45.240  41.730  47.240  1.00  0.00           O
ATOM   1197  HG1 THR A 663      45.420  41.180  48.010  1.00  0.00           H
ATOM   1198  CG2 THR A 663      46.220  43.220  45.720  1.00  0.00           C
ATOM   1199 HG21 THR A 663      47.120  43.780  45.370  1.00  0.00           H
ATOM   1200 HG22 THR A 663      45.340  43.870  45.550  1.00  0.00           H
ATOM   1201 HG23 THR A 663      46.180  42.410  44.960  1.00  0.00           H
ATOM   1202  C   THR A 663      47.760  41.410  48.730  1.00  0.00           C
ATOM   1203  O   THR A 663      46.850  40.840  49.300  1.00  0.00           O
ATOM   1204  N   ILE A 664      48.890  41.700  49.480  1.00  0.00           N
ATOM   1205  HN  ILE A 664      49.600  42.290  49.080  1.00  0.00           H
ATOM   1206  CA  ILE A 664      49.030  41.220  50.830  1.00  0.00           C
ATOM   1207  HA  ILE A 664      48.430  40.330  50.930  1.00  0.00           H
ATOM   1208  CB  ILE A 664      50.490  40.910  51.130  1.00  0.00           C
ATOM   1209  HB  ILE A 664      51.030  41.860  50.920  1.00  0.00           H
ATOM   1210  CG2 ILE A 664      50.710  40.490  52.620  1.00  0.00           C
ATOM   1211 HG21 ILE A 664      50.890  41.300  53.350  1.00  0.00           H
ATOM   1212 HG22 ILE A 664      51.640  39.900  52.720  1.00  0.00           H
ATOM   1213 HG23 ILE A 664      49.880  39.880  53.050  1.00  0.00           H
ATOM   1214  CG1 ILE A 664      51.090  39.760  50.250  1.00  0.00           C
ATOM   1215 HG11 ILE A 664      52.200  39.730  50.270  1.00  0.00           H
ATOM   1216 HG12 ILE A 664      50.800  39.770  49.190  1.00  0.00           H
ATOM   1217  CD  ILE A 664      50.660  38.340  50.770  1.00  0.00           C
ATOM   1218  HD1 ILE A 664      49.560  38.320  50.940  1.00  0.00           H
ATOM   1219  HD2 ILE A 664      51.140  37.890  51.670  1.00  0.00           H
ATOM   1220  HD3 ILE A 664      50.910  37.700  49.910  1.00  0.00           H
ATOM   1221  C   ILE A 664      48.530  42.220  51.780  1.00  0.00           C
ATOM   1222  O   ILE A 664      48.690  43.450  51.580  1.00  0.00           O
ATOM   1223  N   LEU A 665      47.670  41.820  52.750  1.00  0.00           N
ATOM   1224  HN  LEU A 665      47.300  40.900  52.760  1.00  0.00           H
ATOM   1225  CA  LEU A 665      46.940  42.740  53.590  1.00  0.00           C
ATOM   1226  HA  LEU A 665      46.810  43.670  53.060  1.00  0.00           H
ATOM   1227  CB  LEU A 665      45.600  42.180  54.030  1.00  0.00           C
ATOM   1228  HB1 LEU A 665      44.980  42.960  54.490  1.00  0.00           H
ATOM   1229  HB2 LEU A 665      45.710  41.420  54.840  1.00  0.00           H
ATOM   1230  CG  LEU A 665      44.700  41.540  52.910  1.00  0.00           C
ATOM   1231  HG  LEU A 665      43.730  41.350  53.430  1.00  0.00           H
ATOM   1232  CD1 LEU A 665      44.470  42.570  51.820  1.00  0.00           C
ATOM   1233 HD11 LEU A 665      44.010  43.440  52.320  1.00  0.00           H
ATOM   1234 HD12 LEU A 665      43.780  42.250  50.990  1.00  0.00           H
ATOM   1235 HD13 LEU A 665      45.470  42.760  51.380  1.00  0.00           H
ATOM   1236  CD2 LEU A 665      45.190  40.170  52.280  1.00  0.00           C
ATOM   1237 HD21 LEU A 665      44.340  39.810  51.680  1.00  0.00           H
ATOM   1238 HD22 LEU A 665      45.420  39.370  53.020  1.00  0.00           H
ATOM   1239 HD23 LEU A 665      46.050  40.300  51.580  1.00  0.00           H
ATOM   1240  C   LEU A 665      47.730  43.050  54.880  1.00  0.00           C
ATOM   1241  O   LEU A 665      48.330  42.170  55.480  1.00  0.00           O
ATOM   1242  N   GLY A 666      47.810  44.390  55.230  1.00  0.00           N
ATOM   1243  HN  GLY A 666      47.380  45.160  54.780  1.00  0.00           H
ATOM   1244  CA  GLY A 666      48.520  44.770  56.400  1.00  0.00           C
ATOM   1245  HA1 GLY A 666      49.490  45.100  56.040  1.00  0.00           H
ATOM   1246  HA2 GLY A 666      48.570  43.910  57.030  1.00  0.00           H
ATOM   1247  C   GLY A 666      47.880  45.930  57.130  1.00  0.00           C
ATOM   1248  O   GLY A 666      46.900  46.440  56.620  1.00  0.00           O
ATOM   1249  N   SER A 667      48.400  46.350  58.310  1.00  0.00           N
ATOM   1250  HN  SER A 667      49.100  45.810  58.770  1.00  0.00           H
ATOM   1251  CA  SER A 667      47.910  47.580  58.940  1.00  0.00           C
ATOM   1252  HA  SER A 667      46.840  47.540  59.050  1.00  0.00           H
ATOM   1253  CB  SER A 667      48.560  47.700  60.400  1.00  0.00           C
ATOM   1254  HB1 SER A 667      48.290  48.700  60.810  1.00  0.00           H
ATOM   1255  HB2 SER A 667      49.640  47.430  60.400  1.00  0.00           H
ATOM   1256  OG  SER A 667      47.870  46.740  61.170  1.00  0.00           O
ATOM   1257  HG1 SER A 667      46.960  47.000  61.340  1.00  0.00           H
ATOM   1258  C   SER A 667      48.390  48.760  58.100  1.00  0.00           C
ATOM   1259  O   SER A 667      49.590  49.010  58.080  1.00  0.00           O
ATOM   1260  N   THR A 668      47.430  49.440  57.480  1.00  0.00           N
ATOM   1261  HN  THR A 668      46.440  49.340  57.520  1.00  0.00           H
ATOM   1262  CA  THR A 668      47.750  50.490  56.450  1.00  0.00           C
ATOM   1263  HA  THR A 668      48.760  50.250  56.140  1.00  0.00           H
ATOM   1264  CB  THR A 668      46.770  50.340  55.270  1.00  0.00           C
ATOM   1265  HB  THR A 668      47.180  50.880  54.390  1.00  0.00           H
ATOM   1266  OG1 THR A 668      45.480  50.930  55.480  1.00  0.00           O
ATOM   1267  HG1 THR A 668      45.190  51.160  54.600  1.00  0.00           H
ATOM   1268  CG2 THR A 668      46.660  48.900  54.840  1.00  0.00           C
ATOM   1269 HG21 THR A 668      46.010  48.990  53.940  1.00  0.00           H
ATOM   1270 HG22 THR A 668      46.130  48.280  55.590  1.00  0.00           H
ATOM   1271 HG23 THR A 668      47.680  48.510  54.620  1.00  0.00           H
ATOM   1272  C   THR A 668      47.810  51.840  57.030  1.00  0.00           C
ATOM   1273  O   THR A 668      47.270  52.180  58.110  1.00  0.00           O
ATOM   1274  N   GLY A 669      48.650  52.710  56.380  1.00  0.00           N
ATOM   1275  HN  GLY A 669      49.110  52.420  55.550  1.00  0.00           H
ATOM   1276  CA  GLY A 669      48.930  54.140  56.860  1.00  0.00           C
ATOM   1277  HA1 GLY A 669      49.420  54.680  56.070  1.00  0.00           H
ATOM   1278  HA2 GLY A 669      49.630  53.930  57.670  1.00  0.00           H
ATOM   1279  C   GLY A 669      47.720  55.080  57.130  1.00  0.00           C
ATOM   1280  O   GLY A 669      47.680  55.850  58.120  1.00  0.00           O
ATOM   1281  N   PRO A 670      46.660  55.150  56.350  1.00  0.00           N
ATOM   1282  CD  PRO A 670      46.640  54.830  54.960  1.00  0.00           C
ATOM   1283  HD1 PRO A 670      46.950  53.790  54.720  1.00  0.00           H
ATOM   1284  HD2 PRO A 670      47.190  55.630  54.410  1.00  0.00           H
ATOM   1285  CA  PRO A 670      45.490  55.900  56.790  1.00  0.00           C
ATOM   1286  HA  PRO A 670      45.750  56.810  57.290  1.00  0.00           H
ATOM   1287  CB  PRO A 670      44.680  56.170  55.450  1.00  0.00           C
ATOM   1288  HB1 PRO A 670      44.840  57.200  55.120  1.00  0.00           H
ATOM   1289  HB2 PRO A 670      43.570  56.160  55.510  1.00  0.00           H
ATOM   1290  CG  PRO A 670      45.180  54.990  54.610  1.00  0.00           C
ATOM   1291  HG1 PRO A 670      44.660  54.050  54.880  1.00  0.00           H
ATOM   1292  HG2 PRO A 670      44.980  55.080  53.520  1.00  0.00           H
ATOM   1293  C   PRO A 670      44.760  55.170  57.900  1.00  0.00           C
ATOM   1294  O   PRO A 670      44.080  55.730  58.770  1.00  0.00           O
ATOM   1295  N   VAL A 671      44.790  53.770  57.940  1.00  0.00           N
ATOM   1296  HN  VAL A 671      45.320  53.180  57.350  1.00  0.00           H
ATOM   1297  CA  VAL A 671      44.150  53.000  59.030  1.00  0.00           C
ATOM   1298  HA  VAL A 671      43.210  53.520  59.150  1.00  0.00           H
ATOM   1299  CB  VAL A 671      43.860  51.500  58.740  1.00  0.00           C
ATOM   1300  HB  VAL A 671      44.840  51.110  58.370  1.00  0.00           H
ATOM   1301  CG1 VAL A 671      43.600  50.680  59.970  1.00  0.00           C
ATOM   1302 HG11 VAL A 671      44.430  50.530  60.700  1.00  0.00           H
ATOM   1303 HG12 VAL A 671      43.320  49.680  59.560  1.00  0.00           H
ATOM   1304 HG13 VAL A 671      42.750  50.970  60.610  1.00  0.00           H
ATOM   1305  CG2 VAL A 671      42.880  51.290  57.580  1.00  0.00           C
ATOM   1306 HG21 VAL A 671      41.870  51.640  57.860  1.00  0.00           H
ATOM   1307 HG22 VAL A 671      42.820  50.200  57.370  1.00  0.00           H
ATOM   1308 HG23 VAL A 671      43.290  51.780  56.680  1.00  0.00           H
ATOM   1309  C   VAL A 671      44.730  53.230  60.370  1.00  0.00           C
ATOM   1310  O   VAL A 671      44.000  53.470  61.350  1.00  0.00           O
ATOM   1311  N   LEU A 672      46.120  53.240  60.420  1.00  0.00           N
ATOM   1312  HN  LEU A 672      46.710  52.850  59.720  1.00  0.00           H
ATOM   1313  CA  LEU A 672      46.860  53.450  61.620  1.00  0.00           C
ATOM   1314  HA  LEU A 672      46.510  52.800  62.410  1.00  0.00           H
ATOM   1315  CB  LEU A 672      48.290  53.090  61.260  1.00  0.00           C
ATOM   1316  HB1 LEU A 672      48.640  53.780  60.480  1.00  0.00           H
ATOM   1317  HB2 LEU A 672      48.380  52.060  60.850  1.00  0.00           H
ATOM   1318  CG  LEU A 672      49.440  53.060  62.320  1.00  0.00           C
ATOM   1319  HG  LEU A 672      49.440  54.120  62.660  1.00  0.00           H
ATOM   1320  CD1 LEU A 672      49.280  51.910  63.360  1.00  0.00           C
ATOM   1321 HD11 LEU A 672      49.300  50.940  62.830  1.00  0.00           H
ATOM   1322 HD12 LEU A 672      48.290  52.010  63.860  1.00  0.00           H
ATOM   1323 HD13 LEU A 672      50.110  52.010  64.090  1.00  0.00           H
ATOM   1324  CD2 LEU A 672      50.760  52.850  61.580  1.00  0.00           C
ATOM   1325 HD21 LEU A 672      51.630  52.980  62.240  1.00  0.00           H
ATOM   1326 HD22 LEU A 672      50.880  53.470  60.660  1.00  0.00           H
ATOM   1327 HD23 LEU A 672      50.730  51.870  61.060  1.00  0.00           H
ATOM   1328  C   LEU A 672      46.710  54.880  62.160  1.00  0.00           C
ATOM   1329  O   LEU A 672      46.730  55.060  63.350  1.00  0.00           O
ATOM   1330  N   VAL A 673      46.490  55.880  61.320  1.00  0.00           N
ATOM   1331  HN  VAL A 673      46.510  55.730  60.330  1.00  0.00           H
ATOM   1332  CA  VAL A 673      46.160  57.180  61.720  1.00  0.00           C
ATOM   1333  HA  VAL A 673      46.900  57.440  62.460  1.00  0.00           H
ATOM   1334  CB  VAL A 673      46.240  58.140  60.520  1.00  0.00           C
ATOM   1335  HB  VAL A 673      45.670  57.780  59.640  1.00  0.00           H
ATOM   1336  CG1 VAL A 673      45.630  59.560  60.900  1.00  0.00           C
ATOM   1337 HG11 VAL A 673      45.910  60.220  60.040  1.00  0.00           H
ATOM   1338 HG12 VAL A 673      45.940  59.900  61.900  1.00  0.00           H
ATOM   1339 HG13 VAL A 673      44.520  59.490  60.800  1.00  0.00           H
ATOM   1340  CG2 VAL A 673      47.660  58.370  60.130  1.00  0.00           C
ATOM   1341 HG21 VAL A 673      48.080  57.350  60.000  1.00  0.00           H
ATOM   1342 HG22 VAL A 673      48.240  58.930  60.890  1.00  0.00           H
ATOM   1343 HG23 VAL A 673      47.790  58.990  59.210  1.00  0.00           H
ATOM   1344  C   VAL A 673      44.820  57.370  62.370  1.00  0.00           C
ATOM   1345  O   VAL A 673      44.710  58.180  63.280  1.00  0.00           O
ATOM   1346  N   PHE A 674      43.780  56.780  61.860  1.00  0.00           N
ATOM   1347  HN  PHE A 674      43.920  56.230  61.050  1.00  0.00           H
ATOM   1348  CA  PHE A 674      42.430  56.750  62.220  1.00  0.00           C
ATOM   1349  HA  PHE A 674      42.230  57.810  62.290  1.00  0.00           H
ATOM   1350  CB  PHE A 674      41.540  56.220  60.970  1.00  0.00           C
ATOM   1351  HB1 PHE A 674      41.860  55.240  60.560  1.00  0.00           H
ATOM   1352  HB2 PHE A 674      41.660  57.000  60.180  1.00  0.00           H
ATOM   1353  CG  PHE A 674      40.110  56.150  61.310  1.00  0.00           C
ATOM   1354  CD1 PHE A 674      39.510  54.920  61.560  1.00  0.00           C
ATOM   1355  HD1 PHE A 674      40.150  54.060  61.530  1.00  0.00           H
ATOM   1356  CE1 PHE A 674      38.120  54.910  61.960  1.00  0.00           C
ATOM   1357  HE1 PHE A 674      37.730  53.940  62.270  1.00  0.00           H
ATOM   1358  CZ  PHE A 674      37.450  56.120  62.070  1.00  0.00           C
ATOM   1359  HZ  PHE A 674      36.430  56.020  62.420  1.00  0.00           H
ATOM   1360  CD2 PHE A 674      39.360  57.370  61.310  1.00  0.00           C
ATOM   1361  HD2 PHE A 674      39.750  58.380  61.260  1.00  0.00           H
ATOM   1362  CE2 PHE A 674      38.000  57.340  61.710  1.00  0.00           C
ATOM   1363  HE2 PHE A 674      37.440  58.250  61.870  1.00  0.00           H
ATOM   1364  C   PHE A 674      42.170  56.010  63.460  1.00  0.00           C
ATOM   1365  O   PHE A 674      41.610  56.590  64.410  1.00  0.00           O
ATOM   1366  N   GLU A 675      42.550  54.770  63.640  1.00  0.00           N
ATOM   1367  HN  GLU A 675      43.250  54.360  63.070  1.00  0.00           H
ATOM   1368  CA  GLU A 675      42.330  54.010  64.900  1.00  0.00           C
ATOM   1369  HA  GLU A 675      41.270  54.060  65.070  1.00  0.00           H
ATOM   1370  CB  GLU A 675      42.820  52.590  64.690  1.00  0.00           C
ATOM   1371  HB1 GLU A 675      43.030  52.120  65.680  1.00  0.00           H
ATOM   1372  HB2 GLU A 675      43.820  52.690  64.210  1.00  0.00           H
ATOM   1373  CG  GLU A 675      41.890  51.760  63.760  1.00  0.00           C
ATOM   1374  HG1 GLU A 675      42.520  51.150  63.100  1.00  0.00           H
ATOM   1375  HG2 GLU A 675      41.350  52.450  63.070  1.00  0.00           H
ATOM   1376  CD  GLU A 675      41.020  50.830  64.510  1.00  0.00           C
ATOM   1377  OE1 GLU A 675      41.130  49.560  64.310  1.00  0.00           O
ATOM   1378  OE2 GLU A 675      40.310  51.290  65.420  1.00  0.00           O
ATOM   1379  C   GLU A 675      43.040  54.620  66.150  1.00  0.00           C
ATOM   1380  O   GLU A 675      42.500  54.800  67.190  1.00  0.00           O
ATOM   1381  N   LYS A 676      44.270  55.140  65.950  1.00  0.00           N
ATOM   1382  HN  LYS A 676      44.740  55.210  65.080  1.00  0.00           H
ATOM   1383  CA  LYS A 676      44.970  55.840  66.990  1.00  0.00           C
ATOM   1384  HA  LYS A 676      44.970  55.160  67.840  1.00  0.00           H
ATOM   1385  CB  LYS A 676      46.500  56.110  66.710  1.00  0.00           C
ATOM   1386  HB1 LYS A 676      46.900  56.490  67.670  1.00  0.00           H
ATOM   1387  HB2 LYS A 676      46.610  56.770  65.820  1.00  0.00           H
ATOM   1388  CG  LYS A 676      47.390  54.830  66.670  1.00  0.00           C
ATOM   1389  HG1 LYS A 676      47.180  54.210  65.770  1.00  0.00           H
ATOM   1390  HG2 LYS A 676      47.080  54.190  67.530  1.00  0.00           H
ATOM   1391  CD  LYS A 676      48.870  55.120  66.800  1.00  0.00           C
ATOM   1392  HD1 LYS A 676      49.340  54.110  66.840  1.00  0.00           H
ATOM   1393  HD2 LYS A 676      49.080  55.690  67.720  1.00  0.00           H
ATOM   1394  CE  LYS A 676      49.410  55.870  65.540  1.00  0.00           C
ATOM   1395  HE1 LYS A 676      48.850  56.810  65.340  1.00  0.00           H
ATOM   1396  HE2 LYS A 676      49.300  55.240  64.630  1.00  0.00           H
ATOM   1397  NZ  LYS A 676      50.820  56.060  65.750  1.00  0.00           N
ATOM   1398  HZ1 LYS A 676      51.200  56.830  65.170  1.00  0.00           H
ATOM   1399  HZ2 LYS A 676      51.400  55.210  65.680  1.00  0.00           H
ATOM   1400  HZ3 LYS A 676      50.970  56.460  66.700  1.00  0.00           H
ATOM   1401  C   LYS A 676      44.250  57.110  67.520  1.00  0.00           C
ATOM   1402  O   LYS A 676      44.100  57.330  68.730  1.00  0.00           O
ATOM   1403  N   ILE A 677      43.880  58.020  66.530  1.00  0.00           N
ATOM   1404  HN  ILE A 677      44.270  57.970  65.620  1.00  0.00           H
ATOM   1405  CA  ILE A 677      43.030  59.210  66.860  1.00  0.00           C
ATOM   1406  HA  ILE A 677      43.610  59.650  67.640  1.00  0.00           H
ATOM   1407  CB  ILE A 677      43.040  60.160  65.680  1.00  0.00           C
ATOM   1408  HB  ILE A 677      43.940  59.900  65.070  1.00  0.00           H
ATOM   1409  CG2 ILE A 677      41.760  60.110  64.850  1.00  0.00           C
ATOM   1410 HG21 ILE A 677      40.860  60.560  65.340  1.00  0.00           H
ATOM   1411 HG22 ILE A 677      41.590  59.080  64.460  1.00  0.00           H
ATOM   1412 HG23 ILE A 677      41.890  60.760  63.950  1.00  0.00           H
ATOM   1413  CG1 ILE A 677      43.330  61.650  66.080  1.00  0.00           C
ATOM   1414 HG11 ILE A 677      42.410  61.950  66.600  1.00  0.00           H
ATOM   1415 HG12 ILE A 677      43.520  62.080  65.080  1.00  0.00           H
ATOM   1416  CD  ILE A 677      44.610  61.840  66.960  1.00  0.00           C
ATOM   1417  HD1 ILE A 677      45.180  62.770  66.760  1.00  0.00           H
ATOM   1418  HD2 ILE A 677      45.280  60.970  66.800  1.00  0.00           H
ATOM   1419  HD3 ILE A 677      44.240  61.860  68.020  1.00  0.00           H
ATOM   1420  C   ILE A 677      41.650  58.840  67.460  1.00  0.00           C
ATOM   1421  O   ILE A 677      41.120  59.430  68.430  1.00  0.00           O
ATOM   1422  N   LEU A 678      41.020  57.830  66.850  1.00  0.00           N
ATOM   1423  HN  LEU A 678      41.410  57.540  65.980  1.00  0.00           H
ATOM   1424  CA  LEU A 678      39.720  57.260  67.320  1.00  0.00           C
ATOM   1425  HA  LEU A 678      38.980  58.040  67.260  1.00  0.00           H
ATOM   1426  CB  LEU A 678      39.270  55.990  66.520  1.00  0.00           C
ATOM   1427  HB1 LEU A 678      40.070  55.210  66.540  1.00  0.00           H
ATOM   1428  HB2 LEU A 678      39.240  56.350  65.470  1.00  0.00           H
ATOM   1429  CG  LEU A 678      37.920  55.380  66.940  1.00  0.00           C
ATOM   1430  HG  LEU A 678      38.010  55.080  68.000  1.00  0.00           H
ATOM   1431  CD1 LEU A 678      36.780  56.360  66.610  1.00  0.00           C
ATOM   1432 HD11 LEU A 678      36.640  56.500  65.520  1.00  0.00           H
ATOM   1433 HD12 LEU A 678      36.980  57.360  67.080  1.00  0.00           H
ATOM   1434 HD13 LEU A 678      35.880  55.910  67.090  1.00  0.00           H
ATOM   1435  CD2 LEU A 678      37.720  54.090  66.190  1.00  0.00           C
ATOM   1436 HD21 LEU A 678      36.810  53.610  66.610  1.00  0.00           H
ATOM   1437 HD22 LEU A 678      38.610  53.430  66.290  1.00  0.00           H
ATOM   1438 HD23 LEU A 678      37.450  54.360  65.150  1.00  0.00           H
ATOM   1439  C   LEU A 678      39.780  56.800  68.720  1.00  0.00           C
ATOM   1440  O   LEU A 678      38.900  57.100  69.570  1.00  0.00           O
ATOM   1441  N   TYR A 679      40.840  56.050  69.160  1.00  0.00           N
ATOM   1442  HN  TYR A 679      41.540  55.850  68.480  1.00  0.00           H
ATOM   1443  CA  TYR A 679      40.970  55.730  70.630  1.00  0.00           C
ATOM   1444  HA  TYR A 679      40.100  55.150  70.910  1.00  0.00           H
ATOM   1445  CB  TYR A 679      42.240  54.800  70.840  1.00  0.00           C
ATOM   1446  HB1 TYR A 679      43.170  55.260  70.430  1.00  0.00           H
ATOM   1447  HB2 TYR A 679      42.090  53.840  70.300  1.00  0.00           H
ATOM   1448  CG  TYR A 679      42.600  54.420  72.290  1.00  0.00           C
ATOM   1449  CD1 TYR A 679      43.830  54.700  72.930  1.00  0.00           C
ATOM   1450  HD1 TYR A 679      44.560  55.270  72.370  1.00  0.00           H
ATOM   1451  CE1 TYR A 679      44.160  54.370  74.270  1.00  0.00           C
ATOM   1452  HE1 TYR A 679      45.120  54.590  74.690  1.00  0.00           H
ATOM   1453  CZ  TYR A 679      43.260  53.610  74.960  1.00  0.00           C
ATOM   1454  OH  TYR A 679      43.640  52.860  76.080  1.00  0.00           O
ATOM   1455  HH  TYR A 679      44.490  53.210  76.350  1.00  0.00           H
ATOM   1456  CD2 TYR A 679      41.730  53.620  73.030  1.00  0.00           C
ATOM   1457  HD2 TYR A 679      40.800  53.220  72.670  1.00  0.00           H
ATOM   1458  CE2 TYR A 679      42.060  53.220  74.320  1.00  0.00           C
ATOM   1459  HE2 TYR A 679      41.350  52.550  74.780  1.00  0.00           H
ATOM   1460  C   TYR A 679      41.180  56.870  71.580  1.00  0.00           C
ATOM   1461  O   TYR A 679      40.840  56.850  72.760  1.00  0.00           O
ATOM   1462  N   LYS A 680      41.830  57.920  71.030  1.00  0.00           N
ATOM   1463  HN  LYS A 680      42.060  57.800  70.060  1.00  0.00           H
ATOM   1464  CA  LYS A 680      42.130  59.170  71.730  1.00  0.00           C
ATOM   1465  HA  LYS A 680      42.320  58.900  72.760  1.00  0.00           H
ATOM   1466  CB  LYS A 680      43.390  59.870  71.100  1.00  0.00           C
ATOM   1467  HB1 LYS A 680      43.320  59.610  70.020  1.00  0.00           H
ATOM   1468  HB2 LYS A 680      44.270  59.340  71.520  1.00  0.00           H
ATOM   1469  CG  LYS A 680      43.720  61.330  71.380  1.00  0.00           C
ATOM   1470  HG1 LYS A 680      42.930  61.970  70.930  1.00  0.00           H
ATOM   1471  HG2 LYS A 680      44.580  61.680  70.780  1.00  0.00           H
ATOM   1472  CD  LYS A 680      43.790  61.650  72.870  1.00  0.00           C
ATOM   1473  HD1 LYS A 680      44.780  61.360  73.310  1.00  0.00           H
ATOM   1474  HD2 LYS A 680      43.030  61.040  73.410  1.00  0.00           H
ATOM   1475  CE  LYS A 680      43.580  63.090  73.290  1.00  0.00           C
ATOM   1476  HE1 LYS A 680      42.580  63.380  72.890  1.00  0.00           H
ATOM   1477  HE2 LYS A 680      44.390  63.730  72.890  1.00  0.00           H
ATOM   1478  NZ  LYS A 680      43.590  63.270  74.810  1.00  0.00           N
ATOM   1479  HZ1 LYS A 680      44.230  62.540  75.200  1.00  0.00           H
ATOM   1480  HZ2 LYS A 680      42.640  63.220  75.200  1.00  0.00           H
ATOM   1481  HZ3 LYS A 680      43.920  64.250  74.970  1.00  0.00           H
ATOM   1482  C   LYS A 680      40.870  60.010  71.930  1.00  0.00           C
ATOM   1483  O   LYS A 680      40.710  60.830  72.930  1.00  0.00           O
ATOM   1484  N   PHE A 681      39.910  59.920  71.000  1.00  0.00           N
ATOM   1485  HN  PHE A 681      40.120  59.660  70.060  1.00  0.00           H
ATOM   1486  CA  PHE A 681      38.550  60.360  71.030  1.00  0.00           C
ATOM   1487  HA  PHE A 681      38.530  61.420  71.240  1.00  0.00           H
ATOM   1488  CB  PHE A 681      37.720  60.150  69.730  1.00  0.00           C
ATOM   1489  HB1 PHE A 681      36.640  60.360  69.880  1.00  0.00           H
ATOM   1490  HB2 PHE A 681      37.660  59.050  69.520  1.00  0.00           H
ATOM   1491  CG  PHE A 681      38.130  60.900  68.480  1.00  0.00           C
ATOM   1492  CD1 PHE A 681      39.040  61.950  68.480  1.00  0.00           C
ATOM   1493  HD1 PHE A 681      39.440  62.330  69.400  1.00  0.00           H
ATOM   1494  CE1 PHE A 681      39.360  62.590  67.290  1.00  0.00           C
ATOM   1495  HE1 PHE A 681      39.980  63.470  67.280  1.00  0.00           H
ATOM   1496  CZ  PHE A 681      38.800  62.110  66.050  1.00  0.00           C
ATOM   1497  HZ  PHE A 681      39.110  62.660  65.180  1.00  0.00           H
ATOM   1498  CD2 PHE A 681      37.590  60.390  67.180  1.00  0.00           C
ATOM   1499  HD2 PHE A 681      36.780  59.680  67.110  1.00  0.00           H
ATOM   1500  CE2 PHE A 681      37.970  60.980  65.980  1.00  0.00           C
ATOM   1501  HE2 PHE A 681      37.560  60.770  65.020  1.00  0.00           H
ATOM   1502  C   PHE A 681      37.840  59.600  72.160  1.00  0.00           C
ATOM   1503  O   PHE A 681      37.200  60.150  72.960  1.00  0.00           O
ATOM   1504  N   CYS A 682      38.170  58.270  72.280  1.00  0.00           N
ATOM   1505  HN  CYS A 682      38.810  57.830  71.660  1.00  0.00           H
ATOM   1506  CA  CYS A 682      37.410  57.530  73.210  1.00  0.00           C
ATOM   1507  HA  CYS A 682      36.400  57.920  73.190  1.00  0.00           H
ATOM   1508  CB  CYS A 682      37.190  56.120  72.660  1.00  0.00           C
ATOM   1509  HB1 CYS A 682      36.650  55.490  73.410  1.00  0.00           H
ATOM   1510  HB2 CYS A 682      38.220  55.710  72.590  1.00  0.00           H
ATOM   1511  SG  CYS A 682      36.380  55.970  71.060  1.00  0.00           S
ATOM   1512  HG1 CYS A 682      37.310  56.570  70.340  1.00  0.00           H
ATOM   1513  C   CYS A 682      37.900  57.680  74.640  1.00  0.00           C
ATOM   1514  O   CYS A 682      37.110  57.650  75.550  1.00  0.00           O
ATOM   1515  N   ARG A 683      39.220  57.890  74.840  1.00  0.00           N
ATOM   1516  HN  ARG A 683      39.910  57.840  74.130  1.00  0.00           H
ATOM   1517  CA  ARG A 683      39.730  58.210  76.140  1.00  0.00           C
ATOM   1518  HA  ARG A 683      39.490  57.400  76.800  1.00  0.00           H
ATOM   1519  CB  ARG A 683      41.310  58.390  75.960  1.00  0.00           C
ATOM   1520  HB1 ARG A 683      41.690  58.880  76.890  1.00  0.00           H
ATOM   1521  HB2 ARG A 683      41.550  59.020  75.080  1.00  0.00           H
ATOM   1522  CG  ARG A 683      42.050  57.060  75.750  1.00  0.00           C
ATOM   1523  HG1 ARG A 683      43.120  57.310  75.570  1.00  0.00           H
ATOM   1524  HG2 ARG A 683      41.740  56.490  74.850  1.00  0.00           H
ATOM   1525  CD  ARG A 683      41.940  56.020  76.840  1.00  0.00           C
ATOM   1526  HD1 ARG A 683      41.910  56.500  77.840  1.00  0.00           H
ATOM   1527  HD2 ARG A 683      42.860  55.410  76.930  1.00  0.00           H
ATOM   1528  NE  ARG A 683      40.770  55.110  76.710  1.00  0.00           N
ATOM   1529  HE  ARG A 683      40.300  55.090  75.840  1.00  0.00           H
ATOM   1530  CZ  ARG A 683      40.380  54.180  77.610  1.00  0.00           C
ATOM   1531  NH1 ARG A 683      41.030  53.960  78.720  1.00  0.00           N
ATOM   1532 HH11 ARG A 683      41.930  54.390  78.790  1.00  0.00           H
ATOM   1533 HH12 ARG A 683      40.610  53.550  79.540  1.00  0.00           H
ATOM   1534  NH2 ARG A 683      39.230  53.490  77.400  1.00  0.00           N
ATOM   1535 HH21 ARG A 683      38.680  53.890  76.670  1.00  0.00           H
ATOM   1536 HH22 ARG A 683      39.010  52.820  78.110  1.00  0.00           H
ATOM   1537  C   ARG A 683      39.180  59.480  76.710  1.00  0.00           C
ATOM   1538  O   ARG A 683      38.530  59.510  77.750  1.00  0.00           O
ATOM   1539  N   ASP A 684      39.260  60.550  75.880  1.00  0.00           N
ATOM   1540  HN  ASP A 684      39.980  60.690  75.210  1.00  0.00           H
ATOM   1541  CA  ASP A 684      38.650  61.810  76.260  1.00  0.00           C
ATOM   1542  HA  ASP A 684      39.090  62.050  77.210  1.00  0.00           H
ATOM   1543  CB  ASP A 684      38.990  62.870  75.250  1.00  0.00           C
ATOM   1544  HB1 ASP A 684      38.450  63.830  75.430  1.00  0.00           H
ATOM   1545  HB2 ASP A 684      38.810  62.460  74.230  1.00  0.00           H
ATOM   1546  CG  ASP A 684      40.420  63.350  75.400  1.00  0.00           C
ATOM   1547  OD1 ASP A 684      40.820  64.310  74.680  1.00  0.00           O
ATOM   1548  OD2 ASP A 684      41.180  62.720  76.150  1.00  0.00           O
ATOM   1549  C   ASP A 684      37.120  61.750  76.520  1.00  0.00           C
ATOM   1550  O   ASP A 684      36.660  62.140  77.610  1.00  0.00           O
ATOM   1551  N   TYR A 685      36.300  61.250  75.590  1.00  0.00           N
ATOM   1552  HN  TYR A 685      36.570  60.990  74.660  1.00  0.00           H
ATOM   1553  CA  TYR A 685      34.860  61.050  75.790  1.00  0.00           C
ATOM   1554  HA  TYR A 685      34.430  61.930  76.240  1.00  0.00           H
ATOM   1555  CB  TYR A 685      34.110  60.730  74.420  1.00  0.00           C
ATOM   1556  HB1 TYR A 685      33.010  60.810  74.550  1.00  0.00           H
ATOM   1557  HB2 TYR A 685      34.340  59.710  74.030  1.00  0.00           H
ATOM   1558  CG  TYR A 685      34.390  61.640  73.320  1.00  0.00           C
ATOM   1559  CD1 TYR A 685      34.650  63.060  73.580  1.00  0.00           C
ATOM   1560  HD1 TYR A 685      34.690  63.450  74.580  1.00  0.00           H
ATOM   1561  CE1 TYR A 685      34.910  63.910  72.550  1.00  0.00           C
ATOM   1562  HE1 TYR A 685      34.970  64.920  72.910  1.00  0.00           H
ATOM   1563  CZ  TYR A 685      34.970  63.440  71.270  1.00  0.00           C
ATOM   1564  OH  TYR A 685      35.070  64.380  70.230  1.00  0.00           O
ATOM   1565  HH  TYR A 685      34.830  64.020  69.370  1.00  0.00           H
ATOM   1566  CD2 TYR A 685      34.390  61.190  71.930  1.00  0.00           C
ATOM   1567  HD2 TYR A 685      34.290  60.130  71.770  1.00  0.00           H
ATOM   1568  CE2 TYR A 685      34.730  62.090  70.940  1.00  0.00           C
ATOM   1569  HE2 TYR A 685      34.670  61.830  69.890  1.00  0.00           H
ATOM   1570  C   TYR A 685      34.460  60.030  76.830  1.00  0.00           C
ATOM   1571  O   TYR A 685      33.310  60.000  77.170  1.00  0.00           O
ATOM   1572  N   GLN A 686      35.380  59.210  77.360  1.00  0.00           N
ATOM   1573  HN  GLN A 686      36.320  59.280  77.060  1.00  0.00           H
ATOM   1574  CA  GLN A 686      35.030  58.260  78.440  1.00  0.00           C
ATOM   1575  HA  GLN A 686      35.980  57.920  78.820  1.00  0.00           H
ATOM   1576  CB  GLN A 686      34.440  58.930  79.650  1.00  0.00           C
ATOM   1577  HB1 GLN A 686      34.250  58.220  80.490  1.00  0.00           H
ATOM   1578  HB2 GLN A 686      33.410  59.240  79.390  1.00  0.00           H
ATOM   1579  CG  GLN A 686      35.070  60.210  80.320  1.00  0.00           C
ATOM   1580  HG1 GLN A 686      34.270  60.680  80.930  1.00  0.00           H
ATOM   1581  HG2 GLN A 686      35.280  60.900  79.480  1.00  0.00           H
ATOM   1582  CD  GLN A 686      36.300  59.900  81.130  1.00  0.00           C
ATOM   1583  OE1 GLN A 686      36.240  59.830  82.330  1.00  0.00           O
ATOM   1584  NE2 GLN A 686      37.380  59.700  80.350  1.00  0.00           N
ATOM   1585 HE21 GLN A 686      38.240  59.430  80.800  1.00  0.00           H
ATOM   1586 HE22 GLN A 686      37.340  59.900  79.370  1.00  0.00           H
ATOM   1587  C   GLN A 686      34.340  57.000  77.950  1.00  0.00           C
ATOM   1588  O   GLN A 686      33.730  56.330  78.810  1.00  0.00           O
ATOM   1589  N   LEU A 687      34.490  56.680  76.640  1.00  0.00           N
ATOM   1590  HN  LEU A 687      35.180  57.120  76.060  1.00  0.00           H
ATOM   1591  CA  LEU A 687      33.700  55.610  75.950  1.00  0.00           C
ATOM   1592  HA  LEU A 687      32.750  55.480  76.460  1.00  0.00           H
ATOM   1593  CB  LEU A 687      33.090  56.130  74.580  1.00  0.00           C
ATOM   1594  HB1 LEU A 687      32.520  55.390  73.980  1.00  0.00           H
ATOM   1595  HB2 LEU A 687      33.940  56.460  73.950  1.00  0.00           H
ATOM   1596  CG  LEU A 687      32.210  57.410  74.590  1.00  0.00           C
ATOM   1597  HG  LEU A 687      32.700  58.230  75.160  1.00  0.00           H
ATOM   1598  CD1 LEU A 687      32.070  57.930  73.140  1.00  0.00           C
ATOM   1599 HD11 LEU A 687      31.390  58.800  73.190  1.00  0.00           H
ATOM   1600 HD12 LEU A 687      31.690  57.080  72.530  1.00  0.00           H
ATOM   1601 HD13 LEU A 687      33.020  58.230  72.650  1.00  0.00           H
ATOM   1602  CD2 LEU A 687      30.780  57.040  75.210  1.00  0.00           C
ATOM   1603 HD21 LEU A 687      30.150  56.250  74.730  1.00  0.00           H
ATOM   1604 HD22 LEU A 687      30.130  57.930  75.250  1.00  0.00           H
ATOM   1605 HD23 LEU A 687      31.000  56.690  76.240  1.00  0.00           H
ATOM   1606  C   LEU A 687      34.380  54.200  75.720  1.00  0.00           C
ATOM   1607  O   LEU A 687      35.590  54.020  75.990  1.00  0.00           O
ATOM   1608  N   SER A 688      33.500  53.190  75.370  1.00  0.00           N
ATOM   1609  HN  SER A 688      32.520  53.380  75.370  1.00  0.00           H
ATOM   1610  CA  SER A 688      34.080  51.830  75.000  1.00  0.00           C
ATOM   1611  HA  SER A 688      35.010  51.600  75.490  1.00  0.00           H
ATOM   1612  CB  SER A 688      33.190  50.620  75.450  1.00  0.00           C
ATOM   1613  HB1 SER A 688      32.250  50.500  74.880  1.00  0.00           H
ATOM   1614  HB2 SER A 688      32.890  50.750  76.510  1.00  0.00           H
ATOM   1615  OG  SER A 688      33.930  49.420  75.300  1.00  0.00           O
ATOM   1616  HG1 SER A 688      33.320  48.780  75.660  1.00  0.00           H
ATOM   1617  C   SER A 688      34.520  51.740  73.520  1.00  0.00           C
ATOM   1618  O   SER A 688      33.720  51.600  72.580  1.00  0.00           O
ATOM   1619  N   TYR A 689      35.840  51.780  73.240  1.00  0.00           N
ATOM   1620  HN  TYR A 689      36.480  51.710  74.000  1.00  0.00           H
ATOM   1621  CA  TYR A 689      36.430  51.870  71.930  1.00  0.00           C
ATOM   1622  HA  TYR A 689      36.070  52.820  71.570  1.00  0.00           H
ATOM   1623  CB  TYR A 689      38.010  51.970  72.140  1.00  0.00           C
ATOM   1624  HB1 TYR A 689      38.380  51.280  72.920  1.00  0.00           H
ATOM   1625  HB2 TYR A 689      38.210  52.980  72.570  1.00  0.00           H
ATOM   1626  CG  TYR A 689      38.960  51.700  71.010  1.00  0.00           C
ATOM   1627  CD1 TYR A 689      38.830  52.520  69.850  1.00  0.00           C
ATOM   1628  HD1 TYR A 689      37.970  53.170  69.840  1.00  0.00           H
ATOM   1629  CE1 TYR A 689      39.820  52.240  68.820  1.00  0.00           C
ATOM   1630  HE1 TYR A 689      39.770  52.620  67.810  1.00  0.00           H
ATOM   1631  CZ  TYR A 689      40.760  51.210  68.900  1.00  0.00           C
ATOM   1632  OH  TYR A 689      41.570  51.040  67.760  1.00  0.00           O
ATOM   1633  HH  TYR A 689      41.160  51.560  67.070  1.00  0.00           H
ATOM   1634  CD2 TYR A 689      39.950  50.730  71.140  1.00  0.00           C
ATOM   1635  HD2 TYR A 689      39.980  50.140  72.040  1.00  0.00           H
ATOM   1636  CE2 TYR A 689      40.930  50.470  70.110  1.00  0.00           C
ATOM   1637  HE2 TYR A 689      41.720  49.740  70.180  1.00  0.00           H
ATOM   1638  C   TYR A 689      36.130  50.710  70.930  1.00  0.00           C
ATOM   1639  O   TYR A 689      35.670  50.890  69.820  1.00  0.00           O
ATOM   1640  N   LEU A 690      36.320  49.520  71.360  1.00  0.00           N
ATOM   1641  HN  LEU A 690      36.950  49.420  72.140  1.00  0.00           H
ATOM   1642  CA  LEU A 690      36.070  48.330  70.560  1.00  0.00           C
ATOM   1643  HA  LEU A 690      36.500  48.510  69.590  1.00  0.00           H
ATOM   1644  CB  LEU A 690      36.620  47.050  71.230  1.00  0.00           C
ATOM   1645  HB1 LEU A 690      36.340  46.170  70.600  1.00  0.00           H
ATOM   1646  HB2 LEU A 690      36.220  46.840  72.240  1.00  0.00           H
ATOM   1647  CG  LEU A 690      38.170  46.920  71.180  1.00  0.00           C
ATOM   1648  HG  LEU A 690      38.570  47.860  71.610  1.00  0.00           H
ATOM   1649  CD1 LEU A 690      38.680  45.800  72.070  1.00  0.00           C
ATOM   1650 HD11 LEU A 690      38.170  45.780  73.060  1.00  0.00           H
ATOM   1651 HD12 LEU A 690      39.780  45.780  72.230  1.00  0.00           H
ATOM   1652 HD13 LEU A 690      38.430  44.820  71.590  1.00  0.00           H
ATOM   1653  CD2 LEU A 690      38.780  46.710  69.770  1.00  0.00           C
ATOM   1654 HD21 LEU A 690      38.240  45.830  69.340  1.00  0.00           H
ATOM   1655 HD22 LEU A 690      39.880  46.550  69.810  1.00  0.00           H
ATOM   1656 HD23 LEU A 690      38.570  47.590  69.120  1.00  0.00           H
ATOM   1657  C   LEU A 690      34.610  48.150  70.290  1.00  0.00           C
ATOM   1658  O   LEU A 690      34.150  47.870  69.190  1.00  0.00           O
ATOM   1659  N   SER A 691      33.730  48.410  71.330  1.00  0.00           N
ATOM   1660  HN  SER A 691      34.140  48.490  72.230  1.00  0.00           H
ATOM   1661  CA  SER A 691      32.300  48.400  71.350  1.00  0.00           C
ATOM   1662  HA  SER A 691      32.020  47.430  70.970  1.00  0.00           H
ATOM   1663  CB  SER A 691      31.580  48.640  72.740  1.00  0.00           C
ATOM   1664  HB1 SER A 691      31.910  49.650  73.050  1.00  0.00           H
ATOM   1665  HB2 SER A 691      31.960  47.910  73.490  1.00  0.00           H
ATOM   1666  OG  SER A 691      30.160  48.580  72.640  1.00  0.00           O
ATOM   1667  HG1 SER A 691      29.840  47.720  72.910  1.00  0.00           H
ATOM   1668  C   SER A 691      31.740  49.390  70.320  1.00  0.00           C
ATOM   1669  O   SER A 691      30.960  48.990  69.460  1.00  0.00           O
ATOM   1670  N   LEU A 692      32.240  50.660  70.260  1.00  0.00           N
ATOM   1671  HN  LEU A 692      32.890  50.920  70.960  1.00  0.00           H
ATOM   1672  CA  LEU A 692      31.960  51.740  69.310  1.00  0.00           C
ATOM   1673  HA  LEU A 692      30.880  51.830  69.320  1.00  0.00           H
ATOM   1674  CB  LEU A 692      32.700  53.100  69.690  1.00  0.00           C
ATOM   1675  HB1 LEU A 692      33.640  53.220  69.110  1.00  0.00           H
ATOM   1676  HB2 LEU A 692      32.990  53.100  70.770  1.00  0.00           H
ATOM   1677  CG  LEU A 692      31.890  54.340  69.370  1.00  0.00           C
ATOM   1678  HG  LEU A 692      30.910  54.280  69.890  1.00  0.00           H
ATOM   1679  CD1 LEU A 692      32.610  55.620  69.980  1.00  0.00           C
ATOM   1680 HD11 LEU A 692      32.520  55.610  71.090  1.00  0.00           H
ATOM   1681 HD12 LEU A 692      32.140  56.530  69.540  1.00  0.00           H
ATOM   1682 HD13 LEU A 692      33.670  55.560  69.650  1.00  0.00           H
ATOM   1683  CD2 LEU A 692      31.650  54.650  67.920  1.00  0.00           C
ATOM   1684 HD21 LEU A 692      31.410  55.710  67.720  1.00  0.00           H
ATOM   1685 HD22 LEU A 692      30.740  54.090  67.620  1.00  0.00           H
ATOM   1686 HD23 LEU A 692      32.480  54.200  67.330  1.00  0.00           H
ATOM   1687  C   LEU A 692      32.290  51.320  67.900  1.00  0.00           C
ATOM   1688  O   LEU A 692      31.490  51.400  67.000  1.00  0.00           O
ATOM   1689  N   ARG A 693      33.520  50.810  67.720  1.00  0.00           N
ATOM   1690  HN  ARG A 693      34.120  50.780  68.510  1.00  0.00           H
ATOM   1691  CA  ARG A 693      34.030  50.330  66.450  1.00  0.00           C
ATOM   1692  HA  ARG A 693      34.060  51.210  65.820  1.00  0.00           H
ATOM   1693  CB  ARG A 693      35.570  49.930  66.600  1.00  0.00           C
ATOM   1694  HB1 ARG A 693      35.660  48.920  67.040  1.00  0.00           H
ATOM   1695  HB2 ARG A 693      36.080  50.640  67.290  1.00  0.00           H
ATOM   1696  CG  ARG A 693      36.330  50.050  65.280  1.00  0.00           C
ATOM   1697  HG1 ARG A 693      36.370  51.120  64.980  1.00  0.00           H
ATOM   1698  HG2 ARG A 693      35.860  49.490  64.450  1.00  0.00           H
ATOM   1699  CD  ARG A 693      37.740  49.370  65.310  1.00  0.00           C
ATOM   1700  HD1 ARG A 693      38.340  49.750  66.170  1.00  0.00           H
ATOM   1701  HD2 ARG A 693      38.290  49.520  64.360  1.00  0.00           H
ATOM   1702  NE  ARG A 693      37.600  47.940  65.580  1.00  0.00           N
ATOM   1703  HE  ARG A 693      36.720  47.630  65.930  1.00  0.00           H
ATOM   1704  CZ  ARG A 693      38.370  46.930  65.210  1.00  0.00           C
ATOM   1705  NH1 ARG A 693      39.540  47.090  64.570  1.00  0.00           N
ATOM   1706 HH11 ARG A 693      39.890  48.030  64.620  1.00  0.00           H
ATOM   1707 HH12 ARG A 693      40.140  46.300  64.540  1.00  0.00           H
ATOM   1708  NH2 ARG A 693      38.020  45.710  65.580  1.00  0.00           N
ATOM   1709 HH21 ARG A 693      37.230  45.620  66.170  1.00  0.00           H
ATOM   1710 HH22 ARG A 693      38.580  44.920  65.300  1.00  0.00           H
ATOM   1711  C   ARG A 693      33.250  49.210  65.740  1.00  0.00           C
ATOM   1712  O   ARG A 693      33.290  49.130  64.520  1.00  0.00           O
ATOM   1713  N   THR A 694      32.500  48.390  66.490  1.00  0.00           N
ATOM   1714  HN  THR A 694      32.380  48.610  67.450  1.00  0.00           H
ATOM   1715  CA  THR A 694      31.570  47.370  66.020  1.00  0.00           C
ATOM   1716  HA  THR A 694      32.070  46.630  65.410  1.00  0.00           H
ATOM   1717  CB  THR A 694      30.940  46.470  67.100  1.00  0.00           C
ATOM   1718  HB  THR A 694      30.270  47.110  67.720  1.00  0.00           H
ATOM   1719  OG1 THR A 694      31.920  45.790  67.880  1.00  0.00           O
ATOM   1720  HG1 THR A 694      31.470  45.340  68.590  1.00  0.00           H
ATOM   1721  CG2 THR A 694      30.060  45.320  66.440  1.00  0.00           C
ATOM   1722 HG21 THR A 694      29.250  44.950  67.110  1.00  0.00           H
ATOM   1723 HG22 THR A 694      30.740  44.450  66.300  1.00  0.00           H
ATOM   1724 HG23 THR A 694      29.550  45.540  65.480  1.00  0.00           H
ATOM   1725  C   THR A 694      30.490  47.990  65.220  1.00  0.00           C
ATOM   1726  O   THR A 694      30.320  47.540  64.090  1.00  0.00           O
ATOM   1727  N   SER A 695      29.860  49.150  65.580  1.00  0.00           N
ATOM   1728  HN  SER A 695      29.880  49.470  66.520  1.00  0.00           H
ATOM   1729  CA  SER A 695      29.000  50.050  64.670  1.00  0.00           C
ATOM   1730  HA  SER A 695      28.350  49.300  64.260  1.00  0.00           H
ATOM   1731  CB  SER A 695      28.270  51.180  65.390  1.00  0.00           C
ATOM   1732  HB1 SER A 695      27.750  51.940  64.750  1.00  0.00           H
ATOM   1733  HB2 SER A 695      29.090  51.720  65.910  1.00  0.00           H
ATOM   1734  OG  SER A 695      27.230  50.670  66.310  1.00  0.00           O
ATOM   1735  HG1 SER A 695      27.530  49.970  66.890  1.00  0.00           H
ATOM   1736  C   SER A 695      29.720  50.620  63.460  1.00  0.00           C
ATOM   1737  O   SER A 695      29.140  50.600  62.400  1.00  0.00           O
ATOM   1738  N   ILE A 696      30.930  51.110  63.590  1.00  0.00           N
ATOM   1739  HN  ILE A 696      31.310  51.070  64.520  1.00  0.00           H
ATOM   1740  CA  ILE A 696      31.740  51.680  62.540  1.00  0.00           C
ATOM   1741  HA  ILE A 696      31.150  52.490  62.130  1.00  0.00           H
ATOM   1742  CB  ILE A 696      33.000  52.520  63.010  1.00  0.00           C
ATOM   1743  HB  ILE A 696      33.590  51.710  63.490  1.00  0.00           H
ATOM   1744  CG2 ILE A 696      33.870  52.890  61.710  1.00  0.00           C
ATOM   1745 HG21 ILE A 696      34.240  52.030  61.140  1.00  0.00           H
ATOM   1746 HG22 ILE A 696      34.850  53.380  61.930  1.00  0.00           H
ATOM   1747 HG23 ILE A 696      33.270  53.600  61.110  1.00  0.00           H
ATOM   1748  CG1 ILE A 696      32.740  53.750  63.900  1.00  0.00           C
ATOM   1749 HG11 ILE A 696      32.140  53.400  64.770  1.00  0.00           H
ATOM   1750 HG12 ILE A 696      32.070  54.450  63.350  1.00  0.00           H
ATOM   1751  CD  ILE A 696      33.990  54.550  64.380  1.00  0.00           C
ATOM   1752  HD1 ILE A 696      33.910  55.150  65.310  1.00  0.00           H
ATOM   1753  HD2 ILE A 696      34.410  55.040  63.480  1.00  0.00           H
ATOM   1754  HD3 ILE A 696      34.690  53.760  64.690  1.00  0.00           H
ATOM   1755  C   ILE A 696      32.050  50.640  61.500  1.00  0.00           C
ATOM   1756  O   ILE A 696      31.890  50.860  60.290  1.00  0.00           O
ATOM   1757  N   GLY A 697      32.550  49.490  61.970  1.00  0.00           N
ATOM   1758  HN  GLY A 697      32.730  49.290  62.930  1.00  0.00           H
ATOM   1759  CA  GLY A 697      32.850  48.380  61.100  1.00  0.00           C
ATOM   1760  HA1 GLY A 697      33.090  47.620  61.820  1.00  0.00           H
ATOM   1761  HA2 GLY A 697      33.720  48.690  60.540  1.00  0.00           H
ATOM   1762  C   GLY A 697      31.700  47.830  60.290  1.00  0.00           C
ATOM   1763  O   GLY A 697      31.750  47.700  59.060  1.00  0.00           O
ATOM   1764  N   LEU A 698      30.570  47.590  61.030  1.00  0.00           N
ATOM   1765  HN  LEU A 698      30.580  47.760  62.010  1.00  0.00           H
ATOM   1766  CA  LEU A 698      29.300  47.130  60.520  1.00  0.00           C
ATOM   1767  HA  LEU A 698      29.460  46.180  60.060  1.00  0.00           H
ATOM   1768  CB  LEU A 698      28.360  47.050  61.700  1.00  0.00           C
ATOM   1769  HB1 LEU A 698      28.440  47.850  62.470  1.00  0.00           H
ATOM   1770  HB2 LEU A 698      28.700  46.140  62.240  1.00  0.00           H
ATOM   1771  CG  LEU A 698      26.740  47.000  61.460  1.00  0.00           C
ATOM   1772  HG  LEU A 698      26.390  47.880  60.880  1.00  0.00           H
ATOM   1773  CD1 LEU A 698      26.310  45.810  60.630  1.00  0.00           C
ATOM   1774 HD11 LEU A 698      25.230  45.740  60.410  1.00  0.00           H
ATOM   1775 HD12 LEU A 698      26.560  44.870  61.180  1.00  0.00           H
ATOM   1776 HD13 LEU A 698      26.870  45.880  59.680  1.00  0.00           H
ATOM   1777  CD2 LEU A 698      26.090  47.080  62.840  1.00  0.00           C
ATOM   1778 HD21 LEU A 698      25.010  46.840  62.900  1.00  0.00           H
ATOM   1779 HD22 LEU A 698      26.350  48.060  63.290  1.00  0.00           H
ATOM   1780 HD23 LEU A 698      26.580  46.250  63.430  1.00  0.00           H
ATOM   1781  C   LEU A 698      28.680  48.010  59.450  1.00  0.00           C
ATOM   1782  O   LEU A 698      28.460  47.620  58.310  1.00  0.00           O
ATOM   1783  N   TRP A 699      28.650  49.350  59.750  1.00  0.00           N
ATOM   1784  HN  TRP A 699      28.640  49.630  60.700  1.00  0.00           H
ATOM   1785  CA  TRP A 699      28.440  50.250  58.690  1.00  0.00           C
ATOM   1786  HA  TRP A 699      27.520  50.010  58.170  1.00  0.00           H
ATOM   1787  CB  TRP A 699      28.190  51.700  59.260  1.00  0.00           C
ATOM   1788  HB1 TRP A 699      29.090  52.110  59.780  1.00  0.00           H
ATOM   1789  HB2 TRP A 699      27.450  51.630  60.080  1.00  0.00           H
ATOM   1790  CG  TRP A 699      27.520  52.660  58.300  1.00  0.00           C
ATOM   1791  CD1 TRP A 699      28.000  53.730  57.630  1.00  0.00           C
ATOM   1792  HD1 TRP A 699      29.050  53.960  57.610  1.00  0.00           H
ATOM   1793  NE1 TRP A 699      27.000  54.400  56.960  1.00  0.00           N
ATOM   1794  HE1 TRP A 699      27.160  55.300  56.620  1.00  0.00           H
ATOM   1795  CE2 TRP A 699      25.750  53.750  57.280  1.00  0.00           C
ATOM   1796  CD2 TRP A 699      26.090  52.630  58.140  1.00  0.00           C
ATOM   1797  CE3 TRP A 699      25.060  51.770  58.530  1.00  0.00           C
ATOM   1798  HE3 TRP A 699      25.370  50.920  59.130  1.00  0.00           H
ATOM   1799  CZ3 TRP A 699      23.730  52.100  58.260  1.00  0.00           C
ATOM   1800  HZ3 TRP A 699      22.930  51.570  58.740  1.00  0.00           H
ATOM   1801  CZ2 TRP A 699      24.410  54.020  56.920  1.00  0.00           C
ATOM   1802  HZ2 TRP A 699      24.070  54.820  56.280  1.00  0.00           H
ATOM   1803  CH2 TRP A 699      23.390  53.200  57.400  1.00  0.00           C
ATOM   1804  HH2 TRP A 699      22.340  53.360  57.210  1.00  0.00           H
ATOM   1805  C   TRP A 699      29.450  50.310  57.550  1.00  0.00           C
ATOM   1806  O   TRP A 699      29.070  50.310  56.360  1.00  0.00           O
ATOM   1807  N   THR A 700      30.800  50.290  57.750  1.00  0.00           N
ATOM   1808  HN  THR A 700      31.210  50.390  58.650  1.00  0.00           H
ATOM   1809  CA  THR A 700      31.810  50.240  56.640  1.00  0.00           C
ATOM   1810  HA  THR A 700      31.600  51.130  56.060  1.00  0.00           H
ATOM   1811  CB  THR A 700      33.220  50.350  57.270  1.00  0.00           C
ATOM   1812  HB  THR A 700      33.410  49.410  57.860  1.00  0.00           H
ATOM   1813  OG1 THR A 700      33.490  51.540  58.030  1.00  0.00           O
ATOM   1814  HG1 THR A 700      32.960  51.500  58.840  1.00  0.00           H
ATOM   1815  CG2 THR A 700      34.300  50.320  56.190  1.00  0.00           C
ATOM   1816 HG21 THR A 700      34.310  49.280  55.810  1.00  0.00           H
ATOM   1817 HG22 THR A 700      35.350  50.570  56.450  1.00  0.00           H
ATOM   1818 HG23 THR A 700      34.020  50.990  55.360  1.00  0.00           H
ATOM   1819  C   THR A 700      31.770  49.010  55.710  1.00  0.00           C
ATOM   1820  O   THR A 700      31.790  49.190  54.510  1.00  0.00           O
ATOM   1821  N   SER A 701      31.610  47.790  56.290  1.00  0.00           N
ATOM   1822  HN  SER A 701      31.560  47.690  57.280  1.00  0.00           H
ATOM   1823  CA  SER A 701      31.330  46.600  55.590  1.00  0.00           C
ATOM   1824  HA  SER A 701      32.110  46.350  54.870  1.00  0.00           H
ATOM   1825  CB  SER A 701      31.220  45.350  56.560  1.00  0.00           C
ATOM   1826  HB1 SER A 701      32.100  45.370  57.220  1.00  0.00           H
ATOM   1827  HB2 SER A 701      31.060  44.440  55.950  1.00  0.00           H
ATOM   1828  OG  SER A 701      30.180  45.470  57.510  1.00  0.00           O
ATOM   1829  HG1 SER A 701      30.210  46.230  58.090  1.00  0.00           H
ATOM   1830  C   SER A 701      30.030  46.720  54.800  1.00  0.00           C
ATOM   1831  O   SER A 701      29.990  46.350  53.620  1.00  0.00           O
ATOM   1832  N   PHE A 702      28.930  47.160  55.350  1.00  0.00           N
ATOM   1833  HN  PHE A 702      28.900  47.370  56.320  1.00  0.00           H
ATOM   1834  CA  PHE A 702      27.680  47.380  54.590  1.00  0.00           C
ATOM   1835  HA  PHE A 702      27.330  46.440  54.180  1.00  0.00           H
ATOM   1836  CB  PHE A 702      26.650  47.760  55.660  1.00  0.00           C
ATOM   1837  HB1 PHE A 702      27.140  48.420  56.400  1.00  0.00           H
ATOM   1838  HB2 PHE A 702      26.370  46.820  56.170  1.00  0.00           H
ATOM   1839  CG  PHE A 702      25.480  48.530  55.140  1.00  0.00           C
ATOM   1840  CD1 PHE A 702      24.570  47.910  54.230  1.00  0.00           C
ATOM   1841  HD1 PHE A 702      24.770  46.890  53.890  1.00  0.00           H
ATOM   1842  CE1 PHE A 702      23.500  48.700  53.770  1.00  0.00           C
ATOM   1843  HE1 PHE A 702      22.840  48.210  53.070  1.00  0.00           H
ATOM   1844  CZ  PHE A 702      23.380  50.040  54.030  1.00  0.00           C
ATOM   1845  HZ  PHE A 702      22.590  50.700  53.720  1.00  0.00           H
ATOM   1846  CD2 PHE A 702      25.340  49.910  55.450  1.00  0.00           C
ATOM   1847  HD2 PHE A 702      26.130  50.340  56.050  1.00  0.00           H
ATOM   1848  CE2 PHE A 702      24.370  50.680  54.850  1.00  0.00           C
ATOM   1849  HE2 PHE A 702      24.300  51.750  54.960  1.00  0.00           H
ATOM   1850  C   PHE A 702      27.760  48.340  53.450  1.00  0.00           C
ATOM   1851  O   PHE A 702      27.330  48.150  52.290  1.00  0.00           O
ATOM   1852  N   LEU A 703      28.510  49.420  53.710  1.00  0.00           N
ATOM   1853  HN  LEU A 703      28.750  49.730  54.620  1.00  0.00           H
ATOM   1854  CA  LEU A 703      28.920  50.280  52.670  1.00  0.00           C
ATOM   1855  HA  LEU A 703      28.030  50.560  52.130  1.00  0.00           H
ATOM   1856  CB  LEU A 703      29.640  51.580  53.220  1.00  0.00           C
ATOM   1857  HB1 LEU A 703      29.940  52.250  52.380  1.00  0.00           H
ATOM   1858  HB2 LEU A 703      30.590  51.470  53.770  1.00  0.00           H
ATOM   1859  CG  LEU A 703      28.770  52.500  54.070  1.00  0.00           C
ATOM   1860  HG  LEU A 703      28.660  52.130  55.120  1.00  0.00           H
ATOM   1861  CD1 LEU A 703      29.430  53.880  54.040  1.00  0.00           C
ATOM   1862 HD11 LEU A 703      28.640  54.610  54.330  1.00  0.00           H
ATOM   1863 HD12 LEU A 703      29.780  54.170  53.030  1.00  0.00           H
ATOM   1864 HD13 LEU A 703      30.270  53.930  54.770  1.00  0.00           H
ATOM   1865  CD2 LEU A 703      27.340  52.640  53.560  1.00  0.00           C
ATOM   1866 HD21 LEU A 703      27.330  53.060  52.530  1.00  0.00           H
ATOM   1867 HD22 LEU A 703      26.880  53.480  54.130  1.00  0.00           H
ATOM   1868 HD23 LEU A 703      26.780  51.680  53.580  1.00  0.00           H
ATOM   1869  C   LEU A 703      29.810  49.640  51.570  1.00  0.00           C
ATOM   1870  O   LEU A 703      29.530  49.790  50.360  1.00  0.00           O
ATOM   1871  N   CYS A 704      30.890  48.750  51.900  1.00  0.00           N
ATOM   1872  HN  CYS A 704      31.230  48.670  52.830  1.00  0.00           H
ATOM   1873  CA  CYS A 704      31.550  48.020  50.800  1.00  0.00           C
ATOM   1874  HA  CYS A 704      31.980  48.780  50.150  1.00  0.00           H
ATOM   1875  CB  CYS A 704      32.730  47.170  51.250  1.00  0.00           C
ATOM   1876  HB1 CYS A 704      33.140  46.700  50.330  1.00  0.00           H
ATOM   1877  HB2 CYS A 704      32.310  46.350  51.870  1.00  0.00           H
ATOM   1878  SG  CYS A 704      34.150  47.940  52.070  1.00  0.00           S
ATOM   1879  HG1 CYS A 704      33.400  48.650  52.890  1.00  0.00           H
ATOM   1880  C   CYS A 704      30.610  47.080  49.980  1.00  0.00           C
ATOM   1881  O   CYS A 704      30.740  46.970  48.760  1.00  0.00           O
ATOM   1882  N   ILE A 705      29.630  46.410  50.590  1.00  0.00           N
ATOM   1883  HN  ILE A 705      29.640  46.480  51.580  1.00  0.00           H
ATOM   1884  CA  ILE A 705      28.670  45.580  49.890  1.00  0.00           C
ATOM   1885  HA  ILE A 705      29.150  44.810  49.310  1.00  0.00           H
ATOM   1886  CB  ILE A 705      27.730  44.770  50.920  1.00  0.00           C
ATOM   1887  HB  ILE A 705      27.260  45.480  51.640  1.00  0.00           H
ATOM   1888  CG2 ILE A 705      26.710  43.980  50.170  1.00  0.00           C
ATOM   1889 HG21 ILE A 705      25.920  44.540  49.630  1.00  0.00           H
ATOM   1890 HG22 ILE A 705      26.140  43.340  50.880  1.00  0.00           H
ATOM   1891 HG23 ILE A 705      27.120  43.290  49.390  1.00  0.00           H
ATOM   1892  CG1 ILE A 705      28.680  43.810  51.680  1.00  0.00           C
ATOM   1893 HG11 ILE A 705      29.540  44.280  52.200  1.00  0.00           H
ATOM   1894 HG12 ILE A 705      29.050  43.120  50.890  1.00  0.00           H
ATOM   1895  CD  ILE A 705      27.980  43.000  52.690  1.00  0.00           C
ATOM   1896  HD1 ILE A 705      27.460  43.570  53.490  1.00  0.00           H
ATOM   1897  HD2 ILE A 705      28.640  42.360  53.310  1.00  0.00           H
ATOM   1898  HD3 ILE A 705      27.350  42.190  52.250  1.00  0.00           H
ATOM   1899  C   ILE A 705      27.840  46.440  48.980  1.00  0.00           C
ATOM   1900  O   ILE A 705      27.700  46.020  47.820  1.00  0.00           O
ATOM   1901  N   VAL A 706      27.350  47.660  49.400  1.00  0.00           N
ATOM   1902  HN  VAL A 706      27.490  47.980  50.340  1.00  0.00           H
ATOM   1903  CA  VAL A 706      26.640  48.520  48.430  1.00  0.00           C
ATOM   1904  HA  VAL A 706      25.760  48.000  48.070  1.00  0.00           H
ATOM   1905  CB  VAL A 706      26.080  49.820  49.010  1.00  0.00           C
ATOM   1906  HB  VAL A 706      26.840  50.520  49.410  1.00  0.00           H
ATOM   1907  CG1 VAL A 706      25.240  50.530  47.940  1.00  0.00           C
ATOM   1908 HG11 VAL A 706      24.500  49.810  47.540  1.00  0.00           H
ATOM   1909 HG12 VAL A 706      25.790  51.060  47.120  1.00  0.00           H
ATOM   1910 HG13 VAL A 706      24.650  51.320  48.460  1.00  0.00           H
ATOM   1911  CG2 VAL A 706      25.120  49.590  50.180  1.00  0.00           C
ATOM   1912 HG21 VAL A 706      24.410  48.790  49.890  1.00  0.00           H
ATOM   1913 HG22 VAL A 706      24.580  50.520  50.440  1.00  0.00           H
ATOM   1914 HG23 VAL A 706      25.680  49.260  51.080  1.00  0.00           H
ATOM   1915  C   VAL A 706      27.450  48.830  47.170  1.00  0.00           C
ATOM   1916  O   VAL A 706      26.990  48.720  46.040  1.00  0.00           O
ATOM   1917  N   LEU A 707      28.770  49.150  47.360  1.00  0.00           N
ATOM   1918  HN  LEU A 707      29.040  49.190  48.320  1.00  0.00           H
ATOM   1919  CA  LEU A 707      29.680  49.470  46.270  1.00  0.00           C
ATOM   1920  HA  LEU A 707      29.280  50.320  45.720  1.00  0.00           H
ATOM   1921  CB  LEU A 707      31.080  50.010  46.760  1.00  0.00           C
ATOM   1922  HB1 LEU A 707      31.820  50.180  45.950  1.00  0.00           H
ATOM   1923  HB2 LEU A 707      31.460  49.290  47.510  1.00  0.00           H
ATOM   1924  CG  LEU A 707      31.040  51.320  47.500  1.00  0.00           C
ATOM   1925  HG  LEU A 707      30.150  51.230  48.180  1.00  0.00           H
ATOM   1926  CD1 LEU A 707      32.310  51.570  48.320  1.00  0.00           C
ATOM   1927 HD11 LEU A 707      33.160  51.860  47.660  1.00  0.00           H
ATOM   1928 HD12 LEU A 707      32.550  50.670  48.920  1.00  0.00           H
ATOM   1929 HD13 LEU A 707      32.200  52.440  48.990  1.00  0.00           H
ATOM   1930  CD2 LEU A 707      30.640  52.420  46.600  1.00  0.00           C
ATOM   1931 HD21 LEU A 707      30.480  53.420  47.070  1.00  0.00           H
ATOM   1932 HD22 LEU A 707      29.650  52.130  46.190  1.00  0.00           H
ATOM   1933 HD23 LEU A 707      31.340  52.450  45.740  1.00  0.00           H
ATOM   1934  C   LEU A 707      29.870  48.270  45.350  1.00  0.00           C
ATOM   1935  O   LEU A 707      29.900  48.380  44.130  1.00  0.00           O
ATOM   1936  N   VAL A 708      29.950  46.990  45.800  1.00  0.00           N
ATOM   1937  HN  VAL A 708      30.020  46.780  46.770  1.00  0.00           H
ATOM   1938  CA  VAL A 708      30.170  45.800  44.960  1.00  0.00           C
ATOM   1939  HA  VAL A 708      31.120  45.980  44.470  1.00  0.00           H
ATOM   1940  CB  VAL A 708      30.350  44.450  45.820  1.00  0.00           C
ATOM   1941  HB  VAL A 708      29.430  44.390  46.430  1.00  0.00           H
ATOM   1942  CG1 VAL A 708      30.520  43.270  44.840  1.00  0.00           C
ATOM   1943 HG11 VAL A 708      30.420  42.380  45.490  1.00  0.00           H
ATOM   1944 HG12 VAL A 708      31.470  43.350  44.270  1.00  0.00           H
ATOM   1945 HG13 VAL A 708      29.650  43.190  44.160  1.00  0.00           H
ATOM   1946  CG2 VAL A 708      31.660  44.570  46.690  1.00  0.00           C
ATOM   1947 HG21 VAL A 708      31.570  43.910  47.570  1.00  0.00           H
ATOM   1948 HG22 VAL A 708      31.980  45.600  46.990  1.00  0.00           H
ATOM   1949 HG23 VAL A 708      32.530  44.240  46.080  1.00  0.00           H
ATOM   1950  C   VAL A 708      28.920  45.620  44.090  1.00  0.00           C
ATOM   1951  O   VAL A 708      28.920  45.230  42.950  1.00  0.00           O
ATOM   1952  N   ALA A 709      27.700  45.890  44.660  1.00  0.00           N
ATOM   1953  HN  ALA A 709      27.650  46.170  45.610  1.00  0.00           H
ATOM   1954  CA  ALA A 709      26.470  45.820  43.930  1.00  0.00           C
ATOM   1955  HA  ALA A 709      26.400  44.840  43.480  1.00  0.00           H
ATOM   1956  CB  ALA A 709      25.270  45.910  44.840  1.00  0.00           C
ATOM   1957  HB1 ALA A 709      25.440  45.090  45.570  1.00  0.00           H
ATOM   1958  HB2 ALA A 709      24.310  45.720  44.320  1.00  0.00           H
ATOM   1959  HB3 ALA A 709      25.130  46.860  45.410  1.00  0.00           H
ATOM   1960  C   ALA A 709      26.220  46.910  42.910  1.00  0.00           C
ATOM   1961  O   ALA A 709      25.620  46.680  41.890  1.00  0.00           O
ATOM   1962  N   THR A 710      26.720  48.120  43.110  1.00  0.00           N
ATOM   1963  HN  THR A 710      27.150  48.220  44.010  1.00  0.00           H
ATOM   1964  CA  THR A 710      26.430  49.190  42.180  1.00  0.00           C
ATOM   1965  HA  THR A 710      25.540  49.060  41.600  1.00  0.00           H
ATOM   1966  CB  THR A 710      26.190  50.500  42.920  1.00  0.00           C
ATOM   1967  HB  THR A 710      26.270  51.410  42.290  1.00  0.00           H
ATOM   1968  OG1 THR A 710      27.190  50.720  43.930  1.00  0.00           O
ATOM   1969  HG1 THR A 710      27.010  50.010  44.560  1.00  0.00           H
ATOM   1970  CG2 THR A 710      24.880  50.480  43.650  1.00  0.00           C
ATOM   1971 HG21 THR A 710      24.750  49.570  44.280  1.00  0.00           H
ATOM   1972 HG22 THR A 710      23.990  50.430  42.980  1.00  0.00           H
ATOM   1973 HG23 THR A 710      24.760  51.370  44.320  1.00  0.00           H
ATOM   1974  C   THR A 710      27.580  49.560  41.330  1.00  0.00           C
ATOM   1975  O   THR A 710      27.430  50.500  40.600  1.00  0.00           O
ATOM   1976  N   ASP A 711      28.640  48.710  41.360  1.00  0.00           N
ATOM   1977  HN  ASP A 711      28.840  48.190  42.190  1.00  0.00           H
ATOM   1978  CA  ASP A 711      29.750  48.800  40.410  1.00  0.00           C
ATOM   1979  HA  ASP A 711      30.190  47.820  40.450  1.00  0.00           H
ATOM   1980  CB  ASP A 711      29.280  48.940  38.920  1.00  0.00           C
ATOM   1981  HB1 ASP A 711      30.140  48.780  38.230  1.00  0.00           H
ATOM   1982  HB2 ASP A 711      28.730  49.880  38.710  1.00  0.00           H
ATOM   1983  CG  ASP A 711      28.360  47.760  38.510  1.00  0.00           C
ATOM   1984  OD1 ASP A 711      27.530  48.080  37.620  1.00  0.00           O
ATOM   1985  OD2 ASP A 711      28.510  46.610  39.040  1.00  0.00           O
ATOM   1986  C   ASP A 711      30.830  49.820  40.760  1.00  0.00           C
ATOM   1987  O   ASP A 711      30.610  51.060  40.710  1.00  0.00           O
ATOM   1988  N   ALA A 712      31.960  49.380  41.300  1.00  0.00           N
ATOM   1989  HN  ALA A 712      32.190  48.420  41.440  1.00  0.00           H
ATOM   1990  CA  ALA A 712      32.960  50.320  41.810  1.00  0.00           C
ATOM   1991  HA  ALA A 712      32.570  51.280  42.090  1.00  0.00           H
ATOM   1992  CB  ALA A 712      33.530  49.610  43.060  1.00  0.00           C
ATOM   1993  HB1 ALA A 712      32.830  49.800  43.890  1.00  0.00           H
ATOM   1994  HB2 ALA A 712      34.490  50.010  43.460  1.00  0.00           H
ATOM   1995  HB3 ALA A 712      33.520  48.500  43.050  1.00  0.00           H
ATOM   1996  C   ALA A 712      34.090  50.480  40.830  1.00  0.00           C
ATOM   1997  O   ALA A 712      35.080  51.200  40.970  1.00  0.00           O
ATOM   1998  N   SER A 713      33.940  49.690  39.700  1.00  0.00           N
ATOM   1999  HN  SER A 713      33.070  49.210  39.600  1.00  0.00           H
ATOM   2000  CA  SER A 713      34.900  49.440  38.640  1.00  0.00           C
ATOM   2001  HA  SER A 713      35.710  48.890  39.090  1.00  0.00           H
ATOM   2002  CB  SER A 713      34.310  48.460  37.680  1.00  0.00           C
ATOM   2003  HB1 SER A 713      34.400  47.440  38.140  1.00  0.00           H
ATOM   2004  HB2 SER A 713      34.910  48.420  36.750  1.00  0.00           H
ATOM   2005  OG  SER A 713      32.890  48.660  37.410  1.00  0.00           O
ATOM   2006  HG1 SER A 713      32.540  47.930  36.890  1.00  0.00           H
ATOM   2007  C   SER A 713      35.450  50.610  37.910  1.00  0.00           C
ATOM   2008  O   SER A 713      36.640  50.900  37.830  1.00  0.00           O
ATOM   2009  N   SER A 714      34.550  51.440  37.430  1.00  0.00           N
ATOM   2010  HN  SER A 714      33.560  51.430  37.520  1.00  0.00           H
ATOM   2011  CA  SER A 714      34.880  52.670  36.720  1.00  0.00           C
ATOM   2012  HA  SER A 714      35.690  52.490  36.020  1.00  0.00           H
ATOM   2013  CB  SER A 714      33.730  53.240  35.820  1.00  0.00           C
ATOM   2014  HB1 SER A 714      34.010  54.280  35.540  1.00  0.00           H
ATOM   2015  HB2 SER A 714      32.740  53.260  36.340  1.00  0.00           H
ATOM   2016  OG  SER A 714      33.510  52.420  34.680  1.00  0.00           O
ATOM   2017  HG1 SER A 714      33.190  51.570  34.970  1.00  0.00           H
ATOM   2018  C   SER A 714      35.390  53.860  37.560  1.00  0.00           C
ATOM   2019  O   SER A 714      36.240  54.640  37.220  1.00  0.00           O
ATOM   2020  N   LEU A 715      34.860  53.860  38.820  1.00  0.00           N
ATOM   2021  HN  LEU A 715      34.120  53.230  39.060  1.00  0.00           H
ATOM   2022  CA  LEU A 715      35.350  54.760  39.860  1.00  0.00           C
ATOM   2023  HA  LEU A 715      35.120  55.750  39.530  1.00  0.00           H
ATOM   2024  CB  LEU A 715      34.630  54.580  41.210  1.00  0.00           C
ATOM   2025  HB1 LEU A 715      34.960  55.390  41.890  1.00  0.00           H
ATOM   2026  HB2 LEU A 715      34.870  53.550  41.550  1.00  0.00           H
ATOM   2027  CG  LEU A 715      33.110  54.690  41.060  1.00  0.00           C
ATOM   2028  HG  LEU A 715      32.670  53.900  40.420  1.00  0.00           H
ATOM   2029  CD1 LEU A 715      32.420  54.600  42.480  1.00  0.00           C
ATOM   2030 HD11 LEU A 715      33.040  53.870  43.030  1.00  0.00           H
ATOM   2031 HD12 LEU A 715      31.400  54.160  42.370  1.00  0.00           H
ATOM   2032 HD13 LEU A 715      32.420  55.510  43.110  1.00  0.00           H
ATOM   2033  CD2 LEU A 715      32.720  56.010  40.370  1.00  0.00           C
ATOM   2034 HD21 LEU A 715      33.140  55.970  39.340  1.00  0.00           H
ATOM   2035 HD22 LEU A 715      33.260  56.890  40.770  1.00  0.00           H
ATOM   2036 HD23 LEU A 715      31.650  56.290  40.350  1.00  0.00           H
ATOM   2037  C   LEU A 715      36.880  54.810  40.050  1.00  0.00           C
ATOM   2038  O   LEU A 715      37.530  55.850  40.230  1.00  0.00           O
ATOM   2039  N   VAL A 716      37.580  53.680  39.920  1.00  0.00           N
ATOM   2040  HN  VAL A 716      37.030  52.890  39.660  1.00  0.00           H
ATOM   2041  CA  VAL A 716      39.040  53.590  39.990  1.00  0.00           C
ATOM   2042  HA  VAL A 716      39.410  53.760  41.000  1.00  0.00           H
ATOM   2043  CB  VAL A 716      39.390  52.100  39.630  1.00  0.00           C
ATOM   2044  HB  VAL A 716      38.900  51.910  38.650  1.00  0.00           H
ATOM   2045  CG1 VAL A 716      40.870  51.750  39.420  1.00  0.00           C
ATOM   2046 HG11 VAL A 716      40.850  50.640  39.410  1.00  0.00           H
ATOM   2047 HG12 VAL A 716      41.540  51.950  40.290  1.00  0.00           H
ATOM   2048 HG13 VAL A 716      41.380  52.200  38.530  1.00  0.00           H
ATOM   2049  CG2 VAL A 716      38.840  51.250  40.700  1.00  0.00           C
ATOM   2050 HG21 VAL A 716      39.340  51.430  41.660  1.00  0.00           H
ATOM   2051 HG22 VAL A 716      39.180  50.220  40.480  1.00  0.00           H
ATOM   2052 HG23 VAL A 716      37.740  51.300  40.890  1.00  0.00           H
ATOM   2053  C   VAL A 716      39.840  54.460  39.050  1.00  0.00           C
ATOM   2054  O   VAL A 716      40.930  54.920  39.370  1.00  0.00           O
ATOM   2055  N   CYS A 717      39.310  54.730  37.850  1.00  0.00           N
ATOM   2056  HN  CYS A 717      38.470  54.340  37.500  1.00  0.00           H
ATOM   2057  CA  CYS A 717      39.860  55.550  36.840  1.00  0.00           C
ATOM   2058  HA  CYS A 717      40.890  55.220  36.840  1.00  0.00           H
ATOM   2059  CB  CYS A 717      39.240  55.310  35.410  1.00  0.00           C
ATOM   2060  HB1 CYS A 717      39.800  55.900  34.660  1.00  0.00           H
ATOM   2061  HB2 CYS A 717      38.130  55.430  35.340  1.00  0.00           H
ATOM   2062  SG  CYS A 717      39.540  53.570  35.010  1.00  0.00           S
ATOM   2063  HG1 CYS A 717      39.420  53.880  33.730  1.00  0.00           H
ATOM   2064  C   CYS A 717      39.820  56.990  37.100  1.00  0.00           C
ATOM   2065  O   CYS A 717      40.550  57.790  36.510  1.00  0.00           O
ATOM   2066  N   TYR A 718      38.880  57.380  38.040  1.00  0.00           N
ATOM   2067  HN  TYR A 718      38.530  56.590  38.540  1.00  0.00           H
ATOM   2068  CA  TYR A 718      38.580  58.770  38.470  1.00  0.00           C
ATOM   2069  HA  TYR A 718      39.110  59.430  37.800  1.00  0.00           H
ATOM   2070  CB  TYR A 718      37.110  59.090  38.560  1.00  0.00           C
ATOM   2071  HB1 TYR A 718      36.870  60.090  38.970  1.00  0.00           H
ATOM   2072  HB2 TYR A 718      36.540  58.400  39.220  1.00  0.00           H
ATOM   2073  CG  TYR A 718      36.540  58.900  37.160  1.00  0.00           C
ATOM   2074  CD1 TYR A 718      36.870  59.790  36.150  1.00  0.00           C
ATOM   2075  HD1 TYR A 718      37.500  60.620  36.420  1.00  0.00           H
ATOM   2076  CE1 TYR A 718      36.430  59.680  34.830  1.00  0.00           C
ATOM   2077  HE1 TYR A 718      36.620  60.410  34.040  1.00  0.00           H
ATOM   2078  CZ  TYR A 718      35.500  58.650  34.590  1.00  0.00           C
ATOM   2079  OH  TYR A 718      34.920  58.610  33.290  1.00  0.00           O
ATOM   2080  HH  TYR A 718      35.570  59.000  32.680  1.00  0.00           H
ATOM   2081  CD2 TYR A 718      35.660  57.870  36.840  1.00  0.00           C
ATOM   2082  HD2 TYR A 718      35.410  57.160  37.630  1.00  0.00           H
ATOM   2083  CE2 TYR A 718      35.070  57.800  35.580  1.00  0.00           C
ATOM   2084  HE2 TYR A 718      34.360  57.020  35.360  1.00  0.00           H
ATOM   2085  C   TYR A 718      39.230  59.080  39.780  1.00  0.00           C
ATOM   2086  O   TYR A 718      39.050  60.190  40.250  1.00  0.00           O
ATOM   2087  N   ILE A 719      40.050  58.240  40.430  1.00  0.00           N
ATOM   2088  HN  ILE A 719      40.130  57.260  40.240  1.00  0.00           H
ATOM   2089  CA  ILE A 719      40.850  58.540  41.570  1.00  0.00           C
ATOM   2090  HA  ILE A 719      40.130  58.990  42.240  1.00  0.00           H
ATOM   2091  CB  ILE A 719      41.500  57.310  42.280  1.00  0.00           C
ATOM   2092  HB  ILE A 719      42.100  56.770  41.510  1.00  0.00           H
ATOM   2093  CG2 ILE A 719      42.430  57.840  43.430  1.00  0.00           C
ATOM   2094 HG21 ILE A 719      41.830  58.630  43.940  1.00  0.00           H
ATOM   2095 HG22 ILE A 719      43.400  58.300  43.160  1.00  0.00           H
ATOM   2096 HG23 ILE A 719      42.590  57.030  44.160  1.00  0.00           H
ATOM   2097  CG1 ILE A 719      40.360  56.440  42.890  1.00  0.00           C
ATOM   2098 HG11 ILE A 719      39.460  56.250  42.270  1.00  0.00           H
ATOM   2099 HG12 ILE A 719      39.940  56.950  43.760  1.00  0.00           H
ATOM   2100  CD  ILE A 719      40.860  55.030  43.340  1.00  0.00           C
ATOM   2101  HD1 ILE A 719      41.740  55.170  44.010  1.00  0.00           H
ATOM   2102  HD2 ILE A 719      41.060  54.420  42.450  1.00  0.00           H
ATOM   2103  HD3 ILE A 719      40.090  54.470  43.920  1.00  0.00           H
ATOM   2104  C   ILE A 719      41.860  59.720  41.330  1.00  0.00           C
ATOM   2105  O   ILE A 719      41.910  60.660  42.160  1.00  0.00           O
ATOM   2106  N   THR A 720      42.600  59.690  40.170  1.00  0.00           N
ATOM   2107  HN  THR A 720      42.480  58.910  39.560  1.00  0.00           H
ATOM   2108  CA  THR A 720      43.560  60.680  39.600  1.00  0.00           C
ATOM   2109  HA  THR A 720      43.650  60.390  38.570  1.00  0.00           H
ATOM   2110  CB  THR A 720      43.250  62.100  39.440  1.00  0.00           C
ATOM   2111  HB  THR A 720      43.970  62.650  38.800  1.00  0.00           H
ATOM   2112  OG1 THR A 720      43.130  62.660  40.780  1.00  0.00           O
ATOM   2113  HG1 THR A 720      42.730  61.930  41.260  1.00  0.00           H
ATOM   2114  CG2 THR A 720      41.850  62.170  38.740  1.00  0.00           C
ATOM   2115 HG21 THR A 720      41.800  61.370  37.980  1.00  0.00           H
ATOM   2116 HG22 THR A 720      41.590  63.170  38.310  1.00  0.00           H
ATOM   2117 HG23 THR A 720      41.060  61.930  39.490  1.00  0.00           H
ATOM   2118  C   THR A 720      44.930  60.660  40.180  1.00  0.00           C
ATOM   2119  O   THR A 720      45.280  60.680  41.370  1.00  0.00           O
ATOM   2120  N   ARG A 721      45.980  60.590  39.260  1.00  0.00           N
ATOM   2121  HN  ARG A 721      45.730  60.630  38.290  1.00  0.00           H
ATOM   2122  CA  ARG A 721      47.310  60.390  39.590  1.00  0.00           C
ATOM   2123  HA  ARG A 721      47.330  59.470  40.160  1.00  0.00           H
ATOM   2124  CB  ARG A 721      48.220  60.090  38.420  1.00  0.00           C
ATOM   2125  HB1 ARG A 721      49.230  59.870  38.840  1.00  0.00           H
ATOM   2126  HB2 ARG A 721      48.230  61.000  37.800  1.00  0.00           H
ATOM   2127  CG  ARG A 721      47.730  58.870  37.560  1.00  0.00           C
ATOM   2128  HG1 ARG A 721      46.990  59.350  36.880  1.00  0.00           H
ATOM   2129  HG2 ARG A 721      47.170  58.180  38.230  1.00  0.00           H
ATOM   2130  CD  ARG A 721      48.730  58.160  36.690  1.00  0.00           C
ATOM   2131  HD1 ARG A 721      49.530  58.710  36.170  1.00  0.00           H
ATOM   2132  HD2 ARG A 721      48.170  57.490  36.000  1.00  0.00           H
ATOM   2133  NE  ARG A 721      49.410  57.340  37.790  1.00  0.00           N
ATOM   2134  HE  ARG A 721      49.100  57.560  38.720  1.00  0.00           H
ATOM   2135  CZ  ARG A 721      50.270  56.390  37.530  1.00  0.00           C
ATOM   2136  NH1 ARG A 721      50.820  56.060  36.400  1.00  0.00           N
ATOM   2137 HH11 ARG A 721      50.570  56.550  35.580  1.00  0.00           H
ATOM   2138 HH12 ARG A 721      51.610  55.440  36.360  1.00  0.00           H
ATOM   2139  NH2 ARG A 721      50.670  55.740  38.630  1.00  0.00           N
ATOM   2140 HH21 ARG A 721      50.060  55.960  39.400  1.00  0.00           H
ATOM   2141 HH22 ARG A 721      51.170  54.880  38.610  1.00  0.00           H
ATOM   2142  C   ARG A 721      47.980  61.410  40.490  1.00  0.00           C
ATOM   2143  O   ARG A 721      48.900  61.070  41.250  1.00  0.00           O
ATOM   2144  N   PHE A 722      47.560  62.680  40.470  1.00  0.00           N
ATOM   2145  HN  PHE A 722      46.930  62.890  39.720  1.00  0.00           H
ATOM   2146  CA  PHE A 722      47.940  63.810  41.240  1.00  0.00           C
ATOM   2147  HA  PHE A 722      49.000  64.000  41.160  1.00  0.00           H
ATOM   2148  CB  PHE A 722      47.230  64.950  40.580  1.00  0.00           C
ATOM   2149  HB1 PHE A 722      46.190  64.740  40.240  1.00  0.00           H
ATOM   2150  HB2 PHE A 722      47.780  65.180  39.650  1.00  0.00           H
ATOM   2151  CG  PHE A 722      47.120  66.190  41.400  1.00  0.00           C
ATOM   2152  CD1 PHE A 722      48.250  66.940  41.860  1.00  0.00           C
ATOM   2153  HD1 PHE A 722      49.260  66.690  41.560  1.00  0.00           H
ATOM   2154  CE1 PHE A 722      48.010  68.040  42.700  1.00  0.00           C
ATOM   2155  HE1 PHE A 722      48.900  68.620  42.860  1.00  0.00           H
ATOM   2156  CZ  PHE A 722      46.770  68.410  43.140  1.00  0.00           C
ATOM   2157  HZ  PHE A 722      46.680  69.310  43.720  1.00  0.00           H
ATOM   2158  CD2 PHE A 722      45.810  66.650  41.750  1.00  0.00           C
ATOM   2159  HD2 PHE A 722      45.000  66.050  41.360  1.00  0.00           H
ATOM   2160  CE2 PHE A 722      45.660  67.660  42.770  1.00  0.00           C
ATOM   2161  HE2 PHE A 722      44.670  67.900  43.130  1.00  0.00           H
ATOM   2162  C   PHE A 722      47.550  63.540  42.690  1.00  0.00           C
ATOM   2163  O   PHE A 722      48.360  63.870  43.570  1.00  0.00           O
ATOM   2164  N   THR A 723      46.320  63.020  42.950  1.00  0.00           N
ATOM   2165  HN  THR A 723      45.690  62.920  42.180  1.00  0.00           H
ATOM   2166  CA  THR A 723      45.910  62.860  44.260  1.00  0.00           C
ATOM   2167  HA  THR A 723      46.100  63.690  44.930  1.00  0.00           H
ATOM   2168  CB  THR A 723      44.410  62.570  44.210  1.00  0.00           C
ATOM   2169  HB  THR A 723      44.250  61.710  43.530  1.00  0.00           H
ATOM   2170  OG1 THR A 723      43.700  63.680  43.670  1.00  0.00           O
ATOM   2171  HG1 THR A 723      42.930  63.260  43.280  1.00  0.00           H
ATOM   2172  CG2 THR A 723      43.750  62.150  45.540  1.00  0.00           C
ATOM   2173 HG21 THR A 723      43.830  62.930  46.330  1.00  0.00           H
ATOM   2174 HG22 THR A 723      44.150  61.190  45.930  1.00  0.00           H
ATOM   2175 HG23 THR A 723      42.680  61.980  45.300  1.00  0.00           H
ATOM   2176  C   THR A 723      46.430  61.510  44.800  1.00  0.00           C
ATOM   2177  O   THR A 723      46.720  61.400  45.980  1.00  0.00           O
ATOM   2178  N   GLU A 724      46.690  60.500  43.930  1.00  0.00           N
ATOM   2179  HN  GLU A 724      46.190  60.400  43.070  1.00  0.00           H
ATOM   2180  CA  GLU A 724      47.330  59.280  44.270  1.00  0.00           C
ATOM   2181  HA  GLU A 724      46.790  58.830  45.100  1.00  0.00           H
ATOM   2182  CB  GLU A 724      47.180  58.340  42.990  1.00  0.00           C
ATOM   2183  HB1 GLU A 724      47.040  59.040  42.140  1.00  0.00           H
ATOM   2184  HB2 GLU A 724      46.190  57.850  43.130  1.00  0.00           H
ATOM   2185  CG  GLU A 724      48.300  57.300  42.750  1.00  0.00           C
ATOM   2186  HG1 GLU A 724      48.380  56.490  43.520  1.00  0.00           H
ATOM   2187  HG2 GLU A 724      49.260  57.840  42.850  1.00  0.00           H
ATOM   2188  CD  GLU A 724      48.170  56.780  41.380  1.00  0.00           C
ATOM   2189  OE1 GLU A 724      47.220  56.000  41.160  1.00  0.00           O
ATOM   2190  OE2 GLU A 724      49.020  57.030  40.540  1.00  0.00           O
ATOM   2191  C   GLU A 724      48.760  59.500  44.860  1.00  0.00           C
ATOM   2192  O   GLU A 724      49.180  58.830  45.810  1.00  0.00           O
ATOM   2193  N   GLU A 725      49.540  60.430  44.280  1.00  0.00           N
ATOM   2194  HN  GLU A 725      49.150  60.930  43.510  1.00  0.00           H
ATOM   2195  CA  GLU A 725      50.860  60.750  44.580  1.00  0.00           C
ATOM   2196  HA  GLU A 725      51.410  59.830  44.690  1.00  0.00           H
ATOM   2197  CB  GLU A 725      51.430  61.630  43.470  1.00  0.00           C
ATOM   2198  HB1 GLU A 725      50.680  62.430  43.270  1.00  0.00           H
ATOM   2199  HB2 GLU A 725      51.450  60.920  42.630  1.00  0.00           H
ATOM   2200  CG  GLU A 725      52.870  62.200  43.700  1.00  0.00           C
ATOM   2201  HG1 GLU A 725      53.450  61.340  44.090  1.00  0.00           H
ATOM   2202  HG2 GLU A 725      52.900  63.100  44.350  1.00  0.00           H
ATOM   2203  CD  GLU A 725      53.480  62.590  42.420  1.00  0.00           C
ATOM   2204  OE1 GLU A 725      53.480  63.770  42.100  1.00  0.00           O
ATOM   2205  OE2 GLU A 725      53.950  61.700  41.610  1.00  0.00           O
ATOM   2206  C   GLU A 725      51.050  61.470  45.860  1.00  0.00           C
ATOM   2207  O   GLU A 725      51.960  61.190  46.700  1.00  0.00           O
ATOM   2208  N   ALA A 726      50.210  62.500  46.170  1.00  0.00           N
ATOM   2209  HN  ALA A 726      49.480  62.690  45.500  1.00  0.00           H
ATOM   2210  CA  ALA A 726      50.210  63.230  47.360  1.00  0.00           C
ATOM   2211  HA  ALA A 726      51.140  63.690  47.640  1.00  0.00           H
ATOM   2212  CB  ALA A 726      49.140  64.320  47.310  1.00  0.00           C
ATOM   2213  HB1 ALA A 726      48.150  63.910  47.010  1.00  0.00           H
ATOM   2214  HB2 ALA A 726      49.270  65.100  46.530  1.00  0.00           H
ATOM   2215  HB3 ALA A 726      49.120  64.860  48.280  1.00  0.00           H
ATOM   2216  C   ALA A 726      49.940  62.300  48.500  1.00  0.00           C
ATOM   2217  O   ALA A 726      50.640  62.400  49.520  1.00  0.00           O
ATOM   2218  N   PHE A 727      49.030  61.350  48.340  1.00  0.00           N
ATOM   2219  HN  PHE A 727      48.470  61.410  47.520  1.00  0.00           H
ATOM   2220  CA  PHE A 727      48.750  60.320  49.350  1.00  0.00           C
ATOM   2221  HA  PHE A 727      48.480  60.800  50.280  1.00  0.00           H
ATOM   2222  CB  PHE A 727      47.460  59.560  48.850  1.00  0.00           C
ATOM   2223  HB1 PHE A 727      47.650  59.330  47.770  1.00  0.00           H
ATOM   2224  HB2 PHE A 727      46.640  60.300  48.850  1.00  0.00           H
ATOM   2225  CG  PHE A 727      47.060  58.340  49.550  1.00  0.00           C
ATOM   2226  CD1 PHE A 727      46.370  57.340  48.860  1.00  0.00           C
ATOM   2227  HD1 PHE A 727      46.310  57.230  47.790  1.00  0.00           H
ATOM   2228  CE1 PHE A 727      45.680  56.370  49.560  1.00  0.00           C
ATOM   2229  HE1 PHE A 727      45.180  55.540  49.080  1.00  0.00           H
ATOM   2230  CZ  PHE A 727      45.720  56.240  51.010  1.00  0.00           C
ATOM   2231  HZ  PHE A 727      45.250  55.470  51.610  1.00  0.00           H
ATOM   2232  CD2 PHE A 727      47.160  58.240  50.980  1.00  0.00           C
ATOM   2233  HD2 PHE A 727      47.680  59.010  51.520  1.00  0.00           H
ATOM   2234  CE2 PHE A 727      46.460  57.260  51.660  1.00  0.00           C
ATOM   2235  HE2 PHE A 727      46.520  57.180  52.740  1.00  0.00           H
ATOM   2236  C   PHE A 727      49.900  59.400  49.660  1.00  0.00           C
ATOM   2237  O   PHE A 727      50.380  59.130  50.760  1.00  0.00           O
ATOM   2238  N   ALA A 728      50.530  58.910  48.560  1.00  0.00           N
ATOM   2239  HN  ALA A 728      50.190  59.140  47.660  1.00  0.00           H
ATOM   2240  CA  ALA A 728      51.690  58.100  48.670  1.00  0.00           C
ATOM   2241  HA  ALA A 728      51.470  57.180  49.200  1.00  0.00           H
ATOM   2242  CB  ALA A 728      52.120  57.680  47.270  1.00  0.00           C
ATOM   2243  HB1 ALA A 728      52.680  58.410  46.650  1.00  0.00           H
ATOM   2244  HB2 ALA A 728      51.230  57.550  46.620  1.00  0.00           H
ATOM   2245  HB3 ALA A 728      52.760  56.770  47.320  1.00  0.00           H
ATOM   2246  C   ALA A 728      52.820  58.780  49.400  1.00  0.00           C
ATOM   2247  O   ALA A 728      53.560  58.220  50.290  1.00  0.00           O
ATOM   2248  N   ALA A 729      53.150  60.100  49.090  1.00  0.00           N
ATOM   2249  HN  ALA A 729      52.610  60.490  48.330  1.00  0.00           H
ATOM   2250  CA  ALA A 729      54.210  60.900  49.650  1.00  0.00           C
ATOM   2251  HA  ALA A 729      55.160  60.370  49.650  1.00  0.00           H
ATOM   2252  CB  ALA A 729      54.580  62.020  48.730  1.00  0.00           C
ATOM   2253  HB1 ALA A 729      54.670  61.660  47.680  1.00  0.00           H
ATOM   2254  HB2 ALA A 729      55.570  62.420  49.070  1.00  0.00           H
ATOM   2255  HB3 ALA A 729      53.830  62.840  48.740  1.00  0.00           H
ATOM   2256  C   ALA A 729      53.950  61.270  51.070  1.00  0.00           C
ATOM   2257  O   ALA A 729      54.870  61.370  51.900  1.00  0.00           O
ATOM   2258  N   LEU A 730      52.700  61.670  51.420  1.00  0.00           N
ATOM   2259  HN  LEU A 730      52.020  61.750  50.700  1.00  0.00           H
ATOM   2260  CA  LEU A 730      52.270  61.960  52.780  1.00  0.00           C
ATOM   2261  HA  LEU A 730      52.920  62.690  53.210  1.00  0.00           H
ATOM   2262  CB  LEU A 730      50.820  62.440  52.740  1.00  0.00           C
ATOM   2263  HB1 LEU A 730      50.070  61.710  52.380  1.00  0.00           H
ATOM   2264  HB2 LEU A 730      50.730  63.290  52.030  1.00  0.00           H
ATOM   2265  CG  LEU A 730      50.310  62.920  54.130  1.00  0.00           C
ATOM   2266  HG  LEU A 730      50.510  62.130  54.890  1.00  0.00           H
ATOM   2267  CD1 LEU A 730      51.160  64.110  54.600  1.00  0.00           C
ATOM   2268 HD11 LEU A 730      52.190  63.830  54.910  1.00  0.00           H
ATOM   2269 HD12 LEU A 730      50.550  64.520  55.430  1.00  0.00           H
ATOM   2270 HD13 LEU A 730      51.450  64.950  53.930  1.00  0.00           H
ATOM   2271  CD2 LEU A 730      48.790  62.990  54.100  1.00  0.00           C
ATOM   2272 HD21 LEU A 730      48.280  63.610  54.860  1.00  0.00           H
ATOM   2273 HD22 LEU A 730      48.340  62.010  54.380  1.00  0.00           H
ATOM   2274 HD23 LEU A 730      48.480  63.230  53.060  1.00  0.00           H
ATOM   2275  C   LEU A 730      52.400  60.810  53.750  1.00  0.00           C
ATOM   2276  O   LEU A 730      53.000  60.970  54.830  1.00  0.00           O
ATOM   2277  N   ILE A 731      51.930  59.600  53.370  1.00  0.00           N
ATOM   2278  HN  ILE A 731      51.460  59.380  52.520  1.00  0.00           H
ATOM   2279  CA  ILE A 731      52.110  58.380  54.170  1.00  0.00           C
ATOM   2280  HA  ILE A 731      51.790  58.540  55.190  1.00  0.00           H
ATOM   2281  CB  ILE A 731      51.100  57.270  53.660  1.00  0.00           C
ATOM   2282  HB  ILE A 731      51.500  57.050  52.650  1.00  0.00           H
ATOM   2283  CG2 ILE A 731      51.140  55.950  54.430  1.00  0.00           C
ATOM   2284 HG21 ILE A 731      52.200  55.610  54.320  1.00  0.00           H
ATOM   2285 HG22 ILE A 731      50.350  55.210  54.190  1.00  0.00           H
ATOM   2286 HG23 ILE A 731      51.070  56.080  55.530  1.00  0.00           H
ATOM   2287  CG1 ILE A 731      49.650  57.750  53.530  1.00  0.00           C
ATOM   2288 HG11 ILE A 731      49.000  56.950  53.110  1.00  0.00           H
ATOM   2289 HG12 ILE A 731      49.590  58.550  52.760  1.00  0.00           H
ATOM   2290  CD  ILE A 731      49.110  58.420  54.850  1.00  0.00           C
ATOM   2291  HD1 ILE A 731      48.050  58.750  54.750  1.00  0.00           H
ATOM   2292  HD2 ILE A 731      49.690  59.360  54.920  1.00  0.00           H
ATOM   2293  HD3 ILE A 731      49.160  57.840  55.790  1.00  0.00           H
ATOM   2294  C   ILE A 731      53.560  57.970  54.300  1.00  0.00           C
ATOM   2295  O   ILE A 731      53.930  57.470  55.380  1.00  0.00           O
ATOM   2296  N   CYS A 732      54.410  58.120  53.330  1.00  0.00           N
ATOM   2297  HN  CYS A 732      54.010  58.340  52.440  1.00  0.00           H
ATOM   2298  CA  CYS A 732      55.850  57.890  53.450  1.00  0.00           C
ATOM   2299  HA  CYS A 732      55.870  56.850  53.720  1.00  0.00           H
ATOM   2300  CB  CYS A 732      56.470  58.070  51.990  1.00  0.00           C
ATOM   2301  HB1 CYS A 732      56.250  59.110  51.670  1.00  0.00           H
ATOM   2302  HB2 CYS A 732      55.900  57.450  51.250  1.00  0.00           H
ATOM   2303  SG  CYS A 732      58.250  57.560  52.050  1.00  0.00           S
ATOM   2304  HG1 CYS A 732      58.510  57.360  50.770  1.00  0.00           H
ATOM   2305  C   CYS A 732      56.490  58.800  54.450  1.00  0.00           C
ATOM   2306  O   CYS A 732      57.150  58.360  55.400  1.00  0.00           O
ATOM   2307  N   ILE A 733      56.180  60.170  54.370  1.00  0.00           N
ATOM   2308  HN  ILE A 733      55.580  60.620  53.700  1.00  0.00           H
ATOM   2309  CA  ILE A 733      56.710  61.150  55.350  1.00  0.00           C
ATOM   2310  HA  ILE A 733      57.780  61.070  55.340  1.00  0.00           H
ATOM   2311  CB  ILE A 733      56.430  62.570  54.820  1.00  0.00           C
ATOM   2312  HB  ILE A 733      55.430  62.540  54.310  1.00  0.00           H
ATOM   2313  CG2 ILE A 733      56.690  63.620  55.870  1.00  0.00           C
ATOM   2314 HG21 ILE A 733      57.650  63.410  56.400  1.00  0.00           H
ATOM   2315 HG22 ILE A 733      55.830  63.540  56.570  1.00  0.00           H
ATOM   2316 HG23 ILE A 733      56.640  64.650  55.460  1.00  0.00           H
ATOM   2317  CG1 ILE A 733      57.510  62.730  53.710  1.00  0.00           C
ATOM   2318 HG11 ILE A 733      57.760  61.850  53.080  1.00  0.00           H
ATOM   2319 HG12 ILE A 733      58.440  62.940  54.270  1.00  0.00           H
ATOM   2320  CD  ILE A 733      57.320  63.870  52.730  1.00  0.00           C
ATOM   2321  HD1 ILE A 733      57.680  64.810  53.200  1.00  0.00           H
ATOM   2322  HD2 ILE A 733      56.310  63.960  52.270  1.00  0.00           H
ATOM   2323  HD3 ILE A 733      57.960  63.800  51.820  1.00  0.00           H
ATOM   2324  C   ILE A 733      56.160  60.930  56.740  1.00  0.00           C
ATOM   2325  O   ILE A 733      56.960  61.040  57.710  1.00  0.00           O
ATOM   2326  N   ILE A 734      54.850  60.640  56.950  1.00  0.00           N
ATOM   2327  HN  ILE A 734      54.160  60.770  56.240  1.00  0.00           H
ATOM   2328  CA  ILE A 734      54.360  60.170  58.240  1.00  0.00           C
ATOM   2329  HA  ILE A 734      54.670  60.960  58.900  1.00  0.00           H
ATOM   2330  CB  ILE A 734      52.780  59.980  58.400  1.00  0.00           C
ATOM   2331  HB  ILE A 734      52.490  59.120  57.760  1.00  0.00           H
ATOM   2332  CG2 ILE A 734      52.440  59.570  59.830  1.00  0.00           C
ATOM   2333 HG21 ILE A 734      52.690  58.510  60.080  1.00  0.00           H
ATOM   2334 HG22 ILE A 734      51.370  59.790  60.000  1.00  0.00           H
ATOM   2335 HG23 ILE A 734      53.010  60.270  60.470  1.00  0.00           H
ATOM   2336  CG1 ILE A 734      52.070  61.300  58.030  1.00  0.00           C
ATOM   2337 HG11 ILE A 734      52.560  61.810  57.190  1.00  0.00           H
ATOM   2338 HG12 ILE A 734      52.140  62.070  58.830  1.00  0.00           H
ATOM   2339  CD  ILE A 734      50.640  61.120  57.510  1.00  0.00           C
ATOM   2340  HD1 ILE A 734      50.630  60.480  56.600  1.00  0.00           H
ATOM   2341  HD2 ILE A 734      50.160  62.100  57.310  1.00  0.00           H
ATOM   2342  HD3 ILE A 734      50.120  60.570  58.310  1.00  0.00           H
ATOM   2343  C   ILE A 734      55.030  58.900  58.720  1.00  0.00           C
ATOM   2344  O   ILE A 734      55.520  58.800  59.840  1.00  0.00           O
ATOM   2345  N   PHE A 735      55.160  57.920  57.850  1.00  0.00           N
ATOM   2346  HN  PHE A 735      54.630  57.960  57.010  1.00  0.00           H
ATOM   2347  CA  PHE A 735      55.760  56.600  58.200  1.00  0.00           C
ATOM   2348  HA  PHE A 735      55.100  56.230  58.980  1.00  0.00           H
ATOM   2349  CB  PHE A 735      55.630  55.600  57.040  1.00  0.00           C
ATOM   2350  HB1 PHE A 735      55.930  55.990  56.050  1.00  0.00           H
ATOM   2351  HB2 PHE A 735      54.540  55.400  57.030  1.00  0.00           H
ATOM   2352  CG  PHE A 735      56.300  54.260  57.210  1.00  0.00           C
ATOM   2353  CD1 PHE A 735      55.600  53.270  57.920  1.00  0.00           C
ATOM   2354  HD1 PHE A 735      54.700  53.520  58.460  1.00  0.00           H
ATOM   2355  CE1 PHE A 735      56.170  51.980  57.980  1.00  0.00           C
ATOM   2356  HE1 PHE A 735      55.730  51.150  58.500  1.00  0.00           H
ATOM   2357  CZ  PHE A 735      57.340  51.670  57.280  1.00  0.00           C
ATOM   2358  HZ  PHE A 735      57.790  50.700  57.430  1.00  0.00           H
ATOM   2359  CD2 PHE A 735      57.460  54.000  56.500  1.00  0.00           C
ATOM   2360  HD2 PHE A 735      57.900  54.840  55.980  1.00  0.00           H
ATOM   2361  CE2 PHE A 735      58.030  52.710  56.590  1.00  0.00           C
ATOM   2362  HE2 PHE A 735      58.910  52.390  56.040  1.00  0.00           H
ATOM   2363  C   PHE A 735      57.240  56.620  58.660  1.00  0.00           C
ATOM   2364  O   PHE A 735      57.560  56.030  59.660  1.00  0.00           O
ATOM   2365  N   ILE A 736      58.220  57.400  58.030  1.00  0.00           N
ATOM   2366  HN  ILE A 736      57.860  57.950  57.270  1.00  0.00           H
ATOM   2367  CA  ILE A 736      59.480  57.590  58.640  1.00  0.00           C
ATOM   2368  HA  ILE A 736      59.820  56.590  58.910  1.00  0.00           H
ATOM   2369  CB  ILE A 736      60.560  57.960  57.610  1.00  0.00           C
ATOM   2370  HB  ILE A 736      60.370  59.030  57.370  1.00  0.00           H
ATOM   2371  CG2 ILE A 736      61.830  57.800  58.240  1.00  0.00           C
ATOM   2372 HG21 ILE A 736      62.690  58.030  57.570  1.00  0.00           H
ATOM   2373 HG22 ILE A 736      62.050  56.760  58.560  1.00  0.00           H
ATOM   2374 HG23 ILE A 736      61.950  58.490  59.110  1.00  0.00           H
ATOM   2375  CG1 ILE A 736      60.390  57.330  56.190  1.00  0.00           C
ATOM   2376 HG11 ILE A 736      59.330  57.390  55.860  1.00  0.00           H
ATOM   2377 HG12 ILE A 736      60.550  56.230  56.320  1.00  0.00           H
ATOM   2378  CD  ILE A 736      61.200  58.030  55.090  1.00  0.00           C
ATOM   2379  HD1 ILE A 736      62.260  58.090  55.410  1.00  0.00           H
ATOM   2380  HD2 ILE A 736      60.790  58.990  54.740  1.00  0.00           H
ATOM   2381  HD3 ILE A 736      61.280  57.320  54.240  1.00  0.00           H
ATOM   2382  C   ILE A 736      59.380  58.460  59.850  1.00  0.00           C
ATOM   2383  O   ILE A 736      59.970  58.120  60.870  1.00  0.00           O
ATOM   2384  N   TYR A 737      58.570  59.520  59.860  1.00  0.00           N
ATOM   2385  HN  TYR A 737      58.010  59.710  59.060  1.00  0.00           H
ATOM   2386  CA  TYR A 737      58.580  60.390  61.020  1.00  0.00           C
ATOM   2387  HA  TYR A 737      59.580  60.780  61.100  1.00  0.00           H
ATOM   2388  CB  TYR A 737      57.660  61.560  60.650  1.00  0.00           C
ATOM   2389  HB1 TYR A 737      56.690  61.120  60.320  1.00  0.00           H
ATOM   2390  HB2 TYR A 737      58.060  62.100  59.780  1.00  0.00           H
ATOM   2391  CG  TYR A 737      57.450  62.640  61.690  1.00  0.00           C
ATOM   2392  CD1 TYR A 737      58.530  63.100  62.450  1.00  0.00           C
ATOM   2393  HD1 TYR A 737      59.490  62.640  62.330  1.00  0.00           H
ATOM   2394  CE1 TYR A 737      58.380  64.200  63.310  1.00  0.00           C
ATOM   2395  HE1 TYR A 737      59.260  64.740  63.670  1.00  0.00           H
ATOM   2396  CZ  TYR A 737      57.150  64.830  63.460  1.00  0.00           C
ATOM   2397  OH  TYR A 737      57.030  66.020  64.220  1.00  0.00           O
ATOM   2398  HH  TYR A 737      57.770  66.010  64.840  1.00  0.00           H
ATOM   2399  CD2 TYR A 737      56.220  63.220  61.890  1.00  0.00           C
ATOM   2400  HD2 TYR A 737      55.340  62.820  61.420  1.00  0.00           H
ATOM   2401  CE2 TYR A 737      55.950  64.270  62.860  1.00  0.00           C
ATOM   2402  HE2 TYR A 737      54.940  64.560  63.090  1.00  0.00           H
ATOM   2403  C   TYR A 737      58.220  59.740  62.380  1.00  0.00           C
ATOM   2404  O   TYR A 737      58.780  59.920  63.470  1.00  0.00           O
ATOM   2405  N   GLU A 738      57.190  58.950  62.390  1.00  0.00           N
ATOM   2406  HN  GLU A 738      56.590  58.800  61.590  1.00  0.00           H
ATOM   2407  CA  GLU A 738      56.750  58.150  63.550  1.00  0.00           C
ATOM   2408  HA  GLU A 738      56.710  58.750  64.440  1.00  0.00           H
ATOM   2409  CB  GLU A 738      55.290  57.530  63.420  1.00  0.00           C
ATOM   2410  HB1 GLU A 738      55.220  56.640  64.070  1.00  0.00           H
ATOM   2411  HB2 GLU A 738      55.160  57.100  62.400  1.00  0.00           H
ATOM   2412  CG  GLU A 738      54.090  58.510  63.730  1.00  0.00           C
ATOM   2413  HG1 GLU A 738      54.040  59.240  62.910  1.00  0.00           H
ATOM   2414  HG2 GLU A 738      54.220  59.100  64.660  1.00  0.00           H
ATOM   2415  CD  GLU A 738      52.750  57.810  63.850  1.00  0.00           C
ATOM   2416  OE1 GLU A 738      52.640  56.640  63.360  1.00  0.00           O
ATOM   2417  OE2 GLU A 738      51.770  58.320  64.570  1.00  0.00           O
ATOM   2418  C   GLU A 738      57.750  57.100  63.940  1.00  0.00           C
ATOM   2419  O   GLU A 738      57.910  56.910  65.160  1.00  0.00           O
ATOM   2420  N   ALA A 739      58.410  56.480  62.960  1.00  0.00           N
ATOM   2421  HN  ALA A 739      58.220  56.750  62.030  1.00  0.00           H
ATOM   2422  CA  ALA A 739      59.380  55.390  63.240  1.00  0.00           C
ATOM   2423  HA  ALA A 739      58.940  54.750  63.980  1.00  0.00           H
ATOM   2424  CB  ALA A 739      59.780  54.580  62.030  1.00  0.00           C
ATOM   2425  HB1 ALA A 739      58.870  54.350  61.430  1.00  0.00           H
ATOM   2426  HB2 ALA A 739      60.420  53.750  62.370  1.00  0.00           H
ATOM   2427  HB3 ALA A 739      60.420  55.190  61.360  1.00  0.00           H
ATOM   2428  C   ALA A 739      60.620  56.000  63.860  1.00  0.00           C
ATOM   2429  O   ALA A 739      61.210  55.510  64.800  1.00  0.00           O
ATOM   2430  N   LEU A 740      61.100  57.160  63.350  1.00  0.00           N
ATOM   2431  HN  LEU A 740      60.730  57.510  62.480  1.00  0.00           H
ATOM   2432  CA  LEU A 740      62.250  57.900  63.900  1.00  0.00           C
ATOM   2433  HA  LEU A 740      62.960  57.130  64.170  1.00  0.00           H
ATOM   2434  CB  LEU A 740      62.930  58.830  62.850  1.00  0.00           C
ATOM   2435  HB1 LEU A 740      62.210  59.640  62.620  1.00  0.00           H
ATOM   2436  HB2 LEU A 740      63.210  58.290  61.910  1.00  0.00           H
ATOM   2437  CG  LEU A 740      64.130  59.670  63.370  1.00  0.00           C
ATOM   2438  HG  LEU A 740      63.900  60.110  64.370  1.00  0.00           H
ATOM   2439  CD1 LEU A 740      65.400  58.870  63.530  1.00  0.00           C
ATOM   2440 HD11 LEU A 740      66.160  59.420  64.130  1.00  0.00           H
ATOM   2441 HD12 LEU A 740      65.740  58.780  62.480  1.00  0.00           H
ATOM   2442 HD13 LEU A 740      65.260  57.920  64.070  1.00  0.00           H
ATOM   2443  CD2 LEU A 740      64.450  60.800  62.390  1.00  0.00           C
ATOM   2444 HD21 LEU A 740      63.760  61.670  62.300  1.00  0.00           H
ATOM   2445 HD22 LEU A 740      64.470  60.430  61.340  1.00  0.00           H
ATOM   2446 HD23 LEU A 740      65.400  61.270  62.710  1.00  0.00           H
ATOM   2447  C   LEU A 740      61.920  58.570  65.260  1.00  0.00           C
ATOM   2448  O   LEU A 740      62.810  58.750  66.100  1.00  0.00           O
ATOM   2449  N   GLU A 741      60.630  58.770  65.530  1.00  0.00           N
ATOM   2450  HN  GLU A 741      59.990  58.490  64.820  1.00  0.00           H
ATOM   2451  CA  GLU A 741      60.200  59.180  66.760  1.00  0.00           C
ATOM   2452  HA  GLU A 741      60.790  59.920  67.270  1.00  0.00           H
ATOM   2453  CB  GLU A 741      58.740  59.760  66.640  1.00  0.00           C
ATOM   2454  HB1 GLU A 741      58.120  59.110  65.980  1.00  0.00           H
ATOM   2455  HB2 GLU A 741      58.750  60.780  66.230  1.00  0.00           H
ATOM   2456  CG  GLU A 741      58.080  59.890  68.050  1.00  0.00           C
ATOM   2457  HG1 GLU A 741      58.630  60.580  68.710  1.00  0.00           H
ATOM   2458  HG2 GLU A 741      58.000  58.870  68.500  1.00  0.00           H
ATOM   2459  CD  GLU A 741      56.650  60.430  68.030  1.00  0.00           C
ATOM   2460  OE1 GLU A 741      56.240  60.920  69.120  1.00  0.00           O
ATOM   2461  OE2 GLU A 741      55.870  60.190  67.070  1.00  0.00           O
ATOM   2462  C   GLU A 741      60.360  58.120  67.830  1.00  0.00           C
ATOM   2463  O   GLU A 741      60.620  58.420  68.980  1.00  0.00           O
ATOM   2464  N   LYS A 742      60.250  56.820  67.440  1.00  0.00           N
ATOM   2465  HN  LYS A 742      59.950  56.540  66.540  1.00  0.00           H
ATOM   2466  CA  LYS A 742      60.420  55.740  68.410  1.00  0.00           C
ATOM   2467  HA  LYS A 742      59.880  56.050  69.290  1.00  0.00           H
ATOM   2468  CB  LYS A 742      59.840  54.380  67.830  1.00  0.00           C
ATOM   2469  HB1 LYS A 742      60.150  53.520  68.470  1.00  0.00           H
ATOM   2470  HB2 LYS A 742      60.360  54.150  66.880  1.00  0.00           H
ATOM   2471  CG  LYS A 742      58.280  54.300  67.610  1.00  0.00           C
ATOM   2472  HG1 LYS A 742      58.160  53.240  67.320  1.00  0.00           H
ATOM   2473  HG2 LYS A 742      58.100  54.910  66.700  1.00  0.00           H
ATOM   2474  CD  LYS A 742      57.350  54.670  68.770  1.00  0.00           C
ATOM   2475  HD1 LYS A 742      56.330  54.480  68.380  1.00  0.00           H
ATOM   2476  HD2 LYS A 742      57.460  55.770  68.920  1.00  0.00           H
ATOM   2477  CE  LYS A 742      57.840  53.840  70.040  1.00  0.00           C
ATOM   2478  HE1 LYS A 742      58.900  54.040  70.300  1.00  0.00           H
ATOM   2479  HE2 LYS A 742      57.850  52.740  69.860  1.00  0.00           H
ATOM   2480  NZ  LYS A 742      57.020  54.190  71.110  1.00  0.00           N
ATOM   2481  HZ1 LYS A 742      57.450  55.010  71.580  1.00  0.00           H
ATOM   2482  HZ2 LYS A 742      56.920  53.420  71.800  1.00  0.00           H
ATOM   2483  HZ3 LYS A 742      56.120  54.260  70.600  1.00  0.00           H
ATOM   2484  C   LYS A 742      61.870  55.550  68.900  1.00  0.00           C
ATOM   2485  O   LYS A 742      62.130  55.240  70.070  1.00  0.00           O
ATOM   2486  N   LEU A 743      62.800  55.810  68.000  1.00  0.00           N
ATOM   2487  HN  LEU A 743      62.570  56.070  67.070  1.00  0.00           H
ATOM   2488  CA  LEU A 743      64.260  55.850  68.300  1.00  0.00           C
ATOM   2489  HA  LEU A 743      64.480  54.960  68.870  1.00  0.00           H
ATOM   2490  CB  LEU A 743      65.110  56.040  67.000  1.00  0.00           C
ATOM   2491  HB1 LEU A 743      65.120  57.040  66.500  1.00  0.00           H
ATOM   2492  HB2 LEU A 743      64.760  55.300  66.250  1.00  0.00           H
ATOM   2493  CG  LEU A 743      66.650  55.780  67.260  1.00  0.00           C
ATOM   2494  HG  LEU A 743      67.200  56.590  67.780  1.00  0.00           H
ATOM   2495  CD1 LEU A 743      66.940  54.370  67.850  1.00  0.00           C
ATOM   2496 HD11 LEU A 743      66.490  54.310  68.860  1.00  0.00           H
ATOM   2497 HD12 LEU A 743      68.010  54.070  67.850  1.00  0.00           H
ATOM   2498 HD13 LEU A 743      66.420  53.540  67.340  1.00  0.00           H
ATOM   2499  CD2 LEU A 743      67.390  55.890  65.890  1.00  0.00           C
ATOM   2500 HD21 LEU A 743      67.030  56.800  65.350  1.00  0.00           H
ATOM   2501 HD22 LEU A 743      66.990  55.100  65.220  1.00  0.00           H
ATOM   2502 HD23 LEU A 743      68.500  55.890  65.870  1.00  0.00           H
ATOM   2503  C   LEU A 743      64.480  57.010  69.320  1.00  0.00           C
ATOM   2504  O   LEU A 743      65.130  56.790  70.340  1.00  0.00           O
ATOM   2505  N   PHE A 744      63.920  58.250  69.000  1.00  0.00           N
ATOM   2506  HN  PHE A 744      63.560  58.410  68.090  1.00  0.00           H
ATOM   2507  CA  PHE A 744      64.130  59.470  69.980  1.00  0.00           C
ATOM   2508  HA  PHE A 744      65.200  59.650  70.000  1.00  0.00           H
ATOM   2509  CB  PHE A 744      63.500  60.690  69.530  1.00  0.00           C
ATOM   2510  HB1 PHE A 744      63.380  61.500  70.270  1.00  0.00           H
ATOM   2511  HB2 PHE A 744      62.520  60.320  69.140  1.00  0.00           H
ATOM   2512  CG  PHE A 744      64.260  61.210  68.330  1.00  0.00           C
ATOM   2513  CD1 PHE A 744      63.470  61.660  67.250  1.00  0.00           C
ATOM   2514  HD1 PHE A 744      62.390  61.630  67.280  1.00  0.00           H
ATOM   2515  CE1 PHE A 744      64.040  62.370  66.150  1.00  0.00           C
ATOM   2516  HE1 PHE A 744      63.390  62.730  65.370  1.00  0.00           H
ATOM   2517  CZ  PHE A 744      65.440  62.610  66.200  1.00  0.00           C
ATOM   2518  HZ  PHE A 744      65.880  63.200  65.400  1.00  0.00           H
ATOM   2519  CD2 PHE A 744      65.610  61.490  68.310  1.00  0.00           C
ATOM   2520  HD2 PHE A 744      66.230  61.300  69.190  1.00  0.00           H
ATOM   2521  CE2 PHE A 744      66.230  62.170  67.310  1.00  0.00           C
ATOM   2522  HE2 PHE A 744      67.300  62.290  67.240  1.00  0.00           H
ATOM   2523  C   PHE A 744      63.600  59.120  71.460  1.00  0.00           C
ATOM   2524  O   PHE A 744      64.260  59.350  72.510  1.00  0.00           O
ATOM   2525  N   ASP A 745      62.350  58.520  71.470  1.00  0.00           N
ATOM   2526  HN  ASP A 745      61.890  58.350  70.600  1.00  0.00           H
ATOM   2527  CA  ASP A 745      61.560  58.030  72.560  1.00  0.00           C
ATOM   2528  HA  ASP A 745      61.280  58.840  73.220  1.00  0.00           H
ATOM   2529  CB  ASP A 745      60.180  57.510  71.990  1.00  0.00           C
ATOM   2530  HB1 ASP A 745      60.480  56.790  71.200  1.00  0.00           H
ATOM   2531  HB2 ASP A 745      59.730  58.370  71.440  1.00  0.00           H
ATOM   2532  CG  ASP A 745      59.120  56.940  72.930  1.00  0.00           C
ATOM   2533  OD1 ASP A 745      58.900  57.680  73.930  1.00  0.00           O
ATOM   2534  OD2 ASP A 745      58.520  55.890  72.680  1.00  0.00           O
ATOM   2535  C   ASP A 745      62.320  57.010  73.500  1.00  0.00           C
ATOM   2536  O   ASP A 745      62.490  57.180  74.670  1.00  0.00           O
ATOM   2537  N   LEU A 746      62.800  55.930  72.830  1.00  0.00           N
ATOM   2538  HN  LEU A 746      62.690  55.840  71.840  1.00  0.00           H
ATOM   2539  CA  LEU A 746      63.730  54.930  73.430  1.00  0.00           C
ATOM   2540  HA  LEU A 746      63.170  54.520  74.260  1.00  0.00           H
ATOM   2541  CB  LEU A 746      64.040  53.820  72.390  1.00  0.00           C
ATOM   2542  HB1 LEU A 746      64.450  54.330  71.500  1.00  0.00           H
ATOM   2543  HB2 LEU A 746      63.080  53.360  72.070  1.00  0.00           H
ATOM   2544  CG  LEU A 746      64.870  52.660  72.700  1.00  0.00           C
ATOM   2545  HG  LEU A 746      64.650  52.300  73.720  1.00  0.00           H
ATOM   2546  CD1 LEU A 746      64.470  51.570  71.770  1.00  0.00           C
ATOM   2547 HD11 LEU A 746      63.470  51.200  72.050  1.00  0.00           H
ATOM   2548 HD12 LEU A 746      65.240  50.760  71.870  1.00  0.00           H
ATOM   2549 HD13 LEU A 746      64.290  51.810  70.710  1.00  0.00           H
ATOM   2550  CD2 LEU A 746      66.400  52.870  72.670  1.00  0.00           C
ATOM   2551 HD21 LEU A 746      66.760  53.420  71.780  1.00  0.00           H
ATOM   2552 HD22 LEU A 746      66.840  51.850  72.770  1.00  0.00           H
ATOM   2553 HD23 LEU A 746      66.740  53.490  73.530  1.00  0.00           H
ATOM   2554  C   LEU A 746      64.990  55.630  74.000  1.00  0.00           C
ATOM   2555  O   LEU A 746      65.440  55.480  75.100  1.00  0.00           O
ATOM   2556  N   GLY A 747      65.580  56.560  73.160  1.00  0.00           N
ATOM   2557  HN  GLY A 747      65.260  56.580  72.220  1.00  0.00           H
ATOM   2558  CA  GLY A 747      66.960  57.030  73.380  1.00  0.00           C
ATOM   2559  HA1 GLY A 747      67.350  57.530  72.510  1.00  0.00           H
ATOM   2560  HA2 GLY A 747      67.520  56.200  73.760  1.00  0.00           H
ATOM   2561  C   GLY A 747      67.060  58.090  74.530  1.00  0.00           C
ATOM   2562  O   GLY A 747      68.020  58.030  75.350  1.00  0.00           O
ATOM   2563  N   GLU A 748      66.110  58.980  74.740  1.00  0.00           N
ATOM   2564  HN  GLU A 748      65.310  59.080  74.150  1.00  0.00           H
ATOM   2565  CA  GLU A 748      66.040  59.710  76.000  1.00  0.00           C
ATOM   2566  HA  GLU A 748      66.930  60.200  76.340  1.00  0.00           H
ATOM   2567  CB  GLU A 748      64.880  60.740  75.950  1.00  0.00           C
ATOM   2568  HB1 GLU A 748      65.150  61.570  75.260  1.00  0.00           H
ATOM   2569  HB2 GLU A 748      64.930  61.280  76.920  1.00  0.00           H
ATOM   2570  CG  GLU A 748      63.390  60.430  75.690  1.00  0.00           C
ATOM   2571  HG1 GLU A 748      63.090  59.680  76.450  1.00  0.00           H
ATOM   2572  HG2 GLU A 748      63.270  60.000  74.670  1.00  0.00           H
ATOM   2573  CD  GLU A 748      62.520  61.740  75.760  1.00  0.00           C
ATOM   2574  OE1 GLU A 748      61.800  61.880  76.790  1.00  0.00           O
ATOM   2575  OE2 GLU A 748      62.620  62.560  74.890  1.00  0.00           O
ATOM   2576  C   GLU A 748      65.760  58.830  77.200  1.00  0.00           C
ATOM   2577  O   GLU A 748      66.460  59.050  78.170  1.00  0.00           O
ATOM   2578  N   THR A 749      64.920  57.740  77.070  1.00  0.00           N
ATOM   2579  HN  THR A 749      64.420  57.670  76.210  1.00  0.00           H
ATOM   2580  CA  THR A 749      64.690  56.680  78.120  1.00  0.00           C
ATOM   2581  HA  THR A 749      64.360  57.200  79.000  1.00  0.00           H
ATOM   2582  CB  THR A 749      63.550  55.740  77.800  1.00  0.00           C
ATOM   2583  HB  THR A 749      63.880  55.040  77.010  1.00  0.00           H
ATOM   2584  OG1 THR A 749      62.290  56.390  77.330  1.00  0.00           O
ATOM   2585  HG1 THR A 749      62.520  56.660  76.450  1.00  0.00           H
ATOM   2586  CG2 THR A 749      63.170  54.920  79.050  1.00  0.00           C
ATOM   2587 HG21 THR A 749      64.000  54.380  79.540  1.00  0.00           H
ATOM   2588 HG22 THR A 749      62.460  54.140  78.710  1.00  0.00           H
ATOM   2589 HG23 THR A 749      62.650  55.560  79.800  1.00  0.00           H
ATOM   2590  C   THR A 749      65.980  55.950  78.590  1.00  0.00           C
ATOM   2591  O   THR A 749      66.220  55.740  79.760  1.00  0.00           O
ATOM   2592  N   TYR A 750      66.860  55.650  77.570  1.00  0.00           N
ATOM   2593  HN  TYR A 750      66.550  55.880  76.650  1.00  0.00           H
ATOM   2594  CA  TYR A 750      67.940  54.680  77.690  1.00  0.00           C
ATOM   2595  HA  TYR A 750      68.070  54.460  78.740  1.00  0.00           H
ATOM   2596  CB  TYR A 750      67.500  53.360  77.010  1.00  0.00           C
ATOM   2597  HB1 TYR A 750      68.310  52.600  77.110  1.00  0.00           H
ATOM   2598  HB2 TYR A 750      67.290  53.570  75.940  1.00  0.00           H
ATOM   2599  CG  TYR A 750      66.230  52.750  77.620  1.00  0.00           C
ATOM   2600  CD1 TYR A 750      64.950  52.710  76.920  1.00  0.00           C
ATOM   2601  HD1 TYR A 750      64.790  53.300  76.030  1.00  0.00           H
ATOM   2602  CE1 TYR A 750      63.780  52.120  77.530  1.00  0.00           C
ATOM   2603  HE1 TYR A 750      62.850  52.100  76.990  1.00  0.00           H
ATOM   2604  CZ  TYR A 750      63.950  51.410  78.730  1.00  0.00           C
ATOM   2605  OH  TYR A 750      62.820  50.770  79.310  1.00  0.00           O
ATOM   2606  HH  TYR A 750      62.990  50.480  80.210  1.00  0.00           H
ATOM   2607  CD2 TYR A 750      66.280  52.010  78.810  1.00  0.00           C
ATOM   2608  HD2 TYR A 750      67.250  51.890  79.260  1.00  0.00           H
ATOM   2609  CE2 TYR A 750      65.160  51.310  79.330  1.00  0.00           C
ATOM   2610  HE2 TYR A 750      65.420  50.530  80.030  1.00  0.00           H
ATOM   2611  C   TYR A 750      69.310  55.080  77.200  1.00  0.00           C
ATOM   2612  O   TYR A 750      69.870  54.620  76.130  1.00  0.00           O
ATOM   2613  N   ALA A 751      69.970  56.010  77.920  1.00  0.00           N
ATOM   2614  HN  ALA A 751      69.580  56.280  78.800  1.00  0.00           H
ATOM   2615  CA  ALA A 751      71.290  56.520  77.550  1.00  0.00           C
ATOM   2616  HA  ALA A 751      71.200  56.900  76.550  1.00  0.00           H
ATOM   2617  CB  ALA A 751      71.670  57.680  78.560  1.00  0.00           C
ATOM   2618  HB1 ALA A 751      71.810  57.270  79.580  1.00  0.00           H
ATOM   2619  HB2 ALA A 751      70.810  58.390  78.600  1.00  0.00           H
ATOM   2620  HB3 ALA A 751      72.600  58.120  78.140  1.00  0.00           H
ATOM   2621  C   ALA A 751      72.370  55.530  77.490  1.00  0.00           C
ATOM   2622  O   ALA A 751      73.240  55.710  76.660  1.00  0.00           O
ATOM   2623  N   ASP A 752      72.350  54.430  78.230  1.00  0.00           N
ATOM   2624  HN  ASP A 752      71.640  54.260  78.910  1.00  0.00           H
ATOM   2625  CA  ASP A 752      73.360  53.370  78.160  1.00  0.00           C
ATOM   2626  HA  ASP A 752      74.330  53.750  78.460  1.00  0.00           H
ATOM   2627  CB  ASP A 752      72.930  52.230  79.200  1.00  0.00           C
ATOM   2628  HB1 ASP A 752      73.570  51.370  78.920  1.00  0.00           H
ATOM   2629  HB2 ASP A 752      71.910  51.890  78.930  1.00  0.00           H
ATOM   2630  CG  ASP A 752      72.810  52.610  80.610  1.00  0.00           C
ATOM   2631  OD1 ASP A 752      73.480  53.610  81.010  1.00  0.00           O
ATOM   2632  OD2 ASP A 752      72.140  51.840  81.420  1.00  0.00           O
ATOM   2633  C   ASP A 752      73.470  52.670  76.770  1.00  0.00           C
ATOM   2634  O   ASP A 752      74.560  52.310  76.300  1.00  0.00           O
ATOM   2635  N   VAL A 753      72.340  52.400  76.060  1.00  0.00           N
ATOM   2636  HN  VAL A 753      71.480  52.730  76.460  1.00  0.00           H
ATOM   2637  CA  VAL A 753      72.420  51.550  74.900  1.00  0.00           C
ATOM   2638  HA  VAL A 753      73.430  51.220  74.710  1.00  0.00           H
ATOM   2639  CB  VAL A 753      71.680  50.230  75.220  1.00  0.00           C
ATOM   2640  HB  VAL A 753      71.610  49.620  74.300  1.00  0.00           H
ATOM   2641  CG1 VAL A 753      72.540  49.380  76.120  1.00  0.00           C
ATOM   2642 HG11 VAL A 753      72.600  49.820  77.140  1.00  0.00           H
ATOM   2643 HG12 VAL A 753      73.550  49.240  75.670  1.00  0.00           H
ATOM   2644 HG13 VAL A 753      72.020  48.420  76.320  1.00  0.00           H
ATOM   2645  CG2 VAL A 753      70.310  50.500  75.800  1.00  0.00           C
ATOM   2646 HG21 VAL A 753      69.690  49.600  75.630  1.00  0.00           H
ATOM   2647 HG22 VAL A 753      69.750  51.260  75.220  1.00  0.00           H
ATOM   2648 HG23 VAL A 753      70.300  50.850  76.860  1.00  0.00           H
ATOM   2649  C   VAL A 753      71.960  52.300  73.610  1.00  0.00           C
ATOM   2650  O   VAL A 753      71.930  51.740  72.520  1.00  0.00           O
ATOM   2651  N   LEU A 754      71.820  53.640  73.790  1.00  0.00           N
ATOM   2652  HN  LEU A 754      71.900  54.030  74.690  1.00  0.00           H
ATOM   2653  CA  LEU A 754      71.370  54.550  72.760  1.00  0.00           C
ATOM   2654  HA  LEU A 754      70.430  54.230  72.330  1.00  0.00           H
ATOM   2655  CB  LEU A 754      71.160  55.990  73.270  1.00  0.00           C
ATOM   2656  HB1 LEU A 754      72.090  56.140  73.860  1.00  0.00           H
ATOM   2657  HB2 LEU A 754      70.300  56.090  73.970  1.00  0.00           H
ATOM   2658  CG  LEU A 754      71.110  57.160  72.270  1.00  0.00           C
ATOM   2659  HG  LEU A 754      72.020  57.250  71.660  1.00  0.00           H
ATOM   2660  CD1 LEU A 754      69.980  57.100  71.250  1.00  0.00           C
ATOM   2661 HD11 LEU A 754      70.210  56.300  70.500  1.00  0.00           H
ATOM   2662 HD12 LEU A 754      69.820  58.020  70.660  1.00  0.00           H
ATOM   2663 HD13 LEU A 754      69.040  56.740  71.730  1.00  0.00           H
ATOM   2664  CD2 LEU A 754      71.140  58.480  73.050  1.00  0.00           C
ATOM   2665 HD21 LEU A 754      71.910  58.440  73.830  1.00  0.00           H
ATOM   2666 HD22 LEU A 754      70.160  58.780  73.480  1.00  0.00           H
ATOM   2667 HD23 LEU A 754      71.380  59.320  72.350  1.00  0.00           H
ATOM   2668  C   LEU A 754      72.310  54.480  71.480  1.00  0.00           C
ATOM   2669  O   LEU A 754      71.800  54.280  70.380  1.00  0.00           O
ATOM   2670  N   PHE A 755      73.630  54.560  71.710  1.00  0.00           N
ATOM   2671  HN  PHE A 755      73.990  54.730  72.620  1.00  0.00           H
ATOM   2672  CA  PHE A 755      74.610  54.530  70.690  1.00  0.00           C
ATOM   2673  HA  PHE A 755      74.320  55.340  70.040  1.00  0.00           H
ATOM   2674  CB  PHE A 755      76.040  54.940  71.280  1.00  0.00           C
ATOM   2675  HB1 PHE A 755      76.180  54.690  72.360  1.00  0.00           H
ATOM   2676  HB2 PHE A 755      75.970  56.050  71.240  1.00  0.00           H
ATOM   2677  CG  PHE A 755      77.160  54.490  70.370  1.00  0.00           C
ATOM   2678  CD1 PHE A 755      77.710  53.160  70.520  1.00  0.00           C
ATOM   2679  HD1 PHE A 755      77.360  52.580  71.350  1.00  0.00           H
ATOM   2680  CE1 PHE A 755      78.670  52.680  69.630  1.00  0.00           C
ATOM   2681  HE1 PHE A 755      79.050  51.670  69.700  1.00  0.00           H
ATOM   2682  CZ  PHE A 755      79.130  53.570  68.630  1.00  0.00           C
ATOM   2683  HZ  PHE A 755      79.890  53.220  67.950  1.00  0.00           H
ATOM   2684  CD2 PHE A 755      77.610  55.340  69.320  1.00  0.00           C
ATOM   2685  HD2 PHE A 755      77.190  56.340  69.250  1.00  0.00           H
ATOM   2686  CE2 PHE A 755      78.570  54.840  68.480  1.00  0.00           C
ATOM   2687  HE2 PHE A 755      78.990  55.320  67.620  1.00  0.00           H
ATOM   2688  C   PHE A 755      74.590  53.280  69.840  1.00  0.00           C
ATOM   2689  O   PHE A 755      74.440  53.320  68.630  1.00  0.00           O
ATOM   2690  N   TRP A 756      74.600  52.130  70.500  1.00  0.00           N
ATOM   2691  HN  TRP A 756      74.800  52.190  71.480  1.00  0.00           H
ATOM   2692  CA  TRP A 756      74.410  50.800  69.950  1.00  0.00           C
ATOM   2693  HA  TRP A 756      75.160  50.600  69.200  1.00  0.00           H
ATOM   2694  CB  TRP A 756      74.490  49.780  71.080  1.00  0.00           C
ATOM   2695  HB1 TRP A 756      73.930  50.150  71.970  1.00  0.00           H
ATOM   2696  HB2 TRP A 756      75.550  49.870  71.410  1.00  0.00           H
ATOM   2697  CG  TRP A 756      74.240  48.300  71.020  1.00  0.00           C
ATOM   2698  CD1 TRP A 756      73.430  47.470  71.760  1.00  0.00           C
ATOM   2699  HD1 TRP A 756      72.580  47.820  72.340  1.00  0.00           H
ATOM   2700  NE1 TRP A 756      73.560  46.160  71.370  1.00  0.00           N
ATOM   2701  HE1 TRP A 756      73.280  45.370  71.880  1.00  0.00           H
ATOM   2702  CE2 TRP A 756      74.580  46.100  70.410  1.00  0.00           C
ATOM   2703  CD2 TRP A 756      75.010  47.460  70.140  1.00  0.00           C
ATOM   2704  CE3 TRP A 756      76.120  47.680  69.270  1.00  0.00           C
ATOM   2705  HE3 TRP A 756      76.500  48.650  69.020  1.00  0.00           H
ATOM   2706  CZ3 TRP A 756      76.750  46.530  68.700  1.00  0.00           C
ATOM   2707  HZ3 TRP A 756      77.590  46.790  68.060  1.00  0.00           H
ATOM   2708  CZ2 TRP A 756      75.360  45.060  69.980  1.00  0.00           C
ATOM   2709  HZ2 TRP A 756      75.060  44.060  70.280  1.00  0.00           H
ATOM   2710  CH2 TRP A 756      76.390  45.230  69.060  1.00  0.00           C
ATOM   2711  HH2 TRP A 756      76.960  44.440  68.640  1.00  0.00           H
ATOM   2712  C   TRP A 756      73.190  50.620  69.130  1.00  0.00           C
ATOM   2713  O   TRP A 756      73.230  50.220  67.970  1.00  0.00           O
ATOM   2714  N   CYS A 757      72.060  51.070  69.670  1.00  0.00           N
ATOM   2715  HN  CYS A 757      72.050  51.390  70.620  1.00  0.00           H
ATOM   2716  CA  CYS A 757      70.810  51.180  69.000  1.00  0.00           C
ATOM   2717  HA  CYS A 757      70.480  50.220  68.630  1.00  0.00           H
ATOM   2718  CB  CYS A 757      69.610  51.660  69.950  1.00  0.00           C
ATOM   2719  HB1 CYS A 757      68.720  51.870  69.330  1.00  0.00           H
ATOM   2720  HB2 CYS A 757      69.850  52.620  70.430  1.00  0.00           H
ATOM   2721  SG  CYS A 757      69.360  50.420  71.330  1.00  0.00           S
ATOM   2722  HG1 CYS A 757      70.460  50.770  71.980  1.00  0.00           H
ATOM   2723  C   CYS A 757      70.820  52.040  67.800  1.00  0.00           C
ATOM   2724  O   CYS A 757      70.330  51.640  66.730  1.00  0.00           O
ATOM   2725  N   VAL A 758      71.460  53.250  67.820  1.00  0.00           N
ATOM   2726  HN  VAL A 758      71.890  53.590  68.650  1.00  0.00           H
ATOM   2727  CA  VAL A 758      71.640  54.180  66.690  1.00  0.00           C
ATOM   2728  HA  VAL A 758      70.670  54.410  66.280  1.00  0.00           H
ATOM   2729  CB  VAL A 758      72.350  55.490  66.970  1.00  0.00           C
ATOM   2730  HB  VAL A 758      73.230  55.210  67.580  1.00  0.00           H
ATOM   2731  CG1 VAL A 758      72.770  56.280  65.730  1.00  0.00           C
ATOM   2732 HG11 VAL A 758      73.430  55.720  65.050  1.00  0.00           H
ATOM   2733 HG12 VAL A 758      73.200  57.270  66.000  1.00  0.00           H
ATOM   2734 HG13 VAL A 758      71.850  56.590  65.200  1.00  0.00           H
ATOM   2735  CG2 VAL A 758      71.420  56.420  67.710  1.00  0.00           C
ATOM   2736 HG21 VAL A 758      71.710  57.480  67.540  1.00  0.00           H
ATOM   2737 HG22 VAL A 758      71.460  56.280  68.810  1.00  0.00           H
ATOM   2738 HG23 VAL A 758      70.380  56.360  67.330  1.00  0.00           H
ATOM   2739  C   VAL A 758      72.370  53.480  65.530  1.00  0.00           C
ATOM   2740  O   VAL A 758      71.950  53.520  64.370  1.00  0.00           O
ATOM   2741  N   ILE A 759      73.450  52.780  65.740  1.00  0.00           N
ATOM   2742  HN  ILE A 759      73.780  52.820  66.680  1.00  0.00           H
ATOM   2743  CA  ILE A 759      74.290  51.900  64.900  1.00  0.00           C
ATOM   2744  HA  ILE A 759      74.560  52.390  63.970  1.00  0.00           H
ATOM   2745  CB  ILE A 759      75.510  51.510  65.740  1.00  0.00           C
ATOM   2746  HB  ILE A 759      75.280  51.740  66.800  1.00  0.00           H
ATOM   2747  CG2 ILE A 759      76.050  50.070  65.590  1.00  0.00           C
ATOM   2748 HG21 ILE A 759      76.400  49.810  64.560  1.00  0.00           H
ATOM   2749 HG22 ILE A 759      75.170  49.400  65.720  1.00  0.00           H
ATOM   2750 HG23 ILE A 759      76.850  49.910  66.350  1.00  0.00           H
ATOM   2751  CG1 ILE A 759      76.700  52.460  65.450  1.00  0.00           C
ATOM   2752 HG11 ILE A 759      77.230  52.230  64.500  1.00  0.00           H
ATOM   2753 HG12 ILE A 759      77.430  52.120  66.230  1.00  0.00           H
ATOM   2754  CD  ILE A 759      76.350  53.930  65.590  1.00  0.00           C
ATOM   2755  HD1 ILE A 759      76.250  54.310  66.630  1.00  0.00           H
ATOM   2756  HD2 ILE A 759      75.460  54.180  64.970  1.00  0.00           H
ATOM   2757  HD3 ILE A 759      77.300  54.420  65.300  1.00  0.00           H
ATOM   2758  C   ILE A 759      73.520  50.790  64.330  1.00  0.00           C
ATOM   2759  O   ILE A 759      73.570  50.560  63.070  1.00  0.00           O
ATOM   2760  N   LEU A 760      72.690  50.070  65.130  1.00  0.00           N
ATOM   2761  HN  LEU A 760      72.720  50.280  66.100  1.00  0.00           H
ATOM   2762  CA  LEU A 760      71.670  49.070  64.640  1.00  0.00           C
ATOM   2763  HA  LEU A 760      72.100  48.320  63.990  1.00  0.00           H
ATOM   2764  CB  LEU A 760      70.970  48.300  65.860  1.00  0.00           C
ATOM   2765  HB1 LEU A 760      70.160  47.670  65.420  1.00  0.00           H
ATOM   2766  HB2 LEU A 760      70.650  49.050  66.610  1.00  0.00           H
ATOM   2767  CG  LEU A 760      71.990  47.360  66.570  1.00  0.00           C
ATOM   2768  HG  LEU A 760      72.980  47.850  66.590  1.00  0.00           H
ATOM   2769  CD1 LEU A 760      71.670  46.990  68.000  1.00  0.00           C
ATOM   2770 HD11 LEU A 760      70.620  46.610  68.020  1.00  0.00           H
ATOM   2771 HD12 LEU A 760      71.720  47.780  68.780  1.00  0.00           H
ATOM   2772 HD13 LEU A 760      72.400  46.250  68.390  1.00  0.00           H
ATOM   2773  CD2 LEU A 760      72.120  46.010  65.880  1.00  0.00           C
ATOM   2774 HD21 LEU A 760      71.200  45.390  65.850  1.00  0.00           H
ATOM   2775 HD22 LEU A 760      72.820  45.480  66.570  1.00  0.00           H
ATOM   2776 HD23 LEU A 760      72.570  46.170  64.880  1.00  0.00           H
ATOM   2777  C   LEU A 760      70.640  49.660  63.690  1.00  0.00           C
ATOM   2778  O   LEU A 760      70.400  49.110  62.590  1.00  0.00           O
ATOM   2779  N   PHE A 761      70.030  50.850  63.940  1.00  0.00           N
ATOM   2780  HN  PHE A 761      70.290  51.400  64.720  1.00  0.00           H
ATOM   2781  CA  PHE A 761      68.910  51.370  63.120  1.00  0.00           C
ATOM   2782  HA  PHE A 761      68.190  50.560  63.120  1.00  0.00           H
ATOM   2783  CB  PHE A 761      68.390  52.710  63.850  1.00  0.00           C
ATOM   2784  HB1 PHE A 761      69.240  53.390  64.060  1.00  0.00           H
ATOM   2785  HB2 PHE A 761      67.880  52.390  64.790  1.00  0.00           H
ATOM   2786  CG  PHE A 761      67.340  53.450  63.020  1.00  0.00           C
ATOM   2787  CD1 PHE A 761      65.960  52.980  62.970  1.00  0.00           C
ATOM   2788  HD1 PHE A 761      65.750  51.990  63.360  1.00  0.00           H
ATOM   2789  CE1 PHE A 761      65.060  53.820  62.260  1.00  0.00           C
ATOM   2790  HE1 PHE A 761      64.050  53.520  62.020  1.00  0.00           H
ATOM   2791  CZ  PHE A 761      65.350  55.040  61.760  1.00  0.00           C
ATOM   2792  HZ  PHE A 761      64.690  55.650  61.170  1.00  0.00           H
ATOM   2793  CD2 PHE A 761      67.590  54.730  62.570  1.00  0.00           C
ATOM   2794  HD2 PHE A 761      68.590  55.160  62.580  1.00  0.00           H
ATOM   2795  CE2 PHE A 761      66.650  55.470  61.870  1.00  0.00           C
ATOM   2796  HE2 PHE A 761      67.010  56.380  61.390  1.00  0.00           H
ATOM   2797  C   PHE A 761      69.290  51.610  61.650  1.00  0.00           C
ATOM   2798  O   PHE A 761      68.640  51.110  60.730  1.00  0.00           O
ATOM   2799  N   PHE A 762      70.410  52.270  61.480  1.00  0.00           N
ATOM   2800  HN  PHE A 762      70.890  52.650  62.280  1.00  0.00           H
ATOM   2801  CA  PHE A 762      71.020  52.520  60.240  1.00  0.00           C
ATOM   2802  HA  PHE A 762      70.200  52.750  59.560  1.00  0.00           H
ATOM   2803  CB  PHE A 762      71.950  53.760  60.410  1.00  0.00           C
ATOM   2804  HB1 PHE A 762      72.400  53.970  59.410  1.00  0.00           H
ATOM   2805  HB2 PHE A 762      72.790  53.510  61.080  1.00  0.00           H
ATOM   2806  CG  PHE A 762      71.240  55.000  60.830  1.00  0.00           C
ATOM   2807  CD1 PHE A 762      70.350  55.500  59.830  1.00  0.00           C
ATOM   2808  HD1 PHE A 762      70.170  54.890  58.950  1.00  0.00           H
ATOM   2809  CE1 PHE A 762      69.730  56.720  59.990  1.00  0.00           C
ATOM   2810  HE1 PHE A 762      69.060  57.000  59.190  1.00  0.00           H
ATOM   2811  CZ  PHE A 762      69.970  57.540  61.060  1.00  0.00           C
ATOM   2812  HZ  PHE A 762      69.580  58.540  61.160  1.00  0.00           H
ATOM   2813  CD2 PHE A 762      71.480  55.840  61.970  1.00  0.00           C
ATOM   2814  HD2 PHE A 762      72.290  55.570  62.620  1.00  0.00           H
ATOM   2815  CE2 PHE A 762      70.910  57.090  62.020  1.00  0.00           C
ATOM   2816  HE2 PHE A 762      71.010  57.840  62.790  1.00  0.00           H
ATOM   2817  C   PHE A 762      71.740  51.400  59.470  1.00  0.00           C
ATOM   2818  O   PHE A 762      71.710  51.360  58.260  1.00  0.00           O
ATOM   2819  N   THR A 763      72.420  50.540  60.260  1.00  0.00           N
ATOM   2820  HN  THR A 763      72.570  50.640  61.230  1.00  0.00           H
ATOM   2821  CA  THR A 763      73.230  49.470  59.670  1.00  0.00           C
ATOM   2822  HA  THR A 763      73.880  49.860  58.900  1.00  0.00           H
ATOM   2823  CB  THR A 763      74.290  48.690  60.480  1.00  0.00           C
ATOM   2824  HB  THR A 763      73.850  47.860  61.080  1.00  0.00           H
ATOM   2825  OG1 THR A 763      75.090  49.570  61.300  1.00  0.00           O
ATOM   2826  HG1 THR A 763      74.590  49.980  62.010  1.00  0.00           H
ATOM   2827  CG2 THR A 763      75.230  48.120  59.440  1.00  0.00           C
ATOM   2828 HG21 THR A 763      74.680  47.440  58.750  1.00  0.00           H
ATOM   2829 HG22 THR A 763      76.030  47.570  59.980  1.00  0.00           H
ATOM   2830 HG23 THR A 763      75.640  48.950  58.840  1.00  0.00           H
ATOM   2831  C   THR A 763      72.200  48.470  59.090  1.00  0.00           C
ATOM   2832  O   THR A 763      72.350  47.930  57.940  1.00  0.00           O
ATOM   2833  N   THR A 764      71.040  48.300  59.790  1.00  0.00           N
ATOM   2834  HN  THR A 764      70.980  48.690  60.700  1.00  0.00           H
ATOM   2835  CA  THR A 764      69.900  47.600  59.260  1.00  0.00           C
ATOM   2836  HA  THR A 764      70.340  46.630  59.040  1.00  0.00           H
ATOM   2837  CB  THR A 764      68.750  47.440  60.290  1.00  0.00           C
ATOM   2838  HB  THR A 764      68.310  48.440  60.470  1.00  0.00           H
ATOM   2839  OG1 THR A 764      69.330  46.770  61.440  1.00  0.00           O
ATOM   2840  HG1 THR A 764      69.610  47.360  62.160  1.00  0.00           H
ATOM   2841  CG2 THR A 764      67.630  46.460  59.820  1.00  0.00           C
ATOM   2842 HG21 THR A 764      66.820  46.510  60.570  1.00  0.00           H
ATOM   2843 HG22 THR A 764      68.030  45.440  59.700  1.00  0.00           H
ATOM   2844 HG23 THR A 764      67.200  46.810  58.860  1.00  0.00           H
ATOM   2845  C   THR A 764      69.380  48.170  57.880  1.00  0.00           C
ATOM   2846  O   THR A 764      69.120  47.460  56.960  1.00  0.00           O
ATOM   2847  N   PHE A 765      69.280  49.540  57.710  1.00  0.00           N
ATOM   2848  HN  PHE A 765      69.270  50.180  58.480  1.00  0.00           H
ATOM   2849  CA  PHE A 765      69.070  50.050  56.390  1.00  0.00           C
ATOM   2850  HA  PHE A 765      68.190  49.590  55.940  1.00  0.00           H
ATOM   2851  CB  PHE A 765      68.830  51.580  56.600  1.00  0.00           C
ATOM   2852  HB1 PHE A 765      69.450  52.040  57.400  1.00  0.00           H
ATOM   2853  HB2 PHE A 765      67.790  51.740  56.940  1.00  0.00           H
ATOM   2854  CG  PHE A 765      68.920  52.460  55.370  1.00  0.00           C
ATOM   2855  CD1 PHE A 765      68.190  52.140  54.210  1.00  0.00           C
ATOM   2856  HD1 PHE A 765      67.540  51.270  54.230  1.00  0.00           H
ATOM   2857  CE1 PHE A 765      68.370  52.860  53.010  1.00  0.00           C
ATOM   2858  HE1 PHE A 765      67.940  52.480  52.110  1.00  0.00           H
ATOM   2859  CZ  PHE A 765      69.220  53.990  53.030  1.00  0.00           C
ATOM   2860  HZ  PHE A 765      69.180  54.680  52.200  1.00  0.00           H
ATOM   2861  CD2 PHE A 765      69.880  53.510  55.310  1.00  0.00           C
ATOM   2862  HD2 PHE A 765      70.540  53.760  56.130  1.00  0.00           H
ATOM   2863  CE2 PHE A 765      69.920  54.330  54.170  1.00  0.00           C
ATOM   2864  HE2 PHE A 765      70.490  55.250  54.110  1.00  0.00           H
ATOM   2865  C   PHE A 765      70.170  49.800  55.310  1.00  0.00           C
ATOM   2866  O   PHE A 765      69.930  49.290  54.250  1.00  0.00           O
ATOM   2867  N   PHE A 766      71.420  50.090  55.710  1.00  0.00           N
ATOM   2868  HN  PHE A 766      71.670  50.550  56.570  1.00  0.00           H
ATOM   2869  CA  PHE A 766      72.570  49.990  54.740  1.00  0.00           C
ATOM   2870  HA  PHE A 766      72.350  50.600  53.880  1.00  0.00           H
ATOM   2871  CB  PHE A 766      73.940  50.350  55.340  1.00  0.00           C
ATOM   2872  HB1 PHE A 766      74.810  50.260  54.660  1.00  0.00           H
ATOM   2873  HB2 PHE A 766      74.100  49.720  56.250  1.00  0.00           H
ATOM   2874  CG  PHE A 766      73.970  51.770  55.880  1.00  0.00           C
ATOM   2875  CD1 PHE A 766      74.730  51.940  56.990  1.00  0.00           C
ATOM   2876  HD1 PHE A 766      75.300  51.120  57.400  1.00  0.00           H
ATOM   2877  CE1 PHE A 766      74.960  53.270  57.520  1.00  0.00           C
ATOM   2878  HE1 PHE A 766      75.600  53.310  58.400  1.00  0.00           H
ATOM   2879  CZ  PHE A 766      74.400  54.380  56.960  1.00  0.00           C
ATOM   2880  HZ  PHE A 766      74.700  55.360  57.290  1.00  0.00           H
ATOM   2881  CD2 PHE A 766      73.350  52.960  55.280  1.00  0.00           C
ATOM   2882  HD2 PHE A 766      72.680  52.900  54.430  1.00  0.00           H
ATOM   2883  CE2 PHE A 766      73.560  54.220  55.880  1.00  0.00           C
ATOM   2884  HE2 PHE A 766      72.920  54.990  55.460  1.00  0.00           H
ATOM   2885  C   PHE A 766      72.730  48.530  54.190  1.00  0.00           C
ATOM   2886  O   PHE A 766      72.880  48.250  52.970  1.00  0.00           O
ATOM   2887  N   LEU A 767      72.730  47.510  55.110  1.00  0.00           N
ATOM   2888  HN  LEU A 767      72.570  47.630  56.090  1.00  0.00           H
ATOM   2889  CA  LEU A 767      72.920  46.110  54.680  1.00  0.00           C
ATOM   2890  HA  LEU A 767      73.890  46.120  54.230  1.00  0.00           H
ATOM   2891  CB  LEU A 767      73.050  45.210  55.970  1.00  0.00           C
ATOM   2892  HB1 LEU A 767      72.130  44.990  56.550  1.00  0.00           H
ATOM   2893  HB2 LEU A 767      73.660  45.820  56.670  1.00  0.00           H
ATOM   2894  CG  LEU A 767      73.670  43.830  55.650  1.00  0.00           C
ATOM   2895  HG  LEU A 767      72.970  43.250  55.030  1.00  0.00           H
ATOM   2896  CD1 LEU A 767      74.950  43.970  54.930  1.00  0.00           C
ATOM   2897 HD11 LEU A 767      75.550  44.820  55.300  1.00  0.00           H
ATOM   2898 HD12 LEU A 767      74.720  44.120  53.850  1.00  0.00           H
ATOM   2899 HD13 LEU A 767      75.520  43.020  55.020  1.00  0.00           H
ATOM   2900  CD2 LEU A 767      73.920  42.930  56.910  1.00  0.00           C
ATOM   2901 HD21 LEU A 767      74.410  42.020  56.510  1.00  0.00           H
ATOM   2902 HD22 LEU A 767      72.990  42.610  57.410  1.00  0.00           H
ATOM   2903 HD23 LEU A 767      74.600  43.510  57.580  1.00  0.00           H
ATOM   2904  C   LEU A 767      71.840  45.580  53.760  1.00  0.00           C
ATOM   2905  O   LEU A 767      72.130  44.970  52.670  1.00  0.00           O
ATOM   2906  N   SER A 768      70.610  45.890  54.040  1.00  0.00           N
ATOM   2907  HN  SER A 768      70.490  46.290  54.950  1.00  0.00           H
ATOM   2908  CA  SER A 768      69.480  45.340  53.340  1.00  0.00           C
ATOM   2909  HA  SER A 768      69.600  44.280  53.230  1.00  0.00           H
ATOM   2910  CB  SER A 768      68.120  45.460  53.990  1.00  0.00           C
ATOM   2911  HB1 SER A 768      67.900  46.540  54.110  1.00  0.00           H
ATOM   2912  HB2 SER A 768      68.210  45.000  54.990  1.00  0.00           H
ATOM   2913  OG  SER A 768      67.090  44.790  53.180  1.00  0.00           O
ATOM   2914  HG1 SER A 768      67.060  45.150  52.290  1.00  0.00           H
ATOM   2915  C   SER A 768      69.280  46.010  51.970  1.00  0.00           C
ATOM   2916  O   SER A 768      68.930  45.310  51.040  1.00  0.00           O
ATOM   2917  N   SER A 769      69.650  47.290  51.830  1.00  0.00           N
ATOM   2918  HN  SER A 769      70.050  47.780  52.600  1.00  0.00           H
ATOM   2919  CA  SER A 769      69.770  47.990  50.510  1.00  0.00           C
ATOM   2920  HA  SER A 769      68.980  47.770  49.810  1.00  0.00           H
ATOM   2921  CB  SER A 769      69.710  49.620  50.590  1.00  0.00           C
ATOM   2922  HB1 SER A 769      68.710  50.040  50.830  1.00  0.00           H
ATOM   2923  HB2 SER A 769      70.020  50.070  49.620  1.00  0.00           H
ATOM   2924  OG  SER A 769      70.610  50.060  51.590  1.00  0.00           O
ATOM   2925  HG1 SER A 769      70.150  49.990  52.420  1.00  0.00           H
ATOM   2926  C   SER A 769      71.060  47.700  49.690  1.00  0.00           C
ATOM   2927  O   SER A 769      71.000  47.560  48.500  1.00  0.00           O
ATOM   2928  N   PHE A 770      72.200  47.380  50.340  1.00  0.00           N
ATOM   2929  HN  PHE A 770      72.290  47.580  51.310  1.00  0.00           H
ATOM   2930  CA  PHE A 770      73.340  46.770  49.750  1.00  0.00           C
ATOM   2931  HA  PHE A 770      73.690  47.400  48.950  1.00  0.00           H
ATOM   2932  CB  PHE A 770      74.440  46.620  50.830  1.00  0.00           C
ATOM   2933  HB1 PHE A 770      74.150  46.130  51.780  1.00  0.00           H
ATOM   2934  HB2 PHE A 770      74.810  47.640  51.070  1.00  0.00           H
ATOM   2935  CG  PHE A 770      75.710  45.940  50.260  1.00  0.00           C
ATOM   2936  CD1 PHE A 770      76.020  44.690  50.750  1.00  0.00           C
ATOM   2937  HD1 PHE A 770      75.380  44.320  51.540  1.00  0.00           H
ATOM   2938  CE1 PHE A 770      77.060  43.920  50.230  1.00  0.00           C
ATOM   2939  HE1 PHE A 770      77.220  42.900  50.560  1.00  0.00           H
ATOM   2940  CZ  PHE A 770      77.850  44.570  49.200  1.00  0.00           C
ATOM   2941  HZ  PHE A 770      78.600  43.920  48.750  1.00  0.00           H
ATOM   2942  CD2 PHE A 770      76.530  46.520  49.210  1.00  0.00           C
ATOM   2943  HD2 PHE A 770      76.230  47.470  48.810  1.00  0.00           H
ATOM   2944  CE2 PHE A 770      77.600  45.770  48.680  1.00  0.00           C
ATOM   2945  HE2 PHE A 770      78.150  46.140  47.830  1.00  0.00           H
ATOM   2946  C   PHE A 770      73.040  45.350  49.120  1.00  0.00           C
ATOM   2947  O   PHE A 770      73.360  45.090  48.010  1.00  0.00           O
ATOM   2948  N   LEU A 771      72.320  44.490  49.820  1.00  0.00           N
ATOM   2949  HN  LEU A 771      71.840  44.800  50.640  1.00  0.00           H
ATOM   2950  CA  LEU A 771      72.120  43.090  49.410  1.00  0.00           C
ATOM   2951  HA  LEU A 771      73.040  42.730  48.970  1.00  0.00           H
ATOM   2952  CB  LEU A 771      71.760  42.150  50.570  1.00  0.00           C
ATOM   2953  HB1 LEU A 771      71.520  41.120  50.240  1.00  0.00           H
ATOM   2954  HB2 LEU A 771      70.870  42.520  51.120  1.00  0.00           H
ATOM   2955  CG  LEU A 771      72.770  41.970  51.720  1.00  0.00           C
ATOM   2956  HG  LEU A 771      73.200  42.990  51.820  1.00  0.00           H
ATOM   2957  CD1 LEU A 771      71.970  41.660  53.010  1.00  0.00           C
ATOM   2958 HD11 LEU A 771      71.360  42.550  53.290  1.00  0.00           H
ATOM   2959 HD12 LEU A 771      72.720  41.360  53.760  1.00  0.00           H
ATOM   2960 HD13 LEU A 771      71.300  40.790  52.850  1.00  0.00           H
ATOM   2961  CD2 LEU A 771      73.970  41.040  51.360  1.00  0.00           C
ATOM   2962 HD21 LEU A 771      73.640  40.000  51.180  1.00  0.00           H
ATOM   2963 HD22 LEU A 771      74.680  41.070  52.210  1.00  0.00           H
ATOM   2964 HD23 LEU A 771      74.490  41.430  50.460  1.00  0.00           H
ATOM   2965  C   LEU A 771      71.030  43.050  48.360  1.00  0.00           C
ATOM   2966  O   LEU A 771      71.130  42.320  47.370  1.00  0.00           O
ATOM   2967  N   LYS A 772      70.010  43.960  48.530  1.00  0.00           N
ATOM   2968  HN  LYS A 772      69.900  44.440  49.400  1.00  0.00           H
ATOM   2969  CA  LYS A 772      69.120  44.210  47.460  1.00  0.00           C
ATOM   2970  HA  LYS A 772      68.620  43.350  47.060  1.00  0.00           H
ATOM   2971  CB  LYS A 772      68.080  45.330  47.980  1.00  0.00           C
ATOM   2972  HB1 LYS A 772      68.710  46.190  48.260  1.00  0.00           H
ATOM   2973  HB2 LYS A 772      67.450  45.010  48.840  1.00  0.00           H
ATOM   2974  CG  LYS A 772      67.110  45.720  46.930  1.00  0.00           C
ATOM   2975  HG1 LYS A 772      67.760  46.290  46.220  1.00  0.00           H
ATOM   2976  HG2 LYS A 772      66.430  46.400  47.500  1.00  0.00           H
ATOM   2977  CD  LYS A 772      66.200  44.590  46.380  1.00  0.00           C
ATOM   2978  HD1 LYS A 772      65.290  44.570  47.020  1.00  0.00           H
ATOM   2979  HD2 LYS A 772      66.630  43.580  46.490  1.00  0.00           H
ATOM   2980  CE  LYS A 772      65.790  44.530  44.880  1.00  0.00           C
ATOM   2981  HE1 LYS A 772      65.170  45.420  44.620  1.00  0.00           H
ATOM   2982  HE2 LYS A 772      65.250  43.620  44.550  1.00  0.00           H
ATOM   2983  NZ  LYS A 772      66.890  44.500  43.890  1.00  0.00           N
ATOM   2984  HZ1 LYS A 772      67.770  44.440  44.430  1.00  0.00           H
ATOM   2985  HZ2 LYS A 772      66.920  45.390  43.360  1.00  0.00           H
ATOM   2986  HZ3 LYS A 772      66.770  43.630  43.330  1.00  0.00           H
ATOM   2987  C   LYS A 772      69.740  44.770  46.160  1.00  0.00           C
ATOM   2988  O   LYS A 772      69.440  44.350  45.020  1.00  0.00           O
ATOM   2989  N   GLN A 773      70.690  45.750  46.280  1.00  0.00           N
ATOM   2990  HN  GLN A 773      71.030  46.080  47.170  1.00  0.00           H
ATOM   2991  CA  GLN A 773      71.270  46.470  45.180  1.00  0.00           C
ATOM   2992  HA  GLN A 773      70.470  46.660  44.480  1.00  0.00           H
ATOM   2993  CB  GLN A 773      71.800  47.920  45.550  1.00  0.00           C
ATOM   2994  HB1 GLN A 773      72.280  48.360  44.640  1.00  0.00           H
ATOM   2995  HB2 GLN A 773      72.450  47.660  46.410  1.00  0.00           H
ATOM   2996  CG  GLN A 773      70.830  49.060  45.880  1.00  0.00           C
ATOM   2997  HG1 GLN A 773      71.190  49.950  45.310  1.00  0.00           H
ATOM   2998  HG2 GLN A 773      71.000  49.350  46.940  1.00  0.00           H
ATOM   2999  CD  GLN A 773      69.280  48.950  45.590  1.00  0.00           C
ATOM   3000  OE1 GLN A 773      68.460  49.070  46.510  1.00  0.00           O
ATOM   3001  NE2 GLN A 773      68.910  48.860  44.250  1.00  0.00           N
ATOM   3002 HE21 GLN A 773      69.590  49.060  43.540  1.00  0.00           H
ATOM   3003 HE22 GLN A 773      67.950  48.730  44.040  1.00  0.00           H
ATOM   3004  C   GLN A 773      72.420  45.710  44.540  1.00  0.00           C
ATOM   3005  O   GLN A 773      73.070  46.110  43.520  1.00  0.00           O
ATOM   3006  N   PHE A 774      72.820  44.610  45.190  1.00  0.00           N
ATOM   3007  HN  PHE A 774      72.530  44.240  46.070  1.00  0.00           H
ATOM   3008  CA  PHE A 774      73.850  43.700  44.680  1.00  0.00           C
ATOM   3009  HA  PHE A 774      74.710  44.350  44.560  1.00  0.00           H
ATOM   3010  CB  PHE A 774      74.150  42.650  45.700  1.00  0.00           C
ATOM   3011  HB1 PHE A 774      73.390  41.840  45.650  1.00  0.00           H
ATOM   3012  HB2 PHE A 774      74.230  43.000  46.750  1.00  0.00           H
ATOM   3013  CG  PHE A 774      75.480  41.880  45.440  1.00  0.00           C
ATOM   3014  CD1 PHE A 774      76.670  42.640  45.220  1.00  0.00           C
ATOM   3015  HD1 PHE A 774      76.650  43.720  45.270  1.00  0.00           H
ATOM   3016  CE1 PHE A 774      77.890  41.920  44.890  1.00  0.00           C
ATOM   3017  HE1 PHE A 774      78.840  42.410  44.990  1.00  0.00           H
ATOM   3018  CZ  PHE A 774      77.900  40.490  44.930  1.00  0.00           C
ATOM   3019  HZ  PHE A 774      78.810  39.900  44.810  1.00  0.00           H
ATOM   3020  CD2 PHE A 774      75.450  40.530  45.330  1.00  0.00           C
ATOM   3021  HD2 PHE A 774      74.580  39.910  45.520  1.00  0.00           H
ATOM   3022  CE2 PHE A 774      76.620  39.830  45.020  1.00  0.00           C
ATOM   3023  HE2 PHE A 774      76.550  38.760  44.880  1.00  0.00           H
ATOM   3024  C   PHE A 774      73.430  43.040  43.360  1.00  0.00           C
ATOM   3025  O   PHE A 774      74.250  42.630  42.510  1.00  0.00           O
ATOM   3026  N   LYS A 775      72.090  42.960  43.000  1.00  0.00           N
ATOM   3027  HN  LYS A 775      71.350  43.260  43.590  1.00  0.00           H
ATOM   3028  CA  LYS A 775      71.780  42.450  41.730  1.00  0.00           C
ATOM   3029  HA  LYS A 775      72.400  41.600  41.540  1.00  0.00           H
ATOM   3030  CB  LYS A 775      70.400  41.810  41.740  1.00  0.00           C
ATOM   3031  HB1 LYS A 775      69.500  42.440  41.920  1.00  0.00           H
ATOM   3032  HB2 LYS A 775      70.410  41.120  42.610  1.00  0.00           H
ATOM   3033  CG  LYS A 775      69.790  41.130  40.510  1.00  0.00           C
ATOM   3034  HG1 LYS A 775      70.420  40.240  40.290  1.00  0.00           H
ATOM   3035  HG2 LYS A 775      69.860  41.750  39.590  1.00  0.00           H
ATOM   3036  CD  LYS A 775      68.350  40.710  40.840  1.00  0.00           C
ATOM   3037  HD1 LYS A 775      67.730  41.570  41.160  1.00  0.00           H
ATOM   3038  HD2 LYS A 775      68.400  39.910  41.610  1.00  0.00           H
ATOM   3039  CE  LYS A 775      67.610  40.240  39.660  1.00  0.00           C
ATOM   3040  HE1 LYS A 775      68.070  39.340  39.190  1.00  0.00           H
ATOM   3041  HE2 LYS A 775      67.620  41.060  38.930  1.00  0.00           H
ATOM   3042  NZ  LYS A 775      66.170  39.890  39.950  1.00  0.00           N
ATOM   3043  HZ1 LYS A 775      65.790  39.480  39.080  1.00  0.00           H
ATOM   3044  HZ2 LYS A 775      65.620  40.720  40.220  1.00  0.00           H
ATOM   3045  HZ3 LYS A 775      66.170  39.230  40.750  1.00  0.00           H
ATOM   3046  C   LYS A 775      72.030  43.480  40.600  1.00  0.00           C
ATOM   3047  O   LYS A 775      72.160  43.150  39.400  1.00  0.00           O
ATOM   3048  N   THR A 776      72.030  44.850  40.840  1.00  0.00           N
ATOM   3049  HN  THR A 776      71.780  45.190  41.730  1.00  0.00           H
ATOM   3050  CA  THR A 776      71.770  45.860  39.800  1.00  0.00           C
ATOM   3051  HA  THR A 776      70.780  45.690  39.390  1.00  0.00           H
ATOM   3052  CB  THR A 776      71.690  47.310  40.320  1.00  0.00           C
ATOM   3053  HB  THR A 776      72.640  47.830  40.560  1.00  0.00           H
ATOM   3054  OG1 THR A 776      71.050  47.210  41.660  1.00  0.00           O
ATOM   3055  HG1 THR A 776      71.190  48.050  42.130  1.00  0.00           H
ATOM   3056  CG2 THR A 776      70.640  48.040  39.460  1.00  0.00           C
ATOM   3057 HG21 THR A 776      71.130  48.480  38.560  1.00  0.00           H
ATOM   3058 HG22 THR A 776      70.340  48.950  40.000  1.00  0.00           H
ATOM   3059 HG23 THR A 776      69.810  47.360  39.130  1.00  0.00           H
ATOM   3060  C   THR A 776      72.760  45.930  38.590  1.00  0.00           C
ATOM   3061  O   THR A 776      72.430  46.120  37.430  1.00  0.00           O
ATOM   3062  N   LYS A 777      74.050  45.750  38.880  1.00  0.00           N
ATOM   3063  HN  LYS A 777      74.290  45.610  39.830  1.00  0.00           H
ATOM   3064  CA  LYS A 777      75.100  45.960  37.860  1.00  0.00           C
ATOM   3065  HA  LYS A 777      74.870  46.680  37.080  1.00  0.00           H
ATOM   3066  CB  LYS A 777      76.390  46.480  38.580  1.00  0.00           C
ATOM   3067  HB1 LYS A 777      77.100  46.780  37.780  1.00  0.00           H
ATOM   3068  HB2 LYS A 777      76.750  45.720  39.280  1.00  0.00           H
ATOM   3069  CG  LYS A 777      76.220  47.750  39.440  1.00  0.00           C
ATOM   3070  HG1 LYS A 777      77.180  48.120  39.850  1.00  0.00           H
ATOM   3071  HG2 LYS A 777      75.760  47.340  40.370  1.00  0.00           H
ATOM   3072  CD  LYS A 777      75.480  48.920  38.840  1.00  0.00           C
ATOM   3073  HD1 LYS A 777      75.360  49.600  39.710  1.00  0.00           H
ATOM   3074  HD2 LYS A 777      74.460  48.640  38.480  1.00  0.00           H
ATOM   3075  CE  LYS A 777      76.120  49.610  37.640  1.00  0.00           C
ATOM   3076  HE1 LYS A 777      75.380  50.360  37.300  1.00  0.00           H
ATOM   3077  HE2 LYS A 777      76.380  48.930  36.800  1.00  0.00           H
ATOM   3078  NZ  LYS A 777      77.340  50.290  38.040  1.00  0.00           N
ATOM   3079  HZ1 LYS A 777      78.120  49.600  38.080  1.00  0.00           H
ATOM   3080  HZ2 LYS A 777      77.190  50.670  38.990  1.00  0.00           H
ATOM   3081  HZ3 LYS A 777      77.590  50.990  37.310  1.00  0.00           H
ATOM   3082  C   LYS A 777      75.430  44.650  37.080  1.00  0.00           C
ATOM   3083  O   LYS A 777      74.970  43.510  37.320  1.00  0.00           O
ATOM   3084  N   ARG A 778      76.300  44.700  35.990  1.00  0.00           N
ATOM   3085  HN  ARG A 778      76.750  45.530  35.680  1.00  0.00           H
ATOM   3086  CA  ARG A 778      76.680  43.480  35.290  1.00  0.00           C
ATOM   3087  HA  ARG A 778      76.230  42.630  35.800  1.00  0.00           H
ATOM   3088  CB  ARG A 778      76.170  43.520  33.790  1.00  0.00           C
ATOM   3089  HB1 ARG A 778      76.500  42.540  33.390  1.00  0.00           H
ATOM   3090  HB2 ARG A 778      76.700  44.380  33.320  1.00  0.00           H
ATOM   3091  CG  ARG A 778      74.700  43.760  33.500  1.00  0.00           C
ATOM   3092  HG1 ARG A 778      74.530  44.080  32.450  1.00  0.00           H
ATOM   3093  HG2 ARG A 778      74.320  44.670  34.000  1.00  0.00           H
ATOM   3094  CD  ARG A 778      73.830  42.530  33.790  1.00  0.00           C
ATOM   3095  HD1 ARG A 778      74.360  41.600  33.490  1.00  0.00           H
ATOM   3096  HD2 ARG A 778      72.890  42.550  33.200  1.00  0.00           H
ATOM   3097  NE  ARG A 778      73.550  42.500  35.280  1.00  0.00           N
ATOM   3098  HE  ARG A 778      74.050  43.000  35.970  1.00  0.00           H
ATOM   3099  CZ  ARG A 778      72.800  41.500  35.730  1.00  0.00           C
ATOM   3100  NH1 ARG A 778      72.090  40.710  35.020  1.00  0.00           N
ATOM   3101 HH11 ARG A 778      72.080  40.750  34.020  1.00  0.00           H
ATOM   3102 HH12 ARG A 778      71.390  40.140  35.450  1.00  0.00           H
ATOM   3103  NH2 ARG A 778      72.770  41.280  37.040  1.00  0.00           N
ATOM   3104 HH21 ARG A 778      73.160  41.940  37.680  1.00  0.00           H
ATOM   3105 HH22 ARG A 778      72.160  40.600  37.460  1.00  0.00           H
ATOM   3106  C   ARG A 778      78.140  43.200  35.350  1.00  0.00           C
ATOM   3107  O   ARG A 778      78.970  43.920  34.760  1.00  0.00           O
ATOM   3108  N   TYR A 779      78.550  42.060  35.930  1.00  0.00           N
ATOM   3109  HN  TYR A 779      77.880  41.500  36.400  1.00  0.00           H
ATOM   3110  CA  TYR A 779      79.960  41.540  36.010  1.00  0.00           C
ATOM   3111  HA  TYR A 779      80.340  41.520  35.000  1.00  0.00           H
ATOM   3112  CB  TYR A 779      80.900  42.440  36.830  1.00  0.00           C
ATOM   3113  HB1 TYR A 779      80.590  42.740  37.860  1.00  0.00           H
ATOM   3114  HB2 TYR A 779      80.930  43.330  36.180  1.00  0.00           H
ATOM   3115  CG  TYR A 779      82.330  41.910  37.050  1.00  0.00           C
ATOM   3116  CD1 TYR A 779      82.840  41.780  38.370  1.00  0.00           C
ATOM   3117  HD1 TYR A 779      82.240  41.990  39.240  1.00  0.00           H
ATOM   3118  CE1 TYR A 779      84.190  41.200  38.540  1.00  0.00           C
ATOM   3119  HE1 TYR A 779      84.490  41.240  39.570  1.00  0.00           H
ATOM   3120  CZ  TYR A 779      84.880  40.770  37.450  1.00  0.00           C
ATOM   3121  OH  TYR A 779      86.200  40.360  37.690  1.00  0.00           O
ATOM   3122  HH  TYR A 779      86.460  40.510  38.600  1.00  0.00           H
ATOM   3123  CD2 TYR A 779      83.050  41.440  35.960  1.00  0.00           C
ATOM   3124  HD2 TYR A 779      82.680  41.470  34.950  1.00  0.00           H
ATOM   3125  CE2 TYR A 779      84.290  40.810  36.190  1.00  0.00           C
ATOM   3126  HE2 TYR A 779      84.850  40.420  35.340  1.00  0.00           H
ATOM   3127  C   TYR A 779      79.980  40.100  36.570  1.00  0.00           C
ATOM   3128  O   TYR A 779      80.130  39.150  35.810  1.00  0.00           O
ATOM   3129  N   PHE A 780      79.720  39.910  37.870  1.00  0.00           N
ATOM   3130  HN  PHE A 780      79.640  40.760  38.380  1.00  0.00           H
ATOM   3131  CA  PHE A 780      79.470  38.690  38.580  1.00  0.00           C
ATOM   3132  HA  PHE A 780      80.440  38.240  38.740  1.00  0.00           H
ATOM   3133  CB  PHE A 780      78.810  38.990  39.980  1.00  0.00           C
ATOM   3134  HB1 PHE A 780      78.620  38.110  40.630  1.00  0.00           H
ATOM   3135  HB2 PHE A 780      77.850  39.510  39.730  1.00  0.00           H
ATOM   3136  CG  PHE A 780      79.720  39.850  40.830  1.00  0.00           C
ATOM   3137  CD1 PHE A 780      81.060  39.470  41.010  1.00  0.00           C
ATOM   3138  HD1 PHE A 780      81.550  38.620  40.550  1.00  0.00           H
ATOM   3139  CE1 PHE A 780      81.850  40.210  41.860  1.00  0.00           C
ATOM   3140  HE1 PHE A 780      82.900  40.060  42.090  1.00  0.00           H
ATOM   3141  CZ  PHE A 780      81.390  41.440  42.430  1.00  0.00           C
ATOM   3142  HZ  PHE A 780      82.060  42.000  43.070  1.00  0.00           H
ATOM   3143  CD2 PHE A 780      79.230  41.070  41.380  1.00  0.00           C
ATOM   3144  HD2 PHE A 780      78.180  41.310  41.280  1.00  0.00           H
ATOM   3145  CE2 PHE A 780      80.090  41.850  42.170  1.00  0.00           C
ATOM   3146  HE2 PHE A 780      79.750  42.770  42.610  1.00  0.00           H
ATOM   3147  C   PHE A 780      78.530  37.640  38.020  1.00  0.00           C
ATOM   3148  O   PHE A 780      77.610  37.990  37.220  1.00  0.00           O
ATOM   3149  N   PRO A 781      78.700  36.410  38.410  1.00  0.00           N
ATOM   3150  CD  PRO A 781      79.930  35.800  38.820  1.00  0.00           C
ATOM   3151  HD1 PRO A 781      80.390  36.330  39.690  1.00  0.00           H
ATOM   3152  HD2 PRO A 781      80.670  35.960  38.000  1.00  0.00           H
ATOM   3153  CA  PRO A 781      77.650  35.350  38.250  1.00  0.00           C
ATOM   3154  HA  PRO A 781      77.710  35.110  37.190  1.00  0.00           H
ATOM   3155  CB  PRO A 781      78.080  34.230  39.160  1.00  0.00           C
ATOM   3156  HB1 PRO A 781      77.840  33.230  38.740  1.00  0.00           H
ATOM   3157  HB2 PRO A 781      77.640  34.450  40.150  1.00  0.00           H
ATOM   3158  CG  PRO A 781      79.610  34.310  39.070  1.00  0.00           C
ATOM   3159  HG1 PRO A 781      80.030  34.000  40.050  1.00  0.00           H
ATOM   3160  HG2 PRO A 781      80.020  33.650  38.280  1.00  0.00           H
ATOM   3161  C   PRO A 781      76.260  35.750  38.550  1.00  0.00           C
ATOM   3162  O   PRO A 781      76.020  36.340  39.570  1.00  0.00           O
ATOM   3163  N   THR A 782      75.320  35.460  37.690  1.00  0.00           N
ATOM   3164  HN  THR A 782      75.500  34.880  36.900  1.00  0.00           H
ATOM   3165  CA  THR A 782      73.940  35.950  37.790  1.00  0.00           C
ATOM   3166  HA  THR A 782      74.120  36.970  38.070  1.00  0.00           H
ATOM   3167  CB  THR A 782      73.200  35.900  36.500  1.00  0.00           C
ATOM   3168  HB  THR A 782      72.110  36.110  36.640  1.00  0.00           H
ATOM   3169  OG1 THR A 782      73.470  34.620  35.840  1.00  0.00           O
ATOM   3170  HG1 THR A 782      72.740  34.010  36.020  1.00  0.00           H
ATOM   3171  CG2 THR A 782      73.700  36.980  35.530  1.00  0.00           C
ATOM   3172 HG21 THR A 782      74.790  37.030  35.300  1.00  0.00           H
ATOM   3173 HG22 THR A 782      73.470  37.960  36.000  1.00  0.00           H
ATOM   3174 HG23 THR A 782      73.160  37.010  34.560  1.00  0.00           H
ATOM   3175  C   THR A 782      73.010  35.400  38.870  1.00  0.00           C
ATOM   3176  O   THR A 782      72.390  36.180  39.570  1.00  0.00           O
ATOM   3177  N   LYS A 783      73.000  34.020  39.000  1.00  0.00           N
ATOM   3178  HN  LYS A 783      73.570  33.420  38.430  1.00  0.00           H
ATOM   3179  CA  LYS A 783      72.210  33.300  39.960  1.00  0.00           C
ATOM   3180  HA  LYS A 783      71.190  33.600  39.710  1.00  0.00           H
ATOM   3181  CB  LYS A 783      72.110  31.800  39.750  1.00  0.00           C
ATOM   3182  HB1 LYS A 783      73.110  31.360  39.530  1.00  0.00           H
ATOM   3183  HB2 LYS A 783      71.460  31.720  38.850  1.00  0.00           H
ATOM   3184  CG  LYS A 783      71.320  31.000  40.850  1.00  0.00           C
ATOM   3185  HG1 LYS A 783      71.940  30.990  41.760  1.00  0.00           H
ATOM   3186  HG2 LYS A 783      71.260  29.910  40.610  1.00  0.00           H
ATOM   3187  CD  LYS A 783      69.850  31.450  41.090  1.00  0.00           C
ATOM   3188  HD1 LYS A 783      69.190  31.070  40.290  1.00  0.00           H
ATOM   3189  HD2 LYS A 783      69.860  32.550  41.250  1.00  0.00           H
ATOM   3190  CE  LYS A 783      69.400  30.780  42.420  1.00  0.00           C
ATOM   3191  HE1 LYS A 783      70.150  30.920  43.230  1.00  0.00           H
ATOM   3192  HE2 LYS A 783      69.220  29.690  42.300  1.00  0.00           H
ATOM   3193  NZ  LYS A 783      68.210  31.480  42.950  1.00  0.00           N
ATOM   3194  HZ1 LYS A 783      67.450  31.140  42.330  1.00  0.00           H
ATOM   3195  HZ2 LYS A 783      68.240  32.520  42.940  1.00  0.00           H
ATOM   3196  HZ3 LYS A 783      68.110  31.200  43.960  1.00  0.00           H
ATOM   3197  C   LYS A 783      72.560  33.660  41.380  1.00  0.00           C
ATOM   3198  O   LYS A 783      71.690  34.020  42.190  1.00  0.00           O
ATOM   3199  N   VAL A 784      73.850  33.600  41.860  1.00  0.00           N
ATOM   3200  HN  VAL A 784      74.540  33.300  41.220  1.00  0.00           H
ATOM   3201  CA  VAL A 784      74.200  33.990  43.250  1.00  0.00           C
ATOM   3202  HA  VAL A 784      73.580  33.350  43.860  1.00  0.00           H
ATOM   3203  CB  VAL A 784      75.630  33.670  43.600  1.00  0.00           C
ATOM   3204  HB  VAL A 784      75.920  32.800  42.960  1.00  0.00           H
ATOM   3205  CG1 VAL A 784      76.560  34.780  42.950  1.00  0.00           C
ATOM   3206 HG11 VAL A 784      76.130  35.030  41.960  1.00  0.00           H
ATOM   3207 HG12 VAL A 784      77.600  34.440  42.790  1.00  0.00           H
ATOM   3208 HG13 VAL A 784      76.620  35.720  43.550  1.00  0.00           H
ATOM   3209  CG2 VAL A 784      75.880  33.430  45.080  1.00  0.00           C
ATOM   3210 HG21 VAL A 784      76.890  33.000  45.230  1.00  0.00           H
ATOM   3211 HG22 VAL A 784      75.150  32.650  45.370  1.00  0.00           H
ATOM   3212 HG23 VAL A 784      75.810  34.300  45.770  1.00  0.00           H
ATOM   3213  C   VAL A 784      73.790  35.410  43.550  1.00  0.00           C
ATOM   3214  O   VAL A 784      73.210  35.680  44.600  1.00  0.00           O
ATOM   3215  N   ARG A 785      73.980  36.470  42.600  1.00  0.00           N
ATOM   3216  HN  ARG A 785      74.420  36.290  41.710  1.00  0.00           H
ATOM   3217  CA  ARG A 785      73.700  37.830  42.930  1.00  0.00           C
ATOM   3218  HA  ARG A 785      74.090  38.110  43.900  1.00  0.00           H
ATOM   3219  CB  ARG A 785      74.300  38.790  41.960  1.00  0.00           C
ATOM   3220  HB1 ARG A 785      75.320  38.350  41.880  1.00  0.00           H
ATOM   3221  HB2 ARG A 785      74.440  39.770  42.460  1.00  0.00           H
ATOM   3222  CG  ARG A 785      73.770  39.110  40.550  1.00  0.00           C
ATOM   3223  HG1 ARG A 785      72.910  39.810  40.630  1.00  0.00           H
ATOM   3224  HG2 ARG A 785      73.510  38.240  39.920  1.00  0.00           H
ATOM   3225  CD  ARG A 785      74.890  39.830  39.720  1.00  0.00           C
ATOM   3226  HD1 ARG A 785      74.620  39.830  38.650  1.00  0.00           H
ATOM   3227  HD2 ARG A 785      75.810  39.230  39.890  1.00  0.00           H
ATOM   3228  NE  ARG A 785      75.110  41.230  40.320  1.00  0.00           N
ATOM   3229  HE  ARG A 785      74.740  41.590  41.190  1.00  0.00           H
ATOM   3230  CZ  ARG A 785      76.080  41.960  39.860  1.00  0.00           C
ATOM   3231  NH1 ARG A 785      76.750  41.710  38.800  1.00  0.00           N
ATOM   3232 HH11 ARG A 785      77.430  42.400  38.540  1.00  0.00           H
ATOM   3233 HH12 ARG A 785      76.230  41.080  38.240  1.00  0.00           H
ATOM   3234  NH2 ARG A 785      76.340  42.980  40.600  1.00  0.00           N
ATOM   3235 HH21 ARG A 785      76.990  43.650  40.270  1.00  0.00           H
ATOM   3236 HH22 ARG A 785      75.830  43.160  41.440  1.00  0.00           H
ATOM   3237  C   ARG A 785      72.250  38.010  43.020  1.00  0.00           C
ATOM   3238  O   ARG A 785      71.800  38.850  43.760  1.00  0.00           O
ATOM   3239  N   SER A 786      71.420  37.350  42.180  1.00  0.00           N
ATOM   3240  HN  SER A 786      71.930  36.780  41.540  1.00  0.00           H
ATOM   3241  CA  SER A 786      69.960  37.470  42.270  1.00  0.00           C
ATOM   3242  HA  SER A 786      69.800  38.530  42.290  1.00  0.00           H
ATOM   3243  CB  SER A 786      69.200  36.770  41.070  1.00  0.00           C
ATOM   3244  HB1 SER A 786      68.120  37.010  41.090  1.00  0.00           H
ATOM   3245  HB2 SER A 786      69.400  35.670  41.060  1.00  0.00           H
ATOM   3246  OG  SER A 786      69.630  37.420  39.900  1.00  0.00           O
ATOM   3247  HG1 SER A 786      70.420  36.970  39.590  1.00  0.00           H
ATOM   3248  C   SER A 786      69.460  36.880  43.580  1.00  0.00           C
ATOM   3249  O   SER A 786      68.670  37.540  44.200  1.00  0.00           O
ATOM   3250  N   THR A 787      70.000  35.710  44.010  1.00  0.00           N
ATOM   3251  HN  THR A 787      70.750  35.370  43.450  1.00  0.00           H
ATOM   3252  CA  THR A 787      69.690  35.070  45.290  1.00  0.00           C
ATOM   3253  HA  THR A 787      68.630  34.930  45.210  1.00  0.00           H
ATOM   3254  CB  THR A 787      70.520  33.800  45.520  1.00  0.00           C
ATOM   3255  HB  THR A 787      71.530  34.020  45.950  1.00  0.00           H
ATOM   3256  OG1 THR A 787      70.750  32.950  44.380  1.00  0.00           O
ATOM   3257  HG1 THR A 787      71.140  33.450  43.660  1.00  0.00           H
ATOM   3258  CG2 THR A 787      69.910  32.970  46.690  1.00  0.00           C
ATOM   3259 HG21 THR A 787      68.950  32.430  46.580  1.00  0.00           H
ATOM   3260 HG22 THR A 787      69.840  33.470  47.680  1.00  0.00           H
ATOM   3261 HG23 THR A 787      70.580  32.090  46.740  1.00  0.00           H
ATOM   3262  C   THR A 787      69.750  36.010  46.420  1.00  0.00           C
ATOM   3263  O   THR A 787      68.920  35.990  47.340  1.00  0.00           O
ATOM   3264  N   ILE A 788      70.940  36.700  46.480  1.00  0.00           N
ATOM   3265  HN  ILE A 788      71.680  36.430  45.860  1.00  0.00           H
ATOM   3266  CA  ILE A 788      71.290  37.620  47.520  1.00  0.00           C
ATOM   3267  HA  ILE A 788      71.110  37.120  48.450  1.00  0.00           H
ATOM   3268  CB  ILE A 788      72.770  38.060  47.290  1.00  0.00           C
ATOM   3269  HB  ILE A 788      72.840  38.140  46.180  1.00  0.00           H
ATOM   3270  CG2 ILE A 788      73.210  39.450  47.930  1.00  0.00           C
ATOM   3271 HG21 ILE A 788      74.270  39.740  47.780  1.00  0.00           H
ATOM   3272 HG22 ILE A 788      72.980  39.490  49.020  1.00  0.00           H
ATOM   3273 HG23 ILE A 788      72.560  40.240  47.520  1.00  0.00           H
ATOM   3274  CG1 ILE A 788      73.760  36.900  47.710  1.00  0.00           C
ATOM   3275 HG11 ILE A 788      74.840  37.090  47.550  1.00  0.00           H
ATOM   3276 HG12 ILE A 788      73.550  36.040  47.040  1.00  0.00           H
ATOM   3277  CD  ILE A 788      73.620  36.540  49.160  1.00  0.00           C
ATOM   3278  HD1 ILE A 788      72.670  35.970  49.250  1.00  0.00           H
ATOM   3279  HD2 ILE A 788      73.460  37.380  49.870  1.00  0.00           H
ATOM   3280  HD3 ILE A 788      74.490  35.930  49.480  1.00  0.00           H
ATOM   3281  C   ILE A 788      70.330  38.720  47.650  1.00  0.00           C
ATOM   3282  O   ILE A 788      70.010  39.120  48.720  1.00  0.00           O
ATOM   3283  N   SER A 789      69.850  39.300  46.480  1.00  0.00           N
ATOM   3284  HN  SER A 789      70.310  39.050  45.630  1.00  0.00           H
ATOM   3285  CA  SER A 789      68.760  40.220  46.480  1.00  0.00           C
ATOM   3286  HA  SER A 789      69.120  40.970  47.160  1.00  0.00           H
ATOM   3287  CB  SER A 789      68.660  40.840  44.990  1.00  0.00           C
ATOM   3288  HB1 SER A 789      68.590  39.980  44.280  1.00  0.00           H
ATOM   3289  HB2 SER A 789      69.620  41.390  45.090  1.00  0.00           H
ATOM   3290  OG  SER A 789      67.530  41.710  44.810  1.00  0.00           O
ATOM   3291  HG1 SER A 789      66.820  41.280  44.350  1.00  0.00           H
ATOM   3292  C   SER A 789      67.400  39.700  46.900  1.00  0.00           C
ATOM   3293  O   SER A 789      66.650  40.450  47.580  1.00  0.00           O
ATOM   3294  N   ASP A 790      66.980  38.480  46.480  1.00  0.00           N
ATOM   3295  HN  ASP A 790      67.480  38.050  45.720  1.00  0.00           H
ATOM   3296  CA  ASP A 790      65.760  37.720  46.860  1.00  0.00           C
ATOM   3297  HA  ASP A 790      64.870  38.270  46.610  1.00  0.00           H
ATOM   3298  CB  ASP A 790      65.750  36.300  46.300  1.00  0.00           C
ATOM   3299  HB1 ASP A 790      64.880  35.790  46.760  1.00  0.00           H
ATOM   3300  HB2 ASP A 790      66.690  35.800  46.600  1.00  0.00           H
ATOM   3301  CG  ASP A 790      65.700  36.240  44.760  1.00  0.00           C
ATOM   3302  OD1 ASP A 790      65.180  37.130  44.100  1.00  0.00           O
ATOM   3303  OD2 ASP A 790      66.010  35.130  44.280  1.00  0.00           O
ATOM   3304  C   ASP A 790      65.620  37.540  48.390  1.00  0.00           C
ATOM   3305  O   ASP A 790      64.570  37.800  48.990  1.00  0.00           O
ATOM   3306  N   PHE A 791      66.810  37.270  49.080  1.00  0.00           N
ATOM   3307  HN  PHE A 791      67.580  36.990  48.530  1.00  0.00           H
ATOM   3308  CA  PHE A 791      66.850  36.950  50.510  1.00  0.00           C
ATOM   3309  HA  PHE A 791      65.870  36.830  50.940  1.00  0.00           H
ATOM   3310  CB  PHE A 791      67.550  35.540  50.820  1.00  0.00           C
ATOM   3311  HB1 PHE A 791      67.750  35.310  51.890  1.00  0.00           H
ATOM   3312  HB2 PHE A 791      68.560  35.410  50.380  1.00  0.00           H
ATOM   3313  CG  PHE A 791      66.680  34.480  50.130  1.00  0.00           C
ATOM   3314  CD1 PHE A 791      65.260  34.470  50.300  1.00  0.00           C
ATOM   3315  HD1 PHE A 791      64.860  35.120  51.070  1.00  0.00           H
ATOM   3316  CE1 PHE A 791      64.450  33.470  49.660  1.00  0.00           C
ATOM   3317  HE1 PHE A 791      63.390  33.440  49.870  1.00  0.00           H
ATOM   3318  CZ  PHE A 791      65.030  32.560  48.810  1.00  0.00           C
ATOM   3319  HZ  PHE A 791      64.490  31.800  48.260  1.00  0.00           H
ATOM   3320  CD2 PHE A 791      67.230  33.540  49.280  1.00  0.00           C
ATOM   3321  HD2 PHE A 791      68.290  33.620  49.090  1.00  0.00           H
ATOM   3322  CE2 PHE A 791      66.440  32.620  48.570  1.00  0.00           C
ATOM   3323  HE2 PHE A 791      66.840  31.850  47.950  1.00  0.00           H
ATOM   3324  C   PHE A 791      67.500  38.030  51.320  1.00  0.00           C
ATOM   3325  O   PHE A 791      67.850  37.790  52.490  1.00  0.00           O
ATOM   3326  N   ALA A 792      67.730  39.250  50.810  1.00  0.00           N
ATOM   3327  HN  ALA A 792      67.430  39.450  49.890  1.00  0.00           H
ATOM   3328  CA  ALA A 792      68.510  40.300  51.390  1.00  0.00           C
ATOM   3329  HA  ALA A 792      69.530  39.940  51.400  1.00  0.00           H
ATOM   3330  CB  ALA A 792      68.460  41.420  50.360  1.00  0.00           C
ATOM   3331  HB1 ALA A 792      67.370  41.570  50.180  1.00  0.00           H
ATOM   3332  HB2 ALA A 792      69.000  41.130  49.430  1.00  0.00           H
ATOM   3333  HB3 ALA A 792      68.930  42.390  50.650  1.00  0.00           H
ATOM   3334  C   ALA A 792      68.020  40.770  52.840  1.00  0.00           C
ATOM   3335  O   ALA A 792      68.780  40.970  53.730  1.00  0.00           O
ATOM   3336  N   VAL A 793      66.690  41.090  52.920  1.00  0.00           N
ATOM   3337  HN  VAL A 793      66.060  41.090  52.150  1.00  0.00           H
ATOM   3338  CA  VAL A 793      66.240  41.590  54.230  1.00  0.00           C
ATOM   3339  HA  VAL A 793      66.970  42.350  54.460  1.00  0.00           H
ATOM   3340  CB  VAL A 793      64.950  42.310  54.300  1.00  0.00           C
ATOM   3341  HB  VAL A 793      64.860  42.850  53.340  1.00  0.00           H
ATOM   3342  CG1 VAL A 793      63.790  41.310  54.270  1.00  0.00           C
ATOM   3343 HG11 VAL A 793      63.720  40.610  53.410  1.00  0.00           H
ATOM   3344 HG12 VAL A 793      62.810  41.830  54.250  1.00  0.00           H
ATOM   3345 HG13 VAL A 793      63.850  40.690  55.180  1.00  0.00           H
ATOM   3346  CG2 VAL A 793      64.900  43.270  55.460  1.00  0.00           C
ATOM   3347 HG21 VAL A 793      65.390  44.260  55.280  1.00  0.00           H
ATOM   3348 HG22 VAL A 793      65.370  42.920  56.400  1.00  0.00           H
ATOM   3349 HG23 VAL A 793      63.830  43.520  55.620  1.00  0.00           H
ATOM   3350  C   VAL A 793      66.310  40.430  55.280  1.00  0.00           C
ATOM   3351  O   VAL A 793      66.710  40.630  56.400  1.00  0.00           O
ATOM   3352  N   PHE A 794      66.090  39.210  54.800  1.00  0.00           N
ATOM   3353  HN  PHE A 794      65.690  39.190  53.880  1.00  0.00           H
ATOM   3354  CA  PHE A 794      65.950  37.980  55.570  1.00  0.00           C
ATOM   3355  HA  PHE A 794      65.250  38.100  56.380  1.00  0.00           H
ATOM   3356  CB  PHE A 794      65.670  36.810  54.610  1.00  0.00           C
ATOM   3357  HB1 PHE A 794      66.490  36.570  53.910  1.00  0.00           H
ATOM   3358  HB2 PHE A 794      64.840  37.170  53.960  1.00  0.00           H
ATOM   3359  CG  PHE A 794      65.300  35.590  55.390  1.00  0.00           C
ATOM   3360  CD1 PHE A 794      63.990  35.180  55.250  1.00  0.00           C
ATOM   3361  HD1 PHE A 794      63.250  35.670  54.630  1.00  0.00           H
ATOM   3362  CE1 PHE A 794      63.530  34.040  55.950  1.00  0.00           C
ATOM   3363  HE1 PHE A 794      62.500  33.720  55.920  1.00  0.00           H
ATOM   3364  CZ  PHE A 794      64.370  33.350  56.790  1.00  0.00           C
ATOM   3365  HZ  PHE A 794      63.950  32.550  57.370  1.00  0.00           H
ATOM   3366  CD2 PHE A 794      66.210  34.840  56.280  1.00  0.00           C
ATOM   3367  HD2 PHE A 794      67.240  35.120  56.400  1.00  0.00           H
ATOM   3368  CE2 PHE A 794      65.730  33.650  56.900  1.00  0.00           C
ATOM   3369  HE2 PHE A 794      66.370  33.060  57.560  1.00  0.00           H
ATOM   3370  C   PHE A 794      67.390  37.790  56.200  1.00  0.00           C
ATOM   3371  O   PHE A 794      67.620  37.580  57.390  1.00  0.00           O
ATOM   3372  N   LEU A 795      68.430  37.890  55.340  1.00  0.00           N
ATOM   3373  HN  LEU A 795      68.080  38.010  54.410  1.00  0.00           H
ATOM   3374  CA  LEU A 795      69.890  37.810  55.580  1.00  0.00           C
ATOM   3375  HA  LEU A 795      70.040  36.860  56.080  1.00  0.00           H
ATOM   3376  CB  LEU A 795      70.610  37.820  54.190  1.00  0.00           C
ATOM   3377  HB1 LEU A 795      70.310  38.770  53.680  1.00  0.00           H
ATOM   3378  HB2 LEU A 795      70.420  36.960  53.510  1.00  0.00           H
ATOM   3379  CG  LEU A 795      72.210  37.920  54.170  1.00  0.00           C
ATOM   3380  HG  LEU A 795      72.450  38.870  54.700  1.00  0.00           H
ATOM   3381  CD1 LEU A 795      72.960  36.830  55.010  1.00  0.00           C
ATOM   3382 HD11 LEU A 795      73.980  37.120  55.340  1.00  0.00           H
ATOM   3383 HD12 LEU A 795      72.990  35.850  54.480  1.00  0.00           H
ATOM   3384 HD13 LEU A 795      72.310  36.640  55.890  1.00  0.00           H
ATOM   3385  CD2 LEU A 795      72.790  37.930  52.780  1.00  0.00           C
ATOM   3386 HD21 LEU A 795      72.300  38.730  52.180  1.00  0.00           H
ATOM   3387 HD22 LEU A 795      72.580  36.960  52.290  1.00  0.00           H
ATOM   3388 HD23 LEU A 795      73.890  38.040  52.780  1.00  0.00           H
ATOM   3389  C   LEU A 795      70.250  38.970  56.550  1.00  0.00           C
ATOM   3390  O   LEU A 795      70.860  38.760  57.590  1.00  0.00           O
ATOM   3391  N   THR A 796      69.780  40.210  56.320  1.00  0.00           N
ATOM   3392  HN  THR A 796      69.450  40.330  55.390  1.00  0.00           H
ATOM   3393  CA  THR A 796      69.950  41.370  57.250  1.00  0.00           C
ATOM   3394  HA  THR A 796      70.990  41.610  57.410  1.00  0.00           H
ATOM   3395  CB  THR A 796      69.450  42.640  56.650  1.00  0.00           C
ATOM   3396  HB  THR A 796      68.390  42.480  56.350  1.00  0.00           H
ATOM   3397  OG1 THR A 796      70.200  42.910  55.470  1.00  0.00           O
ATOM   3398  HG1 THR A 796      69.890  42.290  54.800  1.00  0.00           H
ATOM   3399  CG2 THR A 796      69.480  43.870  57.650  1.00  0.00           C
ATOM   3400 HG21 THR A 796      70.470  44.310  57.910  1.00  0.00           H
ATOM   3401 HG22 THR A 796      68.790  43.650  58.500  1.00  0.00           H
ATOM   3402 HG23 THR A 796      68.920  44.580  57.000  1.00  0.00           H
ATOM   3403  C   THR A 796      69.410  41.160  58.590  1.00  0.00           C
ATOM   3404  O   THR A 796      70.120  41.380  59.600  1.00  0.00           O
ATOM   3405  N   ILE A 797      68.200  40.630  58.730  1.00  0.00           N
ATOM   3406  HN  ILE A 797      67.780  40.460  57.840  1.00  0.00           H
ATOM   3407  CA  ILE A 797      67.590  40.390  60.070  1.00  0.00           C
ATOM   3408  HA  ILE A 797      67.710  41.310  60.630  1.00  0.00           H
ATOM   3409  CB  ILE A 797      66.100  40.140  59.930  1.00  0.00           C
ATOM   3410  HB  ILE A 797      66.100  39.180  59.380  1.00  0.00           H
ATOM   3411  CG2 ILE A 797      65.490  39.800  61.320  1.00  0.00           C
ATOM   3412 HG21 ILE A 797      65.770  40.500  62.130  1.00  0.00           H
ATOM   3413 HG22 ILE A 797      65.820  38.760  61.540  1.00  0.00           H
ATOM   3414 HG23 ILE A 797      64.380  39.800  61.320  1.00  0.00           H
ATOM   3415  CG1 ILE A 797      65.310  41.290  59.300  1.00  0.00           C
ATOM   3416 HG11 ILE A 797      65.840  41.790  58.460  1.00  0.00           H
ATOM   3417 HG12 ILE A 797      65.140  42.060  60.080  1.00  0.00           H
ATOM   3418  CD  ILE A 797      63.940  40.870  58.750  1.00  0.00           C
ATOM   3419  HD1 ILE A 797      63.440  41.710  58.220  1.00  0.00           H
ATOM   3420  HD2 ILE A 797      63.230  40.460  59.510  1.00  0.00           H
ATOM   3421  HD3 ILE A 797      64.020  40.030  58.040  1.00  0.00           H
ATOM   3422  C   ILE A 797      68.230  39.380  60.900  1.00  0.00           C
ATOM   3423  O   ILE A 797      68.580  39.650  62.040  1.00  0.00           O
ATOM   3424  N   VAL A 798      68.560  38.160  60.320  1.00  0.00           N
ATOM   3425  HN  VAL A 798      68.280  38.100  59.360  1.00  0.00           H
ATOM   3426  CA  VAL A 798      69.390  37.230  60.980  1.00  0.00           C
ATOM   3427  HA  VAL A 798      68.930  36.870  61.890  1.00  0.00           H
ATOM   3428  CB  VAL A 798      69.480  35.970  60.120  1.00  0.00           C
ATOM   3429  HB  VAL A 798      69.780  36.230  59.080  1.00  0.00           H
ATOM   3430  CG1 VAL A 798      70.450  34.910  60.740  1.00  0.00           C
ATOM   3431 HG11 VAL A 798      71.480  35.260  60.920  1.00  0.00           H
ATOM   3432 HG12 VAL A 798      70.590  34.050  60.040  1.00  0.00           H
ATOM   3433 HG13 VAL A 798      70.060  34.540  61.720  1.00  0.00           H
ATOM   3434  CG2 VAL A 798      68.090  35.250  60.150  1.00  0.00           C
ATOM   3435 HG21 VAL A 798      67.860  35.090  61.230  1.00  0.00           H
ATOM   3436 HG22 VAL A 798      68.110  34.230  59.710  1.00  0.00           H
ATOM   3437 HG23 VAL A 798      67.280  35.930  59.810  1.00  0.00           H
ATOM   3438  C   VAL A 798      70.760  37.680  61.330  1.00  0.00           C
ATOM   3439  O   VAL A 798      71.140  37.560  62.510  1.00  0.00           O
ATOM   3440  N   ILE A 799      71.480  38.370  60.370  1.00  0.00           N
ATOM   3441  HN  ILE A 799      71.150  38.680  59.480  1.00  0.00           H
ATOM   3442  CA  ILE A 799      72.760  38.930  60.730  1.00  0.00           C
ATOM   3443  HA  ILE A 799      73.440  38.190  61.100  1.00  0.00           H
ATOM   3444  CB  ILE A 799      73.500  39.590  59.510  1.00  0.00           C
ATOM   3445  HB  ILE A 799      72.800  40.210  58.920  1.00  0.00           H
ATOM   3446  CG2 ILE A 799      74.620  40.470  59.980  1.00  0.00           C
ATOM   3447 HG21 ILE A 799      75.370  39.890  60.570  1.00  0.00           H
ATOM   3448 HG22 ILE A 799      74.310  41.360  60.540  1.00  0.00           H
ATOM   3449 HG23 ILE A 799      75.090  40.910  59.060  1.00  0.00           H
ATOM   3450  CG1 ILE A 799      74.010  38.520  58.520  1.00  0.00           C
ATOM   3451 HG11 ILE A 799      74.490  39.040  57.670  1.00  0.00           H
ATOM   3452 HG12 ILE A 799      73.090  37.970  58.210  1.00  0.00           H
ATOM   3453  CD  ILE A 799      75.070  37.560  59.100  1.00  0.00           C
ATOM   3454  HD1 ILE A 799      75.460  36.930  58.270  1.00  0.00           H
ATOM   3455  HD2 ILE A 799      74.570  36.940  59.870  1.00  0.00           H
ATOM   3456  HD3 ILE A 799      75.900  38.180  59.510  1.00  0.00           H
ATOM   3457  C   ILE A 799      72.610  39.900  62.010  1.00  0.00           C
ATOM   3458  O   ILE A 799      73.320  39.700  63.020  1.00  0.00           O
ATOM   3459  N   MET A 800      71.630  40.860  61.970  1.00  0.00           N
ATOM   3460  HN  MET A 800      71.070  41.110  61.190  1.00  0.00           H
ATOM   3461  CA  MET A 800      71.440  41.780  63.040  1.00  0.00           C
ATOM   3462  HA  MET A 800      72.380  42.290  63.180  1.00  0.00           H
ATOM   3463  CB  MET A 800      70.500  42.850  62.500  1.00  0.00           C
ATOM   3464  HB1 MET A 800      70.200  43.480  63.350  1.00  0.00           H
ATOM   3465  HB2 MET A 800      69.540  42.340  62.270  1.00  0.00           H
ATOM   3466  CG  MET A 800      71.030  43.780  61.380  1.00  0.00           C
ATOM   3467  HG1 MET A 800      70.290  44.550  61.070  1.00  0.00           H
ATOM   3468  HG2 MET A 800      71.360  43.040  60.610  1.00  0.00           H
ATOM   3469  SD  MET A 800      72.530  44.800  61.860  1.00  0.00           S
ATOM   3470  CE  MET A 800      73.010  45.150  60.190  1.00  0.00           C
ATOM   3471  HE1 MET A 800      73.900  45.790  60.080  1.00  0.00           H
ATOM   3472  HE2 MET A 800      72.200  45.780  59.740  1.00  0.00           H
ATOM   3473  HE3 MET A 800      73.160  44.270  59.540  1.00  0.00           H
ATOM   3474  C   MET A 800      70.970  41.200  64.370  1.00  0.00           C
ATOM   3475  O   MET A 800      71.340  41.710  65.430  1.00  0.00           O
ATOM   3476  N   VAL A 801      70.220  40.120  64.340  1.00  0.00           N
ATOM   3477  HN  VAL A 801      69.930  39.740  63.460  1.00  0.00           H
ATOM   3478  CA  VAL A 801      69.620  39.420  65.480  1.00  0.00           C
ATOM   3479  HA  VAL A 801      69.310  40.080  66.270  1.00  0.00           H
ATOM   3480  CB  VAL A 801      68.400  38.490  65.160  1.00  0.00           C
ATOM   3481  HB  VAL A 801      68.650  38.010  64.200  1.00  0.00           H
ATOM   3482  CG1 VAL A 801      68.050  37.430  66.200  1.00  0.00           C
ATOM   3483 HG11 VAL A 801      67.130  36.920  65.850  1.00  0.00           H
ATOM   3484 HG12 VAL A 801      68.040  37.860  67.230  1.00  0.00           H
ATOM   3485 HG13 VAL A 801      68.870  36.680  66.090  1.00  0.00           H
ATOM   3486  CG2 VAL A 801      67.230  39.500  64.910  1.00  0.00           C
ATOM   3487 HG21 VAL A 801      66.460  39.050  64.250  1.00  0.00           H
ATOM   3488 HG22 VAL A 801      67.630  40.380  64.350  1.00  0.00           H
ATOM   3489 HG23 VAL A 801      66.920  39.820  65.930  1.00  0.00           H
ATOM   3490  C   VAL A 801      70.720  38.790  66.230  1.00  0.00           C
ATOM   3491  O   VAL A 801      70.770  38.760  67.420  1.00  0.00           O
ATOM   3492  N   THR A 802      71.700  38.230  65.460  1.00  0.00           N
ATOM   3493  HN  THR A 802      71.650  38.070  64.490  1.00  0.00           H
ATOM   3494  CA  THR A 802      72.840  37.650  65.940  1.00  0.00           C
ATOM   3495  HA  THR A 802      72.500  36.870  66.600  1.00  0.00           H
ATOM   3496  CB  THR A 802      73.740  36.840  64.890  1.00  0.00           C
ATOM   3497  HB  THR A 802      74.130  37.570  64.140  1.00  0.00           H
ATOM   3498  OG1 THR A 802      72.830  35.940  64.190  1.00  0.00           O
ATOM   3499  HG1 THR A 802      72.300  36.500  63.610  1.00  0.00           H
ATOM   3500  CG2 THR A 802      74.920  36.100  65.550  1.00  0.00           C
ATOM   3501 HG21 THR A 802      75.460  35.500  64.770  1.00  0.00           H
ATOM   3502 HG22 THR A 802      74.520  35.400  66.300  1.00  0.00           H
ATOM   3503 HG23 THR A 802      75.680  36.710  66.080  1.00  0.00           H
ATOM   3504  C   THR A 802      73.690  38.640  66.720  1.00  0.00           C
ATOM   3505  O   THR A 802      74.230  38.280  67.750  1.00  0.00           O
ATOM   3506  N   ILE A 803      73.850  39.860  66.230  1.00  0.00           N
ATOM   3507  HN  ILE A 803      73.370  40.090  65.380  1.00  0.00           H
ATOM   3508  CA  ILE A 803      74.770  40.900  66.710  1.00  0.00           C
ATOM   3509  HA  ILE A 803      75.760  40.490  66.730  1.00  0.00           H
ATOM   3510  CB  ILE A 803      74.770  42.110  65.810  1.00  0.00           C
ATOM   3511  HB  ILE A 803      73.710  42.250  65.500  1.00  0.00           H
ATOM   3512  CG2 ILE A 803      75.270  43.490  66.440  1.00  0.00           C
ATOM   3513 HG21 ILE A 803      76.370  43.410  66.570  1.00  0.00           H
ATOM   3514 HG22 ILE A 803      74.690  43.800  67.340  1.00  0.00           H
ATOM   3515 HG23 ILE A 803      75.190  44.200  65.590  1.00  0.00           H
ATOM   3516  CG1 ILE A 803      75.490  41.860  64.440  1.00  0.00           C
ATOM   3517 HG11 ILE A 803      75.170  42.720  63.820  1.00  0.00           H
ATOM   3518 HG12 ILE A 803      75.090  40.940  63.960  1.00  0.00           H
ATOM   3519  CD  ILE A 803      77.010  41.860  64.470  1.00  0.00           C
ATOM   3520  HD1 ILE A 803      77.290  42.940  64.500  1.00  0.00           H
ATOM   3521  HD2 ILE A 803      77.390  41.580  63.460  1.00  0.00           H
ATOM   3522  HD3 ILE A 803      77.430  41.290  65.320  1.00  0.00           H
ATOM   3523  C   ILE A 803      74.430  41.380  68.090  1.00  0.00           C
ATOM   3524  O   ILE A 803      75.400  41.380  68.930  1.00  0.00           O
ATOM   3525  N   ASP A 804      73.200  41.610  68.560  1.00  0.00           N
ATOM   3526  HN  ASP A 804      72.500  41.520  67.860  1.00  0.00           H
ATOM   3527  CA  ASP A 804      72.770  41.740  69.920  1.00  0.00           C
ATOM   3528  HA  ASP A 804      73.350  42.590  70.260  1.00  0.00           H
ATOM   3529  CB  ASP A 804      71.230  42.180  70.020  1.00  0.00           C
ATOM   3530  HB1 ASP A 804      70.640  41.480  69.400  1.00  0.00           H
ATOM   3531  HB2 ASP A 804      71.230  43.190  69.550  1.00  0.00           H
ATOM   3532  CG  ASP A 804      70.640  42.280  71.380  1.00  0.00           C
ATOM   3533  OD1 ASP A 804      69.840  43.180  71.540  1.00  0.00           O
ATOM   3534  OD2 ASP A 804      70.810  41.410  72.290  1.00  0.00           O
ATOM   3535  C   ASP A 804      73.210  40.600  70.840  1.00  0.00           C
ATOM   3536  O   ASP A 804      73.970  40.910  71.800  1.00  0.00           O
ATOM   3537  N   TYR A 805      72.840  39.320  70.570  1.00  0.00           N
ATOM   3538  HN  TYR A 805      72.110  39.180  69.910  1.00  0.00           H
ATOM   3539  CA  TYR A 805      73.470  38.160  71.100  1.00  0.00           C
ATOM   3540  HA  TYR A 805      73.100  38.000  72.090  1.00  0.00           H
ATOM   3541  CB  TYR A 805      72.930  36.810  70.360  1.00  0.00           C
ATOM   3542  HB1 TYR A 805      73.060  36.940  69.260  1.00  0.00           H
ATOM   3543  HB2 TYR A 805      71.830  36.810  70.450  1.00  0.00           H
ATOM   3544  CG  TYR A 805      73.550  35.500  70.800  1.00  0.00           C
ATOM   3545  CD1 TYR A 805      74.290  34.730  69.840  1.00  0.00           C
ATOM   3546  HD1 TYR A 805      74.510  35.090  68.850  1.00  0.00           H
ATOM   3547  CE1 TYR A 805      74.780  33.420  70.170  1.00  0.00           C
ATOM   3548  HE1 TYR A 805      75.220  32.790  69.410  1.00  0.00           H
ATOM   3549  CZ  TYR A 805      74.530  32.950  71.420  1.00  0.00           C
ATOM   3550  OH  TYR A 805      75.020  31.620  71.740  1.00  0.00           O
ATOM   3551  HH  TYR A 805      74.750  31.410  72.640  1.00  0.00           H
ATOM   3552  CD2 TYR A 805      73.380  34.970  72.050  1.00  0.00           C
ATOM   3553  HD2 TYR A 805      72.760  35.540  72.740  1.00  0.00           H
ATOM   3554  CE2 TYR A 805      73.800  33.650  72.380  1.00  0.00           C
ATOM   3555  HE2 TYR A 805      73.640  33.280  73.380  1.00  0.00           H
ATOM   3556  C   TYR A 805      74.960  37.940  71.250  1.00  0.00           C
ATOM   3557  O   TYR A 805      75.490  37.820  72.380  1.00  0.00           O
ATOM   3558  N   LEU A 806      75.670  37.990  70.050  1.00  0.00           N
ATOM   3559  HN  LEU A 806      75.150  38.140  69.220  1.00  0.00           H
ATOM   3560  CA  LEU A 806      77.050  37.710  69.870  1.00  0.00           C
ATOM   3561  HA  LEU A 806      77.140  36.720  70.280  1.00  0.00           H
ATOM   3562  CB  LEU A 806      77.350  37.650  68.340  1.00  0.00           C
ATOM   3563  HB1 LEU A 806      77.060  38.650  67.960  1.00  0.00           H
ATOM   3564  HB2 LEU A 806      76.700  36.850  67.950  1.00  0.00           H
ATOM   3565  CG  LEU A 806      78.790  37.340  67.900  1.00  0.00           C
ATOM   3566  HG  LEU A 806      79.540  37.960  68.410  1.00  0.00           H
ATOM   3567  CD1 LEU A 806      79.220  35.940  68.430  1.00  0.00           C
ATOM   3568 HD11 LEU A 806      78.360  35.270  68.220  1.00  0.00           H
ATOM   3569 HD12 LEU A 806      79.470  35.930  69.520  1.00  0.00           H
ATOM   3570 HD13 LEU A 806      80.130  35.540  67.930  1.00  0.00           H
ATOM   3571  CD2 LEU A 806      78.980  37.340  66.370  1.00  0.00           C
ATOM   3572 HD21 LEU A 806      78.340  36.650  65.780  1.00  0.00           H
ATOM   3573 HD22 LEU A 806      80.030  37.070  66.110  1.00  0.00           H
ATOM   3574 HD23 LEU A 806      78.830  38.380  66.020  1.00  0.00           H
ATOM   3575  C   LEU A 806      77.970  38.580  70.620  1.00  0.00           C
ATOM   3576  O   LEU A 806      78.970  38.220  71.290  1.00  0.00           O
ATOM   3577  N   VAL A 807      77.650  39.890  70.530  1.00  0.00           N
ATOM   3578  HN  VAL A 807      77.040  40.170  69.790  1.00  0.00           H
ATOM   3579  CA  VAL A 807      78.360  40.880  71.330  1.00  0.00           C
ATOM   3580  HA  VAL A 807      79.410  40.640  71.350  1.00  0.00           H
ATOM   3581  CB  VAL A 807      78.190  42.260  70.730  1.00  0.00           C
ATOM   3582  HB  VAL A 807      77.140  42.420  70.420  1.00  0.00           H
ATOM   3583  CG1 VAL A 807      78.680  43.350  71.720  1.00  0.00           C
ATOM   3584 HG11 VAL A 807      78.980  44.300  71.230  1.00  0.00           H
ATOM   3585 HG12 VAL A 807      79.560  42.970  72.270  1.00  0.00           H
ATOM   3586 HG13 VAL A 807      77.930  43.540  72.530  1.00  0.00           H
ATOM   3587  CG2 VAL A 807      78.930  42.340  69.400  1.00  0.00           C
ATOM   3588 HG21 VAL A 807      79.990  42.000  69.420  1.00  0.00           H
ATOM   3589 HG22 VAL A 807      78.750  43.310  68.890  1.00  0.00           H
ATOM   3590 HG23 VAL A 807      78.490  41.580  68.710  1.00  0.00           H
ATOM   3591  C   VAL A 807      78.020  40.820  72.830  1.00  0.00           C
ATOM   3592  O   VAL A 807      78.860  40.880  73.750  1.00  0.00           O
ATOM   3593  N   GLY A 808      76.760  40.640  73.140  1.00  0.00           N
ATOM   3594  HN  GLY A 808      76.100  40.570  72.400  1.00  0.00           H
ATOM   3595  CA  GLY A 808      76.250  40.550  74.470  1.00  0.00           C
ATOM   3596  HA1 GLY A 808      77.000  40.090  75.100  1.00  0.00           H
ATOM   3597  HA2 GLY A 808      75.350  39.960  74.350  1.00  0.00           H
ATOM   3598  C   GLY A 808      75.920  41.840  75.070  1.00  0.00           C
ATOM   3599  O   GLY A 808      76.140  42.140  76.220  1.00  0.00           O
ATOM   3600  N   VAL A 809      75.340  42.760  74.280  1.00  0.00           N
ATOM   3601  HN  VAL A 809      75.060  42.530  73.350  1.00  0.00           H
ATOM   3602  CA  VAL A 809      75.050  44.080  74.730  1.00  0.00           C
ATOM   3603  HA  VAL A 809      75.280  44.120  75.790  1.00  0.00           H
ATOM   3604  CB  VAL A 809      75.880  45.280  74.120  1.00  0.00           C
ATOM   3605  HB  VAL A 809      75.980  45.100  73.030  1.00  0.00           H
ATOM   3606  CG1 VAL A 809      75.350  46.710  74.420  1.00  0.00           C
ATOM   3607 HG11 VAL A 809      75.610  46.840  75.490  1.00  0.00           H
ATOM   3608 HG12 VAL A 809      74.240  46.810  74.410  1.00  0.00           H
ATOM   3609 HG13 VAL A 809      75.910  47.470  73.840  1.00  0.00           H
ATOM   3610  CG2 VAL A 809      77.230  45.180  74.800  1.00  0.00           C
ATOM   3611 HG21 VAL A 809      77.170  45.220  75.910  1.00  0.00           H
ATOM   3612 HG22 VAL A 809      77.870  46.070  74.640  1.00  0.00           H
ATOM   3613 HG23 VAL A 809      77.670  44.190  74.540  1.00  0.00           H
ATOM   3614  C   VAL A 809      73.550  44.190  74.450  1.00  0.00           C
ATOM   3615  O   VAL A 809      73.150  43.970  73.310  1.00  0.00           O
ATOM   3616  N   PRO A 810      72.650  44.460  75.410  1.00  0.00           N
ATOM   3617  CD  PRO A 810      72.920  44.480  76.880  1.00  0.00           C
ATOM   3618  HD1 PRO A 810      72.930  45.550  77.190  1.00  0.00           H
ATOM   3619  HD2 PRO A 810      73.890  44.020  77.160  1.00  0.00           H
ATOM   3620  CA  PRO A 810      71.310  44.250  75.120  1.00  0.00           C
ATOM   3621  HA  PRO A 810      71.040  43.420  74.470  1.00  0.00           H
ATOM   3622  CB  PRO A 810      70.640  43.950  76.460  1.00  0.00           C
ATOM   3623  HB1 PRO A 810      69.950  43.070  76.410  1.00  0.00           H
ATOM   3624  HB2 PRO A 810      70.160  44.820  76.940  1.00  0.00           H
ATOM   3625  CG  PRO A 810      71.780  43.700  77.500  1.00  0.00           C
ATOM   3626  HG1 PRO A 810      71.470  44.050  78.510  1.00  0.00           H
ATOM   3627  HG2 PRO A 810      71.910  42.590  77.490  1.00  0.00           H
ATOM   3628  C   PRO A 810      70.670  45.510  74.580  1.00  0.00           C
ATOM   3629  O   PRO A 810      70.890  46.600  75.160  1.00  0.00           O
ATOM   3630  N   SER A 811      69.840  45.290  73.480  1.00  0.00           N
ATOM   3631  HN  SER A 811      69.810  44.390  73.050  1.00  0.00           H
ATOM   3632  CA  SER A 811      69.040  46.390  73.030  1.00  0.00           C
ATOM   3633  HA  SER A 811      69.340  47.320  73.470  1.00  0.00           H
ATOM   3634  CB  SER A 811      69.380  46.580  71.510  1.00  0.00           C
ATOM   3635  HB1 SER A 811      70.480  46.720  71.460  1.00  0.00           H
ATOM   3636  HB2 SER A 811      68.980  47.560  71.160  1.00  0.00           H
ATOM   3637  OG  SER A 811      68.910  45.540  70.720  1.00  0.00           O
ATOM   3638  HG1 SER A 811      69.150  44.730  71.160  1.00  0.00           H
ATOM   3639  C   SER A 811      67.540  46.060  73.250  1.00  0.00           C
ATOM   3640  O   SER A 811      67.300  44.860  73.220  1.00  0.00           O
ATOM   3641  N   PRO A 812      66.620  46.940  73.570  1.00  0.00           N
ATOM   3642  CD  PRO A 812      66.790  48.400  73.590  1.00  0.00           C
ATOM   3643  HD1 PRO A 812      66.910  48.790  72.550  1.00  0.00           H
ATOM   3644  HD2 PRO A 812      67.610  48.730  74.260  1.00  0.00           H
ATOM   3645  CA  PRO A 812      65.220  46.590  73.670  1.00  0.00           C
ATOM   3646  HA  PRO A 812      65.040  46.090  74.610  1.00  0.00           H
ATOM   3647  CB  PRO A 812      64.440  47.940  73.580  1.00  0.00           C
ATOM   3648  HB1 PRO A 812      63.420  47.810  74.010  1.00  0.00           H
ATOM   3649  HB2 PRO A 812      64.330  48.270  72.520  1.00  0.00           H
ATOM   3650  CG  PRO A 812      65.460  48.880  74.210  1.00  0.00           C
ATOM   3651  HG1 PRO A 812      65.190  49.950  74.170  1.00  0.00           H
ATOM   3652  HG2 PRO A 812      65.400  48.600  75.280  1.00  0.00           H
ATOM   3653  C   PRO A 812      64.650  45.620  72.660  1.00  0.00           C
ATOM   3654  O   PRO A 812      64.940  45.660  71.510  1.00  0.00           O
ATOM   3655  N   LYS A 813      63.770  44.700  73.140  1.00  0.00           N
ATOM   3656  HN  LYS A 813      63.430  44.670  74.070  1.00  0.00           H
ATOM   3657  CA  LYS A 813      63.320  43.510  72.450  1.00  0.00           C
ATOM   3658  HA  LYS A 813      63.720  43.380  71.460  1.00  0.00           H
ATOM   3659  CB  LYS A 813      63.670  42.190  73.240  1.00  0.00           C
ATOM   3660  HB1 LYS A 813      63.280  41.360  72.640  1.00  0.00           H
ATOM   3661  HB2 LYS A 813      63.140  42.330  74.220  1.00  0.00           H
ATOM   3662  CG  LYS A 813      65.160  41.850  73.380  1.00  0.00           C
ATOM   3663  HG1 LYS A 813      65.010  40.910  73.950  1.00  0.00           H
ATOM   3664  HG2 LYS A 813      65.610  42.700  73.940  1.00  0.00           H
ATOM   3665  CD  LYS A 813      65.820  41.590  72.040  1.00  0.00           C
ATOM   3666  HD1 LYS A 813      65.980  42.480  71.390  1.00  0.00           H
ATOM   3667  HD2 LYS A 813      65.250  40.850  71.450  1.00  0.00           H
ATOM   3668  CE  LYS A 813      67.230  41.060  72.350  1.00  0.00           C
ATOM   3669  HE1 LYS A 813      67.790  40.960  71.400  1.00  0.00           H
ATOM   3670  HE2 LYS A 813      67.240  40.070  72.870  1.00  0.00           H
ATOM   3671  NZ  LYS A 813      68.000  42.030  73.150  1.00  0.00           N
ATOM   3672  HZ1 LYS A 813      67.560  42.970  73.110  1.00  0.00           H
ATOM   3673  HZ2 LYS A 813      68.960  42.120  72.760  1.00  0.00           H
ATOM   3674  HZ3 LYS A 813      68.090  41.820  74.170  1.00  0.00           H
ATOM   3675  C   LYS A 813      61.800  43.560  72.300  1.00  0.00           C
ATOM   3676  O   LYS A 813      61.110  44.380  72.920  1.00  0.00           O
ATOM   3677  N   LEU A 814      61.210  42.730  71.450  1.00  0.00           N
ATOM   3678  HN  LEU A 814      61.720  42.120  70.850  1.00  0.00           H
ATOM   3679  CA  LEU A 814      59.760  42.610  71.370  1.00  0.00           C
ATOM   3680  HA  LEU A 814      59.440  43.640  71.270  1.00  0.00           H
ATOM   3681  CB  LEU A 814      59.390  41.870  70.100  1.00  0.00           C
ATOM   3682  HB1 LEU A 814      59.890  40.880  70.120  1.00  0.00           H
ATOM   3683  HB2 LEU A 814      59.770  42.360  69.190  1.00  0.00           H
ATOM   3684  CG  LEU A 814      57.920  41.420  69.800  1.00  0.00           C
ATOM   3685  HG  LEU A 814      57.540  41.060  70.780  1.00  0.00           H
ATOM   3686  CD1 LEU A 814      57.010  42.540  69.350  1.00  0.00           C
ATOM   3687 HD11 LEU A 814      55.930  42.330  69.150  1.00  0.00           H
ATOM   3688 HD12 LEU A 814      57.420  43.090  68.470  1.00  0.00           H
ATOM   3689 HD13 LEU A 814      56.960  43.280  70.170  1.00  0.00           H
ATOM   3690  CD2 LEU A 814      57.830  40.300  68.800  1.00  0.00           C
ATOM   3691 HD21 LEU A 814      58.330  40.730  67.910  1.00  0.00           H
ATOM   3692 HD22 LEU A 814      56.770  40.110  68.520  1.00  0.00           H
ATOM   3693 HD23 LEU A 814      58.370  39.380  69.140  1.00  0.00           H
ATOM   3694  C   LEU A 814      59.110  42.000  72.600  1.00  0.00           C
ATOM   3695  O   LEU A 814      59.500  40.910  73.110  1.00  0.00           O
ATOM   3696  N   HSD A 815      58.030  42.590  73.160  1.00  0.00           N
ATOM   3697  HN  HSD A 815      57.780  43.490  72.810  1.00  0.00           H
ATOM   3698  CA  HSD A 815      57.270  42.070  74.300  1.00  0.00           C
ATOM   3699  HA  HSD A 815      57.910  41.320  74.770  1.00  0.00           H
ATOM   3700  CB  HSD A 815      56.950  43.190  75.310  1.00  0.00           C
ATOM   3701  HB1 HSD A 815      56.620  44.080  74.750  1.00  0.00           H
ATOM   3702  HB2 HSD A 815      57.930  43.430  75.790  1.00  0.00           H
ATOM   3703  ND1 HSD A 815      56.330  42.090  77.410  1.00  0.00           N
ATOM   3704  HD1 HSD A 815      57.280  41.840  77.610  1.00  0.00           H
ATOM   3705  CG  HSD A 815      56.010  42.850  76.370  1.00  0.00           C
ATOM   3706  CE1 HSD A 815      55.310  42.000  78.250  1.00  0.00           C
ATOM   3707  HE1 HSD A 815      55.260  41.550  79.250  1.00  0.00           H
ATOM   3708  NE2 HSD A 815      54.280  42.720  77.770  1.00  0.00           N
ATOM   3709  CD2 HSD A 815      54.720  43.240  76.580  1.00  0.00           C
ATOM   3710  HD2 HSD A 815      54.160  43.880  75.900  1.00  0.00           H
ATOM   3711  C   HSD A 815      56.040  41.300  73.800  1.00  0.00           C
ATOM   3712  O   HSD A 815      55.000  41.860  73.430  1.00  0.00           O
ATOM   3713  N   VAL A 816      56.200  39.960  73.780  1.00  0.00           N
ATOM   3714  HN  VAL A 816      57.160  39.700  73.620  1.00  0.00           H
ATOM   3715  CA  VAL A 816      55.150  39.010  73.510  1.00  0.00           C
ATOM   3716  HA  VAL A 816      54.180  39.460  73.590  1.00  0.00           H
ATOM   3717  CB  VAL A 816      55.140  38.410  72.100  1.00  0.00           C
ATOM   3718  HB  VAL A 816      54.530  37.480  72.130  1.00  0.00           H
ATOM   3719  CG1 VAL A 816      54.510  39.420  71.130  1.00  0.00           C
ATOM   3720 HG11 VAL A 816      55.140  40.340  71.090  1.00  0.00           H
ATOM   3721 HG12 VAL A 816      53.530  39.830  71.440  1.00  0.00           H
ATOM   3722 HG13 VAL A 816      54.430  39.020  70.090  1.00  0.00           H
ATOM   3723  CG2 VAL A 816      56.540  37.990  71.640  1.00  0.00           C
ATOM   3724 HG21 VAL A 816      57.160  37.470  72.400  1.00  0.00           H
ATOM   3725 HG22 VAL A 816      57.260  38.790  71.380  1.00  0.00           H
ATOM   3726 HG23 VAL A 816      56.610  37.370  70.710  1.00  0.00           H
ATOM   3727  C   VAL A 816      55.140  37.880  74.460  1.00  0.00           C
ATOM   3728  O   VAL A 816      56.180  37.210  74.620  1.00  0.00           O
ATOM   3729  N   PRO A 817      54.010  37.620  75.170  1.00  0.00           N
ATOM   3730  CD  PRO A 817      52.700  38.230  75.080  1.00  0.00           C
ATOM   3731  HD1 PRO A 817      52.580  38.520  74.010  1.00  0.00           H
ATOM   3732  HD2 PRO A 817      52.730  39.170  75.660  1.00  0.00           H
ATOM   3733  CA  PRO A 817      53.900  36.410  75.970  1.00  0.00           C
ATOM   3734  HA  PRO A 817      54.780  36.330  76.590  1.00  0.00           H
ATOM   3735  CB  PRO A 817      52.500  36.560  76.620  1.00  0.00           C
ATOM   3736  HB1 PRO A 817      52.740  37.340  77.390  1.00  0.00           H
ATOM   3737  HB2 PRO A 817      52.040  35.710  77.160  1.00  0.00           H
ATOM   3738  CG  PRO A 817      51.690  37.320  75.590  1.00  0.00           C
ATOM   3739  HG1 PRO A 817      51.430  36.560  74.820  1.00  0.00           H
ATOM   3740  HG2 PRO A 817      50.830  37.780  76.130  1.00  0.00           H
ATOM   3741  C   PRO A 817      53.890  35.090  75.070  1.00  0.00           C
ATOM   3742  O   PRO A 817      53.940  35.140  73.800  1.00  0.00           O
ATOM   3743  N   GLU A 818      53.830  33.980  75.720  1.00  0.00           N
ATOM   3744  HN  GLU A 818      53.950  34.130  76.700  1.00  0.00           H
ATOM   3745  CA  GLU A 818      53.690  32.690  75.220  1.00  0.00           C
ATOM   3746  HA  GLU A 818      54.150  32.710  74.240  1.00  0.00           H
ATOM   3747  CB  GLU A 818      54.490  31.730  76.130  1.00  0.00           C
ATOM   3748  HB1 GLU A 818      54.340  30.640  75.940  1.00  0.00           H
ATOM   3749  HB2 GLU A 818      54.120  31.950  77.160  1.00  0.00           H
ATOM   3750  CG  GLU A 818      56.070  31.900  76.150  1.00  0.00           C
ATOM   3751  HG1 GLU A 818      56.320  32.960  75.920  1.00  0.00           H
ATOM   3752  HG2 GLU A 818      56.490  31.310  75.310  1.00  0.00           H
ATOM   3753  CD  GLU A 818      56.700  31.480  77.430  1.00  0.00           C
ATOM   3754  OE1 GLU A 818      56.440  32.180  78.470  1.00  0.00           O
ATOM   3755  OE2 GLU A 818      57.330  30.420  77.430  1.00  0.00           O
ATOM   3756  C   GLU A 818      52.250  32.260  75.080  1.00  0.00           C
ATOM   3757  O   GLU A 818      51.970  31.240  74.490  1.00  0.00           O
ATOM   3758  N   LYS A 819      51.250  33.020  75.710  1.00  0.00           N
ATOM   3759  HN  LYS A 819      51.580  33.850  76.150  1.00  0.00           H
ATOM   3760  CA  LYS A 819      49.820  32.760  75.600  1.00  0.00           C
ATOM   3761  HA  LYS A 819      49.640  31.710  75.780  1.00  0.00           H
ATOM   3762  CB  LYS A 819      49.020  33.560  76.720  1.00  0.00           C
ATOM   3763  HB1 LYS A 819      47.940  33.310  76.650  1.00  0.00           H
ATOM   3764  HB2 LYS A 819      49.300  34.620  76.530  1.00  0.00           H
ATOM   3765  CG  LYS A 819      49.460  33.420  78.150  1.00  0.00           C
ATOM   3766  HG1 LYS A 819      48.650  33.940  78.710  1.00  0.00           H
ATOM   3767  HG2 LYS A 819      50.430  33.930  78.360  1.00  0.00           H
ATOM   3768  CD  LYS A 819      49.520  32.020  78.580  1.00  0.00           C
ATOM   3769  HD1 LYS A 819      50.260  31.550  77.890  1.00  0.00           H
ATOM   3770  HD2 LYS A 819      48.550  31.490  78.520  1.00  0.00           H
ATOM   3771  CE  LYS A 819      49.890  31.660  80.060  1.00  0.00           C
ATOM   3772  HE1 LYS A 819      49.560  30.620  80.270  1.00  0.00           H
ATOM   3773  HE2 LYS A 819      49.460  32.410  80.740  1.00  0.00           H
ATOM   3774  NZ  LYS A 819      51.370  31.620  80.380  1.00  0.00           N
ATOM   3775  HZ1 LYS A 819      51.550  31.370  81.370  1.00  0.00           H
ATOM   3776  HZ2 LYS A 819      51.680  32.600  80.170  1.00  0.00           H
ATOM   3777  HZ3 LYS A 819      51.870  30.930  79.790  1.00  0.00           H
ATOM   3778  C   LYS A 819      49.370  33.080  74.170  1.00  0.00           C
ATOM   3779  O   LYS A 819      49.770  34.120  73.680  1.00  0.00           O
ATOM   3780  N   PHE A 820      48.570  32.260  73.580  1.00  0.00           N
ATOM   3781  HN  PHE A 820      48.420  31.380  74.010  1.00  0.00           H
ATOM   3782  CA  PHE A 820      48.120  32.470  72.170  1.00  0.00           C
ATOM   3783  HA  PHE A 820      48.880  32.990  71.600  1.00  0.00           H
ATOM   3784  CB  PHE A 820      48.060  31.000  71.550  1.00  0.00           C
ATOM   3785  HB1 PHE A 820      49.080  30.560  71.620  1.00  0.00           H
ATOM   3786  HB2 PHE A 820      47.630  31.060  70.530  1.00  0.00           H
ATOM   3787  CG  PHE A 820      47.040  30.080  72.250  1.00  0.00           C
ATOM   3788  CD1 PHE A 820      45.610  30.180  72.080  1.00  0.00           C
ATOM   3789  HD1 PHE A 820      45.240  30.940  71.400  1.00  0.00           H
ATOM   3790  CE1 PHE A 820      44.790  29.390  72.860  1.00  0.00           C
ATOM   3791  HE1 PHE A 820      43.720  29.480  72.780  1.00  0.00           H
ATOM   3792  CZ  PHE A 820      45.330  28.590  73.870  1.00  0.00           C
ATOM   3793  HZ  PHE A 820      44.790  27.960  74.550  1.00  0.00           H
ATOM   3794  CD2 PHE A 820      47.560  29.120  73.100  1.00  0.00           C
ATOM   3795  HD2 PHE A 820      48.620  29.080  73.290  1.00  0.00           H
ATOM   3796  CE2 PHE A 820      46.690  28.370  73.920  1.00  0.00           C
ATOM   3797  HE2 PHE A 820      47.100  27.630  74.580  1.00  0.00           H
ATOM   3798  C   PHE A 820      46.820  33.250  72.020  1.00  0.00           C
ATOM   3799  O   PHE A 820      46.210  33.370  70.970  1.00  0.00           O
ATOM   3800  N   GLU A 821      46.340  33.740  73.160  1.00  0.00           N
ATOM   3801  HN  GLU A 821      46.820  33.540  74.010  1.00  0.00           H
ATOM   3802  CA  GLU A 821      45.050  34.310  73.380  1.00  0.00           C
ATOM   3803  HA  GLU A 821      44.320  33.890  72.720  1.00  0.00           H
ATOM   3804  CB  GLU A 821      44.560  34.100  74.860  1.00  0.00           C
ATOM   3805  HB1 GLU A 821      43.720  34.780  75.130  1.00  0.00           H
ATOM   3806  HB2 GLU A 821      45.470  34.430  75.390  1.00  0.00           H
ATOM   3807  CG  GLU A 821      44.220  32.620  75.130  1.00  0.00           C
ATOM   3808  HG1 GLU A 821      45.020  31.940  74.770  1.00  0.00           H
ATOM   3809  HG2 GLU A 821      43.220  32.340  74.740  1.00  0.00           H
ATOM   3810  CD  GLU A 821      44.240  32.500  76.670  1.00  0.00           C
ATOM   3811  OE1 GLU A 821      43.290  32.970  77.350  1.00  0.00           O
ATOM   3812  OE2 GLU A 821      45.050  31.740  77.260  1.00  0.00           O
ATOM   3813  C   GLU A 821      45.060  35.850  73.170  1.00  0.00           C
ATOM   3814  O   GLU A 821      46.160  36.440  73.050  1.00  0.00           O
ATOM   3815  N   PRO A 822      44.010  36.560  73.230  1.00  0.00           N
ATOM   3816  CD  PRO A 822      42.720  36.140  72.640  1.00  0.00           C
ATOM   3817  HD1 PRO A 822      42.250  35.310  73.220  1.00  0.00           H
ATOM   3818  HD2 PRO A 822      42.850  35.750  71.610  1.00  0.00           H
ATOM   3819  CA  PRO A 822      44.110  37.960  73.470  1.00  0.00           C
ATOM   3820  HA  PRO A 822      44.610  38.450  72.640  1.00  0.00           H
ATOM   3821  CB  PRO A 822      42.690  38.390  73.540  1.00  0.00           C
ATOM   3822  HB1 PRO A 822      42.500  39.410  73.140  1.00  0.00           H
ATOM   3823  HB2 PRO A 822      42.290  38.140  74.550  1.00  0.00           H
ATOM   3824  CG  PRO A 822      41.950  37.460  72.540  1.00  0.00           C
ATOM   3825  HG1 PRO A 822      40.900  37.160  72.790  1.00  0.00           H
ATOM   3826  HG2 PRO A 822      42.070  37.940  71.550  1.00  0.00           H
ATOM   3827  C   PRO A 822      44.860  38.430  74.740  1.00  0.00           C
ATOM   3828  O   PRO A 822      44.690  37.760  75.780  1.00  0.00           O
ATOM   3829  N   THR A 823      45.750  39.420  74.600  1.00  0.00           N
ATOM   3830  HN  THR A 823      45.850  39.950  73.760  1.00  0.00           H
ATOM   3831  CA  THR A 823      46.780  39.630  75.650  1.00  0.00           C
ATOM   3832  HA  THR A 823      46.990  38.640  76.040  1.00  0.00           H
ATOM   3833  CB  THR A 823      47.950  40.350  75.090  1.00  0.00           C
ATOM   3834  HB  THR A 823      48.620  40.630  75.940  1.00  0.00           H
ATOM   3835  OG1 THR A 823      47.490  41.570  74.450  1.00  0.00           O
ATOM   3836  HG1 THR A 823      46.980  41.240  73.690  1.00  0.00           H
ATOM   3837  CG2 THR A 823      48.790  39.440  74.160  1.00  0.00           C
ATOM   3838 HG21 THR A 823      48.260  39.070  73.250  1.00  0.00           H
ATOM   3839 HG22 THR A 823      49.200  38.590  74.750  1.00  0.00           H
ATOM   3840 HG23 THR A 823      49.680  39.970  73.770  1.00  0.00           H
ATOM   3841  C   THR A 823      46.400  40.340  76.900  1.00  0.00           C
ATOM   3842  O   THR A 823      47.080  40.190  77.950  1.00  0.00           O
ATOM   3843  N   HSD A 824      45.290  41.110  76.980  1.00  0.00           N
ATOM   3844  HN  HSD A 824      44.800  41.400  76.180  1.00  0.00           H
ATOM   3845  CA  HSD A 824      44.810  41.620  78.290  1.00  0.00           C
ATOM   3846  HA  HSD A 824      45.620  41.620  79.010  1.00  0.00           H
ATOM   3847  CB  HSD A 824      44.520  43.170  78.250  1.00  0.00           C
ATOM   3848  HB1 HSD A 824      43.540  43.330  78.760  1.00  0.00           H
ATOM   3849  HB2 HSD A 824      44.410  43.680  77.280  1.00  0.00           H
ATOM   3850  ND1 HSD A 824      46.860  44.060  78.890  1.00  0.00           N
ATOM   3851  HD1 HSD A 824      47.410  43.730  78.110  1.00  0.00           H
ATOM   3852  CG  HSD A 824      45.500  43.960  79.040  1.00  0.00           C
ATOM   3853  CE1 HSD A 824      47.380  44.870  79.830  1.00  0.00           C
ATOM   3854  HE1 HSD A 824      48.390  45.290  79.810  1.00  0.00           H
ATOM   3855  NE2 HSD A 824      46.410  45.280  80.610  1.00  0.00           N
ATOM   3856  CD2 HSD A 824      45.230  44.760  80.080  1.00  0.00           C
ATOM   3857  HD2 HSD A 824      44.330  45.180  80.490  1.00  0.00           H
ATOM   3858  C   HSD A 824      43.660  40.820  78.860  1.00  0.00           C
ATOM   3859  O   HSD A 824      42.810  40.290  78.230  1.00  0.00           O
ATOM   3860  N   PRO A 825      43.480  40.940  80.240  1.00  0.00           N
ATOM   3861  CD  PRO A 825      44.510  41.490  81.170  1.00  0.00           C
ATOM   3862  HD1 PRO A 825      44.390  42.580  81.060  1.00  0.00           H
ATOM   3863  HD2 PRO A 825      45.530  41.220  80.810  1.00  0.00           H
ATOM   3864  CA  PRO A 825      42.360  40.210  80.960  1.00  0.00           C
ATOM   3865  HA  PRO A 825      42.570  39.160  80.910  1.00  0.00           H
ATOM   3866  CB  PRO A 825      42.530  40.710  82.400  1.00  0.00           C
ATOM   3867  HB1 PRO A 825      42.240  39.970  83.170  1.00  0.00           H
ATOM   3868  HB2 PRO A 825      42.020  41.680  82.610  1.00  0.00           H
ATOM   3869  CG  PRO A 825      44.090  40.940  82.540  1.00  0.00           C
ATOM   3870  HG1 PRO A 825      44.460  41.610  83.340  1.00  0.00           H
ATOM   3871  HG2 PRO A 825      44.520  39.940  82.770  1.00  0.00           H
ATOM   3872  C   PRO A 825      40.980  40.400  80.450  1.00  0.00           C
ATOM   3873  O   PRO A 825      40.240  39.420  80.490  1.00  0.00           O
ATOM   3874  N   GLU A 826      40.620  41.620  79.890  1.00  0.00           N
ATOM   3875  HN  GLU A 826      41.270  42.360  79.810  1.00  0.00           H
ATOM   3876  CA  GLU A 826      39.260  41.940  79.570  1.00  0.00           C
ATOM   3877  HA  GLU A 826      38.590  41.550  80.320  1.00  0.00           H
ATOM   3878  CB  GLU A 826      39.080  43.510  79.670  1.00  0.00           C
ATOM   3879  HB1 GLU A 826      39.540  43.770  80.650  1.00  0.00           H
ATOM   3880  HB2 GLU A 826      37.990  43.690  79.810  1.00  0.00           H
ATOM   3881  CG  GLU A 826      39.760  44.440  78.630  1.00  0.00           C
ATOM   3882  HG1 GLU A 826      39.130  44.370  77.730  1.00  0.00           H
ATOM   3883  HG2 GLU A 826      40.820  44.140  78.440  1.00  0.00           H
ATOM   3884  CD  GLU A 826      39.710  45.870  79.090  1.00  0.00           C
ATOM   3885  OE1 GLU A 826      40.470  46.260  80.040  1.00  0.00           O
ATOM   3886  OE2 GLU A 826      38.880  46.640  78.580  1.00  0.00           O
ATOM   3887  C   GLU A 826      38.920  41.450  78.180  1.00  0.00           C
ATOM   3888  O   GLU A 826      37.700  41.500  77.820  1.00  0.00           O
ATOM   3889  N   ARG A 827      39.900  41.170  77.360  1.00  0.00           N
ATOM   3890  HN  ARG A 827      40.820  41.200  77.780  1.00  0.00           H
ATOM   3891  CA  ARG A 827      39.780  40.940  75.940  1.00  0.00           C
ATOM   3892  HA  ARG A 827      38.960  41.540  75.580  1.00  0.00           H
ATOM   3893  CB  ARG A 827      41.150  41.400  75.320  1.00  0.00           C
ATOM   3894  HB1 ARG A 827      41.230  41.020  74.280  1.00  0.00           H
ATOM   3895  HB2 ARG A 827      41.990  40.890  75.820  1.00  0.00           H
ATOM   3896  CG  ARG A 827      41.320  42.910  75.240  1.00  0.00           C
ATOM   3897  HG1 ARG A 827      42.400  43.130  75.100  1.00  0.00           H
ATOM   3898  HG2 ARG A 827      41.050  43.330  76.240  1.00  0.00           H
ATOM   3899  CD  ARG A 827      40.520  43.630  74.170  1.00  0.00           C
ATOM   3900  HD1 ARG A 827      40.620  44.730  74.180  1.00  0.00           H
ATOM   3901  HD2 ARG A 827      39.480  43.310  74.400  1.00  0.00           H
ATOM   3902  NE  ARG A 827      41.110  43.190  72.800  1.00  0.00           N
ATOM   3903  HE  ARG A 827      42.050  43.360  72.510  1.00  0.00           H
ATOM   3904  CZ  ARG A 827      40.670  42.130  72.110  1.00  0.00           C
ATOM   3905  NH1 ARG A 827      39.440  41.700  72.160  1.00  0.00           N
ATOM   3906 HH11 ARG A 827      38.810  42.390  72.520  1.00  0.00           H
ATOM   3907 HH12 ARG A 827      39.350  41.170  71.330  1.00  0.00           H
ATOM   3908  NH2 ARG A 827      41.430  41.540  71.260  1.00  0.00           N
ATOM   3909 HH21 ARG A 827      42.410  41.710  71.240  1.00  0.00           H
ATOM   3910 HH22 ARG A 827      41.070  40.840  70.620  1.00  0.00           H
ATOM   3911  C   ARG A 827      39.440  39.440  75.690  1.00  0.00           C
ATOM   3912  O   ARG A 827      39.830  38.640  76.540  1.00  0.00           O
ATOM   3913  N   GLY A 828      38.820  39.160  74.500  1.00  0.00           N
ATOM   3914  HN  GLY A 828      38.460  39.900  73.950  1.00  0.00           H
ATOM   3915  CA  GLY A 828      38.630  37.810  74.120  1.00  0.00           C
ATOM   3916  HA1 GLY A 828      37.800  37.420  74.690  1.00  0.00           H
ATOM   3917  HA2 GLY A 828      39.540  37.230  74.220  1.00  0.00           H
ATOM   3918  C   GLY A 828      38.300  37.700  72.690  1.00  0.00           C
ATOM   3919  O   GLY A 828      38.690  38.610  71.960  1.00  0.00           O
ATOM   3920  N   TRP A 829      37.570  36.590  72.180  1.00  0.00           N
ATOM   3921  HN  TRP A 829      37.040  36.000  72.780  1.00  0.00           H
ATOM   3922  CA  TRP A 829      37.590  36.190  70.790  1.00  0.00           C
ATOM   3923  HA  TRP A 829      38.330  36.790  70.280  1.00  0.00           H
ATOM   3924  CB  TRP A 829      37.760  34.710  70.650  1.00  0.00           C
ATOM   3925  HB1 TRP A 829      37.890  34.360  69.600  1.00  0.00           H
ATOM   3926  HB2 TRP A 829      36.880  34.270  71.170  1.00  0.00           H
ATOM   3927  CG  TRP A 829      38.930  34.170  71.420  1.00  0.00           C
ATOM   3928  CD1 TRP A 829      38.930  33.750  72.790  1.00  0.00           C
ATOM   3929  HD1 TRP A 829      38.050  33.820  73.430  1.00  0.00           H
ATOM   3930  NE1 TRP A 829      40.100  33.130  73.110  1.00  0.00           N
ATOM   3931  HE1 TRP A 829      40.370  32.800  73.990  1.00  0.00           H
ATOM   3932  CE2 TRP A 829      40.860  33.020  71.970  1.00  0.00           C
ATOM   3933  CD2 TRP A 829      40.180  33.710  70.950  1.00  0.00           C
ATOM   3934  CE3 TRP A 829      40.720  33.740  69.620  1.00  0.00           C
ATOM   3935  HE3 TRP A 829      40.170  34.290  68.870  1.00  0.00           H
ATOM   3936  CZ3 TRP A 829      42.000  33.130  69.390  1.00  0.00           C
ATOM   3937  HZ3 TRP A 829      42.520  33.210  68.460  1.00  0.00           H
ATOM   3938  CZ2 TRP A 829      42.100  32.510  71.810  1.00  0.00           C
ATOM   3939  HZ2 TRP A 829      42.580  31.910  72.560  1.00  0.00           H
ATOM   3940  CH2 TRP A 829      42.650  32.510  70.500  1.00  0.00           C
ATOM   3941  HH2 TRP A 829      43.650  32.160  70.310  1.00  0.00           H
ATOM   3942  C   TRP A 829      36.270  36.640  70.240  1.00  0.00           C
ATOM   3943  O   TRP A 829      36.040  36.400  69.040  1.00  0.00           O
ATOM   3944  N   ILE A 830      35.340  37.170  71.170  1.00  0.00           N
ATOM   3945  HN  ILE A 830      35.540  37.200  72.150  1.00  0.00           H
ATOM   3946  CA  ILE A 830      34.080  37.610  70.750  1.00  0.00           C
ATOM   3947  HA  ILE A 830      34.160  38.240  69.880  1.00  0.00           H
ATOM   3948  CB  ILE A 830      33.060  36.420  70.440  1.00  0.00           C
ATOM   3949  HB  ILE A 830      33.700  35.820  69.750  1.00  0.00           H
ATOM   3950  CG2 ILE A 830      32.720  35.580  71.770  1.00  0.00           C
ATOM   3951 HG21 ILE A 830      32.160  36.220  72.490  1.00  0.00           H
ATOM   3952 HG22 ILE A 830      33.600  35.250  72.360  1.00  0.00           H
ATOM   3953 HG23 ILE A 830      32.090  34.690  71.530  1.00  0.00           H
ATOM   3954  CG1 ILE A 830      31.770  36.920  69.710  1.00  0.00           C
ATOM   3955 HG11 ILE A 830      32.100  37.530  68.850  1.00  0.00           H
ATOM   3956 HG12 ILE A 830      31.180  37.520  70.440  1.00  0.00           H
ATOM   3957  CD  ILE A 830      30.890  35.770  69.120  1.00  0.00           C
ATOM   3958  HD1 ILE A 830      31.580  35.010  68.720  1.00  0.00           H
ATOM   3959  HD2 ILE A 830      30.380  36.210  68.240  1.00  0.00           H
ATOM   3960  HD3 ILE A 830      30.150  35.350  69.840  1.00  0.00           H
ATOM   3961  C   ILE A 830      33.540  38.540  71.810  1.00  0.00           C
ATOM   3962  O   ILE A 830      32.670  39.350  71.530  1.00  0.00           O
ATOM   3963  N   ILE A 831      33.980  38.420  73.040  1.00  0.00           N
ATOM   3964  HN  ILE A 831      34.600  37.700  73.360  1.00  0.00           H
ATOM   3965  CA  ILE A 831      33.550  39.360  74.150  1.00  0.00           C
ATOM   3966  HA  ILE A 831      32.470  39.320  74.130  1.00  0.00           H
ATOM   3967  CB  ILE A 831      34.090  38.970  75.500  1.00  0.00           C
ATOM   3968  HB  ILE A 831      33.700  37.930  75.650  1.00  0.00           H
ATOM   3969  CG2 ILE A 831      35.620  38.980  75.760  1.00  0.00           C
ATOM   3970 HG21 ILE A 831      36.110  39.960  75.560  1.00  0.00           H
ATOM   3971 HG22 ILE A 831      36.190  38.260  75.130  1.00  0.00           H
ATOM   3972 HG23 ILE A 831      35.830  38.710  76.810  1.00  0.00           H
ATOM   3973  CG1 ILE A 831      33.510  39.890  76.620  1.00  0.00           C
ATOM   3974 HG11 ILE A 831      33.880  40.940  76.560  1.00  0.00           H
ATOM   3975 HG12 ILE A 831      34.120  39.650  77.530  1.00  0.00           H
ATOM   3976  CD  ILE A 831      32.030  39.810  77.030  1.00  0.00           C
ATOM   3977  HD1 ILE A 831      31.730  40.640  77.700  1.00  0.00           H
ATOM   3978  HD2 ILE A 831      32.010  38.820  77.550  1.00  0.00           H
ATOM   3979  HD3 ILE A 831      31.320  39.750  76.180  1.00  0.00           H
ATOM   3980  C   ILE A 831      33.780  40.820  73.890  1.00  0.00           C
ATOM   3981  O   ILE A 831      34.900  41.320  73.950  1.00  0.00           O
ATOM   3982  N   SER A 832      32.820  41.690  73.590  1.00  0.00           N
ATOM   3983  HN  SER A 832      31.960  41.210  73.450  1.00  0.00           H
ATOM   3984  CA  SER A 832      32.880  43.120  73.450  1.00  0.00           C
ATOM   3985  HA  SER A 832      33.330  43.580  74.310  1.00  0.00           H
ATOM   3986  CB  SER A 832      33.640  43.540  72.160  1.00  0.00           C
ATOM   3987  HB1 SER A 832      32.970  43.510  71.270  1.00  0.00           H
ATOM   3988  HB2 SER A 832      34.440  42.790  71.990  1.00  0.00           H
ATOM   3989  OG  SER A 832      34.230  44.800  72.190  1.00  0.00           O
ATOM   3990  HG1 SER A 832      34.190  45.060  71.260  1.00  0.00           H
ATOM   3991  C   SER A 832      31.440  43.580  73.490  1.00  0.00           C
ATOM   3992  O   SER A 832      30.760  43.650  72.420  1.00  0.00           O
ATOM   3993  N   PRO A 833      30.900  43.850  74.650  1.00  0.00           N
ATOM   3994  CD  PRO A 833      31.390  43.330  75.990  1.00  0.00           C
ATOM   3995  HD1 PRO A 833      32.240  44.000  76.240  1.00  0.00           H
ATOM   3996  HD2 PRO A 833      31.900  42.350  75.850  1.00  0.00           H
ATOM   3997  CA  PRO A 833      29.500  44.210  74.830  1.00  0.00           C
ATOM   3998  HA  PRO A 833      28.840  43.390  74.570  1.00  0.00           H
ATOM   3999  CB  PRO A 833      29.490  44.580  76.300  1.00  0.00           C
ATOM   4000  HB1 PRO A 833      28.480  44.800  76.720  1.00  0.00           H
ATOM   4001  HB2 PRO A 833      30.080  45.500  76.460  1.00  0.00           H
ATOM   4002  CG  PRO A 833      30.220  43.450  76.930  1.00  0.00           C
ATOM   4003  HG1 PRO A 833      30.280  43.770  77.990  1.00  0.00           H
ATOM   4004  HG2 PRO A 833      29.720  42.450  76.900  1.00  0.00           H
ATOM   4005  C   PRO A 833      28.900  45.360  73.940  1.00  0.00           C
ATOM   4006  O   PRO A 833      29.490  46.330  73.590  1.00  0.00           O
ATOM   4007  N   LEU A 834      27.630  45.200  73.650  1.00  0.00           N
ATOM   4008  HN  LEU A 834      27.070  44.490  74.070  1.00  0.00           H
ATOM   4009  CA  LEU A 834      26.990  46.130  72.750  1.00  0.00           C
ATOM   4010  HA  LEU A 834      27.760  46.450  72.050  1.00  0.00           H
ATOM   4011  CB  LEU A 834      25.880  45.300  72.050  1.00  0.00           C
ATOM   4012  HB1 LEU A 834      25.160  45.960  71.510  1.00  0.00           H
ATOM   4013  HB2 LEU A 834      25.310  44.790  72.860  1.00  0.00           H
ATOM   4014  CG  LEU A 834      26.540  44.300  71.060  1.00  0.00           C
ATOM   4015  HG  LEU A 834      27.420  43.810  71.520  1.00  0.00           H
ATOM   4016  CD1 LEU A 834      25.590  43.210  70.670  1.00  0.00           C
ATOM   4017 HD11 LEU A 834      25.210  42.650  71.550  1.00  0.00           H
ATOM   4018 HD12 LEU A 834      26.000  42.480  69.940  1.00  0.00           H
ATOM   4019 HD13 LEU A 834      24.690  43.680  70.230  1.00  0.00           H
ATOM   4020  CD2 LEU A 834      27.040  45.000  69.810  1.00  0.00           C
ATOM   4021 HD21 LEU A 834      26.200  45.280  69.130  1.00  0.00           H
ATOM   4022 HD22 LEU A 834      27.670  44.390  69.130  1.00  0.00           H
ATOM   4023 HD23 LEU A 834      27.520  45.950  70.130  1.00  0.00           H
ATOM   4024  C   LEU A 834      26.370  47.320  73.360  1.00  0.00           C
ATOM   4025  O   LEU A 834      26.090  48.300  72.730  1.00  0.00           O
ATOM   4026  N   GLY A 835      26.160  47.340  74.710  1.00  0.00           N
ATOM   4027  HN  GLY A 835      26.410  46.560  75.270  1.00  0.00           H
ATOM   4028  CA  GLY A 835      25.320  48.350  75.330  1.00  0.00           C
ATOM   4029  HA1 GLY A 835      24.710  47.890  76.090  1.00  0.00           H
ATOM   4030  HA2 GLY A 835      24.730  48.920  74.600  1.00  0.00           H
ATOM   4031  C   GLY A 835      26.120  49.410  76.100  1.00  0.00           C
ATOM   4032  O   GLY A 835      25.560  50.300  76.720  1.00  0.00           O
ATOM   4033  N   ASP A 836      27.470  49.270  76.010  1.00  0.00           N
ATOM   4034  HN  ASP A 836      27.830  48.450  75.610  1.00  0.00           H
ATOM   4035  CA  ASP A 836      28.460  50.140  76.610  1.00  0.00           C
ATOM   4036  HA  ASP A 836      28.490  50.020  77.690  1.00  0.00           H
ATOM   4037  CB  ASP A 836      29.950  49.760  76.170  1.00  0.00           C
ATOM   4038  HB1 ASP A 836      30.680  50.470  76.600  1.00  0.00           H
ATOM   4039  HB2 ASP A 836      29.890  49.920  75.070  1.00  0.00           H
ATOM   4040  CG  ASP A 836      30.430  48.390  76.590  1.00  0.00           C
ATOM   4041  OD1 ASP A 836      29.760  47.760  77.470  1.00  0.00           O
ATOM   4042  OD2 ASP A 836      31.510  48.030  76.120  1.00  0.00           O
ATOM   4043  C   ASP A 836      28.380  51.670  76.380  1.00  0.00           C
ATOM   4044  O   ASP A 836      28.460  52.440  77.340  1.00  0.00           O
ATOM   4045  N   ASN A 837      28.130  52.100  75.140  1.00  0.00           N
ATOM   4046  HN  ASN A 837      28.150  51.470  74.370  1.00  0.00           H
ATOM   4047  CA  ASN A 837      28.030  53.460  74.740  1.00  0.00           C
ATOM   4048  HA  ASN A 837      28.360  54.040  75.600  1.00  0.00           H
ATOM   4049  CB  ASN A 837      28.920  53.850  73.520  1.00  0.00           C
ATOM   4050  HB1 ASN A 837      29.010  54.960  73.450  1.00  0.00           H
ATOM   4051  HB2 ASN A 837      28.540  53.380  72.590  1.00  0.00           H
ATOM   4052  CG  ASN A 837      30.310  53.350  73.730  1.00  0.00           C
ATOM   4053  OD1 ASN A 837      30.900  53.590  74.810  1.00  0.00           O
ATOM   4054  ND2 ASN A 837      30.940  52.580  72.750  1.00  0.00           N
ATOM   4055 HD21 ASN A 837      31.880  52.330  72.970  1.00  0.00           H
ATOM   4056 HD22 ASN A 837      30.420  52.380  71.920  1.00  0.00           H
ATOM   4057  C   ASN A 837      26.610  53.810  74.360  1.00  0.00           C
ATOM   4058  O   ASN A 837      25.940  52.950  73.770  1.00  0.00           O
ATOM   4059  N   PRO A 838      26.100  55.000  74.730  1.00  0.00           N
ATOM   4060  CD  PRO A 838      26.780  55.990  75.620  1.00  0.00           C
ATOM   4061  HD1 PRO A 838      27.510  56.540  74.990  1.00  0.00           H
ATOM   4062  HD2 PRO A 838      27.220  55.540  76.530  1.00  0.00           H
ATOM   4063  CA  PRO A 838      24.770  55.400  74.420  1.00  0.00           C
ATOM   4064  HA  PRO A 838      24.150  54.690  74.940  1.00  0.00           H
ATOM   4065  CB  PRO A 838      24.790  56.910  74.900  1.00  0.00           C
ATOM   4066  HB1 PRO A 838      23.720  57.080  75.170  1.00  0.00           H
ATOM   4067  HB2 PRO A 838      25.190  57.650  74.160  1.00  0.00           H
ATOM   4068  CG  PRO A 838      25.560  56.870  76.160  1.00  0.00           C
ATOM   4069  HG1 PRO A 838      25.860  57.870  76.510  1.00  0.00           H
ATOM   4070  HG2 PRO A 838      24.900  56.370  76.910  1.00  0.00           H
ATOM   4071  C   PRO A 838      24.340  55.260  72.990  1.00  0.00           C
ATOM   4072  O   PRO A 838      25.130  55.220  72.080  1.00  0.00           O
ATOM   4073  N   TRP A 839      23.010  55.040  72.640  1.00  0.00           N
ATOM   4074  HN  TRP A 839      22.370  54.940  73.390  1.00  0.00           H
ATOM   4075  CA  TRP A 839      22.550  54.880  71.290  1.00  0.00           C
ATOM   4076  HA  TRP A 839      23.120  54.100  70.790  1.00  0.00           H
ATOM   4077  CB  TRP A 839      21.130  54.410  71.150  1.00  0.00           C
ATOM   4078  HB1 TRP A 839      20.980  54.000  70.140  1.00  0.00           H
ATOM   4079  HB2 TRP A 839      20.410  55.250  71.040  1.00  0.00           H
ATOM   4080  CG  TRP A 839      20.560  53.470  72.150  1.00  0.00           C
ATOM   4081  CD1 TRP A 839      19.480  53.730  72.940  1.00  0.00           C
ATOM   4082  HD1 TRP A 839      18.830  54.580  72.780  1.00  0.00           H
ATOM   4083  NE1 TRP A 839      19.230  52.530  73.680  1.00  0.00           N
ATOM   4084  HE1 TRP A 839      18.440  52.340  74.220  1.00  0.00           H
ATOM   4085  CE2 TRP A 839      20.210  51.560  73.350  1.00  0.00           C
ATOM   4086  CD2 TRP A 839      21.070  52.180  72.450  1.00  0.00           C
ATOM   4087  CE3 TRP A 839      22.190  51.450  72.020  1.00  0.00           C
ATOM   4088  HE3 TRP A 839      22.810  51.900  71.280  1.00  0.00           H
ATOM   4089  CZ3 TRP A 839      22.370  50.170  72.430  1.00  0.00           C
ATOM   4090  HZ3 TRP A 839      23.230  49.570  72.180  1.00  0.00           H
ATOM   4091  CZ2 TRP A 839      20.470  50.300  73.900  1.00  0.00           C
ATOM   4092  HZ2 TRP A 839      19.870  49.830  74.660  1.00  0.00           H
ATOM   4093  CH2 TRP A 839      21.580  49.550  73.440  1.00  0.00           C
ATOM   4094  HH2 TRP A 839      21.900  48.570  73.780  1.00  0.00           H
ATOM   4095  C   TRP A 839      22.830  56.160  70.540  1.00  0.00           C
ATOM   4096  O   TRP A 839      23.180  56.030  69.350  1.00  0.00           O
ATOM   4097  N   TRP A 840      22.700  57.410  71.110  1.00  0.00           N
ATOM   4098  HN  TRP A 840      22.240  57.570  71.980  1.00  0.00           H
ATOM   4099  CA  TRP A 840      23.010  58.650  70.320  1.00  0.00           C
ATOM   4100  HA  TRP A 840      22.460  58.620  69.390  1.00  0.00           H
ATOM   4101  CB  TRP A 840      22.740  60.030  70.990  1.00  0.00           C
ATOM   4102  HB1 TRP A 840      21.700  59.920  71.360  1.00  0.00           H
ATOM   4103  HB2 TRP A 840      22.820  60.770  70.170  1.00  0.00           H
ATOM   4104  CG  TRP A 840      23.620  60.410  72.130  1.00  0.00           C
ATOM   4105  CD1 TRP A 840      23.400  60.350  73.460  1.00  0.00           C
ATOM   4106  HD1 TRP A 840      22.450  60.010  73.860  1.00  0.00           H
ATOM   4107  NE1 TRP A 840      24.480  60.810  74.150  1.00  0.00           N
ATOM   4108  HE1 TRP A 840      24.450  60.910  75.120  1.00  0.00           H
ATOM   4109  CE2 TRP A 840      25.350  61.400  73.330  1.00  0.00           C
ATOM   4110  CD2 TRP A 840      24.800  61.240  72.040  1.00  0.00           C
ATOM   4111  CE3 TRP A 840      25.610  61.650  70.980  1.00  0.00           C
ATOM   4112  HE3 TRP A 840      25.450  61.410  69.940  1.00  0.00           H
ATOM   4113  CZ3 TRP A 840      26.910  62.120  71.230  1.00  0.00           C
ATOM   4114  HZ3 TRP A 840      27.640  62.350  70.460  1.00  0.00           H
ATOM   4115  CZ2 TRP A 840      26.570  61.960  73.630  1.00  0.00           C
ATOM   4116  HZ2 TRP A 840      26.920  62.050  74.630  1.00  0.00           H
ATOM   4117  CH2 TRP A 840      27.370  62.350  72.540  1.00  0.00           C
ATOM   4118  HH2 TRP A 840      28.350  62.800  72.620  1.00  0.00           H
ATOM   4119  C   TRP A 840      24.480  58.650  69.850  1.00  0.00           C
ATOM   4120  O   TRP A 840      24.810  59.010  68.700  1.00  0.00           O
ATOM   4121  N   THR A 841      25.420  58.090  70.700  1.00  0.00           N
ATOM   4122  HN  THR A 841      25.030  57.960  71.610  1.00  0.00           H
ATOM   4123  CA  THR A 841      26.840  57.840  70.370  1.00  0.00           C
ATOM   4124  HA  THR A 841      27.190  58.820  70.070  1.00  0.00           H
ATOM   4125  CB  THR A 841      27.600  57.440  71.660  1.00  0.00           C
ATOM   4126  HB  THR A 841      27.080  56.560  72.100  1.00  0.00           H
ATOM   4127  OG1 THR A 841      27.620  58.630  72.550  1.00  0.00           O
ATOM   4128  HG1 THR A 841      26.780  58.780  73.000  1.00  0.00           H
ATOM   4129  CG2 THR A 841      29.090  57.040  71.370  1.00  0.00           C
ATOM   4130 HG21 THR A 841      29.120  56.030  70.900  1.00  0.00           H
ATOM   4131 HG22 THR A 841      29.650  56.960  72.340  1.00  0.00           H
ATOM   4132 HG23 THR A 841      29.590  57.810  70.750  1.00  0.00           H
ATOM   4133  C   THR A 841      27.040  56.820  69.240  1.00  0.00           C
ATOM   4134  O   THR A 841      27.830  57.000  68.330  1.00  0.00           O
ATOM   4135  N   LEU A 842      26.230  55.730  69.280  1.00  0.00           N
ATOM   4136  HN  LEU A 842      25.560  55.490  69.970  1.00  0.00           H
ATOM   4137  CA  LEU A 842      26.240  54.750  68.240  1.00  0.00           C
ATOM   4138  HA  LEU A 842      27.290  54.580  68.040  1.00  0.00           H
ATOM   4139  CB  LEU A 842      25.610  53.360  68.620  1.00  0.00           C
ATOM   4140  HB1 LEU A 842      25.890  52.680  67.770  1.00  0.00           H
ATOM   4141  HB2 LEU A 842      24.510  53.440  68.710  1.00  0.00           H
ATOM   4142  CG  LEU A 842      26.260  52.570  69.760  1.00  0.00           C
ATOM   4143  HG  LEU A 842      25.800  53.110  70.620  1.00  0.00           H
ATOM   4144  CD1 LEU A 842      25.830  51.080  69.670  1.00  0.00           C
ATOM   4145 HD11 LEU A 842      24.730  50.990  69.680  1.00  0.00           H
ATOM   4146 HD12 LEU A 842      26.290  50.360  70.390  1.00  0.00           H
ATOM   4147 HD13 LEU A 842      25.950  50.720  68.640  1.00  0.00           H
ATOM   4148  CD2 LEU A 842      27.780  52.710  69.840  1.00  0.00           C
ATOM   4149 HD21 LEU A 842      28.210  52.030  70.600  1.00  0.00           H
ATOM   4150 HD22 LEU A 842      27.990  53.770  70.120  1.00  0.00           H
ATOM   4151 HD23 LEU A 842      28.310  52.500  68.890  1.00  0.00           H
ATOM   4152  C   LEU A 842      25.680  55.240  66.950  1.00  0.00           C
ATOM   4153  O   LEU A 842      26.220  54.940  65.940  1.00  0.00           O
ATOM   4154  N   LEU A 843      24.560  55.980  66.920  1.00  0.00           N
ATOM   4155  HN  LEU A 843      24.020  56.160  67.750  1.00  0.00           H
ATOM   4156  CA  LEU A 843      23.920  56.370  65.620  1.00  0.00           C
ATOM   4157  HA  LEU A 843      23.840  55.480  65.020  1.00  0.00           H
ATOM   4158  CB  LEU A 843      22.540  56.940  65.790  1.00  0.00           C
ATOM   4159  HB1 LEU A 843      22.070  57.080  64.800  1.00  0.00           H
ATOM   4160  HB2 LEU A 843      22.400  57.960  66.200  1.00  0.00           H
ATOM   4161  CG  LEU A 843      21.520  55.960  66.470  1.00  0.00           C
ATOM   4162  HG  LEU A 843      21.930  55.460  67.370  1.00  0.00           H
ATOM   4163  CD1 LEU A 843      20.230  56.680  66.690  1.00  0.00           C
ATOM   4164 HD11 LEU A 843      20.330  57.540  67.400  1.00  0.00           H
ATOM   4165 HD12 LEU A 843      19.590  55.940  67.220  1.00  0.00           H
ATOM   4166 HD13 LEU A 843      19.720  57.040  65.770  1.00  0.00           H
ATOM   4167  CD2 LEU A 843      21.210  54.710  65.530  1.00  0.00           C
ATOM   4168 HD21 LEU A 843      20.760  55.060  64.570  1.00  0.00           H
ATOM   4169 HD22 LEU A 843      20.630  53.890  66.000  1.00  0.00           H
ATOM   4170 HD23 LEU A 843      22.200  54.220  65.380  1.00  0.00           H
ATOM   4171  C   LEU A 843      24.780  57.360  64.850  1.00  0.00           C
ATOM   4172  O   LEU A 843      24.870  57.350  63.650  1.00  0.00           O
ATOM   4173  N   ILE A 844      25.520  58.230  65.620  1.00  0.00           N
ATOM   4174  HN  ILE A 844      25.510  58.030  66.590  1.00  0.00           H
ATOM   4175  CA  ILE A 844      26.250  59.340  64.940  1.00  0.00           C
ATOM   4176  HA  ILE A 844      25.700  59.710  64.080  1.00  0.00           H
ATOM   4177  CB  ILE A 844      26.380  60.620  65.820  1.00  0.00           C
ATOM   4178  HB  ILE A 844      25.410  60.790  66.320  1.00  0.00           H
ATOM   4179  CG2 ILE A 844      27.300  60.380  67.020  1.00  0.00           C
ATOM   4180 HG21 ILE A 844      27.030  59.490  67.620  1.00  0.00           H
ATOM   4181 HG22 ILE A 844      27.170  61.280  67.660  1.00  0.00           H
ATOM   4182 HG23 ILE A 844      28.390  60.390  66.830  1.00  0.00           H
ATOM   4183  CG1 ILE A 844      26.790  61.850  64.940  1.00  0.00           C
ATOM   4184 HG11 ILE A 844      27.730  61.690  64.360  1.00  0.00           H
ATOM   4185 HG12 ILE A 844      27.120  62.720  65.550  1.00  0.00           H
ATOM   4186  CD  ILE A 844      25.700  62.380  64.020  1.00  0.00           C
ATOM   4187  HD1 ILE A 844      26.050  63.320  63.550  1.00  0.00           H
ATOM   4188  HD2 ILE A 844      24.750  62.640  64.550  1.00  0.00           H
ATOM   4189  HD3 ILE A 844      25.590  61.760  63.100  1.00  0.00           H
ATOM   4190  C   ILE A 844      27.600  58.780  64.370  1.00  0.00           C
ATOM   4191  O   ILE A 844      28.410  59.410  63.750  1.00  0.00           O
ATOM   4192  N   ALA A 845      27.870  57.470  64.690  1.00  0.00           N
ATOM   4193  HN  ALA A 845      27.220  56.800  65.070  1.00  0.00           H
ATOM   4194  CA  ALA A 845      29.150  56.890  64.360  1.00  0.00           C
ATOM   4195  HA  ALA A 845      29.940  57.550  64.660  1.00  0.00           H
ATOM   4196  CB  ALA A 845      29.300  55.680  65.340  1.00  0.00           C
ATOM   4197  HB1 ALA A 845      29.020  55.890  66.390  1.00  0.00           H
ATOM   4198  HB2 ALA A 845      30.380  55.430  65.290  1.00  0.00           H
ATOM   4199  HB3 ALA A 845      28.670  54.850  64.980  1.00  0.00           H
ATOM   4200  C   ALA A 845      29.300  56.520  62.900  1.00  0.00           C
ATOM   4201  O   ALA A 845      30.390  56.120  62.410  1.00  0.00           O
ATOM   4202  N   ALA A 846      28.200  56.600  62.120  1.00  0.00           N
ATOM   4203  HN  ALA A 846      27.300  56.870  62.440  1.00  0.00           H
ATOM   4204  CA  ALA A 846      28.210  56.370  60.710  1.00  0.00           C
ATOM   4205  HA  ALA A 846      28.700  55.480  60.360  1.00  0.00           H
ATOM   4206  CB  ALA A 846      26.790  56.350  60.210  1.00  0.00           C
ATOM   4207  HB1 ALA A 846      26.220  55.560  60.740  1.00  0.00           H
ATOM   4208  HB2 ALA A 846      26.800  56.000  59.160  1.00  0.00           H
ATOM   4209  HB3 ALA A 846      26.210  57.290  60.260  1.00  0.00           H
ATOM   4210  C   ALA A 846      28.960  57.420  59.860  1.00  0.00           C
ATOM   4211  O   ALA A 846      29.590  57.020  58.840  1.00  0.00           O
ATOM   4212  N   ILE A 847      29.040  58.690  60.320  1.00  0.00           N
ATOM   4213  HN  ILE A 847      28.640  58.860  61.220  1.00  0.00           H
ATOM   4214  CA  ILE A 847      29.970  59.660  59.690  1.00  0.00           C
ATOM   4215  HA  ILE A 847      29.780  59.570  58.630  1.00  0.00           H
ATOM   4216  CB  ILE A 847      29.710  61.140  60.060  1.00  0.00           C
ATOM   4217  HB  ILE A 847      29.880  61.360  61.140  1.00  0.00           H
ATOM   4218  CG2 ILE A 847      30.630  62.150  59.410  1.00  0.00           C
ATOM   4219 HG21 ILE A 847      31.710  62.080  59.660  1.00  0.00           H
ATOM   4220 HG22 ILE A 847      30.380  63.200  59.710  1.00  0.00           H
ATOM   4221 HG23 ILE A 847      30.550  62.110  58.310  1.00  0.00           H
ATOM   4222  CG1 ILE A 847      28.230  61.630  59.900  1.00  0.00           C
ATOM   4223 HG11 ILE A 847      27.940  61.520  58.840  1.00  0.00           H
ATOM   4224 HG12 ILE A 847      28.220  62.740  60.020  1.00  0.00           H
ATOM   4225  CD  ILE A 847      27.180  61.050  60.910  1.00  0.00           C
ATOM   4226  HD1 ILE A 847      27.020  59.970  60.700  1.00  0.00           H
ATOM   4227  HD2 ILE A 847      26.220  61.590  61.050  1.00  0.00           H
ATOM   4228  HD3 ILE A 847      27.650  61.040  61.920  1.00  0.00           H
ATOM   4229  C   ILE A 847      31.490  59.340  59.770  1.00  0.00           C
ATOM   4230  O   ILE A 847      32.180  59.410  58.710  1.00  0.00           O
ATOM   4231  N   PRO A 848      31.960  58.830  60.920  1.00  0.00           N
ATOM   4232  CD  PRO A 848      31.570  59.400  62.170  1.00  0.00           C
ATOM   4233  HD1 PRO A 848      30.590  59.040  62.530  1.00  0.00           H
ATOM   4234  HD2 PRO A 848      31.500  60.510  62.130  1.00  0.00           H
ATOM   4235  CA  PRO A 848      33.230  58.270  61.000  1.00  0.00           C
ATOM   4236  HA  PRO A 848      33.910  59.040  60.650  1.00  0.00           H
ATOM   4237  CB  PRO A 848      33.500  57.970  62.420  1.00  0.00           C
ATOM   4238  HB1 PRO A 848      34.540  57.840  62.770  1.00  0.00           H
ATOM   4239  HB2 PRO A 848      33.100  57.000  62.750  1.00  0.00           H
ATOM   4240  CG  PRO A 848      32.620  58.990  63.200  1.00  0.00           C
ATOM   4241  HG1 PRO A 848      32.290  58.590  64.170  1.00  0.00           H
ATOM   4242  HG2 PRO A 848      33.280  59.870  63.340  1.00  0.00           H
ATOM   4243  C   PRO A 848      33.370  57.070  60.090  1.00  0.00           C
ATOM   4244  O   PRO A 848      34.400  57.080  59.380  1.00  0.00           O
ATOM   4245  N   ALA A 849      32.440  56.160  60.020  1.00  0.00           N
ATOM   4246  HN  ALA A 849      31.680  56.170  60.650  1.00  0.00           H
ATOM   4247  CA  ALA A 849      32.440  54.940  59.120  1.00  0.00           C
ATOM   4248  HA  ALA A 849      33.340  54.360  59.290  1.00  0.00           H
ATOM   4249  CB  ALA A 849      31.200  54.090  59.480  1.00  0.00           C
ATOM   4250  HB1 ALA A 849      30.350  54.780  59.310  1.00  0.00           H
ATOM   4251  HB2 ALA A 849      31.380  53.660  60.500  1.00  0.00           H
ATOM   4252  HB3 ALA A 849      31.180  53.320  58.690  1.00  0.00           H
ATOM   4253  C   ALA A 849      32.560  55.420  57.670  1.00  0.00           C
ATOM   4254  O   ALA A 849      33.440  54.940  56.990  1.00  0.00           O
ATOM   4255  N   LEU A 850      31.730  56.350  57.190  1.00  0.00           N
ATOM   4256  HN  LEU A 850      31.030  56.810  57.710  1.00  0.00           H
ATOM   4257  CA  LEU A 850      31.890  56.880  55.760  1.00  0.00           C
ATOM   4258  HA  LEU A 850      31.700  56.000  55.150  1.00  0.00           H
ATOM   4259  CB  LEU A 850      30.720  57.890  55.540  1.00  0.00           C
ATOM   4260  HB1 LEU A 850      30.670  58.600  56.390  1.00  0.00           H
ATOM   4261  HB2 LEU A 850      29.770  57.310  55.660  1.00  0.00           H
ATOM   4262  CG  LEU A 850      30.670  58.770  54.160  1.00  0.00           C
ATOM   4263  HG  LEU A 850      31.650  59.300  54.090  1.00  0.00           H
ATOM   4264  CD1 LEU A 850      30.600  57.860  52.880  1.00  0.00           C
ATOM   4265 HD11 LEU A 850      30.730  58.390  51.920  1.00  0.00           H
ATOM   4266 HD12 LEU A 850      29.640  57.330  53.050  1.00  0.00           H
ATOM   4267 HD13 LEU A 850      31.480  57.170  52.920  1.00  0.00           H
ATOM   4268  CD2 LEU A 850      29.530  59.770  54.080  1.00  0.00           C
ATOM   4269 HD21 LEU A 850      29.540  60.110  53.030  1.00  0.00           H
ATOM   4270 HD22 LEU A 850      29.660  60.600  54.800  1.00  0.00           H
ATOM   4271 HD23 LEU A 850      28.520  59.360  54.300  1.00  0.00           H
ATOM   4272  C   LEU A 850      33.220  57.510  55.380  1.00  0.00           C
ATOM   4273  O   LEU A 850      33.780  57.260  54.310  1.00  0.00           O
ATOM   4274  N   LEU A 851      33.750  58.330  56.310  1.00  0.00           N
ATOM   4275  HN  LEU A 851      33.250  58.610  57.130  1.00  0.00           H
ATOM   4276  CA  LEU A 851      35.070  58.760  56.200  1.00  0.00           C
ATOM   4277  HA  LEU A 851      35.050  59.340  55.290  1.00  0.00           H
ATOM   4278  CB  LEU A 851      35.520  59.770  57.230  1.00  0.00           C
ATOM   4279  HB1 LEU A 851      36.630  59.860  57.300  1.00  0.00           H
ATOM   4280  HB2 LEU A 851      35.290  59.310  58.210  1.00  0.00           H
ATOM   4281  CG  LEU A 851      34.800  61.170  57.270  1.00  0.00           C
ATOM   4282  HG  LEU A 851      33.710  61.020  57.470  1.00  0.00           H
ATOM   4283  CD1 LEU A 851      35.370  61.920  58.460  1.00  0.00           C
ATOM   4284 HD11 LEU A 851      34.620  62.690  58.740  1.00  0.00           H
ATOM   4285 HD12 LEU A 851      36.360  62.380  58.200  1.00  0.00           H
ATOM   4286 HD13 LEU A 851      35.460  61.320  59.390  1.00  0.00           H
ATOM   4287  CD2 LEU A 851      34.870  61.870  55.930  1.00  0.00           C
ATOM   4288 HD21 LEU A 851      34.150  62.710  55.830  1.00  0.00           H
ATOM   4289 HD22 LEU A 851      34.530  61.120  55.170  1.00  0.00           H
ATOM   4290 HD23 LEU A 851      35.860  62.290  55.670  1.00  0.00           H
ATOM   4291  C   LEU A 851      36.110  57.660  56.070  1.00  0.00           C
ATOM   4292  O   LEU A 851      36.970  57.710  55.160  1.00  0.00           O
ATOM   4293  N   CYS A 852      36.000  56.620  56.950  1.00  0.00           N
ATOM   4294  HN  CYS A 852      35.420  56.630  57.750  1.00  0.00           H
ATOM   4295  CA  CYS A 852      36.940  55.480  56.890  1.00  0.00           C
ATOM   4296  HA  CYS A 852      37.920  55.940  56.830  1.00  0.00           H
ATOM   4297  CB  CYS A 852      36.730  54.670  58.210  1.00  0.00           C
ATOM   4298  HB1 CYS A 852      35.730  54.190  58.310  1.00  0.00           H
ATOM   4299  HB2 CYS A 852      36.840  55.470  58.970  1.00  0.00           H
ATOM   4300  SG  CYS A 852      38.150  53.590  58.610  1.00  0.00           S
ATOM   4301  HG1 CYS A 852      37.900  52.780  57.590  1.00  0.00           H
ATOM   4302  C   CYS A 852      36.720  54.660  55.630  1.00  0.00           C
ATOM   4303  O   CYS A 852      37.700  54.250  55.010  1.00  0.00           O
ATOM   4304  N   THR A 853      35.450  54.490  55.160  1.00  0.00           N
ATOM   4305  HN  THR A 853      34.680  54.880  55.680  1.00  0.00           H
ATOM   4306  CA  THR A 853      34.970  53.720  53.960  1.00  0.00           C
ATOM   4307  HA  THR A 853      35.120  52.650  54.050  1.00  0.00           H
ATOM   4308  CB  THR A 853      33.490  53.820  53.620  1.00  0.00           C
ATOM   4309  HB  THR A 853      33.200  54.890  53.660  1.00  0.00           H
ATOM   4310  OG1 THR A 853      32.820  53.120  54.680  1.00  0.00           O
ATOM   4311  HG1 THR A 853      32.930  53.590  55.510  1.00  0.00           H
ATOM   4312  CG2 THR A 853      33.070  53.250  52.270  1.00  0.00           C
ATOM   4313 HG21 THR A 853      31.970  53.210  52.190  1.00  0.00           H
ATOM   4314 HG22 THR A 853      33.450  52.210  52.190  1.00  0.00           H
ATOM   4315 HG23 THR A 853      33.460  53.920  51.490  1.00  0.00           H
ATOM   4316  C   THR A 853      35.720  54.220  52.760  1.00  0.00           C
ATOM   4317  O   THR A 853      36.290  53.470  51.980  1.00  0.00           O
ATOM   4318  N   ILE A 854      35.800  55.560  52.660  1.00  0.00           N
ATOM   4319  HN  ILE A 854      35.220  56.160  53.200  1.00  0.00           H
ATOM   4320  CA  ILE A 854      36.430  56.320  51.520  1.00  0.00           C
ATOM   4321  HA  ILE A 854      36.120  55.870  50.580  1.00  0.00           H
ATOM   4322  CB  ILE A 854      36.170  57.810  51.610  1.00  0.00           C
ATOM   4323  HB  ILE A 854      36.350  58.160  52.660  1.00  0.00           H
ATOM   4324  CG2 ILE A 854      37.180  58.530  50.680  1.00  0.00           C
ATOM   4325 HG21 ILE A 854      38.170  58.660  51.150  1.00  0.00           H
ATOM   4326 HG22 ILE A 854      36.690  59.490  50.420  1.00  0.00           H
ATOM   4327 HG23 ILE A 854      37.270  57.990  49.720  1.00  0.00           H
ATOM   4328  CG1 ILE A 854      34.680  58.110  51.230  1.00  0.00           C
ATOM   4329 HG11 ILE A 854      34.030  57.400  51.800  1.00  0.00           H
ATOM   4330 HG12 ILE A 854      34.510  57.860  50.180  1.00  0.00           H
ATOM   4331  CD  ILE A 854      34.180  59.480  51.690  1.00  0.00           C
ATOM   4332  HD1 ILE A 854      34.240  59.640  52.780  1.00  0.00           H
ATOM   4333  HD2 ILE A 854      33.160  59.480  51.230  1.00  0.00           H
ATOM   4334  HD3 ILE A 854      34.860  60.250  51.260  1.00  0.00           H
ATOM   4335  C   ILE A 854      37.900  56.040  51.540  1.00  0.00           C
ATOM   4336  O   ILE A 854      38.460  55.680  50.470  1.00  0.00           O
ATOM   4337  N   LEU A 855      38.620  56.210  52.640  1.00  0.00           N
ATOM   4338  HN  LEU A 855      38.120  56.450  53.470  1.00  0.00           H
ATOM   4339  CA  LEU A 855      40.110  56.020  52.640  1.00  0.00           C
ATOM   4340  HA  LEU A 855      40.540  56.600  51.830  1.00  0.00           H
ATOM   4341  CB  LEU A 855      40.910  56.610  53.980  1.00  0.00           C
ATOM   4342  HB1 LEU A 855      41.890  56.090  54.110  1.00  0.00           H
ATOM   4343  HB2 LEU A 855      40.270  56.540  54.880  1.00  0.00           H
ATOM   4344  CG  LEU A 855      41.240  58.110  53.810  1.00  0.00           C
ATOM   4345  HG  LEU A 855      40.430  58.580  53.200  1.00  0.00           H
ATOM   4346  CD1 LEU A 855      41.400  58.900  55.160  1.00  0.00           C
ATOM   4347 HD11 LEU A 855      41.710  59.950  54.910  1.00  0.00           H
ATOM   4348 HD12 LEU A 855      42.170  58.430  55.810  1.00  0.00           H
ATOM   4349 HD13 LEU A 855      40.450  59.070  55.710  1.00  0.00           H
ATOM   4350  CD2 LEU A 855      42.500  58.290  52.930  1.00  0.00           C
ATOM   4351 HD21 LEU A 855      42.110  58.050  51.920  1.00  0.00           H
ATOM   4352 HD22 LEU A 855      43.400  57.710  53.230  1.00  0.00           H
ATOM   4353 HD23 LEU A 855      42.710  59.380  52.890  1.00  0.00           H
ATOM   4354  C   LEU A 855      40.410  54.560  52.390  1.00  0.00           C
ATOM   4355  O   LEU A 855      41.370  54.320  51.650  1.00  0.00           O
ATOM   4356  N   ILE A 856      39.730  53.570  53.050  1.00  0.00           N
ATOM   4357  HN  ILE A 856      39.140  53.780  53.830  1.00  0.00           H
ATOM   4358  CA  ILE A 856      39.990  52.130  52.840  1.00  0.00           C
ATOM   4359  HA  ILE A 856      41.020  51.920  53.070  1.00  0.00           H
ATOM   4360  CB  ILE A 856      39.170  51.250  53.780  1.00  0.00           C
ATOM   4361  HB  ILE A 856      38.140  51.650  53.910  1.00  0.00           H
ATOM   4362  CG2 ILE A 856      39.060  49.790  53.240  1.00  0.00           C
ATOM   4363 HG21 ILE A 856      40.050  49.300  53.180  1.00  0.00           H
ATOM   4364 HG22 ILE A 856      38.510  49.680  52.280  1.00  0.00           H
ATOM   4365 HG23 ILE A 856      38.450  49.170  53.920  1.00  0.00           H
ATOM   4366  CG1 ILE A 856      40.000  51.220  55.120  1.00  0.00           C
ATOM   4367 HG11 ILE A 856      40.150  52.280  55.450  1.00  0.00           H
ATOM   4368 HG12 ILE A 856      41.020  50.790  55.090  1.00  0.00           H
ATOM   4369  CD  ILE A 856      39.200  50.560  56.290  1.00  0.00           C
ATOM   4370  HD1 ILE A 856      39.580  49.510  56.330  1.00  0.00           H
ATOM   4371  HD2 ILE A 856      38.110  50.430  56.160  1.00  0.00           H
ATOM   4372  HD3 ILE A 856      39.450  51.060  57.250  1.00  0.00           H
ATOM   4373  C   ILE A 856      39.670  51.750  51.390  1.00  0.00           C
ATOM   4374  O   ILE A 856      40.520  51.070  50.820  1.00  0.00           O
ATOM   4375  N   PHE A 857      38.620  52.170  50.720  1.00  0.00           N
ATOM   4376  HN  PHE A 857      38.000  52.790  51.210  1.00  0.00           H
ATOM   4377  CA  PHE A 857      38.370  52.020  49.300  1.00  0.00           C
ATOM   4378  HA  PHE A 857      38.240  50.970  49.080  1.00  0.00           H
ATOM   4379  CB  PHE A 857      37.080  52.830  48.870  1.00  0.00           C
ATOM   4380  HB1 PHE A 857      37.240  53.930  48.930  1.00  0.00           H
ATOM   4381  HB2 PHE A 857      36.200  52.550  49.490  1.00  0.00           H
ATOM   4382  CG  PHE A 857      36.710  52.520  47.410  1.00  0.00           C
ATOM   4383  CD1 PHE A 857      36.160  51.330  47.020  1.00  0.00           C
ATOM   4384  HD1 PHE A 857      35.740  50.600  47.680  1.00  0.00           H
ATOM   4385  CE1 PHE A 857      35.990  50.960  45.670  1.00  0.00           C
ATOM   4386  HE1 PHE A 857      35.710  49.970  45.330  1.00  0.00           H
ATOM   4387  CZ  PHE A 857      36.430  51.820  44.680  1.00  0.00           C
ATOM   4388  HZ  PHE A 857      36.370  51.510  43.640  1.00  0.00           H
ATOM   4389  CD2 PHE A 857      37.170  53.410  46.410  1.00  0.00           C
ATOM   4390  HD2 PHE A 857      37.880  54.200  46.580  1.00  0.00           H
ATOM   4391  CE2 PHE A 857      36.990  53.030  45.050  1.00  0.00           C
ATOM   4392  HE2 PHE A 857      37.370  53.730  44.310  1.00  0.00           H
ATOM   4393  C   PHE A 857      39.500  52.500  48.450  1.00  0.00           C
ATOM   4394  O   PHE A 857      40.030  51.780  47.590  1.00  0.00           O
ATOM   4395  N   MET A 858      40.000  53.710  48.850  1.00  0.00           N
ATOM   4396  HN  MET A 858      39.710  54.080  49.720  1.00  0.00           H
ATOM   4397  CA  MET A 858      41.110  54.390  48.140  1.00  0.00           C
ATOM   4398  HA  MET A 858      40.840  54.340  47.100  1.00  0.00           H
ATOM   4399  CB  MET A 858      41.080  55.930  48.450  1.00  0.00           C
ATOM   4400  HB1 MET A 858      41.970  56.430  48.040  1.00  0.00           H
ATOM   4401  HB2 MET A 858      41.050  56.090  49.550  1.00  0.00           H
ATOM   4402  CG  MET A 858      39.860  56.730  47.810  1.00  0.00           C
ATOM   4403  HG1 MET A 858      38.950  56.150  48.070  1.00  0.00           H
ATOM   4404  HG2 MET A 858      39.870  56.710  46.700  1.00  0.00           H
ATOM   4405  SD  MET A 858      39.730  58.570  48.240  1.00  0.00           S
ATOM   4406  CE  MET A 858      39.700  59.320  46.560  1.00  0.00           C
ATOM   4407  HE1 MET A 858      38.790  58.910  46.040  1.00  0.00           H
ATOM   4408  HE2 MET A 858      40.640  59.130  46.010  1.00  0.00           H
ATOM   4409  HE3 MET A 858      39.590  60.420  46.550  1.00  0.00           H
ATOM   4410  C   MET A 858      42.450  53.710  48.180  1.00  0.00           C
ATOM   4411  O   MET A 858      43.100  53.450  47.180  1.00  0.00           O
ATOM   4412  N   ASP A 859      42.810  53.330  49.430  1.00  0.00           N
ATOM   4413  HN  ASP A 859      42.180  53.440  50.190  1.00  0.00           H
ATOM   4414  CA  ASP A 859      43.950  52.520  49.830  1.00  0.00           C
ATOM   4415  HA  ASP A 859      44.790  53.080  49.450  1.00  0.00           H
ATOM   4416  CB  ASP A 859      43.890  52.310  51.330  1.00  0.00           C
ATOM   4417  HB1 ASP A 859      43.190  51.530  51.700  1.00  0.00           H
ATOM   4418  HB2 ASP A 859      43.640  53.270  51.830  1.00  0.00           H
ATOM   4419  CG  ASP A 859      45.240  52.050  51.970  1.00  0.00           C
ATOM   4420  OD1 ASP A 859      46.250  52.710  51.660  1.00  0.00           O
ATOM   4421  OD2 ASP A 859      45.330  51.250  52.900  1.00  0.00           O
ATOM   4422  C   ASP A 859      43.940  51.170  49.190  1.00  0.00           C
ATOM   4423  O   ASP A 859      44.950  50.760  48.610  1.00  0.00           O
ATOM   4424  N   GLN A 860      42.810  50.410  49.340  1.00  0.00           N
ATOM   4425  HN  GLN A 860      42.000  50.850  49.740  1.00  0.00           H
ATOM   4426  CA  GLN A 860      42.440  49.090  48.740  1.00  0.00           C
ATOM   4427  HA  GLN A 860      43.150  48.360  49.140  1.00  0.00           H
ATOM   4428  CB  GLN A 860      41.020  48.620  49.160  1.00  0.00           C
ATOM   4429  HB1 GLN A 860      40.240  49.370  48.910  1.00  0.00           H
ATOM   4430  HB2 GLN A 860      41.010  48.510  50.260  1.00  0.00           H
ATOM   4431  CG  GLN A 860      40.660  47.160  48.540  1.00  0.00           C
ATOM   4432  HG1 GLN A 860      40.520  47.250  47.440  1.00  0.00           H
ATOM   4433  HG2 GLN A 860      39.800  46.770  49.110  1.00  0.00           H
ATOM   4434  CD  GLN A 860      41.850  46.150  48.780  1.00  0.00           C
ATOM   4435  OE1 GLN A 860      42.420  46.100  49.920  1.00  0.00           O
ATOM   4436  NE2 GLN A 860      42.200  45.370  47.740  1.00  0.00           N
ATOM   4437 HE21 GLN A 860      41.990  45.650  46.800  1.00  0.00           H
ATOM   4438 HE22 GLN A 860      42.670  44.530  47.970  1.00  0.00           H
ATOM   4439  C   GLN A 860      42.600  48.980  47.240  1.00  0.00           C
ATOM   4440  O   GLN A 860      43.160  48.050  46.630  1.00  0.00           O
ATOM   4441  N   GLN A 861      42.060  49.950  46.600  1.00  0.00           N
ATOM   4442  HN  GLN A 861      41.550  50.730  46.960  1.00  0.00           H
ATOM   4443  CA  GLN A 861      42.090  50.090  45.160  1.00  0.00           C
ATOM   4444  HA  GLN A 861      42.180  49.160  44.640  1.00  0.00           H
ATOM   4445  CB  GLN A 861      40.740  50.670  44.630  1.00  0.00           C
ATOM   4446  HB1 GLN A 861      40.950  51.190  43.680  1.00  0.00           H
ATOM   4447  HB2 GLN A 861      40.410  51.490  45.310  1.00  0.00           H
ATOM   4448  CG  GLN A 861      39.520  49.750  44.560  1.00  0.00           C
ATOM   4449  HG1 GLN A 861      38.710  50.130  43.900  1.00  0.00           H
ATOM   4450  HG2 GLN A 861      39.130  49.690  45.600  1.00  0.00           H
ATOM   4451  CD  GLN A 861      39.840  48.310  44.110  1.00  0.00           C
ATOM   4452  OE1 GLN A 861      39.870  47.330  44.890  1.00  0.00           O
ATOM   4453  NE2 GLN A 861      40.010  48.130  42.750  1.00  0.00           N
ATOM   4454 HE21 GLN A 861      40.060  47.180  42.430  1.00  0.00           H
ATOM   4455 HE22 GLN A 861      39.820  48.850  42.090  1.00  0.00           H
ATOM   4456  C   GLN A 861      43.320  50.770  44.550  1.00  0.00           C
ATOM   4457  O   GLN A 861      43.600  50.500  43.410  1.00  0.00           O
ATOM   4458  N   ILE A 862      44.110  51.640  45.290  1.00  0.00           N
ATOM   4459  HN  ILE A 862      43.900  51.950  46.200  1.00  0.00           H
ATOM   4460  CA  ILE A 862      45.340  52.030  44.660  1.00  0.00           C
ATOM   4461  HA  ILE A 862      45.180  52.180  43.610  1.00  0.00           H
ATOM   4462  CB  ILE A 862      45.780  53.400  45.260  1.00  0.00           C
ATOM   4463  HB  ILE A 862      45.780  53.400  46.370  1.00  0.00           H
ATOM   4464  CG2 ILE A 862      47.310  53.690  45.000  1.00  0.00           C
ATOM   4465 HG21 ILE A 862      47.520  53.610  43.910  1.00  0.00           H
ATOM   4466 HG22 ILE A 862      47.890  52.920  45.540  1.00  0.00           H
ATOM   4467 HG23 ILE A 862      47.610  54.710  45.330  1.00  0.00           H
ATOM   4468  CG1 ILE A 862      44.730  54.450  44.820  1.00  0.00           C
ATOM   4469 HG11 ILE A 862      44.750  55.220  45.620  1.00  0.00           H
ATOM   4470 HG12 ILE A 862      43.730  53.980  44.710  1.00  0.00           H
ATOM   4471  CD  ILE A 862      45.060  55.130  43.540  1.00  0.00           C
ATOM   4472  HD1 ILE A 862      44.210  55.750  43.200  1.00  0.00           H
ATOM   4473  HD2 ILE A 862      45.130  54.410  42.700  1.00  0.00           H
ATOM   4474  HD3 ILE A 862      46.020  55.660  43.690  1.00  0.00           H
ATOM   4475  C   ILE A 862      46.350  50.900  44.720  1.00  0.00           C
ATOM   4476  O   ILE A 862      47.060  50.620  43.750  1.00  0.00           O
ATOM   4477  N   THR A 863      46.370  50.100  45.810  1.00  0.00           N
ATOM   4478  HN  THR A 863      45.930  50.370  46.670  1.00  0.00           H
ATOM   4479  CA  THR A 863      46.930  48.730  45.690  1.00  0.00           C
ATOM   4480  HA  THR A 863      47.950  48.970  45.390  1.00  0.00           H
ATOM   4481  CB  THR A 863      47.000  47.920  46.980  1.00  0.00           C
ATOM   4482  HB  THR A 863      45.960  47.820  47.360  1.00  0.00           H
ATOM   4483  OG1 THR A 863      47.800  48.520  47.990  1.00  0.00           O
ATOM   4484  HG1 THR A 863      47.430  48.310  48.840  1.00  0.00           H
ATOM   4485  CG2 THR A 863      47.630  46.560  46.750  1.00  0.00           C
ATOM   4486 HG21 THR A 863      47.930  46.100  47.710  1.00  0.00           H
ATOM   4487 HG22 THR A 863      48.530  46.640  46.100  1.00  0.00           H
ATOM   4488 HG23 THR A 863      46.910  45.800  46.360  1.00  0.00           H
ATOM   4489  C   THR A 863      46.330  47.890  44.590  1.00  0.00           C
ATOM   4490  O   THR A 863      47.090  47.280  43.830  1.00  0.00           O
ATOM   4491  N   ALA A 864      45.000  47.640  44.430  1.00  0.00           N
ATOM   4492  HN  ALA A 864      44.400  48.000  45.140  1.00  0.00           H
ATOM   4493  CA  ALA A 864      44.560  46.810  43.300  1.00  0.00           C
ATOM   4494  HA  ALA A 864      45.060  45.850  43.400  1.00  0.00           H
ATOM   4495  CB  ALA A 864      43.030  46.570  43.270  1.00  0.00           C
ATOM   4496  HB1 ALA A 864      42.370  47.460  43.310  1.00  0.00           H
ATOM   4497  HB2 ALA A 864      42.720  45.930  44.110  1.00  0.00           H
ATOM   4498  HB3 ALA A 864      42.700  46.070  42.320  1.00  0.00           H
ATOM   4499  C   ALA A 864      45.050  47.260  41.960  1.00  0.00           C
ATOM   4500  O   ALA A 864      45.780  46.630  41.220  1.00  0.00           O
ATOM   4501  N   VAL A 865      44.840  48.610  41.670  1.00  0.00           N
ATOM   4502  HN  VAL A 865      44.630  49.240  42.420  1.00  0.00           H
ATOM   4503  CA  VAL A 865      45.360  49.250  40.420  1.00  0.00           C
ATOM   4504  HA  VAL A 865      44.940  48.680  39.600  1.00  0.00           H
ATOM   4505  CB  VAL A 865      44.700  50.670  40.120  1.00  0.00           C
ATOM   4506  HB  VAL A 865      43.660  50.710  40.460  1.00  0.00           H
ATOM   4507  CG1 VAL A 865      45.340  51.860  40.900  1.00  0.00           C
ATOM   4508 HG11 VAL A 865      46.010  52.430  40.210  1.00  0.00           H
ATOM   4509 HG12 VAL A 865      45.900  51.490  41.780  1.00  0.00           H
ATOM   4510 HG13 VAL A 865      44.540  52.550  41.250  1.00  0.00           H
ATOM   4511  CG2 VAL A 865      44.770  50.920  38.560  1.00  0.00           C
ATOM   4512 HG21 VAL A 865      45.820  51.140  38.260  1.00  0.00           H
ATOM   4513 HG22 VAL A 865      44.170  51.830  38.360  1.00  0.00           H
ATOM   4514 HG23 VAL A 865      44.390  50.040  37.990  1.00  0.00           H
ATOM   4515  C   VAL A 865      46.830  49.180  40.110  1.00  0.00           C
ATOM   4516  O   VAL A 865      47.240  48.900  38.970  1.00  0.00           O
ATOM   4517  N   ILE A 866      47.760  49.410  41.150  1.00  0.00           N
ATOM   4518  HN  ILE A 866      47.420  49.790  42.010  1.00  0.00           H
ATOM   4519  CA  ILE A 866      49.170  49.210  41.090  1.00  0.00           C
ATOM   4520  HA  ILE A 866      49.540  49.700  40.200  1.00  0.00           H
ATOM   4521  CB  ILE A 866      50.020  49.820  42.090  1.00  0.00           C
ATOM   4522  HB  ILE A 866      49.410  50.660  42.490  1.00  0.00           H
ATOM   4523  CG2 ILE A 866      50.300  48.840  43.290  1.00  0.00           C
ATOM   4524 HG21 ILE A 866      49.340  48.290  43.420  1.00  0.00           H
ATOM   4525 HG22 ILE A 866      50.650  49.270  44.260  1.00  0.00           H
ATOM   4526 HG23 ILE A 866      51.060  48.100  42.990  1.00  0.00           H
ATOM   4527  CG1 ILE A 866      51.310  50.470  41.560  1.00  0.00           C
ATOM   4528 HG11 ILE A 866      50.990  51.420  41.060  1.00  0.00           H
ATOM   4529 HG12 ILE A 866      51.860  49.830  40.820  1.00  0.00           H
ATOM   4530  CD  ILE A 866      52.290  50.970  42.630  1.00  0.00           C
ATOM   4531  HD1 ILE A 866      53.060  51.640  42.200  1.00  0.00           H
ATOM   4532  HD2 ILE A 866      52.790  50.110  43.130  1.00  0.00           H
ATOM   4533  HD3 ILE A 866      51.720  51.560  43.360  1.00  0.00           H
ATOM   4534  C   ILE A 866      49.530  47.760  40.840  1.00  0.00           C
ATOM   4535  O   ILE A 866      50.530  47.450  40.200  1.00  0.00           O
ATOM   4536  N   ILE A 867      48.810  46.760  41.350  1.00  0.00           N
ATOM   4537  HN  ILE A 867      48.080  47.040  41.960  1.00  0.00           H
ATOM   4538  CA  ILE A 867      49.010  45.410  40.970  1.00  0.00           C
ATOM   4539  HA  ILE A 867      50.050  45.210  40.750  1.00  0.00           H
ATOM   4540  CB  ILE A 867      48.450  44.550  42.070  1.00  0.00           C
ATOM   4541  HB  ILE A 867      47.380  44.810  42.160  1.00  0.00           H
ATOM   4542  CG2 ILE A 867      48.370  43.050  41.620  1.00  0.00           C
ATOM   4543 HG21 ILE A 867      48.310  42.470  42.570  1.00  0.00           H
ATOM   4544 HG22 ILE A 867      49.310  42.720  41.120  1.00  0.00           H
ATOM   4545 HG23 ILE A 867      47.520  42.870  40.950  1.00  0.00           H
ATOM   4546  CG1 ILE A 867      49.190  44.850  43.370  1.00  0.00           C
ATOM   4547 HG11 ILE A 867      48.830  44.080  44.080  1.00  0.00           H
ATOM   4548 HG12 ILE A 867      48.920  45.860  43.730  1.00  0.00           H
ATOM   4549  CD  ILE A 867      50.700  44.760  43.490  1.00  0.00           C
ATOM   4550  HD1 ILE A 867      51.180  45.030  44.460  1.00  0.00           H
ATOM   4551  HD2 ILE A 867      51.050  45.600  42.850  1.00  0.00           H
ATOM   4552  HD3 ILE A 867      51.130  43.780  43.200  1.00  0.00           H
ATOM   4553  C   ILE A 867      48.400  45.110  39.570  1.00  0.00           C
ATOM   4554  O   ILE A 867      48.810  44.230  38.800  1.00  0.00           O
ATOM   4555  N   ASN A 868      47.450  45.890  39.100  1.00  0.00           N
ATOM   4556  HN  ASN A 868      47.070  46.610  39.700  1.00  0.00           H
ATOM   4557  CA  ASN A 868      46.810  45.720  37.800  1.00  0.00           C
ATOM   4558  HA  ASN A 868      46.720  44.690  37.520  1.00  0.00           H
ATOM   4559  CB  ASN A 868      45.390  46.170  37.970  1.00  0.00           C
ATOM   4560  HB1 ASN A 868      45.230  47.270  37.880  1.00  0.00           H
ATOM   4561  HB2 ASN A 868      45.070  45.910  39.000  1.00  0.00           H
ATOM   4562  CG  ASN A 868      44.440  45.590  36.940  1.00  0.00           C
ATOM   4563  OD1 ASN A 868      44.580  44.570  36.240  1.00  0.00           O
ATOM   4564  ND2 ASN A 868      43.250  46.170  36.840  1.00  0.00           N
ATOM   4565 HD21 ASN A 868      42.990  46.820  37.540  1.00  0.00           H
ATOM   4566 HD22 ASN A 868      42.630  45.820  36.140  1.00  0.00           H
ATOM   4567  C   ASN A 868      47.420  46.590  36.700  1.00  0.00           C
ATOM   4568  O   ASN A 868      46.880  46.670  35.590  1.00  0.00           O
ATOM   4569  N   ARG A 869      48.580  47.170  36.890  1.00  0.00           N
ATOM   4570  HN  ARG A 869      48.760  47.440  37.830  1.00  0.00           H
ATOM   4571  CA  ARG A 869      49.390  47.790  35.900  1.00  0.00           C
ATOM   4572  HA  ARG A 869      48.860  48.680  35.580  1.00  0.00           H
ATOM   4573  CB  ARG A 869      50.720  48.150  36.450  1.00  0.00           C
ATOM   4574  HB1 ARG A 869      51.420  48.530  35.670  1.00  0.00           H
ATOM   4575  HB2 ARG A 869      51.380  47.390  36.910  1.00  0.00           H
ATOM   4576  CG  ARG A 869      50.760  49.270  37.510  1.00  0.00           C
ATOM   4577  HG1 ARG A 869      50.460  48.870  38.500  1.00  0.00           H
ATOM   4578  HG2 ARG A 869      50.070  50.120  37.310  1.00  0.00           H
ATOM   4579  CD  ARG A 869      52.110  49.870  37.690  1.00  0.00           C
ATOM   4580  HD1 ARG A 869      52.110  50.760  38.350  1.00  0.00           H
ATOM   4581  HD2 ARG A 869      52.470  50.300  36.740  1.00  0.00           H
ATOM   4582  NE  ARG A 869      53.020  48.810  38.270  1.00  0.00           N
ATOM   4583  HE  ARG A 869      52.610  47.940  38.550  1.00  0.00           H
ATOM   4584  CZ  ARG A 869      54.260  49.100  38.700  1.00  0.00           C
ATOM   4585  NH1 ARG A 869      54.860  50.280  38.550  1.00  0.00           N
ATOM   4586 HH11 ARG A 869      54.350  51.000  38.070  1.00  0.00           H
ATOM   4587 HH12 ARG A 869      55.850  50.230  38.700  1.00  0.00           H
ATOM   4588  NH2 ARG A 869      55.010  48.030  38.990  1.00  0.00           N
ATOM   4589 HH21 ARG A 869      54.570  47.140  39.040  1.00  0.00           H
ATOM   4590 HH22 ARG A 869      56.000  48.100  39.140  1.00  0.00           H
ATOM   4591  C   ARG A 869      49.640  46.920  34.640  1.00  0.00           C
ATOM   4592  O   ARG A 869      49.970  45.710  34.710  1.00  0.00           O
ATOM   4593  N   LYS A 870      49.640  47.520  33.410  1.00  0.00           N
ATOM   4594  HN  LYS A 870      49.240  48.430  33.320  1.00  0.00           H
ATOM   4595  CA  LYS A 870      49.970  46.750  32.250  1.00  0.00           C
ATOM   4596  HA  LYS A 870      49.270  45.920  32.250  1.00  0.00           H
ATOM   4597  CB  LYS A 870      49.900  47.480  30.910  1.00  0.00           C
ATOM   4598  HB1 LYS A 870      48.900  47.940  30.760  1.00  0.00           H
ATOM   4599  HB2 LYS A 870      50.050  46.900  29.990  1.00  0.00           H
ATOM   4600  CG  LYS A 870      50.880  48.690  30.720  1.00  0.00           C
ATOM   4601  HG1 LYS A 870      51.830  48.360  30.240  1.00  0.00           H
ATOM   4602  HG2 LYS A 870      51.170  49.210  31.670  1.00  0.00           H
ATOM   4603  CD  LYS A 870      50.370  49.780  29.790  1.00  0.00           C
ATOM   4604  HD1 LYS A 870      49.510  50.160  30.370  1.00  0.00           H
ATOM   4605  HD2 LYS A 870      49.960  49.280  28.880  1.00  0.00           H
ATOM   4606  CE  LYS A 870      51.430  50.800  29.410  1.00  0.00           C
ATOM   4607  HE1 LYS A 870      51.020  51.570  28.720  1.00  0.00           H
ATOM   4608  HE2 LYS A 870      52.280  50.230  28.950  1.00  0.00           H
ATOM   4609  NZ  LYS A 870      51.970  51.520  30.530  1.00  0.00           N
ATOM   4610  HZ1 LYS A 870      52.490  52.330  30.110  1.00  0.00           H
ATOM   4611  HZ2 LYS A 870      52.660  50.980  31.070  1.00  0.00           H
ATOM   4612  HZ3 LYS A 870      51.280  51.990  31.160  1.00  0.00           H
ATOM   4613  C   LYS A 870      51.400  46.200  32.280  1.00  0.00           C
ATOM   4614  O   LYS A 870      51.700  45.080  31.820  1.00  0.00           O
ATOM   4615  N   GLU A 871      52.250  46.970  33.040  1.00  0.00           N
ATOM   4616  HN  GLU A 871      51.960  47.850  33.390  1.00  0.00           H
ATOM   4617  CA  GLU A 871      53.650  46.710  33.190  1.00  0.00           C
ATOM   4618  HA  GLU A 871      54.150  46.810  32.230  1.00  0.00           H
ATOM   4619  CB  GLU A 871      54.180  47.740  34.270  1.00  0.00           C
ATOM   4620  HB1 GLU A 871      55.260  47.560  34.500  1.00  0.00           H
ATOM   4621  HB2 GLU A 871      53.610  47.420  35.160  1.00  0.00           H
ATOM   4622  CG  GLU A 871      53.950  49.210  33.960  1.00  0.00           C
ATOM   4623  HG1 GLU A 871      54.350  49.810  34.790  1.00  0.00           H
ATOM   4624  HG2 GLU A 871      52.920  49.620  33.810  1.00  0.00           H
ATOM   4625  CD  GLU A 871      54.730  49.560  32.660  1.00  0.00           C
ATOM   4626  OE1 GLU A 871      55.860  49.130  32.460  1.00  0.00           O
ATOM   4627  OE2 GLU A 871      54.090  50.370  31.910  1.00  0.00           O
ATOM   4628  C   GLU A 871      54.010  45.270  33.680  1.00  0.00           C
ATOM   4629  O   GLU A 871      54.980  44.610  33.320  1.00  0.00           O
ATOM   4630  N   HSD A 872      53.160  44.660  34.550  1.00  0.00           N
ATOM   4631  HN  HSD A 872      52.330  45.160  34.760  1.00  0.00           H
ATOM   4632  CA  HSD A 872      53.300  43.340  35.210  1.00  0.00           C
ATOM   4633  HA  HSD A 872      54.320  43.200  35.540  1.00  0.00           H
ATOM   4634  CB  HSD A 872      52.300  43.240  36.420  1.00  0.00           C
ATOM   4635  HB1 HSD A 872      52.270  42.190  36.720  1.00  0.00           H
ATOM   4636  HB2 HSD A 872      51.280  43.340  36.000  1.00  0.00           H
ATOM   4637  ND1 HSD A 872      51.810  44.190  38.660  1.00  0.00           N
ATOM   4638  HD1 HSD A 872      50.920  43.740  38.730  1.00  0.00           H
ATOM   4639  CG  HSD A 872      52.640  44.160  37.580  1.00  0.00           C
ATOM   4640  CE1 HSD A 872      52.320  45.170  39.500  1.00  0.00           C
ATOM   4641  HE1 HSD A 872      51.940  45.440  40.480  1.00  0.00           H
ATOM   4642  NE2 HSD A 872      53.430  45.730  39.010  1.00  0.00           N
ATOM   4643  CD2 HSD A 872      53.600  45.100  37.810  1.00  0.00           C
ATOM   4644  HD2 HSD A 872      54.350  45.370  37.070  1.00  0.00           H
ATOM   4645  C   HSD A 872      53.010  42.260  34.200  1.00  0.00           C
ATOM   4646  O   HSD A 872      53.330  41.060  34.470  1.00  0.00           O
ATOM   4647  N   LYS A 873      52.430  42.620  33.060  1.00  0.00           N
ATOM   4648  HN  LYS A 873      52.190  43.580  32.930  1.00  0.00           H
ATOM   4649  CA  LYS A 873      52.010  41.660  32.020  1.00  0.00           C
ATOM   4650  HA  LYS A 873      51.360  42.270  31.400  1.00  0.00           H
ATOM   4651  CB  LYS A 873      53.200  41.350  31.180  1.00  0.00           C
ATOM   4652  HB1 LYS A 873      53.070  40.570  30.400  1.00  0.00           H
ATOM   4653  HB2 LYS A 873      53.900  40.840  31.890  1.00  0.00           H
ATOM   4654  CG  LYS A 873      53.880  42.630  30.580  1.00  0.00           C
ATOM   4655  HG1 LYS A 873      54.890  42.390  30.180  1.00  0.00           H
ATOM   4656  HG2 LYS A 873      54.150  43.380  31.360  1.00  0.00           H
ATOM   4657  CD  LYS A 873      53.110  43.180  29.360  1.00  0.00           C
ATOM   4658  HD1 LYS A 873      52.170  43.670  29.710  1.00  0.00           H
ATOM   4659  HD2 LYS A 873      52.720  42.400  28.690  1.00  0.00           H
ATOM   4660  CE  LYS A 873      53.870  44.170  28.430  1.00  0.00           C
ATOM   4661  HE1 LYS A 873      54.430  45.030  28.870  1.00  0.00           H
ATOM   4662  HE2 LYS A 873      53.160  44.580  27.680  1.00  0.00           H
ATOM   4663  NZ  LYS A 873      54.840  43.390  27.630  1.00  0.00           N
ATOM   4664  HZ1 LYS A 873      55.370  43.910  26.880  1.00  0.00           H
ATOM   4665  HZ2 LYS A 873      54.330  42.650  27.120  1.00  0.00           H
ATOM   4666  HZ3 LYS A 873      55.610  42.960  28.180  1.00  0.00           H
ATOM   4667  C   LYS A 873      51.230  40.450  32.420  1.00  0.00           C
ATOM   4668  O   LYS A 873      51.460  39.350  31.900  1.00  0.00           O
ATOM   4669  N   LEU A 874      50.240  40.660  33.300  1.00  0.00           N
ATOM   4670  HN  LEU A 874      49.990  41.580  33.570  1.00  0.00           H
ATOM   4671  CA  LEU A 874      49.340  39.610  33.750  1.00  0.00           C
ATOM   4672  HA  LEU A 874      50.050  38.990  34.270  1.00  0.00           H
ATOM   4673  CB  LEU A 874      48.240  40.190  34.700  1.00  0.00           C
ATOM   4674  HB1 LEU A 874      47.820  39.240  35.120  1.00  0.00           H
ATOM   4675  HB2 LEU A 874      47.370  40.680  34.200  1.00  0.00           H
ATOM   4676  CG  LEU A 874      48.740  41.190  35.760  1.00  0.00           C
ATOM   4677  HG  LEU A 874      49.440  41.910  35.290  1.00  0.00           H
ATOM   4678  CD1 LEU A 874      47.580  42.020  36.330  1.00  0.00           C
ATOM   4679 HD11 LEU A 874      47.080  42.650  35.570  1.00  0.00           H
ATOM   4680 HD12 LEU A 874      48.000  42.610  37.180  1.00  0.00           H
ATOM   4681 HD13 LEU A 874      46.750  41.400  36.720  1.00  0.00           H
ATOM   4682  CD2 LEU A 874      49.460  40.510  36.880  1.00  0.00           C
ATOM   4683 HD21 LEU A 874      50.300  39.830  36.610  1.00  0.00           H
ATOM   4684 HD22 LEU A 874      48.710  39.820  37.320  1.00  0.00           H
ATOM   4685 HD23 LEU A 874      49.810  41.160  37.710  1.00  0.00           H
ATOM   4686  C   LEU A 874      48.640  38.850  32.600  1.00  0.00           C
ATOM   4687  O   LEU A 874      48.170  39.480  31.610  1.00  0.00           O
ATOM   4688  N   LYS A 875      48.610  37.500  32.710  1.00  0.00           N
ATOM   4689  HN  LYS A 875      48.950  37.010  33.510  1.00  0.00           H
ATOM   4690  CA  LYS A 875      47.970  36.640  31.680  1.00  0.00           C
ATOM   4691  HA  LYS A 875      47.730  37.210  30.780  1.00  0.00           H
ATOM   4692  CB  LYS A 875      49.020  35.450  31.460  1.00  0.00           C
ATOM   4693  HB1 LYS A 875      48.590  34.720  30.740  1.00  0.00           H
ATOM   4694  HB2 LYS A 875      49.020  34.830  32.380  1.00  0.00           H
ATOM   4695  CG  LYS A 875      50.410  35.950  31.010  1.00  0.00           C
ATOM   4696  HG1 LYS A 875      51.050  35.100  30.690  1.00  0.00           H
ATOM   4697  HG2 LYS A 875      51.060  36.440  31.770  1.00  0.00           H
ATOM   4698  CD  LYS A 875      50.250  36.870  29.820  1.00  0.00           C
ATOM   4699  HD1 LYS A 875      49.860  37.870  30.110  1.00  0.00           H
ATOM   4700  HD2 LYS A 875      49.530  36.430  29.100  1.00  0.00           H
ATOM   4701  CE  LYS A 875      51.600  37.170  29.120  1.00  0.00           C
ATOM   4702  HE1 LYS A 875      52.300  36.310  29.120  1.00  0.00           H
ATOM   4703  HE2 LYS A 875      52.250  37.920  29.630  1.00  0.00           H
ATOM   4704  NZ  LYS A 875      51.390  37.750  27.790  1.00  0.00           N
ATOM   4705  HZ1 LYS A 875      52.200  37.500  27.180  1.00  0.00           H
ATOM   4706  HZ2 LYS A 875      51.300  38.790  27.740  1.00  0.00           H
ATOM   4707  HZ3 LYS A 875      50.610  37.320  27.260  1.00  0.00           H
ATOM   4708  C   LYS A 875      46.680  35.990  32.340  1.00  0.00           C
ATOM   4709  O   LYS A 875      46.020  35.070  31.770  1.00  0.00           O
ATOM   4710  N   LYS A 876      46.270  36.450  33.510  1.00  0.00           N
ATOM   4711  HN  LYS A 876      46.910  37.050  34.000  1.00  0.00           H
ATOM   4712  CA  LYS A 876      45.080  36.030  34.240  1.00  0.00           C
ATOM   4713  HA  LYS A 876      44.440  35.450  33.590  1.00  0.00           H
ATOM   4714  CB  LYS A 876      45.420  35.020  35.370  1.00  0.00           C
ATOM   4715  HB1 LYS A 876      44.470  34.810  35.910  1.00  0.00           H
ATOM   4716  HB2 LYS A 876      46.170  35.380  36.100  1.00  0.00           H
ATOM   4717  CG  LYS A 876      45.950  33.670  34.740  1.00  0.00           C
ATOM   4718  HG1 LYS A 876      46.910  33.910  34.220  1.00  0.00           H
ATOM   4719  HG2 LYS A 876      45.170  33.320  34.030  1.00  0.00           H
ATOM   4720  CD  LYS A 876      46.110  32.630  35.780  1.00  0.00           C
ATOM   4721  HD1 LYS A 876      46.430  31.700  35.270  1.00  0.00           H
ATOM   4722  HD2 LYS A 876      45.210  32.350  36.380  1.00  0.00           H
ATOM   4723  CE  LYS A 876      47.280  33.030  36.760  1.00  0.00           C
ATOM   4724  HE1 LYS A 876      47.150  34.000  37.280  1.00  0.00           H
ATOM   4725  HE2 LYS A 876      48.240  32.980  36.180  1.00  0.00           H
ATOM   4726  NZ  LYS A 876      47.410  31.970  37.780  1.00  0.00           N
ATOM   4727  HZ1 LYS A 876      47.550  31.060  37.310  1.00  0.00           H
ATOM   4728  HZ2 LYS A 876      46.640  32.090  38.470  1.00  0.00           H
ATOM   4729  HZ3 LYS A 876      48.300  32.120  38.300  1.00  0.00           H
ATOM   4730  C   LYS A 876      44.470  37.270  34.880  1.00  0.00           C
ATOM   4731  O   LYS A 876      45.210  38.120  35.470  1.00  0.00           O
ATOM   4732  N   GLY A 877      43.110  37.390  34.780  1.00  0.00           N
ATOM   4733  HN  GLY A 877      42.690  36.730  34.160  1.00  0.00           H
ATOM   4734  CA  GLY A 877      42.350  38.530  35.190  1.00  0.00           C
ATOM   4735  HA1 GLY A 877      41.300  38.270  35.070  1.00  0.00           H
ATOM   4736  HA2 GLY A 877      42.780  39.450  34.830  1.00  0.00           H
ATOM   4737  C   GLY A 877      42.320  38.950  36.670  1.00  0.00           C
ATOM   4738  O   GLY A 877      42.770  38.170  37.440  1.00  0.00           O
ATOM   4739  N   ALA A 878      41.850  40.150  36.980  1.00  0.00           N
ATOM   4740  HN  ALA A 878      41.440  40.620  36.210  1.00  0.00           H
ATOM   4741  CA  ALA A 878      41.790  40.720  38.270  1.00  0.00           C
ATOM   4742  HA  ALA A 878      42.710  40.470  38.770  1.00  0.00           H
ATOM   4743  CB  ALA A 878      41.840  42.290  38.150  1.00  0.00           C
ATOM   4744  HB1 ALA A 878      41.640  42.840  39.100  1.00  0.00           H
ATOM   4745  HB2 ALA A 878      41.140  42.640  37.370  1.00  0.00           H
ATOM   4746  HB3 ALA A 878      42.880  42.490  37.810  1.00  0.00           H
ATOM   4747  C   ALA A 878      40.620  40.230  39.180  1.00  0.00           C
ATOM   4748  O   ALA A 878      40.640  39.300  39.950  1.00  0.00           O
ATOM   4749  N   GLY A 879      39.470  40.950  39.130  1.00  0.00           N
ATOM   4750  HN  GLY A 879      39.450  41.720  38.480  1.00  0.00           H
ATOM   4751  CA  GLY A 879      38.320  40.770  40.000  1.00  0.00           C
ATOM   4752  HA1 GLY A 879      38.390  39.820  40.520  1.00  0.00           H
ATOM   4753  HA2 GLY A 879      37.390  40.870  39.470  1.00  0.00           H
ATOM   4754  C   GLY A 879      38.470  41.820  41.080  1.00  0.00           C
ATOM   4755  O   GLY A 879      38.650  41.400  42.230  1.00  0.00           O
ATOM   4756  N   TYR A 880      38.330  43.090  40.790  1.00  0.00           N
ATOM   4757  HN  TYR A 880      38.090  43.350  39.840  1.00  0.00           H
ATOM   4758  CA  TYR A 880      38.290  44.090  41.820  1.00  0.00           C
ATOM   4759  HA  TYR A 880      39.130  44.030  42.480  1.00  0.00           H
ATOM   4760  CB  TYR A 880      38.210  45.540  41.310  1.00  0.00           C
ATOM   4761  HB1 TYR A 880      38.220  46.300  42.110  1.00  0.00           H
ATOM   4762  HB2 TYR A 880      37.240  45.660  40.790  1.00  0.00           H
ATOM   4763  CG  TYR A 880      39.350  46.000  40.440  1.00  0.00           C
ATOM   4764  CD1 TYR A 880      40.660  45.530  40.560  1.00  0.00           C
ATOM   4765  HD1 TYR A 880      40.890  44.680  41.180  1.00  0.00           H
ATOM   4766  CE1 TYR A 880      41.650  46.220  39.900  1.00  0.00           C
ATOM   4767  HE1 TYR A 880      42.680  45.910  39.810  1.00  0.00           H
ATOM   4768  CZ  TYR A 880      41.410  47.480  39.230  1.00  0.00           C
ATOM   4769  OH  TYR A 880      42.530  48.230  38.850  1.00  0.00           O
ATOM   4770  HH  TYR A 880      42.210  48.720  38.090  1.00  0.00           H
ATOM   4771  CD2 TYR A 880      39.090  47.170  39.640  1.00  0.00           C
ATOM   4772  HD2 TYR A 880      38.070  47.460  39.480  1.00  0.00           H
ATOM   4773  CE2 TYR A 880      40.130  47.850  39.080  1.00  0.00           C
ATOM   4774  HE2 TYR A 880      39.890  48.730  38.490  1.00  0.00           H
ATOM   4775  C   TYR A 880      37.130  43.940  42.810  1.00  0.00           C
ATOM   4776  O   TYR A 880      37.360  43.990  44.010  1.00  0.00           O
ATOM   4777  N   HSD A 881      35.900  43.640  42.280  1.00  0.00           N
ATOM   4778  HN  HSD A 881      35.830  43.710  41.290  1.00  0.00           H
ATOM   4779  CA  HSD A 881      34.660  43.530  43.060  1.00  0.00           C
ATOM   4780  HA  HSD A 881      34.560  44.500  43.530  1.00  0.00           H
ATOM   4781  CB  HSD A 881      33.550  43.290  42.030  1.00  0.00           C
ATOM   4782  HB1 HSD A 881      32.630  42.980  42.580  1.00  0.00           H
ATOM   4783  HB2 HSD A 881      33.900  42.470  41.370  1.00  0.00           H
ATOM   4784  ND1 HSD A 881      32.700  44.560  40.050  1.00  0.00           N
ATOM   4785  HD1 HSD A 881      32.620  43.760  39.440  1.00  0.00           H
ATOM   4786  CG  HSD A 881      33.270  44.520  41.300  1.00  0.00           C
ATOM   4787  CE1 HSD A 881      32.550  45.880  39.710  1.00  0.00           C
ATOM   4788  HE1 HSD A 881      32.230  46.220  38.730  1.00  0.00           H
ATOM   4789  NE2 HSD A 881      32.910  46.690  40.720  1.00  0.00           N
ATOM   4790  CD2 HSD A 881      33.390  45.840  41.710  1.00  0.00           C
ATOM   4791  HD2 HSD A 881      33.610  46.230  42.700  1.00  0.00           H
ATOM   4792  C   HSD A 881      34.800  42.270  43.930  1.00  0.00           C
ATOM   4793  O   HSD A 881      34.190  42.220  45.050  1.00  0.00           O
ATOM   4794  N   LEU A 882      35.630  41.230  43.490  1.00  0.00           N
ATOM   4795  HN  LEU A 882      36.070  41.130  42.610  1.00  0.00           H
ATOM   4796  CA  LEU A 882      35.910  40.090  44.330  1.00  0.00           C
ATOM   4797  HA  LEU A 882      34.970  39.770  44.750  1.00  0.00           H
ATOM   4798  CB  LEU A 882      36.640  38.930  43.440  1.00  0.00           C
ATOM   4799  HB1 LEU A 882      36.890  38.040  44.050  1.00  0.00           H
ATOM   4800  HB2 LEU A 882      37.660  39.370  43.330  1.00  0.00           H
ATOM   4801  CG  LEU A 882      36.010  38.650  42.050  1.00  0.00           C
ATOM   4802  HG  LEU A 882      36.140  39.540  41.400  1.00  0.00           H
ATOM   4803  CD1 LEU A 882      36.760  37.630  41.220  1.00  0.00           C
ATOM   4804 HD11 LEU A 882      36.490  37.610  40.140  1.00  0.00           H
ATOM   4805 HD12 LEU A 882      36.750  36.590  41.620  1.00  0.00           H
ATOM   4806 HD13 LEU A 882      37.840  37.900  41.270  1.00  0.00           H
ATOM   4807  CD2 LEU A 882      34.480  38.370  42.090  1.00  0.00           C
ATOM   4808 HD21 LEU A 882      34.270  37.400  42.580  1.00  0.00           H
ATOM   4809 HD22 LEU A 882      34.170  38.390  41.020  1.00  0.00           H
ATOM   4810 HD23 LEU A 882      34.030  39.220  42.660  1.00  0.00           H
ATOM   4811  C   LEU A 882      36.840  40.380  45.450  1.00  0.00           C
ATOM   4812  O   LEU A 882      36.870  39.740  46.530  1.00  0.00           O
ATOM   4813  N   ASP A 883      37.740  41.370  45.240  1.00  0.00           N
ATOM   4814  HN  ASP A 883      37.830  41.850  44.370  1.00  0.00           H
ATOM   4815  CA  ASP A 883      38.610  41.770  46.370  1.00  0.00           C
ATOM   4816  HA  ASP A 883      39.050  40.950  46.920  1.00  0.00           H
ATOM   4817  CB  ASP A 883      39.780  42.650  45.910  1.00  0.00           C
ATOM   4818  HB1 ASP A 883      40.410  42.990  46.770  1.00  0.00           H
ATOM   4819  HB2 ASP A 883      39.310  43.570  45.490  1.00  0.00           H
ATOM   4820  CG  ASP A 883      40.620  41.980  44.880  1.00  0.00           C
ATOM   4821  OD1 ASP A 883      40.850  40.830  44.650  1.00  0.00           O
ATOM   4822  OD2 ASP A 883      41.220  42.970  44.020  1.00  0.00           O
ATOM   4823  HD2 ASP A 883      41.790  42.600  43.330  1.00  0.00           H
ATOM   4824  C   ASP A 883      37.870  42.660  47.410  1.00  0.00           C
ATOM   4825  O   ASP A 883      38.060  42.530  48.640  1.00  0.00           O
ATOM   4826  N   LEU A 884      37.020  43.620  46.910  1.00  0.00           N
ATOM   4827  HN  LEU A 884      36.950  43.730  45.920  1.00  0.00           H
ATOM   4828  CA  LEU A 884      36.130  44.500  47.730  1.00  0.00           C
ATOM   4829  HA  LEU A 884      36.780  44.970  48.450  1.00  0.00           H
ATOM   4830  CB  LEU A 884      35.430  45.510  46.760  1.00  0.00           C
ATOM   4831  HB1 LEU A 884      34.650  44.890  46.290  1.00  0.00           H
ATOM   4832  HB2 LEU A 884      36.230  45.920  46.100  1.00  0.00           H
ATOM   4833  CG  LEU A 884      34.880  46.720  47.510  1.00  0.00           C
ATOM   4834  HG  LEU A 884      34.170  46.250  48.220  1.00  0.00           H
ATOM   4835  CD1 LEU A 884      35.850  47.600  48.350  1.00  0.00           C
ATOM   4836 HD11 LEU A 884      36.550  47.010  48.990  1.00  0.00           H
ATOM   4837 HD12 LEU A 884      35.310  48.310  49.000  1.00  0.00           H
ATOM   4838 HD13 LEU A 884      36.530  48.200  47.720  1.00  0.00           H
ATOM   4839  CD2 LEU A 884      34.020  47.610  46.580  1.00  0.00           C
ATOM   4840 HD21 LEU A 884      33.080  47.150  46.190  1.00  0.00           H
ATOM   4841 HD22 LEU A 884      34.480  48.030  45.660  1.00  0.00           H
ATOM   4842 HD23 LEU A 884      33.690  48.480  47.190  1.00  0.00           H
ATOM   4843  C   LEU A 884      35.120  43.780  48.620  1.00  0.00           C
ATOM   4844  O   LEU A 884      35.010  44.170  49.810  1.00  0.00           O
ATOM   4845  N   LEU A 885      34.480  42.720  48.080  1.00  0.00           N
ATOM   4846  HN  LEU A 885      34.440  42.460  47.120  1.00  0.00           H
ATOM   4847  CA  LEU A 885      33.700  41.840  48.890  1.00  0.00           C
ATOM   4848  HA  LEU A 885      33.000  42.460  49.430  1.00  0.00           H
ATOM   4849  CB  LEU A 885      32.800  40.900  48.060  1.00  0.00           C
ATOM   4850  HB1 LEU A 885      33.490  40.170  47.560  1.00  0.00           H
ATOM   4851  HB2 LEU A 885      32.270  41.590  47.370  1.00  0.00           H
ATOM   4852  CG  LEU A 885      31.770  40.090  48.900  1.00  0.00           C
ATOM   4853  HG  LEU A 885      32.350  39.580  49.700  1.00  0.00           H
ATOM   4854  CD1 LEU A 885      30.810  41.080  49.560  1.00  0.00           C
ATOM   4855 HD11 LEU A 885      29.910  40.580  49.960  1.00  0.00           H
ATOM   4856 HD12 LEU A 885      30.510  41.730  48.710  1.00  0.00           H
ATOM   4857 HD13 LEU A 885      31.300  41.780  50.280  1.00  0.00           H
ATOM   4858  CD2 LEU A 885      31.060  39.050  48.010  1.00  0.00           C
ATOM   4859 HD21 LEU A 885      30.400  39.580  47.290  1.00  0.00           H
ATOM   4860 HD22 LEU A 885      30.490  38.380  48.670  1.00  0.00           H
ATOM   4861 HD23 LEU A 885      31.850  38.480  47.470  1.00  0.00           H
ATOM   4862  C   LEU A 885      34.500  41.060  49.940  1.00  0.00           C
ATOM   4863  O   LEU A 885      34.060  41.010  51.120  1.00  0.00           O
ATOM   4864  N   MET A 886      35.680  40.450  49.640  1.00  0.00           N
ATOM   4865  HN  MET A 886      35.970  40.410  48.690  1.00  0.00           H
ATOM   4866  CA  MET A 886      36.480  39.810  50.670  1.00  0.00           C
ATOM   4867  HA  MET A 886      35.760  39.110  51.080  1.00  0.00           H
ATOM   4868  CB  MET A 886      37.690  38.950  50.160  1.00  0.00           C
ATOM   4869  HB1 MET A 886      38.110  38.610  51.130  1.00  0.00           H
ATOM   4870  HB2 MET A 886      38.300  39.600  49.510  1.00  0.00           H
ATOM   4871  CG  MET A 886      37.270  37.650  49.360  1.00  0.00           C
ATOM   4872  HG1 MET A 886      38.170  37.050  49.120  1.00  0.00           H
ATOM   4873  HG2 MET A 886      37.010  37.920  48.310  1.00  0.00           H
ATOM   4874  SD  MET A 886      35.930  36.600  50.180  1.00  0.00           S
ATOM   4875  CE  MET A 886      36.670  36.490  51.870  1.00  0.00           C
ATOM   4876  HE1 MET A 886      37.770  36.300  51.830  1.00  0.00           H
ATOM   4877  HE2 MET A 886      36.140  35.750  52.500  1.00  0.00           H
ATOM   4878  HE3 MET A 886      36.540  37.490  52.330  1.00  0.00           H
ATOM   4879  C   MET A 886      36.930  40.680  51.870  1.00  0.00           C
ATOM   4880  O   MET A 886      36.670  40.360  53.030  1.00  0.00           O
ATOM   4881  N   VAL A 887      37.550  41.870  51.560  1.00  0.00           N
ATOM   4882  HN  VAL A 887      37.650  42.140  50.610  1.00  0.00           H
ATOM   4883  CA  VAL A 887      37.810  42.910  52.560  1.00  0.00           C
ATOM   4884  HA  VAL A 887      38.400  42.480  53.370  1.00  0.00           H
ATOM   4885  CB  VAL A 887      38.710  43.970  51.830  1.00  0.00           C
ATOM   4886  HB  VAL A 887      38.160  44.430  50.990  1.00  0.00           H
ATOM   4887  CG1 VAL A 887      39.270  45.100  52.830  1.00  0.00           C
ATOM   4888 HG11 VAL A 887      39.450  45.990  52.200  1.00  0.00           H
ATOM   4889 HG12 VAL A 887      40.150  44.670  53.340  1.00  0.00           H
ATOM   4890 HG13 VAL A 887      38.450  45.360  53.540  1.00  0.00           H
ATOM   4891  CG2 VAL A 887      39.990  43.280  51.260  1.00  0.00           C
ATOM   4892 HG21 VAL A 887      39.770  42.620  50.390  1.00  0.00           H
ATOM   4893 HG22 VAL A 887      40.520  42.710  52.060  1.00  0.00           H
ATOM   4894 HG23 VAL A 887      40.590  44.120  50.840  1.00  0.00           H
ATOM   4895  C   VAL A 887      36.650  43.400  53.310  1.00  0.00           C
ATOM   4896  O   VAL A 887      36.730  43.550  54.560  1.00  0.00           O
ATOM   4897  N   GLY A 888      35.510  43.760  52.650  1.00  0.00           N
ATOM   4898  HN  GLY A 888      35.330  43.690  51.680  1.00  0.00           H
ATOM   4899  CA  GLY A 888      34.310  44.380  53.300  1.00  0.00           C
ATOM   4900  HA1 GLY A 888      33.570  44.500  52.520  1.00  0.00           H
ATOM   4901  HA2 GLY A 888      34.680  45.300  53.740  1.00  0.00           H
ATOM   4902  C   GLY A 888      33.770  43.540  54.400  1.00  0.00           C
ATOM   4903  O   GLY A 888      33.670  43.900  55.560  1.00  0.00           O
ATOM   4904  N   VAL A 889      33.480  42.280  54.040  1.00  0.00           N
ATOM   4905  HN  VAL A 889      33.700  42.060  53.090  1.00  0.00           H
ATOM   4906  CA  VAL A 889      32.890  41.220  54.960  1.00  0.00           C
ATOM   4907  HA  VAL A 889      32.020  41.710  55.370  1.00  0.00           H
ATOM   4908  CB  VAL A 889      32.500  40.030  54.100  1.00  0.00           C
ATOM   4909  HB  VAL A 889      33.300  39.680  53.410  1.00  0.00           H
ATOM   4910  CG1 VAL A 889      32.090  38.760  54.980  1.00  0.00           C
ATOM   4911 HG11 VAL A 889      32.980  38.360  55.490  1.00  0.00           H
ATOM   4912 HG12 VAL A 889      31.700  37.950  54.330  1.00  0.00           H
ATOM   4913 HG13 VAL A 889      31.480  39.100  55.840  1.00  0.00           H
ATOM   4914  CG2 VAL A 889      31.310  40.440  53.280  1.00  0.00           C
ATOM   4915 HG21 VAL A 889      31.450  41.350  52.660  1.00  0.00           H
ATOM   4916 HG22 VAL A 889      30.470  40.570  54.000  1.00  0.00           H
ATOM   4917 HG23 VAL A 889      31.000  39.670  52.550  1.00  0.00           H
ATOM   4918  C   VAL A 889      33.860  40.840  56.100  1.00  0.00           C
ATOM   4919  O   VAL A 889      33.540  40.870  57.290  1.00  0.00           O
ATOM   4920  N   MET A 890      35.160  40.650  55.740  1.00  0.00           N
ATOM   4921  HN  MET A 890      35.540  40.750  54.830  1.00  0.00           H
ATOM   4922  CA  MET A 890      36.290  40.340  56.700  1.00  0.00           C
ATOM   4923  HA  MET A 890      35.900  39.480  57.220  1.00  0.00           H
ATOM   4924  CB  MET A 890      37.670  39.870  56.130  1.00  0.00           C
ATOM   4925  HB1 MET A 890      38.500  40.030  56.850  1.00  0.00           H
ATOM   4926  HB2 MET A 890      37.920  40.570  55.310  1.00  0.00           H
ATOM   4927  CG  MET A 890      37.810  38.440  55.690  1.00  0.00           C
ATOM   4928  HG1 MET A 890      38.890  38.280  55.490  1.00  0.00           H
ATOM   4929  HG2 MET A 890      37.280  38.290  54.730  1.00  0.00           H
ATOM   4930  SD  MET A 890      37.310  37.180  56.970  1.00  0.00           S
ATOM   4931  CE  MET A 890      38.170  37.990  58.410  1.00  0.00           C
ATOM   4932  HE1 MET A 890      37.990  37.290  59.270  1.00  0.00           H
ATOM   4933  HE2 MET A 890      37.600  38.840  58.830  1.00  0.00           H
ATOM   4934  HE3 MET A 890      39.240  38.270  58.340  1.00  0.00           H
ATOM   4935  C   MET A 890      36.490  41.440  57.730  1.00  0.00           C
ATOM   4936  O   MET A 890      36.820  41.230  58.900  1.00  0.00           O
ATOM   4937  N   LEU A 891      36.360  42.720  57.320  1.00  0.00           N
ATOM   4938  HN  LEU A 891      36.260  42.850  56.330  1.00  0.00           H
ATOM   4939  CA  LEU A 891      36.380  43.880  58.190  1.00  0.00           C
ATOM   4940  HA  LEU A 891      37.250  43.850  58.830  1.00  0.00           H
ATOM   4941  CB  LEU A 891      36.540  45.200  57.350  1.00  0.00           C
ATOM   4942  HB1 LEU A 891      35.680  45.310  56.650  1.00  0.00           H
ATOM   4943  HB2 LEU A 891      37.400  44.990  56.660  1.00  0.00           H
ATOM   4944  CG  LEU A 891      36.790  46.460  58.060  1.00  0.00           C
ATOM   4945  HG  LEU A 891      37.070  46.150  59.090  1.00  0.00           H
ATOM   4946  CD1 LEU A 891      37.920  47.330  57.590  1.00  0.00           C
ATOM   4947 HD11 LEU A 891      37.650  47.890  56.680  1.00  0.00           H
ATOM   4948 HD12 LEU A 891      38.870  46.760  57.450  1.00  0.00           H
ATOM   4949 HD13 LEU A 891      37.980  48.130  58.360  1.00  0.00           H
ATOM   4950  CD2 LEU A 891      35.560  47.300  58.100  1.00  0.00           C
ATOM   4951 HD21 LEU A 891      35.780  48.300  58.530  1.00  0.00           H
ATOM   4952 HD22 LEU A 891      34.870  46.890  58.870  1.00  0.00           H
ATOM   4953 HD23 LEU A 891      35.110  47.280  57.080  1.00  0.00           H
ATOM   4954  C   LEU A 891      35.250  43.830  59.150  1.00  0.00           C
ATOM   4955  O   LEU A 891      35.520  43.970  60.380  1.00  0.00           O
ATOM   4956  N   GLY A 892      34.050  43.500  58.700  1.00  0.00           N
ATOM   4957  HN  GLY A 892      33.900  43.380  57.720  1.00  0.00           H
ATOM   4958  CA  GLY A 892      32.880  43.030  59.490  1.00  0.00           C
ATOM   4959  HA1 GLY A 892      32.110  42.580  58.880  1.00  0.00           H
ATOM   4960  HA2 GLY A 892      32.610  43.830  60.160  1.00  0.00           H
ATOM   4961  C   GLY A 892      33.300  42.040  60.540  1.00  0.00           C
ATOM   4962  O   GLY A 892      33.040  42.330  61.740  1.00  0.00           O
ATOM   4963  N   VAL A 893      33.850  40.870  60.180  1.00  0.00           N
ATOM   4964  HN  VAL A 893      34.020  40.720  59.210  1.00  0.00           H
ATOM   4965  CA  VAL A 893      34.160  39.790  61.110  1.00  0.00           C
ATOM   4966  HA  VAL A 893      33.240  39.580  61.650  1.00  0.00           H
ATOM   4967  CB  VAL A 893      34.650  38.550  60.350  1.00  0.00           C
ATOM   4968  HB  VAL A 893      35.370  38.860  59.580  1.00  0.00           H
ATOM   4969  CG1 VAL A 893      35.220  37.410  61.210  1.00  0.00           C
ATOM   4970 HG11 VAL A 893      34.480  37.270  62.030  1.00  0.00           H
ATOM   4971 HG12 VAL A 893      36.160  37.840  61.590  1.00  0.00           H
ATOM   4972 HG13 VAL A 893      35.350  36.420  60.710  1.00  0.00           H
ATOM   4973  CG2 VAL A 893      33.510  37.980  59.430  1.00  0.00           C
ATOM   4974 HG21 VAL A 893      32.770  37.390  60.000  1.00  0.00           H
ATOM   4975 HG22 VAL A 893      33.960  37.440  58.570  1.00  0.00           H
ATOM   4976 HG23 VAL A 893      32.930  38.850  59.030  1.00  0.00           H
ATOM   4977  C   VAL A 893      35.160  40.160  62.200  1.00  0.00           C
ATOM   4978  O   VAL A 893      34.980  39.940  63.390  1.00  0.00           O
ATOM   4979  N   CYS A 894      36.300  40.830  61.740  1.00  0.00           N
ATOM   4980  HN  CYS A 894      36.340  41.080  60.780  1.00  0.00           H
ATOM   4981  CA  CYS A 894      37.270  41.420  62.610  1.00  0.00           C
ATOM   4982  HA  CYS A 894      37.650  40.640  63.270  1.00  0.00           H
ATOM   4983  CB  CYS A 894      38.430  41.920  61.680  1.00  0.00           C
ATOM   4984  HB1 CYS A 894      39.200  42.420  62.310  1.00  0.00           H
ATOM   4985  HB2 CYS A 894      38.020  42.680  60.990  1.00  0.00           H
ATOM   4986  SG  CYS A 894      39.350  40.640  60.800  1.00  0.00           S
ATOM   4987  HG1 CYS A 894      38.820  40.810  59.600  1.00  0.00           H
ATOM   4988  C   CYS A 894      36.670  42.480  63.540  1.00  0.00           C
ATOM   4989  O   CYS A 894      37.090  42.530  64.660  1.00  0.00           O
ATOM   4990  N   SER A 895      35.750  43.330  63.050  1.00  0.00           N
ATOM   4991  HN  SER A 895      35.430  43.360  62.100  1.00  0.00           H
ATOM   4992  CA  SER A 895      35.070  44.250  63.990  1.00  0.00           C
ATOM   4993  HA  SER A 895      35.760  44.950  64.420  1.00  0.00           H
ATOM   4994  CB  SER A 895      34.290  45.270  63.140  1.00  0.00           C
ATOM   4995  HB1 SER A 895      33.900  46.080  63.780  1.00  0.00           H
ATOM   4996  HB2 SER A 895      33.380  44.840  62.650  1.00  0.00           H
ATOM   4997  OG  SER A 895      34.990  45.980  62.110  1.00  0.00           O
ATOM   4998  HG1 SER A 895      35.280  45.370  61.430  1.00  0.00           H
ATOM   4999  C   SER A 895      34.290  43.610  65.070  1.00  0.00           C
ATOM   5000  O   SER A 895      34.430  43.960  66.260  1.00  0.00           O
ATOM   5001  N   VAL A 896      33.450  42.590  64.720  1.00  0.00           N
ATOM   5002  HN  VAL A 896      33.300  42.370  63.750  1.00  0.00           H
ATOM   5003  CA  VAL A 896      32.670  41.890  65.720  1.00  0.00           C
ATOM   5004  HA  VAL A 896      32.120  42.620  66.290  1.00  0.00           H
ATOM   5005  CB  VAL A 896      31.820  40.840  65.100  1.00  0.00           C
ATOM   5006  HB  VAL A 896      32.250  40.410  64.190  1.00  0.00           H
ATOM   5007  CG1 VAL A 896      31.550  39.620  66.070  1.00  0.00           C
ATOM   5008 HG11 VAL A 896      30.640  39.080  65.720  1.00  0.00           H
ATOM   5009 HG12 VAL A 896      31.310  39.870  67.130  1.00  0.00           H
ATOM   5010 HG13 VAL A 896      32.410  38.940  65.960  1.00  0.00           H
ATOM   5011  CG2 VAL A 896      30.450  41.600  64.660  1.00  0.00           C
ATOM   5012 HG21 VAL A 896      29.730  40.850  64.270  1.00  0.00           H
ATOM   5013 HG22 VAL A 896      30.750  42.350  63.900  1.00  0.00           H
ATOM   5014 HG23 VAL A 896      30.040  42.090  65.580  1.00  0.00           H
ATOM   5015  C   VAL A 896      33.540  41.270  66.820  1.00  0.00           C
ATOM   5016  O   VAL A 896      33.220  41.310  68.000  1.00  0.00           O
ATOM   5017  N   MET A 897      34.690  40.840  66.360  1.00  0.00           N
ATOM   5018  HN  MET A 897      34.920  41.040  65.420  1.00  0.00           H
ATOM   5019  CA  MET A 897      35.620  40.070  67.180  1.00  0.00           C
ATOM   5020  HA  MET A 897      35.040  39.510  67.900  1.00  0.00           H
ATOM   5021  CB  MET A 897      36.460  39.100  66.270  1.00  0.00           C
ATOM   5022  HB1 MET A 897      37.330  38.570  66.720  1.00  0.00           H
ATOM   5023  HB2 MET A 897      36.910  39.570  65.380  1.00  0.00           H
ATOM   5024  CG  MET A 897      35.670  37.890  65.730  1.00  0.00           C
ATOM   5025  HG1 MET A 897      34.790  38.200  65.130  1.00  0.00           H
ATOM   5026  HG2 MET A 897      35.290  37.200  66.520  1.00  0.00           H
ATOM   5027  SD  MET A 897      36.570  36.910  64.490  1.00  0.00           S
ATOM   5028  CE  MET A 897      37.630  35.980  65.630  1.00  0.00           C
ATOM   5029  HE1 MET A 897      38.330  36.630  66.200  1.00  0.00           H
ATOM   5030  HE2 MET A 897      38.300  35.280  65.070  1.00  0.00           H
ATOM   5031  HE3 MET A 897      37.050  35.520  66.450  1.00  0.00           H
ATOM   5032  C   MET A 897      36.660  40.870  67.970  1.00  0.00           C
ATOM   5033  O   MET A 897      37.490  40.310  68.730  1.00  0.00           O
ATOM   5034  N   GLY A 898      36.790  42.190  67.700  1.00  0.00           N
ATOM   5035  HN  GLY A 898      36.300  42.700  66.990  1.00  0.00           H
ATOM   5036  CA  GLY A 898      37.600  43.100  68.500  1.00  0.00           C
ATOM   5037  HA1 GLY A 898      37.570  42.770  69.530  1.00  0.00           H
ATOM   5038  HA2 GLY A 898      37.300  44.130  68.390  1.00  0.00           H
ATOM   5039  C   GLY A 898      39.060  42.970  67.980  1.00  0.00           C
ATOM   5040  O   GLY A 898      39.890  43.080  68.850  1.00  0.00           O
ATOM   5041  N   LEU A 899      39.330  42.710  66.640  1.00  0.00           N
ATOM   5042  HN  LEU A 899      38.570  42.580  66.010  1.00  0.00           H
ATOM   5043  CA  LEU A 899      40.640  42.530  66.030  1.00  0.00           C
ATOM   5044  HA  LEU A 899      41.370  42.630  66.810  1.00  0.00           H
ATOM   5045  CB  LEU A 899      40.830  41.110  65.380  1.00  0.00           C
ATOM   5046  HB1 LEU A 899      41.770  41.220  64.810  1.00  0.00           H
ATOM   5047  HB2 LEU A 899      40.140  41.100  64.510  1.00  0.00           H
ATOM   5048  CG  LEU A 899      40.720  39.930  66.260  1.00  0.00           C
ATOM   5049  HG  LEU A 899      39.750  39.910  66.800  1.00  0.00           H
ATOM   5050  CD1 LEU A 899      40.610  38.660  65.300  1.00  0.00           C
ATOM   5051 HD11 LEU A 899      39.660  38.780  64.730  1.00  0.00           H
ATOM   5052 HD12 LEU A 899      40.620  37.710  65.870  1.00  0.00           H
ATOM   5053 HD13 LEU A 899      41.480  38.610  64.610  1.00  0.00           H
ATOM   5054  CD2 LEU A 899      41.930  39.790  67.300  1.00  0.00           C
ATOM   5055 HD21 LEU A 899      42.960  39.960  66.930  1.00  0.00           H
ATOM   5056 HD22 LEU A 899      41.780  38.740  67.630  1.00  0.00           H
ATOM   5057 HD23 LEU A 899      41.840  40.480  68.160  1.00  0.00           H
ATOM   5058  C   LEU A 899      40.870  43.600  65.020  1.00  0.00           C
ATOM   5059  O   LEU A 899      39.870  44.130  64.550  1.00  0.00           O
ATOM   5060  N   PRO A 900      42.210  43.970  64.740  1.00  0.00           N
[truncated: 7,490,634 more chars]
