# Supplementary material for: CryoEM and computational modeling structural insights into the pH regulator NBCn1
Source: Nat Commun. 2025 Nov 11;16:9932. doi: 10.1038/s41467-025-64868-z (PMC12606367; doi:10.1038/s41467-025-64868-z)
Supplement: Supplementary file 8 — Supplementary Data 6 [file 41467_2025_64868_MOESM8_ESM.zip › 1us_unrestr_MD_OF_IF_transition_apoNBCn1/transition_rep1_traj11_first.pdb]

REMARK    GENERATED BY TRJCONV
TITLE     Title t=   0.00000 step= 0
REMARK    THIS IS A SIMULATION BOX
CRYST1   95.752   95.752  105.621  90.00  90.00  90.00 P 1           1
MODEL        1
ATOM      1  N   LEU A 585      28.910  42.040  39.640  1.00  0.00           N
ATOM      2  HT1 LEU A 585      28.030  41.760  40.110  1.00  0.00           H
ATOM      3  HT2 LEU A 585      28.760  42.120  38.620  1.00  0.00           H
ATOM      4  HT3 LEU A 585      29.040  43.000  40.020  1.00  0.00           H
ATOM      5  CA  LEU A 585      30.030  41.080  40.130  1.00  0.00           C
ATOM      6  HA  LEU A 585      30.960  41.600  40.070  1.00  0.00           H
ATOM      7  CB  LEU A 585      29.700  40.790  41.720  1.00  0.00           C
ATOM      8  HB1 LEU A 585      28.700  40.320  41.820  1.00  0.00           H
ATOM      9  HB2 LEU A 585      29.800  41.810  42.140  1.00  0.00           H
ATOM     10  CG  LEU A 585      30.610  39.810  42.470  1.00  0.00           C
ATOM     11  HG  LEU A 585      30.520  38.830  41.940  1.00  0.00           H
ATOM     12  CD1 LEU A 585      32.110  40.180  42.510  1.00  0.00           C
ATOM     13 HD11 LEU A 585      32.510  40.270  41.480  1.00  0.00           H
ATOM     14 HD12 LEU A 585      32.720  39.510  43.140  1.00  0.00           H
ATOM     15 HD13 LEU A 585      32.170  41.180  43.000  1.00  0.00           H
ATOM     16  CD2 LEU A 585      30.210  39.340  43.930  1.00  0.00           C
ATOM     17 HD21 LEU A 585      30.250  40.290  44.500  1.00  0.00           H
ATOM     18 HD22 LEU A 585      30.900  38.610  44.370  1.00  0.00           H
ATOM     19 HD23 LEU A 585      29.200  38.900  44.030  1.00  0.00           H
ATOM     20  C   LEU A 585      30.120  39.750  39.350  1.00  0.00           C
ATOM     21  O   LEU A 585      31.160  39.110  39.460  1.00  0.00           O
ATOM     22  N   ILE A 586      29.010  39.180  38.620  1.00  0.00           N
ATOM     23  HN  ILE A 586      28.230  39.780  38.510  1.00  0.00           H
ATOM     24  CA  ILE A 586      29.140  37.840  38.060  1.00  0.00           C
ATOM     25  HA  ILE A 586      29.530  37.210  38.850  1.00  0.00           H
ATOM     26  CB  ILE A 586      27.810  37.290  37.670  1.00  0.00           C
ATOM     27  HB  ILE A 586      27.170  37.470  38.550  1.00  0.00           H
ATOM     28  CG2 ILE A 586      27.260  38.050  36.400  1.00  0.00           C
ATOM     29 HG21 ILE A 586      27.960  38.120  35.550  1.00  0.00           H
ATOM     30 HG22 ILE A 586      27.140  39.120  36.680  1.00  0.00           H
ATOM     31 HG23 ILE A 586      26.210  37.720  36.240  1.00  0.00           H
ATOM     32  CG1 ILE A 586      27.830  35.780  37.450  1.00  0.00           C
ATOM     33 HG11 ILE A 586      28.680  35.490  36.790  1.00  0.00           H
ATOM     34 HG12 ILE A 586      26.890  35.370  37.020  1.00  0.00           H
ATOM     35  CD  ILE A 586      27.980  35.060  38.820  1.00  0.00           C
ATOM     36  HD1 ILE A 586      29.060  34.860  38.930  1.00  0.00           H
ATOM     37  HD2 ILE A 586      27.530  34.050  38.780  1.00  0.00           H
ATOM     38  HD3 ILE A 586      27.570  35.670  39.640  1.00  0.00           H
ATOM     39  C   ILE A 586      30.190  37.780  36.910  1.00  0.00           C
ATOM     40  O   ILE A 586      30.840  36.750  36.770  1.00  0.00           O
ATOM     41  N   LEU A 587      30.510  38.940  36.250  1.00  0.00           N
ATOM     42  HN  LEU A 587      30.160  39.830  36.500  1.00  0.00           H
ATOM     43  CA  LEU A 587      31.600  39.050  35.310  1.00  0.00           C
ATOM     44  HA  LEU A 587      31.410  38.350  34.490  1.00  0.00           H
ATOM     45  CB  LEU A 587      31.520  40.380  34.630  1.00  0.00           C
ATOM     46  HB1 LEU A 587      32.100  40.260  33.690  1.00  0.00           H
ATOM     47  HB2 LEU A 587      32.160  41.110  35.160  1.00  0.00           H
ATOM     48  CG  LEU A 587      30.080  40.860  34.230  1.00  0.00           C
ATOM     49  HG  LEU A 587      29.550  40.970  35.200  1.00  0.00           H
ATOM     50  CD1 LEU A 587      30.190  42.210  33.520  1.00  0.00           C
ATOM     51 HD11 LEU A 587      29.120  42.480  33.420  1.00  0.00           H
ATOM     52 HD12 LEU A 587      30.640  42.210  32.500  1.00  0.00           H
ATOM     53 HD13 LEU A 587      30.610  43.020  34.160  1.00  0.00           H
ATOM     54  CD2 LEU A 587      29.220  39.910  33.380  1.00  0.00           C
ATOM     55 HD21 LEU A 587      28.170  40.270  33.430  1.00  0.00           H
ATOM     56 HD22 LEU A 587      29.330  38.870  33.770  1.00  0.00           H
ATOM     57 HD23 LEU A 587      29.550  39.970  32.320  1.00  0.00           H
ATOM     58  C   LEU A 587      32.960  38.660  35.880  1.00  0.00           C
ATOM     59  O   LEU A 587      33.790  37.990  35.270  1.00  0.00           O
ATOM     60  N   ASP A 588      33.270  39.140  37.090  1.00  0.00           N
ATOM     61  HN  ASP A 588      32.590  39.700  37.550  1.00  0.00           H
ATOM     62  CA  ASP A 588      34.430  38.720  37.740  1.00  0.00           C
ATOM     63  HA  ASP A 588      35.330  38.880  37.150  1.00  0.00           H
ATOM     64  CB  ASP A 588      34.580  39.440  39.060  1.00  0.00           C
ATOM     65  HB1 ASP A 588      35.480  39.060  39.600  1.00  0.00           H
ATOM     66  HB2 ASP A 588      33.770  39.410  39.820  1.00  0.00           H
ATOM     67  CG  ASP A 588      34.910  40.910  38.960  1.00  0.00           C
ATOM     68  OD1 ASP A 588      35.290  41.570  37.930  1.00  0.00           O
ATOM     69  OD2 ASP A 588      34.800  41.520  40.080  1.00  0.00           O
ATOM     70  C   ASP A 588      34.550  37.220  38.050  1.00  0.00           C
ATOM     71  O   ASP A 588      35.610  36.610  37.820  1.00  0.00           O
ATOM     72  N   ILE A 589      33.440  36.550  38.570  1.00  0.00           N
ATOM     73  HN  ILE A 589      32.630  37.120  38.630  1.00  0.00           H
ATOM     74  CA  ILE A 589      33.440  35.170  38.990  1.00  0.00           C
ATOM     75  HA  ILE A 589      34.200  34.930  39.730  1.00  0.00           H
ATOM     76  CB  ILE A 589      32.140  35.010  39.740  1.00  0.00           C
ATOM     77  HB  ILE A 589      31.240  35.220  39.100  1.00  0.00           H
ATOM     78  CG2 ILE A 589      31.970  33.510  40.170  1.00  0.00           C
ATOM     79 HG21 ILE A 589      31.900  32.790  39.320  1.00  0.00           H
ATOM     80 HG22 ILE A 589      31.240  33.280  40.970  1.00  0.00           H
ATOM     81 HG23 ILE A 589      32.910  33.270  40.720  1.00  0.00           H
ATOM     82  CG1 ILE A 589      31.990  35.810  41.050  1.00  0.00           C
ATOM     83 HG11 ILE A 589      32.440  36.810  40.820  1.00  0.00           H
ATOM     84 HG12 ILE A 589      32.590  35.420  41.890  1.00  0.00           H
ATOM     85  CD  ILE A 589      30.610  36.080  41.480  1.00  0.00           C
ATOM     86  HD1 ILE A 589      29.970  35.170  41.400  1.00  0.00           H
ATOM     87  HD2 ILE A 589      30.090  36.830  40.840  1.00  0.00           H
ATOM     88  HD3 ILE A 589      30.780  36.510  42.490  1.00  0.00           H
ATOM     89  C   ILE A 589      33.610  34.200  37.770  1.00  0.00           C
ATOM     90  O   ILE A 589      34.460  33.280  37.860  1.00  0.00           O
ATOM     91  N   LYS A 590      32.960  34.590  36.700  1.00  0.00           N
ATOM     92  HN  LYS A 590      32.320  35.340  36.750  1.00  0.00           H
ATOM     93  CA  LYS A 590      33.020  33.980  35.350  1.00  0.00           C
ATOM     94  HA  LYS A 590      32.820  32.920  35.450  1.00  0.00           H
ATOM     95  CB  LYS A 590      32.020  34.600  34.460  1.00  0.00           C
ATOM     96  HB1 LYS A 590      32.120  34.260  33.400  1.00  0.00           H
ATOM     97  HB2 LYS A 590      32.160  35.700  34.420  1.00  0.00           H
ATOM     98  CG  LYS A 590      30.540  34.340  34.840  1.00  0.00           C
ATOM     99  HG1 LYS A 590      30.360  34.620  35.900  1.00  0.00           H
ATOM    100  HG2 LYS A 590      30.450  33.240  34.690  1.00  0.00           H
ATOM    101  CD  LYS A 590      29.540  35.130  33.960  1.00  0.00           C
ATOM    102  HD1 LYS A 590      30.070  36.030  33.570  1.00  0.00           H
ATOM    103  HD2 LYS A 590      28.630  35.470  34.500  1.00  0.00           H
ATOM    104  CE  LYS A 590      29.150  34.410  32.640  1.00  0.00           C
ATOM    105  HE1 LYS A 590      28.860  33.350  32.800  1.00  0.00           H
ATOM    106  HE2 LYS A 590      29.970  34.390  31.890  1.00  0.00           H
ATOM    107  NZ  LYS A 590      27.940  34.900  31.960  1.00  0.00           N
ATOM    108  HZ1 LYS A 590      27.760  35.810  32.420  1.00  0.00           H
ATOM    109  HZ2 LYS A 590      27.160  34.240  32.110  1.00  0.00           H
ATOM    110  HZ3 LYS A 590      28.100  34.990  30.940  1.00  0.00           H
ATOM    111  C   LYS A 590      34.450  34.100  34.730  1.00  0.00           C
ATOM    112  O   LYS A 590      35.110  33.140  34.300  1.00  0.00           O
ATOM    113  N   ARG A 591      35.040  35.320  34.790  1.00  0.00           N
ATOM    114  HN  ARG A 591      34.530  36.110  35.120  1.00  0.00           H
ATOM    115  CA  ARG A 591      36.350  35.710  34.340  1.00  0.00           C
ATOM    116  HA  ARG A 591      36.200  35.610  33.270  1.00  0.00           H
ATOM    117  CB  ARG A 591      36.600  37.230  34.530  1.00  0.00           C
ATOM    118  HB1 ARG A 591      36.410  37.470  35.590  1.00  0.00           H
ATOM    119  HB2 ARG A 591      35.800  37.680  33.890  1.00  0.00           H
ATOM    120  CG  ARG A 591      37.960  37.850  34.050  1.00  0.00           C
ATOM    121  HG1 ARG A 591      38.750  37.430  34.720  1.00  0.00           H
ATOM    122  HG2 ARG A 591      37.970  38.940  34.230  1.00  0.00           H
ATOM    123  CD  ARG A 591      38.240  37.590  32.580  1.00  0.00           C
ATOM    124  HD1 ARG A 591      37.500  38.010  31.870  1.00  0.00           H
ATOM    125  HD2 ARG A 591      38.410  36.510  32.410  1.00  0.00           H
ATOM    126  NE  ARG A 591      39.520  38.300  32.250  1.00  0.00           N
ATOM    127  HE  ARG A 591      39.840  39.120  32.740  1.00  0.00           H
ATOM    128  CZ  ARG A 591      40.070  38.420  31.040  1.00  0.00           C
ATOM    129  NH1 ARG A 591      39.740  37.810  29.910  1.00  0.00           N
ATOM    130 HH11 ARG A 591      40.320  37.960  29.110  1.00  0.00           H
ATOM    131 HH12 ARG A 591      39.060  37.090  29.890  1.00  0.00           H
ATOM    132  NH2 ARG A 591      41.270  39.040  30.980  1.00  0.00           N
ATOM    133 HH21 ARG A 591      41.490  39.780  31.600  1.00  0.00           H
ATOM    134 HH22 ARG A 591      41.690  39.150  30.080  1.00  0.00           H
ATOM    135  C   ARG A 591      37.480  34.870  35.030  1.00  0.00           C
ATOM    136  O   ARG A 591      38.400  34.440  34.360  1.00  0.00           O
ATOM    137  N   LYS A 592      37.310  34.580  36.350  1.00  0.00           N
ATOM    138  HN  LYS A 592      36.540  34.850  36.920  1.00  0.00           H
ATOM    139  CA  LYS A 592      38.400  33.920  37.110  1.00  0.00           C
ATOM    140  HA  LYS A 592      39.380  34.230  36.810  1.00  0.00           H
ATOM    141  CB  LYS A 592      38.310  34.410  38.530  1.00  0.00           C
ATOM    142  HB1 LYS A 592      38.840  33.710  39.210  1.00  0.00           H
ATOM    143  HB2 LYS A 592      37.220  34.510  38.730  1.00  0.00           H
ATOM    144  CG  LYS A 592      38.900  35.810  38.880  1.00  0.00           C
ATOM    145  HG1 LYS A 592      38.830  36.000  39.970  1.00  0.00           H
ATOM    146  HG2 LYS A 592      38.240  36.450  38.260  1.00  0.00           H
ATOM    147  CD  LYS A 592      40.260  36.050  38.550  1.00  0.00           C
ATOM    148  HD1 LYS A 592      40.760  36.990  38.870  1.00  0.00           H
ATOM    149  HD2 LYS A 592      40.230  35.960  37.440  1.00  0.00           H
ATOM    150  CE  LYS A 592      41.230  34.880  38.950  1.00  0.00           C
ATOM    151  HE1 LYS A 592      41.100  33.940  38.380  1.00  0.00           H
ATOM    152  HE2 LYS A 592      41.110  34.650  40.030  1.00  0.00           H
ATOM    153  NZ  LYS A 592      42.650  35.420  38.860  1.00  0.00           N
ATOM    154  HZ1 LYS A 592      42.700  36.370  38.450  1.00  0.00           H
ATOM    155  HZ2 LYS A 592      43.260  34.670  38.490  1.00  0.00           H
ATOM    156  HZ3 LYS A 592      43.000  35.620  39.820  1.00  0.00           H
ATOM    157  C   LYS A 592      38.310  32.400  37.200  1.00  0.00           C
ATOM    158  O   LYS A 592      39.260  31.760  37.660  1.00  0.00           O
ATOM    159  N   ALA A 593      37.170  31.810  36.750  1.00  0.00           N
ATOM    160  HN  ALA A 593      36.390  32.350  36.480  1.00  0.00           H
ATOM    161  CA  ALA A 593      36.850  30.390  36.890  1.00  0.00           C
ATOM    162  HA  ALA A 593      37.020  30.220  37.940  1.00  0.00           H
ATOM    163  CB  ALA A 593      35.370  30.070  36.590  1.00  0.00           C
ATOM    164  HB1 ALA A 593      35.140  30.350  35.540  1.00  0.00           H
ATOM    165  HB2 ALA A 593      34.680  30.730  37.170  1.00  0.00           H
ATOM    166  HB3 ALA A 593      35.110  29.000  36.750  1.00  0.00           H
ATOM    167  C   ALA A 593      37.850  29.380  36.210  1.00  0.00           C
ATOM    168  O   ALA A 593      38.310  28.540  37.030  1.00  0.00           O
ATOM    169  N   PRO A 594      38.300  29.490  34.970  1.00  0.00           N
ATOM    170  CD  PRO A 594      37.900  30.500  33.920  1.00  0.00           C
ATOM    171  HD1 PRO A 594      38.530  31.410  33.980  1.00  0.00           H
ATOM    172  HD2 PRO A 594      36.800  30.680  34.010  1.00  0.00           H
ATOM    173  CA  PRO A 594      39.210  28.450  34.440  1.00  0.00           C
ATOM    174  HA  PRO A 594      38.930  27.440  34.680  1.00  0.00           H
ATOM    175  CB  PRO A 594      39.410  28.790  32.940  1.00  0.00           C
ATOM    176  HB1 PRO A 594      39.270  27.830  32.380  1.00  0.00           H
ATOM    177  HB2 PRO A 594      40.300  29.390  32.660  1.00  0.00           H
ATOM    178  CG  PRO A 594      38.280  29.780  32.610  1.00  0.00           C
ATOM    179  HG1 PRO A 594      38.520  30.460  31.760  1.00  0.00           H
ATOM    180  HG2 PRO A 594      37.400  29.240  32.200  1.00  0.00           H
ATOM    181  C   PRO A 594      40.550  28.710  35.000  1.00  0.00           C
ATOM    182  O   PRO A 594      41.310  27.770  35.320  1.00  0.00           O
ATOM    183  N   PHE A 595      40.820  29.990  35.290  1.00  0.00           N
ATOM    184  HN  PHE A 595      40.180  30.680  34.930  1.00  0.00           H
ATOM    185  CA  PHE A 595      42.000  30.530  35.900  1.00  0.00           C
ATOM    186  HA  PHE A 595      42.770  30.120  35.260  1.00  0.00           H
ATOM    187  CB  PHE A 595      41.910  32.150  35.840  1.00  0.00           C
ATOM    188  HB1 PHE A 595      42.880  32.490  36.260  1.00  0.00           H
ATOM    189  HB2 PHE A 595      41.130  32.640  36.460  1.00  0.00           H
ATOM    190  CG  PHE A 595      41.890  32.800  34.520  1.00  0.00           C
ATOM    191  CD1 PHE A 595      42.290  32.120  33.360  1.00  0.00           C
ATOM    192  HD1 PHE A 595      42.610  31.100  33.410  1.00  0.00           H
ATOM    193  CE1 PHE A 595      42.210  32.660  32.050  1.00  0.00           C
ATOM    194  HE1 PHE A 595      42.530  32.130  31.170  1.00  0.00           H
ATOM    195  CZ  PHE A 595      41.610  33.910  32.000  1.00  0.00           C
ATOM    196  HZ  PHE A 595      41.570  34.420  31.050  1.00  0.00           H
ATOM    197  CD2 PHE A 595      41.400  34.080  34.380  1.00  0.00           C
ATOM    198  HD2 PHE A 595      41.020  34.510  35.290  1.00  0.00           H
ATOM    199  CE2 PHE A 595      41.200  34.680  33.100  1.00  0.00           C
ATOM    200  HE2 PHE A 595      40.670  35.610  33.010  1.00  0.00           H
ATOM    201  C   PHE A 595      42.370  30.040  37.320  1.00  0.00           C
ATOM    202  O   PHE A 595      43.550  29.850  37.670  1.00  0.00           O
ATOM    203  N   PHE A 596      41.410  29.780  38.140  1.00  0.00           N
ATOM    204  HN  PHE A 596      40.480  29.840  37.780  1.00  0.00           H
ATOM    205  CA  PHE A 596      41.580  29.280  39.490  1.00  0.00           C
ATOM    206  HA  PHE A 596      42.380  29.840  39.970  1.00  0.00           H
ATOM    207  CB  PHE A 596      40.210  29.480  40.220  1.00  0.00           C
ATOM    208  HB1 PHE A 596      39.400  29.020  39.620  1.00  0.00           H
ATOM    209  HB2 PHE A 596      40.120  30.590  40.260  1.00  0.00           H
ATOM    210  CG  PHE A 596      40.110  28.870  41.580  1.00  0.00           C
ATOM    211  CD1 PHE A 596      40.430  29.530  42.720  1.00  0.00           C
ATOM    212  HD1 PHE A 596      40.750  30.560  42.740  1.00  0.00           H
ATOM    213  CE1 PHE A 596      40.180  28.960  43.960  1.00  0.00           C
ATOM    214  HE1 PHE A 596      40.350  29.510  44.870  1.00  0.00           H
ATOM    215  CZ  PHE A 596      39.660  27.640  44.110  1.00  0.00           C
ATOM    216  HZ  PHE A 596      39.320  27.240  45.060  1.00  0.00           H
ATOM    217  CD2 PHE A 596      39.630  27.550  41.690  1.00  0.00           C
ATOM    218  HD2 PHE A 596      39.320  27.150  40.740  1.00  0.00           H
ATOM    219  CE2 PHE A 596      39.430  26.920  42.900  1.00  0.00           C
ATOM    220  HE2 PHE A 596      39.050  25.910  42.960  1.00  0.00           H
ATOM    221  C   PHE A 596      42.020  27.820  39.530  1.00  0.00           C
ATOM    222  O   PHE A 596      42.900  27.420  40.320  1.00  0.00           O
ATOM    223  N   LEU A 597      41.510  26.950  38.640  1.00  0.00           N
ATOM    224  HN  LEU A 597      40.720  27.090  38.050  1.00  0.00           H
ATOM    225  CA  LEU A 597      42.110  25.650  38.420  1.00  0.00           C
ATOM    226  HA  LEU A 597      42.250  25.200  39.390  1.00  0.00           H
ATOM    227  CB  LEU A 597      41.270  24.780  37.400  1.00  0.00           C
ATOM    228  HB1 LEU A 597      40.980  25.430  36.550  1.00  0.00           H
ATOM    229  HB2 LEU A 597      40.300  24.570  37.890  1.00  0.00           H
ATOM    230  CG  LEU A 597      41.860  23.370  37.070  1.00  0.00           C
ATOM    231  HG  LEU A 597      42.740  23.580  36.420  1.00  0.00           H
ATOM    232  CD1 LEU A 597      42.380  22.570  38.270  1.00  0.00           C
ATOM    233 HD11 LEU A 597      41.440  22.400  38.840  1.00  0.00           H
ATOM    234 HD12 LEU A 597      43.110  23.090  38.920  1.00  0.00           H
ATOM    235 HD13 LEU A 597      42.990  21.660  38.120  1.00  0.00           H
ATOM    236  CD2 LEU A 597      40.940  22.490  36.270  1.00  0.00           C
ATOM    237 HD21 LEU A 597      39.980  22.450  36.820  1.00  0.00           H
ATOM    238 HD22 LEU A 597      41.410  21.500  36.130  1.00  0.00           H
ATOM    239 HD23 LEU A 597      40.780  22.950  35.270  1.00  0.00           H
ATOM    240  C   LEU A 597      43.530  25.820  37.870  1.00  0.00           C
ATOM    241  O   LEU A 597      44.390  25.100  38.280  1.00  0.00           O
ATOM    242  N   SER A 598      43.750  26.760  36.920  1.00  0.00           N
ATOM    243  HN  SER A 598      42.980  27.230  36.500  1.00  0.00           H
ATOM    244  CA  SER A 598      44.990  26.990  36.260  1.00  0.00           C
ATOM    245  HA  SER A 598      45.290  26.010  35.930  1.00  0.00           H
ATOM    246  CB  SER A 598      44.780  27.990  35.100  1.00  0.00           C
ATOM    247  HB1 SER A 598      44.860  29.080  35.280  1.00  0.00           H
ATOM    248  HB2 SER A 598      43.850  27.650  34.610  1.00  0.00           H
ATOM    249  OG  SER A 598      45.760  27.780  34.090  1.00  0.00           O
ATOM    250  HG1 SER A 598      45.340  27.290  33.380  1.00  0.00           H
ATOM    251  C   SER A 598      46.090  27.360  37.260  1.00  0.00           C
ATOM    252  O   SER A 598      47.230  26.990  37.010  1.00  0.00           O
ATOM    253  N   ASP A 599      45.800  28.120  38.320  1.00  0.00           N
ATOM    254  HN  ASP A 599      44.920  28.590  38.300  1.00  0.00           H
ATOM    255  CA  ASP A 599      46.620  28.440  39.500  1.00  0.00           C
ATOM    256  HA  ASP A 599      47.370  29.190  39.270  1.00  0.00           H
ATOM    257  CB  ASP A 599      45.660  29.040  40.580  1.00  0.00           C
ATOM    258  HB1 ASP A 599      46.240  29.240  41.510  1.00  0.00           H
ATOM    259  HB2 ASP A 599      44.810  28.440  40.960  1.00  0.00           H
ATOM    260  CG  ASP A 599      45.020  30.420  40.330  1.00  0.00           C
ATOM    261  OD1 ASP A 599      45.380  31.070  39.300  1.00  0.00           O
ATOM    262  OD2 ASP A 599      44.150  30.850  41.200  1.00  0.00           O
ATOM    263  C   ASP A 599      47.240  27.190  40.100  1.00  0.00           C
ATOM    264  O   ASP A 599      48.510  27.100  40.130  1.00  0.00           O
ATOM    265  N   PHE A 600      46.430  26.230  40.570  1.00  0.00           N
ATOM    266  HN  PHE A 600      45.440  26.290  40.470  1.00  0.00           H
ATOM    267  CA  PHE A 600      46.950  25.110  41.230  1.00  0.00           C
ATOM    268  HA  PHE A 600      47.640  25.450  41.990  1.00  0.00           H
ATOM    269  CB  PHE A 600      45.840  24.190  41.830  1.00  0.00           C
ATOM    270  HB1 PHE A 600      46.290  23.320  42.370  1.00  0.00           H
ATOM    271  HB2 PHE A 600      45.210  23.890  40.960  1.00  0.00           H
ATOM    272  CG  PHE A 600      44.950  24.910  42.720  1.00  0.00           C
ATOM    273  CD1 PHE A 600      43.580  24.700  42.710  1.00  0.00           C
ATOM    274  HD1 PHE A 600      43.200  23.950  42.040  1.00  0.00           H
ATOM    275  CE1 PHE A 600      42.760  25.290  43.730  1.00  0.00           C
ATOM    276  HE1 PHE A 600      41.710  25.080  43.650  1.00  0.00           H
ATOM    277  CZ  PHE A 600      43.380  26.030  44.760  1.00  0.00           C
ATOM    278  HZ  PHE A 600      42.740  26.470  45.510  1.00  0.00           H
ATOM    279  CD2 PHE A 600      45.580  25.670  43.740  1.00  0.00           C
ATOM    280  HD2 PHE A 600      46.650  25.630  43.820  1.00  0.00           H
ATOM    281  CE2 PHE A 600      44.810  26.170  44.820  1.00  0.00           C
ATOM    282  HE2 PHE A 600      45.200  26.860  45.540  1.00  0.00           H
ATOM    283  C   PHE A 600      47.750  24.230  40.340  1.00  0.00           C
ATOM    284  O   PHE A 600      48.680  23.580  40.750  1.00  0.00           O
ATOM    285  N   LYS A 601      47.380  24.210  39.010  1.00  0.00           N
ATOM    286  HN  LYS A 601      46.650  24.800  38.690  1.00  0.00           H
ATOM    287  CA  LYS A 601      48.260  23.550  38.120  1.00  0.00           C
ATOM    288  HA  LYS A 601      48.380  22.520  38.420  1.00  0.00           H
ATOM    289  CB  LYS A 601      47.630  23.540  36.660  1.00  0.00           C
ATOM    290  HB1 LYS A 601      48.280  22.960  35.970  1.00  0.00           H
ATOM    291  HB2 LYS A 601      47.410  24.550  36.270  1.00  0.00           H
ATOM    292  CG  LYS A 601      46.300  22.740  36.610  1.00  0.00           C
ATOM    293  HG1 LYS A 601      45.510  23.090  37.290  1.00  0.00           H
ATOM    294  HG2 LYS A 601      46.550  21.710  36.930  1.00  0.00           H
ATOM    295  CD  LYS A 601      45.810  22.660  35.240  1.00  0.00           C
ATOM    296  HD1 LYS A 601      46.590  22.520  34.460  1.00  0.00           H
ATOM    297  HD2 LYS A 601      45.340  23.660  35.110  1.00  0.00           H
ATOM    298  CE  LYS A 601      44.530  21.840  34.950  1.00  0.00           C
ATOM    299  HE1 LYS A 601      44.170  22.210  33.970  1.00  0.00           H
ATOM    300  HE2 LYS A 601      43.730  21.970  35.710  1.00  0.00           H
ATOM    301  NZ  LYS A 601      44.830  20.440  34.970  1.00  0.00           N
ATOM    302  HZ1 LYS A 601      44.170  19.870  34.420  1.00  0.00           H
ATOM    303  HZ2 LYS A 601      44.980  20.090  35.950  1.00  0.00           H
ATOM    304  HZ3 LYS A 601      45.760  20.270  34.540  1.00  0.00           H
ATOM    305  C   LYS A 601      49.720  24.100  38.040  1.00  0.00           C
ATOM    306  O   LYS A 601      50.790  23.430  37.960  1.00  0.00           O
ATOM    307  N   ASP A 602      49.940  25.440  38.190  1.00  0.00           N
ATOM    308  HN  ASP A 602      49.190  26.070  38.370  1.00  0.00           H
ATOM    309  CA  ASP A 602      51.270  26.120  38.140  1.00  0.00           C
ATOM    310  HA  ASP A 602      51.880  25.580  37.420  1.00  0.00           H
ATOM    311  CB  ASP A 602      51.160  27.530  37.540  1.00  0.00           C
ATOM    312  HB1 ASP A 602      52.160  28.000  37.640  1.00  0.00           H
ATOM    313  HB2 ASP A 602      50.330  28.120  37.990  1.00  0.00           H
ATOM    314  CG  ASP A 602      51.050  27.560  36.020  1.00  0.00           C
ATOM    315  OD1 ASP A 602      50.610  28.640  35.490  1.00  0.00           O
ATOM    316  OD2 ASP A 602      51.530  26.590  35.310  1.00  0.00           O
ATOM    317  C   ASP A 602      52.070  26.150  39.440  1.00  0.00           C
ATOM    318  O   ASP A 602      53.190  26.670  39.440  1.00  0.00           O
ATOM    319  N   ALA A 603      51.420  25.600  40.480  1.00  0.00           N
ATOM    320  HN  ALA A 603      50.480  25.260  40.410  1.00  0.00           H
ATOM    321  CA  ALA A 603      51.790  25.780  41.930  1.00  0.00           C
ATOM    322  HA  ALA A 603      51.560  26.780  42.250  1.00  0.00           H
ATOM    323  CB  ALA A 603      50.600  25.090  42.680  1.00  0.00           C
ATOM    324  HB1 ALA A 603      50.690  25.140  43.790  1.00  0.00           H
ATOM    325  HB2 ALA A 603      50.680  24.030  42.350  1.00  0.00           H
ATOM    326  HB3 ALA A 603      49.630  25.570  42.420  1.00  0.00           H
ATOM    327  C   ALA A 603      53.190  25.300  42.370  1.00  0.00           C
ATOM    328  O   ALA A 603      53.840  25.920  43.200  1.00  0.00           O
ATOM    329  N   LEU A 604      53.720  24.300  41.710  1.00  0.00           N
ATOM    330  HN  LEU A 604      53.270  23.890  40.910  1.00  0.00           H
ATOM    331  CA  LEU A 604      55.130  23.950  41.910  1.00  0.00           C
ATOM    332  HA  LEU A 604      55.510  24.410  42.800  1.00  0.00           H
ATOM    333  CB  LEU A 604      55.310  22.420  42.160  1.00  0.00           C
ATOM    334  HB1 LEU A 604      56.380  22.240  42.380  1.00  0.00           H
ATOM    335  HB2 LEU A 604      54.980  21.890  41.260  1.00  0.00           H
ATOM    336  CG  LEU A 604      54.620  21.820  43.360  1.00  0.00           C
ATOM    337  HG  LEU A 604      53.660  22.390  43.370  1.00  0.00           H
ATOM    338  CD1 LEU A 604      54.270  20.270  43.110  1.00  0.00           C
ATOM    339 HD11 LEU A 604      53.610  19.980  43.960  1.00  0.00           H
ATOM    340 HD12 LEU A 604      55.280  19.820  43.220  1.00  0.00           H
ATOM    341 HD13 LEU A 604      53.810  20.110  42.110  1.00  0.00           H
ATOM    342  CD2 LEU A 604      55.410  21.990  44.640  1.00  0.00           C
ATOM    343 HD21 LEU A 604      54.860  21.890  45.610  1.00  0.00           H
ATOM    344 HD22 LEU A 604      55.780  23.040  44.640  1.00  0.00           H
ATOM    345 HD23 LEU A 604      56.350  21.390  44.600  1.00  0.00           H
ATOM    346  C   LEU A 604      56.040  24.370  40.770  1.00  0.00           C
ATOM    347  O   LEU A 604      57.160  23.870  40.710  1.00  0.00           O
ATOM    348  N   SER A 605      55.670  25.180  39.800  1.00  0.00           N
ATOM    349  HN  SER A 605      54.800  25.650  39.860  1.00  0.00           H
ATOM    350  CA  SER A 605      56.620  25.410  38.680  1.00  0.00           C
ATOM    351  HA  SER A 605      57.390  24.660  38.640  1.00  0.00           H
ATOM    352  CB  SER A 605      55.940  25.340  37.260  1.00  0.00           C
ATOM    353  HB1 SER A 605      56.770  25.230  36.530  1.00  0.00           H
ATOM    354  HB2 SER A 605      55.380  26.300  37.150  1.00  0.00           H
ATOM    355  OG  SER A 605      54.950  24.190  37.090  1.00  0.00           O
ATOM    356  HG1 SER A 605      54.350  24.080  37.830  1.00  0.00           H
ATOM    357  C   SER A 605      57.580  26.640  38.710  1.00  0.00           C
ATOM    358  O   SER A 605      57.400  27.650  38.010  1.00  0.00           O
ATOM    359  N   LEU A 606      58.490  26.540  39.640  1.00  0.00           N
ATOM    360  HN  LEU A 606      58.670  25.720  40.170  1.00  0.00           H
ATOM    361  CA  LEU A 606      59.450  27.640  39.980  1.00  0.00           C
ATOM    362  HA  LEU A 606      60.000  27.120  40.750  1.00  0.00           H
ATOM    363  CB  LEU A 606      60.450  27.960  38.890  1.00  0.00           C
ATOM    364  HB1 LEU A 606      61.270  28.610  39.270  1.00  0.00           H
ATOM    365  HB2 LEU A 606      59.900  28.550  38.120  1.00  0.00           H
ATOM    366  CG  LEU A 606      61.080  26.730  38.200  1.00  0.00           C
ATOM    367  HG  LEU A 606      60.230  26.140  37.810  1.00  0.00           H
ATOM    368  CD1 LEU A 606      61.830  27.270  36.930  1.00  0.00           C
ATOM    369 HD11 LEU A 606      61.090  27.800  36.300  1.00  0.00           H
ATOM    370 HD12 LEU A 606      62.200  26.440  36.290  1.00  0.00           H
ATOM    371 HD13 LEU A 606      62.660  27.860  37.380  1.00  0.00           H
ATOM    372  CD2 LEU A 606      61.840  25.810  39.130  1.00  0.00           C
ATOM    373 HD21 LEU A 606      62.580  26.360  39.750  1.00  0.00           H
ATOM    374 HD22 LEU A 606      62.370  25.120  38.440  1.00  0.00           H
ATOM    375 HD23 LEU A 606      61.260  25.200  39.850  1.00  0.00           H
ATOM    376  C   LEU A 606      58.880  28.930  40.670  1.00  0.00           C
ATOM    377  O   LEU A 606      57.700  29.210  40.690  1.00  0.00           O
ATOM    378  N   GLN A 607      59.810  29.520  41.400  1.00  0.00           N
ATOM    379  HN  GLN A 607      60.790  29.330  41.380  1.00  0.00           H
ATOM    380  CA  GLN A 607      59.600  30.760  42.130  1.00  0.00           C
ATOM    381  HA  GLN A 607      60.550  31.010  42.580  1.00  0.00           H
ATOM    382  CB  GLN A 607      59.290  31.850  41.100  1.00  0.00           C
ATOM    383  HB1 GLN A 607      59.560  32.780  41.650  1.00  0.00           H
ATOM    384  HB2 GLN A 607      58.200  31.880  40.880  1.00  0.00           H
ATOM    385  CG  GLN A 607      60.260  31.870  39.920  1.00  0.00           C
ATOM    386  HG1 GLN A 607      59.960  31.040  39.230  1.00  0.00           H
ATOM    387  HG2 GLN A 607      61.300  31.690  40.270  1.00  0.00           H
ATOM    388  CD  GLN A 607      60.310  33.090  39.060  1.00  0.00           C
ATOM    389  OE1 GLN A 607      60.250  32.990  37.800  1.00  0.00           O
ATOM    390  NE2 GLN A 607      60.510  34.290  39.580  1.00  0.00           N
ATOM    391 HE21 GLN A 607      60.460  35.040  38.930  1.00  0.00           H
ATOM    392 HE22 GLN A 607      61.050  34.290  40.420  1.00  0.00           H
ATOM    393  C   GLN A 607      58.660  30.680  43.370  1.00  0.00           C
ATOM    394  O   GLN A 607      58.800  31.430  44.280  1.00  0.00           O
ATOM    395  N   CYS A 608      57.700  29.720  43.450  1.00  0.00           N
ATOM    396  HN  CYS A 608      57.680  29.100  42.660  1.00  0.00           H
ATOM    397  CA  CYS A 608      56.720  29.510  44.500  1.00  0.00           C
ATOM    398  HA  CYS A 608      56.120  30.410  44.540  1.00  0.00           H
ATOM    399  CB  CYS A 608      55.870  28.280  44.090  1.00  0.00           C
ATOM    400  HB1 CYS A 608      56.590  27.560  43.640  1.00  0.00           H
ATOM    401  HB2 CYS A 608      55.320  28.730  43.230  1.00  0.00           H
ATOM    402  SG  CYS A 608      54.710  27.690  45.410  1.00  0.00           S
ATOM    403  HG1 CYS A 608      54.340  26.530  44.880  1.00  0.00           H
ATOM    404  C   CYS A 608      57.400  29.370  45.850  1.00  0.00           C
ATOM    405  O   CYS A 608      57.060  30.030  46.840  1.00  0.00           O
ATOM    406  N   LEU A 609      58.390  28.580  45.990  1.00  0.00           N
ATOM    407  HN  LEU A 609      58.770  28.110  45.200  1.00  0.00           H
ATOM    408  CA  LEU A 609      58.890  28.300  47.360  1.00  0.00           C
ATOM    409  HA  LEU A 609      58.050  28.210  48.030  1.00  0.00           H
ATOM    410  CB  LEU A 609      59.730  27.020  47.370  1.00  0.00           C
ATOM    411  HB1 LEU A 609      60.260  26.990  48.350  1.00  0.00           H
ATOM    412  HB2 LEU A 609      60.460  27.050  46.540  1.00  0.00           H
ATOM    413  CG  LEU A 609      58.930  25.790  47.130  1.00  0.00           C
ATOM    414  HG  LEU A 609      58.470  25.940  46.130  1.00  0.00           H
ATOM    415  CD1 LEU A 609      59.880  24.550  46.950  1.00  0.00           C
ATOM    416 HD11 LEU A 609      60.530  24.570  47.850  1.00  0.00           H
ATOM    417 HD12 LEU A 609      60.600  24.800  46.140  1.00  0.00           H
ATOM    418 HD13 LEU A 609      59.430  23.580  46.670  1.00  0.00           H
ATOM    419  CD2 LEU A 609      57.920  25.410  48.150  1.00  0.00           C
ATOM    420 HD21 LEU A 609      58.420  25.210  49.120  1.00  0.00           H
ATOM    421 HD22 LEU A 609      57.270  24.610  47.750  1.00  0.00           H
ATOM    422 HD23 LEU A 609      57.260  26.290  48.300  1.00  0.00           H
ATOM    423  C   LEU A 609      59.820  29.440  47.950  1.00  0.00           C
ATOM    424  O   LEU A 609      59.770  29.920  49.070  1.00  0.00           O
ATOM    425  N   ALA A 610      60.580  30.080  47.110  1.00  0.00           N
ATOM    426  HN  ALA A 610      60.710  29.690  46.200  1.00  0.00           H
ATOM    427  CA  ALA A 610      61.370  31.190  47.510  1.00  0.00           C
ATOM    428  HA  ALA A 610      61.900  30.970  48.430  1.00  0.00           H
ATOM    429  CB  ALA A 610      62.410  31.380  46.370  1.00  0.00           C
ATOM    430  HB1 ALA A 610      62.960  30.410  46.250  1.00  0.00           H
ATOM    431  HB2 ALA A 610      63.180  32.100  46.710  1.00  0.00           H
ATOM    432  HB3 ALA A 610      62.030  31.610  45.360  1.00  0.00           H
ATOM    433  C   ALA A 610      60.560  32.420  47.600  1.00  0.00           C
ATOM    434  O   ALA A 610      60.910  33.310  48.410  1.00  0.00           O
ATOM    435  N   SER A 611      59.370  32.550  46.870  1.00  0.00           N
ATOM    436  HN  SER A 611      59.180  31.910  46.130  1.00  0.00           H
ATOM    437  CA  SER A 611      58.500  33.680  47.080  1.00  0.00           C
ATOM    438  HA  SER A 611      58.980  34.630  47.150  1.00  0.00           H
ATOM    439  CB  SER A 611      57.390  33.620  46.040  1.00  0.00           C
ATOM    440  HB1 SER A 611      56.830  32.670  46.160  1.00  0.00           H
ATOM    441  HB2 SER A 611      57.690  33.730  44.970  1.00  0.00           H
ATOM    442  OG  SER A 611      56.450  34.710  46.070  1.00  0.00           O
ATOM    443  HG1 SER A 611      57.000  35.490  45.940  1.00  0.00           H
ATOM    444  C   SER A 611      57.860  33.570  48.450  1.00  0.00           C
ATOM    445  O   SER A 611      57.630  34.620  49.020  1.00  0.00           O
ATOM    446  N   ILE A 612      57.550  32.360  48.970  1.00  0.00           N
ATOM    447  HN  ILE A 612      57.740  31.520  48.480  1.00  0.00           H
ATOM    448  CA  ILE A 612      56.880  32.340  50.310  1.00  0.00           C
ATOM    449  HA  ILE A 612      55.940  32.870  50.280  1.00  0.00           H
ATOM    450  CB  ILE A 612      56.480  30.880  50.640  1.00  0.00           C
ATOM    451  HB  ILE A 612      57.370  30.300  50.290  1.00  0.00           H
ATOM    452  CG2 ILE A 612      56.150  30.580  52.150  1.00  0.00           C
ATOM    453 HG21 ILE A 612      55.580  31.440  52.560  1.00  0.00           H
ATOM    454 HG22 ILE A 612      57.130  30.520  52.670  1.00  0.00           H
ATOM    455 HG23 ILE A 612      55.660  29.580  52.140  1.00  0.00           H
ATOM    456  CG1 ILE A 612      55.430  30.420  49.720  1.00  0.00           C
ATOM    457 HG11 ILE A 612      55.600  30.910  48.730  1.00  0.00           H
ATOM    458 HG12 ILE A 612      54.530  30.890  50.160  1.00  0.00           H
ATOM    459  CD  ILE A 612      55.450  28.910  49.470  1.00  0.00           C
ATOM    460  HD1 ILE A 612      54.710  28.740  48.650  1.00  0.00           H
ATOM    461  HD2 ILE A 612      55.100  28.230  50.290  1.00  0.00           H
ATOM    462  HD3 ILE A 612      56.490  28.600  49.210  1.00  0.00           H
ATOM    463  C   ILE A 612      57.790  32.780  51.330  1.00  0.00           C
ATOM    464  O   ILE A 612      57.450  33.580  52.170  1.00  0.00           O
ATOM    465  N   LEU A 613      59.080  32.360  51.380  1.00  0.00           N
ATOM    466  HN  LEU A 613      59.360  31.780  50.620  1.00  0.00           H
ATOM    467  CA  LEU A 613      60.000  32.730  52.440  1.00  0.00           C
ATOM    468  HA  LEU A 613      59.590  32.470  53.410  1.00  0.00           H
ATOM    469  CB  LEU A 613      61.320  31.790  52.210  1.00  0.00           C
ATOM    470  HB1 LEU A 613      61.460  31.790  51.110  1.00  0.00           H
ATOM    471  HB2 LEU A 613      61.140  30.710  52.420  1.00  0.00           H
ATOM    472  CG  LEU A 613      62.600  32.310  52.940  1.00  0.00           C
ATOM    473  HG  LEU A 613      63.070  33.220  52.520  1.00  0.00           H
ATOM    474  CD1 LEU A 613      62.430  32.310  54.560  1.00  0.00           C
ATOM    475 HD11 LEU A 613      63.330  32.820  54.970  1.00  0.00           H
ATOM    476 HD12 LEU A 613      62.170  31.330  55.010  1.00  0.00           H
ATOM    477 HD13 LEU A 613      61.710  33.100  54.850  1.00  0.00           H
ATOM    478  CD2 LEU A 613      63.690  31.260  52.590  1.00  0.00           C
ATOM    479 HD21 LEU A 613      63.500  30.190  52.820  1.00  0.00           H
ATOM    480 HD22 LEU A 613      64.640  31.470  53.120  1.00  0.00           H
ATOM    481 HD23 LEU A 613      63.840  31.210  51.490  1.00  0.00           H
ATOM    482  C   LEU A 613      60.400  34.260  52.440  1.00  0.00           C
ATOM    483  O   LEU A 613      60.480  34.870  53.520  1.00  0.00           O
ATOM    484  N   PHE A 614      60.590  34.880  51.230  1.00  0.00           N
ATOM    485  HN  PHE A 614      60.560  34.360  50.380  1.00  0.00           H
ATOM    486  CA  PHE A 614      60.790  36.310  51.120  1.00  0.00           C
ATOM    487  HA  PHE A 614      61.490  36.650  51.880  1.00  0.00           H
ATOM    488  CB  PHE A 614      61.430  36.680  49.710  1.00  0.00           C
ATOM    489  HB1 PHE A 614      60.990  36.120  48.850  1.00  0.00           H
ATOM    490  HB2 PHE A 614      62.530  36.480  49.730  1.00  0.00           H
ATOM    491  CG  PHE A 614      61.170  38.140  49.370  1.00  0.00           C
ATOM    492  CD1 PHE A 614      62.070  39.080  49.820  1.00  0.00           C
ATOM    493  HD1 PHE A 614      62.900  38.720  50.400  1.00  0.00           H
ATOM    494  CE1 PHE A 614      62.000  40.440  49.510  1.00  0.00           C
ATOM    495  HE1 PHE A 614      62.660  41.160  49.980  1.00  0.00           H
ATOM    496  CZ  PHE A 614      61.110  40.790  48.470  1.00  0.00           C
ATOM    497  HZ  PHE A 614      61.050  41.840  48.200  1.00  0.00           H
ATOM    498  CD2 PHE A 614      60.230  38.550  48.390  1.00  0.00           C
ATOM    499  HD2 PHE A 614      59.670  37.730  47.940  1.00  0.00           H
ATOM    500  CE2 PHE A 614      60.250  39.860  47.870  1.00  0.00           C
ATOM    501  HE2 PHE A 614      59.570  40.180  47.100  1.00  0.00           H
ATOM    502  C   PHE A 614      59.470  37.110  51.500  1.00  0.00           C
ATOM    503  O   PHE A 614      59.630  38.020  52.290  1.00  0.00           O
ATOM    504  N   LEU A 615      58.260  36.700  51.140  1.00  0.00           N
ATOM    505  HN  LEU A 615      58.110  35.950  50.490  1.00  0.00           H
ATOM    506  CA  LEU A 615      57.090  37.360  51.580  1.00  0.00           C
ATOM    507  HA  LEU A 615      57.270  38.400  51.380  1.00  0.00           H
ATOM    508  CB  LEU A 615      55.780  37.000  50.860  1.00  0.00           C
ATOM    509  HB1 LEU A 615      54.830  36.820  51.410  1.00  0.00           H
ATOM    510  HB2 LEU A 615      56.030  35.980  50.500  1.00  0.00           H
ATOM    511  CG  LEU A 615      55.390  37.700  49.600  1.00  0.00           C
ATOM    512  HG  LEU A 615      54.670  37.170  48.930  1.00  0.00           H
ATOM    513  CD1 LEU A 615      54.630  39.010  49.930  1.00  0.00           C
ATOM    514 HD11 LEU A 615      54.390  39.740  49.120  1.00  0.00           H
ATOM    515 HD12 LEU A 615      55.270  39.470  50.700  1.00  0.00           H
ATOM    516 HD13 LEU A 615      53.630  38.710  50.310  1.00  0.00           H
ATOM    517  CD2 LEU A 615      56.730  38.240  48.770  1.00  0.00           C
ATOM    518 HD21 LEU A 615      57.280  37.420  48.240  1.00  0.00           H
ATOM    519 HD22 LEU A 615      57.450  38.860  49.340  1.00  0.00           H
ATOM    520 HD23 LEU A 615      56.350  38.970  48.020  1.00  0.00           H
ATOM    521  C   LEU A 615      56.850  37.230  53.070  1.00  0.00           C
ATOM    522  O   LEU A 615      56.660  38.240  53.720  1.00  0.00           O
ATOM    523  N   TYR A 616      56.980  35.960  53.620  1.00  0.00           N
ATOM    524  HN  TYR A 616      57.150  35.220  52.970  1.00  0.00           H
ATOM    525  CA  TYR A 616      56.940  35.550  55.010  1.00  0.00           C
ATOM    526  HA  TYR A 616      55.980  35.790  55.430  1.00  0.00           H
ATOM    527  CB  TYR A 616      57.090  33.940  55.220  1.00  0.00           C
ATOM    528  HB1 TYR A 616      57.990  33.710  54.620  1.00  0.00           H
ATOM    529  HB2 TYR A 616      56.190  33.420  54.830  1.00  0.00           H
ATOM    530  CG  TYR A 616      57.320  33.660  56.640  1.00  0.00           C
ATOM    531  CD1 TYR A 616      56.370  34.090  57.610  1.00  0.00           C
ATOM    532  HD1 TYR A 616      55.460  34.530  57.210  1.00  0.00           H
ATOM    533  CE1 TYR A 616      56.620  33.900  58.960  1.00  0.00           C
ATOM    534  HE1 TYR A 616      56.010  34.180  59.810  1.00  0.00           H
ATOM    535  CZ  TYR A 616      57.870  33.390  59.370  1.00  0.00           C
ATOM    536  OH  TYR A 616      58.080  33.190  60.830  1.00  0.00           O
ATOM    537  HH  TYR A 616      57.210  33.260  61.220  1.00  0.00           H
ATOM    538  CD2 TYR A 616      58.510  33.150  57.020  1.00  0.00           C
ATOM    539  HD2 TYR A 616      59.280  32.880  56.320  1.00  0.00           H
ATOM    540  CE2 TYR A 616      58.790  32.970  58.420  1.00  0.00           C
ATOM    541  HE2 TYR A 616      59.750  32.630  58.780  1.00  0.00           H
ATOM    542  C   TYR A 616      57.830  36.450  55.820  1.00  0.00           C
ATOM    543  O   TYR A 616      57.360  37.170  56.740  1.00  0.00           O
ATOM    544  N   CYS A 617      59.140  36.590  55.540  1.00  0.00           N
ATOM    545  HN  CYS A 617      59.620  36.110  54.810  1.00  0.00           H
ATOM    546  CA  CYS A 617      59.970  37.390  56.290  1.00  0.00           C
ATOM    547  HA  CYS A 617      59.820  37.140  57.340  1.00  0.00           H
ATOM    548  CB  CYS A 617      61.480  37.110  55.910  1.00  0.00           C
ATOM    549  HB1 CYS A 617      61.550  37.040  54.810  1.00  0.00           H
ATOM    550  HB2 CYS A 617      61.800  36.070  56.160  1.00  0.00           H
ATOM    551  SG  CYS A 617      62.670  38.290  56.620  1.00  0.00           S
ATOM    552  HG1 CYS A 617      62.310  38.230  57.890  1.00  0.00           H
ATOM    553  C   CYS A 617      59.640  38.880  56.170  1.00  0.00           C
ATOM    554  O   CYS A 617      59.550  39.600  57.180  1.00  0.00           O
ATOM    555  N   ALA A 618      59.230  39.440  54.980  1.00  0.00           N
ATOM    556  HN  ALA A 618      59.120  38.930  54.140  1.00  0.00           H
ATOM    557  CA  ALA A 618      58.780  40.830  54.870  1.00  0.00           C
ATOM    558  HA  ALA A 618      59.670  41.320  55.240  1.00  0.00           H
ATOM    559  CB  ALA A 618      58.510  41.180  53.370  1.00  0.00           C
ATOM    560  HB1 ALA A 618      57.760  40.490  52.910  1.00  0.00           H
ATOM    561  HB2 ALA A 618      59.430  41.020  52.760  1.00  0.00           H
ATOM    562  HB3 ALA A 618      58.150  42.230  53.250  1.00  0.00           H
ATOM    563  C   ALA A 618      57.510  41.170  55.610  1.00  0.00           C
ATOM    564  O   ALA A 618      57.350  42.160  56.320  1.00  0.00           O
ATOM    565  N   CYS A 619      56.560  40.220  55.530  1.00  0.00           N
ATOM    566  HN  CYS A 619      56.700  39.470  54.890  1.00  0.00           H
ATOM    567  CA  CYS A 619      55.240  40.170  56.090  1.00  0.00           C
ATOM    568  HA  CYS A 619      54.700  41.010  55.660  1.00  0.00           H
ATOM    569  CB  CYS A 619      54.370  39.090  55.410  1.00  0.00           C
ATOM    570  HB1 CYS A 619      54.670  38.100  55.780  1.00  0.00           H
ATOM    571  HB2 CYS A 619      54.480  38.880  54.330  1.00  0.00           H
ATOM    572  SG  CYS A 619      52.580  39.410  55.560  1.00  0.00           S
ATOM    573  HG1 CYS A 619      52.510  39.180  56.870  1.00  0.00           H
ATOM    574  C   CYS A 619      55.100  40.240  57.660  1.00  0.00           C
ATOM    575  O   CYS A 619      54.140  40.810  58.250  1.00  0.00           O
ATOM    576  N   MET A 620      56.060  39.630  58.420  1.00  0.00           N
ATOM    577  HN  MET A 620      56.720  39.090  57.910  1.00  0.00           H
ATOM    578  CA  MET A 620      56.240  39.700  59.830  1.00  0.00           C
ATOM    579  HA  MET A 620      55.330  39.600  60.410  1.00  0.00           H
ATOM    580  CB  MET A 620      57.270  38.690  60.300  1.00  0.00           C
ATOM    581  HB1 MET A 620      57.540  38.830  61.370  1.00  0.00           H
ATOM    582  HB2 MET A 620      58.140  38.830  59.620  1.00  0.00           H
ATOM    583  CG  MET A 620      56.900  37.240  59.990  1.00  0.00           C
ATOM    584  HG1 MET A 620      57.880  36.750  59.880  1.00  0.00           H
ATOM    585  HG2 MET A 620      56.340  37.020  59.060  1.00  0.00           H
ATOM    586  SD  MET A 620      56.010  36.430  61.310  1.00  0.00           S
ATOM    587  CE  MET A 620      57.290  36.410  62.570  1.00  0.00           C
ATOM    588  HE1 MET A 620      58.280  36.220  62.100  1.00  0.00           H
ATOM    589  HE2 MET A 620      57.240  35.640  63.380  1.00  0.00           H
ATOM    590  HE3 MET A 620      57.330  37.410  63.030  1.00  0.00           H
ATOM    591  C   MET A 620      56.810  41.000  60.200  1.00  0.00           C
ATOM    592  O   MET A 620      56.490  41.440  61.280  1.00  0.00           O
ATOM    593  N   SER A 621      57.570  41.710  59.380  1.00  0.00           N
ATOM    594  HN  SER A 621      57.860  41.330  58.510  1.00  0.00           H
ATOM    595  CA  SER A 621      58.130  42.990  59.780  1.00  0.00           C
ATOM    596  HA  SER A 621      58.590  42.880  60.750  1.00  0.00           H
ATOM    597  CB  SER A 621      59.220  43.550  58.820  1.00  0.00           C
ATOM    598  HB1 SER A 621      59.560  44.560  59.140  1.00  0.00           H
ATOM    599  HB2 SER A 621      58.850  43.670  57.770  1.00  0.00           H
ATOM    600  OG  SER A 621      60.380  42.760  58.810  1.00  0.00           O
ATOM    601  HG1 SER A 621      60.140  41.920  58.400  1.00  0.00           H
ATOM    602  C   SER A 621      57.060  44.150  60.040  1.00  0.00           C
ATOM    603  O   SER A 621      57.230  44.790  61.070  1.00  0.00           O
ATOM    604  N   PRO A 622      55.990  44.470  59.320  1.00  0.00           N
ATOM    605  CD  PRO A 622      55.690  43.970  57.980  1.00  0.00           C
ATOM    606  HD1 PRO A 622      55.500  42.880  58.050  1.00  0.00           H
ATOM    607  HD2 PRO A 622      56.530  44.240  57.310  1.00  0.00           H
ATOM    608  CA  PRO A 622      55.000  45.460  59.790  1.00  0.00           C
ATOM    609  HA  PRO A 622      55.580  46.230  60.270  1.00  0.00           H
ATOM    610  CB  PRO A 622      54.210  45.760  58.560  1.00  0.00           C
ATOM    611  HB1 PRO A 622      54.440  46.760  58.110  1.00  0.00           H
ATOM    612  HB2 PRO A 622      53.120  45.600  58.740  1.00  0.00           H
ATOM    613  CG  PRO A 622      54.470  44.660  57.510  1.00  0.00           C
ATOM    614  HG1 PRO A 622      53.660  43.890  57.480  1.00  0.00           H
ATOM    615  HG2 PRO A 622      54.590  45.080  56.490  1.00  0.00           H
ATOM    616  C   PRO A 622      54.180  44.890  60.920  1.00  0.00           C
ATOM    617  O   PRO A 622      53.860  45.600  61.840  1.00  0.00           O
ATOM    618  N   VAL A 623      53.740  43.630  60.700  1.00  0.00           N
ATOM    619  HN  VAL A 623      53.910  43.230  59.800  1.00  0.00           H
ATOM    620  CA  VAL A 623      52.790  42.920  61.550  1.00  0.00           C
ATOM    621  HA  VAL A 623      51.870  43.470  61.620  1.00  0.00           H
ATOM    622  CB  VAL A 623      52.290  41.550  61.040  1.00  0.00           C
ATOM    623  HB  VAL A 623      53.230  40.980  60.880  1.00  0.00           H
ATOM    624  CG1 VAL A 623      51.350  40.780  61.970  1.00  0.00           C
ATOM    625 HG11 VAL A 623      51.790  40.600  62.970  1.00  0.00           H
ATOM    626 HG12 VAL A 623      51.030  39.830  61.470  1.00  0.00           H
ATOM    627 HG13 VAL A 623      50.390  41.290  62.160  1.00  0.00           H
ATOM    628  CG2 VAL A 623      51.680  41.810  59.640  1.00  0.00           C
ATOM    629 HG21 VAL A 623      50.880  42.580  59.640  1.00  0.00           H
ATOM    630 HG22 VAL A 623      51.200  40.870  59.300  1.00  0.00           H
ATOM    631 HG23 VAL A 623      52.400  42.080  58.850  1.00  0.00           H
ATOM    632  C   VAL A 623      53.180  42.750  62.940  1.00  0.00           C
ATOM    633  O   VAL A 623      52.340  42.990  63.860  1.00  0.00           O
ATOM    634  N   ILE A 624      54.400  42.400  63.180  1.00  0.00           N
ATOM    635  HN  ILE A 624      55.020  42.220  62.420  1.00  0.00           H
ATOM    636  CA  ILE A 624      55.010  42.440  64.510  1.00  0.00           C
ATOM    637  HA  ILE A 624      54.290  41.910  65.110  1.00  0.00           H
ATOM    638  CB  ILE A 624      56.280  41.550  64.420  1.00  0.00           C
ATOM    639  HB  ILE A 624      56.730  42.020  63.520  1.00  0.00           H
ATOM    640  CG2 ILE A 624      57.250  41.720  65.610  1.00  0.00           C
ATOM    641 HG21 ILE A 624      58.270  41.360  65.330  1.00  0.00           H
ATOM    642 HG22 ILE A 624      56.860  41.210  66.520  1.00  0.00           H
ATOM    643 HG23 ILE A 624      57.610  42.740  65.870  1.00  0.00           H
ATOM    644  CG1 ILE A 624      55.970  40.040  64.130  1.00  0.00           C
ATOM    645 HG11 ILE A 624      56.940  39.500  64.010  1.00  0.00           H
ATOM    646 HG12 ILE A 624      55.390  39.860  63.200  1.00  0.00           H
ATOM    647  CD  ILE A 624      55.310  39.260  65.330  1.00  0.00           C
ATOM    648  HD1 ILE A 624      54.930  38.300  64.930  1.00  0.00           H
ATOM    649  HD2 ILE A 624      54.510  39.880  65.760  1.00  0.00           H
ATOM    650  HD3 ILE A 624      56.110  38.970  66.040  1.00  0.00           H
ATOM    651  C   ILE A 624      55.230  43.860  65.070  1.00  0.00           C
ATOM    652  O   ILE A 624      54.840  44.190  66.240  1.00  0.00           O
ATOM    653  N   THR A 625      55.780  44.830  64.300  1.00  0.00           N
ATOM    654  HN  THR A 625      56.260  44.550  63.470  1.00  0.00           H
ATOM    655  CA  THR A 625      56.120  46.150  64.780  1.00  0.00           C
ATOM    656  HA  THR A 625      56.620  45.950  65.720  1.00  0.00           H
ATOM    657  CB  THR A 625      56.970  46.990  63.840  1.00  0.00           C
ATOM    658  HB  THR A 625      56.340  47.380  63.010  1.00  0.00           H
ATOM    659  OG1 THR A 625      57.950  46.150  63.210  1.00  0.00           O
ATOM    660  HG1 THR A 625      57.560  45.780  62.410  1.00  0.00           H
ATOM    661  CG2 THR A 625      57.640  48.120  64.660  1.00  0.00           C
ATOM    662 HG21 THR A 625      56.800  48.650  65.180  1.00  0.00           H
ATOM    663 HG22 THR A 625      58.150  48.880  64.040  1.00  0.00           H
ATOM    664 HG23 THR A 625      58.430  47.760  65.350  1.00  0.00           H
ATOM    665  C   THR A 625      54.880  46.920  65.060  1.00  0.00           C
ATOM    666  O   THR A 625      54.850  47.600  66.100  1.00  0.00           O
ATOM    667  N   PHE A 626      53.840  46.760  64.220  1.00  0.00           N
ATOM    668  HN  PHE A 626      53.900  46.180  63.410  1.00  0.00           H
ATOM    669  CA  PHE A 626      52.530  47.440  64.420  1.00  0.00           C
ATOM    670  HA  PHE A 626      52.760  48.440  64.730  1.00  0.00           H
ATOM    671  CB  PHE A 626      51.690  47.620  63.170  1.00  0.00           C
ATOM    672  HB1 PHE A 626      50.630  47.910  63.330  1.00  0.00           H
ATOM    673  HB2 PHE A 626      51.520  46.670  62.620  1.00  0.00           H
ATOM    674  CG  PHE A 626      52.270  48.490  62.100  1.00  0.00           C
ATOM    675  CD1 PHE A 626      53.000  49.600  62.360  1.00  0.00           C
ATOM    676  HD1 PHE A 626      53.370  49.910  63.330  1.00  0.00           H
ATOM    677  CE1 PHE A 626      53.520  50.360  61.270  1.00  0.00           C
ATOM    678  HE1 PHE A 626      54.160  51.200  61.490  1.00  0.00           H
ATOM    679  CZ  PHE A 626      53.240  50.070  59.950  1.00  0.00           C
ATOM    680  HZ  PHE A 626      53.590  50.760  59.190  1.00  0.00           H
ATOM    681  CD2 PHE A 626      51.960  48.140  60.730  1.00  0.00           C
ATOM    682  HD2 PHE A 626      51.320  47.290  60.570  1.00  0.00           H
ATOM    683  CE2 PHE A 626      52.430  48.970  59.720  1.00  0.00           C
ATOM    684  HE2 PHE A 626      52.270  48.800  58.660  1.00  0.00           H
ATOM    685  C   PHE A 626      51.690  46.800  65.410  1.00  0.00           C
ATOM    686  O   PHE A 626      50.870  47.420  66.080  1.00  0.00           O
ATOM    687  N   GLY A 627      51.900  45.560  65.780  1.00  0.00           N
ATOM    688  HN  GLY A 627      52.570  45.090  65.210  1.00  0.00           H
ATOM    689  CA  GLY A 627      51.250  44.890  66.890  1.00  0.00           C
ATOM    690  HA1 GLY A 627      51.410  43.830  66.780  1.00  0.00           H
ATOM    691  HA2 GLY A 627      50.190  45.140  66.890  1.00  0.00           H
ATOM    692  C   GLY A 627      51.820  45.460  68.200  1.00  0.00           C
ATOM    693  O   GLY A 627      51.110  45.640  69.210  1.00  0.00           O
ATOM    694  N   GLY A 628      53.160  45.880  68.210  1.00  0.00           N
ATOM    695  HN  GLY A 628      53.680  45.830  67.360  1.00  0.00           H
ATOM    696  CA  GLY A 628      53.780  46.490  69.350  1.00  0.00           C
ATOM    697  HA1 GLY A 628      54.840  46.400  69.160  1.00  0.00           H
ATOM    698  HA2 GLY A 628      53.520  45.980  70.270  1.00  0.00           H
ATOM    699  C   GLY A 628      53.490  47.940  69.540  1.00  0.00           C
ATOM    700  O   GLY A 628      53.110  48.360  70.590  1.00  0.00           O
ATOM    701  N   LEU A 629      53.530  48.690  68.420  1.00  0.00           N
ATOM    702  HN  LEU A 629      53.830  48.410  67.510  1.00  0.00           H
ATOM    703  CA  LEU A 629      53.070  50.070  68.350  1.00  0.00           C
ATOM    704  HA  LEU A 629      53.530  50.550  69.190  1.00  0.00           H
ATOM    705  CB  LEU A 629      53.510  50.740  66.980  1.00  0.00           C
ATOM    706  HB1 LEU A 629      53.030  51.680  66.670  1.00  0.00           H
ATOM    707  HB2 LEU A 629      53.290  50.000  66.170  1.00  0.00           H
ATOM    708  CG  LEU A 629      55.040  51.110  67.000  1.00  0.00           C
ATOM    709  HG  LEU A 629      55.610  50.310  67.540  1.00  0.00           H
ATOM    710  CD1 LEU A 629      55.570  51.110  65.560  1.00  0.00           C
ATOM    711 HD11 LEU A 629      55.310  52.020  65.000  1.00  0.00           H
ATOM    712 HD12 LEU A 629      55.260  50.230  64.960  1.00  0.00           H
ATOM    713 HD13 LEU A 629      56.680  51.170  65.550  1.00  0.00           H
ATOM    714  CD2 LEU A 629      55.200  52.430  67.720  1.00  0.00           C
ATOM    715 HD21 LEU A 629      54.700  52.390  68.710  1.00  0.00           H
ATOM    716 HD22 LEU A 629      54.840  53.260  67.070  1.00  0.00           H
ATOM    717 HD23 LEU A 629      56.250  52.610  68.040  1.00  0.00           H
ATOM    718  C   LEU A 629      51.580  50.360  68.470  1.00  0.00           C
ATOM    719  O   LEU A 629      51.130  51.300  69.220  1.00  0.00           O
ATOM    720  N   LEU A 630      50.640  49.590  67.800  1.00  0.00           N
ATOM    721  HN  LEU A 630      50.930  48.800  67.270  1.00  0.00           H
ATOM    722  CA  LEU A 630      49.230  49.780  68.210  1.00  0.00           C
ATOM    723  HA  LEU A 630      49.010  50.830  68.330  1.00  0.00           H
ATOM    724  CB  LEU A 630      48.260  49.140  67.170  1.00  0.00           C
ATOM    725  HB1 LEU A 630      47.260  48.970  67.620  1.00  0.00           H
ATOM    726  HB2 LEU A 630      48.540  48.080  66.960  1.00  0.00           H
ATOM    727  CG  LEU A 630      48.110  49.900  65.840  1.00  0.00           C
ATOM    728  HG  LEU A 630      49.160  50.160  65.560  1.00  0.00           H
ATOM    729  CD1 LEU A 630      47.520  48.910  64.810  1.00  0.00           C
ATOM    730 HD11 LEU A 630      46.590  48.460  65.200  1.00  0.00           H
ATOM    731 HD12 LEU A 630      48.270  48.100  64.670  1.00  0.00           H
ATOM    732 HD13 LEU A 630      47.370  49.350  63.810  1.00  0.00           H
ATOM    733  CD2 LEU A 630      47.310  51.240  65.900  1.00  0.00           C
ATOM    734 HD21 LEU A 630      47.610  51.850  66.790  1.00  0.00           H
ATOM    735 HD22 LEU A 630      46.270  50.880  66.050  1.00  0.00           H
ATOM    736 HD23 LEU A 630      47.420  51.730  64.910  1.00  0.00           H
ATOM    737  C   LEU A 630      48.910  49.310  69.590  1.00  0.00           C
ATOM    738  O   LEU A 630      48.030  49.810  70.300  1.00  0.00           O
ATOM    739  N   GLY A 631      49.560  48.250  70.080  1.00  0.00           N
ATOM    740  HN  GLY A 631      50.130  47.830  69.400  1.00  0.00           H
ATOM    741  CA  GLY A 631      49.330  47.730  71.440  1.00  0.00           C
ATOM    742  HA1 GLY A 631      49.960  46.870  71.550  1.00  0.00           H
ATOM    743  HA2 GLY A 631      48.270  47.550  71.530  1.00  0.00           H
ATOM    744  C   GLY A 631      49.660  48.740  72.500  1.00  0.00           C
ATOM    745  O   GLY A 631      48.900  48.930  73.430  1.00  0.00           O
ATOM    746  N   GLU A 632      50.800  49.460  72.320  1.00  0.00           N
ATOM    747  HN  GLU A 632      51.460  49.360  71.580  1.00  0.00           H
ATOM    748  CA  GLU A 632      51.200  50.690  73.020  1.00  0.00           C
ATOM    749  HA  GLU A 632      51.360  50.350  74.030  1.00  0.00           H
ATOM    750  CB  GLU A 632      52.570  51.260  72.550  1.00  0.00           C
ATOM    751  HB1 GLU A 632      52.390  51.450  71.470  1.00  0.00           H
ATOM    752  HB2 GLU A 632      53.350  50.480  72.710  1.00  0.00           H
ATOM    753  CG  GLU A 632      53.080  52.600  73.220  1.00  0.00           C
ATOM    754  HG1 GLU A 632      53.760  52.450  74.090  1.00  0.00           H
ATOM    755  HG2 GLU A 632      52.260  53.220  73.630  1.00  0.00           H
ATOM    756  CD  GLU A 632      53.830  53.510  72.310  1.00  0.00           C
ATOM    757  OE1 GLU A 632      53.090  54.210  71.470  1.00  0.00           O
ATOM    758  OE2 GLU A 632      55.070  53.640  72.320  1.00  0.00           O
ATOM    759  C   GLU A 632      50.140  51.780  73.100  1.00  0.00           C
ATOM    760  O   GLU A 632      49.650  52.040  74.190  1.00  0.00           O
ATOM    761  N   ALA A 633      49.670  52.260  71.940  1.00  0.00           N
ATOM    762  HN  ALA A 633      50.160  52.050  71.100  1.00  0.00           H
ATOM    763  CA  ALA A 633      48.590  53.230  71.760  1.00  0.00           C
ATOM    764  HA  ALA A 633      48.880  54.170  72.220  1.00  0.00           H
ATOM    765  CB  ALA A 633      48.440  53.460  70.190  1.00  0.00           C
ATOM    766  HB1 ALA A 633      48.360  52.500  69.620  1.00  0.00           H
ATOM    767  HB2 ALA A 633      49.340  54.010  69.840  1.00  0.00           H
ATOM    768  HB3 ALA A 633      47.570  54.070  69.890  1.00  0.00           H
ATOM    769  C   ALA A 633      47.250  52.760  72.410  1.00  0.00           C
ATOM    770  O   ALA A 633      46.600  53.460  73.180  1.00  0.00           O
ATOM    771  N   THR A 634      46.790  51.530  72.180  1.00  0.00           N
ATOM    772  HN  THR A 634      47.300  50.920  71.580  1.00  0.00           H
ATOM    773  CA  THR A 634      45.530  51.060  72.610  1.00  0.00           C
ATOM    774  HA  THR A 634      44.810  51.860  72.490  1.00  0.00           H
ATOM    775  CB  THR A 634      44.900  50.020  71.580  1.00  0.00           C
ATOM    776  HB  THR A 634      43.940  49.650  72.010  1.00  0.00           H
ATOM    777  OG1 THR A 634      45.670  48.850  71.430  1.00  0.00           O
ATOM    778  HG1 THR A 634      46.300  49.060  70.740  1.00  0.00           H
ATOM    779  CG2 THR A 634      44.820  50.630  70.170  1.00  0.00           C
ATOM    780 HG21 THR A 634      45.880  50.910  69.990  1.00  0.00           H
ATOM    781 HG22 THR A 634      44.260  51.580  70.160  1.00  0.00           H
ATOM    782 HG23 THR A 634      44.550  49.980  69.310  1.00  0.00           H
ATOM    783  C   THR A 634      45.420  50.530  73.960  1.00  0.00           C
ATOM    784  O   THR A 634      44.290  50.110  74.320  1.00  0.00           O
ATOM    785  N   GLU A 635      46.470  50.500  74.700  1.00  0.00           N
ATOM    786  HN  GLU A 635      47.270  50.860  74.230  1.00  0.00           H
ATOM    787  CA  GLU A 635      46.490  50.210  76.100  1.00  0.00           C
ATOM    788  HA  GLU A 635      47.400  50.580  76.540  1.00  0.00           H
ATOM    789  CB  GLU A 635      45.400  51.020  76.920  1.00  0.00           C
ATOM    790  HB1 GLU A 635      45.650  50.730  77.960  1.00  0.00           H
ATOM    791  HB2 GLU A 635      44.320  50.970  76.660  1.00  0.00           H
ATOM    792  CG  GLU A 635      45.690  52.540  76.950  1.00  0.00           C
ATOM    793  HG1 GLU A 635      45.360  52.940  75.970  1.00  0.00           H
ATOM    794  HG2 GLU A 635      46.740  52.750  77.250  1.00  0.00           H
ATOM    795  CD  GLU A 635      44.970  53.230  78.080  1.00  0.00           C
ATOM    796  OE1 GLU A 635      45.440  53.430  79.230  1.00  0.00           O
ATOM    797  OE2 GLU A 635      43.810  53.580  77.800  1.00  0.00           O
ATOM    798  C   GLU A 635      46.600  48.800  76.470  1.00  0.00           C
ATOM    799  O   GLU A 635      46.030  48.330  77.460  1.00  0.00           O
ATOM    800  N   GLY A 636      47.240  48.000  75.550  1.00  0.00           N
ATOM    801  HN  GLY A 636      47.780  48.510  74.880  1.00  0.00           H
ATOM    802  CA  GLY A 636      47.080  46.500  75.590  1.00  0.00           C
ATOM    803  HA1 GLY A 636      46.980  46.180  76.620  1.00  0.00           H
ATOM    804  HA2 GLY A 636      47.880  46.080  75.000  1.00  0.00           H
ATOM    805  C   GLY A 636      45.810  45.960  74.950  1.00  0.00           C
ATOM    806  O   GLY A 636      45.660  44.730  74.890  1.00  0.00           O
ATOM    807  N   ARG A 637      44.870  46.730  74.430  1.00  0.00           N
ATOM    808  HN  ARG A 637      44.990  47.720  74.440  1.00  0.00           H
ATOM    809  CA  ARG A 637      43.730  46.240  73.750  1.00  0.00           C
ATOM    810  HA  ARG A 637      43.340  45.380  74.290  1.00  0.00           H
ATOM    811  CB  ARG A 637      42.630  47.320  73.930  1.00  0.00           C
ATOM    812  HB1 ARG A 637      41.730  46.920  73.400  1.00  0.00           H
ATOM    813  HB2 ARG A 637      43.000  48.240  73.430  1.00  0.00           H
ATOM    814  CG  ARG A 637      42.280  47.640  75.410  1.00  0.00           C
ATOM    815  HG1 ARG A 637      43.180  48.020  75.930  1.00  0.00           H
ATOM    816  HG2 ARG A 637      41.880  46.710  75.870  1.00  0.00           H
ATOM    817  CD  ARG A 637      41.190  48.770  75.350  1.00  0.00           C
ATOM    818  HD1 ARG A 637      40.220  48.380  75.000  1.00  0.00           H
ATOM    819  HD2 ARG A 637      41.460  49.490  74.550  1.00  0.00           H
ATOM    820  NE  ARG A 637      41.150  49.420  76.680  1.00  0.00           N
ATOM    821  HE  ARG A 637      41.510  50.340  76.820  1.00  0.00           H
ATOM    822  CZ  ARG A 637      40.620  48.850  77.720  1.00  0.00           C
ATOM    823  NH1 ARG A 637      39.960  47.690  77.690  1.00  0.00           N
ATOM    824 HH11 ARG A 637      39.440  47.330  78.470  1.00  0.00           H
ATOM    825 HH12 ARG A 637      39.580  47.520  76.780  1.00  0.00           H
ATOM    826  NH2 ARG A 637      40.750  49.490  78.890  1.00  0.00           N
ATOM    827 HH21 ARG A 637      41.340  50.290  78.910  1.00  0.00           H
ATOM    828 HH22 ARG A 637      40.480  48.930  79.680  1.00  0.00           H
ATOM    829  C   ARG A 637      43.980  45.860  72.260  1.00  0.00           C
ATOM    830  O   ARG A 637      43.080  45.490  71.490  1.00  0.00           O
ATOM    831  N   LEU A 638      45.190  45.930  71.660  1.00  0.00           N
ATOM    832  HN  LEU A 638      45.930  46.360  72.180  1.00  0.00           H
ATOM    833  CA  LEU A 638      45.670  45.270  70.400  1.00  0.00           C
ATOM    834  HA  LEU A 638      45.000  44.550  69.970  1.00  0.00           H
ATOM    835  CB  LEU A 638      45.960  46.270  69.280  1.00  0.00           C
ATOM    836  HB1 LEU A 638      47.030  46.590  69.290  1.00  0.00           H
ATOM    837  HB2 LEU A 638      45.230  47.080  69.440  1.00  0.00           H
ATOM    838  CG  LEU A 638      45.570  45.730  67.810  1.00  0.00           C
ATOM    839  HG  LEU A 638      44.890  44.860  67.800  1.00  0.00           H
ATOM    840  CD1 LEU A 638      45.040  46.910  67.010  1.00  0.00           C
ATOM    841 HD11 LEU A 638      44.020  47.140  67.390  1.00  0.00           H
ATOM    842 HD12 LEU A 638      44.970  46.620  65.940  1.00  0.00           H
ATOM    843 HD13 LEU A 638      45.740  47.760  67.150  1.00  0.00           H
ATOM    844  CD2 LEU A 638      46.930  45.310  67.140  1.00  0.00           C
ATOM    845 HD21 LEU A 638      47.280  44.380  67.650  1.00  0.00           H
ATOM    846 HD22 LEU A 638      47.670  46.130  67.270  1.00  0.00           H
ATOM    847 HD23 LEU A 638      46.890  45.110  66.050  1.00  0.00           H
ATOM    848  C   LEU A 638      46.930  44.570  70.810  1.00  0.00           C
ATOM    849  O   LEU A 638      47.520  44.850  71.850  1.00  0.00           O
ATOM    850  N   SER A 639      47.420  43.610  70.010  1.00  0.00           N
ATOM    851  HN  SER A 639      46.830  43.250  69.290  1.00  0.00           H
ATOM    852  CA  SER A 639      48.640  42.880  70.400  1.00  0.00           C
ATOM    853  HA  SER A 639      49.300  43.550  70.930  1.00  0.00           H
ATOM    854  CB  SER A 639      48.440  41.750  71.540  1.00  0.00           C
ATOM    855  HB1 SER A 639      47.640  42.230  72.150  1.00  0.00           H
ATOM    856  HB2 SER A 639      49.330  41.550  72.190  1.00  0.00           H
ATOM    857  OG  SER A 639      48.040  40.520  70.910  1.00  0.00           O
ATOM    858  HG1 SER A 639      47.220  40.350  71.360  1.00  0.00           H
ATOM    859  C   SER A 639      49.320  42.310  69.220  1.00  0.00           C
ATOM    860  O   SER A 639      48.690  42.310  68.100  1.00  0.00           O
ATOM    861  N   ALA A 640      50.560  41.850  69.270  1.00  0.00           N
ATOM    862  HN  ALA A 640      51.080  41.870  70.120  1.00  0.00           H
ATOM    863  CA  ALA A 640      51.210  41.120  68.200  1.00  0.00           C
ATOM    864  HA  ALA A 640      51.000  41.600  67.250  1.00  0.00           H
ATOM    865  CB  ALA A 640      52.740  41.060  68.540  1.00  0.00           C
ATOM    866  HB1 ALA A 640      53.340  40.530  67.770  1.00  0.00           H
ATOM    867  HB2 ALA A 640      52.860  40.670  69.560  1.00  0.00           H
ATOM    868  HB3 ALA A 640      53.150  42.090  68.540  1.00  0.00           H
ATOM    869  C   ALA A 640      50.640  39.790  67.920  1.00  0.00           C
ATOM    870  O   ALA A 640      50.600  39.360  66.800  1.00  0.00           O
ATOM    871  N   ILE A 641      50.160  39.060  69.010  1.00  0.00           N
ATOM    872  HN  ILE A 641      50.340  39.210  69.980  1.00  0.00           H
ATOM    873  CA  ILE A 641      49.420  37.800  68.940  1.00  0.00           C
ATOM    874  HA  ILE A 641      50.070  37.070  68.480  1.00  0.00           H
ATOM    875  CB  ILE A 641      49.280  37.300  70.390  1.00  0.00           C
ATOM    876  HB  ILE A 641      48.550  37.910  70.970  1.00  0.00           H
ATOM    877  CG2 ILE A 641      48.690  35.820  70.190  1.00  0.00           C
ATOM    878 HG21 ILE A 641      48.560  35.420  71.220  1.00  0.00           H
ATOM    879 HG22 ILE A 641      49.450  35.200  69.670  1.00  0.00           H
ATOM    880 HG23 ILE A 641      47.690  35.750  69.720  1.00  0.00           H
ATOM    881  CG1 ILE A 641      50.530  37.400  71.280  1.00  0.00           C
ATOM    882 HG11 ILE A 641      50.150  36.990  72.240  1.00  0.00           H
ATOM    883 HG12 ILE A 641      50.720  38.450  71.600  1.00  0.00           H
ATOM    884  CD  ILE A 641      51.730  36.560  70.780  1.00  0.00           C
ATOM    885  HD1 ILE A 641      51.480  35.490  70.600  1.00  0.00           H
ATOM    886  HD2 ILE A 641      52.520  36.630  71.550  1.00  0.00           H
ATOM    887  HD3 ILE A 641      52.000  37.050  69.820  1.00  0.00           H
ATOM    888  C   ILE A 641      48.160  37.880  68.200  1.00  0.00           C
ATOM    889  O   ILE A 641      47.990  37.040  67.290  1.00  0.00           O
ATOM    890  N   GLU A 642      47.380  38.960  68.480  1.00  0.00           N
ATOM    891  HN  GLU A 642      47.490  39.520  69.290  1.00  0.00           H
ATOM    892  CA  GLU A 642      46.200  39.360  67.810  1.00  0.00           C
ATOM    893  HA  GLU A 642      45.520  38.510  67.800  1.00  0.00           H
ATOM    894  CB  GLU A 642      45.350  40.380  68.700  1.00  0.00           C
ATOM    895  HB1 GLU A 642      44.520  40.680  68.020  1.00  0.00           H
ATOM    896  HB2 GLU A 642      45.990  41.260  68.920  1.00  0.00           H
ATOM    897  CG  GLU A 642      44.610  39.860  69.960  1.00  0.00           C
ATOM    898  HG1 GLU A 642      45.020  38.850  70.130  1.00  0.00           H
ATOM    899  HG2 GLU A 642      43.530  39.690  69.740  1.00  0.00           H
ATOM    900  CD  GLU A 642      44.790  40.710  71.180  1.00  0.00           C
ATOM    901  OE1 GLU A 642      45.610  40.360  72.070  1.00  0.00           O
ATOM    902  OE2 GLU A 642      44.100  41.800  71.260  1.00  0.00           O
ATOM    903  C   GLU A 642      46.420  39.740  66.330  1.00  0.00           C
ATOM    904  O   GLU A 642      45.910  39.280  65.380  1.00  0.00           O
ATOM    905  N   SER A 643      47.500  40.530  66.100  1.00  0.00           N
ATOM    906  HN  SER A 643      48.060  40.700  66.910  1.00  0.00           H
ATOM    907  CA  SER A 643      47.900  40.840  64.730  1.00  0.00           C
ATOM    908  HA  SER A 643      47.040  41.310  64.280  1.00  0.00           H
ATOM    909  CB  SER A 643      49.020  41.940  64.670  1.00  0.00           C
ATOM    910  HB1 SER A 643      49.190  42.290  63.620  1.00  0.00           H
ATOM    911  HB2 SER A 643      49.940  41.550  65.160  1.00  0.00           H
ATOM    912  OG  SER A 643      48.470  43.100  65.310  1.00  0.00           O
ATOM    913  HG1 SER A 643      48.560  43.000  66.260  1.00  0.00           H
ATOM    914  C   SER A 643      48.240  39.670  63.760  1.00  0.00           C
ATOM    915  O   SER A 643      47.580  39.570  62.730  1.00  0.00           O
ATOM    916  N   LEU A 644      49.050  38.680  64.190  1.00  0.00           N
ATOM    917  HN  LEU A 644      49.370  38.750  65.130  1.00  0.00           H
ATOM    918  CA  LEU A 644      49.380  37.440  63.410  1.00  0.00           C
ATOM    919  HA  LEU A 644      49.720  37.660  62.410  1.00  0.00           H
ATOM    920  CB  LEU A 644      50.400  36.600  64.190  1.00  0.00           C
ATOM    921  HB1 LEU A 644      50.610  35.610  63.730  1.00  0.00           H
ATOM    922  HB2 LEU A 644      50.010  36.470  65.220  1.00  0.00           H
ATOM    923  CG  LEU A 644      51.760  37.240  64.360  1.00  0.00           C
ATOM    924  HG  LEU A 644      51.770  38.240  64.840  1.00  0.00           H
ATOM    925  CD1 LEU A 644      52.490  36.300  65.340  1.00  0.00           C
ATOM    926 HD11 LEU A 644      53.370  36.850  65.740  1.00  0.00           H
ATOM    927 HD12 LEU A 644      52.870  35.360  64.860  1.00  0.00           H
ATOM    928 HD13 LEU A 644      51.920  36.070  66.260  1.00  0.00           H
ATOM    929  CD2 LEU A 644      52.610  37.360  63.120  1.00  0.00           C
ATOM    930 HD21 LEU A 644      52.460  38.300  62.550  1.00  0.00           H
ATOM    931 HD22 LEU A 644      52.510  36.510  62.410  1.00  0.00           H
ATOM    932 HD23 LEU A 644      53.720  37.290  63.220  1.00  0.00           H
ATOM    933  C   LEU A 644      48.150  36.570  63.270  1.00  0.00           C
ATOM    934  O   LEU A 644      47.850  36.040  62.210  1.00  0.00           O
ATOM    935  N   PHE A 645      47.400  36.490  64.340  1.00  0.00           N
ATOM    936  HN  PHE A 645      47.660  36.770  65.260  1.00  0.00           H
ATOM    937  CA  PHE A 645      46.210  35.640  64.360  1.00  0.00           C
ATOM    938  HA  PHE A 645      46.520  34.660  64.030  1.00  0.00           H
ATOM    939  CB  PHE A 645      45.610  35.550  65.800  1.00  0.00           C
ATOM    940  HB1 PHE A 645      45.630  36.450  66.440  1.00  0.00           H
ATOM    941  HB2 PHE A 645      46.300  34.800  66.250  1.00  0.00           H
ATOM    942  CG  PHE A 645      44.240  34.890  65.860  1.00  0.00           C
ATOM    943  CD1 PHE A 645      43.250  35.400  66.670  1.00  0.00           C
ATOM    944  HD1 PHE A 645      43.460  36.350  67.140  1.00  0.00           H
ATOM    945  CE1 PHE A 645      42.000  34.770  66.720  1.00  0.00           C
ATOM    946  HE1 PHE A 645      41.270  35.120  67.440  1.00  0.00           H
ATOM    947  CZ  PHE A 645      41.740  33.680  65.930  1.00  0.00           C
ATOM    948  HZ  PHE A 645      40.740  33.260  65.920  1.00  0.00           H
ATOM    949  CD2 PHE A 645      43.990  33.760  65.040  1.00  0.00           C
ATOM    950  HD2 PHE A 645      44.690  33.390  64.300  1.00  0.00           H
ATOM    951  CE2 PHE A 645      42.710  33.160  65.120  1.00  0.00           C
ATOM    952  HE2 PHE A 645      42.440  32.480  64.330  1.00  0.00           H
ATOM    953  C   PHE A 645      45.190  36.180  63.350  1.00  0.00           C
ATOM    954  O   PHE A 645      44.720  35.410  62.500  1.00  0.00           O
ATOM    955  N   GLY A 646      44.900  37.490  63.340  1.00  0.00           N
ATOM    956  HN  GLY A 646      45.180  38.100  64.080  1.00  0.00           H
ATOM    957  CA  GLY A 646      43.930  38.050  62.390  1.00  0.00           C
ATOM    958  HA1 GLY A 646      43.700  39.030  62.780  1.00  0.00           H
ATOM    959  HA2 GLY A 646      43.100  37.360  62.280  1.00  0.00           H
ATOM    960  C   GLY A 646      44.410  38.090  61.000  1.00  0.00           C
ATOM    961  O   GLY A 646      43.710  37.700  60.040  1.00  0.00           O
ATOM    962  N   ALA A 647      45.690  38.450  60.720  1.00  0.00           N
ATOM    963  HN  ALA A 647      46.270  38.880  61.420  1.00  0.00           H
ATOM    964  CA  ALA A 647      46.290  38.400  59.440  1.00  0.00           C
ATOM    965  HA  ALA A 647      45.530  38.860  58.820  1.00  0.00           H
ATOM    966  CB  ALA A 647      47.600  39.260  59.400  1.00  0.00           C
ATOM    967  HB1 ALA A 647      48.280  38.850  60.180  1.00  0.00           H
ATOM    968  HB2 ALA A 647      47.530  40.300  59.800  1.00  0.00           H
ATOM    969  HB3 ALA A 647      48.100  39.240  58.410  1.00  0.00           H
ATOM    970  C   ALA A 647      46.460  37.010  58.890  1.00  0.00           C
ATOM    971  O   ALA A 647      46.300  36.840  57.710  1.00  0.00           O
ATOM    972  N   SER A 648      46.810  35.960  59.750  1.00  0.00           N
ATOM    973  HN  SER A 648      46.920  36.170  60.720  1.00  0.00           H
ATOM    974  CA  SER A 648      46.870  34.550  59.330  1.00  0.00           C
ATOM    975  HA  SER A 648      47.520  34.430  58.460  1.00  0.00           H
ATOM    976  CB  SER A 648      47.460  33.630  60.480  1.00  0.00           C
ATOM    977  HB1 SER A 648      46.770  33.700  61.340  1.00  0.00           H
ATOM    978  HB2 SER A 648      48.500  33.910  60.770  1.00  0.00           H
ATOM    979  OG  SER A 648      47.550  32.300  59.980  1.00  0.00           O
ATOM    980  HG1 SER A 648      48.340  32.250  59.440  1.00  0.00           H
ATOM    981  C   SER A 648      45.510  34.120  58.950  1.00  0.00           C
ATOM    982  O   SER A 648      45.320  33.680  57.800  1.00  0.00           O
ATOM    983  N   LEU A 649      44.450  34.430  59.790  1.00  0.00           N
ATOM    984  HN  LEU A 649      44.620  34.780  60.700  1.00  0.00           H
ATOM    985  CA  LEU A 649      43.070  34.190  59.380  1.00  0.00           C
ATOM    986  HA  LEU A 649      43.010  33.150  59.120  1.00  0.00           H
ATOM    987  CB  LEU A 649      42.210  34.660  60.610  1.00  0.00           C
ATOM    988  HB1 LEU A 649      42.280  35.750  60.790  1.00  0.00           H
ATOM    989  HB2 LEU A 649      42.600  34.150  61.520  1.00  0.00           H
ATOM    990  CG  LEU A 649      40.730  34.330  60.620  1.00  0.00           C
ATOM    991  HG  LEU A 649      40.290  34.660  59.660  1.00  0.00           H
ATOM    992  CD1 LEU A 649      40.410  32.840  60.680  1.00  0.00           C
ATOM    993 HD11 LEU A 649      39.350  32.610  60.460  1.00  0.00           H
ATOM    994 HD12 LEU A 649      40.600  32.560  61.740  1.00  0.00           H
ATOM    995 HD13 LEU A 649      41.060  32.260  59.990  1.00  0.00           H
ATOM    996  CD2 LEU A 649      40.070  35.030  61.820  1.00  0.00           C
ATOM    997 HD21 LEU A 649      40.200  36.130  61.800  1.00  0.00           H
ATOM    998 HD22 LEU A 649      40.560  34.670  62.750  1.00  0.00           H
ATOM    999 HD23 LEU A 649      38.970  34.900  61.800  1.00  0.00           H
ATOM   1000  C   LEU A 649      42.610  34.850  58.080  1.00  0.00           C
ATOM   1001  O   LEU A 649      42.000  34.200  57.280  1.00  0.00           O
ATOM   1002  N   THR A 650      42.860  36.150  57.970  1.00  0.00           N
ATOM   1003  HN  THR A 650      43.350  36.680  58.670  1.00  0.00           H
ATOM   1004  CA  THR A 650      42.360  36.770  56.820  1.00  0.00           C
ATOM   1005  HA  THR A 650      41.310  36.480  56.790  1.00  0.00           H
ATOM   1006  CB  THR A 650      42.270  38.330  56.980  1.00  0.00           C
ATOM   1007  HB  THR A 650      43.270  38.800  57.030  1.00  0.00           H
ATOM   1008  OG1 THR A 650      41.740  38.680  58.230  1.00  0.00           O
ATOM   1009  HG1 THR A 650      42.290  38.450  58.980  1.00  0.00           H
ATOM   1010  CG2 THR A 650      41.340  38.950  55.900  1.00  0.00           C
ATOM   1011 HG21 THR A 650      40.290  38.600  56.010  1.00  0.00           H
ATOM   1012 HG22 THR A 650      41.590  38.750  54.840  1.00  0.00           H
ATOM   1013 HG23 THR A 650      41.410  40.040  56.100  1.00  0.00           H
ATOM   1014  C   THR A 650      43.040  36.450  55.510  1.00  0.00           C
ATOM   1015  O   THR A 650      42.420  36.310  54.450  1.00  0.00           O
ATOM   1016  N   GLY A 651      44.350  36.270  55.650  1.00  0.00           N
ATOM   1017  HN  GLY A 651      44.830  36.280  56.520  1.00  0.00           H
ATOM   1018  CA  GLY A 651      45.140  36.000  54.480  1.00  0.00           C
ATOM   1019  HA1 GLY A 651      46.120  36.030  54.920  1.00  0.00           H
ATOM   1020  HA2 GLY A 651      44.940  36.790  53.760  1.00  0.00           H
ATOM   1021  C   GLY A 651      44.830  34.720  53.840  1.00  0.00           C
ATOM   1022  O   GLY A 651      44.760  34.620  52.660  1.00  0.00           O
ATOM   1023  N   ILE A 652      44.480  33.600  54.570  1.00  0.00           N
ATOM   1024  HN  ILE A 652      44.390  33.770  55.550  1.00  0.00           H
ATOM   1025  CA  ILE A 652      44.060  32.360  53.970  1.00  0.00           C
ATOM   1026  HA  ILE A 652      44.750  32.130  53.180  1.00  0.00           H
ATOM   1027  CB  ILE A 652      44.050  31.190  54.970  1.00  0.00           C
ATOM   1028  HB  ILE A 652      43.380  31.310  55.850  1.00  0.00           H
ATOM   1029  CG2 ILE A 652      43.650  29.920  54.200  1.00  0.00           C
ATOM   1030 HG21 ILE A 652      44.450  29.670  53.470  1.00  0.00           H
ATOM   1031 HG22 ILE A 652      42.650  29.730  53.750  1.00  0.00           H
ATOM   1032 HG23 ILE A 652      43.700  29.100  54.950  1.00  0.00           H
ATOM   1033  CG1 ILE A 652      45.470  30.930  55.520  1.00  0.00           C
ATOM   1034 HG11 ILE A 652      45.940  31.890  55.820  1.00  0.00           H
ATOM   1035 HG12 ILE A 652      46.060  30.540  54.670  1.00  0.00           H
ATOM   1036  CD  ILE A 652      45.480  30.120  56.800  1.00  0.00           C
ATOM   1037  HD1 ILE A 652      45.630  30.880  57.590  1.00  0.00           H
ATOM   1038  HD2 ILE A 652      46.360  29.470  56.990  1.00  0.00           H
ATOM   1039  HD3 ILE A 652      44.510  29.580  56.960  1.00  0.00           H
ATOM   1040  C   ILE A 652      42.690  32.430  53.410  1.00  0.00           C
ATOM   1041  O   ILE A 652      42.320  31.820  52.370  1.00  0.00           O
ATOM   1042  N   ALA A 653      41.780  33.090  54.150  1.00  0.00           N
ATOM   1043  HN  ALA A 653      42.100  33.630  54.940  1.00  0.00           H
ATOM   1044  CA  ALA A 653      40.400  33.190  53.630  1.00  0.00           C
ATOM   1045  HA  ALA A 653      39.990  32.190  53.550  1.00  0.00           H
ATOM   1046  CB  ALA A 653      39.590  33.970  54.670  1.00  0.00           C
ATOM   1047  HB1 ALA A 653      40.050  34.890  55.080  1.00  0.00           H
ATOM   1048  HB2 ALA A 653      39.550  33.240  55.510  1.00  0.00           H
ATOM   1049  HB3 ALA A 653      38.540  34.140  54.340  1.00  0.00           H
ATOM   1050  C   ALA A 653      40.330  33.950  52.280  1.00  0.00           C
ATOM   1051  O   ALA A 653      39.810  33.430  51.330  1.00  0.00           O
ATOM   1052  N   TYR A 654      40.900  35.160  52.250  1.00  0.00           N
ATOM   1053  HN  TYR A 654      41.420  35.430  53.060  1.00  0.00           H
ATOM   1054  CA  TYR A 654      41.050  35.970  51.070  1.00  0.00           C
ATOM   1055  HA  TYR A 654      40.050  36.150  50.710  1.00  0.00           H
ATOM   1056  CB  TYR A 654      41.760  37.300  51.410  1.00  0.00           C
ATOM   1057  HB1 TYR A 654      42.760  37.100  51.860  1.00  0.00           H
ATOM   1058  HB2 TYR A 654      41.220  37.780  52.260  1.00  0.00           H
ATOM   1059  CG  TYR A 654      41.880  38.260  50.310  1.00  0.00           C
ATOM   1060  CD1 TYR A 654      43.040  38.250  49.520  1.00  0.00           C
ATOM   1061  HD1 TYR A 654      43.840  37.520  49.550  1.00  0.00           H
ATOM   1062  CE1 TYR A 654      43.120  39.090  48.360  1.00  0.00           C
ATOM   1063  HE1 TYR A 654      44.020  38.930  47.790  1.00  0.00           H
ATOM   1064  CZ  TYR A 654      42.120  40.050  48.040  1.00  0.00           C
ATOM   1065  OH  TYR A 654      42.080  41.020  46.990  1.00  0.00           O
ATOM   1066  HH  TYR A 654      42.980  41.030  46.670  1.00  0.00           H
ATOM   1067  CD2 TYR A 654      40.890  39.270  50.020  1.00  0.00           C
ATOM   1068  HD2 TYR A 654      40.090  39.430  50.720  1.00  0.00           H
ATOM   1069  CE2 TYR A 654      41.070  40.190  48.910  1.00  0.00           C
ATOM   1070  HE2 TYR A 654      40.450  41.050  48.800  1.00  0.00           H
ATOM   1071  C   TYR A 654      41.740  35.220  49.950  1.00  0.00           C
ATOM   1072  O   TYR A 654      41.320  35.170  48.770  1.00  0.00           O
ATOM   1073  N   SER A 655      42.910  34.550  50.210  1.00  0.00           N
ATOM   1074  HN  SER A 655      43.120  34.410  51.170  1.00  0.00           H
ATOM   1075  CA  SER A 655      43.640  33.690  49.230  1.00  0.00           C
ATOM   1076  HA  SER A 655      44.010  34.330  48.440  1.00  0.00           H
ATOM   1077  CB  SER A 655      44.950  33.010  49.780  1.00  0.00           C
ATOM   1078  HB1 SER A 655      45.500  32.340  49.100  1.00  0.00           H
ATOM   1079  HB2 SER A 655      44.680  32.340  50.630  1.00  0.00           H
ATOM   1080  OG  SER A 655      45.960  33.960  50.140  1.00  0.00           O
ATOM   1081  HG1 SER A 655      45.730  34.280  51.010  1.00  0.00           H
ATOM   1082  C   SER A 655      42.790  32.550  48.610  1.00  0.00           C
ATOM   1083  O   SER A 655      43.050  32.200  47.440  1.00  0.00           O
ATOM   1084  N   LEU A 656      41.910  31.880  49.340  1.00  0.00           N
ATOM   1085  HN  LEU A 656      41.790  32.090  50.310  1.00  0.00           H
ATOM   1086  CA  LEU A 656      40.970  30.940  48.760  1.00  0.00           C
ATOM   1087  HA  LEU A 656      41.590  30.240  48.210  1.00  0.00           H
ATOM   1088  CB  LEU A 656      40.070  30.270  49.900  1.00  0.00           C
ATOM   1089  HB1 LEU A 656      39.260  29.720  49.350  1.00  0.00           H
ATOM   1090  HB2 LEU A 656      39.740  31.050  50.610  1.00  0.00           H
ATOM   1091  CG  LEU A 656      40.680  29.110  50.840  1.00  0.00           C
ATOM   1092  HG  LEU A 656      41.710  29.430  51.120  1.00  0.00           H
ATOM   1093  CD1 LEU A 656      39.890  28.930  52.100  1.00  0.00           C
ATOM   1094 HD11 LEU A 656      38.810  28.800  51.880  1.00  0.00           H
ATOM   1095 HD12 LEU A 656      40.040  29.790  52.800  1.00  0.00           H
ATOM   1096 HD13 LEU A 656      40.260  28.050  52.680  1.00  0.00           H
ATOM   1097  CD2 LEU A 656      40.850  27.750  50.200  1.00  0.00           C
ATOM   1098 HD21 LEU A 656      41.340  27.010  50.860  1.00  0.00           H
ATOM   1099 HD22 LEU A 656      41.550  27.840  49.340  1.00  0.00           H
ATOM   1100 HD23 LEU A 656      39.920  27.250  49.880  1.00  0.00           H
ATOM   1101  C   LEU A 656      39.970  31.470  47.760  1.00  0.00           C
ATOM   1102  O   LEU A 656      39.710  30.690  46.860  1.00  0.00           O
ATOM   1103  N   PHE A 657      39.330  32.630  47.940  1.00  0.00           N
ATOM   1104  HN  PHE A 657      39.580  33.180  48.720  1.00  0.00           H
ATOM   1105  CA  PHE A 657      38.140  32.980  47.150  1.00  0.00           C
ATOM   1106  HA  PHE A 657      37.980  32.230  46.390  1.00  0.00           H
ATOM   1107  CB  PHE A 657      36.810  33.210  47.980  1.00  0.00           C
ATOM   1108  HB1 PHE A 657      35.980  33.510  47.310  1.00  0.00           H
ATOM   1109  HB2 PHE A 657      37.050  34.040  48.680  1.00  0.00           H
ATOM   1110  CG  PHE A 657      36.460  31.950  48.660  1.00  0.00           C
ATOM   1111  CD1 PHE A 657      36.390  30.680  47.960  1.00  0.00           C
ATOM   1112  HD1 PHE A 657      36.580  30.600  46.900  1.00  0.00           H
ATOM   1113  CE1 PHE A 657      36.000  29.540  48.660  1.00  0.00           C
ATOM   1114  HE1 PHE A 657      35.990  28.600  48.140  1.00  0.00           H
ATOM   1115  CZ  PHE A 657      35.590  29.630  50.020  1.00  0.00           C
ATOM   1116  HZ  PHE A 657      35.280  28.720  50.520  1.00  0.00           H
ATOM   1117  CD2 PHE A 657      35.980  32.020  49.970  1.00  0.00           C
ATOM   1118  HD2 PHE A 657      35.970  32.980  50.450  1.00  0.00           H
ATOM   1119  CE2 PHE A 657      35.550  30.900  50.620  1.00  0.00           C
ATOM   1120  HE2 PHE A 657      35.260  31.140  51.630  1.00  0.00           H
ATOM   1121  C   PHE A 657      38.280  34.320  46.390  1.00  0.00           C
ATOM   1122  O   PHE A 657      37.490  34.670  45.520  1.00  0.00           O
ATOM   1123  N   ALA A 658      39.330  35.060  46.720  1.00  0.00           N
ATOM   1124  HN  ALA A 658      40.080  34.770  47.310  1.00  0.00           H
ATOM   1125  CA  ALA A 658      39.570  36.450  46.080  1.00  0.00           C
ATOM   1126  HA  ALA A 658      38.600  36.780  45.740  1.00  0.00           H
ATOM   1127  CB  ALA A 658      40.300  37.420  46.980  1.00  0.00           C
ATOM   1128  HB1 ALA A 658      41.360  37.090  46.960  1.00  0.00           H
ATOM   1129  HB2 ALA A 658      39.900  37.420  48.020  1.00  0.00           H
ATOM   1130  HB3 ALA A 658      40.210  38.440  46.540  1.00  0.00           H
ATOM   1131  C   ALA A 658      40.290  36.310  44.730  1.00  0.00           C
ATOM   1132  O   ALA A 658      41.180  35.510  44.560  1.00  0.00           O
ATOM   1133  N   GLY A 659      39.990  37.200  43.800  1.00  0.00           N
ATOM   1134  HN  GLY A 659      39.340  37.940  43.970  1.00  0.00           H
ATOM   1135  CA  GLY A 659      40.390  37.140  42.420  1.00  0.00           C
ATOM   1136  HA1 GLY A 659      39.790  37.910  41.930  1.00  0.00           H
ATOM   1137  HA2 GLY A 659      40.160  36.160  42.020  1.00  0.00           H
ATOM   1138  C   GLY A 659      41.850  37.400  42.190  1.00  0.00           C
ATOM   1139  O   GLY A 659      42.500  36.780  41.330  1.00  0.00           O
ATOM   1140  N   GLN A 660      42.440  38.310  42.920  1.00  0.00           N
ATOM   1141  HN  GLN A 660      41.870  38.710  43.640  1.00  0.00           H
ATOM   1142  CA  GLN A 660      43.850  38.650  43.030  1.00  0.00           C
ATOM   1143  HA  GLN A 660      44.300  38.220  42.140  1.00  0.00           H
ATOM   1144  CB  GLN A 660      44.230  40.140  43.080  1.00  0.00           C
ATOM   1145  HB1 GLN A 660      45.290  40.380  43.320  1.00  0.00           H
ATOM   1146  HB2 GLN A 660      43.570  40.630  43.830  1.00  0.00           H
ATOM   1147  CG  GLN A 660      43.960  41.020  41.810  1.00  0.00           C
ATOM   1148  HG1 GLN A 660      44.960  41.190  41.380  1.00  0.00           H
ATOM   1149  HG2 GLN A 660      43.480  42.000  42.020  1.00  0.00           H
ATOM   1150  CD  GLN A 660      43.040  40.430  40.730  1.00  0.00           C
ATOM   1151  OE1 GLN A 660      41.810  40.390  40.760  1.00  0.00           O
ATOM   1152  NE2 GLN A 660      43.770  39.830  39.790  1.00  0.00           N
ATOM   1153 HE21 GLN A 660      43.300  39.310  39.100  1.00  0.00           H
ATOM   1154 HE22 GLN A 660      44.770  39.820  39.800  1.00  0.00           H
ATOM   1155  C   GLN A 660      44.580  38.030  44.230  1.00  0.00           C
ATOM   1156  O   GLN A 660      44.510  38.620  45.330  1.00  0.00           O
ATOM   1157  N   PRO A 661      45.380  36.950  44.110  1.00  0.00           N
ATOM   1158  CD  PRO A 661      45.180  35.800  43.070  1.00  0.00           C
ATOM   1159  HD1 PRO A 661      45.390  36.080  42.020  1.00  0.00           H
ATOM   1160  HD2 PRO A 661      44.130  35.490  43.200  1.00  0.00           H
ATOM   1161  CA  PRO A 661      46.040  36.410  45.260  1.00  0.00           C
ATOM   1162  HA  PRO A 661      45.390  36.560  46.110  1.00  0.00           H
ATOM   1163  CB  PRO A 661      46.220  34.860  45.040  1.00  0.00           C
ATOM   1164  HB1 PRO A 661      45.470  34.420  45.740  1.00  0.00           H
ATOM   1165  HB2 PRO A 661      47.240  34.570  45.360  1.00  0.00           H
ATOM   1166  CG  PRO A 661      46.090  34.650  43.560  1.00  0.00           C
ATOM   1167  HG1 PRO A 661      47.010  34.620  42.950  1.00  0.00           H
ATOM   1168  HG2 PRO A 661      45.410  33.790  43.390  1.00  0.00           H
ATOM   1169  C   PRO A 661      47.300  37.150  45.430  1.00  0.00           C
ATOM   1170  O   PRO A 661      47.950  36.880  46.430  1.00  0.00           O
ATOM   1171  N   LEU A 662      47.770  38.070  44.520  1.00  0.00           N
ATOM   1172  HN  LEU A 662      47.310  38.120  43.640  1.00  0.00           H
ATOM   1173  CA  LEU A 662      48.960  38.920  44.660  1.00  0.00           C
ATOM   1174  HA  LEU A 662      49.530  38.240  45.270  1.00  0.00           H
ATOM   1175  CB  LEU A 662      49.700  39.190  43.320  1.00  0.00           C
ATOM   1176  HB1 LEU A 662      50.670  39.710  43.490  1.00  0.00           H
ATOM   1177  HB2 LEU A 662      49.080  39.940  42.780  1.00  0.00           H
ATOM   1178  CG  LEU A 662      49.920  37.950  42.420  1.00  0.00           C
ATOM   1179  HG  LEU A 662      48.940  37.440  42.410  1.00  0.00           H
ATOM   1180  CD1 LEU A 662      50.230  38.260  40.930  1.00  0.00           C
ATOM   1181 HD11 LEU A 662      49.890  37.340  40.410  1.00  0.00           H
ATOM   1182 HD12 LEU A 662      51.310  38.450  40.810  1.00  0.00           H
ATOM   1183 HD13 LEU A 662      49.680  39.140  40.540  1.00  0.00           H
ATOM   1184  CD2 LEU A 662      51.130  37.140  43.050  1.00  0.00           C
ATOM   1185 HD21 LEU A 662      51.430  36.420  42.250  1.00  0.00           H
ATOM   1186 HD22 LEU A 662      50.780  36.620  43.970  1.00  0.00           H
ATOM   1187 HD23 LEU A 662      51.860  37.970  43.090  1.00  0.00           H
ATOM   1188  C   LEU A 662      48.770  40.280  45.420  1.00  0.00           C
ATOM   1189  O   LEU A 662      49.760  40.960  45.860  1.00  0.00           O
ATOM   1190  N   THR A 663      47.530  40.700  45.720  1.00  0.00           N
ATOM   1191  HN  THR A 663      46.750  40.100  45.520  1.00  0.00           H
ATOM   1192  CA  THR A 663      47.290  41.650  46.760  1.00  0.00           C
ATOM   1193  HA  THR A 663      47.940  42.480  46.570  1.00  0.00           H
ATOM   1194  CB  THR A 663      45.900  42.170  46.780  1.00  0.00           C
ATOM   1195  HB  THR A 663      45.670  42.850  47.630  1.00  0.00           H
ATOM   1196  OG1 THR A 663      44.920  41.150  46.740  1.00  0.00           O
ATOM   1197  HG1 THR A 663      45.200  40.600  47.480  1.00  0.00           H
ATOM   1198  CG2 THR A 663      45.700  42.970  45.460  1.00  0.00           C
ATOM   1199 HG21 THR A 663      45.960  42.290  44.630  1.00  0.00           H
ATOM   1200 HG22 THR A 663      46.520  43.730  45.430  1.00  0.00           H
ATOM   1201 HG23 THR A 663      44.740  43.480  45.210  1.00  0.00           H
ATOM   1202  C   THR A 663      47.580  41.110  48.140  1.00  0.00           C
ATOM   1203  O   THR A 663      46.840  40.230  48.590  1.00  0.00           O
ATOM   1204  N   ILE A 664      48.660  41.500  48.920  1.00  0.00           N
ATOM   1205  HN  ILE A 664      49.150  42.350  48.720  1.00  0.00           H
ATOM   1206  CA  ILE A 664      48.910  40.950  50.210  1.00  0.00           C
ATOM   1207  HA  ILE A 664      48.470  39.990  50.430  1.00  0.00           H
ATOM   1208  CB  ILE A 664      50.430  40.710  50.460  1.00  0.00           C
ATOM   1209  HB  ILE A 664      51.040  41.630  50.440  1.00  0.00           H
ATOM   1210  CG2 ILE A 664      50.700  40.020  51.800  1.00  0.00           C
ATOM   1211 HG21 ILE A 664      51.760  39.700  51.810  1.00  0.00           H
ATOM   1212 HG22 ILE A 664      50.090  39.100  51.950  1.00  0.00           H
ATOM   1213 HG23 ILE A 664      50.470  40.760  52.590  1.00  0.00           H
ATOM   1214  CG1 ILE A 664      50.930  39.750  49.420  1.00  0.00           C
ATOM   1215 HG11 ILE A 664      52.030  39.670  49.520  1.00  0.00           H
ATOM   1216 HG12 ILE A 664      50.860  40.270  48.450  1.00  0.00           H
ATOM   1217  CD  ILE A 664      50.240  38.330  49.330  1.00  0.00           C
ATOM   1218  HD1 ILE A 664      49.160  38.450  49.100  1.00  0.00           H
ATOM   1219  HD2 ILE A 664      50.270  37.670  50.210  1.00  0.00           H
ATOM   1220  HD3 ILE A 664      50.800  37.840  48.510  1.00  0.00           H
ATOM   1221  C   ILE A 664      48.290  41.960  51.150  1.00  0.00           C
ATOM   1222  O   ILE A 664      48.570  43.150  51.280  1.00  0.00           O
ATOM   1223  N   LEU A 665      47.370  41.420  51.890  1.00  0.00           N
ATOM   1224  HN  LEU A 665      47.060  40.490  51.740  1.00  0.00           H
ATOM   1225  CA  LEU A 665      46.690  42.170  52.920  1.00  0.00           C
ATOM   1226  HA  LEU A 665      46.300  43.120  52.600  1.00  0.00           H
ATOM   1227  CB  LEU A 665      45.340  41.530  53.460  1.00  0.00           C
ATOM   1228  HB1 LEU A 665      44.900  42.190  54.230  1.00  0.00           H
ATOM   1229  HB2 LEU A 665      45.610  40.520  53.830  1.00  0.00           H
ATOM   1230  CG  LEU A 665      44.230  41.220  52.470  1.00  0.00           C
ATOM   1231  HG  LEU A 665      44.500  40.260  51.970  1.00  0.00           H
ATOM   1232  CD1 LEU A 665      42.920  40.970  53.280  1.00  0.00           C
ATOM   1233 HD11 LEU A 665      42.670  41.840  53.910  1.00  0.00           H
ATOM   1234 HD12 LEU A 665      43.120  40.110  53.940  1.00  0.00           H
ATOM   1235 HD13 LEU A 665      42.070  40.570  52.680  1.00  0.00           H
ATOM   1236  CD2 LEU A 665      44.050  42.180  51.250  1.00  0.00           C
ATOM   1237 HD21 LEU A 665      44.910  42.230  50.560  1.00  0.00           H
ATOM   1238 HD22 LEU A 665      43.640  43.130  51.650  1.00  0.00           H
ATOM   1239 HD23 LEU A 665      43.280  41.730  50.580  1.00  0.00           H
ATOM   1240  C   LEU A 665      47.620  42.530  54.150  1.00  0.00           C
ATOM   1241  O   LEU A 665      48.530  41.770  54.540  1.00  0.00           O
ATOM   1242  N   GLY A 666      47.490  43.760  54.660  1.00  0.00           N
ATOM   1243  HN  GLY A 666      46.770  44.340  54.290  1.00  0.00           H
ATOM   1244  CA  GLY A 666      48.220  44.210  55.860  1.00  0.00           C
ATOM   1245  HA1 GLY A 666      49.230  44.510  55.600  1.00  0.00           H
ATOM   1246  HA2 GLY A 666      48.060  43.430  56.600  1.00  0.00           H
ATOM   1247  C   GLY A 666      47.530  45.320  56.530  1.00  0.00           C
ATOM   1248  O   GLY A 666      46.400  45.700  56.130  1.00  0.00           O
ATOM   1249  N   SER A 667      48.160  45.980  57.540  1.00  0.00           N
ATOM   1250  HN  SER A 667      49.050  45.700  57.900  1.00  0.00           H
ATOM   1251  CA  SER A 667      47.600  47.210  58.080  1.00  0.00           C
ATOM   1252  HA  SER A 667      46.530  47.060  58.020  1.00  0.00           H
ATOM   1253  CB  SER A 667      48.150  47.630  59.500  1.00  0.00           C
ATOM   1254  HB1 SER A 667      47.580  48.500  59.880  1.00  0.00           H
ATOM   1255  HB2 SER A 667      49.250  47.800  59.480  1.00  0.00           H
ATOM   1256  OG  SER A 667      47.860  46.650  60.530  1.00  0.00           O
ATOM   1257  HG1 SER A 667      46.970  46.790  60.840  1.00  0.00           H
ATOM   1258  C   SER A 667      48.100  48.440  57.210  1.00  0.00           C
ATOM   1259  O   SER A 667      49.330  48.580  57.040  1.00  0.00           O
ATOM   1260  N   THR A 668      47.200  49.280  56.660  1.00  0.00           N
ATOM   1261  HN  THR A 668      46.220  49.070  56.600  1.00  0.00           H
ATOM   1262  CA  THR A 668      47.550  50.300  55.720  1.00  0.00           C
ATOM   1263  HA  THR A 668      48.540  50.170  55.310  1.00  0.00           H
ATOM   1264  CB  THR A 668      46.550  50.530  54.640  1.00  0.00           C
ATOM   1265  HB  THR A 668      46.830  51.450  54.080  1.00  0.00           H
ATOM   1266  OG1 THR A 668      45.240  50.780  55.020  1.00  0.00           O
ATOM   1267  HG1 THR A 668      44.900  51.470  54.460  1.00  0.00           H
ATOM   1268  CG2 THR A 668      46.560  49.380  53.690  1.00  0.00           C
ATOM   1269 HG21 THR A 668      46.150  48.500  54.210  1.00  0.00           H
ATOM   1270 HG22 THR A 668      47.640  49.210  53.500  1.00  0.00           H
ATOM   1271 HG23 THR A 668      46.130  49.540  52.680  1.00  0.00           H
ATOM   1272  C   THR A 668      47.660  51.620  56.540  1.00  0.00           C
ATOM   1273  O   THR A 668      47.240  51.810  57.760  1.00  0.00           O
ATOM   1274  N   GLY A 669      48.270  52.690  55.890  1.00  0.00           N
ATOM   1275  HN  GLY A 669      48.460  52.630  54.910  1.00  0.00           H
ATOM   1276  CA  GLY A 669      48.640  53.960  56.520  1.00  0.00           C
ATOM   1277  HA1 GLY A 669      49.040  54.580  55.720  1.00  0.00           H
ATOM   1278  HA2 GLY A 669      49.330  53.720  57.310  1.00  0.00           H
ATOM   1279  C   GLY A 669      47.580  54.810  57.160  1.00  0.00           C
ATOM   1280  O   GLY A 669      47.780  55.230  58.270  1.00  0.00           O
ATOM   1281  N   PRO A 670      46.450  55.100  56.490  1.00  0.00           N
ATOM   1282  CD  PRO A 670      46.150  54.990  55.040  1.00  0.00           C
ATOM   1283  HD1 PRO A 670      45.580  54.080  54.760  1.00  0.00           H
ATOM   1284  HD2 PRO A 670      47.000  55.170  54.350  1.00  0.00           H
ATOM   1285  CA  PRO A 670      45.350  55.740  57.140  1.00  0.00           C
ATOM   1286  HA  PRO A 670      45.820  56.610  57.570  1.00  0.00           H
ATOM   1287  CB  PRO A 670      44.420  56.060  56.040  1.00  0.00           C
ATOM   1288  HB1 PRO A 670      43.680  56.880  56.110  1.00  0.00           H
ATOM   1289  HB2 PRO A 670      43.790  55.180  55.790  1.00  0.00           H
ATOM   1290  CG  PRO A 670      45.260  56.210  54.800  1.00  0.00           C
ATOM   1291  HG1 PRO A 670      44.680  56.180  53.850  1.00  0.00           H
ATOM   1292  HG2 PRO A 670      45.740  57.210  54.870  1.00  0.00           H
ATOM   1293  C   PRO A 670      44.610  54.950  58.230  1.00  0.00           C
ATOM   1294  O   PRO A 670      44.130  55.600  59.160  1.00  0.00           O
ATOM   1295  N   VAL A 671      44.510  53.600  58.160  1.00  0.00           N
ATOM   1296  HN  VAL A 671      44.830  53.260  57.280  1.00  0.00           H
ATOM   1297  CA  VAL A 671      43.910  52.670  59.140  1.00  0.00           C
ATOM   1298  HA  VAL A 671      42.870  52.920  59.290  1.00  0.00           H
ATOM   1299  CB  VAL A 671      43.710  51.250  58.590  1.00  0.00           C
ATOM   1300  HB  VAL A 671      44.670  50.840  58.210  1.00  0.00           H
ATOM   1301  CG1 VAL A 671      43.210  50.360  59.800  1.00  0.00           C
ATOM   1302 HG11 VAL A 671      43.810  50.450  60.730  1.00  0.00           H
ATOM   1303 HG12 VAL A 671      43.280  49.280  59.580  1.00  0.00           H
ATOM   1304 HG13 VAL A 671      42.200  50.640  60.180  1.00  0.00           H
ATOM   1305  CG2 VAL A 671      42.670  51.210  57.470  1.00  0.00           C
ATOM   1306 HG21 VAL A 671      41.740  51.720  57.780  1.00  0.00           H
ATOM   1307 HG22 VAL A 671      42.430  50.140  57.260  1.00  0.00           H
ATOM   1308 HG23 VAL A 671      43.110  51.630  56.540  1.00  0.00           H
ATOM   1309  C   VAL A 671      44.580  52.870  60.520  1.00  0.00           C
ATOM   1310  O   VAL A 671      44.000  52.830  61.560  1.00  0.00           O
ATOM   1311  N   LEU A 672      45.950  53.000  60.530  1.00  0.00           N
ATOM   1312  HN  LEU A 672      46.450  53.230  59.700  1.00  0.00           H
ATOM   1313  CA  LEU A 672      46.800  53.110  61.670  1.00  0.00           C
ATOM   1314  HA  LEU A 672      46.690  52.320  62.380  1.00  0.00           H
ATOM   1315  CB  LEU A 672      48.290  53.170  61.230  1.00  0.00           C
ATOM   1316  HB1 LEU A 672      48.800  53.520  62.160  1.00  0.00           H
ATOM   1317  HB2 LEU A 672      48.370  53.920  60.410  1.00  0.00           H
ATOM   1318  CG  LEU A 672      48.830  51.810  60.780  1.00  0.00           C
ATOM   1319  HG  LEU A 672      48.210  51.450  59.930  1.00  0.00           H
ATOM   1320  CD1 LEU A 672      50.210  51.870  60.150  1.00  0.00           C
ATOM   1321 HD11 LEU A 672      50.340  50.920  59.600  1.00  0.00           H
ATOM   1322 HD12 LEU A 672      51.010  51.920  60.920  1.00  0.00           H
ATOM   1323 HD13 LEU A 672      50.320  52.770  59.490  1.00  0.00           H
ATOM   1324  CD2 LEU A 672      48.890  50.590  61.770  1.00  0.00           C
ATOM   1325 HD21 LEU A 672      47.870  50.300  62.090  1.00  0.00           H
ATOM   1326 HD22 LEU A 672      49.350  50.890  62.730  1.00  0.00           H
ATOM   1327 HD23 LEU A 672      49.250  49.660  61.290  1.00  0.00           H
ATOM   1328  C   LEU A 672      46.400  54.340  62.420  1.00  0.00           C
ATOM   1329  O   LEU A 672      45.880  54.250  63.520  1.00  0.00           O
ATOM   1330  N   VAL A 673      46.450  55.480  61.680  1.00  0.00           N
ATOM   1331  HN  VAL A 673      46.740  55.440  60.730  1.00  0.00           H
ATOM   1332  CA  VAL A 673      46.000  56.810  62.200  1.00  0.00           C
ATOM   1333  HA  VAL A 673      46.640  57.140  63.010  1.00  0.00           H
ATOM   1334  CB  VAL A 673      46.080  57.820  61.050  1.00  0.00           C
ATOM   1335  HB  VAL A 673      45.600  57.360  60.160  1.00  0.00           H
ATOM   1336  CG1 VAL A 673      45.230  59.140  61.430  1.00  0.00           C
ATOM   1337 HG11 VAL A 673      45.540  59.530  62.420  1.00  0.00           H
ATOM   1338 HG12 VAL A 673      44.130  58.970  61.400  1.00  0.00           H
ATOM   1339 HG13 VAL A 673      45.520  59.920  60.700  1.00  0.00           H
ATOM   1340  CG2 VAL A 673      47.490  58.200  60.720  1.00  0.00           C
ATOM   1341 HG21 VAL A 673      48.290  57.470  60.960  1.00  0.00           H
ATOM   1342 HG22 VAL A 673      47.820  59.060  61.320  1.00  0.00           H
ATOM   1343 HG23 VAL A 673      47.500  58.530  59.660  1.00  0.00           H
ATOM   1344  C   VAL A 673      44.600  56.820  62.760  1.00  0.00           C
ATOM   1345  O   VAL A 673      44.350  57.230  63.920  1.00  0.00           O
ATOM   1346  N   PHE A 674      43.660  56.270  61.970  1.00  0.00           N
ATOM   1347  HN  PHE A 674      43.890  56.030  61.030  1.00  0.00           H
ATOM   1348  CA  PHE A 674      42.380  56.000  62.520  1.00  0.00           C
ATOM   1349  HA  PHE A 674      41.870  56.880  62.880  1.00  0.00           H
ATOM   1350  CB  PHE A 674      41.520  55.550  61.270  1.00  0.00           C
ATOM   1351  HB1 PHE A 674      42.070  54.720  60.750  1.00  0.00           H
ATOM   1352  HB2 PHE A 674      41.420  56.340  60.500  1.00  0.00           H
ATOM   1353  CG  PHE A 674      40.110  55.140  61.630  1.00  0.00           C
ATOM   1354  CD1 PHE A 674      39.140  56.160  61.930  1.00  0.00           C
ATOM   1355  HD1 PHE A 674      39.340  57.210  61.780  1.00  0.00           H
ATOM   1356  CE1 PHE A 674      37.810  55.900  62.270  1.00  0.00           C
ATOM   1357  HE1 PHE A 674      37.100  56.690  62.480  1.00  0.00           H
ATOM   1358  CZ  PHE A 674      37.370  54.560  62.240  1.00  0.00           C
ATOM   1359  HZ  PHE A 674      36.340  54.220  62.270  1.00  0.00           H
ATOM   1360  CD2 PHE A 674      39.660  53.820  61.720  1.00  0.00           C
ATOM   1361  HD2 PHE A 674      40.420  53.060  61.590  1.00  0.00           H
ATOM   1362  CE2 PHE A 674      38.340  53.570  61.990  1.00  0.00           C
ATOM   1363  HE2 PHE A 674      37.950  52.570  62.130  1.00  0.00           H
ATOM   1364  C   PHE A 674      42.300  55.130  63.810  1.00  0.00           C
ATOM   1365  O   PHE A 674      41.580  55.530  64.740  1.00  0.00           O
ATOM   1366  N   GLU A 675      43.010  54.020  64.000  1.00  0.00           N
ATOM   1367  HN  GLU A 675      43.470  53.560  63.250  1.00  0.00           H
ATOM   1368  CA  GLU A 675      43.040  53.260  65.250  1.00  0.00           C
ATOM   1369  HA  GLU A 675      42.010  53.050  65.510  1.00  0.00           H
ATOM   1370  CB  GLU A 675      43.770  51.990  65.060  1.00  0.00           C
ATOM   1371  HB1 GLU A 675      44.140  51.420  65.940  1.00  0.00           H
ATOM   1372  HB2 GLU A 675      44.660  52.300  64.490  1.00  0.00           H
ATOM   1373  CG  GLU A 675      43.040  50.930  64.140  1.00  0.00           C
ATOM   1374  HG1 GLU A 675      43.810  50.210  63.790  1.00  0.00           H
ATOM   1375  HG2 GLU A 675      42.600  51.410  63.240  1.00  0.00           H
ATOM   1376  CD  GLU A 675      41.900  50.150  64.820  1.00  0.00           C
ATOM   1377  OE1 GLU A 675      41.530  49.070  64.190  1.00  0.00           O
ATOM   1378  OE2 GLU A 675      41.440  50.440  65.950  1.00  0.00           O
ATOM   1379  C   GLU A 675      43.490  54.160  66.420  1.00  0.00           C
ATOM   1380  O   GLU A 675      42.900  54.200  67.490  1.00  0.00           O
ATOM   1381  N   LYS A 676      44.550  55.030  66.210  1.00  0.00           N
ATOM   1382  HN  LYS A 676      44.940  54.960  65.300  1.00  0.00           H
ATOM   1383  CA  LYS A 676      45.090  55.970  67.210  1.00  0.00           C
ATOM   1384  HA  LYS A 676      45.170  55.550  68.200  1.00  0.00           H
ATOM   1385  CB  LYS A 676      46.500  56.350  66.590  1.00  0.00           C
ATOM   1386  HB1 LYS A 676      47.060  57.130  67.150  1.00  0.00           H
ATOM   1387  HB2 LYS A 676      46.290  56.820  65.600  1.00  0.00           H
ATOM   1388  CG  LYS A 676      47.480  55.120  66.540  1.00  0.00           C
ATOM   1389  HG1 LYS A 676      46.970  54.240  66.100  1.00  0.00           H
ATOM   1390  HG2 LYS A 676      47.680  54.830  67.600  1.00  0.00           H
ATOM   1391  CD  LYS A 676      48.790  55.550  65.820  1.00  0.00           C
ATOM   1392  HD1 LYS A 676      49.290  56.360  66.370  1.00  0.00           H
ATOM   1393  HD2 LYS A 676      48.510  56.070  64.880  1.00  0.00           H
ATOM   1394  CE  LYS A 676      49.760  54.350  65.580  1.00  0.00           C
ATOM   1395  HE1 LYS A 676      49.350  53.600  64.860  1.00  0.00           H
ATOM   1396  HE2 LYS A 676      50.030  53.930  66.570  1.00  0.00           H
ATOM   1397  NZ  LYS A 676      50.990  54.800  64.830  1.00  0.00           N
ATOM   1398  HZ1 LYS A 676      50.700  55.390  64.030  1.00  0.00           H
ATOM   1399  HZ2 LYS A 676      51.500  53.930  64.620  1.00  0.00           H
ATOM   1400  HZ3 LYS A 676      51.560  55.380  65.480  1.00  0.00           H
ATOM   1401  C   LYS A 676      44.250  57.230  67.540  1.00  0.00           C
ATOM   1402  O   LYS A 676      43.990  57.600  68.680  1.00  0.00           O
ATOM   1403  N   ILE A 677      43.610  57.870  66.510  1.00  0.00           N
ATOM   1404  HN  ILE A 677      43.810  57.550  65.580  1.00  0.00           H
ATOM   1405  CA  ILE A 677      42.560  58.900  66.600  1.00  0.00           C
ATOM   1406  HA  ILE A 677      42.950  59.670  67.250  1.00  0.00           H
ATOM   1407  CB  ILE A 677      42.240  59.540  65.190  1.00  0.00           C
ATOM   1408  HB  ILE A 677      42.180  58.700  64.470  1.00  0.00           H
ATOM   1409  CG2 ILE A 677      40.930  60.290  65.070  1.00  0.00           C
ATOM   1410 HG21 ILE A 677      40.120  59.910  65.720  1.00  0.00           H
ATOM   1411 HG22 ILE A 677      40.600  60.210  64.010  1.00  0.00           H
ATOM   1412 HG23 ILE A 677      41.120  61.360  65.320  1.00  0.00           H
ATOM   1413  CG1 ILE A 677      43.390  60.460  64.710  1.00  0.00           C
ATOM   1414 HG11 ILE A 677      44.290  59.850  64.480  1.00  0.00           H
ATOM   1415 HG12 ILE A 677      43.610  61.200  65.500  1.00  0.00           H
ATOM   1416  CD  ILE A 677      43.080  61.120  63.360  1.00  0.00           C
ATOM   1417  HD1 ILE A 677      43.970  61.520  62.810  1.00  0.00           H
ATOM   1418  HD2 ILE A 677      42.530  62.050  63.600  1.00  0.00           H
ATOM   1419  HD3 ILE A 677      42.460  60.510  62.670  1.00  0.00           H
ATOM   1420  C   ILE A 677      41.270  58.350  67.230  1.00  0.00           C
ATOM   1421  O   ILE A 677      40.680  58.940  68.110  1.00  0.00           O
ATOM   1422  N   LEU A 678      40.840  57.180  66.720  1.00  0.00           N
ATOM   1423  HN  LEU A 678      41.210  56.730  65.920  1.00  0.00           H
ATOM   1424  CA  LEU A 678      39.670  56.510  67.330  1.00  0.00           C
ATOM   1425  HA  LEU A 678      38.840  57.190  67.200  1.00  0.00           H
ATOM   1426  CB  LEU A 678      39.240  55.260  66.500  1.00  0.00           C
ATOM   1427  HB1 LEU A 678      40.070  54.540  66.580  1.00  0.00           H
ATOM   1428  HB2 LEU A 678      39.050  55.590  65.450  1.00  0.00           H
ATOM   1429  CG  LEU A 678      37.980  54.500  66.950  1.00  0.00           C
ATOM   1430  HG  LEU A 678      38.080  54.050  67.960  1.00  0.00           H
ATOM   1431  CD1 LEU A 678      36.730  55.360  67.090  1.00  0.00           C
ATOM   1432 HD11 LEU A 678      35.890  54.760  67.510  1.00  0.00           H
ATOM   1433 HD12 LEU A 678      36.480  55.770  66.090  1.00  0.00           H
ATOM   1434 HD13 LEU A 678      36.920  56.270  67.700  1.00  0.00           H
ATOM   1435  CD2 LEU A 678      37.650  53.310  66.050  1.00  0.00           C
ATOM   1436 HD21 LEU A 678      38.440  52.540  66.080  1.00  0.00           H
ATOM   1437 HD22 LEU A 678      37.390  53.680  65.030  1.00  0.00           H
ATOM   1438 HD23 LEU A 678      36.730  52.880  66.500  1.00  0.00           H
ATOM   1439  C   LEU A 678      39.910  56.160  68.810  1.00  0.00           C
ATOM   1440  O   LEU A 678      39.100  56.460  69.690  1.00  0.00           O
ATOM   1441  N   TYR A 679      40.960  55.500  69.240  1.00  0.00           N
ATOM   1442  HN  TYR A 679      41.530  55.060  68.560  1.00  0.00           H
ATOM   1443  CA  TYR A 679      41.260  55.150  70.640  1.00  0.00           C
ATOM   1444  HA  TYR A 679      40.340  54.630  70.880  1.00  0.00           H
ATOM   1445  CB  TYR A 679      42.460  54.130  70.750  1.00  0.00           C
ATOM   1446  HB1 TYR A 679      43.410  54.590  70.410  1.00  0.00           H
ATOM   1447  HB2 TYR A 679      42.270  53.300  70.040  1.00  0.00           H
ATOM   1448  CG  TYR A 679      42.450  53.610  72.160  1.00  0.00           C
ATOM   1449  CD1 TYR A 679      43.380  54.040  73.120  1.00  0.00           C
ATOM   1450  HD1 TYR A 679      44.160  54.680  72.730  1.00  0.00           H
ATOM   1451  CE1 TYR A 679      43.240  53.680  74.470  1.00  0.00           C
ATOM   1452  HE1 TYR A 679      43.850  54.250  75.160  1.00  0.00           H
ATOM   1453  CZ  TYR A 679      42.180  52.860  74.870  1.00  0.00           C
ATOM   1454  OH  TYR A 679      41.930  52.430  76.200  1.00  0.00           O
ATOM   1455  HH  TYR A 679      42.720  52.660  76.700  1.00  0.00           H
ATOM   1456  CD2 TYR A 679      41.430  52.770  72.610  1.00  0.00           C
ATOM   1457  HD2 TYR A 679      40.720  52.600  71.810  1.00  0.00           H
ATOM   1458  CE2 TYR A 679      41.300  52.420  73.930  1.00  0.00           C
ATOM   1459  HE2 TYR A 679      40.610  51.650  74.240  1.00  0.00           H
ATOM   1460  C   TYR A 679      41.440  56.320  71.600  1.00  0.00           C
ATOM   1461  O   TYR A 679      40.920  56.410  72.670  1.00  0.00           O
ATOM   1462  N   LYS A 680      42.070  57.360  71.100  1.00  0.00           N
ATOM   1463  HN  LYS A 680      42.580  57.410  70.250  1.00  0.00           H
ATOM   1464  CA  LYS A 680      42.210  58.550  71.930  1.00  0.00           C
ATOM   1465  HA  LYS A 680      42.580  58.230  72.890  1.00  0.00           H
ATOM   1466  CB  LYS A 680      43.300  59.560  71.350  1.00  0.00           C
ATOM   1467  HB1 LYS A 680      43.180  59.500  70.250  1.00  0.00           H
ATOM   1468  HB2 LYS A 680      44.260  59.010  71.500  1.00  0.00           H
ATOM   1469  CG  LYS A 680      43.490  60.950  72.030  1.00  0.00           C
ATOM   1470  HG1 LYS A 680      42.600  61.600  71.950  1.00  0.00           H
ATOM   1471  HG2 LYS A 680      44.200  61.540  71.400  1.00  0.00           H
ATOM   1472  CD  LYS A 680      44.090  60.960  73.430  1.00  0.00           C
ATOM   1473  HD1 LYS A 680      44.870  60.200  73.650  1.00  0.00           H
ATOM   1474  HD2 LYS A 680      43.260  60.810  74.160  1.00  0.00           H
ATOM   1475  CE  LYS A 680      44.790  62.380  73.730  1.00  0.00           C
ATOM   1476  HE1 LYS A 680      45.710  62.430  73.110  1.00  0.00           H
ATOM   1477  HE2 LYS A 680      45.000  62.420  74.830  1.00  0.00           H
ATOM   1478  NZ  LYS A 680      43.850  63.450  73.410  1.00  0.00           N
ATOM   1479  HZ1 LYS A 680      42.860  63.130  73.410  1.00  0.00           H
ATOM   1480  HZ2 LYS A 680      43.900  63.820  72.440  1.00  0.00           H
ATOM   1481  HZ3 LYS A 680      43.910  64.250  74.070  1.00  0.00           H
ATOM   1482  C   LYS A 680      40.880  59.340  72.110  1.00  0.00           C
ATOM   1483  O   LYS A 680      40.640  59.650  73.290  1.00  0.00           O
ATOM   1484  N   PHE A 681      40.020  59.480  71.130  1.00  0.00           N
ATOM   1485  HN  PHE A 681      40.250  59.010  70.270  1.00  0.00           H
ATOM   1486  CA  PHE A 681      38.780  60.170  71.370  1.00  0.00           C
ATOM   1487  HA  PHE A 681      38.950  61.190  71.700  1.00  0.00           H
ATOM   1488  CB  PHE A 681      38.130  60.370  69.960  1.00  0.00           C
ATOM   1489  HB1 PHE A 681      38.100  59.400  69.400  1.00  0.00           H
ATOM   1490  HB2 PHE A 681      38.800  60.980  69.300  1.00  0.00           H
ATOM   1491  CG  PHE A 681      36.780  60.920  69.970  1.00  0.00           C
ATOM   1492  CD1 PHE A 681      35.730  59.990  70.110  1.00  0.00           C
ATOM   1493  HD1 PHE A 681      35.820  58.910  70.110  1.00  0.00           H
ATOM   1494  CE1 PHE A 681      34.390  60.460  70.010  1.00  0.00           C
ATOM   1495  HE1 PHE A 681      33.570  59.770  70.180  1.00  0.00           H
ATOM   1496  CZ  PHE A 681      34.090  61.800  69.850  1.00  0.00           C
ATOM   1497  HZ  PHE A 681      33.090  62.210  69.900  1.00  0.00           H
ATOM   1498  CD2 PHE A 681      36.490  62.260  69.940  1.00  0.00           C
ATOM   1499  HD2 PHE A 681      37.140  63.100  69.770  1.00  0.00           H
ATOM   1500  CE2 PHE A 681      35.160  62.700  69.820  1.00  0.00           C
ATOM   1501  HE2 PHE A 681      34.850  63.730  69.700  1.00  0.00           H
ATOM   1502  C   PHE A 681      37.860  59.410  72.340  1.00  0.00           C
ATOM   1503  O   PHE A 681      37.350  59.950  73.270  1.00  0.00           O
ATOM   1504  N   CYS A 682      37.850  58.040  72.170  1.00  0.00           N
ATOM   1505  HN  CYS A 682      38.370  57.540  71.480  1.00  0.00           H
ATOM   1506  CA  CYS A 682      37.170  57.240  73.170  1.00  0.00           C
ATOM   1507  HA  CYS A 682      36.160  57.610  73.300  1.00  0.00           H
ATOM   1508  CB  CYS A 682      36.960  55.790  72.610  1.00  0.00           C
ATOM   1509  HB1 CYS A 682      36.440  55.180  73.370  1.00  0.00           H
ATOM   1510  HB2 CYS A 682      37.960  55.290  72.500  1.00  0.00           H
ATOM   1511  SG  CYS A 682      36.100  55.780  71.020  1.00  0.00           S
ATOM   1512  HG1 CYS A 682      37.090  56.380  70.370  1.00  0.00           H
ATOM   1513  C   CYS A 682      37.680  57.170  74.660  1.00  0.00           C
ATOM   1514  O   CYS A 682      36.960  57.160  75.660  1.00  0.00           O
ATOM   1515  N   ARG A 683      38.930  57.190  74.800  1.00  0.00           N
ATOM   1516  HN  ARG A 683      39.610  56.930  74.120  1.00  0.00           H
ATOM   1517  CA  ARG A 683      39.660  57.550  76.040  1.00  0.00           C
ATOM   1518  HA  ARG A 683      39.160  56.980  76.820  1.00  0.00           H
ATOM   1519  CB  ARG A 683      41.170  57.360  75.990  1.00  0.00           C
ATOM   1520  HB1 ARG A 683      41.780  58.270  76.170  1.00  0.00           H
ATOM   1521  HB2 ARG A 683      41.360  57.130  74.920  1.00  0.00           H
ATOM   1522  CG  ARG A 683      41.830  56.310  76.900  1.00  0.00           C
ATOM   1523  HG1 ARG A 683      42.900  56.320  76.580  1.00  0.00           H
ATOM   1524  HG2 ARG A 683      41.500  55.280  76.680  1.00  0.00           H
ATOM   1525  CD  ARG A 683      41.600  56.650  78.390  1.00  0.00           C
ATOM   1526  HD1 ARG A 683      40.580  56.380  78.740  1.00  0.00           H
ATOM   1527  HD2 ARG A 683      41.820  57.730  78.490  1.00  0.00           H
ATOM   1528  NE  ARG A 683      42.630  55.840  79.020  1.00  0.00           N
ATOM   1529  HE  ARG A 683      43.040  55.020  78.610  1.00  0.00           H
ATOM   1530  CZ  ARG A 683      43.130  56.080  80.200  1.00  0.00           C
ATOM   1531  NH1 ARG A 683      42.710  57.030  81.010  1.00  0.00           N
ATOM   1532 HH11 ARG A 683      42.070  57.730  80.690  1.00  0.00           H
ATOM   1533 HH12 ARG A 683      43.370  57.390  81.670  1.00  0.00           H
ATOM   1534  NH2 ARG A 683      44.180  55.420  80.680  1.00  0.00           N
ATOM   1535 HH21 ARG A 683      44.720  54.920  80.000  1.00  0.00           H
ATOM   1536 HH22 ARG A 683      44.620  55.920  81.430  1.00  0.00           H
ATOM   1537  C   ARG A 683      39.460  58.990  76.570  1.00  0.00           C
ATOM   1538  O   ARG A 683      39.290  59.080  77.790  1.00  0.00           O
ATOM   1539  N   ASP A 684      39.410  60.040  75.800  1.00  0.00           N
ATOM   1540  HN  ASP A 684      39.580  59.950  74.820  1.00  0.00           H
ATOM   1541  CA  ASP A 684      39.170  61.360  76.130  1.00  0.00           C
ATOM   1542  HA  ASP A 684      39.860  61.530  76.950  1.00  0.00           H
ATOM   1543  CB  ASP A 684      39.520  62.250  74.920  1.00  0.00           C
ATOM   1544  HB1 ASP A 684      38.880  63.160  74.910  1.00  0.00           H
ATOM   1545  HB2 ASP A 684      39.130  61.820  73.980  1.00  0.00           H
ATOM   1546  CG  ASP A 684      40.950  62.690  74.830  1.00  0.00           C
ATOM   1547  OD1 ASP A 684      41.800  62.380  75.740  1.00  0.00           O
ATOM   1548  OD2 ASP A 684      41.250  63.440  73.840  1.00  0.00           O
ATOM   1549  C   ASP A 684      37.740  61.550  76.680  1.00  0.00           C
ATOM   1550  O   ASP A 684      37.560  62.090  77.780  1.00  0.00           O
ATOM   1551  N   TYR A 685      36.730  61.010  75.930  1.00  0.00           N
ATOM   1552  HN  TYR A 685      36.800  60.720  74.990  1.00  0.00           H
ATOM   1553  CA  TYR A 685      35.330  61.040  76.290  1.00  0.00           C
ATOM   1554  HA  TYR A 685      35.240  61.940  76.880  1.00  0.00           H
ATOM   1555  CB  TYR A 685      34.410  61.280  75.050  1.00  0.00           C
ATOM   1556  HB1 TYR A 685      33.320  61.240  75.260  1.00  0.00           H
ATOM   1557  HB2 TYR A 685      34.820  60.560  74.310  1.00  0.00           H
ATOM   1558  CG  TYR A 685      34.640  62.650  74.410  1.00  0.00           C
ATOM   1559  CD1 TYR A 685      34.080  63.800  75.020  1.00  0.00           C
ATOM   1560  HD1 TYR A 685      33.310  63.640  75.760  1.00  0.00           H
ATOM   1561  CE1 TYR A 685      34.320  65.100  74.470  1.00  0.00           C
ATOM   1562  HE1 TYR A 685      33.860  65.970  74.900  1.00  0.00           H
ATOM   1563  CZ  TYR A 685      35.170  65.220  73.340  1.00  0.00           C
ATOM   1564  OH  TYR A 685      35.370  66.460  72.650  1.00  0.00           O
ATOM   1565  HH  TYR A 685      34.970  67.130  73.220  1.00  0.00           H
ATOM   1566  CD2 TYR A 685      35.490  62.790  73.290  1.00  0.00           C
ATOM   1567  HD2 TYR A 685      36.050  62.040  72.740  1.00  0.00           H
ATOM   1568  CE2 TYR A 685      35.740  64.050  72.790  1.00  0.00           C
ATOM   1569  HE2 TYR A 685      36.300  64.150  71.870  1.00  0.00           H
ATOM   1570  C   TYR A 685      34.740  59.920  77.140  1.00  0.00           C
ATOM   1571  O   TYR A 685      33.560  59.880  77.520  1.00  0.00           O
ATOM   1572  N   GLN A 686      35.570  58.880  77.380  1.00  0.00           N
ATOM   1573  HN  GLN A 686      36.360  58.680  76.820  1.00  0.00           H
ATOM   1574  CA  GLN A 686      35.170  57.810  78.360  1.00  0.00           C
ATOM   1575  HA  GLN A 686      36.000  57.140  78.450  1.00  0.00           H
ATOM   1576  CB  GLN A 686      34.780  58.320  79.770  1.00  0.00           C
ATOM   1577  HB1 GLN A 686      34.570  57.490  80.470  1.00  0.00           H
ATOM   1578  HB2 GLN A 686      33.860  58.930  79.660  1.00  0.00           H
ATOM   1579  CG  GLN A 686      35.920  59.070  80.450  1.00  0.00           C
ATOM   1580  HG1 GLN A 686      35.490  59.150  81.470  1.00  0.00           H
ATOM   1581  HG2 GLN A 686      36.120  60.080  80.040  1.00  0.00           H
ATOM   1582  CD  GLN A 686      37.290  58.320  80.680  1.00  0.00           C
ATOM   1583  OE1 GLN A 686      37.590  57.160  80.340  1.00  0.00           O
ATOM   1584  NE2 GLN A 686      38.200  59.030  81.400  1.00  0.00           N
ATOM   1585 HE21 GLN A 686      39.130  58.650  81.350  1.00  0.00           H
ATOM   1586 HE22 GLN A 686      37.900  59.900  81.800  1.00  0.00           H
ATOM   1587  C   GLN A 686      34.100  56.810  77.730  1.00  0.00           C
ATOM   1588  O   GLN A 686      33.150  56.340  78.370  1.00  0.00           O
ATOM   1589  N   LEU A 687      34.160  56.620  76.450  1.00  0.00           N
ATOM   1590  HN  LEU A 687      35.000  57.040  76.090  1.00  0.00           H
ATOM   1591  CA  LEU A 687      33.440  55.750  75.530  1.00  0.00           C
ATOM   1592  HA  LEU A 687      32.480  55.460  75.910  1.00  0.00           H
ATOM   1593  CB  LEU A 687      33.140  56.520  74.180  1.00  0.00           C
ATOM   1594  HB1 LEU A 687      32.540  55.920  73.470  1.00  0.00           H
ATOM   1595  HB2 LEU A 687      34.180  56.660  73.800  1.00  0.00           H
ATOM   1596  CG  LEU A 687      32.490  57.880  74.450  1.00  0.00           C
ATOM   1597  HG  LEU A 687      33.180  58.470  75.100  1.00  0.00           H
ATOM   1598  CD1 LEU A 687      32.420  58.540  73.050  1.00  0.00           C
ATOM   1599 HD11 LEU A 687      32.250  59.640  73.060  1.00  0.00           H
ATOM   1600 HD12 LEU A 687      31.580  57.980  72.580  1.00  0.00           H
ATOM   1601 HD13 LEU A 687      33.390  58.330  72.560  1.00  0.00           H
ATOM   1602  CD2 LEU A 687      31.040  57.700  74.990  1.00  0.00           C
ATOM   1603 HD21 LEU A 687      30.440  57.090  74.270  1.00  0.00           H
ATOM   1604 HD22 LEU A 687      30.520  58.660  75.150  1.00  0.00           H
ATOM   1605 HD23 LEU A 687      31.110  57.150  75.950  1.00  0.00           H
ATOM   1606  C   LEU A 687      34.070  54.430  75.350  1.00  0.00           C
ATOM   1607  O   LEU A 687      35.290  54.230  75.310  1.00  0.00           O
ATOM   1608  N   SER A 688      33.300  53.380  75.170  1.00  0.00           N
ATOM   1609  HN  SER A 688      32.310  53.480  75.170  1.00  0.00           H
ATOM   1610  CA  SER A 688      33.830  52.030  74.960  1.00  0.00           C
ATOM   1611  HA  SER A 688      34.730  51.870  75.530  1.00  0.00           H
ATOM   1612  CB  SER A 688      32.740  51.010  75.320  1.00  0.00           C
ATOM   1613  HB1 SER A 688      31.780  51.250  74.820  1.00  0.00           H
ATOM   1614  HB2 SER A 688      32.560  51.060  76.420  1.00  0.00           H
ATOM   1615  OG  SER A 688      33.210  49.640  75.120  1.00  0.00           O
ATOM   1616  HG1 SER A 688      32.560  49.100  75.570  1.00  0.00           H
ATOM   1617  C   SER A 688      34.220  51.810  73.510  1.00  0.00           C
ATOM   1618  O   SER A 688      33.410  51.740  72.610  1.00  0.00           O
ATOM   1619  N   TYR A 689      35.540  51.680  73.260  1.00  0.00           N
ATOM   1620  HN  TYR A 689      36.130  51.630  74.060  1.00  0.00           H
ATOM   1621  CA  TYR A 689      36.150  51.670  71.980  1.00  0.00           C
ATOM   1622  HA  TYR A 689      35.980  52.680  71.610  1.00  0.00           H
ATOM   1623  CB  TYR A 689      37.690  51.400  72.410  1.00  0.00           C
ATOM   1624  HB1 TYR A 689      37.630  50.550  73.120  1.00  0.00           H
ATOM   1625  HB2 TYR A 689      38.060  52.300  72.930  1.00  0.00           H
ATOM   1626  CG  TYR A 689      38.630  51.050  71.210  1.00  0.00           C
ATOM   1627  CD1 TYR A 689      38.780  51.830  70.060  1.00  0.00           C
ATOM   1628  HD1 TYR A 689      38.100  52.660  69.930  1.00  0.00           H
ATOM   1629  CE1 TYR A 689      39.750  51.580  69.070  1.00  0.00           C
ATOM   1630  HE1 TYR A 689      39.770  52.040  68.090  1.00  0.00           H
ATOM   1631  CZ  TYR A 689      40.710  50.550  69.390  1.00  0.00           C
ATOM   1632  OH  TYR A 689      41.880  50.410  68.600  1.00  0.00           O
ATOM   1633  HH  TYR A 689      41.700  50.870  67.770  1.00  0.00           H
ATOM   1634  CD2 TYR A 689      39.510  49.960  71.470  1.00  0.00           C
ATOM   1635  HD2 TYR A 689      39.400  49.440  72.410  1.00  0.00           H
ATOM   1636  CE2 TYR A 689      40.600  49.860  70.600  1.00  0.00           C
ATOM   1637  HE2 TYR A 689      41.420  49.200  70.830  1.00  0.00           H
ATOM   1638  C   TYR A 689      35.690  50.750  70.980  1.00  0.00           C
ATOM   1639  O   TYR A 689      35.550  50.990  69.810  1.00  0.00           O
ATOM   1640  N   LEU A 690      35.470  49.510  71.430  1.00  0.00           N
ATOM   1641  HN  LEU A 690      35.580  49.300  72.400  1.00  0.00           H
ATOM   1642  CA  LEU A 690      35.070  48.390  70.580  1.00  0.00           C
ATOM   1643  HA  LEU A 690      35.750  48.400  69.740  1.00  0.00           H
ATOM   1644  CB  LEU A 690      35.330  46.970  71.270  1.00  0.00           C
ATOM   1645  HB1 LEU A 690      35.020  46.180  70.550  1.00  0.00           H
ATOM   1646  HB2 LEU A 690      34.610  46.840  72.100  1.00  0.00           H
ATOM   1647  CG  LEU A 690      36.670  46.750  72.020  1.00  0.00           C
ATOM   1648  HG  LEU A 690      36.820  47.680  72.600  1.00  0.00           H
ATOM   1649  CD1 LEU A 690      36.440  45.540  72.930  1.00  0.00           C
ATOM   1650 HD11 LEU A 690      36.370  44.620  72.320  1.00  0.00           H
ATOM   1651 HD12 LEU A 690      35.460  45.610  73.450  1.00  0.00           H
ATOM   1652 HD13 LEU A 690      37.260  45.470  73.680  1.00  0.00           H
ATOM   1653  CD2 LEU A 690      37.740  46.550  70.930  1.00  0.00           C
ATOM   1654 HD21 LEU A 690      37.400  45.820  70.170  1.00  0.00           H
ATOM   1655 HD22 LEU A 690      38.750  46.530  71.380  1.00  0.00           H
ATOM   1656 HD23 LEU A 690      37.840  47.570  70.510  1.00  0.00           H
ATOM   1657  C   LEU A 690      33.730  48.580  70.030  1.00  0.00           C
ATOM   1658  O   LEU A 690      33.510  48.440  68.810  1.00  0.00           O
ATOM   1659  N   SER A 691      32.800  49.040  70.890  1.00  0.00           N
ATOM   1660  HN  SER A 691      33.010  49.180  71.860  1.00  0.00           H
ATOM   1661  CA  SER A 691      31.410  49.270  70.670  1.00  0.00           C
ATOM   1662  HA  SER A 691      31.200  48.310  70.230  1.00  0.00           H
ATOM   1663  CB  SER A 691      30.610  49.490  72.020  1.00  0.00           C
ATOM   1664  HB1 SER A 691      31.290  50.080  72.670  1.00  0.00           H
ATOM   1665  HB2 SER A 691      30.300  48.470  72.330  1.00  0.00           H
ATOM   1666  OG  SER A 691      29.370  50.250  71.920  1.00  0.00           O
ATOM   1667  HG1 SER A 691      28.700  49.720  71.490  1.00  0.00           H
ATOM   1668  C   SER A 691      31.160  50.280  69.660  1.00  0.00           C
ATOM   1669  O   SER A 691      30.350  50.100  68.760  1.00  0.00           O
ATOM   1670  N   LEU A 692      31.920  51.460  69.670  1.00  0.00           N
ATOM   1671  HN  LEU A 692      32.570  51.500  70.420  1.00  0.00           H
ATOM   1672  CA  LEU A 692      32.030  52.410  68.570  1.00  0.00           C
ATOM   1673  HA  LEU A 692      31.020  52.660  68.300  1.00  0.00           H
ATOM   1674  CB  LEU A 692      32.720  53.690  68.980  1.00  0.00           C
ATOM   1675  HB1 LEU A 692      33.200  54.190  68.120  1.00  0.00           H
ATOM   1676  HB2 LEU A 692      33.540  53.380  69.650  1.00  0.00           H
ATOM   1677  CG  LEU A 692      31.810  54.690  69.650  1.00  0.00           C
ATOM   1678  HG  LEU A 692      31.190  54.130  70.400  1.00  0.00           H
ATOM   1679  CD1 LEU A 692      32.610  55.810  70.400  1.00  0.00           C
ATOM   1680 HD11 LEU A 692      31.980  56.680  70.680  1.00  0.00           H
ATOM   1681 HD12 LEU A 692      33.490  56.210  69.870  1.00  0.00           H
ATOM   1682 HD13 LEU A 692      33.050  55.400  71.340  1.00  0.00           H
ATOM   1683  CD2 LEU A 692      30.880  55.360  68.590  1.00  0.00           C
ATOM   1684 HD21 LEU A 692      30.120  56.030  69.080  1.00  0.00           H
ATOM   1685 HD22 LEU A 692      30.360  54.560  68.010  1.00  0.00           H
ATOM   1686 HD23 LEU A 692      31.490  55.930  67.870  1.00  0.00           H
ATOM   1687  C   LEU A 692      32.730  51.790  67.310  1.00  0.00           C
ATOM   1688  O   LEU A 692      32.300  51.870  66.170  1.00  0.00           O
ATOM   1689  N   ARG A 693      33.880  51.100  67.500  1.00  0.00           N
ATOM   1690  HN  ARG A 693      34.190  50.930  68.430  1.00  0.00           H
ATOM   1691  CA  ARG A 693      34.610  50.500  66.400  1.00  0.00           C
ATOM   1692  HA  ARG A 693      34.990  51.290  65.760  1.00  0.00           H
ATOM   1693  CB  ARG A 693      36.000  49.910  66.980  1.00  0.00           C
ATOM   1694  HB1 ARG A 693      35.960  48.970  67.570  1.00  0.00           H
ATOM   1695  HB2 ARG A 693      36.500  50.650  67.640  1.00  0.00           H
ATOM   1696  CG  ARG A 693      36.950  49.590  65.780  1.00  0.00           C
ATOM   1697  HG1 ARG A 693      37.030  50.560  65.230  1.00  0.00           H
ATOM   1698  HG2 ARG A 693      36.490  48.890  65.060  1.00  0.00           H
ATOM   1699  CD  ARG A 693      38.380  49.290  66.160  1.00  0.00           C
ATOM   1700  HD1 ARG A 693      38.770  50.100  66.810  1.00  0.00           H
ATOM   1701  HD2 ARG A 693      39.040  49.320  65.260  1.00  0.00           H
ATOM   1702  NE  ARG A 693      38.430  48.030  66.920  1.00  0.00           N
ATOM   1703  HE  ARG A 693      37.640  47.450  67.100  1.00  0.00           H
ATOM   1704  CZ  ARG A 693      39.620  47.510  67.310  1.00  0.00           C
ATOM   1705  NH1 ARG A 693      40.790  48.100  66.950  1.00  0.00           N
ATOM   1706 HH11 ARG A 693      40.810  48.960  66.440  1.00  0.00           H
ATOM   1707 HH12 ARG A 693      41.620  47.540  66.890  1.00  0.00           H
ATOM   1708  NH2 ARG A 693      39.660  46.340  67.790  1.00  0.00           N
ATOM   1709 HH21 ARG A 693      38.870  45.800  67.510  1.00  0.00           H
ATOM   1710 HH22 ARG A 693      40.590  46.020  68.010  1.00  0.00           H
ATOM   1711  C   ARG A 693      33.910  49.460  65.500  1.00  0.00           C
ATOM   1712  O   ARG A 693      33.940  49.600  64.260  1.00  0.00           O
ATOM   1713  N   THR A 694      33.240  48.510  66.130  1.00  0.00           N
ATOM   1714  HN  THR A 694      33.250  48.550  67.130  1.00  0.00           H
ATOM   1715  CA  THR A 694      32.330  47.590  65.510  1.00  0.00           C
ATOM   1716  HA  THR A 694      32.890  47.080  64.740  1.00  0.00           H
ATOM   1717  CB  THR A 694      31.700  46.610  66.500  1.00  0.00           C
ATOM   1718  HB  THR A 694      31.240  47.230  67.300  1.00  0.00           H
ATOM   1719  OG1 THR A 694      32.680  45.760  67.080  1.00  0.00           O
ATOM   1720  HG1 THR A 694      32.350  45.300  67.850  1.00  0.00           H
ATOM   1721  CG2 THR A 694      30.600  45.630  65.990  1.00  0.00           C
ATOM   1722 HG21 THR A 694      30.330  44.860  66.730  1.00  0.00           H
ATOM   1723 HG22 THR A 694      30.950  45.080  65.080  1.00  0.00           H
ATOM   1724 HG23 THR A 694      29.630  46.140  65.800  1.00  0.00           H
ATOM   1725  C   THR A 694      31.220  48.170  64.680  1.00  0.00           C
ATOM   1726  O   THR A 694      30.980  47.690  63.620  1.00  0.00           O
ATOM   1727  N   SER A 695      30.620  49.250  65.320  1.00  0.00           N
ATOM   1728  HN  SER A 695      30.920  49.520  66.230  1.00  0.00           H
ATOM   1729  CA  SER A 695      29.550  49.920  64.690  1.00  0.00           C
ATOM   1730  HA  SER A 695      28.790  49.180  64.430  1.00  0.00           H
ATOM   1731  CB  SER A 695      28.830  50.950  65.650  1.00  0.00           C
ATOM   1732  HB1 SER A 695      29.510  51.800  65.870  1.00  0.00           H
ATOM   1733  HB2 SER A 695      28.620  50.400  66.590  1.00  0.00           H
ATOM   1734  OG  SER A 695      27.690  51.500  65.000  1.00  0.00           O
ATOM   1735  HG1 SER A 695      27.480  52.360  65.380  1.00  0.00           H
ATOM   1736  C   SER A 695      29.950  50.590  63.400  1.00  0.00           C
ATOM   1737  O   SER A 695      29.390  50.450  62.290  1.00  0.00           O
ATOM   1738  N   ILE A 696      31.180  51.190  63.430  1.00  0.00           N
ATOM   1739  HN  ILE A 696      31.610  51.360  64.310  1.00  0.00           H
ATOM   1740  CA  ILE A 696      31.820  51.710  62.280  1.00  0.00           C
ATOM   1741  HA  ILE A 696      31.110  52.330  61.750  1.00  0.00           H
ATOM   1742  CB  ILE A 696      33.070  52.550  62.660  1.00  0.00           C
ATOM   1743  HB  ILE A 696      33.830  52.060  63.320  1.00  0.00           H
ATOM   1744  CG2 ILE A 696      33.840  52.980  61.340  1.00  0.00           C
ATOM   1745 HG21 ILE A 696      34.340  52.180  60.760  1.00  0.00           H
ATOM   1746 HG22 ILE A 696      34.670  53.690  61.540  1.00  0.00           H
ATOM   1747 HG23 ILE A 696      33.080  53.340  60.610  1.00  0.00           H
ATOM   1748  CG1 ILE A 696      32.640  53.810  63.480  1.00  0.00           C
ATOM   1749 HG11 ILE A 696      31.840  53.600  64.220  1.00  0.00           H
ATOM   1750 HG12 ILE A 696      32.140  54.510  62.760  1.00  0.00           H
ATOM   1751  CD  ILE A 696      33.920  54.500  64.040  1.00  0.00           C
ATOM   1752  HD1 ILE A 696      33.650  55.500  64.450  1.00  0.00           H
ATOM   1753  HD2 ILE A 696      34.690  54.870  63.320  1.00  0.00           H
ATOM   1754  HD3 ILE A 696      34.360  53.930  64.900  1.00  0.00           H
ATOM   1755  C   ILE A 696      32.190  50.560  61.290  1.00  0.00           C
ATOM   1756  O   ILE A 696      32.110  50.690  60.050  1.00  0.00           O
ATOM   1757  N   GLY A 697      32.620  49.380  61.820  1.00  0.00           N
ATOM   1758  HN  GLY A 697      32.740  49.270  62.800  1.00  0.00           H
ATOM   1759  CA  GLY A 697      33.050  48.290  60.920  1.00  0.00           C
ATOM   1760  HA1 GLY A 697      33.300  47.470  61.600  1.00  0.00           H
ATOM   1761  HA2 GLY A 697      33.820  48.700  60.300  1.00  0.00           H
ATOM   1762  C   GLY A 697      31.970  47.700  60.060  1.00  0.00           C
ATOM   1763  O   GLY A 697      32.110  47.500  58.860  1.00  0.00           O
ATOM   1764  N   LEU A 698      30.840  47.350  60.660  1.00  0.00           N
ATOM   1765  HN  LEU A 698      30.780  47.440  61.650  1.00  0.00           H
ATOM   1766  CA  LEU A 698      29.590  46.910  59.990  1.00  0.00           C
ATOM   1767  HA  LEU A 698      29.770  46.000  59.440  1.00  0.00           H
ATOM   1768  CB  LEU A 698      28.570  46.760  61.180  1.00  0.00           C
ATOM   1769  HB1 LEU A 698      27.580  46.460  60.770  1.00  0.00           H
ATOM   1770  HB2 LEU A 698      28.490  47.730  61.720  1.00  0.00           H
ATOM   1771  CG  LEU A 698      28.840  45.620  62.210  1.00  0.00           C
ATOM   1772  HG  LEU A 698      29.890  45.790  62.530  1.00  0.00           H
ATOM   1773  CD1 LEU A 698      27.920  45.790  63.420  1.00  0.00           C
ATOM   1774 HD11 LEU A 698      28.110  45.030  64.200  1.00  0.00           H
ATOM   1775 HD12 LEU A 698      26.890  45.680  63.010  1.00  0.00           H
ATOM   1776 HD13 LEU A 698      28.020  46.780  63.900  1.00  0.00           H
ATOM   1777  CD2 LEU A 698      28.750  44.240  61.570  1.00  0.00           C
ATOM   1778 HD21 LEU A 698      29.270  44.080  60.600  1.00  0.00           H
ATOM   1779 HD22 LEU A 698      27.680  44.020  61.380  1.00  0.00           H
ATOM   1780 HD23 LEU A 698      28.890  43.400  62.300  1.00  0.00           H
ATOM   1781  C   LEU A 698      29.050  47.870  59.060  1.00  0.00           C
ATOM   1782  O   LEU A 698      28.660  47.570  58.010  1.00  0.00           O
ATOM   1783  N   TRP A 699      29.060  49.200  59.340  1.00  0.00           N
ATOM   1784  HN  TRP A 699      29.390  49.600  60.190  1.00  0.00           H
ATOM   1785  CA  TRP A 699      28.680  50.170  58.370  1.00  0.00           C
ATOM   1786  HA  TRP A 699      27.780  49.880  57.870  1.00  0.00           H
ATOM   1787  CB  TRP A 699      28.400  51.540  59.150  1.00  0.00           C
ATOM   1788  HB1 TRP A 699      29.360  51.970  59.470  1.00  0.00           H
ATOM   1789  HB2 TRP A 699      27.920  51.320  60.120  1.00  0.00           H
ATOM   1790  CG  TRP A 699      27.620  52.490  58.270  1.00  0.00           C
ATOM   1791  CD1 TRP A 699      28.040  53.320  57.190  1.00  0.00           C
ATOM   1792  HD1 TRP A 699      29.040  53.260  56.790  1.00  0.00           H
ATOM   1793  NE1 TRP A 699      26.890  53.950  56.770  1.00  0.00           N
ATOM   1794  HE1 TRP A 699      26.930  54.580  56.020  1.00  0.00           H
ATOM   1795  CE2 TRP A 699      25.810  53.630  57.520  1.00  0.00           C
ATOM   1796  CD2 TRP A 699      26.270  52.830  58.520  1.00  0.00           C
ATOM   1797  CE3 TRP A 699      25.370  52.370  59.490  1.00  0.00           C
ATOM   1798  HE3 TRP A 699      25.640  51.780  60.350  1.00  0.00           H
ATOM   1799  CZ3 TRP A 699      24.110  52.890  59.460  1.00  0.00           C
ATOM   1800  HZ3 TRP A 699      23.380  52.600  60.210  1.00  0.00           H
ATOM   1801  CZ2 TRP A 699      24.550  54.280  57.510  1.00  0.00           C
ATOM   1802  HZ2 TRP A 699      24.190  54.940  56.730  1.00  0.00           H
ATOM   1803  CH2 TRP A 699      23.670  53.790  58.490  1.00  0.00           C
ATOM   1804  HH2 TRP A 699      22.650  54.150  58.520  1.00  0.00           H
ATOM   1805  C   TRP A 699      29.630  50.200  57.250  1.00  0.00           C
ATOM   1806  O   TRP A 699      29.230  50.350  56.090  1.00  0.00           O
ATOM   1807  N   THR A 700      30.910  50.110  57.550  1.00  0.00           N
ATOM   1808  HN  THR A 700      31.130  50.120  58.520  1.00  0.00           H
ATOM   1809  CA  THR A 700      32.020  50.060  56.500  1.00  0.00           C
ATOM   1810  HA  THR A 700      32.000  50.960  55.920  1.00  0.00           H
ATOM   1811  CB  THR A 700      33.410  50.120  57.260  1.00  0.00           C
ATOM   1812  HB  THR A 700      33.520  49.250  57.920  1.00  0.00           H
ATOM   1813  OG1 THR A 700      33.550  51.400  57.930  1.00  0.00           O
ATOM   1814  HG1 THR A 700      32.850  51.480  58.580  1.00  0.00           H
ATOM   1815  CG2 THR A 700      34.570  50.110  56.310  1.00  0.00           C
ATOM   1816 HG21 THR A 700      34.650  50.930  55.560  1.00  0.00           H
ATOM   1817 HG22 THR A 700      34.590  49.100  55.840  1.00  0.00           H
ATOM   1818 HG23 THR A 700      35.480  50.160  56.940  1.00  0.00           H
ATOM   1819  C   THR A 700      31.990  48.820  55.610  1.00  0.00           C
ATOM   1820  O   THR A 700      32.410  48.790  54.460  1.00  0.00           O
ATOM   1821  N   SER A 701      31.490  47.720  56.130  1.00  0.00           N
ATOM   1822  HN  SER A 701      31.360  47.740  57.110  1.00  0.00           H
ATOM   1823  CA  SER A 701      31.230  46.440  55.400  1.00  0.00           C
ATOM   1824  HA  SER A 701      32.070  46.080  54.820  1.00  0.00           H
ATOM   1825  CB  SER A 701      31.020  45.350  56.510  1.00  0.00           C
ATOM   1826  HB1 SER A 701      30.150  45.630  57.140  1.00  0.00           H
ATOM   1827  HB2 SER A 701      31.950  45.330  57.120  1.00  0.00           H
ATOM   1828  OG  SER A 701      30.850  44.020  56.070  1.00  0.00           O
ATOM   1829  HG1 SER A 701      31.620  43.680  55.610  1.00  0.00           H
ATOM   1830  C   SER A 701      29.990  46.590  54.510  1.00  0.00           C
ATOM   1831  O   SER A 701      30.020  46.480  53.290  1.00  0.00           O
ATOM   1832  N   PHE A 702      28.940  47.170  55.110  1.00  0.00           N
ATOM   1833  HN  PHE A 702      28.970  47.370  56.080  1.00  0.00           H
ATOM   1834  CA  PHE A 702      27.820  47.620  54.340  1.00  0.00           C
ATOM   1835  HA  PHE A 702      27.460  46.720  53.860  1.00  0.00           H
ATOM   1836  CB  PHE A 702      26.710  48.120  55.340  1.00  0.00           C
ATOM   1837  HB1 PHE A 702      27.110  48.620  56.250  1.00  0.00           H
ATOM   1838  HB2 PHE A 702      26.150  47.270  55.790  1.00  0.00           H
ATOM   1839  CG  PHE A 702      25.590  49.060  54.910  1.00  0.00           C
ATOM   1840  CD1 PHE A 702      25.320  50.280  55.610  1.00  0.00           C
ATOM   1841  HD1 PHE A 702      25.920  50.610  56.450  1.00  0.00           H
ATOM   1842  CE1 PHE A 702      24.240  51.040  55.250  1.00  0.00           C
ATOM   1843  HE1 PHE A 702      24.070  51.950  55.810  1.00  0.00           H
ATOM   1844  CZ  PHE A 702      23.350  50.590  54.310  1.00  0.00           C
ATOM   1845  HZ  PHE A 702      22.550  51.280  54.050  1.00  0.00           H
ATOM   1846  CD2 PHE A 702      24.760  48.720  53.790  1.00  0.00           C
ATOM   1847  HD2 PHE A 702      25.140  47.870  53.240  1.00  0.00           H
ATOM   1848  CE2 PHE A 702      23.600  49.440  53.510  1.00  0.00           C
ATOM   1849  HE2 PHE A 702      22.990  49.220  52.640  1.00  0.00           H
ATOM   1850  C   PHE A 702      28.020  48.530  53.140  1.00  0.00           C
ATOM   1851  O   PHE A 702      27.480  48.310  52.030  1.00  0.00           O
ATOM   1852  N   LEU A 703      28.890  49.520  53.290  1.00  0.00           N
ATOM   1853  HN  LEU A 703      29.320  49.840  54.140  1.00  0.00           H
ATOM   1854  CA  LEU A 703      29.300  50.400  52.160  1.00  0.00           C
ATOM   1855  HA  LEU A 703      28.380  50.790  51.780  1.00  0.00           H
ATOM   1856  CB  LEU A 703      30.120  51.580  52.670  1.00  0.00           C
ATOM   1857  HB1 LEU A 703      30.640  52.120  51.860  1.00  0.00           H
ATOM   1858  HB2 LEU A 703      30.890  51.320  53.420  1.00  0.00           H
ATOM   1859  CG  LEU A 703      29.180  52.630  53.330  1.00  0.00           C
ATOM   1860  HG  LEU A 703      28.380  52.110  53.910  1.00  0.00           H
ATOM   1861  CD1 LEU A 703      30.010  53.670  54.170  1.00  0.00           C
ATOM   1862 HD11 LEU A 703      29.250  54.450  54.390  1.00  0.00           H
ATOM   1863 HD12 LEU A 703      30.770  54.020  53.440  1.00  0.00           H
ATOM   1864 HD13 LEU A 703      30.450  53.160  55.050  1.00  0.00           H
ATOM   1865  CD2 LEU A 703      28.390  53.440  52.310  1.00  0.00           C
ATOM   1866 HD21 LEU A 703      27.840  52.650  51.740  1.00  0.00           H
ATOM   1867 HD22 LEU A 703      28.960  53.850  51.450  1.00  0.00           H
ATOM   1868 HD23 LEU A 703      27.700  54.170  52.790  1.00  0.00           H
ATOM   1869  C   LEU A 703      29.970  49.650  51.020  1.00  0.00           C
ATOM   1870  O   LEU A 703      29.770  49.830  49.820  1.00  0.00           O
ATOM   1871  N   CYS A 704      30.770  48.710  51.360  1.00  0.00           N
ATOM   1872  HN  CYS A 704      30.960  48.590  52.330  1.00  0.00           H
ATOM   1873  CA  CYS A 704      31.360  47.780  50.440  1.00  0.00           C
ATOM   1874  HA  CYS A 704      31.800  48.420  49.700  1.00  0.00           H
ATOM   1875  CB  CYS A 704      32.480  47.040  51.120  1.00  0.00           C
ATOM   1876  HB1 CYS A 704      32.920  46.380  50.330  1.00  0.00           H
ATOM   1877  HB2 CYS A 704      32.200  46.520  52.050  1.00  0.00           H
ATOM   1878  SG  CYS A 704      33.810  48.180  51.520  1.00  0.00           S
ATOM   1879  HG1 CYS A 704      33.330  48.650  52.660  1.00  0.00           H
ATOM   1880  C   CYS A 704      30.410  46.870  49.660  1.00  0.00           C
ATOM   1881  O   CYS A 704      30.620  46.610  48.470  1.00  0.00           O
ATOM   1882  N   ILE A 705      29.310  46.380  50.290  1.00  0.00           N
ATOM   1883  HN  ILE A 705      29.200  46.640  51.250  1.00  0.00           H
ATOM   1884  CA  ILE A 705      28.210  45.670  49.710  1.00  0.00           C
ATOM   1885  HA  ILE A 705      28.720  45.040  49.000  1.00  0.00           H
ATOM   1886  CB  ILE A 705      27.370  44.830  50.790  1.00  0.00           C
ATOM   1887  HB  ILE A 705      26.810  45.560  51.410  1.00  0.00           H
ATOM   1888  CG2 ILE A 705      26.190  44.100  50.080  1.00  0.00           C
ATOM   1889 HG21 ILE A 705      25.490  44.760  49.520  1.00  0.00           H
ATOM   1890 HG22 ILE A 705      25.580  43.670  50.910  1.00  0.00           H
ATOM   1891 HG23 ILE A 705      26.510  43.350  49.340  1.00  0.00           H
ATOM   1892  CG1 ILE A 705      28.330  43.900  51.530  1.00  0.00           C
ATOM   1893 HG11 ILE A 705      29.220  44.460  51.930  1.00  0.00           H
ATOM   1894 HG12 ILE A 705      28.630  43.210  50.730  1.00  0.00           H
ATOM   1895  CD  ILE A 705      27.730  43.190  52.690  1.00  0.00           C
ATOM   1896  HD1 ILE A 705      26.790  42.680  52.380  1.00  0.00           H
ATOM   1897  HD2 ILE A 705      27.470  43.840  53.550  1.00  0.00           H
ATOM   1898  HD3 ILE A 705      28.430  42.380  52.990  1.00  0.00           H
ATOM   1899  C   ILE A 705      27.440  46.540  48.790  1.00  0.00           C
ATOM   1900  O   ILE A 705      26.890  46.180  47.760  1.00  0.00           O
ATOM   1901  N   VAL A 706      27.280  47.870  49.180  1.00  0.00           N
ATOM   1902  HN  VAL A 706      27.620  48.100  50.080  1.00  0.00           H
ATOM   1903  CA  VAL A 706      26.580  48.910  48.430  1.00  0.00           C
ATOM   1904  HA  VAL A 706      25.700  48.430  48.020  1.00  0.00           H
ATOM   1905  CB  VAL A 706      26.260  50.100  49.380  1.00  0.00           C
ATOM   1906  HB  VAL A 706      27.170  50.150  50.010  1.00  0.00           H
ATOM   1907  CG1 VAL A 706      26.140  51.330  48.520  1.00  0.00           C
ATOM   1908 HG11 VAL A 706      25.250  51.280  47.860  1.00  0.00           H
ATOM   1909 HG12 VAL A 706      27.100  51.630  48.060  1.00  0.00           H
ATOM   1910 HG13 VAL A 706      25.890  52.140  49.250  1.00  0.00           H
ATOM   1911  CG2 VAL A 706      25.040  49.880  50.170  1.00  0.00           C
ATOM   1912 HG21 VAL A 706      24.750  50.710  50.840  1.00  0.00           H
ATOM   1913 HG22 VAL A 706      24.990  48.900  50.680  1.00  0.00           H
ATOM   1914 HG23 VAL A 706      24.140  49.880  49.520  1.00  0.00           H
ATOM   1915  C   VAL A 706      27.350  49.370  47.190  1.00  0.00           C
ATOM   1916  O   VAL A 706      26.810  49.460  46.060  1.00  0.00           O
ATOM   1917  N   LEU A 707      28.670  49.590  47.310  1.00  0.00           N
ATOM   1918  HN  LEU A 707      29.190  49.720  48.150  1.00  0.00           H
ATOM   1919  CA  LEU A 707      29.600  49.690  46.210  1.00  0.00           C
ATOM   1920  HA  LEU A 707      29.280  50.550  45.630  1.00  0.00           H
ATOM   1921  CB  LEU A 707      31.080  49.970  46.710  1.00  0.00           C
ATOM   1922  HB1 LEU A 707      31.780  49.760  45.880  1.00  0.00           H
ATOM   1923  HB2 LEU A 707      31.270  49.220  47.510  1.00  0.00           H
ATOM   1924  CG  LEU A 707      31.340  51.340  47.300  1.00  0.00           C
ATOM   1925  HG  LEU A 707      30.440  51.630  47.890  1.00  0.00           H
ATOM   1926  CD1 LEU A 707      32.570  51.260  48.290  1.00  0.00           C
ATOM   1927 HD11 LEU A 707      32.710  52.290  48.670  1.00  0.00           H
ATOM   1928 HD12 LEU A 707      33.460  50.900  47.730  1.00  0.00           H
ATOM   1929 HD13 LEU A 707      32.370  50.620  49.180  1.00  0.00           H
ATOM   1930  CD2 LEU A 707      31.790  52.400  46.280  1.00  0.00           C
ATOM   1931 HD21 LEU A 707      32.150  53.340  46.760  1.00  0.00           H
ATOM   1932 HD22 LEU A 707      31.070  52.720  45.490  1.00  0.00           H
ATOM   1933 HD23 LEU A 707      32.720  52.110  45.760  1.00  0.00           H
ATOM   1934  C   LEU A 707      29.530  48.500  45.220  1.00  0.00           C
ATOM   1935  O   LEU A 707      29.300  48.670  44.010  1.00  0.00           O
ATOM   1936  N   VAL A 708      29.710  47.240  45.680  1.00  0.00           N
ATOM   1937  HN  VAL A 708      29.840  47.060  46.650  1.00  0.00           H
ATOM   1938  CA  VAL A 708      29.720  45.970  44.860  1.00  0.00           C
ATOM   1939  HA  VAL A 708      30.590  46.000  44.230  1.00  0.00           H
ATOM   1940  CB  VAL A 708      29.930  44.700  45.710  1.00  0.00           C
ATOM   1941  HB  VAL A 708      29.400  44.520  46.670  1.00  0.00           H
ATOM   1942  CG1 VAL A 708      29.670  43.500  44.780  1.00  0.00           C
ATOM   1943 HG11 VAL A 708      30.160  42.580  45.130  1.00  0.00           H
ATOM   1944 HG12 VAL A 708      30.000  43.740  43.750  1.00  0.00           H
ATOM   1945 HG13 VAL A 708      28.570  43.320  44.780  1.00  0.00           H
ATOM   1946  CG2 VAL A 708      31.490  44.690  46.030  1.00  0.00           C
ATOM   1947 HG21 VAL A 708      31.620  43.820  46.690  1.00  0.00           H
ATOM   1948 HG22 VAL A 708      31.690  45.530  46.720  1.00  0.00           H
ATOM   1949 HG23 VAL A 708      32.120  44.690  45.120  1.00  0.00           H
ATOM   1950  C   VAL A 708      28.530  45.960  44.000  1.00  0.00           C
ATOM   1951  O   VAL A 708      28.570  45.840  42.760  1.00  0.00           O
ATOM   1952  N   ALA A 709      27.330  46.100  44.680  1.00  0.00           N
ATOM   1953  HN  ALA A 709      27.310  46.100  45.670  1.00  0.00           H
ATOM   1954  CA  ALA A 709      26.000  46.020  44.020  1.00  0.00           C
ATOM   1955  HA  ALA A 709      25.900  45.060  43.540  1.00  0.00           H
ATOM   1956  CB  ALA A 709      24.830  46.190  45.050  1.00  0.00           C
ATOM   1957  HB1 ALA A 709      25.050  45.580  45.950  1.00  0.00           H
ATOM   1958  HB2 ALA A 709      23.850  46.140  44.520  1.00  0.00           H
ATOM   1959  HB3 ALA A 709      24.870  47.250  45.390  1.00  0.00           H
ATOM   1960  C   ALA A 709      25.890  47.060  42.850  1.00  0.00           C
ATOM   1961  O   ALA A 709      25.310  46.850  41.760  1.00  0.00           O
ATOM   1962  N   THR A 710      26.430  48.250  42.990  1.00  0.00           N
ATOM   1963  HN  THR A 710      27.050  48.330  43.770  1.00  0.00           H
ATOM   1964  CA  THR A 710      26.240  49.380  42.060  1.00  0.00           C
ATOM   1965  HA  THR A 710      25.260  49.210  41.650  1.00  0.00           H
ATOM   1966  CB  THR A 710      26.170  50.720  42.740  1.00  0.00           C
ATOM   1967  HB  THR A 710      26.200  51.510  41.960  1.00  0.00           H
ATOM   1968  OG1 THR A 710      27.360  50.790  43.580  1.00  0.00           O
ATOM   1969  HG1 THR A 710      27.110  50.380  44.410  1.00  0.00           H
ATOM   1970  CG2 THR A 710      24.960  50.920  43.650  1.00  0.00           C
ATOM   1971 HG21 THR A 710      25.140  51.910  44.130  1.00  0.00           H
ATOM   1972 HG22 THR A 710      24.900  50.070  44.380  1.00  0.00           H
ATOM   1973 HG23 THR A 710      24.020  51.100  43.080  1.00  0.00           H
ATOM   1974  C   THR A 710      27.150  49.450  40.820  1.00  0.00           C
ATOM   1975  O   THR A 710      26.860  50.100  39.820  1.00  0.00           O
ATOM   1976  N   ASP A 711      28.380  48.820  41.040  1.00  0.00           N
ATOM   1977  HN  ASP A 711      28.620  48.460  41.930  1.00  0.00           H
ATOM   1978  CA  ASP A 711      29.570  48.910  40.200  1.00  0.00           C
ATOM   1979  HA  ASP A 711      30.140  48.090  40.610  1.00  0.00           H
ATOM   1980  CB  ASP A 711      29.190  48.570  38.700  1.00  0.00           C
ATOM   1981  HB1 ASP A 711      28.360  49.210  38.320  1.00  0.00           H
ATOM   1982  HB2 ASP A 711      28.920  47.500  38.720  1.00  0.00           H
ATOM   1983  CG  ASP A 711      30.450  48.790  37.810  1.00  0.00           C
ATOM   1984  OD1 ASP A 711      31.560  48.760  38.420  1.00  0.00           O
ATOM   1985  OD2 ASP A 711      30.300  48.850  36.570  1.00  0.00           O
ATOM   1986  C   ASP A 711      30.310  50.190  40.390  1.00  0.00           C
ATOM   1987  O   ASP A 711      29.790  51.270  40.160  1.00  0.00           O
ATOM   1988  N   ALA A 712      31.540  50.160  41.000  1.00  0.00           N
ATOM   1989  HN  ALA A 712      32.110  49.340  41.010  1.00  0.00           H
ATOM   1990  CA  ALA A 712      32.430  51.240  41.390  1.00  0.00           C
ATOM   1991  HA  ALA A 712      31.990  52.210  41.330  1.00  0.00           H
ATOM   1992  CB  ALA A 712      32.810  51.050  42.870  1.00  0.00           C
ATOM   1993  HB1 ALA A 712      33.360  50.120  43.100  1.00  0.00           H
ATOM   1994  HB2 ALA A 712      31.950  51.180  43.560  1.00  0.00           H
ATOM   1995  HB3 ALA A 712      33.480  51.860  43.260  1.00  0.00           H
ATOM   1996  C   ALA A 712      33.820  51.110  40.650  1.00  0.00           C
ATOM   1997  O   ALA A 712      34.800  51.650  41.070  1.00  0.00           O
ATOM   1998  N   SER A 713      33.860  50.440  39.490  1.00  0.00           N
ATOM   1999  HN  SER A 713      33.000  50.080  39.150  1.00  0.00           H
ATOM   2000  CA  SER A 713      34.960  50.140  38.600  1.00  0.00           C
ATOM   2001  HA  SER A 713      35.750  49.630  39.130  1.00  0.00           H
ATOM   2002  CB  SER A 713      34.580  49.270  37.380  1.00  0.00           C
ATOM   2003  HB1 SER A 713      35.480  48.820  36.920  1.00  0.00           H
ATOM   2004  HB2 SER A 713      34.030  49.890  36.630  1.00  0.00           H
ATOM   2005  OG  SER A 713      33.930  48.130  37.920  1.00  0.00           O
ATOM   2006  HG1 SER A 713      33.010  48.400  38.000  1.00  0.00           H
ATOM   2007  C   SER A 713      35.610  51.430  38.130  1.00  0.00           C
ATOM   2008  O   SER A 713      36.840  51.550  38.150  1.00  0.00           O
ATOM   2009  N   SER A 714      34.840  52.410  37.680  1.00  0.00           N
ATOM   2010  HN  SER A 714      33.840  52.390  37.730  1.00  0.00           H
ATOM   2011  CA  SER A 714      35.320  53.640  37.160  1.00  0.00           C
ATOM   2012  HA  SER A 714      36.230  53.470  36.600  1.00  0.00           H
ATOM   2013  CB  SER A 714      34.350  54.320  36.160  1.00  0.00           C
ATOM   2014  HB1 SER A 714      34.870  55.130  35.610  1.00  0.00           H
ATOM   2015  HB2 SER A 714      33.450  54.720  36.660  1.00  0.00           H
ATOM   2016  OG  SER A 714      33.970  53.360  35.180  1.00  0.00           O
ATOM   2017  HG1 SER A 714      34.740  52.860  34.890  1.00  0.00           H
ATOM   2018  C   SER A 714      35.720  54.670  38.210  1.00  0.00           C
ATOM   2019  O   SER A 714      36.630  55.460  38.010  1.00  0.00           O
ATOM   2020  N   LEU A 715      35.090  54.610  39.400  1.00  0.00           N
ATOM   2021  HN  LEU A 715      34.410  53.890  39.550  1.00  0.00           H
ATOM   2022  CA  LEU A 715      35.190  55.500  40.550  1.00  0.00           C
ATOM   2023  HA  LEU A 715      34.800  56.470  40.260  1.00  0.00           H
ATOM   2024  CB  LEU A 715      34.310  55.030  41.780  1.00  0.00           C
ATOM   2025  HB1 LEU A 715      34.670  54.120  42.300  1.00  0.00           H
ATOM   2026  HB2 LEU A 715      33.270  54.790  41.470  1.00  0.00           H
ATOM   2027  CG  LEU A 715      34.080  56.110  42.880  1.00  0.00           C
ATOM   2028  HG  LEU A 715      34.950  56.730  43.190  1.00  0.00           H
ATOM   2029  CD1 LEU A 715      32.970  57.090  42.470  1.00  0.00           C
ATOM   2030 HD11 LEU A 715      32.110  56.590  41.970  1.00  0.00           H
ATOM   2031 HD12 LEU A 715      33.370  57.880  41.790  1.00  0.00           H
ATOM   2032 HD13 LEU A 715      32.580  57.710  43.320  1.00  0.00           H
ATOM   2033  CD2 LEU A 715      33.550  55.400  44.080  1.00  0.00           C
ATOM   2034 HD21 LEU A 715      33.240  56.180  44.800  1.00  0.00           H
ATOM   2035 HD22 LEU A 715      34.310  54.760  44.580  1.00  0.00           H
ATOM   2036 HD23 LEU A 715      32.730  54.710  43.800  1.00  0.00           H
ATOM   2037  C   LEU A 715      36.670  55.700  40.940  1.00  0.00           C
ATOM   2038  O   LEU A 715      37.110  56.840  41.190  1.00  0.00           O
ATOM   2039  N   VAL A 716      37.490  54.610  41.000  1.00  0.00           N
ATOM   2040  HN  VAL A 716      37.050  53.720  40.890  1.00  0.00           H
ATOM   2041  CA  VAL A 716      38.880  54.610  41.300  1.00  0.00           C
ATOM   2042  HA  VAL A 716      39.110  55.090  42.250  1.00  0.00           H
ATOM   2043  CB  VAL A 716      39.380  53.250  41.600  1.00  0.00           C
ATOM   2044  HB  VAL A 716      38.610  52.690  42.180  1.00  0.00           H
ATOM   2045  CG1 VAL A 716      39.490  52.300  40.290  1.00  0.00           C
ATOM   2046 HG11 VAL A 716      40.320  52.690  39.680  1.00  0.00           H
ATOM   2047 HG12 VAL A 716      38.500  52.370  39.780  1.00  0.00           H
ATOM   2048 HG13 VAL A 716      39.720  51.270  40.650  1.00  0.00           H
ATOM   2049  CG2 VAL A 716      40.700  53.170  42.310  1.00  0.00           C
ATOM   2050 HG21 VAL A 716      41.610  53.510  41.770  1.00  0.00           H
ATOM   2051 HG22 VAL A 716      40.940  52.110  42.490  1.00  0.00           H
ATOM   2052 HG23 VAL A 716      40.600  53.610  43.340  1.00  0.00           H
ATOM   2053  C   VAL A 716      39.730  55.150  40.200  1.00  0.00           C
ATOM   2054  O   VAL A 716      40.810  55.700  40.430  1.00  0.00           O
ATOM   2055  N   CYS A 717      39.360  55.080  38.920  1.00  0.00           N
ATOM   2056  HN  CYS A 717      38.530  54.600  38.670  1.00  0.00           H
ATOM   2057  CA  CYS A 717      40.150  55.640  37.800  1.00  0.00           C
ATOM   2058  HA  CYS A 717      41.150  55.220  37.860  1.00  0.00           H
ATOM   2059  CB  CYS A 717      39.590  55.010  36.540  1.00  0.00           C
ATOM   2060  HB1 CYS A 717      40.160  55.360  35.660  1.00  0.00           H
ATOM   2061  HB2 CYS A 717      38.570  55.470  36.420  1.00  0.00           H
ATOM   2062  SG  CYS A 717      39.470  53.190  36.470  1.00  0.00           S
ATOM   2063  HG1 CYS A 717      40.740  52.950  36.760  1.00  0.00           H
ATOM   2064  C   CYS A 717      40.190  57.150  37.850  1.00  0.00           C
ATOM   2065  O   CYS A 717      41.140  57.870  37.410  1.00  0.00           O
ATOM   2066  N   TYR A 718      39.060  57.640  38.520  1.00  0.00           N
ATOM   2067  HN  TYR A 718      38.370  56.990  38.820  1.00  0.00           H
ATOM   2068  CA  TYR A 718      38.650  59.060  38.650  1.00  0.00           C
ATOM   2069  HA  TYR A 718      38.960  59.550  37.740  1.00  0.00           H
ATOM   2070  CB  TYR A 718      37.100  59.210  38.620  1.00  0.00           C
ATOM   2071  HB1 TYR A 718      36.710  60.250  38.730  1.00  0.00           H
ATOM   2072  HB2 TYR A 718      36.680  58.560  39.430  1.00  0.00           H
ATOM   2073  CG  TYR A 718      36.490  58.730  37.230  1.00  0.00           C
ATOM   2074  CD1 TYR A 718      37.260  58.430  36.060  1.00  0.00           C
ATOM   2075  HD1 TYR A 718      38.310  58.640  36.020  1.00  0.00           H
ATOM   2076  CE1 TYR A 718      36.590  57.920  34.950  1.00  0.00           C
ATOM   2077  HE1 TYR A 718      36.980  57.900  33.940  1.00  0.00           H
ATOM   2078  CZ  TYR A 718      35.210  57.680  35.020  1.00  0.00           C
ATOM   2079  OH  TYR A 718      34.510  57.340  33.770  1.00  0.00           O
ATOM   2080  HH  TYR A 718      33.590  57.460  34.030  1.00  0.00           H
ATOM   2081  CD2 TYR A 718      35.130  58.520  37.280  1.00  0.00           C
ATOM   2082  HD2 TYR A 718      34.620  58.680  38.220  1.00  0.00           H
ATOM   2083  CE2 TYR A 718      34.450  57.990  36.180  1.00  0.00           C
ATOM   2084  HE2 TYR A 718      33.380  57.850  36.310  1.00  0.00           H
ATOM   2085  C   TYR A 718      39.330  59.780  39.870  1.00  0.00           C
ATOM   2086  O   TYR A 718      39.230  61.000  39.850  1.00  0.00           O
ATOM   2087  N   ILE A 719      40.120  59.150  40.680  1.00  0.00           N
ATOM   2088  HN  ILE A 719      40.200  58.160  40.740  1.00  0.00           H
ATOM   2089  CA  ILE A 719      41.020  59.730  41.750  1.00  0.00           C
ATOM   2090  HA  ILE A 719      40.500  60.430  42.390  1.00  0.00           H
ATOM   2091  CB  ILE A 719      41.640  58.500  42.410  1.00  0.00           C
ATOM   2092  HB  ILE A 719      42.040  57.880  41.560  1.00  0.00           H
ATOM   2093  CG2 ILE A 719      42.860  58.920  43.380  1.00  0.00           C
ATOM   2094 HG21 ILE A 719      42.760  59.930  43.840  1.00  0.00           H
ATOM   2095 HG22 ILE A 719      43.790  59.000  42.780  1.00  0.00           H
ATOM   2096 HG23 ILE A 719      43.170  58.190  44.180  1.00  0.00           H
ATOM   2097  CG1 ILE A 719      40.560  57.710  43.170  1.00  0.00           C
ATOM   2098 HG11 ILE A 719      41.140  57.010  43.800  1.00  0.00           H
ATOM   2099 HG12 ILE A 719      39.900  57.140  42.470  1.00  0.00           H
ATOM   2100  CD  ILE A 719      39.700  58.610  44.040  1.00  0.00           C
ATOM   2101  HD1 ILE A 719      38.970  59.170  43.410  1.00  0.00           H
ATOM   2102  HD2 ILE A 719      40.280  59.290  44.670  1.00  0.00           H
ATOM   2103  HD3 ILE A 719      39.090  57.980  44.720  1.00  0.00           H
ATOM   2104  C   ILE A 719      42.150  60.570  41.120  1.00  0.00           C
ATOM   2105  O   ILE A 719      42.540  61.700  41.610  1.00  0.00           O
ATOM   2106  N   THR A 720      42.650  60.110  39.920  1.00  0.00           N
ATOM   2107  HN  THR A 720      42.370  59.220  39.580  1.00  0.00           H
ATOM   2108  CA  THR A 720      43.760  60.840  39.300  1.00  0.00           C
ATOM   2109  HA  THR A 720      43.740  60.320  38.360  1.00  0.00           H
ATOM   2110  CB  THR A 720      43.670  62.330  38.970  1.00  0.00           C
ATOM   2111  HB  THR A 720      44.320  62.640  38.130  1.00  0.00           H
ATOM   2112  OG1 THR A 720      43.930  63.220  40.000  1.00  0.00           O
ATOM   2113  HG1 THR A 720      43.590  62.770  40.790  1.00  0.00           H
ATOM   2114  CG2 THR A 720      42.300  62.590  38.500  1.00  0.00           C
ATOM   2115 HG21 THR A 720      42.090  62.210  37.480  1.00  0.00           H
ATOM   2116 HG22 THR A 720      42.180  63.670  38.280  1.00  0.00           H
ATOM   2117 HG23 THR A 720      41.550  62.450  39.310  1.00  0.00           H
ATOM   2118  C   THR A 720      45.170  60.590  39.880  1.00  0.00           C
ATOM   2119  O   THR A 720      45.260  60.550  41.090  1.00  0.00           O
ATOM   2120  N   ARG A 721      46.190  60.480  39.000  1.00  0.00           N
ATOM   2121  HN  ARG A 721      45.990  60.440  38.020  1.00  0.00           H
ATOM   2122  CA  ARG A 721      47.570  60.240  39.470  1.00  0.00           C
ATOM   2123  HA  ARG A 721      47.580  59.270  39.940  1.00  0.00           H
ATOM   2124  CB  ARG A 721      48.510  60.340  38.210  1.00  0.00           C
ATOM   2125  HB1 ARG A 721      48.350  61.370  37.820  1.00  0.00           H
ATOM   2126  HB2 ARG A 721      48.100  59.610  37.470  1.00  0.00           H
ATOM   2127  CG  ARG A 721      49.980  60.030  38.210  1.00  0.00           C
ATOM   2128  HG1 ARG A 721      50.450  60.870  38.770  1.00  0.00           H
ATOM   2129  HG2 ARG A 721      50.350  60.030  37.170  1.00  0.00           H
ATOM   2130  CD  ARG A 721      50.370  58.750  38.910  1.00  0.00           C
ATOM   2131  HD1 ARG A 721      49.950  57.890  38.340  1.00  0.00           H
ATOM   2132  HD2 ARG A 721      49.930  58.760  39.930  1.00  0.00           H
ATOM   2133  NE  ARG A 721      51.880  58.730  38.900  1.00  0.00           N
ATOM   2134  HE  ARG A 721      52.240  59.660  39.010  1.00  0.00           H
ATOM   2135  CZ  ARG A 721      52.600  57.840  38.360  1.00  0.00           C
ATOM   2136  NH1 ARG A 721      52.200  56.680  38.230  1.00  0.00           N
ATOM   2137 HH11 ARG A 721      51.380  56.490  38.780  1.00  0.00           H
ATOM   2138 HH12 ARG A 721      52.830  56.050  37.790  1.00  0.00           H
ATOM   2139  NH2 ARG A 721      53.800  58.080  37.890  1.00  0.00           N
ATOM   2140 HH21 ARG A 721      53.870  59.050  37.650  1.00  0.00           H
ATOM   2141 HH22 ARG A 721      54.280  57.360  37.380  1.00  0.00           H
ATOM   2142  C   ARG A 721      48.070  61.270  40.510  1.00  0.00           C
ATOM   2143  O   ARG A 721      48.750  61.090  41.520  1.00  0.00           O
ATOM   2144  N   PHE A 722      47.570  62.500  40.220  1.00  0.00           N
ATOM   2145  HN  PHE A 722      46.960  62.680  39.450  1.00  0.00           H
ATOM   2146  CA  PHE A 722      47.940  63.690  41.000  1.00  0.00           C
ATOM   2147  HA  PHE A 722      48.990  63.920  40.870  1.00  0.00           H
ATOM   2148  CB  PHE A 722      47.050  64.900  40.430  1.00  0.00           C
ATOM   2149  HB1 PHE A 722      45.990  64.550  40.430  1.00  0.00           H
ATOM   2150  HB2 PHE A 722      47.490  65.160  39.440  1.00  0.00           H
ATOM   2151  CG  PHE A 722      47.020  66.210  41.200  1.00  0.00           C
ATOM   2152  CD1 PHE A 722      46.030  66.400  42.200  1.00  0.00           C
ATOM   2153  HD1 PHE A 722      45.300  65.610  42.300  1.00  0.00           H
ATOM   2154  CE1 PHE A 722      45.760  67.610  42.850  1.00  0.00           C
ATOM   2155  HE1 PHE A 722      44.890  67.790  43.460  1.00  0.00           H
ATOM   2156  CZ  PHE A 722      46.680  68.610  42.640  1.00  0.00           C
ATOM   2157  HZ  PHE A 722      46.520  69.560  43.140  1.00  0.00           H
ATOM   2158  CD2 PHE A 722      47.900  67.270  40.980  1.00  0.00           C
ATOM   2159  HD2 PHE A 722      48.640  67.260  40.200  1.00  0.00           H
ATOM   2160  CE2 PHE A 722      47.760  68.450  41.770  1.00  0.00           C
ATOM   2161  HE2 PHE A 722      48.370  69.340  41.780  1.00  0.00           H
ATOM   2162  C   PHE A 722      47.610  63.630  42.450  1.00  0.00           C
ATOM   2163  O   PHE A 722      48.420  63.970  43.300  1.00  0.00           O
ATOM   2164  N   THR A 723      46.420  63.080  42.730  1.00  0.00           N
ATOM   2165  HN  THR A 723      45.710  63.030  42.040  1.00  0.00           H
ATOM   2166  CA  THR A 723      46.050  62.630  44.080  1.00  0.00           C
ATOM   2167  HA  THR A 723      46.170  63.450  44.750  1.00  0.00           H
ATOM   2168  CB  THR A 723      44.590  62.120  44.030  1.00  0.00           C
ATOM   2169  HB  THR A 723      44.410  61.460  43.160  1.00  0.00           H
ATOM   2170  OG1 THR A 723      43.670  63.170  43.710  1.00  0.00           O
ATOM   2171  HG1 THR A 723      42.980  62.740  43.200  1.00  0.00           H
ATOM   2172  CG2 THR A 723      44.140  61.450  45.330  1.00  0.00           C
ATOM   2173 HG21 THR A 723      43.030  61.400  45.370  1.00  0.00           H
ATOM   2174 HG22 THR A 723      44.630  61.860  46.240  1.00  0.00           H
ATOM   2175 HG23 THR A 723      44.470  60.390  45.250  1.00  0.00           H
ATOM   2176  C   THR A 723      46.840  61.480  44.620  1.00  0.00           C
ATOM   2177  O   THR A 723      47.210  61.520  45.780  1.00  0.00           O
ATOM   2178  N   GLU A 724      47.090  60.370  43.800  1.00  0.00           N
ATOM   2179  HN  GLU A 724      46.580  60.150  42.960  1.00  0.00           H
ATOM   2180  CA  GLU A 724      47.860  59.210  44.320  1.00  0.00           C
ATOM   2181  HA  GLU A 724      47.280  58.870  45.160  1.00  0.00           H
ATOM   2182  CB  GLU A 724      47.950  58.070  43.230  1.00  0.00           C
ATOM   2183  HB1 GLU A 724      48.380  57.150  43.680  1.00  0.00           H
ATOM   2184  HB2 GLU A 724      48.610  58.370  42.390  1.00  0.00           H
ATOM   2185  CG  GLU A 724      46.620  57.630  42.660  1.00  0.00           C
ATOM   2186  HG1 GLU A 724      46.120  58.530  42.240  1.00  0.00           H
ATOM   2187  HG2 GLU A 724      46.060  57.170  43.500  1.00  0.00           H
ATOM   2188  CD  GLU A 724      46.600  56.570  41.560  1.00  0.00           C
ATOM   2189  OE1 GLU A 724      45.530  56.180  41.090  1.00  0.00           O
ATOM   2190  OE2 GLU A 724      47.730  56.280  41.100  1.00  0.00           O
ATOM   2191  C   GLU A 724      49.280  59.550  44.750  1.00  0.00           C
ATOM   2192  O   GLU A 724      49.750  59.090  45.800  1.00  0.00           O
ATOM   2193  N   GLU A 725      50.000  60.400  44.020  1.00  0.00           N
ATOM   2194  HN  GLU A 725      49.620  60.810  43.190  1.00  0.00           H
ATOM   2195  CA  GLU A 725      51.400  60.760  44.320  1.00  0.00           C
ATOM   2196  HA  GLU A 725      51.900  59.810  44.370  1.00  0.00           H
ATOM   2197  CB  GLU A 725      52.070  61.510  43.110  1.00  0.00           C
ATOM   2198  HB1 GLU A 725      53.060  61.870  43.490  1.00  0.00           H
ATOM   2199  HB2 GLU A 725      51.490  62.420  42.810  1.00  0.00           H
ATOM   2200  CG  GLU A 725      52.250  60.550  41.930  1.00  0.00           C
ATOM   2201  HG1 GLU A 725      51.270  60.360  41.440  1.00  0.00           H
ATOM   2202  HG2 GLU A 725      52.640  59.550  42.230  1.00  0.00           H
ATOM   2203  CD  GLU A 725      53.140  61.120  40.870  1.00  0.00           C
ATOM   2204  OE1 GLU A 725      54.300  61.550  41.160  1.00  0.00           O
ATOM   2205  OE2 GLU A 725      52.680  61.190  39.720  1.00  0.00           O
ATOM   2206  C   GLU A 725      51.670  61.530  45.630  1.00  0.00           C
ATOM   2207  O   GLU A 725      52.560  61.250  46.410  1.00  0.00           O
ATOM   2208  N   ALA A 726      50.780  62.520  45.890  1.00  0.00           N
ATOM   2209  HN  ALA A 726      49.970  62.680  45.330  1.00  0.00           H
ATOM   2210  CA  ALA A 726      50.800  63.310  47.070  1.00  0.00           C
ATOM   2211  HA  ALA A 726      51.820  63.640  47.250  1.00  0.00           H
ATOM   2212  CB  ALA A 726      49.800  64.470  46.890  1.00  0.00           C
ATOM   2213  HB1 ALA A 726      48.860  64.060  46.460  1.00  0.00           H
ATOM   2214  HB2 ALA A 726      50.360  65.180  46.240  1.00  0.00           H
ATOM   2215  HB3 ALA A 726      49.550  65.010  47.830  1.00  0.00           H
ATOM   2216  C   ALA A 726      50.380  62.450  48.330  1.00  0.00           C
ATOM   2217  O   ALA A 726      51.090  62.470  49.350  1.00  0.00           O
ATOM   2218  N   PHE A 727      49.370  61.630  48.120  1.00  0.00           N
ATOM   2219  HN  PHE A 727      48.990  61.680  47.200  1.00  0.00           H
ATOM   2220  CA  PHE A 727      48.800  60.630  48.960  1.00  0.00           C
ATOM   2221  HA  PHE A 727      48.300  61.170  49.730  1.00  0.00           H
ATOM   2222  CB  PHE A 727      47.730  59.770  48.240  1.00  0.00           C
ATOM   2223  HB1 PHE A 727      48.070  59.270  47.310  1.00  0.00           H
ATOM   2224  HB2 PHE A 727      46.890  60.470  48.060  1.00  0.00           H
ATOM   2225  CG  PHE A 727      47.030  58.690  49.070  1.00  0.00           C
ATOM   2226  CD1 PHE A 727      47.030  57.340  48.630  1.00  0.00           C
ATOM   2227  HD1 PHE A 727      47.480  57.140  47.670  1.00  0.00           H
ATOM   2228  CE1 PHE A 727      46.380  56.330  49.460  1.00  0.00           C
ATOM   2229  HE1 PHE A 727      46.480  55.310  49.110  1.00  0.00           H
ATOM   2230  CZ  PHE A 727      45.850  56.650  50.640  1.00  0.00           C
ATOM   2231  HZ  PHE A 727      45.450  55.840  51.250  1.00  0.00           H
ATOM   2232  CD2 PHE A 727      46.550  58.920  50.380  1.00  0.00           C
ATOM   2233  HD2 PHE A 727      46.750  59.940  50.700  1.00  0.00           H
ATOM   2234  CE2 PHE A 727      45.990  57.940  51.180  1.00  0.00           C
ATOM   2235  HE2 PHE A 727      45.570  58.180  52.150  1.00  0.00           H
ATOM   2236  C   PHE A 727      49.890  59.630  49.480  1.00  0.00           C
ATOM   2237  O   PHE A 727      50.150  59.550  50.670  1.00  0.00           O
ATOM   2238  N   ALA A 728      50.560  58.890  48.540  1.00  0.00           N
ATOM   2239  HN  ALA A 728      50.240  59.030  47.600  1.00  0.00           H
ATOM   2240  CA  ALA A 728      51.730  58.150  48.940  1.00  0.00           C
ATOM   2241  HA  ALA A 728      51.400  57.480  49.720  1.00  0.00           H
ATOM   2242  CB  ALA A 728      52.110  57.430  47.630  1.00  0.00           C
ATOM   2243  HB1 ALA A 728      52.890  56.690  47.890  1.00  0.00           H
ATOM   2244  HB2 ALA A 728      52.390  58.230  46.920  1.00  0.00           H
ATOM   2245  HB3 ALA A 728      51.310  56.780  47.220  1.00  0.00           H
ATOM   2246  C   ALA A 728      52.940  58.880  49.450  1.00  0.00           C
ATOM   2247  O   ALA A 728      53.650  58.400  50.350  1.00  0.00           O
ATOM   2248  N   ALA A 729      53.320  60.120  48.960  1.00  0.00           N
ATOM   2249  HN  ALA A 729      52.830  60.520  48.180  1.00  0.00           H
ATOM   2250  CA  ALA A 729      54.430  60.840  49.560  1.00  0.00           C
ATOM   2251  HA  ALA A 729      55.240  60.120  49.600  1.00  0.00           H
ATOM   2252  CB  ALA A 729      54.780  62.110  48.750  1.00  0.00           C
ATOM   2253  HB1 ALA A 729      54.050  62.960  48.760  1.00  0.00           H
ATOM   2254  HB2 ALA A 729      54.900  61.880  47.670  1.00  0.00           H
ATOM   2255  HB3 ALA A 729      55.760  62.410  49.140  1.00  0.00           H
ATOM   2256  C   ALA A 729      54.190  61.220  50.970  1.00  0.00           C
ATOM   2257  O   ALA A 729      55.070  61.010  51.820  1.00  0.00           O
ATOM   2258  N   LEU A 730      52.920  61.680  51.280  1.00  0.00           N
ATOM   2259  HN  LEU A 730      52.260  61.710  50.540  1.00  0.00           H
ATOM   2260  CA  LEU A 730      52.520  62.030  52.610  1.00  0.00           C
ATOM   2261  HA  LEU A 730      53.240  62.780  52.880  1.00  0.00           H
ATOM   2262  CB  LEU A 730      51.030  62.560  52.650  1.00  0.00           C
ATOM   2263  HB1 LEU A 730      50.400  61.860  52.080  1.00  0.00           H
ATOM   2264  HB2 LEU A 730      51.070  63.460  51.990  1.00  0.00           H
ATOM   2265  CG  LEU A 730      50.340  62.780  54.030  1.00  0.00           C
ATOM   2266  HG  LEU A 730      50.380  61.790  54.540  1.00  0.00           H
ATOM   2267  CD1 LEU A 730      51.080  63.800  54.820  1.00  0.00           C
ATOM   2268 HD11 LEU A 730      50.750  63.870  55.870  1.00  0.00           H
ATOM   2269 HD12 LEU A 730      51.220  64.820  54.390  1.00  0.00           H
ATOM   2270 HD13 LEU A 730      52.150  63.490  54.830  1.00  0.00           H
ATOM   2271  CD2 LEU A 730      48.810  63.050  53.990  1.00  0.00           C
ATOM   2272 HD21 LEU A 730      48.340  62.050  54.010  1.00  0.00           H
ATOM   2273 HD22 LEU A 730      48.600  63.610  53.050  1.00  0.00           H
ATOM   2274 HD23 LEU A 730      48.560  63.600  54.920  1.00  0.00           H
ATOM   2275  C   LEU A 730      52.630  60.860  53.630  1.00  0.00           C
ATOM   2276  O   LEU A 730      53.350  61.040  54.560  1.00  0.00           O
ATOM   2277  N   ILE A 731      51.910  59.750  53.280  1.00  0.00           N
ATOM   2278  HN  ILE A 731      51.330  59.660  52.470  1.00  0.00           H
ATOM   2279  CA  ILE A 731      51.870  58.500  53.990  1.00  0.00           C
ATOM   2280  HA  ILE A 731      51.600  58.550  55.040  1.00  0.00           H
ATOM   2281  CB  ILE A 731      50.780  57.520  53.430  1.00  0.00           C
ATOM   2282  HB  ILE A 731      51.070  57.300  52.380  1.00  0.00           H
ATOM   2283  CG2 ILE A 731      50.710  56.120  54.160  1.00  0.00           C
ATOM   2284 HG21 ILE A 731      50.580  56.090  55.270  1.00  0.00           H
ATOM   2285 HG22 ILE A 731      51.720  55.660  54.120  1.00  0.00           H
ATOM   2286 HG23 ILE A 731      50.020  55.370  53.710  1.00  0.00           H
ATOM   2287  CG1 ILE A 731      49.320  58.120  53.400  1.00  0.00           C
ATOM   2288 HG11 ILE A 731      48.630  57.530  52.760  1.00  0.00           H
ATOM   2289 HG12 ILE A 731      49.480  59.080  52.860  1.00  0.00           H
ATOM   2290  CD  ILE A 731      48.640  58.300  54.770  1.00  0.00           C
ATOM   2291  HD1 ILE A 731      47.690  58.880  54.710  1.00  0.00           H
ATOM   2292  HD2 ILE A 731      49.360  58.780  55.460  1.00  0.00           H
ATOM   2293  HD3 ILE A 731      48.440  57.260  55.120  1.00  0.00           H
ATOM   2294  C   ILE A 731      53.330  57.890  54.190  1.00  0.00           C
ATOM   2295  O   ILE A 731      53.760  57.410  55.260  1.00  0.00           O
ATOM   2296  N   CYS A 732      54.150  57.910  53.140  1.00  0.00           N
ATOM   2297  HN  CYS A 732      53.800  58.260  52.280  1.00  0.00           H
ATOM   2298  CA  CYS A 732      55.600  57.630  53.230  1.00  0.00           C
ATOM   2299  HA  CYS A 732      55.650  56.620  53.600  1.00  0.00           H
ATOM   2300  CB  CYS A 732      56.200  57.670  51.830  1.00  0.00           C
ATOM   2301  HB1 CYS A 732      56.250  58.720  51.460  1.00  0.00           H
ATOM   2302  HB2 CYS A 732      55.440  57.110  51.240  1.00  0.00           H
ATOM   2303  SG  CYS A 732      57.750  56.740  51.930  1.00  0.00           S
ATOM   2304  HG1 CYS A 732      58.110  57.160  53.130  1.00  0.00           H
ATOM   2305  C   CYS A 732      56.350  58.480  54.220  1.00  0.00           C
ATOM   2306  O   CYS A 732      57.150  58.010  55.060  1.00  0.00           O
ATOM   2307  N   ILE A 733      56.180  59.800  54.270  1.00  0.00           N
ATOM   2308  HN  ILE A 733      55.540  60.290  53.690  1.00  0.00           H
ATOM   2309  CA  ILE A 733      56.850  60.720  55.130  1.00  0.00           C
ATOM   2310  HA  ILE A 733      57.870  60.380  55.070  1.00  0.00           H
ATOM   2311  CB  ILE A 733      56.740  62.140  54.620  1.00  0.00           C
ATOM   2312  HB  ILE A 733      55.680  62.340  54.310  1.00  0.00           H
ATOM   2313  CG2 ILE A 733      57.100  63.110  55.750  1.00  0.00           C
ATOM   2314 HG21 ILE A 733      56.260  63.250  56.470  1.00  0.00           H
ATOM   2315 HG22 ILE A 733      57.460  64.110  55.430  1.00  0.00           H
ATOM   2316 HG23 ILE A 733      57.990  62.850  56.360  1.00  0.00           H
ATOM   2317  CG1 ILE A 733      57.580  62.370  53.380  1.00  0.00           C
ATOM   2318 HG11 ILE A 733      57.430  61.520  52.690  1.00  0.00           H
ATOM   2319 HG12 ILE A 733      58.640  62.410  53.700  1.00  0.00           H
ATOM   2320  CD  ILE A 733      57.320  63.720  52.680  1.00  0.00           C
ATOM   2321  HD1 ILE A 733      57.870  63.790  51.710  1.00  0.00           H
ATOM   2322  HD2 ILE A 733      57.790  64.530  53.290  1.00  0.00           H
ATOM   2323  HD3 ILE A 733      56.250  63.950  52.500  1.00  0.00           H
ATOM   2324  C   ILE A 733      56.440  60.540  56.630  1.00  0.00           C
ATOM   2325  O   ILE A 733      57.230  60.390  57.560  1.00  0.00           O
ATOM   2326  N   ILE A 734      55.140  60.290  56.940  1.00  0.00           N
ATOM   2327  HN  ILE A 734      54.540  60.100  56.170  1.00  0.00           H
ATOM   2328  CA  ILE A 734      54.640  59.880  58.270  1.00  0.00           C
ATOM   2329  HA  ILE A 734      54.880  60.690  58.950  1.00  0.00           H
ATOM   2330  CB  ILE A 734      53.180  59.750  58.400  1.00  0.00           C
ATOM   2331  HB  ILE A 734      52.820  58.830  57.880  1.00  0.00           H
ATOM   2332  CG2 ILE A 734      52.830  59.580  59.860  1.00  0.00           C
ATOM   2333 HG21 ILE A 734      51.730  59.700  59.940  1.00  0.00           H
ATOM   2334 HG22 ILE A 734      53.380  60.340  60.450  1.00  0.00           H
ATOM   2335 HG23 ILE A 734      53.060  58.570  60.270  1.00  0.00           H
ATOM   2336  CG1 ILE A 734      52.260  60.940  57.810  1.00  0.00           C
ATOM   2337 HG11 ILE A 734      52.780  61.350  56.920  1.00  0.00           H
ATOM   2338 HG12 ILE A 734      52.370  61.770  58.530  1.00  0.00           H
ATOM   2339  CD  ILE A 734      50.850  60.530  57.380  1.00  0.00           C
ATOM   2340  HD1 ILE A 734      50.270  60.300  58.300  1.00  0.00           H
ATOM   2341  HD2 ILE A 734      50.990  59.600  56.790  1.00  0.00           H
ATOM   2342  HD3 ILE A 734      50.300  61.200  56.680  1.00  0.00           H
ATOM   2343  C   ILE A 734      55.270  58.540  58.790  1.00  0.00           C
ATOM   2344  O   ILE A 734      55.620  58.340  59.960  1.00  0.00           O
ATOM   2345  N   PHE A 735      55.380  57.560  57.910  1.00  0.00           N
ATOM   2346  HN  PHE A 735      55.010  57.720  57.000  1.00  0.00           H
ATOM   2347  CA  PHE A 735      55.920  56.240  58.170  1.00  0.00           C
ATOM   2348  HA  PHE A 735      55.340  55.930  59.040  1.00  0.00           H
ATOM   2349  CB  PHE A 735      55.700  55.280  56.960  1.00  0.00           C
ATOM   2350  HB1 PHE A 735      56.120  55.730  56.040  1.00  0.00           H
ATOM   2351  HB2 PHE A 735      54.610  55.180  56.750  1.00  0.00           H
ATOM   2352  CG  PHE A 735      56.300  53.900  57.120  1.00  0.00           C
ATOM   2353  CD1 PHE A 735      55.640  52.960  57.890  1.00  0.00           C
ATOM   2354  HD1 PHE A 735      54.750  53.220  58.440  1.00  0.00           H
ATOM   2355  CE1 PHE A 735      56.060  51.620  57.770  1.00  0.00           C
ATOM   2356  HE1 PHE A 735      55.520  50.820  58.250  1.00  0.00           H
ATOM   2357  CZ  PHE A 735      57.250  51.300  57.060  1.00  0.00           C
ATOM   2358  HZ  PHE A 735      57.560  50.260  57.040  1.00  0.00           H
ATOM   2359  CD2 PHE A 735      57.440  53.620  56.400  1.00  0.00           C
ATOM   2360  HD2 PHE A 735      57.920  54.420  55.840  1.00  0.00           H
ATOM   2361  CE2 PHE A 735      57.960  52.340  56.380  1.00  0.00           C
ATOM   2362  HE2 PHE A 735      58.820  52.130  55.780  1.00  0.00           H
ATOM   2363  C   PHE A 735      57.370  56.340  58.660  1.00  0.00           C
ATOM   2364  O   PHE A 735      57.760  55.550  59.510  1.00  0.00           O
ATOM   2365  N   ILE A 736      58.250  57.200  58.050  1.00  0.00           N
ATOM   2366  HN  ILE A 736      57.820  57.800  57.390  1.00  0.00           H
ATOM   2367  CA  ILE A 736      59.570  57.460  58.350  1.00  0.00           C
ATOM   2368  HA  ILE A 736      59.960  56.510  58.660  1.00  0.00           H
ATOM   2369  CB  ILE A 736      60.330  58.110  57.140  1.00  0.00           C
ATOM   2370  HB  ILE A 736      59.640  58.920  56.810  1.00  0.00           H
ATOM   2371  CG2 ILE A 736      61.690  58.540  57.590  1.00  0.00           C
ATOM   2372 HG21 ILE A 736      62.290  57.690  57.980  1.00  0.00           H
ATOM   2373 HG22 ILE A 736      61.630  59.370  58.310  1.00  0.00           H
ATOM   2374 HG23 ILE A 736      62.090  58.890  56.610  1.00  0.00           H
ATOM   2375  CG1 ILE A 736      60.510  57.120  55.940  1.00  0.00           C
ATOM   2376 HG11 ILE A 736      59.520  56.720  55.630  1.00  0.00           H
ATOM   2377 HG12 ILE A 736      61.000  56.200  56.300  1.00  0.00           H
ATOM   2378  CD  ILE A 736      61.020  57.740  54.610  1.00  0.00           C
ATOM   2379  HD1 ILE A 736      62.090  57.540  54.440  1.00  0.00           H
ATOM   2380  HD2 ILE A 736      60.820  58.830  54.710  1.00  0.00           H
ATOM   2381  HD3 ILE A 736      60.470  57.250  53.770  1.00  0.00           H
ATOM   2382  C   ILE A 736      59.680  58.280  59.630  1.00  0.00           C
ATOM   2383  O   ILE A 736      60.450  57.990  60.550  1.00  0.00           O
ATOM   2384  N   TYR A 737      58.690  59.240  59.750  1.00  0.00           N
ATOM   2385  HN  TYR A 737      58.090  59.470  58.990  1.00  0.00           H
ATOM   2386  CA  TYR A 737      58.560  60.000  60.920  1.00  0.00           C
ATOM   2387  HA  TYR A 737      59.530  60.490  60.940  1.00  0.00           H
ATOM   2388  CB  TYR A 737      57.480  61.130  60.760  1.00  0.00           C
ATOM   2389  HB1 TYR A 737      56.640  60.570  60.280  1.00  0.00           H
ATOM   2390  HB2 TYR A 737      57.790  61.980  60.110  1.00  0.00           H
ATOM   2391  CG  TYR A 737      57.170  61.840  62.000  1.00  0.00           C
ATOM   2392  CD1 TYR A 737      58.150  62.690  62.540  1.00  0.00           C
ATOM   2393  HD1 TYR A 737      59.100  62.810  62.050  1.00  0.00           H
ATOM   2394  CE1 TYR A 737      58.030  63.170  63.830  1.00  0.00           C
ATOM   2395  HE1 TYR A 737      58.890  63.610  64.320  1.00  0.00           H
ATOM   2396  CZ  TYR A 737      56.890  63.000  64.540  1.00  0.00           C
ATOM   2397  OH  TYR A 737      56.760  63.520  65.910  1.00  0.00           O
ATOM   2398  HH  TYR A 737      56.350  62.790  66.380  1.00  0.00           H
ATOM   2399  CD2 TYR A 737      55.970  61.690  62.670  1.00  0.00           C
ATOM   2400  HD2 TYR A 737      55.310  60.910  62.340  1.00  0.00           H
ATOM   2401  CE2 TYR A 737      55.820  62.280  64.000  1.00  0.00           C
ATOM   2402  HE2 TYR A 737      54.950  62.180  64.620  1.00  0.00           H
ATOM   2403  C   TYR A 737      58.350  59.180  62.180  1.00  0.00           C
ATOM   2404  O   TYR A 737      59.040  59.380  63.150  1.00  0.00           O
ATOM   2405  N   GLU A 738      57.390  58.230  62.130  1.00  0.00           N
ATOM   2406  HN  GLU A 738      56.800  58.100  61.330  1.00  0.00           H
ATOM   2407  CA  GLU A 738      57.040  57.380  63.240  1.00  0.00           C
ATOM   2408  HA  GLU A 738      56.820  58.020  64.090  1.00  0.00           H
ATOM   2409  CB  GLU A 738      55.760  56.560  62.880  1.00  0.00           C
ATOM   2410  HB1 GLU A 738      55.670  55.670  63.540  1.00  0.00           H
ATOM   2411  HB2 GLU A 738      56.000  56.120  61.890  1.00  0.00           H
ATOM   2412  CG  GLU A 738      54.500  57.430  63.010  1.00  0.00           C
ATOM   2413  HG1 GLU A 738      54.270  58.190  62.230  1.00  0.00           H
ATOM   2414  HG2 GLU A 738      54.650  58.080  63.900  1.00  0.00           H
ATOM   2415  CD  GLU A 738      53.230  56.710  63.220  1.00  0.00           C
ATOM   2416  OE1 GLU A 738      53.080  55.590  62.650  1.00  0.00           O
ATOM   2417  OE2 GLU A 738      52.280  57.250  63.910  1.00  0.00           O
ATOM   2418  C   GLU A 738      58.170  56.510  63.860  1.00  0.00           C
ATOM   2419  O   GLU A 738      58.280  56.320  65.080  1.00  0.00           O
ATOM   2420  N   ALA A 739      58.980  55.960  62.970  1.00  0.00           N
ATOM   2421  HN  ALA A 739      58.830  56.060  61.980  1.00  0.00           H
ATOM   2422  CA  ALA A 739      60.130  55.300  63.420  1.00  0.00           C
ATOM   2423  HA  ALA A 739      59.790  54.590  64.160  1.00  0.00           H
ATOM   2424  CB  ALA A 739      60.870  54.710  62.230  1.00  0.00           C
ATOM   2425  HB1 ALA A 739      60.150  54.060  61.690  1.00  0.00           H
ATOM   2426  HB2 ALA A 739      61.700  54.080  62.620  1.00  0.00           H
ATOM   2427  HB3 ALA A 739      61.340  55.420  61.540  1.00  0.00           H
ATOM   2428  C   ALA A 739      61.240  56.110  64.130  1.00  0.00           C
ATOM   2429  O   ALA A 739      61.830  55.610  65.130  1.00  0.00           O
ATOM   2430  N   LEU A 740      61.520  57.380  63.550  1.00  0.00           N
ATOM   2431  HN  LEU A 740      60.960  57.620  62.760  1.00  0.00           H
ATOM   2432  CA  LEU A 740      62.470  58.360  64.060  1.00  0.00           C
ATOM   2433  HA  LEU A 740      63.420  57.910  64.290  1.00  0.00           H
ATOM   2434  CB  LEU A 740      62.710  59.510  63.170  1.00  0.00           C
ATOM   2435  HB1 LEU A 740      63.470  60.150  63.680  1.00  0.00           H
ATOM   2436  HB2 LEU A 740      61.790  60.080  62.930  1.00  0.00           H
ATOM   2437  CG  LEU A 740      63.140  59.170  61.740  1.00  0.00           C
ATOM   2438  HG  LEU A 740      62.700  58.220  61.400  1.00  0.00           H
ATOM   2439  CD1 LEU A 740      62.840  60.270  60.840  1.00  0.00           C
ATOM   2440 HD11 LEU A 740      63.300  60.140  59.830  1.00  0.00           H
ATOM   2441 HD12 LEU A 740      63.120  61.290  61.200  1.00  0.00           H
ATOM   2442 HD13 LEU A 740      61.750  60.420  60.660  1.00  0.00           H
ATOM   2443  CD2 LEU A 740      64.650  59.040  61.620  1.00  0.00           C
ATOM   2444 HD21 LEU A 740      64.920  58.230  62.340  1.00  0.00           H
ATOM   2445 HD22 LEU A 740      65.130  60.030  61.800  1.00  0.00           H
ATOM   2446 HD23 LEU A 740      64.770  58.680  60.580  1.00  0.00           H
ATOM   2447  C   LEU A 740      62.030  58.830  65.390  1.00  0.00           C
ATOM   2448  O   LEU A 740      62.860  58.950  66.300  1.00  0.00           O
ATOM   2449  N   GLU A 741      60.670  59.110  65.590  1.00  0.00           N
ATOM   2450  HN  GLU A 741      60.030  59.030  64.830  1.00  0.00           H
ATOM   2451  CA  GLU A 741      60.020  59.590  66.790  1.00  0.00           C
ATOM   2452  HA  GLU A 741      60.530  60.530  67.000  1.00  0.00           H
ATOM   2453  CB  GLU A 741      58.490  59.830  66.650  1.00  0.00           C
ATOM   2454  HB1 GLU A 741      58.090  58.910  66.180  1.00  0.00           H
ATOM   2455  HB2 GLU A 741      58.390  60.620  65.870  1.00  0.00           H
ATOM   2456  CG  GLU A 741      57.740  60.320  67.900  1.00  0.00           C
ATOM   2457  HG1 GLU A 741      58.290  61.230  68.230  1.00  0.00           H
ATOM   2458  HG2 GLU A 741      57.690  59.600  68.740  1.00  0.00           H
ATOM   2459  CD  GLU A 741      56.260  60.590  67.650  1.00  0.00           C
ATOM   2460  OE1 GLU A 741      55.500  59.570  67.660  1.00  0.00           O
ATOM   2461  OE2 GLU A 741      55.820  61.790  67.560  1.00  0.00           O
ATOM   2462  C   GLU A 741      60.300  58.720  68.010  1.00  0.00           C
ATOM   2463  O   GLU A 741      60.870  59.250  68.950  1.00  0.00           O
ATOM   2464  N   LYS A 742      60.190  57.430  67.790  1.00  0.00           N
ATOM   2465  HN  LYS A 742      59.830  57.110  66.910  1.00  0.00           H
ATOM   2466  CA  LYS A 742      60.230  56.420  68.830  1.00  0.00           C
ATOM   2467  HA  LYS A 742      59.730  56.870  69.670  1.00  0.00           H
ATOM   2468  CB  LYS A 742      59.460  55.210  68.460  1.00  0.00           C
ATOM   2469  HB1 LYS A 742      59.720  54.520  69.280  1.00  0.00           H
ATOM   2470  HB2 LYS A 742      59.800  54.800  67.480  1.00  0.00           H
ATOM   2471  CG  LYS A 742      57.930  55.380  68.260  1.00  0.00           C
ATOM   2472  HG1 LYS A 742      57.610  54.330  68.080  1.00  0.00           H
ATOM   2473  HG2 LYS A 742      57.730  56.050  67.390  1.00  0.00           H
ATOM   2474  CD  LYS A 742      57.240  55.830  69.640  1.00  0.00           C
ATOM   2475  HD1 LYS A 742      57.500  56.890  69.830  1.00  0.00           H
ATOM   2476  HD2 LYS A 742      57.610  55.170  70.460  1.00  0.00           H
ATOM   2477  CE  LYS A 742      55.740  55.500  69.550  1.00  0.00           C
ATOM   2478  HE1 LYS A 742      55.670  54.390  69.510  1.00  0.00           H
ATOM   2479  HE2 LYS A 742      55.220  55.920  68.660  1.00  0.00           H
ATOM   2480  NZ  LYS A 742      55.020  55.870  70.690  1.00  0.00           N
ATOM   2481  HZ1 LYS A 742      55.560  55.900  71.580  1.00  0.00           H
ATOM   2482  HZ2 LYS A 742      54.270  55.180  70.880  1.00  0.00           H
ATOM   2483  HZ3 LYS A 742      54.600  56.810  70.580  1.00  0.00           H
ATOM   2484  C   LYS A 742      61.680  56.150  69.290  1.00  0.00           C
ATOM   2485  O   LYS A 742      61.960  56.040  70.460  1.00  0.00           O
ATOM   2486  N   LEU A 743      62.580  56.160  68.290  1.00  0.00           N
ATOM   2487  HN  LEU A 743      62.180  56.270  67.390  1.00  0.00           H
ATOM   2488  CA  LEU A 743      63.990  55.950  68.600  1.00  0.00           C
ATOM   2489  HA  LEU A 743      64.010  55.130  69.290  1.00  0.00           H
ATOM   2490  CB  LEU A 743      64.800  55.660  67.330  1.00  0.00           C
ATOM   2491  HB1 LEU A 743      64.540  56.550  66.700  1.00  0.00           H
ATOM   2492  HB2 LEU A 743      64.190  54.910  66.790  1.00  0.00           H
ATOM   2493  CG  LEU A 743      66.300  55.260  67.450  1.00  0.00           C
ATOM   2494  HG  LEU A 743      66.730  55.960  68.190  1.00  0.00           H
ATOM   2495  CD1 LEU A 743      66.410  53.830  67.920  1.00  0.00           C
ATOM   2496 HD11 LEU A 743      65.740  53.640  68.780  1.00  0.00           H
ATOM   2497 HD12 LEU A 743      67.440  53.700  68.320  1.00  0.00           H
ATOM   2498 HD13 LEU A 743      66.280  53.080  67.110  1.00  0.00           H
ATOM   2499  CD2 LEU A 743      67.060  55.570  66.190  1.00  0.00           C
ATOM   2500 HD21 LEU A 743      67.020  56.650  65.890  1.00  0.00           H
ATOM   2501 HD22 LEU A 743      66.530  55.020  65.400  1.00  0.00           H
ATOM   2502 HD23 LEU A 743      68.140  55.270  66.240  1.00  0.00           H
ATOM   2503  C   LEU A 743      64.590  57.130  69.430  1.00  0.00           C
ATOM   2504  O   LEU A 743      65.320  56.880  70.370  1.00  0.00           O
ATOM   2505  N   PHE A 744      64.140  58.430  69.130  1.00  0.00           N
ATOM   2506  HN  PHE A 744      63.600  58.670  68.320  1.00  0.00           H
ATOM   2507  CA  PHE A 744      64.590  59.550  69.970  1.00  0.00           C
ATOM   2508  HA  PHE A 744      65.660  59.580  70.080  1.00  0.00           H
ATOM   2509  CB  PHE A 744      64.090  60.850  69.410  1.00  0.00           C
ATOM   2510  HB1 PHE A 744      62.990  60.700  69.420  1.00  0.00           H
ATOM   2511  HB2 PHE A 744      64.550  61.100  68.430  1.00  0.00           H
ATOM   2512  CG  PHE A 744      64.410  62.020  70.250  1.00  0.00           C
ATOM   2513  CD1 PHE A 744      63.670  62.410  71.400  1.00  0.00           C
ATOM   2514  HD1 PHE A 744      62.780  61.840  71.660  1.00  0.00           H
ATOM   2515  CE1 PHE A 744      64.040  63.500  72.200  1.00  0.00           C
ATOM   2516  HE1 PHE A 744      63.590  63.820  73.130  1.00  0.00           H
ATOM   2517  CZ  PHE A 744      65.200  64.160  71.960  1.00  0.00           C
ATOM   2518  HZ  PHE A 744      65.470  64.860  72.750  1.00  0.00           H
ATOM   2519  CD2 PHE A 744      65.590  62.730  70.080  1.00  0.00           C
ATOM   2520  HD2 PHE A 744      66.260  62.240  69.370  1.00  0.00           H
ATOM   2521  CE2 PHE A 744      66.050  63.770  70.880  1.00  0.00           C
ATOM   2522  HE2 PHE A 744      66.910  64.340  70.570  1.00  0.00           H
ATOM   2523  C   PHE A 744      64.110  59.330  71.410  1.00  0.00           C
ATOM   2524  O   PHE A 744      64.820  59.490  72.380  1.00  0.00           O
ATOM   2525  N   ASP A 745      62.870  58.840  71.520  1.00  0.00           N
ATOM   2526  HN  ASP A 745      62.350  58.780  70.670  1.00  0.00           H
ATOM   2527  CA  ASP A 745      62.290  58.500  72.790  1.00  0.00           C
ATOM   2528  HA  ASP A 745      62.360  59.390  73.380  1.00  0.00           H
ATOM   2529  CB  ASP A 745      60.770  58.290  72.620  1.00  0.00           C
ATOM   2530  HB1 ASP A 745      60.510  57.500  71.890  1.00  0.00           H
ATOM   2531  HB2 ASP A 745      60.400  59.250  72.190  1.00  0.00           H
ATOM   2532  CG  ASP A 745      60.000  58.100  73.930  1.00  0.00           C
ATOM   2533  OD1 ASP A 745      58.910  57.480  73.840  1.00  0.00           O
ATOM   2534  OD2 ASP A 745      60.310  58.700  75.010  1.00  0.00           O
ATOM   2535  C   ASP A 745      62.920  57.390  73.690  1.00  0.00           C
ATOM   2536  O   ASP A 745      63.120  57.640  74.870  1.00  0.00           O
ATOM   2537  N   LEU A 746      63.320  56.260  73.020  1.00  0.00           N
ATOM   2538  HN  LEU A 746      62.920  56.130  72.120  1.00  0.00           H
ATOM   2539  CA  LEU A 746      64.260  55.310  73.520  1.00  0.00           C
ATOM   2540  HA  LEU A 746      63.810  54.820  74.370  1.00  0.00           H
ATOM   2541  CB  LEU A 746      64.300  54.390  72.300  1.00  0.00           C
ATOM   2542  HB1 LEU A 746      64.450  54.870  71.300  1.00  0.00           H
ATOM   2543  HB2 LEU A 746      63.270  53.990  72.230  1.00  0.00           H
ATOM   2544  CG  LEU A 746      65.350  53.150  72.330  1.00  0.00           C
ATOM   2545  HG  LEU A 746      65.190  52.570  73.270  1.00  0.00           H
ATOM   2546  CD1 LEU A 746      64.800  52.150  71.270  1.00  0.00           C
ATOM   2547 HD11 LEU A 746      63.890  51.690  71.700  1.00  0.00           H
ATOM   2548 HD12 LEU A 746      65.560  51.380  70.990  1.00  0.00           H
ATOM   2549 HD13 LEU A 746      64.450  52.640  70.350  1.00  0.00           H
ATOM   2550  CD2 LEU A 746      66.810  53.500  72.040  1.00  0.00           C
ATOM   2551 HD21 LEU A 746      66.790  54.140  71.140  1.00  0.00           H
ATOM   2552 HD22 LEU A 746      67.500  52.640  72.000  1.00  0.00           H
ATOM   2553 HD23 LEU A 746      67.150  54.060  72.940  1.00  0.00           H
ATOM   2554  C   LEU A 746      65.550  55.950  73.940  1.00  0.00           C
ATOM   2555  O   LEU A 746      66.230  55.620  74.920  1.00  0.00           O
ATOM   2556  N   GLY A 747      66.060  56.940  73.160  1.00  0.00           N
ATOM   2557  HN  GLY A 747      65.570  57.260  72.350  1.00  0.00           H
ATOM   2558  CA  GLY A 747      67.370  57.430  73.450  1.00  0.00           C
ATOM   2559  HA1 GLY A 747      67.750  58.100  72.700  1.00  0.00           H
ATOM   2560  HA2 GLY A 747      68.020  56.610  73.730  1.00  0.00           H
ATOM   2561  C   GLY A 747      67.290  58.480  74.610  1.00  0.00           C
ATOM   2562  O   GLY A 747      68.230  58.520  75.430  1.00  0.00           O
ATOM   2563  N   GLU A 748      66.190  59.310  74.670  1.00  0.00           N
ATOM   2564  HN  GLU A 748      65.480  59.350  73.980  1.00  0.00           H
ATOM   2565  CA  GLU A 748      65.870  60.240  75.720  1.00  0.00           C
ATOM   2566  HA  GLU A 748      66.660  60.980  75.800  1.00  0.00           H
ATOM   2567  CB  GLU A 748      64.540  61.040  75.380  1.00  0.00           C
ATOM   2568  HB1 GLU A 748      63.740  60.260  75.340  1.00  0.00           H
ATOM   2569  HB2 GLU A 748      64.570  61.400  74.330  1.00  0.00           H
ATOM   2570  CG  GLU A 748      64.360  62.200  76.360  1.00  0.00           C
ATOM   2571  HG1 GLU A 748      65.130  62.990  76.320  1.00  0.00           H
ATOM   2572  HG2 GLU A 748      64.380  61.750  77.370  1.00  0.00           H
ATOM   2573  CD  GLU A 748      62.980  62.890  76.190  1.00  0.00           C
ATOM   2574  OE1 GLU A 748      62.890  64.120  76.410  1.00  0.00           O
ATOM   2575  OE2 GLU A 748      62.040  62.170  75.860  1.00  0.00           O
ATOM   2576  C   GLU A 748      65.780  59.440  76.940  1.00  0.00           C
ATOM   2577  O   GLU A 748      66.340  59.880  77.970  1.00  0.00           O
ATOM   2578  N   THR A 749      65.090  58.260  76.940  1.00  0.00           N
ATOM   2579  HN  THR A 749      64.600  58.000  76.110  1.00  0.00           H
ATOM   2580  CA  THR A 749      64.970  57.400  78.170  1.00  0.00           C
ATOM   2581  HA  THR A 749      64.860  58.050  79.020  1.00  0.00           H
ATOM   2582  CB  THR A 749      63.850  56.300  78.110  1.00  0.00           C
ATOM   2583  HB  THR A 749      64.030  55.700  77.180  1.00  0.00           H
ATOM   2584  OG1 THR A 749      62.600  56.920  77.920  1.00  0.00           O
ATOM   2585  HG1 THR A 749      62.630  57.460  77.130  1.00  0.00           H
ATOM   2586  CG2 THR A 749      63.630  55.350  79.310  1.00  0.00           C
ATOM   2587 HG21 THR A 749      62.670  54.800  79.240  1.00  0.00           H
ATOM   2588 HG22 THR A 749      63.530  56.010  80.200  1.00  0.00           H
ATOM   2589 HG23 THR A 749      64.430  54.670  79.640  1.00  0.00           H
ATOM   2590  C   THR A 749      66.160  56.550  78.560  1.00  0.00           C
ATOM   2591  O   THR A 749      66.400  56.270  79.740  1.00  0.00           O
ATOM   2592  N   TYR A 750      67.120  56.230  77.660  1.00  0.00           N
ATOM   2593  HN  TYR A 750      67.010  56.420  76.680  1.00  0.00           H
ATOM   2594  CA  TYR A 750      68.350  55.520  78.010  1.00  0.00           C
ATOM   2595  HA  TYR A 750      68.580  55.660  79.060  1.00  0.00           H
ATOM   2596  CB  TYR A 750      68.280  54.020  77.590  1.00  0.00           C
ATOM   2597  HB1 TYR A 750      69.070  53.330  77.970  1.00  0.00           H
ATOM   2598  HB2 TYR A 750      68.290  53.900  76.490  1.00  0.00           H
ATOM   2599  CG  TYR A 750      67.040  53.340  78.030  1.00  0.00           C
ATOM   2600  CD1 TYR A 750      66.150  52.860  77.030  1.00  0.00           C
ATOM   2601  HD1 TYR A 750      66.360  53.100  76.000  1.00  0.00           H
ATOM   2602  CE1 TYR A 750      64.940  52.290  77.350  1.00  0.00           C
ATOM   2603  HE1 TYR A 750      64.160  52.050  76.660  1.00  0.00           H
ATOM   2604  CZ  TYR A 750      64.760  51.840  78.640  1.00  0.00           C
ATOM   2605  OH  TYR A 750      63.680  51.010  78.970  1.00  0.00           O
ATOM   2606  HH  TYR A 750      63.550  50.980  79.920  1.00  0.00           H
ATOM   2607  CD2 TYR A 750      66.800  52.880  79.350  1.00  0.00           C
ATOM   2608  HD2 TYR A 750      67.480  53.280  80.090  1.00  0.00           H
ATOM   2609  CE2 TYR A 750      65.650  52.180  79.660  1.00  0.00           C
ATOM   2610  HE2 TYR A 750      65.460  51.910  80.700  1.00  0.00           H
ATOM   2611  C   TYR A 750      69.580  56.070  77.290  1.00  0.00           C
ATOM   2612  O   TYR A 750      69.700  55.860  76.140  1.00  0.00           O
ATOM   2613  N   ALA A 751      70.530  56.660  77.980  1.00  0.00           N
ATOM   2614  HN  ALA A 751      70.460  56.780  78.970  1.00  0.00           H
ATOM   2615  CA  ALA A 751      71.820  56.980  77.370  1.00  0.00           C
ATOM   2616  HA  ALA A 751      71.650  57.290  76.360  1.00  0.00           H
ATOM   2617  CB  ALA A 751      72.430  58.070  78.260  1.00  0.00           C
ATOM   2618  HB1 ALA A 751      71.930  59.040  78.070  1.00  0.00           H
ATOM   2619  HB2 ALA A 751      73.520  58.130  78.070  1.00  0.00           H
ATOM   2620  HB3 ALA A 751      72.270  57.760  79.320  1.00  0.00           H
ATOM   2621  C   ALA A 751      72.750  55.810  77.230  1.00  0.00           C
ATOM   2622  O   ALA A 751      73.530  55.660  76.290  1.00  0.00           O
ATOM   2623  N   ASP A 752      72.620  54.790  78.170  1.00  0.00           N
ATOM   2624  HN  ASP A 752      71.870  54.710  78.830  1.00  0.00           H
ATOM   2625  CA  ASP A 752      73.520  53.620  78.150  1.00  0.00           C
ATOM   2626  HA  ASP A 752      74.520  53.860  78.490  1.00  0.00           H
ATOM   2627  CB  ASP A 752      73.030  52.740  79.330  1.00  0.00           C
ATOM   2628  HB1 ASP A 752      73.520  51.760  79.570  1.00  0.00           H
ATOM   2629  HB2 ASP A 752      71.940  52.520  79.240  1.00  0.00           H
ATOM   2630  CG  ASP A 752      73.280  53.620  80.520  1.00  0.00           C
ATOM   2631  OD1 ASP A 752      72.260  54.170  81.140  1.00  0.00           O
ATOM   2632  OD2 ASP A 752      74.450  53.840  80.840  1.00  0.00           O
ATOM   2633  C   ASP A 752      73.550  52.830  76.860  1.00  0.00           C
ATOM   2634  O   ASP A 752      74.610  52.400  76.440  1.00  0.00           O
ATOM   2635  N   VAL A 753      72.430  52.580  76.220  1.00  0.00           N
ATOM   2636  HN  VAL A 753      71.500  52.800  76.510  1.00  0.00           H
ATOM   2637  CA  VAL A 753      72.370  51.670  75.060  1.00  0.00           C
ATOM   2638  HA  VAL A 753      73.280  51.190  74.740  1.00  0.00           H
ATOM   2639  CB  VAL A 753      71.330  50.560  75.240  1.00  0.00           C
ATOM   2640  HB  VAL A 753      71.300  49.920  74.330  1.00  0.00           H
ATOM   2641  CG1 VAL A 753      71.660  49.660  76.450  1.00  0.00           C
ATOM   2642 HG11 VAL A 753      70.910  48.850  76.470  1.00  0.00           H
ATOM   2643 HG12 VAL A 753      71.580  50.280  77.360  1.00  0.00           H
ATOM   2644 HG13 VAL A 753      72.670  49.220  76.410  1.00  0.00           H
ATOM   2645  CG2 VAL A 753      69.880  51.080  75.310  1.00  0.00           C
ATOM   2646 HG21 VAL A 753      69.800  51.730  76.220  1.00  0.00           H
ATOM   2647 HG22 VAL A 753      69.130  50.280  75.450  1.00  0.00           H
ATOM   2648 HG23 VAL A 753      69.670  51.660  74.390  1.00  0.00           H
ATOM   2649  C   VAL A 753      71.970  52.420  73.730  1.00  0.00           C
ATOM   2650  O   VAL A 753      71.680  51.880  72.690  1.00  0.00           O
ATOM   2651  N   LEU A 754      71.990  53.710  73.890  1.00  0.00           N
ATOM   2652  HN  LEU A 754      72.260  54.040  74.800  1.00  0.00           H
ATOM   2653  CA  LEU A 754      71.690  54.630  72.720  1.00  0.00           C
ATOM   2654  HA  LEU A 754      70.710  54.490  72.290  1.00  0.00           H
ATOM   2655  CB  LEU A 754      71.760  56.110  73.270  1.00  0.00           C
ATOM   2656  HB1 LEU A 754      72.790  56.270  73.670  1.00  0.00           H
ATOM   2657  HB2 LEU A 754      71.140  56.200  74.190  1.00  0.00           H
ATOM   2658  CG  LEU A 754      71.590  57.380  72.380  1.00  0.00           C
ATOM   2659  HG  LEU A 754      72.520  57.540  71.790  1.00  0.00           H
ATOM   2660  CD1 LEU A 754      70.550  57.200  71.310  1.00  0.00           C
ATOM   2661 HD11 LEU A 754      70.560  58.180  70.810  1.00  0.00           H
ATOM   2662 HD12 LEU A 754      69.500  57.000  71.640  1.00  0.00           H
ATOM   2663 HD13 LEU A 754      70.730  56.370  70.580  1.00  0.00           H
ATOM   2664  CD2 LEU A 754      71.210  58.630  73.150  1.00  0.00           C
ATOM   2665 HD21 LEU A 754      71.950  58.900  73.930  1.00  0.00           H
ATOM   2666 HD22 LEU A 754      70.380  58.430  73.880  1.00  0.00           H
ATOM   2667 HD23 LEU A 754      70.980  59.460  72.460  1.00  0.00           H
ATOM   2668  C   LEU A 754      72.590  54.500  71.570  1.00  0.00           C
ATOM   2669  O   LEU A 754      72.120  54.270  70.450  1.00  0.00           O
ATOM   2670  N   PHE A 755      73.920  54.560  71.730  1.00  0.00           N
ATOM   2671  HN  PHE A 755      74.280  54.720  72.640  1.00  0.00           H
ATOM   2672  CA  PHE A 755      74.830  54.410  70.600  1.00  0.00           C
ATOM   2673  HA  PHE A 755      74.640  55.160  69.850  1.00  0.00           H
ATOM   2674  CB  PHE A 755      76.330  54.380  71.030  1.00  0.00           C
ATOM   2675  HB1 PHE A 755      76.970  54.450  70.120  1.00  0.00           H
ATOM   2676  HB2 PHE A 755      76.500  53.410  71.560  1.00  0.00           H
ATOM   2677  CG  PHE A 755      76.790  55.580  71.960  1.00  0.00           C
ATOM   2678  CD1 PHE A 755      77.670  55.450  73.110  1.00  0.00           C
ATOM   2679  HD1 PHE A 755      78.150  54.500  73.280  1.00  0.00           H
ATOM   2680  CE1 PHE A 755      78.050  56.540  73.900  1.00  0.00           C
ATOM   2681  HE1 PHE A 755      78.840  56.460  74.630  1.00  0.00           H
ATOM   2682  CZ  PHE A 755      77.530  57.790  73.570  1.00  0.00           C
ATOM   2683  HZ  PHE A 755      77.900  58.620  74.140  1.00  0.00           H
ATOM   2684  CD2 PHE A 755      76.280  56.780  71.710  1.00  0.00           C
ATOM   2685  HD2 PHE A 755      75.530  56.950  70.950  1.00  0.00           H
ATOM   2686  CE2 PHE A 755      76.560  57.880  72.480  1.00  0.00           C
ATOM   2687  HE2 PHE A 755      76.010  58.790  72.280  1.00  0.00           H
ATOM   2688  C   PHE A 755      74.590  53.040  69.910  1.00  0.00           C
ATOM   2689  O   PHE A 755      74.410  53.010  68.700  1.00  0.00           O
ATOM   2690  N   TRP A 756      74.500  51.950  70.650  1.00  0.00           N
ATOM   2691  HN  TRP A 756      74.470  51.980  71.650  1.00  0.00           H
ATOM   2692  CA  TRP A 756      74.190  50.600  70.060  1.00  0.00           C
ATOM   2693  HA  TRP A 756      75.010  50.360  69.400  1.00  0.00           H
ATOM   2694  CB  TRP A 756      74.250  49.630  71.240  1.00  0.00           C
ATOM   2695  HB1 TRP A 756      73.590  49.930  72.080  1.00  0.00           H
ATOM   2696  HB2 TRP A 756      75.220  49.730  71.760  1.00  0.00           H
ATOM   2697  CG  TRP A 756      73.930  48.180  70.880  1.00  0.00           C
ATOM   2698  CD1 TRP A 756      72.920  47.380  71.350  1.00  0.00           C
ATOM   2699  HD1 TRP A 756      72.200  47.640  72.120  1.00  0.00           H
ATOM   2700  NE1 TRP A 756      73.050  46.110  70.780  1.00  0.00           N
ATOM   2701  HE1 TRP A 756      72.570  45.270  70.960  1.00  0.00           H
ATOM   2702  CE2 TRP A 756      74.000  46.140  69.850  1.00  0.00           C
ATOM   2703  CD2 TRP A 756      74.630  47.410  69.870  1.00  0.00           C
ATOM   2704  CE3 TRP A 756      75.690  47.640  69.090  1.00  0.00           C
ATOM   2705  HE3 TRP A 756      76.200  48.590  69.090  1.00  0.00           H
ATOM   2706  CZ3 TRP A 756      76.190  46.600  68.300  1.00  0.00           C
ATOM   2707  HZ3 TRP A 756      77.070  46.810  67.720  1.00  0.00           H
ATOM   2708  CZ2 TRP A 756      74.390  45.150  68.870  1.00  0.00           C
ATOM   2709  HZ2 TRP A 756      73.830  44.240  68.740  1.00  0.00           H
ATOM   2710  CH2 TRP A 756      75.560  45.370  68.150  1.00  0.00           C
ATOM   2711  HH2 TRP A 756      76.010  44.620  67.520  1.00  0.00           H
ATOM   2712  C   TRP A 756      72.900  50.520  69.330  1.00  0.00           C
ATOM   2713  O   TRP A 756      72.810  50.020  68.220  1.00  0.00           O
ATOM   2714  N   CYS A 757      71.810  51.040  69.860  1.00  0.00           N
ATOM   2715  HN  CYS A 757      71.870  51.490  70.750  1.00  0.00           H
ATOM   2716  CA  CYS A 757      70.560  51.150  69.170  1.00  0.00           C
ATOM   2717  HA  CYS A 757      70.250  50.170  68.810  1.00  0.00           H
ATOM   2718  CB  CYS A 757      69.510  51.830  70.090  1.00  0.00           C
ATOM   2719  HB1 CYS A 757      68.570  52.050  69.550  1.00  0.00           H
ATOM   2720  HB2 CYS A 757      69.930  52.790  70.430  1.00  0.00           H
ATOM   2721  SG  CYS A 757      69.180  50.610  71.390  1.00  0.00           S
ATOM   2722  HG1 CYS A 757      70.410  50.800  71.840  1.00  0.00           H
ATOM   2723  C   CYS A 757      70.580  51.910  67.900  1.00  0.00           C
ATOM   2724  O   CYS A 757      70.030  51.540  66.860  1.00  0.00           O
ATOM   2725  N   VAL A 758      71.220  53.110  67.890  1.00  0.00           N
ATOM   2726  HN  VAL A 758      71.470  53.610  68.720  1.00  0.00           H
ATOM   2727  CA  VAL A 758      71.570  53.870  66.690  1.00  0.00           C
ATOM   2728  HA  VAL A 758      70.660  54.030  66.140  1.00  0.00           H
ATOM   2729  CB  VAL A 758      72.240  55.180  67.060  1.00  0.00           C
ATOM   2730  HB  VAL A 758      73.020  55.070  67.840  1.00  0.00           H
ATOM   2731  CG1 VAL A 758      72.740  55.900  65.860  1.00  0.00           C
ATOM   2732 HG11 VAL A 758      73.520  55.330  65.310  1.00  0.00           H
ATOM   2733 HG12 VAL A 758      73.290  56.840  66.090  1.00  0.00           H
ATOM   2734 HG13 VAL A 758      71.830  56.130  65.260  1.00  0.00           H
ATOM   2735  CG2 VAL A 758      71.100  56.040  67.650  1.00  0.00           C
ATOM   2736 HG21 VAL A 758      70.270  56.150  66.910  1.00  0.00           H
ATOM   2737 HG22 VAL A 758      71.510  57.020  67.960  1.00  0.00           H
ATOM   2738 HG23 VAL A 758      70.670  55.510  68.520  1.00  0.00           H
ATOM   2739  C   VAL A 758      72.430  53.010  65.620  1.00  0.00           C
ATOM   2740  O   VAL A 758      72.200  53.210  64.400  1.00  0.00           O
ATOM   2741  N   ILE A 759      73.420  52.210  66.010  1.00  0.00           N
ATOM   2742  HN  ILE A 759      73.590  52.210  67.000  1.00  0.00           H
ATOM   2743  CA  ILE A 759      74.250  51.420  65.050  1.00  0.00           C
ATOM   2744  HA  ILE A 759      74.480  52.040  64.210  1.00  0.00           H
ATOM   2745  CB  ILE A 759      75.440  50.800  65.690  1.00  0.00           C
ATOM   2746  HB  ILE A 759      75.190  50.430  66.710  1.00  0.00           H
ATOM   2747  CG2 ILE A 759      76.010  49.590  64.890  1.00  0.00           C
ATOM   2748 HG21 ILE A 759      75.370  48.730  65.170  1.00  0.00           H
ATOM   2749 HG22 ILE A 759      77.090  49.480  65.090  1.00  0.00           H
ATOM   2750 HG23 ILE A 759      75.920  49.680  63.780  1.00  0.00           H
ATOM   2751  CG1 ILE A 759      76.470  51.800  66.000  1.00  0.00           C
ATOM   2752 HG11 ILE A 759      75.990  52.790  66.170  1.00  0.00           H
ATOM   2753 HG12 ILE A 759      77.030  51.920  65.040  1.00  0.00           H
ATOM   2754  CD  ILE A 759      77.450  51.540  67.110  1.00  0.00           C
ATOM   2755  HD1 ILE A 759      77.670  50.450  67.150  1.00  0.00           H
ATOM   2756  HD2 ILE A 759      76.890  51.800  68.040  1.00  0.00           H
ATOM   2757  HD3 ILE A 759      78.360  52.160  67.060  1.00  0.00           H
ATOM   2758  C   ILE A 759      73.280  50.360  64.450  1.00  0.00           C
ATOM   2759  O   ILE A 759      73.170  50.230  63.190  1.00  0.00           O
ATOM   2760  N   LEU A 760      72.450  49.700  65.250  1.00  0.00           N
ATOM   2761  HN  LEU A 760      72.570  49.780  66.240  1.00  0.00           H
ATOM   2762  CA  LEU A 760      71.510  48.710  64.770  1.00  0.00           C
ATOM   2763  HA  LEU A 760      72.130  47.880  64.450  1.00  0.00           H
ATOM   2764  CB  LEU A 760      70.700  48.110  65.910  1.00  0.00           C
ATOM   2765  HB1 LEU A 760      69.680  47.800  65.590  1.00  0.00           H
ATOM   2766  HB2 LEU A 760      70.460  48.980  66.570  1.00  0.00           H
ATOM   2767  CG  LEU A 760      71.480  47.040  66.640  1.00  0.00           C
ATOM   2768  HG  LEU A 760      72.430  47.500  66.980  1.00  0.00           H
ATOM   2769  CD1 LEU A 760      70.790  46.820  67.990  1.00  0.00           C
ATOM   2770 HD11 LEU A 760      71.130  45.900  68.500  1.00  0.00           H
ATOM   2771 HD12 LEU A 760      69.680  46.750  68.010  1.00  0.00           H
ATOM   2772 HD13 LEU A 760      71.010  47.690  68.650  1.00  0.00           H
ATOM   2773  CD2 LEU A 760      71.870  45.690  65.900  1.00  0.00           C
ATOM   2774 HD21 LEU A 760      71.030  45.020  65.650  1.00  0.00           H
ATOM   2775 HD22 LEU A 760      72.590  45.140  66.540  1.00  0.00           H
ATOM   2776 HD23 LEU A 760      72.300  45.920  64.900  1.00  0.00           H
ATOM   2777  C   LEU A 760      70.550  49.290  63.740  1.00  0.00           C
ATOM   2778  O   LEU A 760      70.390  48.730  62.650  1.00  0.00           O
ATOM   2779  N   PHE A 761      70.030  50.460  64.020  1.00  0.00           N
ATOM   2780  HN  PHE A 761      70.300  50.870  64.880  1.00  0.00           H
ATOM   2781  CA  PHE A 761      69.110  51.200  63.180  1.00  0.00           C
ATOM   2782  HA  PHE A 761      68.210  50.610  63.080  1.00  0.00           H
ATOM   2783  CB  PHE A 761      68.850  52.510  64.020  1.00  0.00           C
ATOM   2784  HB1 PHE A 761      69.810  53.020  64.260  1.00  0.00           H
ATOM   2785  HB2 PHE A 761      68.350  52.140  64.940  1.00  0.00           H
ATOM   2786  CG  PHE A 761      67.870  53.450  63.390  1.00  0.00           C
ATOM   2787  CD1 PHE A 761      66.600  52.940  62.960  1.00  0.00           C
ATOM   2788  HD1 PHE A 761      66.450  51.880  62.810  1.00  0.00           H
ATOM   2789  CE1 PHE A 761      65.640  53.850  62.490  1.00  0.00           C
ATOM   2790  HE1 PHE A 761      64.630  53.530  62.250  1.00  0.00           H
ATOM   2791  CZ  PHE A 761      65.880  55.190  62.240  1.00  0.00           C
ATOM   2792  HZ  PHE A 761      65.150  55.800  61.720  1.00  0.00           H
ATOM   2793  CD2 PHE A 761      68.170  54.820  63.110  1.00  0.00           C
ATOM   2794  HD2 PHE A 761      69.150  55.180  63.370  1.00  0.00           H
ATOM   2795  CE2 PHE A 761      67.140  55.660  62.570  1.00  0.00           C
ATOM   2796  HE2 PHE A 761      67.520  56.570  62.100  1.00  0.00           H
ATOM   2797  C   PHE A 761      69.550  51.510  61.740  1.00  0.00           C
ATOM   2798  O   PHE A 761      69.050  51.120  60.750  1.00  0.00           O
ATOM   2799  N   PHE A 762      70.690  52.230  61.650  1.00  0.00           N
ATOM   2800  HN  PHE A 762      71.240  52.580  62.410  1.00  0.00           H
ATOM   2801  CA  PHE A 762      71.340  52.540  60.360  1.00  0.00           C
ATOM   2802  HA  PHE A 762      70.640  52.970  59.670  1.00  0.00           H
ATOM   2803  CB  PHE A 762      72.420  53.650  60.580  1.00  0.00           C
ATOM   2804  HB1 PHE A 762      73.020  53.820  59.660  1.00  0.00           H
ATOM   2805  HB2 PHE A 762      73.060  53.400  61.460  1.00  0.00           H
ATOM   2806  CG  PHE A 762      71.740  54.940  60.830  1.00  0.00           C
ATOM   2807  CD1 PHE A 762      71.010  55.580  59.790  1.00  0.00           C
ATOM   2808  HD1 PHE A 762      70.930  55.100  58.830  1.00  0.00           H
ATOM   2809  CE1 PHE A 762      70.400  56.840  60.080  1.00  0.00           C
ATOM   2810  HE1 PHE A 762      69.750  57.390  59.410  1.00  0.00           H
ATOM   2811  CZ  PHE A 762      70.520  57.370  61.340  1.00  0.00           C
ATOM   2812  HZ  PHE A 762      70.180  58.360  61.610  1.00  0.00           H
ATOM   2813  CD2 PHE A 762      71.900  55.590  62.060  1.00  0.00           C
ATOM   2814  HD2 PHE A 762      72.500  55.140  62.850  1.00  0.00           H
ATOM   2815  CE2 PHE A 762      71.220  56.750  62.310  1.00  0.00           C
ATOM   2816  HE2 PHE A 762      71.360  57.240  63.270  1.00  0.00           H
ATOM   2817  C   PHE A 762      72.050  51.290  59.630  1.00  0.00           C
ATOM   2818  O   PHE A 762      71.990  51.180  58.440  1.00  0.00           O
ATOM   2819  N   THR A 763      72.760  50.360  60.350  1.00  0.00           N
ATOM   2820  HN  THR A 763      72.690  50.340  61.340  1.00  0.00           H
ATOM   2821  CA  THR A 763      73.300  49.160  59.780  1.00  0.00           C
ATOM   2822  HA  THR A 763      73.910  49.520  58.970  1.00  0.00           H
ATOM   2823  CB  THR A 763      74.110  48.170  60.660  1.00  0.00           C
ATOM   2824  HB  THR A 763      74.290  47.250  60.080  1.00  0.00           H
ATOM   2825  OG1 THR A 763      73.380  47.790  61.820  1.00  0.00           O
ATOM   2826  HG1 THR A 763      73.200  48.610  62.280  1.00  0.00           H
ATOM   2827  CG2 THR A 763      75.370  48.910  61.020  1.00  0.00           C
ATOM   2828 HG21 THR A 763      75.120  49.900  61.440  1.00  0.00           H
ATOM   2829 HG22 THR A 763      76.090  49.010  60.180  1.00  0.00           H
ATOM   2830 HG23 THR A 763      75.900  48.420  61.860  1.00  0.00           H
ATOM   2831  C   THR A 763      72.290  48.300  59.020  1.00  0.00           C
ATOM   2832  O   THR A 763      72.590  47.960  57.900  1.00  0.00           O
ATOM   2833  N   THR A 764      71.140  48.110  59.600  1.00  0.00           N
ATOM   2834  HN  THR A 764      71.160  48.440  60.540  1.00  0.00           H
ATOM   2835  CA  THR A 764      70.010  47.400  59.030  1.00  0.00           C
ATOM   2836  HA  THR A 764      70.330  46.390  58.810  1.00  0.00           H
ATOM   2837  CB  THR A 764      68.890  47.450  59.990  1.00  0.00           C
ATOM   2838  HB  THR A 764      68.490  48.440  60.270  1.00  0.00           H
ATOM   2839  OG1 THR A 764      69.250  46.720  61.160  1.00  0.00           O
ATOM   2840  HG1 THR A 764      69.650  47.370  61.740  1.00  0.00           H
ATOM   2841  CG2 THR A 764      67.650  46.760  59.350  1.00  0.00           C
ATOM   2842 HG21 THR A 764      67.470  47.140  58.320  1.00  0.00           H
ATOM   2843 HG22 THR A 764      66.700  46.950  59.900  1.00  0.00           H
ATOM   2844 HG23 THR A 764      67.830  45.670  59.360  1.00  0.00           H
ATOM   2845  C   THR A 764      69.570  47.960  57.720  1.00  0.00           C
ATOM   2846  O   THR A 764      69.490  47.290  56.720  1.00  0.00           O
ATOM   2847  N   PHE A 765      69.320  49.270  57.690  1.00  0.00           N
ATOM   2848  HN  PHE A 765      69.320  49.830  58.510  1.00  0.00           H
ATOM   2849  CA  PHE A 765      68.930  50.020  56.520  1.00  0.00           C
ATOM   2850  HA  PHE A 765      68.060  49.570  56.080  1.00  0.00           H
ATOM   2851  CB  PHE A 765      68.560  51.440  57.010  1.00  0.00           C
ATOM   2852  HB1 PHE A 765      69.280  51.770  57.790  1.00  0.00           H
ATOM   2853  HB2 PHE A 765      67.520  51.390  57.410  1.00  0.00           H
ATOM   2854  CG  PHE A 765      68.670  52.580  56.000  1.00  0.00           C
ATOM   2855  CD1 PHE A 765      67.780  52.540  54.870  1.00  0.00           C
ATOM   2856  HD1 PHE A 765      67.080  51.720  54.860  1.00  0.00           H
ATOM   2857  CE1 PHE A 765      67.790  53.600  53.980  1.00  0.00           C
ATOM   2858  HE1 PHE A 765      67.200  53.520  53.080  1.00  0.00           H
ATOM   2859  CZ  PHE A 765      68.510  54.820  54.240  1.00  0.00           C
ATOM   2860  HZ  PHE A 765      68.410  55.570  53.470  1.00  0.00           H
ATOM   2861  CD2 PHE A 765      69.440  53.750  56.190  1.00  0.00           C
ATOM   2862  HD2 PHE A 765      70.070  53.850  57.060  1.00  0.00           H
ATOM   2863  CE2 PHE A 765      69.420  54.820  55.300  1.00  0.00           C
ATOM   2864  HE2 PHE A 765      69.950  55.710  55.560  1.00  0.00           H
ATOM   2865  C   PHE A 765      69.930  49.960  55.330  1.00  0.00           C
ATOM   2866  O   PHE A 765      69.680  49.700  54.200  1.00  0.00           O
ATOM   2867  N   PHE A 766      71.160  50.390  55.650  1.00  0.00           N
ATOM   2868  HN  PHE A 766      71.260  50.720  56.580  1.00  0.00           H
ATOM   2869  CA  PHE A 766      72.270  50.330  54.680  1.00  0.00           C
ATOM   2870  HA  PHE A 766      71.900  50.810  53.790  1.00  0.00           H
ATOM   2871  CB  PHE A 766      73.520  51.090  55.290  1.00  0.00           C
ATOM   2872  HB1 PHE A 766      74.410  50.980  54.630  1.00  0.00           H
ATOM   2873  HB2 PHE A 766      73.700  50.720  56.320  1.00  0.00           H
ATOM   2874  CG  PHE A 766      73.180  52.530  55.350  1.00  0.00           C
ATOM   2875  CD1 PHE A 766      72.950  53.260  54.140  1.00  0.00           C
ATOM   2876  HD1 PHE A 766      73.130  52.740  53.210  1.00  0.00           H
ATOM   2877  CE1 PHE A 766      72.890  54.680  54.150  1.00  0.00           C
ATOM   2878  HE1 PHE A 766      72.700  55.240  53.240  1.00  0.00           H
ATOM   2879  CZ  PHE A 766      72.860  55.370  55.370  1.00  0.00           C
ATOM   2880  HZ  PHE A 766      72.660  56.440  55.370  1.00  0.00           H
ATOM   2881  CD2 PHE A 766      73.260  53.240  56.570  1.00  0.00           C
ATOM   2882  HD2 PHE A 766      73.380  52.660  57.480  1.00  0.00           H
ATOM   2883  CE2 PHE A 766      73.030  54.630  56.570  1.00  0.00           C
ATOM   2884  HE2 PHE A 766      72.950  55.200  57.490  1.00  0.00           H
ATOM   2885  C   PHE A 766      72.680  48.900  54.200  1.00  0.00           C
ATOM   2886  O   PHE A 766      72.910  48.760  53.010  1.00  0.00           O
ATOM   2887  N   LEU A 767      72.720  47.860  55.090  1.00  0.00           N
ATOM   2888  HN  LEU A 767      72.520  48.070  56.050  1.00  0.00           H
ATOM   2889  CA  LEU A 767      72.900  46.430  54.670  1.00  0.00           C
ATOM   2890  HA  LEU A 767      73.800  46.440  54.060  1.00  0.00           H
ATOM   2891  CB  LEU A 767      73.170  45.420  55.770  1.00  0.00           C
ATOM   2892  HB1 LEU A 767      72.280  45.370  56.440  1.00  0.00           H
ATOM   2893  HB2 LEU A 767      73.960  45.830  56.430  1.00  0.00           H
ATOM   2894  CG  LEU A 767      73.520  43.970  55.250  1.00  0.00           C
ATOM   2895  HG  LEU A 767      72.720  43.550  54.600  1.00  0.00           H
ATOM   2896  CD1 LEU A 767      74.790  44.020  54.380  1.00  0.00           C
ATOM   2897 HD11 LEU A 767      74.570  44.490  53.400  1.00  0.00           H
ATOM   2898 HD12 LEU A 767      75.230  43.020  54.170  1.00  0.00           H
ATOM   2899 HD13 LEU A 767      75.610  44.530  54.920  1.00  0.00           H
ATOM   2900  CD2 LEU A 767      73.730  42.840  56.340  1.00  0.00           C
ATOM   2901 HD21 LEU A 767      74.510  43.130  57.070  1.00  0.00           H
ATOM   2902 HD22 LEU A 767      73.990  41.970  55.700  1.00  0.00           H
ATOM   2903 HD23 LEU A 767      72.750  42.550  56.770  1.00  0.00           H
ATOM   2904  C   LEU A 767      71.770  45.900  53.800  1.00  0.00           C
ATOM   2905  O   LEU A 767      72.060  45.300  52.720  1.00  0.00           O
ATOM   2906  N   SER A 768      70.490  46.100  54.150  1.00  0.00           N
ATOM   2907  HN  SER A 768      70.220  46.630  54.960  1.00  0.00           H
ATOM   2908  CA  SER A 768      69.400  45.890  53.120  1.00  0.00           C
ATOM   2909  HA  SER A 768      69.370  44.850  52.850  1.00  0.00           H
ATOM   2910  CB  SER A 768      68.090  46.340  53.780  1.00  0.00           C
ATOM   2911  HB1 SER A 768      67.220  46.110  53.110  1.00  0.00           H
ATOM   2912  HB2 SER A 768      68.090  47.440  53.880  1.00  0.00           H
ATOM   2913  OG  SER A 768      67.700  45.570  54.990  1.00  0.00           O
ATOM   2914  HG1 SER A 768      68.550  45.510  55.430  1.00  0.00           H
ATOM   2915  C   SER A 768      69.560  46.640  51.860  1.00  0.00           C
ATOM   2916  O   SER A 768      69.470  46.080  50.780  1.00  0.00           O
ATOM   2917  N   SER A 769      69.880  47.950  51.920  1.00  0.00           N
ATOM   2918  HN  SER A 769      69.930  48.520  52.750  1.00  0.00           H
ATOM   2919  CA  SER A 769      70.090  48.640  50.640  1.00  0.00           C
ATOM   2920  HA  SER A 769      69.200  48.550  50.040  1.00  0.00           H
ATOM   2921  CB  SER A 769      70.330  50.100  50.960  1.00  0.00           C
ATOM   2922  HB1 SER A 769      71.230  50.300  51.580  1.00  0.00           H
ATOM   2923  HB2 SER A 769      69.440  50.390  51.560  1.00  0.00           H
ATOM   2924  OG  SER A 769      70.340  50.990  49.840  1.00  0.00           O
ATOM   2925  HG1 SER A 769      69.430  51.030  49.560  1.00  0.00           H
ATOM   2926  C   SER A 769      71.200  48.090  49.780  1.00  0.00           C
ATOM   2927  O   SER A 769      71.020  47.930  48.580  1.00  0.00           O
ATOM   2928  N   PHE A 770      72.350  47.690  50.360  1.00  0.00           N
ATOM   2929  HN  PHE A 770      72.430  47.710  51.350  1.00  0.00           H
ATOM   2930  CA  PHE A 770      73.510  47.320  49.590  1.00  0.00           C
ATOM   2931  HA  PHE A 770      73.480  47.880  48.660  1.00  0.00           H
ATOM   2932  CB  PHE A 770      74.820  47.610  50.360  1.00  0.00           C
ATOM   2933  HB1 PHE A 770      74.950  46.860  51.180  1.00  0.00           H
ATOM   2934  HB2 PHE A 770      74.820  48.600  50.860  1.00  0.00           H
ATOM   2935  CG  PHE A 770      76.100  47.430  49.560  1.00  0.00           C
ATOM   2936  CD1 PHE A 770      76.770  48.520  49.030  1.00  0.00           C
ATOM   2937  HD1 PHE A 770      76.380  49.530  49.020  1.00  0.00           H
ATOM   2938  CE1 PHE A 770      77.920  48.350  48.250  1.00  0.00           C
ATOM   2939  HE1 PHE A 770      78.440  49.210  47.880  1.00  0.00           H
ATOM   2940  CZ  PHE A 770      78.450  47.060  48.150  1.00  0.00           C
ATOM   2941  HZ  PHE A 770      79.250  46.880  47.450  1.00  0.00           H
ATOM   2942  CD2 PHE A 770      76.740  46.190  49.530  1.00  0.00           C
ATOM   2943  HD2 PHE A 770      76.220  45.390  50.040  1.00  0.00           H
ATOM   2944  CE2 PHE A 770      77.920  45.980  48.900  1.00  0.00           C
ATOM   2945  HE2 PHE A 770      78.470  45.050  48.910  1.00  0.00           H
ATOM   2946  C   PHE A 770      73.460  45.870  49.130  1.00  0.00           C
ATOM   2947  O   PHE A 770      74.080  45.440  48.150  1.00  0.00           O
ATOM   2948  N   LEU A 771      72.580  45.070  49.800  1.00  0.00           N
ATOM   2949  HN  LEU A 771      72.130  45.370  50.630  1.00  0.00           H
ATOM   2950  CA  LEU A 771      72.380  43.720  49.310  1.00  0.00           C
ATOM   2951  HA  LEU A 771      73.240  43.340  48.790  1.00  0.00           H
ATOM   2952  CB  LEU A 771      72.060  42.720  50.540  1.00  0.00           C
ATOM   2953  HB1 LEU A 771      71.540  41.850  50.070  1.00  0.00           H
ATOM   2954  HB2 LEU A 771      71.390  43.270  51.240  1.00  0.00           H
ATOM   2955  CG  LEU A 771      73.360  42.370  51.280  1.00  0.00           C
ATOM   2956  HG  LEU A 771      73.690  43.200  51.940  1.00  0.00           H
ATOM   2957  CD1 LEU A 771      73.110  41.190  52.270  1.00  0.00           C
ATOM   2958 HD11 LEU A 771      72.960  40.280  51.630  1.00  0.00           H
ATOM   2959 HD12 LEU A 771      72.190  41.390  52.860  1.00  0.00           H
ATOM   2960 HD13 LEU A 771      73.890  41.010  53.030  1.00  0.00           H
ATOM   2961  CD2 LEU A 771      74.650  42.080  50.480  1.00  0.00           C
ATOM   2962 HD21 LEU A 771      74.440  41.190  49.870  1.00  0.00           H
ATOM   2963 HD22 LEU A 771      75.460  41.790  51.180  1.00  0.00           H
ATOM   2964 HD23 LEU A 771      74.990  42.930  49.850  1.00  0.00           H
ATOM   2965  C   LEU A 771      71.270  43.640  48.310  1.00  0.00           C
ATOM   2966  O   LEU A 771      71.370  42.910  47.390  1.00  0.00           O
ATOM   2967  N   LYS A 772      70.160  44.440  48.450  1.00  0.00           N
ATOM   2968  HN  LYS A 772      70.080  44.910  49.330  1.00  0.00           H
ATOM   2969  CA  LYS A 772      69.130  44.620  47.350  1.00  0.00           C
ATOM   2970  HA  LYS A 772      68.620  43.680  47.210  1.00  0.00           H
ATOM   2971  CB  LYS A 772      68.030  45.610  47.790  1.00  0.00           C
ATOM   2972  HB1 LYS A 772      68.450  46.550  48.180  1.00  0.00           H
ATOM   2973  HB2 LYS A 772      67.650  45.090  48.690  1.00  0.00           H
ATOM   2974  CG  LYS A 772      67.040  45.920  46.660  1.00  0.00           C
ATOM   2975  HG1 LYS A 772      67.540  46.390  45.780  1.00  0.00           H
ATOM   2976  HG2 LYS A 772      66.370  46.740  46.970  1.00  0.00           H
ATOM   2977  CD  LYS A 772      66.120  44.730  46.250  1.00  0.00           C
ATOM   2978  HD1 LYS A 772      65.290  44.870  46.980  1.00  0.00           H
ATOM   2979  HD2 LYS A 772      66.630  43.750  46.300  1.00  0.00           H
ATOM   2980  CE  LYS A 772      65.550  44.990  44.840  1.00  0.00           C
ATOM   2981  HE1 LYS A 772      66.350  44.930  44.070  1.00  0.00           H
ATOM   2982  HE2 LYS A 772      65.030  45.970  44.720  1.00  0.00           H
ATOM   2983  NZ  LYS A 772      64.600  43.870  44.520  1.00  0.00           N
ATOM   2984  HZ1 LYS A 772      64.270  43.970  43.540  1.00  0.00           H
ATOM   2985  HZ2 LYS A 772      63.780  43.950  45.160  1.00  0.00           H
ATOM   2986  HZ3 LYS A 772      65.010  42.920  44.480  1.00  0.00           H
ATOM   2987  C   LYS A 772      69.710  45.070  46.030  1.00  0.00           C
ATOM   2988  O   LYS A 772      69.340  44.580  44.990  1.00  0.00           O
ATOM   2989  N   GLN A 773      70.630  46.080  45.960  1.00  0.00           N
ATOM   2990  HN  GLN A 773      70.870  46.520  46.820  1.00  0.00           H
ATOM   2991  CA  GLN A 773      71.110  46.710  44.750  1.00  0.00           C
ATOM   2992  HA  GLN A 773      70.290  46.750  44.050  1.00  0.00           H
ATOM   2993  CB  GLN A 773      71.610  48.120  45.220  1.00  0.00           C
ATOM   2994  HB1 GLN A 773      72.100  48.570  44.340  1.00  0.00           H
ATOM   2995  HB2 GLN A 773      72.380  48.010  46.010  1.00  0.00           H
ATOM   2996  CG  GLN A 773      70.530  49.170  45.590  1.00  0.00           C
ATOM   2997  HG1 GLN A 773      70.920  50.160  45.920  1.00  0.00           H
ATOM   2998  HG2 GLN A 773      69.940  48.790  46.450  1.00  0.00           H
ATOM   2999  CD  GLN A 773      69.490  49.360  44.460  1.00  0.00           C
ATOM   3000  OE1 GLN A 773      68.430  48.780  44.650  1.00  0.00           O
ATOM   3001  NE2 GLN A 773      69.670  50.160  43.420  1.00  0.00           N
ATOM   3002 HE21 GLN A 773      68.810  50.300  42.920  1.00  0.00           H
ATOM   3003 HE22 GLN A 773      70.470  50.750  43.290  1.00  0.00           H
ATOM   3004  C   GLN A 773      72.190  45.890  44.080  1.00  0.00           C
ATOM   3005  O   GLN A 773      72.720  46.230  43.060  1.00  0.00           O
ATOM   3006  N   PHE A 774      72.620  44.740  44.670  1.00  0.00           N
ATOM   3007  HN  PHE A 774      72.090  44.300  45.390  1.00  0.00           H
ATOM   3008  CA  PHE A 774      73.650  43.970  44.130  1.00  0.00           C
ATOM   3009  HA  PHE A 774      74.540  44.580  44.250  1.00  0.00           H
ATOM   3010  CB  PHE A 774      74.080  42.660  44.980  1.00  0.00           C
ATOM   3011  HB1 PHE A 774      73.160  42.040  45.010  1.00  0.00           H
ATOM   3012  HB2 PHE A 774      74.350  42.820  46.050  1.00  0.00           H
ATOM   3013  CG  PHE A 774      75.260  41.900  44.510  1.00  0.00           C
ATOM   3014  CD1 PHE A 774      76.320  42.460  43.770  1.00  0.00           C
ATOM   3015  HD1 PHE A 774      76.310  43.520  43.570  1.00  0.00           H
ATOM   3016  CE1 PHE A 774      77.420  41.670  43.440  1.00  0.00           C
ATOM   3017  HE1 PHE A 774      78.220  42.010  42.790  1.00  0.00           H
ATOM   3018  CZ  PHE A 774      77.430  40.350  43.780  1.00  0.00           C
ATOM   3019  HZ  PHE A 774      78.210  39.720  43.380  1.00  0.00           H
ATOM   3020  CD2 PHE A 774      75.400  40.620  45.040  1.00  0.00           C
ATOM   3021  HD2 PHE A 774      74.720  40.200  45.760  1.00  0.00           H
ATOM   3022  CE2 PHE A 774      76.400  39.800  44.580  1.00  0.00           C
ATOM   3023  HE2 PHE A 774      76.480  38.750  44.790  1.00  0.00           H
ATOM   3024  C   PHE A 774      73.410  43.580  42.670  1.00  0.00           C
ATOM   3025  O   PHE A 774      74.280  43.570  41.780  1.00  0.00           O
ATOM   3026  N   LYS A 775      72.140  43.300  42.370  1.00  0.00           N
ATOM   3027  HN  LYS A 775      71.450  43.470  43.060  1.00  0.00           H
ATOM   3028  CA  LYS A 775      71.680  42.910  41.060  1.00  0.00           C
ATOM   3029  HA  LYS A 775      72.290  42.110  40.660  1.00  0.00           H
ATOM   3030  CB  LYS A 775      70.360  42.100  41.190  1.00  0.00           C
ATOM   3031  HB1 LYS A 775      70.540  41.220  41.850  1.00  0.00           H
ATOM   3032  HB2 LYS A 775      70.190  41.770  40.140  1.00  0.00           H
ATOM   3033  CG  LYS A 775      69.080  42.920  41.650  1.00  0.00           C
ATOM   3034  HG1 LYS A 775      68.950  43.670  40.830  1.00  0.00           H
ATOM   3035  HG2 LYS A 775      69.380  43.440  42.590  1.00  0.00           H
ATOM   3036  CD  LYS A 775      67.860  41.990  41.700  1.00  0.00           C
ATOM   3037  HD1 LYS A 775      67.000  42.670  41.890  1.00  0.00           H
ATOM   3038  HD2 LYS A 775      68.060  41.190  42.460  1.00  0.00           H
ATOM   3039  CE  LYS A 775      67.560  41.190  40.330  1.00  0.00           C
ATOM   3040  HE1 LYS A 775      68.310  40.380  40.190  1.00  0.00           H
ATOM   3041  HE2 LYS A 775      67.570  42.030  39.590  1.00  0.00           H
ATOM   3042  NZ  LYS A 775      66.260  40.640  40.120  1.00  0.00           N
ATOM   3043  HZ1 LYS A 775      65.490  41.300  40.370  1.00  0.00           H
ATOM   3044  HZ2 LYS A 775      66.120  39.850  40.780  1.00  0.00           H
ATOM   3045  HZ3 LYS A 775      66.190  40.240  39.160  1.00  0.00           H
ATOM   3046  C   LYS A 775      71.570  43.980  40.080  1.00  0.00           C
ATOM   3047  O   LYS A 775      71.240  43.720  38.910  1.00  0.00           O
ATOM   3048  N   THR A 776      71.710  45.250  40.440  1.00  0.00           N
ATOM   3049  HN  THR A 776      72.110  45.450  41.330  1.00  0.00           H
ATOM   3050  CA  THR A 776      71.560  46.290  39.430  1.00  0.00           C
ATOM   3051  HA  THR A 776      70.680  46.070  38.850  1.00  0.00           H
ATOM   3052  CB  THR A 776      71.530  47.650  40.150  1.00  0.00           C
ATOM   3053  HB  THR A 776      72.240  47.640  41.000  1.00  0.00           H
ATOM   3054  OG1 THR A 776      70.320  47.860  40.820  1.00  0.00           O
ATOM   3055  HG1 THR A 776      70.420  47.310  41.600  1.00  0.00           H
ATOM   3056  CG2 THR A 776      71.810  48.910  39.360  1.00  0.00           C
ATOM   3057 HG21 THR A 776      71.880  49.720  40.120  1.00  0.00           H
ATOM   3058 HG22 THR A 776      70.950  49.000  38.670  1.00  0.00           H
ATOM   3059 HG23 THR A 776      72.650  48.890  38.640  1.00  0.00           H
ATOM   3060  C   THR A 776      72.530  46.360  38.190  1.00  0.00           C
ATOM   3061  O   THR A 776      72.010  46.490  37.050  1.00  0.00           O
ATOM   3062  N   LYS A 777      73.850  46.320  38.340  1.00  0.00           N
ATOM   3063  HN  LYS A 777      74.140  46.110  39.270  1.00  0.00           H
ATOM   3064  CA  LYS A 777      74.900  46.120  37.360  1.00  0.00           C
ATOM   3065  HA  LYS A 777      74.750  46.790  36.540  1.00  0.00           H
ATOM   3066  CB  LYS A 777      76.280  46.340  38.010  1.00  0.00           C
ATOM   3067  HB1 LYS A 777      77.060  46.080  37.260  1.00  0.00           H
ATOM   3068  HB2 LYS A 777      76.350  45.780  38.970  1.00  0.00           H
ATOM   3069  CG  LYS A 777      76.470  47.800  38.430  1.00  0.00           C
ATOM   3070  HG1 LYS A 777      77.520  47.980  38.730  1.00  0.00           H
ATOM   3071  HG2 LYS A 777      76.040  47.960  39.440  1.00  0.00           H
ATOM   3072  CD  LYS A 777      76.170  48.940  37.380  1.00  0.00           C
ATOM   3073  HD1 LYS A 777      75.090  48.880  37.130  1.00  0.00           H
ATOM   3074  HD2 LYS A 777      76.820  48.780  36.490  1.00  0.00           H
ATOM   3075  CE  LYS A 777      76.510  50.290  37.980  1.00  0.00           C
ATOM   3076  HE1 LYS A 777      77.580  50.380  38.250  1.00  0.00           H
ATOM   3077  HE2 LYS A 777      75.830  50.420  38.850  1.00  0.00           H
ATOM   3078  NZ  LYS A 777      76.090  51.390  37.070  1.00  0.00           N
ATOM   3079  HZ1 LYS A 777      76.860  51.590  36.420  1.00  0.00           H
ATOM   3080  HZ2 LYS A 777      76.030  52.280  37.600  1.00  0.00           H
ATOM   3081  HZ3 LYS A 777      75.180  51.220  36.610  1.00  0.00           H
ATOM   3082  C   LYS A 777      74.780  44.710  36.730  1.00  0.00           C
ATOM   3083  O   LYS A 777      74.410  43.700  37.360  1.00  0.00           O
ATOM   3084  N   ARG A 778      75.270  44.610  35.450  1.00  0.00           N
ATOM   3085  HN  ARG A 778      75.620  45.440  35.020  1.00  0.00           H
ATOM   3086  CA  ARG A 778      75.670  43.370  34.820  1.00  0.00           C
ATOM   3087  HA  ARG A 778      74.980  42.630  35.190  1.00  0.00           H
ATOM   3088  CB  ARG A 778      75.490  43.550  33.300  1.00  0.00           C
ATOM   3089  HB1 ARG A 778      75.720  42.550  32.890  1.00  0.00           H
ATOM   3090  HB2 ARG A 778      76.140  44.360  32.910  1.00  0.00           H
ATOM   3091  CG  ARG A 778      74.020  43.930  32.830  1.00  0.00           C
ATOM   3092  HG1 ARG A 778      73.730  44.950  33.170  1.00  0.00           H
ATOM   3093  HG2 ARG A 778      73.280  43.270  33.340  1.00  0.00           H
ATOM   3094  CD  ARG A 778      73.590  43.860  31.390  1.00  0.00           C
ATOM   3095  HD1 ARG A 778      74.160  44.510  30.710  1.00  0.00           H
ATOM   3096  HD2 ARG A 778      72.510  44.120  31.340  1.00  0.00           H
ATOM   3097  NE  ARG A 778      73.660  42.450  30.920  1.00  0.00           N
ATOM   3098  HE  ARG A 778      73.990  41.710  31.510  1.00  0.00           H
ATOM   3099  CZ  ARG A 778      72.950  41.990  29.920  1.00  0.00           C
ATOM   3100  NH1 ARG A 778      72.310  42.800  29.100  1.00  0.00           N
ATOM   3101 HH11 ARG A 778      72.160  43.780  29.200  1.00  0.00           H
ATOM   3102 HH12 ARG A 778      71.740  42.290  28.450  1.00  0.00           H
ATOM   3103  NH2 ARG A 778      72.760  40.700  29.760  1.00  0.00           N
ATOM   3104 HH21 ARG A 778      72.990  40.240  30.620  1.00  0.00           H
ATOM   3105 HH22 ARG A 778      71.940  40.410  29.270  1.00  0.00           H
ATOM   3106  C   ARG A 778      77.080  43.000  35.080  1.00  0.00           C
ATOM   3107  O   ARG A 778      77.880  43.820  35.560  1.00  0.00           O
ATOM   3108  N   TYR A 779      77.470  41.730  34.770  1.00  0.00           N
ATOM   3109  HN  TYR A 779      76.760  41.110  34.470  1.00  0.00           H
ATOM   3110  CA  TYR A 779      78.790  41.180  34.780  1.00  0.00           C
ATOM   3111  HA  TYR A 779      78.690  40.410  34.030  1.00  0.00           H
ATOM   3112  CB  TYR A 779      79.780  42.070  33.960  1.00  0.00           C
ATOM   3113  HB1 TYR A 779      80.020  42.990  34.550  1.00  0.00           H
ATOM   3114  HB2 TYR A 779      79.260  42.420  33.050  1.00  0.00           H
ATOM   3115  CG  TYR A 779      81.020  41.410  33.540  1.00  0.00           C
ATOM   3116  CD1 TYR A 779      82.200  41.530  34.250  1.00  0.00           C
ATOM   3117  HD1 TYR A 779      82.280  42.130  35.150  1.00  0.00           H
ATOM   3118  CE1 TYR A 779      83.400  40.850  33.830  1.00  0.00           C
ATOM   3119  HE1 TYR A 779      84.290  40.940  34.440  1.00  0.00           H
ATOM   3120  CZ  TYR A 779      83.300  40.050  32.650  1.00  0.00           C
ATOM   3121  OH  TYR A 779      84.380  39.440  32.010  1.00  0.00           O
ATOM   3122  HH  TYR A 779      85.080  39.480  32.670  1.00  0.00           H
ATOM   3123  CD2 TYR A 779      81.000  40.610  32.380  1.00  0.00           C
ATOM   3124  HD2 TYR A 779      80.140  40.470  31.730  1.00  0.00           H
ATOM   3125  CE2 TYR A 779      82.130  39.960  31.920  1.00  0.00           C
ATOM   3126  HE2 TYR A 779      81.940  39.370  31.030  1.00  0.00           H
ATOM   3127  C   TYR A 779      79.170  40.560  36.090  1.00  0.00           C
ATOM   3128  O   TYR A 779      80.240  40.780  36.600  1.00  0.00           O
ATOM   3129  N   PHE A 780      78.310  39.720  36.640  1.00  0.00           N
ATOM   3130  HN  PHE A 780      77.390  39.440  36.340  1.00  0.00           H
ATOM   3131  CA  PHE A 780      78.660  38.780  37.750  1.00  0.00           C
ATOM   3132  HA  PHE A 780      79.650  38.370  37.690  1.00  0.00           H
ATOM   3133  CB  PHE A 780      78.490  39.520  39.110  1.00  0.00           C
ATOM   3134  HB1 PHE A 780      77.460  39.610  39.490  1.00  0.00           H
ATOM   3135  HB2 PHE A 780      78.850  40.560  39.000  1.00  0.00           H
ATOM   3136  CG  PHE A 780      79.410  38.850  40.100  1.00  0.00           C
ATOM   3137  CD1 PHE A 780      80.820  39.040  40.050  1.00  0.00           C
ATOM   3138  HD1 PHE A 780      81.210  39.760  39.330  1.00  0.00           H
ATOM   3139  CE1 PHE A 780      81.630  38.430  40.990  1.00  0.00           C
ATOM   3140  HE1 PHE A 780      82.700  38.540  40.980  1.00  0.00           H
ATOM   3141  CZ  PHE A 780      81.040  37.520  41.890  1.00  0.00           C
ATOM   3142  HZ  PHE A 780      81.630  37.030  42.660  1.00  0.00           H
ATOM   3143  CD2 PHE A 780      78.820  38.000  41.040  1.00  0.00           C
ATOM   3144  HD2 PHE A 780      77.760  37.740  41.040  1.00  0.00           H
ATOM   3145  CE2 PHE A 780      79.650  37.410  41.960  1.00  0.00           C
ATOM   3146  HE2 PHE A 780      79.170  36.790  42.700  1.00  0.00           H
ATOM   3147  C   PHE A 780      77.600  37.660  37.600  1.00  0.00           C
ATOM   3148  O   PHE A 780      76.550  37.920  37.160  1.00  0.00           O
ATOM   3149  N   PRO A 781      77.820  36.360  37.940  1.00  0.00           N
ATOM   3150  CD  PRO A 781      79.200  35.700  38.060  1.00  0.00           C
ATOM   3151  HD1 PRO A 781      79.750  36.270  38.850  1.00  0.00           H
ATOM   3152  HD2 PRO A 781      79.710  35.810  37.080  1.00  0.00           H
ATOM   3153  CA  PRO A 781      76.810  35.360  37.990  1.00  0.00           C
ATOM   3154  HA  PRO A 781      76.640  34.960  37.000  1.00  0.00           H
ATOM   3155  CB  PRO A 781      77.460  34.200  38.880  1.00  0.00           C
ATOM   3156  HB1 PRO A 781      77.010  33.190  38.780  1.00  0.00           H
ATOM   3157  HB2 PRO A 781      77.400  34.430  39.970  1.00  0.00           H
ATOM   3158  CG  PRO A 781      78.970  34.210  38.490  1.00  0.00           C
ATOM   3159  HG1 PRO A 781      79.670  33.880  39.290  1.00  0.00           H
ATOM   3160  HG2 PRO A 781      79.090  33.590  37.570  1.00  0.00           H
ATOM   3161  C   PRO A 781      75.430  35.810  38.580  1.00  0.00           C
ATOM   3162  O   PRO A 781      75.320  36.040  39.740  1.00  0.00           O
ATOM   3163  N   THR A 782      74.430  35.790  37.710  1.00  0.00           N
ATOM   3164  HN  THR A 782      74.410  35.330  36.820  1.00  0.00           H
ATOM   3165  CA  THR A 782      73.140  36.380  38.030  1.00  0.00           C
ATOM   3166  HA  THR A 782      73.360  37.420  38.160  1.00  0.00           H
ATOM   3167  CB  THR A 782      72.270  36.320  36.790  1.00  0.00           C
ATOM   3168  HB  THR A 782      71.280  36.750  37.010  1.00  0.00           H
ATOM   3169  OG1 THR A 782      72.010  35.020  36.240  1.00  0.00           O
ATOM   3170  HG1 THR A 782      71.060  35.070  36.150  1.00  0.00           H
ATOM   3171  CG2 THR A 782      72.900  37.120  35.610  1.00  0.00           C
ATOM   3172 HG21 THR A 782      73.160  38.150  35.970  1.00  0.00           H
ATOM   3173 HG22 THR A 782      72.140  37.190  34.810  1.00  0.00           H
ATOM   3174 HG23 THR A 782      73.810  36.670  35.190  1.00  0.00           H
ATOM   3175  C   THR A 782      72.310  35.820  39.140  1.00  0.00           C
ATOM   3176  O   THR A 782      71.670  36.520  39.930  1.00  0.00           O
ATOM   3177  N   LYS A 783      72.220  34.480  39.300  1.00  0.00           N
ATOM   3178  HN  LYS A 783      72.800  33.940  38.680  1.00  0.00           H
ATOM   3179  CA  LYS A 783      71.380  33.830  40.280  1.00  0.00           C
ATOM   3180  HA  LYS A 783      70.410  34.310  40.290  1.00  0.00           H
ATOM   3181  CB  LYS A 783      71.150  32.300  40.120  1.00  0.00           C
ATOM   3182  HB1 LYS A 783      70.450  31.980  40.920  1.00  0.00           H
ATOM   3183  HB2 LYS A 783      72.130  31.770  40.160  1.00  0.00           H
ATOM   3184  CG  LYS A 783      70.560  32.110  38.730  1.00  0.00           C
ATOM   3185  HG1 LYS A 783      70.810  32.890  37.970  1.00  0.00           H
ATOM   3186  HG2 LYS A 783      69.460  32.210  38.850  1.00  0.00           H
ATOM   3187  CD  LYS A 783      70.950  30.720  38.150  1.00  0.00           C
ATOM   3188  HD1 LYS A 783      70.590  29.920  38.840  1.00  0.00           H
ATOM   3189  HD2 LYS A 783      72.060  30.660  38.110  1.00  0.00           H
ATOM   3190  CE  LYS A 783      70.460  30.450  36.790  1.00  0.00           C
ATOM   3191  HE1 LYS A 783      70.910  31.130  36.030  1.00  0.00           H
ATOM   3192  HE2 LYS A 783      69.360  30.600  36.780  1.00  0.00           H
ATOM   3193  NZ  LYS A 783      70.730  29.010  36.360  1.00  0.00           N
ATOM   3194  HZ1 LYS A 783      70.020  28.690  35.670  1.00  0.00           H
ATOM   3195  HZ2 LYS A 783      70.710  28.310  37.120  1.00  0.00           H
ATOM   3196  HZ3 LYS A 783      71.640  28.960  35.860  1.00  0.00           H
ATOM   3197  C   LYS A 783      71.940  34.040  41.680  1.00  0.00           C
ATOM   3198  O   LYS A 783      71.240  34.300  42.670  1.00  0.00           O
ATOM   3199  N   VAL A 784      73.290  33.990  41.750  1.00  0.00           N
ATOM   3200  HN  VAL A 784      73.800  33.820  40.920  1.00  0.00           H
ATOM   3201  CA  VAL A 784      74.000  34.330  42.950  1.00  0.00           C
ATOM   3202  HA  VAL A 784      73.610  33.600  43.640  1.00  0.00           H
ATOM   3203  CB  VAL A 784      75.500  34.260  42.840  1.00  0.00           C
ATOM   3204  HB  VAL A 784      75.770  34.910  41.980  1.00  0.00           H
ATOM   3205  CG1 VAL A 784      76.170  34.640  44.210  1.00  0.00           C
ATOM   3206 HG11 VAL A 784      77.270  34.550  44.120  1.00  0.00           H
ATOM   3207 HG12 VAL A 784      75.770  33.960  44.980  1.00  0.00           H
ATOM   3208 HG13 VAL A 784      75.940  35.700  44.480  1.00  0.00           H
ATOM   3209  CG2 VAL A 784      75.990  32.780  42.610  1.00  0.00           C
ATOM   3210 HG21 VAL A 784      75.620  32.400  41.640  1.00  0.00           H
ATOM   3211 HG22 VAL A 784      75.500  32.100  43.350  1.00  0.00           H
ATOM   3212 HG23 VAL A 784      77.100  32.770  42.590  1.00  0.00           H
ATOM   3213  C   VAL A 784      73.590  35.700  43.410  1.00  0.00           C
ATOM   3214  O   VAL A 784      72.940  35.770  44.500  1.00  0.00           O
ATOM   3215  N   ARG A 785      73.780  36.760  42.670  1.00  0.00           N
ATOM   3216  HN  ARG A 785      74.310  36.730  41.820  1.00  0.00           H
ATOM   3217  CA  ARG A 785      73.480  38.180  42.970  1.00  0.00           C
ATOM   3218  HA  ARG A 785      73.930  38.460  43.910  1.00  0.00           H
ATOM   3219  CB  ARG A 785      74.180  39.200  42.060  1.00  0.00           C
ATOM   3220  HB1 ARG A 785      75.250  38.910  42.010  1.00  0.00           H
ATOM   3221  HB2 ARG A 785      74.120  40.180  42.580  1.00  0.00           H
ATOM   3222  CG  ARG A 785      73.670  39.230  40.590  1.00  0.00           C
ATOM   3223  HG1 ARG A 785      72.580  39.440  40.630  1.00  0.00           H
ATOM   3224  HG2 ARG A 785      73.710  38.180  40.240  1.00  0.00           H
ATOM   3225  CD  ARG A 785      74.320  40.160  39.540  1.00  0.00           C
ATOM   3226  HD1 ARG A 785      73.530  40.440  38.820  1.00  0.00           H
ATOM   3227  HD2 ARG A 785      75.160  39.640  39.020  1.00  0.00           H
ATOM   3228  NE  ARG A 785      74.890  41.430  40.170  1.00  0.00           N
ATOM   3229  HE  ARG A 785      74.650  41.700  41.110  1.00  0.00           H
ATOM   3230  CZ  ARG A 785      75.880  42.160  39.580  1.00  0.00           C
ATOM   3231  NH1 ARG A 785      76.360  41.860  38.400  1.00  0.00           N
ATOM   3232 HH11 ARG A 785      77.080  42.460  38.050  1.00  0.00           H
ATOM   3233 HH12 ARG A 785      75.670  41.620  37.710  1.00  0.00           H
ATOM   3234  NH2 ARG A 785      76.390  43.190  40.220  1.00  0.00           N
ATOM   3235 HH21 ARG A 785      77.190  43.740  39.960  1.00  0.00           H
ATOM   3236 HH22 ARG A 785      75.720  43.510  40.870  1.00  0.00           H
ATOM   3237  C   ARG A 785      71.950  38.460  43.220  1.00  0.00           C
ATOM   3238  O   ARG A 785      71.630  38.970  44.270  1.00  0.00           O
ATOM   3239  N   SER A 786      71.010  37.960  42.410  1.00  0.00           N
ATOM   3240  HN  SER A 786      71.230  37.530  41.530  1.00  0.00           H
ATOM   3241  CA  SER A 786      69.600  37.690  42.640  1.00  0.00           C
ATOM   3242  HA  SER A 786      69.230  38.700  42.740  1.00  0.00           H
ATOM   3243  CB  SER A 786      68.890  36.910  41.590  1.00  0.00           C
ATOM   3244  HB1 SER A 786      69.540  36.050  41.330  1.00  0.00           H
ATOM   3245  HB2 SER A 786      68.760  37.580  40.710  1.00  0.00           H
ATOM   3246  OG  SER A 786      67.560  36.390  41.820  1.00  0.00           O
ATOM   3247  HG1 SER A 786      66.980  37.140  41.940  1.00  0.00           H
ATOM   3248  C   SER A 786      69.210  37.100  43.940  1.00  0.00           C
ATOM   3249  O   SER A 786      68.450  37.670  44.700  1.00  0.00           O
ATOM   3250  N   THR A 787      69.650  35.880  44.200  1.00  0.00           N
ATOM   3251  HN  THR A 787      70.170  35.460  43.460  1.00  0.00           H
ATOM   3252  CA  THR A 787      69.340  35.210  45.490  1.00  0.00           C
ATOM   3253  HA  THR A 787      68.270  35.070  45.430  1.00  0.00           H
ATOM   3254  CB  THR A 787      70.060  33.850  45.540  1.00  0.00           C
ATOM   3255  HB  THR A 787      71.150  34.070  45.570  1.00  0.00           H
ATOM   3256  OG1 THR A 787      69.620  33.090  44.400  1.00  0.00           O
ATOM   3257  HG1 THR A 787      70.040  33.510  43.660  1.00  0.00           H
ATOM   3258  CG2 THR A 787      69.560  33.090  46.790  1.00  0.00           C
ATOM   3259 HG21 THR A 787      68.460  33.150  46.940  1.00  0.00           H
ATOM   3260 HG22 THR A 787      70.120  33.370  47.710  1.00  0.00           H
ATOM   3261 HG23 THR A 787      69.870  32.040  46.600  1.00  0.00           H
ATOM   3262  C   THR A 787      69.780  36.000  46.760  1.00  0.00           C
ATOM   3263  O   THR A 787      69.080  36.020  47.730  1.00  0.00           O
ATOM   3264  N   ILE A 788      70.930  36.690  46.670  1.00  0.00           N
ATOM   3265  HN  ILE A 788      71.450  36.530  45.840  1.00  0.00           H
ATOM   3266  CA  ILE A 788      71.300  37.680  47.680  1.00  0.00           C
ATOM   3267  HA  ILE A 788      71.130  37.190  48.630  1.00  0.00           H
ATOM   3268  CB  ILE A 788      72.770  38.100  47.570  1.00  0.00           C
ATOM   3269  HB  ILE A 788      73.020  38.740  46.690  1.00  0.00           H
ATOM   3270  CG2 ILE A 788      73.090  39.040  48.830  1.00  0.00           C
ATOM   3271 HG21 ILE A 788      72.600  38.700  49.770  1.00  0.00           H
ATOM   3272 HG22 ILE A 788      72.720  40.070  48.630  1.00  0.00           H
ATOM   3273 HG23 ILE A 788      74.170  39.210  48.990  1.00  0.00           H
ATOM   3274  CG1 ILE A 788      73.720  36.860  47.630  1.00  0.00           C
ATOM   3275 HG11 ILE A 788      73.100  35.970  47.340  1.00  0.00           H
ATOM   3276 HG12 ILE A 788      74.080  36.660  48.660  1.00  0.00           H
ATOM   3277  CD  ILE A 788      75.050  37.030  46.850  1.00  0.00           C
ATOM   3278  HD1 ILE A 788      75.570  37.910  47.290  1.00  0.00           H
ATOM   3279  HD2 ILE A 788      74.970  37.040  45.740  1.00  0.00           H
ATOM   3280  HD3 ILE A 788      75.680  36.180  47.150  1.00  0.00           H
ATOM   3281  C   ILE A 788      70.360  38.820  47.740  1.00  0.00           C
ATOM   3282  O   ILE A 788      69.710  39.030  48.770  1.00  0.00           O
ATOM   3283  N   SER A 789      70.050  39.540  46.600  1.00  0.00           N
ATOM   3284  HN  SER A 789      70.460  39.290  45.730  1.00  0.00           H
ATOM   3285  CA  SER A 789      69.130  40.690  46.590  1.00  0.00           C
ATOM   3286  HA  SER A 789      69.470  41.490  47.220  1.00  0.00           H
ATOM   3287  CB  SER A 789      69.020  41.230  45.170  1.00  0.00           C
ATOM   3288  HB1 SER A 789      68.340  42.110  45.160  1.00  0.00           H
ATOM   3289  HB2 SER A 789      68.740  40.340  44.550  1.00  0.00           H
ATOM   3290  OG  SER A 789      70.260  41.760  44.720  1.00  0.00           O
ATOM   3291  HG1 SER A 789      70.650  42.030  45.560  1.00  0.00           H
ATOM   3292  C   SER A 789      67.760  40.300  47.140  1.00  0.00           C
ATOM   3293  O   SER A 789      67.120  41.020  47.940  1.00  0.00           O
ATOM   3294  N   ASP A 790      67.180  39.140  46.720  1.00  0.00           N
ATOM   3295  HN  ASP A 790      67.660  38.500  46.120  1.00  0.00           H
ATOM   3296  CA  ASP A 790      65.960  38.630  47.290  1.00  0.00           C
ATOM   3297  HA  ASP A 790      65.240  39.440  47.270  1.00  0.00           H
ATOM   3298  CB  ASP A 790      65.680  37.330  46.500  1.00  0.00           C
ATOM   3299  HB1 ASP A 790      64.770  36.810  46.890  1.00  0.00           H
ATOM   3300  HB2 ASP A 790      66.580  36.680  46.550  1.00  0.00           H
ATOM   3301  CG  ASP A 790      65.310  37.510  45.090  1.00  0.00           C
ATOM   3302  OD1 ASP A 790      64.990  38.610  44.600  1.00  0.00           O
ATOM   3303  OD2 ASP A 790      65.110  36.410  44.500  1.00  0.00           O
ATOM   3304  C   ASP A 790      65.930  38.400  48.820  1.00  0.00           C
ATOM   3305  O   ASP A 790      65.090  38.880  49.580  1.00  0.00           O
ATOM   3306  N   PHE A 791      66.980  37.740  49.330  1.00  0.00           N
ATOM   3307  HN  PHE A 791      67.720  37.310  48.820  1.00  0.00           H
ATOM   3308  CA  PHE A 791      67.090  37.350  50.760  1.00  0.00           C
ATOM   3309  HA  PHE A 791      66.080  37.390  51.140  1.00  0.00           H
ATOM   3310  CB  PHE A 791      67.760  35.900  50.990  1.00  0.00           C
ATOM   3311  HB1 PHE A 791      68.010  35.610  52.030  1.00  0.00           H
ATOM   3312  HB2 PHE A 791      68.730  35.900  50.440  1.00  0.00           H
ATOM   3313  CG  PHE A 791      66.940  34.820  50.390  1.00  0.00           C
ATOM   3314  CD1 PHE A 791      67.580  33.660  49.860  1.00  0.00           C
ATOM   3315  HD1 PHE A 791      68.650  33.520  49.980  1.00  0.00           H
ATOM   3316  CE1 PHE A 791      66.790  32.720  49.130  1.00  0.00           C
ATOM   3317  HE1 PHE A 791      67.290  31.860  48.700  1.00  0.00           H
ATOM   3318  CZ  PHE A 791      65.390  32.910  49.010  1.00  0.00           C
ATOM   3319  HZ  PHE A 791      64.770  32.170  48.530  1.00  0.00           H
ATOM   3320  CD2 PHE A 791      65.490  34.870  50.380  1.00  0.00           C
ATOM   3321  HD2 PHE A 791      65.040  35.760  50.800  1.00  0.00           H
ATOM   3322  CE2 PHE A 791      64.740  33.930  49.680  1.00  0.00           C
ATOM   3323  HE2 PHE A 791      63.660  33.910  49.670  1.00  0.00           H
ATOM   3324  C   PHE A 791      67.740  38.450  51.660  1.00  0.00           C
ATOM   3325  O   PHE A 791      67.910  38.170  52.800  1.00  0.00           O
ATOM   3326  N   ALA A 792      67.980  39.610  51.120  1.00  0.00           N
ATOM   3327  HN  ALA A 792      67.880  39.780  50.150  1.00  0.00           H
ATOM   3328  CA  ALA A 792      68.510  40.790  51.860  1.00  0.00           C
ATOM   3329  HA  ALA A 792      69.550  40.620  52.140  1.00  0.00           H
ATOM   3330  CB  ALA A 792      68.460  41.990  51.030  1.00  0.00           C
ATOM   3331  HB1 ALA A 792      67.410  42.320  50.890  1.00  0.00           H
ATOM   3332  HB2 ALA A 792      68.880  41.750  50.020  1.00  0.00           H
ATOM   3333  HB3 ALA A 792      68.990  42.840  51.510  1.00  0.00           H
ATOM   3334  C   ALA A 792      67.890  41.140  53.160  1.00  0.00           C
ATOM   3335  O   ALA A 792      68.640  41.320  54.120  1.00  0.00           O
ATOM   3336  N   VAL A 793      66.560  41.190  53.320  1.00  0.00           N
ATOM   3337  HN  VAL A 793      65.930  41.160  52.540  1.00  0.00           H
ATOM   3338  CA  VAL A 793      65.960  41.630  54.600  1.00  0.00           C
ATOM   3339  HA  VAL A 793      66.590  42.330  55.130  1.00  0.00           H
ATOM   3340  CB  VAL A 793      64.520  42.170  54.620  1.00  0.00           C
ATOM   3341  HB  VAL A 793      63.800  41.530  54.060  1.00  0.00           H
ATOM   3342  CG1 VAL A 793      64.030  42.320  56.090  1.00  0.00           C
ATOM   3343 HG11 VAL A 793      64.790  42.910  56.640  1.00  0.00           H
ATOM   3344 HG12 VAL A 793      63.850  41.320  56.550  1.00  0.00           H
ATOM   3345 HG13 VAL A 793      63.130  42.950  56.150  1.00  0.00           H
ATOM   3346  CG2 VAL A 793      64.610  43.580  53.950  1.00  0.00           C
ATOM   3347 HG21 VAL A 793      65.100  44.270  54.670  1.00  0.00           H
ATOM   3348 HG22 VAL A 793      63.610  43.960  53.670  1.00  0.00           H
ATOM   3349 HG23 VAL A 793      65.330  43.590  53.110  1.00  0.00           H
ATOM   3350  C   VAL A 793      66.120  40.400  55.600  1.00  0.00           C
ATOM   3351  O   VAL A 793      66.560  40.530  56.740  1.00  0.00           O
ATOM   3352  N   PHE A 794      65.790  39.170  55.130  1.00  0.00           N
ATOM   3353  HN  PHE A 794      65.450  39.040  54.200  1.00  0.00           H
ATOM   3354  CA  PHE A 794      66.070  37.990  55.900  1.00  0.00           C
ATOM   3355  HA  PHE A 794      65.580  37.970  56.860  1.00  0.00           H
ATOM   3356  CB  PHE A 794      65.590  36.800  55.050  1.00  0.00           C
ATOM   3357  HB1 PHE A 794      66.200  36.810  54.120  1.00  0.00           H
ATOM   3358  HB2 PHE A 794      64.510  36.830  54.820  1.00  0.00           H
ATOM   3359  CG  PHE A 794      65.810  35.420  55.730  1.00  0.00           C
ATOM   3360  CD1 PHE A 794      66.680  34.520  55.110  1.00  0.00           C
ATOM   3361  HD1 PHE A 794      67.340  34.870  54.330  1.00  0.00           H
ATOM   3362  CE1 PHE A 794      66.900  33.250  55.500  1.00  0.00           C
ATOM   3363  HE1 PHE A 794      67.520  32.580  54.930  1.00  0.00           H
ATOM   3364  CZ  PHE A 794      66.040  32.740  56.520  1.00  0.00           C
ATOM   3365  HZ  PHE A 794      66.120  31.680  56.710  1.00  0.00           H
ATOM   3366  CD2 PHE A 794      64.950  34.890  56.720  1.00  0.00           C
ATOM   3367  HD2 PHE A 794      64.110  35.460  57.080  1.00  0.00           H
ATOM   3368  CE2 PHE A 794      65.060  33.580  57.050  1.00  0.00           C
ATOM   3369  HE2 PHE A 794      64.410  33.150  57.800  1.00  0.00           H
ATOM   3370  C   PHE A 794      67.480  37.690  56.320  1.00  0.00           C
ATOM   3371  O   PHE A 794      67.690  37.600  57.520  1.00  0.00           O
ATOM   3372  N   LEU A 795      68.540  37.890  55.450  1.00  0.00           N
ATOM   3373  HN  LEU A 795      68.250  38.210  54.550  1.00  0.00           H
ATOM   3374  CA  LEU A 795      69.940  37.790  55.720  1.00  0.00           C
ATOM   3375  HA  LEU A 795      70.010  36.870  56.300  1.00  0.00           H
ATOM   3376  CB  LEU A 795      70.760  37.840  54.410  1.00  0.00           C
ATOM   3377  HB1 LEU A 795      71.820  38.120  54.580  1.00  0.00           H
ATOM   3378  HB2 LEU A 795      70.400  38.710  53.820  1.00  0.00           H
ATOM   3379  CG  LEU A 795      70.570  36.630  53.500  1.00  0.00           C
ATOM   3380  HG  LEU A 795      69.490  36.390  53.420  1.00  0.00           H
ATOM   3381  CD1 LEU A 795      71.120  36.980  52.030  1.00  0.00           C
ATOM   3382 HD11 LEU A 795      71.120  36.030  51.430  1.00  0.00           H
ATOM   3383 HD12 LEU A 795      72.190  37.260  52.100  1.00  0.00           H
ATOM   3384 HD13 LEU A 795      70.540  37.710  51.430  1.00  0.00           H
ATOM   3385  CD2 LEU A 795      71.180  35.270  54.030  1.00  0.00           C
ATOM   3386 HD21 LEU A 795      71.000  34.400  53.360  1.00  0.00           H
ATOM   3387 HD22 LEU A 795      70.760  35.040  55.030  1.00  0.00           H
ATOM   3388 HD23 LEU A 795      72.260  35.520  54.130  1.00  0.00           H
ATOM   3389  C   LEU A 795      70.220  38.900  56.760  1.00  0.00           C
ATOM   3390  O   LEU A 795      70.850  38.520  57.770  1.00  0.00           O
ATOM   3391  N   THR A 796      69.700  40.130  56.610  1.00  0.00           N
ATOM   3392  HN  THR A 796      69.180  40.310  55.780  1.00  0.00           H
ATOM   3393  CA  THR A 796      69.880  41.200  57.570  1.00  0.00           C
ATOM   3394  HA  THR A 796      70.950  41.310  57.660  1.00  0.00           H
ATOM   3395  CB  THR A 796      69.390  42.530  57.000  1.00  0.00           C
ATOM   3396  HB  THR A 796      68.280  42.580  56.950  1.00  0.00           H
ATOM   3397  OG1 THR A 796      69.980  42.820  55.720  1.00  0.00           O
ATOM   3398  HG1 THR A 796      69.660  42.140  55.120  1.00  0.00           H
ATOM   3399  CG2 THR A 796      69.840  43.790  57.890  1.00  0.00           C
ATOM   3400 HG21 THR A 796      69.690  44.770  57.380  1.00  0.00           H
ATOM   3401 HG22 THR A 796      70.940  43.700  58.000  1.00  0.00           H
ATOM   3402 HG23 THR A 796      69.380  43.800  58.900  1.00  0.00           H
ATOM   3403  C   THR A 796      69.290  40.810  58.980  1.00  0.00           C
ATOM   3404  O   THR A 796      69.980  40.980  60.000  1.00  0.00           O
ATOM   3405  N   ILE A 797      68.030  40.340  59.030  1.00  0.00           N
ATOM   3406  HN  ILE A 797      67.510  40.220  58.190  1.00  0.00           H
ATOM   3407  CA  ILE A 797      67.420  39.900  60.220  1.00  0.00           C
ATOM   3408  HA  ILE A 797      67.370  40.690  60.970  1.00  0.00           H
ATOM   3409  CB  ILE A 797      65.920  39.500  60.110  1.00  0.00           C
ATOM   3410  HB  ILE A 797      65.820  38.800  59.270  1.00  0.00           H
ATOM   3411  CG2 ILE A 797      65.450  38.910  61.460  1.00  0.00           C
ATOM   3412 HG21 ILE A 797      65.820  39.630  62.230  1.00  0.00           H
ATOM   3413 HG22 ILE A 797      65.830  37.880  61.530  1.00  0.00           H
ATOM   3414 HG23 ILE A 797      64.340  38.920  61.450  1.00  0.00           H
ATOM   3415  CG1 ILE A 797      65.070  40.760  59.610  1.00  0.00           C
ATOM   3416 HG11 ILE A 797      64.270  40.400  58.920  1.00  0.00           H
ATOM   3417 HG12 ILE A 797      65.690  41.380  58.940  1.00  0.00           H
ATOM   3418  CD  ILE A 797      64.490  41.680  60.700  1.00  0.00           C
ATOM   3419  HD1 ILE A 797      63.920  41.160  61.510  1.00  0.00           H
ATOM   3420  HD2 ILE A 797      63.860  42.460  60.250  1.00  0.00           H
ATOM   3421  HD3 ILE A 797      65.350  42.160  61.230  1.00  0.00           H
ATOM   3422  C   ILE A 797      68.190  38.800  60.880  1.00  0.00           C
ATOM   3423  O   ILE A 797      68.620  38.870  62.070  1.00  0.00           O
ATOM   3424  N   VAL A 798      68.610  37.680  60.200  1.00  0.00           N
ATOM   3425  HN  VAL A 798      68.450  37.760  59.220  1.00  0.00           H
ATOM   3426  CA  VAL A 798      69.390  36.590  60.820  1.00  0.00           C
ATOM   3427  HA  VAL A 798      68.860  36.200  61.670  1.00  0.00           H
ATOM   3428  CB  VAL A 798      69.790  35.400  59.820  1.00  0.00           C
ATOM   3429  HB  VAL A 798      70.370  35.820  58.980  1.00  0.00           H
ATOM   3430  CG1 VAL A 798      70.760  34.490  60.510  1.00  0.00           C
ATOM   3431 HG11 VAL A 798      71.680  35.050  60.730  1.00  0.00           H
ATOM   3432 HG12 VAL A 798      70.940  33.670  59.780  1.00  0.00           H
ATOM   3433 HG13 VAL A 798      70.220  34.120  61.410  1.00  0.00           H
ATOM   3434  CG2 VAL A 798      68.490  34.720  59.390  1.00  0.00           C
ATOM   3435 HG21 VAL A 798      67.970  35.550  58.850  1.00  0.00           H
ATOM   3436 HG22 VAL A 798      67.850  34.300  60.180  1.00  0.00           H
ATOM   3437 HG23 VAL A 798      68.730  33.840  58.760  1.00  0.00           H
ATOM   3438  C   VAL A 798      70.690  37.200  61.460  1.00  0.00           C
ATOM   3439  O   VAL A 798      71.020  36.770  62.600  1.00  0.00           O
ATOM   3440  N   ILE A 799      71.450  38.150  60.810  1.00  0.00           N
ATOM   3441  HN  ILE A 799      71.210  38.590  59.950  1.00  0.00           H
ATOM   3442  CA  ILE A 799      72.680  38.710  61.330  1.00  0.00           C
ATOM   3443  HA  ILE A 799      73.240  37.990  61.890  1.00  0.00           H
ATOM   3444  CB  ILE A 799      73.560  39.190  60.160  1.00  0.00           C
ATOM   3445  HB  ILE A 799      72.920  39.840  59.520  1.00  0.00           H
ATOM   3446  CG2 ILE A 799      74.840  40.140  60.550  1.00  0.00           C
ATOM   3447 HG21 ILE A 799      75.390  40.300  59.600  1.00  0.00           H
ATOM   3448 HG22 ILE A 799      75.420  39.690  61.380  1.00  0.00           H
ATOM   3449 HG23 ILE A 799      74.580  41.090  61.060  1.00  0.00           H
ATOM   3450  CG1 ILE A 799      74.010  38.000  59.360  1.00  0.00           C
ATOM   3451 HG11 ILE A 799      74.360  38.310  58.350  1.00  0.00           H
ATOM   3452 HG12 ILE A 799      73.190  37.300  59.110  1.00  0.00           H
ATOM   3453  CD  ILE A 799      75.220  37.230  59.880  1.00  0.00           C
ATOM   3454  HD1 ILE A 799      76.100  37.910  59.880  1.00  0.00           H
ATOM   3455  HD2 ILE A 799      75.450  36.330  59.280  1.00  0.00           H
ATOM   3456  HD3 ILE A 799      75.000  36.990  60.950  1.00  0.00           H
ATOM   3457  C   ILE A 799      72.450  39.690  62.450  1.00  0.00           C
ATOM   3458  O   ILE A 799      73.040  39.610  63.550  1.00  0.00           O
ATOM   3459  N   MET A 800      71.490  40.620  62.370  1.00  0.00           N
ATOM   3460  HN  MET A 800      70.830  40.650  61.620  1.00  0.00           H
ATOM   3461  CA  MET A 800      71.400  41.680  63.330  1.00  0.00           C
ATOM   3462  HA  MET A 800      72.320  42.050  63.790  1.00  0.00           H
ATOM   3463  CB  MET A 800      70.720  42.880  62.740  1.00  0.00           C
ATOM   3464  HB1 MET A 800      70.880  43.600  63.570  1.00  0.00           H
ATOM   3465  HB2 MET A 800      69.660  42.690  62.460  1.00  0.00           H
ATOM   3466  CG  MET A 800      71.440  43.540  61.490  1.00  0.00           C
ATOM   3467  HG1 MET A 800      71.010  44.540  61.280  1.00  0.00           H
ATOM   3468  HG2 MET A 800      71.090  42.940  60.630  1.00  0.00           H
ATOM   3469  SD  MET A 800      73.290  43.550  61.550  1.00  0.00           S
ATOM   3470  CE  MET A 800      73.240  44.070  59.780  1.00  0.00           C
ATOM   3471  HE1 MET A 800      74.210  44.510  59.440  1.00  0.00           H
ATOM   3472  HE2 MET A 800      72.390  44.780  59.720  1.00  0.00           H
ATOM   3473  HE3 MET A 800      72.950  43.180  59.190  1.00  0.00           H
ATOM   3474  C   MET A 800      70.570  41.230  64.600  1.00  0.00           C
ATOM   3475  O   MET A 800      70.630  41.820  65.670  1.00  0.00           O
ATOM   3476  N   VAL A 801      69.780  40.210  64.440  1.00  0.00           N
ATOM   3477  HN  VAL A 801      69.530  39.750  63.590  1.00  0.00           H
ATOM   3478  CA  VAL A 801      69.420  39.420  65.660  1.00  0.00           C
ATOM   3479  HA  VAL A 801      69.030  40.050  66.440  1.00  0.00           H
ATOM   3480  CB  VAL A 801      68.450  38.260  65.260  1.00  0.00           C
ATOM   3481  HB  VAL A 801      68.730  37.900  64.240  1.00  0.00           H
ATOM   3482  CG1 VAL A 801      68.320  37.030  66.310  1.00  0.00           C
ATOM   3483 HG11 VAL A 801      67.250  36.730  66.300  1.00  0.00           H
ATOM   3484 HG12 VAL A 801      68.530  37.320  67.360  1.00  0.00           H
ATOM   3485 HG13 VAL A 801      68.990  36.170  66.070  1.00  0.00           H
ATOM   3486  CG2 VAL A 801      67.050  38.920  65.170  1.00  0.00           C
ATOM   3487 HG21 VAL A 801      66.290  38.210  64.760  1.00  0.00           H
ATOM   3488 HG22 VAL A 801      67.020  39.730  64.420  1.00  0.00           H
ATOM   3489 HG23 VAL A 801      66.780  39.230  66.210  1.00  0.00           H
ATOM   3490  C   VAL A 801      70.650  38.690  66.250  1.00  0.00           C
ATOM   3491  O   VAL A 801      70.880  38.770  67.450  1.00  0.00           O
ATOM   3492  N   THR A 802      71.490  38.070  65.440  1.00  0.00           N
ATOM   3493  HN  THR A 802      71.240  37.860  64.500  1.00  0.00           H
ATOM   3494  CA  THR A 802      72.620  37.280  65.870  1.00  0.00           C
ATOM   3495  HA  THR A 802      72.230  36.520  66.540  1.00  0.00           H
ATOM   3496  CB  THR A 802      73.180  36.400  64.750  1.00  0.00           C
ATOM   3497  HB  THR A 802      73.080  36.980  63.810  1.00  0.00           H
ATOM   3498  OG1 THR A 802      72.450  35.220  64.570  1.00  0.00           O
ATOM   3499  HG1 THR A 802      71.810  35.440  63.880  1.00  0.00           H
ATOM   3500  CG2 THR A 802      74.640  35.950  64.890  1.00  0.00           C
ATOM   3501 HG21 THR A 802      75.260  36.870  64.820  1.00  0.00           H
ATOM   3502 HG22 THR A 802      75.000  35.270  64.090  1.00  0.00           H
ATOM   3503 HG23 THR A 802      74.840  35.440  65.860  1.00  0.00           H
ATOM   3504  C   THR A 802      73.670  37.980  66.670  1.00  0.00           C
ATOM   3505  O   THR A 802      74.080  37.570  67.780  1.00  0.00           O
ATOM   3506  N   ILE A 803      74.060  39.130  66.190  1.00  0.00           N
ATOM   3507  HN  ILE A 803      73.600  39.630  65.450  1.00  0.00           H
ATOM   3508  CA  ILE A 803      75.070  39.970  66.780  1.00  0.00           C
ATOM   3509  HA  ILE A 803      76.010  39.430  66.750  1.00  0.00           H
ATOM   3510  CB  ILE A 803      75.450  41.190  65.950  1.00  0.00           C
ATOM   3511  HB  ILE A 803      75.760  40.880  64.930  1.00  0.00           H
ATOM   3512  CG2 ILE A 803      74.270  42.230  65.700  1.00  0.00           C
ATOM   3513 HG21 ILE A 803      73.420  41.630  65.320  1.00  0.00           H
ATOM   3514 HG22 ILE A 803      74.500  42.960  64.890  1.00  0.00           H
ATOM   3515 HG23 ILE A 803      74.030  42.820  66.610  1.00  0.00           H
ATOM   3516  CG1 ILE A 803      76.630  42.020  66.510  1.00  0.00           C
ATOM   3517 HG11 ILE A 803      76.430  42.250  67.580  1.00  0.00           H
ATOM   3518 HG12 ILE A 803      76.680  43.020  66.020  1.00  0.00           H
ATOM   3519  CD  ILE A 803      78.010  41.380  66.340  1.00  0.00           C
ATOM   3520  HD1 ILE A 803      78.100  40.290  66.600  1.00  0.00           H
ATOM   3521  HD2 ILE A 803      78.650  41.800  67.150  1.00  0.00           H
ATOM   3522  HD3 ILE A 803      78.380  41.600  65.320  1.00  0.00           H
ATOM   3523  C   ILE A 803      74.780  40.350  68.180  1.00  0.00           C
ATOM   3524  O   ILE A 803      75.620  40.260  69.120  1.00  0.00           O
ATOM   3525  N   ASP A 804      73.600  40.800  68.420  1.00  0.00           N
ATOM   3526  HN  ASP A 804      72.980  40.830  67.640  1.00  0.00           H
ATOM   3527  CA  ASP A 804      73.110  41.370  69.690  1.00  0.00           C
ATOM   3528  HA  ASP A 804      73.830  42.130  69.960  1.00  0.00           H
ATOM   3529  CB  ASP A 804      71.780  42.110  69.410  1.00  0.00           C
ATOM   3530  HB1 ASP A 804      71.070  41.390  68.970  1.00  0.00           H
ATOM   3531  HB2 ASP A 804      71.890  42.900  68.630  1.00  0.00           H
ATOM   3532  CG  ASP A 804      71.170  42.750  70.650  1.00  0.00           C
ATOM   3533  OD1 ASP A 804      71.570  43.890  71.130  1.00  0.00           O
ATOM   3534  OD2 ASP A 804      70.270  42.090  71.250  1.00  0.00           O
ATOM   3535  C   ASP A 804      73.100  40.310  70.870  1.00  0.00           C
ATOM   3536  O   ASP A 804      73.550  40.610  71.980  1.00  0.00           O
ATOM   3537  N   TYR A 805      72.700  39.080  70.490  1.00  0.00           N
ATOM   3538  HN  TYR A 805      72.360  38.860  69.580  1.00  0.00           H
ATOM   3539  CA  TYR A 805      72.600  37.910  71.300  1.00  0.00           C
ATOM   3540  HA  TYR A 805      71.970  38.130  72.140  1.00  0.00           H
ATOM   3541  CB  TYR A 805      71.950  36.710  70.500  1.00  0.00           C
ATOM   3542  HB1 TYR A 805      72.440  36.430  69.530  1.00  0.00           H
ATOM   3543  HB2 TYR A 805      71.000  37.200  70.200  1.00  0.00           H
ATOM   3544  CG  TYR A 805      71.770  35.440  71.320  1.00  0.00           C
ATOM   3545  CD1 TYR A 805      72.880  34.560  71.520  1.00  0.00           C
ATOM   3546  HD1 TYR A 805      73.790  34.720  70.980  1.00  0.00           H
ATOM   3547  CE1 TYR A 805      72.840  33.460  72.380  1.00  0.00           C
ATOM   3548  HE1 TYR A 805      73.750  32.930  72.600  1.00  0.00           H
ATOM   3549  CZ  TYR A 805      71.700  33.170  73.050  1.00  0.00           C
ATOM   3550  OH  TYR A 805      71.730  32.110  73.880  1.00  0.00           O
ATOM   3551  HH  TYR A 805      72.580  32.060  74.330  1.00  0.00           H
ATOM   3552  CD2 TYR A 805      70.550  35.010  71.970  1.00  0.00           C
ATOM   3553  HD2 TYR A 805      69.700  35.670  71.890  1.00  0.00           H
ATOM   3554  CE2 TYR A 805      70.520  33.900  72.870  1.00  0.00           C
ATOM   3555  HE2 TYR A 805      69.640  33.590  73.420  1.00  0.00           H
ATOM   3556  C   TYR A 805      74.010  37.440  71.740  1.00  0.00           C
ATOM   3557  O   TYR A 805      74.240  37.270  72.970  1.00  0.00           O
ATOM   3558  N   LEU A 806      74.970  37.320  70.680  1.00  0.00           N
ATOM   3559  HN  LEU A 806      74.740  37.410  69.710  1.00  0.00           H
ATOM   3560  CA  LEU A 806      76.430  37.240  70.860  1.00  0.00           C
ATOM   3561  HA  LEU A 806      76.550  36.350  71.460  1.00  0.00           H
ATOM   3562  CB  LEU A 806      77.210  36.980  69.550  1.00  0.00           C
ATOM   3563  HB1 LEU A 806      78.300  36.800  69.640  1.00  0.00           H
ATOM   3564  HB2 LEU A 806      77.190  37.830  68.830  1.00  0.00           H
ATOM   3565  CG  LEU A 806      76.800  35.730  68.850  1.00  0.00           C
ATOM   3566  HG  LEU A 806      75.700  35.650  68.980  1.00  0.00           H
ATOM   3567  CD1 LEU A 806      77.200  35.740  67.400  1.00  0.00           C
ATOM   3568 HD11 LEU A 806      76.910  34.760  66.950  1.00  0.00           H
ATOM   3569 HD12 LEU A 806      78.280  35.970  67.300  1.00  0.00           H
ATOM   3570 HD13 LEU A 806      76.590  36.520  66.900  1.00  0.00           H
ATOM   3571  CD2 LEU A 806      77.530  34.490  69.410  1.00  0.00           C
ATOM   3572 HD21 LEU A 806      78.630  34.610  69.380  1.00  0.00           H
ATOM   3573 HD22 LEU A 806      77.200  33.550  68.890  1.00  0.00           H
ATOM   3574 HD23 LEU A 806      77.340  34.420  70.500  1.00  0.00           H
ATOM   3575  C   LEU A 806      77.230  38.300  71.550  1.00  0.00           C
ATOM   3576  O   LEU A 806      78.150  37.900  72.280  1.00  0.00           O
ATOM   3577  N   VAL A 807      76.870  39.570  71.430  1.00  0.00           N
ATOM   3578  HN  VAL A 807      76.100  39.870  70.860  1.00  0.00           H
ATOM   3579  CA  VAL A 807      77.690  40.650  72.050  1.00  0.00           C
ATOM   3580  HA  VAL A 807      78.660  40.210  72.210  1.00  0.00           H
ATOM   3581  CB  VAL A 807      77.630  41.860  71.160  1.00  0.00           C
ATOM   3582  HB  VAL A 807      76.580  42.160  70.950  1.00  0.00           H
ATOM   3583  CG1 VAL A 807      78.310  43.070  71.760  1.00  0.00           C
ATOM   3584 HG11 VAL A 807      77.890  43.360  72.750  1.00  0.00           H
ATOM   3585 HG12 VAL A 807      78.150  44.000  71.150  1.00  0.00           H
ATOM   3586 HG13 VAL A 807      79.390  42.830  71.810  1.00  0.00           H
ATOM   3587  CG2 VAL A 807      78.390  41.490  69.880  1.00  0.00           C
ATOM   3588 HG21 VAL A 807      78.300  42.350  69.180  1.00  0.00           H
ATOM   3589 HG22 VAL A 807      78.230  40.490  69.420  1.00  0.00           H
ATOM   3590 HG23 VAL A 807      79.490  41.490  70.040  1.00  0.00           H
ATOM   3591  C   VAL A 807      77.210  41.010  73.410  1.00  0.00           C
ATOM   3592  O   VAL A 807      78.040  41.280  74.280  1.00  0.00           O
ATOM   3593  N   GLY A 808      75.880  40.990  73.620  1.00  0.00           N
ATOM   3594  HN  GLY A 808      75.290  40.750  72.850  1.00  0.00           H
ATOM   3595  CA  GLY A 808      75.130  41.050  74.860  1.00  0.00           C
ATOM   3596  HA1 GLY A 808      75.670  40.510  75.620  1.00  0.00           H
ATOM   3597  HA2 GLY A 808      74.120  40.750  74.640  1.00  0.00           H
ATOM   3598  C   GLY A 808      75.030  42.540  75.320  1.00  0.00           C
ATOM   3599  O   GLY A 808      74.750  42.820  76.490  1.00  0.00           O
ATOM   3600  N   VAL A 809      75.100  43.580  74.460  1.00  0.00           N
ATOM   3601  HN  VAL A 809      75.410  43.360  73.540  1.00  0.00           H
ATOM   3602  CA  VAL A 809      74.660  44.930  74.860  1.00  0.00           C
ATOM   3603  HA  VAL A 809      74.980  45.090  75.880  1.00  0.00           H
ATOM   3604  CB  VAL A 809      75.340  46.040  74.020  1.00  0.00           C
ATOM   3605  HB  VAL A 809      74.880  46.000  73.010  1.00  0.00           H
ATOM   3606  CG1 VAL A 809      75.150  47.350  74.780  1.00  0.00           C
ATOM   3607 HG11 VAL A 809      75.390  47.340  75.860  1.00  0.00           H
ATOM   3608 HG12 VAL A 809      74.080  47.630  74.780  1.00  0.00           H
ATOM   3609 HG13 VAL A 809      75.630  48.210  74.250  1.00  0.00           H
ATOM   3610  CG2 VAL A 809      76.850  45.870  73.870  1.00  0.00           C
ATOM   3611 HG21 VAL A 809      77.410  46.730  74.290  1.00  0.00           H
ATOM   3612 HG22 VAL A 809      77.260  45.550  72.890  1.00  0.00           H
ATOM   3613 HG23 VAL A 809      77.180  44.990  74.490  1.00  0.00           H
ATOM   3614  C   VAL A 809      73.150  45.030  74.710  1.00  0.00           C
ATOM   3615  O   VAL A 809      72.640  44.740  73.640  1.00  0.00           O
ATOM   3616  N   PRO A 810      72.310  45.310  75.720  1.00  0.00           N
ATOM   3617  CD  PRO A 810      72.750  45.490  77.120  1.00  0.00           C
ATOM   3618  HD1 PRO A 810      73.130  46.510  77.310  1.00  0.00           H
ATOM   3619  HD2 PRO A 810      73.530  44.720  77.330  1.00  0.00           H
ATOM   3620  CA  PRO A 810      70.910  44.860  75.640  1.00  0.00           C
ATOM   3621  HA  PRO A 810      70.910  43.980  75.000  1.00  0.00           H
ATOM   3622  CB  PRO A 810      70.500  44.710  77.190  1.00  0.00           C
ATOM   3623  HB1 PRO A 810      70.540  43.630  77.440  1.00  0.00           H
ATOM   3624  HB2 PRO A 810      69.480  45.130  77.370  1.00  0.00           H
ATOM   3625  CG  PRO A 810      71.520  45.450  78.030  1.00  0.00           C
ATOM   3626  HG1 PRO A 810      71.150  46.490  78.160  1.00  0.00           H
ATOM   3627  HG2 PRO A 810      71.670  44.840  78.950  1.00  0.00           H
ATOM   3628  C   PRO A 810      70.060  45.900  74.910  1.00  0.00           C
ATOM   3629  O   PRO A 810      69.320  46.620  75.510  1.00  0.00           O
ATOM   3630  N   SER A 811      70.020  45.850  73.550  1.00  0.00           N
ATOM   3631  HN  SER A 811      70.550  45.230  72.990  1.00  0.00           H
ATOM   3632  CA  SER A 811      69.020  46.640  72.810  1.00  0.00           C
ATOM   3633  HA  SER A 811      69.090  47.700  73.030  1.00  0.00           H
ATOM   3634  CB  SER A 811      69.200  46.450  71.260  1.00  0.00           C
ATOM   3635  HB1 SER A 811      70.180  46.780  70.870  1.00  0.00           H
ATOM   3636  HB2 SER A 811      68.450  47.050  70.700  1.00  0.00           H
ATOM   3637  OG  SER A 811      69.140  45.100  70.780  1.00  0.00           O
ATOM   3638  HG1 SER A 811      70.000  44.690  70.900  1.00  0.00           H
ATOM   3639  C   SER A 811      67.590  46.160  73.180  1.00  0.00           C
ATOM   3640  O   SER A 811      67.450  44.960  73.420  1.00  0.00           O
ATOM   3641  N   PRO A 812      66.590  47.090  73.420  1.00  0.00           N
ATOM   3642  CD  PRO A 812      66.850  48.510  73.820  1.00  0.00           C
ATOM   3643  HD1 PRO A 812      67.230  48.990  72.900  1.00  0.00           H
ATOM   3644  HD2 PRO A 812      67.640  48.570  74.600  1.00  0.00           H
ATOM   3645  CA  PRO A 812      65.210  46.820  73.580  1.00  0.00           C
ATOM   3646  HA  PRO A 812      65.090  46.390  74.560  1.00  0.00           H
ATOM   3647  CB  PRO A 812      64.440  48.140  73.330  1.00  0.00           C
ATOM   3648  HB1 PRO A 812      63.440  48.100  73.820  1.00  0.00           H
ATOM   3649  HB2 PRO A 812      64.470  48.470  72.270  1.00  0.00           H
ATOM   3650  CG  PRO A 812      65.420  49.030  74.090  1.00  0.00           C
ATOM   3651  HG1 PRO A 812      65.260  50.080  73.770  1.00  0.00           H
ATOM   3652  HG2 PRO A 812      65.210  49.060  75.180  1.00  0.00           H
ATOM   3653  C   PRO A 812      64.700  45.690  72.720  1.00  0.00           C
ATOM   3654  O   PRO A 812      65.110  45.500  71.560  1.00  0.00           O
ATOM   3655  N   LYS A 813      63.810  44.900  73.240  1.00  0.00           N
ATOM   3656  HN  LYS A 813      63.500  45.120  74.160  1.00  0.00           H
ATOM   3657  CA  LYS A 813      63.220  43.690  72.580  1.00  0.00           C
ATOM   3658  HA  LYS A 813      63.470  43.660  71.530  1.00  0.00           H
ATOM   3659  CB  LYS A 813      63.600  42.460  73.350  1.00  0.00           C
ATOM   3660  HB1 LYS A 813      63.000  41.650  72.890  1.00  0.00           H
ATOM   3661  HB2 LYS A 813      63.460  42.480  74.450  1.00  0.00           H
ATOM   3662  CG  LYS A 813      65.100  42.140  73.170  1.00  0.00           C
ATOM   3663  HG1 LYS A 813      65.310  41.120  73.570  1.00  0.00           H
ATOM   3664  HG2 LYS A 813      65.780  42.810  73.740  1.00  0.00           H
ATOM   3665  CD  LYS A 813      65.500  42.030  71.700  1.00  0.00           C
ATOM   3666  HD1 LYS A 813      65.430  43.030  71.230  1.00  0.00           H
ATOM   3667  HD2 LYS A 813      64.790  41.310  71.270  1.00  0.00           H
ATOM   3668  CE  LYS A 813      66.940  41.630  71.530  1.00  0.00           C
ATOM   3669  HE1 LYS A 813      67.210  41.700  70.460  1.00  0.00           H
ATOM   3670  HE2 LYS A 813      66.990  40.570  71.850  1.00  0.00           H
ATOM   3671  NZ  LYS A 813      67.870  42.440  72.380  1.00  0.00           N
ATOM   3672  HZ1 LYS A 813      68.770  42.400  71.870  1.00  0.00           H
ATOM   3673  HZ2 LYS A 813      67.960  41.970  73.300  1.00  0.00           H
ATOM   3674  HZ3 LYS A 813      67.680  43.420  72.650  1.00  0.00           H
ATOM   3675  C   LYS A 813      61.700  43.750  72.470  1.00  0.00           C
ATOM   3676  O   LYS A 813      61.110  44.580  73.210  1.00  0.00           O
ATOM   3677  N   LEU A 814      61.020  42.980  71.590  1.00  0.00           N
ATOM   3678  HN  LEU A 814      61.610  42.530  70.920  1.00  0.00           H
ATOM   3679  CA  LEU A 814      59.590  42.790  71.520  1.00  0.00           C
ATOM   3680  HA  LEU A 814      59.110  43.760  71.570  1.00  0.00           H
ATOM   3681  CB  LEU A 814      59.180  42.050  70.220  1.00  0.00           C
ATOM   3682  HB1 LEU A 814      59.610  41.030  70.360  1.00  0.00           H
ATOM   3683  HB2 LEU A 814      59.650  42.580  69.370  1.00  0.00           H
ATOM   3684  CG  LEU A 814      57.760  41.650  69.900  1.00  0.00           C
ATOM   3685  HG  LEU A 814      57.250  41.260  70.810  1.00  0.00           H
ATOM   3686  CD1 LEU A 814      57.040  42.940  69.400  1.00  0.00           C
ATOM   3687 HD11 LEU A 814      57.360  43.780  70.040  1.00  0.00           H
ATOM   3688 HD12 LEU A 814      55.940  42.820  69.470  1.00  0.00           H
ATOM   3689 HD13 LEU A 814      57.390  43.080  68.350  1.00  0.00           H
ATOM   3690  CD2 LEU A 814      57.730  40.460  68.880  1.00  0.00           C
ATOM   3691 HD21 LEU A 814      56.750  39.950  68.770  1.00  0.00           H
ATOM   3692 HD22 LEU A 814      58.480  39.670  69.050  1.00  0.00           H
ATOM   3693 HD23 LEU A 814      58.150  40.770  67.900  1.00  0.00           H
ATOM   3694  C   LEU A 814      59.040  42.000  72.720  1.00  0.00           C
ATOM   3695  O   LEU A 814      59.480  40.860  72.960  1.00  0.00           O
ATOM   3696  N   HSD A 815      58.040  42.510  73.500  1.00  0.00           N
ATOM   3697  HN  HSD A 815      57.640  43.400  73.290  1.00  0.00           H
ATOM   3698  CA  HSD A 815      57.550  41.790  74.680  1.00  0.00           C
ATOM   3699  HA  HSD A 815      58.350  41.170  75.080  1.00  0.00           H
ATOM   3700  CB  HSD A 815      57.400  42.740  75.930  1.00  0.00           C
ATOM   3701  HB1 HSD A 815      56.880  42.180  76.730  1.00  0.00           H
ATOM   3702  HB2 HSD A 815      56.760  43.580  75.580  1.00  0.00           H
ATOM   3703  ND1 HSD A 815      59.910  43.760  75.680  1.00  0.00           N
ATOM   3704  HD1 HSD A 815      59.900  43.790  74.680  1.00  0.00           H
ATOM   3705  CG  HSD A 815      58.800  43.190  76.410  1.00  0.00           C
ATOM   3706  CE1 HSD A 815      60.950  43.770  76.490  1.00  0.00           C
ATOM   3707  HE1 HSD A 815      61.990  43.960  76.240  1.00  0.00           H
ATOM   3708  NE2 HSD A 815      60.680  43.260  77.670  1.00  0.00           N
ATOM   3709  CD2 HSD A 815      59.290  42.930  77.610  1.00  0.00           C
ATOM   3710  HD2 HSD A 815      58.970  42.480  78.530  1.00  0.00           H
ATOM   3711  C   HSD A 815      56.340  40.970  74.390  1.00  0.00           C
ATOM   3712  O   HSD A 815      55.280  41.150  75.000  1.00  0.00           O
ATOM   3713  N   VAL A 816      56.460  39.960  73.480  1.00  0.00           N
ATOM   3714  HN  VAL A 816      57.340  39.780  73.050  1.00  0.00           H
ATOM   3715  CA  VAL A 816      55.410  39.070  73.210  1.00  0.00           C
ATOM   3716  HA  VAL A 816      54.450  39.560  73.120  1.00  0.00           H
ATOM   3717  CB  VAL A 816      55.520  38.310  71.890  1.00  0.00           C
ATOM   3718  HB  VAL A 816      55.020  37.320  71.920  1.00  0.00           H
ATOM   3719  CG1 VAL A 816      54.750  39.150  70.780  1.00  0.00           C
ATOM   3720 HG11 VAL A 816      53.650  38.970  70.770  1.00  0.00           H
ATOM   3721 HG12 VAL A 816      55.250  38.920  69.810  1.00  0.00           H
ATOM   3722 HG13 VAL A 816      54.930  40.230  70.980  1.00  0.00           H
ATOM   3723  CG2 VAL A 816      57.070  38.040  71.650  1.00  0.00           C
ATOM   3724 HG21 VAL A 816      57.120  37.370  70.760  1.00  0.00           H
ATOM   3725 HG22 VAL A 816      57.590  37.670  72.560  1.00  0.00           H
ATOM   3726 HG23 VAL A 816      57.570  39.000  71.390  1.00  0.00           H
ATOM   3727  C   VAL A 816      55.080  38.140  74.400  1.00  0.00           C
ATOM   3728  O   VAL A 816      55.950  37.410  74.890  1.00  0.00           O
ATOM   3729  N   PRO A 817      53.880  37.970  74.890  1.00  0.00           N
ATOM   3730  CD  PRO A 817      52.830  38.990  74.930  1.00  0.00           C
ATOM   3731  HD1 PRO A 817      52.680  39.470  73.920  1.00  0.00           H
ATOM   3732  HD2 PRO A 817      53.200  39.810  75.590  1.00  0.00           H
ATOM   3733  CA  PRO A 817      53.340  36.710  75.430  1.00  0.00           C
ATOM   3734  HA  PRO A 817      53.870  36.640  76.370  1.00  0.00           H
ATOM   3735  CB  PRO A 817      51.830  36.940  75.570  1.00  0.00           C
ATOM   3736  HB1 PRO A 817      51.500  36.350  76.450  1.00  0.00           H
ATOM   3737  HB2 PRO A 817      51.250  36.500  74.730  1.00  0.00           H
ATOM   3738  CG  PRO A 817      51.560  38.480  75.570  1.00  0.00           C
ATOM   3739  HG1 PRO A 817      50.600  38.760  75.100  1.00  0.00           H
ATOM   3740  HG2 PRO A 817      51.320  38.840  76.590  1.00  0.00           H
ATOM   3741  C   PRO A 817      53.690  35.420  74.650  1.00  0.00           C
ATOM   3742  O   PRO A 817      53.650  35.430  73.420  1.00  0.00           O
ATOM   3743  N   GLU A 818      53.870  34.300  75.310  1.00  0.00           N
ATOM   3744  HN  GLU A 818      53.870  34.300  76.310  1.00  0.00           H
ATOM   3745  CA  GLU A 818      53.950  33.010  74.670  1.00  0.00           C
ATOM   3746  HA  GLU A 818      54.350  33.260  73.710  1.00  0.00           H
ATOM   3747  CB  GLU A 818      54.860  31.990  75.410  1.00  0.00           C
ATOM   3748  HB1 GLU A 818      54.760  31.030  74.870  1.00  0.00           H
ATOM   3749  HB2 GLU A 818      54.580  31.900  76.490  1.00  0.00           H
ATOM   3750  CG  GLU A 818      56.350  32.660  75.510  1.00  0.00           C
ATOM   3751  HG1 GLU A 818      56.300  33.690  75.920  1.00  0.00           H
ATOM   3752  HG2 GLU A 818      56.880  32.660  74.530  1.00  0.00           H
ATOM   3753  CD  GLU A 818      57.180  31.820  76.440  1.00  0.00           C
ATOM   3754  OE1 GLU A 818      56.770  30.660  76.710  1.00  0.00           O
ATOM   3755  OE2 GLU A 818      58.340  32.350  76.740  1.00  0.00           O
ATOM   3756  C   GLU A 818      52.540  32.450  74.480  1.00  0.00           C
ATOM   3757  O   GLU A 818      52.280  31.700  73.480  1.00  0.00           O
ATOM   3758  N   LYS A 819      51.570  32.740  75.340  1.00  0.00           N
ATOM   3759  HN  LYS A 819      51.700  33.250  76.180  1.00  0.00           H
ATOM   3760  CA  LYS A 819      50.130  32.410  75.190  1.00  0.00           C
ATOM   3761  HA  LYS A 819      50.160  31.330  75.140  1.00  0.00           H
ATOM   3762  CB  LYS A 819      49.460  32.950  76.510  1.00  0.00           C
ATOM   3763  HB1 LYS A 819      48.370  32.930  76.340  1.00  0.00           H
ATOM   3764  HB2 LYS A 819      49.760  33.990  76.760  1.00  0.00           H
ATOM   3765  CG  LYS A 819      49.550  32.040  77.780  1.00  0.00           C
ATOM   3766  HG1 LYS A 819      49.030  32.450  78.670  1.00  0.00           H
ATOM   3767  HG2 LYS A 819      50.610  31.810  78.000  1.00  0.00           H
ATOM   3768  CD  LYS A 819      48.930  30.660  77.650  1.00  0.00           C
ATOM   3769  HD1 LYS A 819      49.230  30.030  76.770  1.00  0.00           H
ATOM   3770  HD2 LYS A 819      47.870  30.830  77.360  1.00  0.00           H
ATOM   3771  CE  LYS A 819      48.860  29.940  79.030  1.00  0.00           C
ATOM   3772  HE1 LYS A 819      48.150  29.100  78.950  1.00  0.00           H
ATOM   3773  HE2 LYS A 819      48.640  30.650  79.860  1.00  0.00           H
ATOM   3774  NZ  LYS A 819      50.130  29.290  79.380  1.00  0.00           N
ATOM   3775  HZ1 LYS A 819      51.010  29.730  79.040  1.00  0.00           H
ATOM   3776  HZ2 LYS A 819      50.060  28.340  78.970  1.00  0.00           H
ATOM   3777  HZ3 LYS A 819      50.200  29.150  80.400  1.00  0.00           H
ATOM   3778  C   LYS A 819      49.450  32.890  73.950  1.00  0.00           C
ATOM   3779  O   LYS A 819      49.660  34.000  73.440  1.00  0.00           O
ATOM   3780  N   PHE A 820      48.430  32.180  73.420  1.00  0.00           N
ATOM   3781  HN  PHE A 820      48.290  31.280  73.840  1.00  0.00           H
ATOM   3782  CA  PHE A 820      47.600  32.540  72.250  1.00  0.00           C
ATOM   3783  HA  PHE A 820      48.160  33.090  71.490  1.00  0.00           H
ATOM   3784  CB  PHE A 820      47.030  31.250  71.590  1.00  0.00           C
ATOM   3785  HB1 PHE A 820      46.650  30.550  72.370  1.00  0.00           H
ATOM   3786  HB2 PHE A 820      47.830  30.740  71.020  1.00  0.00           H
ATOM   3787  CG  PHE A 820      45.970  31.460  70.520  1.00  0.00           C
ATOM   3788  CD1 PHE A 820      46.160  32.390  69.500  1.00  0.00           C
ATOM   3789  HD1 PHE A 820      47.100  32.910  69.430  1.00  0.00           H
ATOM   3790  CE1 PHE A 820      45.120  32.700  68.590  1.00  0.00           C
ATOM   3791  HE1 PHE A 820      45.250  33.530  67.900  1.00  0.00           H
ATOM   3792  CZ  PHE A 820      43.900  32.040  68.690  1.00  0.00           C
ATOM   3793  HZ  PHE A 820      43.090  32.430  68.090  1.00  0.00           H
ATOM   3794  CD2 PHE A 820      44.750  30.730  70.560  1.00  0.00           C
ATOM   3795  HD2 PHE A 820      44.650  29.930  71.280  1.00  0.00           H
ATOM   3796  CE2 PHE A 820      43.730  30.980  69.650  1.00  0.00           C
ATOM   3797  HE2 PHE A 820      42.800  30.440  69.740  1.00  0.00           H
ATOM   3798  C   PHE A 820      46.460  33.420  72.640  1.00  0.00           C
ATOM   3799  O   PHE A 820      45.860  34.140  71.920  1.00  0.00           O
ATOM   3800  N   GLU A 821      46.140  33.500  73.930  1.00  0.00           N
ATOM   3801  HN  GLU A 821      46.680  32.990  74.600  1.00  0.00           H
ATOM   3802  CA  GLU A 821      45.060  34.260  74.510  1.00  0.00           C
ATOM   3803  HA  GLU A 821      44.170  33.810  74.090  1.00  0.00           H
ATOM   3804  CB  GLU A 821      45.000  34.220  76.050  1.00  0.00           C
ATOM   3805  HB1 GLU A 821      44.160  34.900  76.360  1.00  0.00           H
ATOM   3806  HB2 GLU A 821      45.940  34.620  76.500  1.00  0.00           H
ATOM   3807  CG  GLU A 821      44.760  32.780  76.580  1.00  0.00           C
ATOM   3808  HG1 GLU A 821      45.640  32.270  76.130  1.00  0.00           H
ATOM   3809  HG2 GLU A 821      43.750  32.430  76.290  1.00  0.00           H
ATOM   3810  CD  GLU A 821      44.940  32.630  78.050  1.00  0.00           C
ATOM   3811  OE1 GLU A 821      45.180  31.470  78.520  1.00  0.00           O
ATOM   3812  OE2 GLU A 821      44.670  33.580  78.870  1.00  0.00           O
ATOM   3813  C   GLU A 821      45.180  35.800  74.190  1.00  0.00           C
ATOM   3814  O   GLU A 821      46.290  36.250  74.040  1.00  0.00           O
ATOM   3815  N   PRO A 822      44.110  36.580  74.090  1.00  0.00           N
ATOM   3816  CD  PRO A 822      42.740  36.130  74.010  1.00  0.00           C
ATOM   3817  HD1 PRO A 822      42.350  35.790  74.990  1.00  0.00           H
ATOM   3818  HD2 PRO A 822      42.680  35.330  73.230  1.00  0.00           H
ATOM   3819  CA  PRO A 822      44.200  38.070  73.890  1.00  0.00           C
ATOM   3820  HA  PRO A 822      44.640  38.410  72.970  1.00  0.00           H
ATOM   3821  CB  PRO A 822      42.680  38.430  74.010  1.00  0.00           C
ATOM   3822  HB1 PRO A 822      42.620  39.280  73.310  1.00  0.00           H
ATOM   3823  HB2 PRO A 822      42.450  38.770  75.040  1.00  0.00           H
ATOM   3824  CG  PRO A 822      41.930  37.240  73.580  1.00  0.00           C
ATOM   3825  HG1 PRO A 822      40.930  37.090  74.030  1.00  0.00           H
ATOM   3826  HG2 PRO A 822      41.960  37.420  72.480  1.00  0.00           H
ATOM   3827  C   PRO A 822      44.990  38.650  74.990  1.00  0.00           C
ATOM   3828  O   PRO A 822      44.900  38.210  76.110  1.00  0.00           O
ATOM   3829  N   THR A 823      45.730  39.730  74.770  1.00  0.00           N
ATOM   3830  HN  THR A 823      45.660  40.120  73.850  1.00  0.00           H
ATOM   3831  CA  THR A 823      46.660  40.400  75.750  1.00  0.00           C
ATOM   3832  HA  THR A 823      47.240  39.630  76.250  1.00  0.00           H
ATOM   3833  CB  THR A 823      47.610  41.460  75.240  1.00  0.00           C
ATOM   3834  HB  THR A 823      46.990  41.900  74.410  1.00  0.00           H
ATOM   3835  OG1 THR A 823      48.740  40.820  74.800  1.00  0.00           O
ATOM   3836  HG1 THR A 823      48.420  40.030  74.360  1.00  0.00           H
ATOM   3837  CG2 THR A 823      48.220  42.510  76.150  1.00  0.00           C
ATOM   3838 HG21 THR A 823      47.410  43.210  76.450  1.00  0.00           H
ATOM   3839 HG22 THR A 823      48.940  43.190  75.660  1.00  0.00           H
ATOM   3840 HG23 THR A 823      48.770  42.130  77.030  1.00  0.00           H
ATOM   3841  C   THR A 823      45.930  41.020  76.930  1.00  0.00           C
ATOM   3842  O   THR A 823      46.250  40.850  78.120  1.00  0.00           O
ATOM   3843  N   HSD A 824      44.890  41.820  76.700  1.00  0.00           N
ATOM   3844  HN  HSD A 824      44.490  41.860  75.790  1.00  0.00           H
ATOM   3845  CA  HSD A 824      44.100  42.420  77.790  1.00  0.00           C
ATOM   3846  HA  HSD A 824      44.760  42.900  78.490  1.00  0.00           H
ATOM   3847  CB  HSD A 824      43.080  43.440  77.230  1.00  0.00           C
ATOM   3848  HB1 HSD A 824      42.150  42.910  76.920  1.00  0.00           H
ATOM   3849  HB2 HSD A 824      43.630  44.020  76.440  1.00  0.00           H
ATOM   3850  ND1 HSD A 824      43.080  45.430  78.910  1.00  0.00           N
ATOM   3851  HD1 HSD A 824      44.080  45.500  78.910  1.00  0.00           H
ATOM   3852  CG  HSD A 824      42.450  44.430  78.210  1.00  0.00           C
ATOM   3853  CE1 HSD A 824      42.180  46.060  79.640  1.00  0.00           C
ATOM   3854  HE1 HSD A 824      42.450  46.970  80.180  1.00  0.00           H
ATOM   3855  NE2 HSD A 824      41.030  45.420  79.600  1.00  0.00           N
ATOM   3856  CD2 HSD A 824      41.170  44.470  78.600  1.00  0.00           C
ATOM   3857  HD2 HSD A 824      40.400  43.780  78.260  1.00  0.00           H
ATOM   3858  C   HSD A 824      43.310  41.310  78.550  1.00  0.00           C
ATOM   3859  O   HSD A 824      42.700  40.490  77.850  1.00  0.00           O
ATOM   3860  N   PRO A 825      43.230  41.340  79.840  1.00  0.00           N
ATOM   3861  CD  PRO A 825      44.240  41.960  80.710  1.00  0.00           C
ATOM   3862  HD1 PRO A 825      43.820  42.970  80.890  1.00  0.00           H
ATOM   3863  HD2 PRO A 825      45.260  41.940  80.280  1.00  0.00           H
ATOM   3864  CA  PRO A 825      42.650  40.180  80.530  1.00  0.00           C
ATOM   3865  HA  PRO A 825      43.160  39.280  80.230  1.00  0.00           H
ATOM   3866  CB  PRO A 825      42.900  40.510  81.970  1.00  0.00           C
ATOM   3867  HB1 PRO A 825      42.690  39.620  82.600  1.00  0.00           H
ATOM   3868  HB2 PRO A 825      42.180  41.300  82.280  1.00  0.00           H
ATOM   3869  CG  PRO A 825      44.320  41.120  81.980  1.00  0.00           C
ATOM   3870  HG1 PRO A 825      44.590  41.590  82.950  1.00  0.00           H
ATOM   3871  HG2 PRO A 825      44.990  40.260  81.770  1.00  0.00           H
ATOM   3872  C   PRO A 825      41.170  39.930  80.330  1.00  0.00           C
ATOM   3873  O   PRO A 825      40.700  38.840  80.600  1.00  0.00           O
ATOM   3874  N   GLU A 826      40.320  41.000  80.030  1.00  0.00           N
ATOM   3875  HN  GLU A 826      40.650  41.920  79.850  1.00  0.00           H
ATOM   3876  CA  GLU A 826      38.910  41.000  79.800  1.00  0.00           C
ATOM   3877  HA  GLU A 826      38.560  40.020  80.100  1.00  0.00           H
ATOM   3878  CB  GLU A 826      38.240  42.140  80.640  1.00  0.00           C
ATOM   3879  HB1 GLU A 826      37.250  42.400  80.210  1.00  0.00           H
ATOM   3880  HB2 GLU A 826      38.840  43.070  80.590  1.00  0.00           H
ATOM   3881  CG  GLU A 826      38.100  41.620  82.120  1.00  0.00           C
ATOM   3882  HG1 GLU A 826      39.010  41.190  82.570  1.00  0.00           H
ATOM   3883  HG2 GLU A 826      37.260  40.890  82.120  1.00  0.00           H
ATOM   3884  CD  GLU A 826      37.760  42.770  83.010  1.00  0.00           C
ATOM   3885  OE1 GLU A 826      36.630  42.850  83.540  1.00  0.00           O
ATOM   3886  OE2 GLU A 826      38.560  43.710  83.090  1.00  0.00           O
ATOM   3887  C   GLU A 826      38.610  40.960  78.250  1.00  0.00           C
ATOM   3888  O   GLU A 826      37.450  41.020  77.850  1.00  0.00           O
ATOM   3889  N   ARG A 827      39.570  40.880  77.300  1.00  0.00           N
ATOM   3890  HN  ARG A 827      40.530  40.820  77.550  1.00  0.00           H
ATOM   3891  CA  ARG A 827      39.230  40.550  75.940  1.00  0.00           C
ATOM   3892  HA  ARG A 827      38.330  41.090  75.700  1.00  0.00           H
ATOM   3893  CB  ARG A 827      40.310  41.300  75.110  1.00  0.00           C
ATOM   3894  HB1 ARG A 827      40.520  40.920  74.090  1.00  0.00           H
ATOM   3895  HB2 ARG A 827      41.260  41.080  75.640  1.00  0.00           H
ATOM   3896  CG  ARG A 827      40.260  42.870  74.950  1.00  0.00           C
ATOM   3897  HG1 ARG A 827      41.260  43.090  74.540  1.00  0.00           H
ATOM   3898  HG2 ARG A 827      39.990  43.370  75.910  1.00  0.00           H
ATOM   3899  CD  ARG A 827      39.170  43.340  73.970  1.00  0.00           C
ATOM   3900  HD1 ARG A 827      39.320  44.410  73.710  1.00  0.00           H
ATOM   3901  HD2 ARG A 827      38.130  43.240  74.330  1.00  0.00           H
ATOM   3902  NE  ARG A 827      39.330  42.540  72.680  1.00  0.00           N
ATOM   3903  HE  ARG A 827      40.130  42.570  72.070  1.00  0.00           H
ATOM   3904  CZ  ARG A 827      38.410  41.820  72.110  1.00  0.00           C
ATOM   3905  NH1 ARG A 827      37.180  41.610  72.590  1.00  0.00           N
ATOM   3906 HH11 ARG A 827      36.860  42.130  73.380  1.00  0.00           H
ATOM   3907 HH12 ARG A 827      36.510  41.480  71.850  1.00  0.00           H
ATOM   3908  NH2 ARG A 827      38.680  41.180  71.050  1.00  0.00           N
ATOM   3909 HH21 ARG A 827      39.610  41.020  70.720  1.00  0.00           H
ATOM   3910 HH22 ARG A 827      37.920  40.600  70.750  1.00  0.00           H
ATOM   3911  C   ARG A 827      39.120  39.110  75.660  1.00  0.00           C
ATOM   3912  O   ARG A 827      39.600  38.360  76.440  1.00  0.00           O
ATOM   3913  N   GLY A 828      38.470  38.670  74.540  1.00  0.00           N
ATOM   3914  HN  GLY A 828      38.090  39.300  73.870  1.00  0.00           H
ATOM   3915  CA  GLY A 828      38.040  37.340  74.120  1.00  0.00           C
ATOM   3916  HA1 GLY A 828      37.150  37.010  74.630  1.00  0.00           H
ATOM   3917  HA2 GLY A 828      38.770  36.600  74.370  1.00  0.00           H
ATOM   3918  C   GLY A 828      37.810  37.360  72.660  1.00  0.00           C
ATOM   3919  O   GLY A 828      37.990  38.410  72.080  1.00  0.00           O
ATOM   3920  N   TRP A 829      37.320  36.230  72.030  1.00  0.00           N
ATOM   3921  HN  TRP A 829      36.880  35.480  72.520  1.00  0.00           H
ATOM   3922  CA  TRP A 829      36.930  36.440  70.630  1.00  0.00           C
ATOM   3923  HA  TRP A 829      37.480  37.160  70.040  1.00  0.00           H
ATOM   3924  CB  TRP A 829      37.410  35.180  69.830  1.00  0.00           C
ATOM   3925  HB1 TRP A 829      37.280  35.430  68.740  1.00  0.00           H
ATOM   3926  HB2 TRP A 829      36.780  34.310  70.070  1.00  0.00           H
ATOM   3927  CG  TRP A 829      38.750  34.690  70.130  1.00  0.00           C
ATOM   3928  CD1 TRP A 829      39.050  33.470  70.540  1.00  0.00           C
ATOM   3929  HD1 TRP A 829      38.370  32.650  70.740  1.00  0.00           H
ATOM   3930  NE1 TRP A 829      40.470  33.340  70.610  1.00  0.00           N
ATOM   3931  HE1 TRP A 829      40.990  32.590  70.960  1.00  0.00           H
ATOM   3932  CE2 TRP A 829      40.970  34.510  70.280  1.00  0.00           C
ATOM   3933  CD2 TRP A 829      39.870  35.430  69.960  1.00  0.00           C
ATOM   3934  CE3 TRP A 829      40.170  36.740  69.520  1.00  0.00           C
ATOM   3935  HE3 TRP A 829      39.390  37.450  69.310  1.00  0.00           H
ATOM   3936  CZ3 TRP A 829      41.460  37.180  69.570  1.00  0.00           C
ATOM   3937  HZ3 TRP A 829      41.730  38.200  69.350  1.00  0.00           H
ATOM   3938  CZ2 TRP A 829      42.230  34.900  70.110  1.00  0.00           C
ATOM   3939  HZ2 TRP A 829      43.050  34.200  70.200  1.00  0.00           H
ATOM   3940  CH2 TRP A 829      42.500  36.240  69.740  1.00  0.00           C
ATOM   3941  HH2 TRP A 829      43.540  36.530  69.730  1.00  0.00           H
ATOM   3942  C   TRP A 829      35.430  36.630  70.400  1.00  0.00           C
ATOM   3943  O   TRP A 829      34.960  36.880  69.310  1.00  0.00           O
ATOM   3944  N   ILE A 830      34.590  36.450  71.490  1.00  0.00           N
ATOM   3945  HN  ILE A 830      34.990  36.110  72.330  1.00  0.00           H
ATOM   3946  CA  ILE A 830      33.140  36.400  71.420  1.00  0.00           C
ATOM   3947  HA  ILE A 830      32.860  36.740  70.440  1.00  0.00           H
ATOM   3948  CB  ILE A 830      32.620  35.000  71.770  1.00  0.00           C
ATOM   3949  HB  ILE A 830      33.460  34.300  71.530  1.00  0.00           H
ATOM   3950  CG2 ILE A 830      32.490  34.830  73.340  1.00  0.00           C
ATOM   3951 HG21 ILE A 830      32.450  33.740  73.510  1.00  0.00           H
ATOM   3952 HG22 ILE A 830      31.610  35.390  73.690  1.00  0.00           H
ATOM   3953 HG23 ILE A 830      33.440  35.170  73.820  1.00  0.00           H
ATOM   3954  CG1 ILE A 830      31.340  34.770  70.940  1.00  0.00           C
ATOM   3955 HG11 ILE A 830      31.240  35.250  69.940  1.00  0.00           H
ATOM   3956 HG12 ILE A 830      30.620  35.270  71.610  1.00  0.00           H
ATOM   3957  CD  ILE A 830      30.970  33.320  70.680  1.00  0.00           C
ATOM   3958  HD1 ILE A 830      29.970  33.120  70.240  1.00  0.00           H
ATOM   3959  HD2 ILE A 830      30.830  32.860  71.700  1.00  0.00           H
ATOM   3960  HD3 ILE A 830      31.720  32.730  70.110  1.00  0.00           H
ATOM   3961  C   ILE A 830      32.460  37.430  72.370  1.00  0.00           C
ATOM   3962  O   ILE A 830      31.330  37.780  72.140  1.00  0.00           O
ATOM   3963  N   ILE A 831      33.200  37.990  73.430  1.00  0.00           N
ATOM   3964  HN  ILE A 831      34.040  37.590  73.790  1.00  0.00           H
ATOM   3965  CA  ILE A 831      32.520  39.050  74.240  1.00  0.00           C
ATOM   3966  HA  ILE A 831      31.490  39.070  73.920  1.00  0.00           H
ATOM   3967  CB  ILE A 831      32.410  38.790  75.720  1.00  0.00           C
ATOM   3968  HB  ILE A 831      31.890  39.660  76.180  1.00  0.00           H
ATOM   3969  CG2 ILE A 831      31.530  37.540  75.990  1.00  0.00           C
ATOM   3970 HG21 ILE A 831      31.950  36.670  75.440  1.00  0.00           H
ATOM   3971 HG22 ILE A 831      30.500  37.760  75.650  1.00  0.00           H
ATOM   3972 HG23 ILE A 831      31.670  37.410  77.080  1.00  0.00           H
ATOM   3973  CG1 ILE A 831      33.820  38.610  76.340  1.00  0.00           C
ATOM   3974 HG11 ILE A 831      34.660  38.960  75.710  1.00  0.00           H
ATOM   3975 HG12 ILE A 831      34.090  37.570  76.590  1.00  0.00           H
ATOM   3976  CD  ILE A 831      33.840  39.380  77.700  1.00  0.00           C
ATOM   3977  HD1 ILE A 831      34.720  39.000  78.260  1.00  0.00           H
ATOM   3978  HD2 ILE A 831      32.980  39.140  78.360  1.00  0.00           H
ATOM   3979  HD3 ILE A 831      33.950  40.480  77.540  1.00  0.00           H
ATOM   3980  C   ILE A 831      32.910  40.480  73.880  1.00  0.00           C
ATOM   3981  O   ILE A 831      34.090  40.860  73.870  1.00  0.00           O
ATOM   3982  N   SER A 832      31.930  41.280  73.470  1.00  0.00           N
ATOM   3983  HN  SER A 832      30.990  40.960  73.540  1.00  0.00           H
ATOM   3984  CA  SER A 832      32.070  42.660  72.950  1.00  0.00           C
ATOM   3985  HA  SER A 832      32.400  43.260  73.800  1.00  0.00           H
ATOM   3986  CB  SER A 832      33.100  42.800  71.830  1.00  0.00           C
ATOM   3987  HB1 SER A 832      32.870  42.070  71.020  1.00  0.00           H
ATOM   3988  HB2 SER A 832      34.090  42.550  72.260  1.00  0.00           H
ATOM   3989  OG  SER A 832      33.160  44.130  71.400  1.00  0.00           O
ATOM   3990  HG1 SER A 832      33.690  44.110  70.600  1.00  0.00           H
ATOM   3991  C   SER A 832      30.690  43.150  72.550  1.00  0.00           C
ATOM   3992  O   SER A 832      30.510  43.220  71.300  1.00  0.00           O
ATOM   3993  N   PRO A 833      29.750  43.580  73.380  1.00  0.00           N
ATOM   3994  CD  PRO A 833      29.940  43.450  74.890  1.00  0.00           C
ATOM   3995  HD1 PRO A 833      30.810  44.100  75.120  1.00  0.00           H
ATOM   3996  HD2 PRO A 833      30.050  42.370  75.130  1.00  0.00           H
ATOM   3997  CA  PRO A 833      28.510  44.270  73.130  1.00  0.00           C
ATOM   3998  HA  PRO A 833      27.790  43.560  72.770  1.00  0.00           H
ATOM   3999  CB  PRO A 833      28.000  44.830  74.530  1.00  0.00           C
ATOM   4000  HB1 PRO A 833      26.920  45.100  74.590  1.00  0.00           H
ATOM   4001  HB2 PRO A 833      28.420  45.850  74.550  1.00  0.00           H
ATOM   4002  CG  PRO A 833      28.660  43.950  75.580  1.00  0.00           C
ATOM   4003  HG1 PRO A 833      28.890  44.640  76.420  1.00  0.00           H
ATOM   4004  HG2 PRO A 833      27.910  43.130  75.660  1.00  0.00           H
ATOM   4005  C   PRO A 833      28.540  45.280  72.070  1.00  0.00           C
ATOM   4006  O   PRO A 833      29.340  46.230  72.140  1.00  0.00           O
ATOM   4007  N   LEU A 834      27.590  45.240  71.120  1.00  0.00           N
ATOM   4008  HN  LEU A 834      27.140  44.370  70.960  1.00  0.00           H
ATOM   4009  CA  LEU A 834      27.280  46.360  70.280  1.00  0.00           C
ATOM   4010  HA  LEU A 834      28.150  46.780  69.780  1.00  0.00           H
ATOM   4011  CB  LEU A 834      26.320  46.010  69.120  1.00  0.00           C
ATOM   4012  HB1 LEU A 834      25.340  45.590  69.460  1.00  0.00           H
ATOM   4013  HB2 LEU A 834      26.780  45.270  68.440  1.00  0.00           H
ATOM   4014  CG  LEU A 834      25.990  47.260  68.180  1.00  0.00           C
ATOM   4015  HG  LEU A 834      25.530  48.090  68.750  1.00  0.00           H
ATOM   4016  CD1 LEU A 834      27.210  47.670  67.340  1.00  0.00           C
ATOM   4017 HD11 LEU A 834      27.860  48.330  67.960  1.00  0.00           H
ATOM   4018 HD12 LEU A 834      26.950  48.210  66.390  1.00  0.00           H
ATOM   4019 HD13 LEU A 834      27.720  46.770  66.940  1.00  0.00           H
ATOM   4020  CD2 LEU A 834      24.760  46.980  67.220  1.00  0.00           C
ATOM   4021 HD21 LEU A 834      24.670  47.800  66.470  1.00  0.00           H
ATOM   4022 HD22 LEU A 834      23.790  46.960  67.750  1.00  0.00           H
ATOM   4023 HD23 LEU A 834      25.020  45.990  66.800  1.00  0.00           H
ATOM   4024  C   LEU A 834      26.770  47.590  71.100  1.00  0.00           C
ATOM   4025  O   LEU A 834      27.260  48.700  70.980  1.00  0.00           O
ATOM   4026  N   GLY A 835      25.820  47.380  72.000  1.00  0.00           N
ATOM   4027  HN  GLY A 835      25.550  46.460  72.270  1.00  0.00           H
ATOM   4028  CA  GLY A 835      25.290  48.460  72.770  1.00  0.00           C
ATOM   4029  HA1 GLY A 835      24.260  48.220  73.000  1.00  0.00           H
ATOM   4030  HA2 GLY A 835      25.240  49.360  72.170  1.00  0.00           H
ATOM   4031  C   GLY A 835      25.950  48.790  74.070  1.00  0.00           C
ATOM   4032  O   GLY A 835      25.220  49.120  75.020  1.00  0.00           O
ATOM   4033  N   ASP A 836      27.300  48.780  74.170  1.00  0.00           N
ATOM   4034  HN  ASP A 836      27.860  48.490  73.390  1.00  0.00           H
ATOM   4035  CA  ASP A 836      28.030  49.170  75.350  1.00  0.00           C
ATOM   4036  HA  ASP A 836      27.570  48.680  76.190  1.00  0.00           H
ATOM   4037  CB  ASP A 836      29.490  48.650  75.280  1.00  0.00           C
ATOM   4038  HB1 ASP A 836      30.080  49.380  74.710  1.00  0.00           H
ATOM   4039  HB2 ASP A 836      29.530  47.660  74.770  1.00  0.00           H
ATOM   4040  CG  ASP A 836      30.190  48.440  76.600  1.00  0.00           C
ATOM   4041  OD1 ASP A 836      31.410  48.130  76.650  1.00  0.00           O
ATOM   4042  OD2 ASP A 836      29.470  48.450  77.630  1.00  0.00           O
ATOM   4043  C   ASP A 836      28.070  50.670  75.570  1.00  0.00           C
ATOM   4044  O   ASP A 836      28.220  51.160  76.690  1.00  0.00           O
ATOM   4045  N   ASN A 837      27.900  51.440  74.520  1.00  0.00           N
ATOM   4046  HN  ASN A 837      28.080  51.010  73.630  1.00  0.00           H
ATOM   4047  CA  ASN A 837      27.620  52.890  74.480  1.00  0.00           C
ATOM   4048  HA  ASN A 837      27.970  53.230  75.440  1.00  0.00           H
ATOM   4049  CB  ASN A 837      28.350  53.630  73.320  1.00  0.00           C
ATOM   4050  HB1 ASN A 837      28.260  54.730  73.400  1.00  0.00           H
ATOM   4051  HB2 ASN A 837      28.070  53.210  72.330  1.00  0.00           H
ATOM   4052  CG  ASN A 837      29.870  53.580  73.590  1.00  0.00           C
ATOM   4053  OD1 ASN A 837      30.400  54.060  74.620  1.00  0.00           O
ATOM   4054  ND2 ASN A 837      30.620  53.080  72.600  1.00  0.00           N
ATOM   4055 HD21 ASN A 837      31.610  53.050  72.770  1.00  0.00           H
ATOM   4056 HD22 ASN A 837      30.230  52.340  72.050  1.00  0.00           H
ATOM   4057  C   ASN A 837      26.140  53.160  74.270  1.00  0.00           C
ATOM   4058  O   ASN A 837      25.440  52.440  73.520  1.00  0.00           O
ATOM   4059  N   PRO A 838      25.560  54.230  74.770  1.00  0.00           N
ATOM   4060  CD  PRO A 838      26.260  55.070  75.750  1.00  0.00           C
ATOM   4061  HD1 PRO A 838      27.080  55.640  75.260  1.00  0.00           H
ATOM   4062  HD2 PRO A 838      26.580  54.520  76.670  1.00  0.00           H
ATOM   4063  CA  PRO A 838      24.310  54.810  74.260  1.00  0.00           C
ATOM   4064  HA  PRO A 838      23.560  54.130  74.660  1.00  0.00           H
ATOM   4065  CB  PRO A 838      24.350  56.230  75.020  1.00  0.00           C
ATOM   4066  HB1 PRO A 838      23.380  56.680  75.330  1.00  0.00           H
ATOM   4067  HB2 PRO A 838      24.740  56.930  74.250  1.00  0.00           H
ATOM   4068  CG  PRO A 838      25.230  56.010  76.270  1.00  0.00           C
ATOM   4069  HG1 PRO A 838      25.680  56.830  76.860  1.00  0.00           H
ATOM   4070  HG2 PRO A 838      24.650  55.400  76.990  1.00  0.00           H
ATOM   4071  C   PRO A 838      24.100  54.880  72.830  1.00  0.00           C
ATOM   4072  O   PRO A 838      24.970  55.270  72.040  1.00  0.00           O
ATOM   4073  N   TRP A 839      22.890  54.650  72.310  1.00  0.00           N
ATOM   4074  HN  TRP A 839      22.100  54.530  72.930  1.00  0.00           H
ATOM   4075  CA  TRP A 839      22.580  54.440  70.970  1.00  0.00           C
ATOM   4076  HA  TRP A 839      23.310  53.670  70.760  1.00  0.00           H
ATOM   4077  CB  TRP A 839      21.040  54.000  70.820  1.00  0.00           C
ATOM   4078  HB1 TRP A 839      20.870  52.960  71.170  1.00  0.00           H
ATOM   4079  HB2 TRP A 839      20.770  54.020  69.750  1.00  0.00           H
ATOM   4080  CG  TRP A 839      20.090  54.830  71.550  1.00  0.00           C
ATOM   4081  CD1 TRP A 839      19.410  54.560  72.720  1.00  0.00           C
ATOM   4082  HD1 TRP A 839      19.710  53.670  73.260  1.00  0.00           H
ATOM   4083  NE1 TRP A 839      18.360  55.450  72.940  1.00  0.00           N
ATOM   4084  HE1 TRP A 839      17.750  55.390  73.690  1.00  0.00           H
ATOM   4085  CE2 TRP A 839      18.360  56.380  71.980  1.00  0.00           C
ATOM   4086  CD2 TRP A 839      19.360  56.000  71.030  1.00  0.00           C
ATOM   4087  CE3 TRP A 839      19.360  56.700  69.820  1.00  0.00           C
ATOM   4088  HE3 TRP A 839      19.980  56.320  69.020  1.00  0.00           H
ATOM   4089  CZ3 TRP A 839      18.400  57.690  69.520  1.00  0.00           C
ATOM   4090  HZ3 TRP A 839      18.270  57.960  68.490  1.00  0.00           H
ATOM   4091  CZ2 TRP A 839      17.470  57.390  71.740  1.00  0.00           C
ATOM   4092  HZ2 TRP A 839      16.770  57.520  72.550  1.00  0.00           H
ATOM   4093  CH2 TRP A 839      17.470  58.000  70.500  1.00  0.00           C
ATOM   4094  HH2 TRP A 839      16.710  58.730  70.270  1.00  0.00           H
ATOM   4095  C   TRP A 839      22.960  55.590  70.120  1.00  0.00           C
ATOM   4096  O   TRP A 839      23.570  55.390  69.030  1.00  0.00           O
ATOM   4097  N   TRP A 840      22.710  56.850  70.540  1.00  0.00           N
ATOM   4098  HN  TRP A 840      22.210  57.010  71.390  1.00  0.00           H
ATOM   4099  CA  TRP A 840      22.920  58.030  69.620  1.00  0.00           C
ATOM   4100  HA  TRP A 840      22.280  57.880  68.760  1.00  0.00           H
ATOM   4101  CB  TRP A 840      22.460  59.340  70.390  1.00  0.00           C
ATOM   4102  HB1 TRP A 840      21.540  59.070  70.960  1.00  0.00           H
ATOM   4103  HB2 TRP A 840      22.080  60.020  69.600  1.00  0.00           H
ATOM   4104  CG  TRP A 840      23.430  59.950  71.340  1.00  0.00           C
ATOM   4105  CD1 TRP A 840      23.720  59.590  72.590  1.00  0.00           C
ATOM   4106  HD1 TRP A 840      23.330  58.800  73.210  1.00  0.00           H
ATOM   4107  NE1 TRP A 840      24.810  60.330  73.040  1.00  0.00           N
ATOM   4108  HE1 TRP A 840      25.270  60.370  73.890  1.00  0.00           H
ATOM   4109  CE2 TRP A 840      25.120  61.310  72.110  1.00  0.00           C
ATOM   4110  CD2 TRP A 840      24.260  61.080  71.040  1.00  0.00           C
ATOM   4111  CE3 TRP A 840      24.290  61.950  69.950  1.00  0.00           C
ATOM   4112  HE3 TRP A 840      23.580  61.750  69.160  1.00  0.00           H
ATOM   4113  CZ3 TRP A 840      25.300  62.920  69.910  1.00  0.00           C
ATOM   4114  HZ3 TRP A 840      25.410  63.710  69.170  1.00  0.00           H
ATOM   4115  CZ2 TRP A 840      26.110  62.230  72.140  1.00  0.00           C
ATOM   4116  HZ2 TRP A 840      26.740  62.300  73.020  1.00  0.00           H
ATOM   4117  CH2 TRP A 840      26.190  63.040  70.980  1.00  0.00           C
ATOM   4118  HH2 TRP A 840      27.030  63.720  70.920  1.00  0.00           H
ATOM   4119  C   TRP A 840      24.330  58.030  69.110  1.00  0.00           C
ATOM   4120  O   TRP A 840      24.630  58.360  67.970  1.00  0.00           O
ATOM   4121  N   THR A 841      25.350  57.720  69.900  1.00  0.00           N
ATOM   4122  HN  THR A 841      25.250  57.440  70.860  1.00  0.00           H
ATOM   4123  CA  THR A 841      26.750  57.660  69.440  1.00  0.00           C
ATOM   4124  HA  THR A 841      26.980  58.600  68.970  1.00  0.00           H
ATOM   4125  CB  THR A 841      27.680  57.230  70.590  1.00  0.00           C
ATOM   4126  HB  THR A 841      28.770  57.220  70.340  1.00  0.00           H
ATOM   4127  OG1 THR A 841      27.510  55.950  71.250  1.00  0.00           O
ATOM   4128  HG1 THR A 841      26.590  55.880  71.500  1.00  0.00           H
ATOM   4129  CG2 THR A 841      27.490  58.250  71.740  1.00  0.00           C
ATOM   4130 HG21 THR A 841      28.370  58.210  72.400  1.00  0.00           H
ATOM   4131 HG22 THR A 841      26.600  58.070  72.390  1.00  0.00           H
ATOM   4132 HG23 THR A 841      27.470  59.310  71.410  1.00  0.00           H
ATOM   4133  C   THR A 841      27.000  56.710  68.330  1.00  0.00           C
ATOM   4134  O   THR A 841      27.720  56.970  67.410  1.00  0.00           O
ATOM   4135  N   LEU A 842      26.350  55.570  68.430  1.00  0.00           N
ATOM   4136  HN  LEU A 842      25.710  55.430  69.180  1.00  0.00           H
ATOM   4137  CA  LEU A 842      26.480  54.490  67.440  1.00  0.00           C
ATOM   4138  HA  LEU A 842      27.520  54.290  67.200  1.00  0.00           H
ATOM   4139  CB  LEU A 842      25.870  53.130  67.980  1.00  0.00           C
ATOM   4140  HB1 LEU A 842      26.090  52.350  67.230  1.00  0.00           H
ATOM   4141  HB2 LEU A 842      24.810  53.390  68.180  1.00  0.00           H
ATOM   4142  CG  LEU A 842      26.460  52.660  69.340  1.00  0.00           C
ATOM   4143  HG  LEU A 842      26.270  53.490  70.060  1.00  0.00           H
ATOM   4144  CD1 LEU A 842      25.680  51.470  69.860  1.00  0.00           C
ATOM   4145 HD11 LEU A 842      25.970  50.510  69.370  1.00  0.00           H
ATOM   4146 HD12 LEU A 842      24.580  51.590  69.750  1.00  0.00           H
ATOM   4147 HD13 LEU A 842      25.880  51.320  70.940  1.00  0.00           H
ATOM   4148  CD2 LEU A 842      27.960  52.250  69.280  1.00  0.00           C
ATOM   4149 HD21 LEU A 842      28.580  53.080  68.880  1.00  0.00           H
ATOM   4150 HD22 LEU A 842      28.100  51.320  68.680  1.00  0.00           H
ATOM   4151 HD23 LEU A 842      28.230  52.040  70.340  1.00  0.00           H
ATOM   4152  C   LEU A 842      25.890  54.910  66.040  1.00  0.00           C
ATOM   4153  O   LEU A 842      26.480  54.510  65.060  1.00  0.00           O
ATOM   4154  N   LEU A 843      24.750  55.700  66.060  1.00  0.00           N
ATOM   4155  HN  LEU A 843      24.230  55.700  66.910  1.00  0.00           H
ATOM   4156  CA  LEU A 843      24.190  56.380  64.860  1.00  0.00           C
ATOM   4157  HA  LEU A 843      23.980  55.600  64.140  1.00  0.00           H
ATOM   4158  CB  LEU A 843      22.850  57.110  65.350  1.00  0.00           C
ATOM   4159  HB1 LEU A 843      22.350  57.670  64.530  1.00  0.00           H
ATOM   4160  HB2 LEU A 843      23.100  57.950  66.030  1.00  0.00           H
ATOM   4161  CG  LEU A 843      21.780  56.270  66.110  1.00  0.00           C
ATOM   4162  HG  LEU A 843      22.370  55.960  67.000  1.00  0.00           H
ATOM   4163  CD1 LEU A 843      20.450  57.070  66.360  1.00  0.00           C
ATOM   4164 HD11 LEU A 843      20.660  58.020  66.890  1.00  0.00           H
ATOM   4165 HD12 LEU A 843      19.950  56.350  67.060  1.00  0.00           H
ATOM   4166 HD13 LEU A 843      19.870  57.360  65.460  1.00  0.00           H
ATOM   4167  CD2 LEU A 843      21.340  55.080  65.130  1.00  0.00           C
ATOM   4168 HD21 LEU A 843      22.230  54.460  64.930  1.00  0.00           H
ATOM   4169 HD22 LEU A 843      20.950  55.440  64.150  1.00  0.00           H
ATOM   4170 HD23 LEU A 843      20.620  54.450  65.710  1.00  0.00           H
ATOM   4171  C   LEU A 843      25.070  57.520  64.180  1.00  0.00           C
ATOM   4172  O   LEU A 843      25.210  57.520  62.930  1.00  0.00           O
ATOM   4173  N   ILE A 844      25.720  58.400  64.980  1.00  0.00           N
ATOM   4174  HN  ILE A 844      25.720  58.240  65.970  1.00  0.00           H
ATOM   4175  CA  ILE A 844      26.650  59.410  64.590  1.00  0.00           C
ATOM   4176  HA  ILE A 844      26.150  60.000  63.850  1.00  0.00           H
ATOM   4177  CB  ILE A 844      27.110  60.300  65.760  1.00  0.00           C
ATOM   4178  HB  ILE A 844      27.520  59.590  66.500  1.00  0.00           H
ATOM   4179  CG2 ILE A 844      28.290  61.270  65.310  1.00  0.00           C
ATOM   4180 HG21 ILE A 844      28.500  61.910  66.200  1.00  0.00           H
ATOM   4181 HG22 ILE A 844      27.900  61.860  64.460  1.00  0.00           H
ATOM   4182 HG23 ILE A 844      29.190  60.750  64.930  1.00  0.00           H
ATOM   4183  CG1 ILE A 844      25.930  61.120  66.260  1.00  0.00           C
ATOM   4184 HG11 ILE A 844      26.140  61.440  67.300  1.00  0.00           H
ATOM   4185 HG12 ILE A 844      25.020  60.480  66.400  1.00  0.00           H
ATOM   4186  CD  ILE A 844      25.480  62.240  65.360  1.00  0.00           C
ATOM   4187  HD1 ILE A 844      26.170  63.110  65.370  1.00  0.00           H
ATOM   4188  HD2 ILE A 844      24.590  62.810  65.720  1.00  0.00           H
ATOM   4189  HD3 ILE A 844      25.400  61.890  64.310  1.00  0.00           H
ATOM   4190  C   ILE A 844      27.840  58.770  63.970  1.00  0.00           C
ATOM   4191  O   ILE A 844      28.370  59.260  62.950  1.00  0.00           O
ATOM   4192  N   ALA A 845      28.300  57.580  64.550  1.00  0.00           N
ATOM   4193  HN  ALA A 845      27.890  57.320  65.420  1.00  0.00           H
ATOM   4194  CA  ALA A 845      29.430  56.800  64.140  1.00  0.00           C
ATOM   4195  HA  ALA A 845      30.300  57.460  64.160  1.00  0.00           H
ATOM   4196  CB  ALA A 845      29.730  55.620  65.100  1.00  0.00           C
ATOM   4197  HB1 ALA A 845      30.760  55.220  64.920  1.00  0.00           H
ATOM   4198  HB2 ALA A 845      28.980  54.810  65.100  1.00  0.00           H
ATOM   4199  HB3 ALA A 845      29.700  56.060  66.120  1.00  0.00           H
ATOM   4200  C   ALA A 845      29.360  56.340  62.710  1.00  0.00           C
ATOM   4201  O   ALA A 845      30.380  55.940  62.100  1.00  0.00           O
ATOM   4202  N   ALA A 846      28.170  56.430  62.000  1.00  0.00           N
ATOM   4203  HN  ALA A 846      27.330  56.820  62.360  1.00  0.00           H
ATOM   4204  CA  ALA A 846      27.920  56.170  60.570  1.00  0.00           C
ATOM   4205  HA  ALA A 846      28.200  55.170  60.280  1.00  0.00           H
ATOM   4206  CB  ALA A 846      26.480  56.460  60.230  1.00  0.00           C
ATOM   4207  HB1 ALA A 846      25.990  57.310  60.740  1.00  0.00           H
ATOM   4208  HB2 ALA A 846      25.790  55.640  60.550  1.00  0.00           H
ATOM   4209  HB3 ALA A 846      26.350  56.710  59.150  1.00  0.00           H
ATOM   4210  C   ALA A 846      28.820  57.010  59.690  1.00  0.00           C
ATOM   4211  O   ALA A 846      29.420  56.570  58.680  1.00  0.00           O
ATOM   4212  N   ILE A 847      28.980  58.290  60.080  1.00  0.00           N
ATOM   4213  HN  ILE A 847      28.440  58.750  60.780  1.00  0.00           H
ATOM   4214  CA  ILE A 847      29.870  59.260  59.340  1.00  0.00           C
ATOM   4215  HA  ILE A 847      29.600  59.200  58.290  1.00  0.00           H
ATOM   4216  CB  ILE A 847      29.640  60.770  59.750  1.00  0.00           C
ATOM   4217  HB  ILE A 847      29.730  60.980  60.830  1.00  0.00           H
ATOM   4218  CG2 ILE A 847      30.650  61.700  59.050  1.00  0.00           C
ATOM   4219 HG21 ILE A 847      30.260  62.740  59.100  1.00  0.00           H
ATOM   4220 HG22 ILE A 847      30.800  61.380  57.990  1.00  0.00           H
ATOM   4221 HG23 ILE A 847      31.640  61.710  59.540  1.00  0.00           H
ATOM   4222  CG1 ILE A 847      28.160  61.160  59.400  1.00  0.00           C
ATOM   4223 HG11 ILE A 847      27.710  60.700  58.490  1.00  0.00           H
ATOM   4224 HG12 ILE A 847      28.170  62.250  59.190  1.00  0.00           H
ATOM   4225  CD  ILE A 847      27.250  61.030  60.610  1.00  0.00           C
ATOM   4226  HD1 ILE A 847      27.770  61.450  61.490  1.00  0.00           H
ATOM   4227  HD2 ILE A 847      26.830  60.030  60.860  1.00  0.00           H
ATOM   4228  HD3 ILE A 847      26.320  61.610  60.420  1.00  0.00           H
ATOM   4229  C   ILE A 847      31.320  58.970  59.400  1.00  0.00           C
ATOM   4230  O   ILE A 847      31.980  58.910  58.330  1.00  0.00           O
ATOM   4231  N   PRO A 848      32.010  58.600  60.530  1.00  0.00           N
ATOM   4232  CD  PRO A 848      31.560  59.000  61.890  1.00  0.00           C
ATOM   4233  HD1 PRO A 848      30.610  58.500  62.130  1.00  0.00           H
ATOM   4234  HD2 PRO A 848      31.570  60.110  61.890  1.00  0.00           H
ATOM   4235  CA  PRO A 848      33.240  57.850  60.530  1.00  0.00           C
ATOM   4236  HA  PRO A 848      33.970  58.570  60.200  1.00  0.00           H
ATOM   4237  CB  PRO A 848      33.470  57.440  61.990  1.00  0.00           C
ATOM   4238  HB1 PRO A 848      34.540  57.170  62.150  1.00  0.00           H
ATOM   4239  HB2 PRO A 848      32.870  56.560  62.320  1.00  0.00           H
ATOM   4240  CG  PRO A 848      32.780  58.640  62.760  1.00  0.00           C
ATOM   4241  HG1 PRO A 848      32.480  58.370  63.790  1.00  0.00           H
ATOM   4242  HG2 PRO A 848      33.520  59.470  62.760  1.00  0.00           H
ATOM   4243  C   PRO A 848      33.330  56.650  59.560  1.00  0.00           C
ATOM   4244  O   PRO A 848      34.330  56.480  58.950  1.00  0.00           O
ATOM   4245  N   ALA A 849      32.270  55.780  59.420  1.00  0.00           N
ATOM   4246  HN  ALA A 849      31.510  55.890  60.050  1.00  0.00           H
ATOM   4247  CA  ALA A 849      32.300  54.620  58.550  1.00  0.00           C
ATOM   4248  HA  ALA A 849      33.250  54.160  58.790  1.00  0.00           H
ATOM   4249  CB  ALA A 849      31.120  53.830  58.870  1.00  0.00           C
ATOM   4250  HB1 ALA A 849      31.040  53.670  59.960  1.00  0.00           H
ATOM   4251  HB2 ALA A 849      31.200  52.870  58.320  1.00  0.00           H
ATOM   4252  HB3 ALA A 849      30.270  54.380  58.410  1.00  0.00           H
ATOM   4253  C   ALA A 849      32.400  55.030  57.050  1.00  0.00           C
ATOM   4254  O   ALA A 849      33.080  54.410  56.220  1.00  0.00           O
ATOM   4255  N   LEU A 850      31.630  56.070  56.620  1.00  0.00           N
ATOM   4256  HN  LEU A 850      30.890  56.460  57.150  1.00  0.00           H
ATOM   4257  CA  LEU A 850      31.730  56.700  55.340  1.00  0.00           C
ATOM   4258  HA  LEU A 850      31.580  55.960  54.580  1.00  0.00           H
ATOM   4259  CB  LEU A 850      30.560  57.680  55.220  1.00  0.00           C
ATOM   4260  HB1 LEU A 850      30.640  58.500  55.970  1.00  0.00           H
ATOM   4261  HB2 LEU A 850      29.650  57.070  55.450  1.00  0.00           H
ATOM   4262  CG  LEU A 850      30.290  58.190  53.810  1.00  0.00           C
ATOM   4263  HG  LEU A 850      29.240  58.540  53.900  1.00  0.00           H
ATOM   4264  CD1 LEU A 850      31.150  59.420  53.390  1.00  0.00           C
ATOM   4265 HD11 LEU A 850      30.800  59.900  52.460  1.00  0.00           H
ATOM   4266 HD12 LEU A 850      32.180  59.010  53.280  1.00  0.00           H
ATOM   4267 HD13 LEU A 850      31.330  60.170  54.200  1.00  0.00           H
ATOM   4268  CD2 LEU A 850      30.120  57.140  52.660  1.00  0.00           C
ATOM   4269 HD21 LEU A 850      29.960  57.600  51.660  1.00  0.00           H
ATOM   4270 HD22 LEU A 850      29.250  56.500  52.910  1.00  0.00           H
ATOM   4271 HD23 LEU A 850      31.010  56.480  52.510  1.00  0.00           H
ATOM   4272  C   LEU A 850      33.040  57.400  55.160  1.00  0.00           C
ATOM   4273  O   LEU A 850      33.710  57.280  54.130  1.00  0.00           O
ATOM   4274  N   LEU A 851      33.580  58.140  56.180  1.00  0.00           N
ATOM   4275  HN  LEU A 851      33.040  58.310  56.990  1.00  0.00           H
ATOM   4276  CA  LEU A 851      34.900  58.710  56.040  1.00  0.00           C
ATOM   4277  HA  LEU A 851      34.860  59.210  55.070  1.00  0.00           H
ATOM   4278  CB  LEU A 851      35.190  59.680  57.260  1.00  0.00           C
ATOM   4279  HB1 LEU A 851      36.250  60.000  57.340  1.00  0.00           H
ATOM   4280  HB2 LEU A 851      34.980  59.160  58.220  1.00  0.00           H
ATOM   4281  CG  LEU A 851      34.340  60.990  57.250  1.00  0.00           C
ATOM   4282  HG  LEU A 851      33.380  60.730  56.750  1.00  0.00           H
ATOM   4283  CD1 LEU A 851      34.150  61.510  58.720  1.00  0.00           C
ATOM   4284 HD11 LEU A 851      35.180  61.370  59.110  1.00  0.00           H
ATOM   4285 HD12 LEU A 851      33.450  60.860  59.300  1.00  0.00           H
ATOM   4286 HD13 LEU A 851      33.860  62.570  58.910  1.00  0.00           H
ATOM   4287  CD2 LEU A 851      34.970  62.150  56.460  1.00  0.00           C
ATOM   4288 HD21 LEU A 851      35.940  62.450  56.890  1.00  0.00           H
ATOM   4289 HD22 LEU A 851      34.420  63.110  56.540  1.00  0.00           H
ATOM   4290 HD23 LEU A 851      35.200  61.870  55.410  1.00  0.00           H
ATOM   4291  C   LEU A 851      36.070  57.710  55.950  1.00  0.00           C
ATOM   4292  O   LEU A 851      37.030  57.930  55.230  1.00  0.00           O
ATOM   4293  N   CYS A 852      35.980  56.630  56.730  1.00  0.00           N
ATOM   4294  HN  CYS A 852      35.270  56.560  57.440  1.00  0.00           H
ATOM   4295  CA  CYS A 852      37.000  55.580  56.660  1.00  0.00           C
ATOM   4296  HA  CYS A 852      38.000  55.990  56.690  1.00  0.00           H
ATOM   4297  CB  CYS A 852      37.000  54.790  57.940  1.00  0.00           C
ATOM   4298  HB1 CYS A 852      36.060  54.180  57.930  1.00  0.00           H
ATOM   4299  HB2 CYS A 852      37.020  55.480  58.810  1.00  0.00           H
ATOM   4300  SG  CYS A 852      38.520  53.720  58.100  1.00  0.00           S
ATOM   4301  HG1 CYS A 852      38.260  52.900  57.100  1.00  0.00           H
ATOM   4302  C   CYS A 852      36.880  54.660  55.470  1.00  0.00           C
ATOM   4303  O   CYS A 852      37.820  53.940  55.120  1.00  0.00           O
ATOM   4304  N   THR A 853      35.630  54.610  54.850  1.00  0.00           N
ATOM   4305  HN  THR A 853      34.910  55.150  55.270  1.00  0.00           H
ATOM   4306  CA  THR A 853      35.400  53.800  53.640  1.00  0.00           C
ATOM   4307  HA  THR A 853      35.770  52.790  53.710  1.00  0.00           H
ATOM   4308  CB  THR A 853      33.930  53.620  53.320  1.00  0.00           C
ATOM   4309  HB  THR A 853      33.420  54.590  53.350  1.00  0.00           H
ATOM   4310  OG1 THR A 853      33.310  52.780  54.240  1.00  0.00           O
ATOM   4311  HG1 THR A 853      33.350  53.270  55.060  1.00  0.00           H
ATOM   4312  CG2 THR A 853      33.750  52.820  52.060  1.00  0.00           C
ATOM   4313 HG21 THR A 853      34.170  53.350  51.180  1.00  0.00           H
ATOM   4314 HG22 THR A 853      32.700  52.590  51.790  1.00  0.00           H
ATOM   4315 HG23 THR A 853      34.240  51.830  52.150  1.00  0.00           H
ATOM   4316  C   THR A 853      36.210  54.380  52.450  1.00  0.00           C
ATOM   4317  O   THR A 853      36.790  53.710  51.610  1.00  0.00           O
ATOM   4318  N   ILE A 854      36.330  55.750  52.370  1.00  0.00           N
ATOM   4319  HN  ILE A 854      35.680  56.240  52.950  1.00  0.00           H
ATOM   4320  CA  ILE A 854      37.160  56.510  51.420  1.00  0.00           C
ATOM   4321  HA  ILE A 854      36.820  56.210  50.430  1.00  0.00           H
ATOM   4322  CB  ILE A 854      36.910  57.990  51.760  1.00  0.00           C
ATOM   4323  HB  ILE A 854      37.170  58.190  52.820  1.00  0.00           H
ATOM   4324  CG2 ILE A 854      37.740  58.760  50.710  1.00  0.00           C
ATOM   4325 HG21 ILE A 854      38.830  58.600  50.890  1.00  0.00           H
ATOM   4326 HG22 ILE A 854      37.550  59.840  50.900  1.00  0.00           H
ATOM   4327 HG23 ILE A 854      37.540  58.410  49.680  1.00  0.00           H
ATOM   4328  CG1 ILE A 854      35.440  58.370  51.460  1.00  0.00           C
ATOM   4329 HG11 ILE A 854      34.730  57.680  51.950  1.00  0.00           H
ATOM   4330 HG12 ILE A 854      35.410  58.280  50.360  1.00  0.00           H
ATOM   4331  CD  ILE A 854      34.970  59.800  51.720  1.00  0.00           C
ATOM   4332  HD1 ILE A 854      35.480  60.500  51.030  1.00  0.00           H
ATOM   4333  HD2 ILE A 854      35.180  60.120  52.770  1.00  0.00           H
ATOM   4334  HD3 ILE A 854      33.910  60.020  51.480  1.00  0.00           H
ATOM   4335  C   ILE A 854      38.640  56.130  51.600  1.00  0.00           C
ATOM   4336  O   ILE A 854      39.300  55.830  50.600  1.00  0.00           O
ATOM   4337  N   LEU A 855      39.130  56.070  52.800  1.00  0.00           N
ATOM   4338  HN  LEU A 855      38.510  56.300  53.540  1.00  0.00           H
ATOM   4339  CA  LEU A 855      40.490  55.590  53.090  1.00  0.00           C
ATOM   4340  HA  LEU A 855      41.110  56.320  52.600  1.00  0.00           H
ATOM   4341  CB  LEU A 855      40.770  55.630  54.600  1.00  0.00           C
ATOM   4342  HB1 LEU A 855      41.810  55.320  54.860  1.00  0.00           H
ATOM   4343  HB2 LEU A 855      40.200  54.940  55.250  1.00  0.00           H
ATOM   4344  CG  LEU A 855      40.670  57.100  55.220  1.00  0.00           C
ATOM   4345  HG  LEU A 855      39.620  57.440  55.080  1.00  0.00           H
ATOM   4346  CD1 LEU A 855      40.790  57.080  56.740  1.00  0.00           C
ATOM   4347 HD11 LEU A 855      40.130  56.300  57.210  1.00  0.00           H
ATOM   4348 HD12 LEU A 855      40.540  58.090  57.120  1.00  0.00           H
ATOM   4349 HD13 LEU A 855      41.820  56.810  57.030  1.00  0.00           H
ATOM   4350  CD2 LEU A 855      41.580  58.170  54.580  1.00  0.00           C
ATOM   4351 HD21 LEU A 855      41.560  59.170  55.070  1.00  0.00           H
ATOM   4352 HD22 LEU A 855      41.210  58.330  53.540  1.00  0.00           H
ATOM   4353 HD23 LEU A 855      42.610  57.760  54.550  1.00  0.00           H
ATOM   4354  C   LEU A 855      40.800  54.130  52.710  1.00  0.00           C
ATOM   4355  O   LEU A 855      41.820  53.960  52.050  1.00  0.00           O
ATOM   4356  N   ILE A 856      39.900  53.260  52.970  1.00  0.00           N
ATOM   4357  HN  ILE A 856      39.100  53.570  53.490  1.00  0.00           H
ATOM   4358  CA  ILE A 856      39.860  51.810  52.630  1.00  0.00           C
ATOM   4359  HA  ILE A 856      40.830  51.430  52.960  1.00  0.00           H
ATOM   4360  CB  ILE A 856      38.780  51.080  53.460  1.00  0.00           C
ATOM   4361  HB  ILE A 856      37.860  51.680  53.320  1.00  0.00           H
ATOM   4362  CG2 ILE A 856      38.340  49.750  52.770  1.00  0.00           C
ATOM   4363 HG21 ILE A 856      39.060  48.930  52.920  1.00  0.00           H
ATOM   4364 HG22 ILE A 856      38.030  49.830  51.710  1.00  0.00           H
ATOM   4365 HG23 ILE A 856      37.440  49.320  53.260  1.00  0.00           H
ATOM   4366  CG1 ILE A 856      39.210  51.020  54.940  1.00  0.00           C
ATOM   4367 HG11 ILE A 856      39.730  51.870  55.410  1.00  0.00           H
ATOM   4368 HG12 ILE A 856      39.810  50.080  55.040  1.00  0.00           H
ATOM   4369  CD  ILE A 856      38.020  50.780  55.910  1.00  0.00           C
ATOM   4370  HD1 ILE A 856      37.510  49.830  55.660  1.00  0.00           H
ATOM   4371  HD2 ILE A 856      37.320  51.640  55.960  1.00  0.00           H
ATOM   4372  HD3 ILE A 856      38.420  50.530  56.920  1.00  0.00           H
ATOM   4373  C   ILE A 856      39.880  51.580  51.110  1.00  0.00           C
ATOM   4374  O   ILE A 856      40.700  50.860  50.540  1.00  0.00           O
ATOM   4375  N   PHE A 857      38.910  52.240  50.380  1.00  0.00           N
ATOM   4376  HN  PHE A 857      38.250  52.880  50.750  1.00  0.00           H
ATOM   4377  CA  PHE A 857      38.700  52.060  48.970  1.00  0.00           C
ATOM   4378  HA  PHE A 857      38.700  50.990  48.840  1.00  0.00           H
ATOM   4379  CB  PHE A 857      37.330  52.690  48.580  1.00  0.00           C
ATOM   4380  HB1 PHE A 857      37.370  53.790  48.750  1.00  0.00           H
ATOM   4381  HB2 PHE A 857      36.460  52.220  49.100  1.00  0.00           H
ATOM   4382  CG  PHE A 857      37.060  52.620  47.110  1.00  0.00           C
ATOM   4383  CD1 PHE A 857      36.230  51.610  46.590  1.00  0.00           C
ATOM   4384  HD1 PHE A 857      35.930  50.790  47.230  1.00  0.00           H
ATOM   4385  CE1 PHE A 857      35.910  51.550  45.220  1.00  0.00           C
ATOM   4386  HE1 PHE A 857      35.230  50.830  44.800  1.00  0.00           H
ATOM   4387  CZ  PHE A 857      36.410  52.500  44.330  1.00  0.00           C
ATOM   4388  HZ  PHE A 857      36.050  52.490  43.310  1.00  0.00           H
ATOM   4389  CD2 PHE A 857      37.520  53.570  46.180  1.00  0.00           C
ATOM   4390  HD2 PHE A 857      38.190  54.350  46.530  1.00  0.00           H
ATOM   4391  CE2 PHE A 857      37.280  53.490  44.780  1.00  0.00           C
ATOM   4392  HE2 PHE A 857      37.510  54.300  44.130  1.00  0.00           H
ATOM   4393  C   PHE A 857      39.870  52.560  48.200  1.00  0.00           C
ATOM   4394  O   PHE A 857      40.190  52.070  47.130  1.00  0.00           O
ATOM   4395  N   MET A 858      40.530  53.660  48.630  1.00  0.00           N
ATOM   4396  HN  MET A 858      40.250  54.320  49.340  1.00  0.00           H
ATOM   4397  CA  MET A 858      41.840  54.060  48.080  1.00  0.00           C
ATOM   4398  HA  MET A 858      41.720  54.190  47.020  1.00  0.00           H
ATOM   4399  CB  MET A 858      42.210  55.460  48.730  1.00  0.00           C
ATOM   4400  HB1 MET A 858      43.240  55.720  48.430  1.00  0.00           H
ATOM   4401  HB2 MET A 858      42.140  55.230  49.820  1.00  0.00           H
ATOM   4402  CG  MET A 858      41.270  56.650  48.370  1.00  0.00           C
ATOM   4403  HG1 MET A 858      41.300  57.460  49.130  1.00  0.00           H
ATOM   4404  HG2 MET A 858      40.260  56.210  48.290  1.00  0.00           H
ATOM   4405  SD  MET A 858      41.770  57.460  46.770  1.00  0.00           S
ATOM   4406  CE  MET A 858      43.510  57.920  47.290  1.00  0.00           C
ATOM   4407  HE1 MET A 858      43.910  58.770  46.700  1.00  0.00           H
ATOM   4408  HE2 MET A 858      44.260  57.130  47.080  1.00  0.00           H
ATOM   4409  HE3 MET A 858      43.620  58.020  48.390  1.00  0.00           H
ATOM   4410  C   MET A 858      42.950  53.070  48.200  1.00  0.00           C
ATOM   4411  O   MET A 858      43.670  52.900  47.230  1.00  0.00           O
ATOM   4412  N   ASP A 859      43.180  52.430  49.380  1.00  0.00           N
ATOM   4413  HN  ASP A 859      42.690  52.640  50.230  1.00  0.00           H
ATOM   4414  CA  ASP A 859      44.220  51.380  49.380  1.00  0.00           C
ATOM   4415  HA  ASP A 859      45.010  51.810  48.790  1.00  0.00           H
ATOM   4416  CB  ASP A 859      44.750  51.150  50.830  1.00  0.00           C
ATOM   4417  HB1 ASP A 859      45.330  50.220  50.980  1.00  0.00           H
ATOM   4418  HB2 ASP A 859      43.950  51.240  51.590  1.00  0.00           H
ATOM   4419  CG  ASP A 859      45.730  52.220  51.120  1.00  0.00           C
ATOM   4420  OD1 ASP A 859      46.630  52.390  50.230  1.00  0.00           O
ATOM   4421  OD2 ASP A 859      45.640  52.930  52.180  1.00  0.00           O
ATOM   4422  C   ASP A 859      43.830  50.090  48.690  1.00  0.00           C
ATOM   4423  O   ASP A 859      44.660  49.490  47.900  1.00  0.00           O
ATOM   4424  N   GLN A 860      42.570  49.600  48.850  1.00  0.00           N
ATOM   4425  HN  GLN A 860      41.940  50.130  49.410  1.00  0.00           H
ATOM   4426  CA  GLN A 860      42.210  48.330  48.270  1.00  0.00           C
ATOM   4427  HA  GLN A 860      42.910  47.570  48.630  1.00  0.00           H
ATOM   4428  CB  GLN A 860      40.830  47.970  48.950  1.00  0.00           C
ATOM   4429  HB1 GLN A 860      40.050  48.710  48.670  1.00  0.00           H
ATOM   4430  HB2 GLN A 860      41.010  48.160  50.020  1.00  0.00           H
ATOM   4431  CG  GLN A 860      40.350  46.480  48.800  1.00  0.00           C
ATOM   4432  HG1 GLN A 860      40.070  46.480  47.730  1.00  0.00           H
ATOM   4433  HG2 GLN A 860      39.420  46.300  49.390  1.00  0.00           H
ATOM   4434  CD  GLN A 860      41.400  45.480  49.190  1.00  0.00           C
ATOM   4435  OE1 GLN A 860      42.030  45.480  50.220  1.00  0.00           O
ATOM   4436  NE2 GLN A 860      41.610  44.480  48.270  1.00  0.00           N
ATOM   4437 HE21 GLN A 860      41.260  44.680  47.350  1.00  0.00           H
ATOM   4438 HE22 GLN A 860      41.960  43.660  48.710  1.00  0.00           H
ATOM   4439  C   GLN A 860      42.180  48.440  46.730  1.00  0.00           C
ATOM   4440  O   GLN A 860      42.760  47.660  46.040  1.00  0.00           O
ATOM   4441  N   GLN A 861      41.400  49.370  46.170  1.00  0.00           N
ATOM   4442  HN  GLN A 861      40.940  50.100  46.680  1.00  0.00           H
ATOM   4443  CA  GLN A 861      41.310  49.450  44.770  1.00  0.00           C
ATOM   4444  HA  GLN A 861      41.150  48.420  44.480  1.00  0.00           H
ATOM   4445  CB  GLN A 861      40.000  50.110  44.340  1.00  0.00           C
ATOM   4446  HB1 GLN A 861      39.900  50.320  43.250  1.00  0.00           H
ATOM   4447  HB2 GLN A 861      39.920  51.010  44.980  1.00  0.00           H
ATOM   4448  CG  GLN A 861      38.630  49.400  44.830  1.00  0.00           C
ATOM   4449  HG1 GLN A 861      37.740  49.960  44.480  1.00  0.00           H
ATOM   4450  HG2 GLN A 861      38.540  49.510  45.930  1.00  0.00           H
ATOM   4451  CD  GLN A 861      38.510  47.920  44.530  1.00  0.00           C
ATOM   4452  OE1 GLN A 861      39.140  47.060  45.130  1.00  0.00           O
ATOM   4453  NE2 GLN A 861      37.570  47.510  43.630  1.00  0.00           N
ATOM   4454 HE21 GLN A 861      37.330  46.540  43.690  1.00  0.00           H
ATOM   4455 HE22 GLN A 861      37.060  48.180  43.080  1.00  0.00           H
ATOM   4456  C   GLN A 861      42.560  49.880  43.940  1.00  0.00           C
ATOM   4457  O   GLN A 861      42.990  49.240  43.010  1.00  0.00           O
ATOM   4458  N   ILE A 862      43.240  51.020  44.310  1.00  0.00           N
ATOM   4459  HN  ILE A 862      42.940  51.680  45.000  1.00  0.00           H
ATOM   4460  CA  ILE A 862      44.440  51.470  43.710  1.00  0.00           C
ATOM   4461  HA  ILE A 862      44.250  51.660  42.660  1.00  0.00           H
ATOM   4462  CB  ILE A 862      44.850  52.760  44.280  1.00  0.00           C
ATOM   4463  HB  ILE A 862      45.090  52.700  45.360  1.00  0.00           H
ATOM   4464  CG2 ILE A 862      46.180  53.310  43.730  1.00  0.00           C
ATOM   4465 HG21 ILE A 862      45.990  53.550  42.660  1.00  0.00           H
ATOM   4466 HG22 ILE A 862      47.060  52.620  43.720  1.00  0.00           H
ATOM   4467 HG23 ILE A 862      46.580  54.150  44.340  1.00  0.00           H
ATOM   4468  CG1 ILE A 862      43.710  53.790  44.150  1.00  0.00           C
ATOM   4469 HG11 ILE A 862      42.810  53.490  44.730  1.00  0.00           H
ATOM   4470 HG12 ILE A 862      43.450  53.830  43.070  1.00  0.00           H
ATOM   4471  CD  ILE A 862      44.170  55.110  44.660  1.00  0.00           C
ATOM   4472  HD1 ILE A 862      44.830  55.630  43.960  1.00  0.00           H
ATOM   4473  HD2 ILE A 862      44.570  54.950  45.680  1.00  0.00           H
ATOM   4474  HD3 ILE A 862      43.280  55.780  44.780  1.00  0.00           H
ATOM   4475  C   ILE A 862      45.560  50.410  43.860  1.00  0.00           C
ATOM   4476  O   ILE A 862      46.350  50.200  42.920  1.00  0.00           O
ATOM   4477  N   THR A 863      45.660  49.670  45.030  1.00  0.00           N
ATOM   4478  HN  THR A 863      44.950  49.770  45.720  1.00  0.00           H
ATOM   4479  CA  THR A 863      46.600  48.550  45.090  1.00  0.00           C
ATOM   4480  HA  THR A 863      47.520  48.920  44.660  1.00  0.00           H
ATOM   4481  CB  THR A 863      46.880  47.990  46.460  1.00  0.00           C
ATOM   4482  HB  THR A 863      45.980  47.460  46.850  1.00  0.00           H
ATOM   4483  OG1 THR A 863      47.330  49.000  47.340  1.00  0.00           O
ATOM   4484  HG1 THR A 863      46.610  49.610  47.480  1.00  0.00           H
ATOM   4485  CG2 THR A 863      48.120  47.050  46.460  1.00  0.00           C
ATOM   4486 HG21 THR A 863      49.040  47.530  46.060  1.00  0.00           H
ATOM   4487 HG22 THR A 863      47.860  46.180  45.820  1.00  0.00           H
ATOM   4488 HG23 THR A 863      48.220  46.620  47.470  1.00  0.00           H
ATOM   4489  C   THR A 863      46.420  47.440  44.110  1.00  0.00           C
ATOM   4490  O   THR A 863      47.380  47.030  43.480  1.00  0.00           O
ATOM   4491  N   ALA A 864      45.190  46.860  43.830  1.00  0.00           N
ATOM   4492  HN  ALA A 864      44.390  47.220  44.310  1.00  0.00           H
ATOM   4493  CA  ALA A 864      45.060  45.900  42.800  1.00  0.00           C
ATOM   4494  HA  ALA A 864      45.780  45.110  42.960  1.00  0.00           H
ATOM   4495  CB  ALA A 864      43.790  45.090  42.710  1.00  0.00           C
ATOM   4496  HB1 ALA A 864      43.830  44.290  41.950  1.00  0.00           H
ATOM   4497  HB2 ALA A 864      42.990  45.780  42.360  1.00  0.00           H
ATOM   4498  HB3 ALA A 864      43.420  44.610  43.630  1.00  0.00           H
ATOM   4499  C   ALA A 864      45.190  46.440  41.390  1.00  0.00           C
ATOM   4500  O   ALA A 864      45.700  45.730  40.580  1.00  0.00           O
ATOM   4501  N   VAL A 865      44.870  47.750  41.170  1.00  0.00           N
ATOM   4502  HN  VAL A 865      44.320  48.260  41.830  1.00  0.00           H
ATOM   4503  CA  VAL A 865      45.140  48.310  39.870  1.00  0.00           C
ATOM   4504  HA  VAL A 865      44.750  47.720  39.070  1.00  0.00           H
ATOM   4505  CB  VAL A 865      44.410  49.650  39.820  1.00  0.00           C
ATOM   4506  HB  VAL A 865      44.400  50.140  40.810  1.00  0.00           H
ATOM   4507  CG1 VAL A 865      44.990  50.590  38.780  1.00  0.00           C
ATOM   4508 HG11 VAL A 865      45.020  50.110  37.780  1.00  0.00           H
ATOM   4509 HG12 VAL A 865      46.000  50.980  39.020  1.00  0.00           H
ATOM   4510 HG13 VAL A 865      44.410  51.520  38.630  1.00  0.00           H
ATOM   4511  CG2 VAL A 865      42.910  49.420  39.560  1.00  0.00           C
ATOM   4512 HG21 VAL A 865      42.420  48.910  40.410  1.00  0.00           H
ATOM   4513 HG22 VAL A 865      42.740  48.910  38.580  1.00  0.00           H
ATOM   4514 HG23 VAL A 865      42.500  50.460  39.470  1.00  0.00           H
ATOM   4515  C   VAL A 865      46.680  48.410  39.630  1.00  0.00           C
ATOM   4516  O   VAL A 865      47.210  48.120  38.550  1.00  0.00           O
ATOM   4517  N   ILE A 866      47.460  48.840  40.700  1.00  0.00           N
ATOM   4518  HN  ILE A 866      47.040  49.270  41.490  1.00  0.00           H
ATOM   4519  CA  ILE A 866      48.920  48.820  40.570  1.00  0.00           C
ATOM   4520  HA  ILE A 866      49.120  49.420  39.700  1.00  0.00           H
ATOM   4521  CB  ILE A 866      49.610  49.530  41.800  1.00  0.00           C
ATOM   4522  HB  ILE A 866      49.080  49.110  42.690  1.00  0.00           H
ATOM   4523  CG2 ILE A 866      51.140  49.360  41.900  1.00  0.00           C
ATOM   4524 HG21 ILE A 866      51.560  49.770  40.960  1.00  0.00           H
ATOM   4525 HG22 ILE A 866      51.480  48.310  42.000  1.00  0.00           H
ATOM   4526 HG23 ILE A 866      51.530  49.960  42.750  1.00  0.00           H
ATOM   4527  CG1 ILE A 866      49.290  50.990  41.630  1.00  0.00           C
ATOM   4528 HG11 ILE A 866      48.200  51.150  41.550  1.00  0.00           H
ATOM   4529 HG12 ILE A 866      49.760  51.270  40.670  1.00  0.00           H
ATOM   4530  CD  ILE A 866      49.780  51.910  42.740  1.00  0.00           C
ATOM   4531  HD1 ILE A 866      49.290  52.900  42.740  1.00  0.00           H
ATOM   4532  HD2 ILE A 866      50.870  52.120  42.630  1.00  0.00           H
ATOM   4533  HD3 ILE A 866      49.760  51.400  43.720  1.00  0.00           H
ATOM   4534  C   ILE A 866      49.500  47.520  40.320  1.00  0.00           C
ATOM   4535  O   ILE A 866      50.360  47.320  39.430  1.00  0.00           O
ATOM   4536  N   ILE A 867      48.980  46.510  41.070  1.00  0.00           N
ATOM   4537  HN  ILE A 867      48.340  46.840  41.760  1.00  0.00           H
ATOM   4538  CA  ILE A 867      49.260  45.050  40.990  1.00  0.00           C
ATOM   4539  HA  ILE A 867      50.340  45.100  41.030  1.00  0.00           H
ATOM   4540  CB  ILE A 867      48.710  44.210  42.100  1.00  0.00           C
ATOM   4541  HB  ILE A 867      47.730  44.700  42.330  1.00  0.00           H
ATOM   4542  CG2 ILE A 867      48.360  42.750  41.700  1.00  0.00           C
ATOM   4543 HG21 ILE A 867      49.330  42.230  41.560  1.00  0.00           H
ATOM   4544 HG22 ILE A 867      47.790  42.710  40.750  1.00  0.00           H
ATOM   4545 HG23 ILE A 867      47.820  42.220  42.510  1.00  0.00           H
ATOM   4546  CG1 ILE A 867      49.630  44.210  43.340  1.00  0.00           C
ATOM   4547 HG11 ILE A 867      50.450  43.480  43.200  1.00  0.00           H
ATOM   4548 HG12 ILE A 867      49.110  43.800  44.230  1.00  0.00           H
ATOM   4549  CD  ILE A 867      50.360  45.620  43.700  1.00  0.00           C
ATOM   4550  HD1 ILE A 867      49.570  46.350  43.980  1.00  0.00           H
ATOM   4551  HD2 ILE A 867      50.930  45.840  42.770  1.00  0.00           H
ATOM   4552  HD3 ILE A 867      51.090  45.490  44.530  1.00  0.00           H
ATOM   4553  C   ILE A 867      49.040  44.490  39.590  1.00  0.00           C
ATOM   4554  O   ILE A 867      49.860  43.740  39.080  1.00  0.00           O
ATOM   4555  N   ASN A 868      47.890  44.860  38.930  1.00  0.00           N
ATOM   4556  HN  ASN A 868      47.240  45.480  39.370  1.00  0.00           H
ATOM   4557  CA  ASN A 868      47.460  44.250  37.760  1.00  0.00           C
ATOM   4558  HA  ASN A 868      47.980  43.300  37.740  1.00  0.00           H
ATOM   4559  CB  ASN A 868      45.920  43.980  37.890  1.00  0.00           C
ATOM   4560  HB1 ASN A 868      45.450  44.970  38.070  1.00  0.00           H
ATOM   4561  HB2 ASN A 868      45.800  43.350  38.810  1.00  0.00           H
ATOM   4562  CG  ASN A 868      45.140  43.260  36.820  1.00  0.00           C
ATOM   4563  OD1 ASN A 868      45.450  42.170  36.340  1.00  0.00           O
ATOM   4564  ND2 ASN A 868      43.950  43.820  36.450  1.00  0.00           N
ATOM   4565 HD21 ASN A 868      43.740  44.670  36.920  1.00  0.00           H
ATOM   4566 HD22 ASN A 868      43.300  43.310  35.870  1.00  0.00           H
ATOM   4567  C   ASN A 868      47.890  45.030  36.590  1.00  0.00           C
ATOM   4568  O   ASN A 868      47.410  44.820  35.490  1.00  0.00           O
ATOM   4569  N   ARG A 869      48.820  46.010  36.750  1.00  0.00           N
ATOM   4570  HN  ARG A 869      49.100  46.360  37.650  1.00  0.00           H
ATOM   4571  CA  ARG A 869      49.480  46.800  35.730  1.00  0.00           C
ATOM   4572  HA  ARG A 869      48.760  47.560  35.480  1.00  0.00           H
ATOM   4573  CB  ARG A 869      50.790  47.630  36.210  1.00  0.00           C
ATOM   4574  HB1 ARG A 869      51.410  47.640  35.300  1.00  0.00           H
ATOM   4575  HB2 ARG A 869      51.280  46.940  36.930  1.00  0.00           H
ATOM   4576  CG  ARG A 869      50.460  48.940  36.910  1.00  0.00           C
ATOM   4577  HG1 ARG A 869      49.750  48.590  37.690  1.00  0.00           H
ATOM   4578  HG2 ARG A 869      49.840  49.680  36.370  1.00  0.00           H
ATOM   4579  CD  ARG A 869      51.650  49.530  37.440  1.00  0.00           C
ATOM   4580  HD1 ARG A 869      52.340  49.770  36.600  1.00  0.00           H
ATOM   4581  HD2 ARG A 869      52.140  48.780  38.080  1.00  0.00           H
ATOM   4582  NE  ARG A 869      51.300  50.760  38.200  1.00  0.00           N
ATOM   4583  HE  ARG A 869      50.310  50.890  38.280  1.00  0.00           H
ATOM   4584  CZ  ARG A 869      52.120  51.480  38.910  1.00  0.00           C
ATOM   4585  NH1 ARG A 869      53.340  51.060  39.260  1.00  0.00           N
ATOM   4586 HH11 ARG A 869      53.700  50.250  38.780  1.00  0.00           H
ATOM   4587 HH12 ARG A 869      53.980  51.720  39.640  1.00  0.00           H
ATOM   4588  NH2 ARG A 869      51.660  52.610  39.330  1.00  0.00           N
ATOM   4589 HH21 ARG A 869      50.990  52.980  38.690  1.00  0.00           H
ATOM   4590 HH22 ARG A 869      52.340  53.210  39.770  1.00  0.00           H
ATOM   4591  C   ARG A 869      49.880  46.070  34.440  1.00  0.00           C
ATOM   4592  O   ARG A 869      50.380  44.940  34.380  1.00  0.00           O
ATOM   4593  N   LYS A 870      49.630  46.790  33.300  1.00  0.00           N
ATOM   4594  HN  LYS A 870      49.030  47.580  33.340  1.00  0.00           H
ATOM   4595  CA  LYS A 870      50.140  46.490  31.960  1.00  0.00           C
ATOM   4596  HA  LYS A 870      49.800  45.520  31.660  1.00  0.00           H
ATOM   4597  CB  LYS A 870      49.650  47.480  30.980  1.00  0.00           C
ATOM   4598  HB1 LYS A 870      48.550  47.400  31.080  1.00  0.00           H
ATOM   4599  HB2 LYS A 870      49.760  47.110  29.930  1.00  0.00           H
ATOM   4600  CG  LYS A 870      50.050  49.010  31.130  1.00  0.00           C
ATOM   4601  HG1 LYS A 870      49.970  49.270  32.210  1.00  0.00           H
ATOM   4602  HG2 LYS A 870      49.210  49.610  30.710  1.00  0.00           H
ATOM   4603  CD  LYS A 870      51.410  49.430  30.580  1.00  0.00           C
ATOM   4604  HD1 LYS A 870      51.500  48.890  29.610  1.00  0.00           H
ATOM   4605  HD2 LYS A 870      52.300  49.250  31.210  1.00  0.00           H
ATOM   4606  CE  LYS A 870      51.450  50.940  30.200  1.00  0.00           C
ATOM   4607  HE1 LYS A 870      50.740  51.190  29.390  1.00  0.00           H
ATOM   4608  HE2 LYS A 870      52.380  51.350  29.750  1.00  0.00           H
ATOM   4609  NZ  LYS A 870      51.160  51.670  31.410  1.00  0.00           N
ATOM   4610  HZ1 LYS A 870      50.170  51.550  31.720  1.00  0.00           H
ATOM   4611  HZ2 LYS A 870      51.400  52.670  31.240  1.00  0.00           H
ATOM   4612  HZ3 LYS A 870      51.830  51.370  32.150  1.00  0.00           H
ATOM   4613  C   LYS A 870      51.650  46.400  31.970  1.00  0.00           C
ATOM   4614  O   LYS A 870      52.160  45.580  31.220  1.00  0.00           O
ATOM   4615  N   GLU A 871      52.360  47.050  32.840  1.00  0.00           N
ATOM   4616  HN  GLU A 871      51.950  47.880  33.210  1.00  0.00           H
ATOM   4617  CA  GLU A 871      53.810  46.970  33.180  1.00  0.00           C
ATOM   4618  HA  GLU A 871      54.400  47.110  32.280  1.00  0.00           H
ATOM   4619  CB  GLU A 871      54.150  48.170  34.070  1.00  0.00           C
ATOM   4620  HB1 GLU A 871      55.170  47.870  34.410  1.00  0.00           H
ATOM   4621  HB2 GLU A 871      53.630  48.220  35.050  1.00  0.00           H
ATOM   4622  CG  GLU A 871      54.480  49.480  33.330  1.00  0.00           C
ATOM   4623  HG1 GLU A 871      54.510  49.200  32.260  1.00  0.00           H
ATOM   4624  HG2 GLU A 871      55.520  49.800  33.560  1.00  0.00           H
ATOM   4625  CD  GLU A 871      53.480  50.600  33.590  1.00  0.00           C
ATOM   4626  OE1 GLU A 871      54.000  51.730  33.760  1.00  0.00           O
ATOM   4627  OE2 GLU A 871      52.250  50.370  33.520  1.00  0.00           O
ATOM   4628  C   GLU A 871      54.170  45.550  33.600  1.00  0.00           C
ATOM   4629  O   GLU A 871      55.270  45.020  33.350  1.00  0.00           O
ATOM   4630  N   HSD A 872      53.310  44.890  34.390  1.00  0.00           N
ATOM   4631  HN  HSD A 872      52.370  45.190  34.530  1.00  0.00           H
ATOM   4632  CA  HSD A 872      53.620  43.550  34.970  1.00  0.00           C
ATOM   4633  HA  HSD A 872      54.690  43.370  34.960  1.00  0.00           H
ATOM   4634  CB  HSD A 872      53.100  43.340  36.370  1.00  0.00           C
ATOM   4635  HB1 HSD A 872      53.440  42.380  36.820  1.00  0.00           H
ATOM   4636  HB2 HSD A 872      52.000  43.210  36.250  1.00  0.00           H
ATOM   4637  ND1 HSD A 872      52.390  44.970  38.200  1.00  0.00           N
ATOM   4638  HD1 HSD A 872      51.520  44.550  38.390  1.00  0.00           H
ATOM   4639  CG  HSD A 872      53.380  44.480  37.300  1.00  0.00           C
ATOM   4640  CE1 HSD A 872      52.980  45.910  38.950  1.00  0.00           C
ATOM   4641  HE1 HSD A 872      52.620  46.380  39.870  1.00  0.00           H
ATOM   4642  NE2 HSD A 872      54.240  46.130  38.590  1.00  0.00           N
ATOM   4643  CD2 HSD A 872      54.460  45.220  37.540  1.00  0.00           C
ATOM   4644  HD2 HSD A 872      55.400  45.200  37.010  1.00  0.00           H
ATOM   4645  C   HSD A 872      53.100  42.290  34.070  1.00  0.00           C
ATOM   4646  O   HSD A 872      53.330  41.180  34.390  1.00  0.00           O
ATOM   4647  N   LYS A 873      52.440  42.540  32.900  1.00  0.00           N
ATOM   4648  HN  LYS A 873      52.370  43.520  32.740  1.00  0.00           H
ATOM   4649  CA  LYS A 873      52.300  41.540  31.890  1.00  0.00           C
ATOM   4650  HA  LYS A 873      51.610  41.930  31.160  1.00  0.00           H
ATOM   4651  CB  LYS A 873      53.510  41.330  30.980  1.00  0.00           C
ATOM   4652  HB1 LYS A 873      53.250  40.620  30.160  1.00  0.00           H
ATOM   4653  HB2 LYS A 873      54.330  40.910  31.610  1.00  0.00           H
ATOM   4654  CG  LYS A 873      53.990  42.710  30.240  1.00  0.00           C
ATOM   4655  HG1 LYS A 873      55.020  42.550  29.860  1.00  0.00           H
ATOM   4656  HG2 LYS A 873      54.040  43.520  31.000  1.00  0.00           H
ATOM   4657  CD  LYS A 873      53.100  43.250  29.120  1.00  0.00           C
ATOM   4658  HD1 LYS A 873      52.150  43.620  29.540  1.00  0.00           H
ATOM   4659  HD2 LYS A 873      52.840  42.530  28.310  1.00  0.00           H
ATOM   4660  CE  LYS A 873      53.920  44.310  28.350  1.00  0.00           C
ATOM   4661  HE1 LYS A 873      54.760  43.890  27.760  1.00  0.00           H
ATOM   4662  HE2 LYS A 873      54.260  45.070  29.080  1.00  0.00           H
ATOM   4663  NZ  LYS A 873      53.060  45.110  27.370  1.00  0.00           N
ATOM   4664  HZ1 LYS A 873      52.020  45.060  27.490  1.00  0.00           H
ATOM   4665  HZ2 LYS A 873      53.310  44.860  26.390  1.00  0.00           H
ATOM   4666  HZ3 LYS A 873      53.280  46.110  27.560  1.00  0.00           H
ATOM   4667  C   LYS A 873      51.590  40.270  32.140  1.00  0.00           C
ATOM   4668  O   LYS A 873      51.900  39.150  31.700  1.00  0.00           O
ATOM   4669  N   LEU A 874      50.500  40.340  32.910  1.00  0.00           N
ATOM   4670  HN  LEU A 874      50.100  41.240  33.140  1.00  0.00           H
ATOM   4671  CA  LEU A 874      49.800  39.190  33.450  1.00  0.00           C
ATOM   4672  HA  LEU A 874      50.330  38.410  33.990  1.00  0.00           H
ATOM   4673  CB  LEU A 874      48.740  39.730  34.550  1.00  0.00           C
ATOM   4674  HB1 LEU A 874      47.910  39.000  34.640  1.00  0.00           H
ATOM   4675  HB2 LEU A 874      48.340  40.710  34.220  1.00  0.00           H
ATOM   4676  CG  LEU A 874      49.350  40.000  36.050  1.00  0.00           C
ATOM   4677  HG  LEU A 874      50.070  39.160  36.180  1.00  0.00           H
ATOM   4678  CD1 LEU A 874      50.010  41.360  36.240  1.00  0.00           C
ATOM   4679 HD11 LEU A 874      49.390  42.230  35.910  1.00  0.00           H
ATOM   4680 HD12 LEU A 874      50.960  41.430  35.660  1.00  0.00           H
ATOM   4681 HD13 LEU A 874      50.110  41.510  37.330  1.00  0.00           H
ATOM   4682  CD2 LEU A 874      48.270  39.940  37.130  1.00  0.00           C
ATOM   4683 HD21 LEU A 874      47.700  39.000  36.990  1.00  0.00           H
ATOM   4684 HD22 LEU A 874      47.580  40.800  37.020  1.00  0.00           H
ATOM   4685 HD23 LEU A 874      48.730  40.000  38.140  1.00  0.00           H
ATOM   4686  C   LEU A 874      48.990  38.320  32.540  1.00  0.00           C
ATOM   4687  O   LEU A 874      48.260  38.800  31.640  1.00  0.00           O
ATOM   4688  N   LYS A 875      49.080  36.970  32.700  1.00  0.00           N
ATOM   4689  HN  LYS A 875      49.590  36.470  33.390  1.00  0.00           H
ATOM   4690  CA  LYS A 875      48.470  36.060  31.760  1.00  0.00           C
ATOM   4691  HA  LYS A 875      48.150  36.500  30.830  1.00  0.00           H
ATOM   4692  CB  LYS A 875      49.540  34.960  31.570  1.00  0.00           C
ATOM   4693  HB1 LYS A 875      49.040  34.150  31.000  1.00  0.00           H
ATOM   4694  HB2 LYS A 875      49.950  34.660  32.560  1.00  0.00           H
ATOM   4695  CG  LYS A 875      50.820  35.350  30.710  1.00  0.00           C
ATOM   4696  HG1 LYS A 875      51.380  36.170  31.210  1.00  0.00           H
ATOM   4697  HG2 LYS A 875      50.570  35.630  29.670  1.00  0.00           H
ATOM   4698  CD  LYS A 875      51.830  34.220  30.540  1.00  0.00           C
ATOM   4699  HD1 LYS A 875      52.730  34.580  29.990  1.00  0.00           H
ATOM   4700  HD2 LYS A 875      51.290  33.420  30.020  1.00  0.00           H
ATOM   4701  CE  LYS A 875      52.390  33.560  31.810  1.00  0.00           C
ATOM   4702  HE1 LYS A 875      51.570  33.280  32.520  1.00  0.00           H
ATOM   4703  HE2 LYS A 875      53.020  34.270  32.380  1.00  0.00           H
ATOM   4704  NZ  LYS A 875      53.150  32.370  31.480  1.00  0.00           N
ATOM   4705  HZ1 LYS A 875      52.540  31.570  31.240  1.00  0.00           H
ATOM   4706  HZ2 LYS A 875      53.820  31.990  32.180  1.00  0.00           H
ATOM   4707  HZ3 LYS A 875      53.770  32.680  30.710  1.00  0.00           H
ATOM   4708  C   LYS A 875      47.220  35.500  32.260  1.00  0.00           C
ATOM   4709  O   LYS A 875      46.620  34.690  31.620  1.00  0.00           O
ATOM   4710  N   LYS A 876      46.690  36.010  33.450  1.00  0.00           N
ATOM   4711  HN  LYS A 876      47.200  36.780  33.800  1.00  0.00           H
ATOM   4712  CA  LYS A 876      45.380  35.680  33.910  1.00  0.00           C
ATOM   4713  HA  LYS A 876      44.810  35.030  33.270  1.00  0.00           H
ATOM   4714  CB  LYS A 876      45.470  34.730  35.150  1.00  0.00           C
ATOM   4715  HB1 LYS A 876      44.510  34.760  35.700  1.00  0.00           H
ATOM   4716  HB2 LYS A 876      46.220  35.030  35.920  1.00  0.00           H
ATOM   4717  CG  LYS A 876      45.760  33.260  34.600  1.00  0.00           C
ATOM   4718  HG1 LYS A 876      46.600  33.190  33.880  1.00  0.00           H
ATOM   4719  HG2 LYS A 876      44.910  33.030  33.930  1.00  0.00           H
ATOM   4720  CD  LYS A 876      45.920  32.090  35.600  1.00  0.00           C
ATOM   4721  HD1 LYS A 876      46.070  31.130  35.060  1.00  0.00           H
ATOM   4722  HD2 LYS A 876      44.980  31.910  36.180  1.00  0.00           H
ATOM   4723  CE  LYS A 876      47.030  32.400  36.590  1.00  0.00           C
ATOM   4724  HE1 LYS A 876      46.680  33.130  37.340  1.00  0.00           H
ATOM   4725  HE2 LYS A 876      48.000  32.670  36.130  1.00  0.00           H
ATOM   4726  NZ  LYS A 876      47.200  31.200  37.380  1.00  0.00           N
ATOM   4727  HZ1 LYS A 876      47.360  30.400  36.740  1.00  0.00           H
ATOM   4728  HZ2 LYS A 876      46.440  31.030  38.070  1.00  0.00           H
ATOM   4729  HZ3 LYS A 876      48.070  31.290  37.940  1.00  0.00           H
ATOM   4730  C   LYS A 876      44.650  36.920  34.320  1.00  0.00           C
ATOM   4731  O   LYS A 876      45.150  37.970  34.700  1.00  0.00           O
ATOM   4732  N   GLY A 877      43.280  36.720  34.340  1.00  0.00           N
ATOM   4733  HN  GLY A 877      42.910  35.810  34.160  1.00  0.00           H
ATOM   4734  CA  GLY A 877      42.200  37.770  34.500  1.00  0.00           C
ATOM   4735  HA1 GLY A 877      41.350  37.430  33.930  1.00  0.00           H
ATOM   4736  HA2 GLY A 877      42.600  38.670  34.070  1.00  0.00           H
ATOM   4737  C   GLY A 877      41.890  38.220  35.880  1.00  0.00           C
ATOM   4738  O   GLY A 877      42.110  37.490  36.870  1.00  0.00           O
ATOM   4739  N   ALA A 878      41.300  39.370  36.090  1.00  0.00           N
ATOM   4740  HN  ALA A 878      40.900  39.840  35.310  1.00  0.00           H
ATOM   4741  CA  ALA A 878      41.110  39.990  37.300  1.00  0.00           C
ATOM   4742  HA  ALA A 878      41.660  39.550  38.110  1.00  0.00           H
ATOM   4743  CB  ALA A 878      41.580  41.500  37.210  1.00  0.00           C
ATOM   4744  HB1 ALA A 878      41.650  42.050  38.170  1.00  0.00           H
ATOM   4745  HB2 ALA A 878      40.850  42.070  36.590  1.00  0.00           H
ATOM   4746  HB3 ALA A 878      42.540  41.580  36.640  1.00  0.00           H
ATOM   4747  C   ALA A 878      39.680  39.890  37.810  1.00  0.00           C
ATOM   4748  O   ALA A 878      38.720  39.510  37.100  1.00  0.00           O
ATOM   4749  N   GLY A 879      39.460  40.290  39.030  1.00  0.00           N
ATOM   4750  HN  GLY A 879      40.270  40.530  39.560  1.00  0.00           H
ATOM   4751  CA  GLY A 879      38.180  40.520  39.510  1.00  0.00           C
ATOM   4752  HA1 GLY A 879      37.840  39.600  39.970  1.00  0.00           H
ATOM   4753  HA2 GLY A 879      37.620  41.000  38.720  1.00  0.00           H
ATOM   4754  C   GLY A 879      38.300  41.450  40.640  1.00  0.00           C
ATOM   4755  O   GLY A 879      38.360  41.080  41.820  1.00  0.00           O
ATOM   4756  N   TYR A 880      38.250  42.810  40.350  1.00  0.00           N
ATOM   4757  HN  TYR A 880      38.060  43.020  39.400  1.00  0.00           H
ATOM   4758  CA  TYR A 880      38.460  43.840  41.400  1.00  0.00           C
ATOM   4759  HA  TYR A 880      39.370  43.570  41.920  1.00  0.00           H
ATOM   4760  CB  TYR A 880      38.650  45.260  40.840  1.00  0.00           C
ATOM   4761  HB1 TYR A 880      38.820  45.890  41.730  1.00  0.00           H
ATOM   4762  HB2 TYR A 880      37.840  45.480  40.100  1.00  0.00           H
ATOM   4763  CG  TYR A 880      39.870  45.480  39.880  1.00  0.00           C
ATOM   4764  CD1 TYR A 880      41.160  45.070  40.330  1.00  0.00           C
ATOM   4765  HD1 TYR A 880      41.330  44.460  41.200  1.00  0.00           H
ATOM   4766  CE1 TYR A 880      42.340  45.400  39.490  1.00  0.00           C
ATOM   4767  HE1 TYR A 880      43.300  45.010  39.800  1.00  0.00           H
ATOM   4768  CZ  TYR A 880      42.240  46.090  38.270  1.00  0.00           C
ATOM   4769  OH  TYR A 880      43.380  46.450  37.480  1.00  0.00           O
ATOM   4770  HH  TYR A 880      43.200  46.900  36.660  1.00  0.00           H
ATOM   4771  CD2 TYR A 880      39.820  46.290  38.740  1.00  0.00           C
ATOM   4772  HD2 TYR A 880      38.840  46.580  38.380  1.00  0.00           H
ATOM   4773  CE2 TYR A 880      40.940  46.660  37.970  1.00  0.00           C
ATOM   4774  HE2 TYR A 880      40.770  47.080  36.990  1.00  0.00           H
ATOM   4775  C   TYR A 880      37.330  43.930  42.480  1.00  0.00           C
ATOM   4776  O   TYR A 880      37.540  44.330  43.650  1.00  0.00           O
ATOM   4777  N   HSD A 881      36.090  43.620  42.100  1.00  0.00           N
ATOM   4778  HN  HSD A 881      35.960  43.340  41.150  1.00  0.00           H
ATOM   4779  CA  HSD A 881      34.890  43.900  42.920  1.00  0.00           C
ATOM   4780  HA  HSD A 881      35.120  44.660  43.650  1.00  0.00           H
ATOM   4781  CB  HSD A 881      33.560  44.140  42.080  1.00  0.00           C
ATOM   4782  HB1 HSD A 881      32.630  43.840  42.610  1.00  0.00           H
ATOM   4783  HB2 HSD A 881      33.470  43.550  41.160  1.00  0.00           H
ATOM   4784  ND1 HSD A 881      34.340  46.210  40.780  1.00  0.00           N
ATOM   4785  HD1 HSD A 881      35.060  45.740  40.260  1.00  0.00           H
ATOM   4786  CG  HSD A 881      33.520  45.600  41.750  1.00  0.00           C
ATOM   4787  CE1 HSD A 881      34.120  47.560  40.750  1.00  0.00           C
ATOM   4788  HE1 HSD A 881      34.650  48.170  40.020  1.00  0.00           H
ATOM   4789  NE2 HSD A 881      33.150  47.830  41.640  1.00  0.00           N
ATOM   4790  CD2 HSD A 881      32.910  46.620  42.300  1.00  0.00           C
ATOM   4791  HD2 HSD A 881      32.200  46.620  43.120  1.00  0.00           H
ATOM   4792  C   HSD A 881      34.700  42.730  43.810  1.00  0.00           C
ATOM   4793  O   HSD A 881      34.230  42.810  44.920  1.00  0.00           O
ATOM   4794  N   LEU A 882      34.990  41.540  43.350  1.00  0.00           N
ATOM   4795  HN  LEU A 882      35.340  41.470  42.420  1.00  0.00           H
ATOM   4796  CA  LEU A 882      35.180  40.360  44.130  1.00  0.00           C
ATOM   4797  HA  LEU A 882      34.310  40.000  44.680  1.00  0.00           H
ATOM   4798  CB  LEU A 882      35.520  39.190  43.090  1.00  0.00           C
ATOM   4799  HB1 LEU A 882      36.270  39.590  42.370  1.00  0.00           H
ATOM   4800  HB2 LEU A 882      34.620  39.110  42.450  1.00  0.00           H
ATOM   4801  CG  LEU A 882      35.900  37.870  43.590  1.00  0.00           C
ATOM   4802  HG  LEU A 882      36.720  37.930  44.340  1.00  0.00           H
ATOM   4803  CD1 LEU A 882      34.650  37.190  44.310  1.00  0.00           C
ATOM   4804 HD11 LEU A 882      34.150  37.800  45.090  1.00  0.00           H
ATOM   4805 HD12 LEU A 882      34.920  36.200  44.720  1.00  0.00           H
ATOM   4806 HD13 LEU A 882      33.860  37.070  43.540  1.00  0.00           H
ATOM   4807  CD2 LEU A 882      36.380  37.070  42.420  1.00  0.00           C
ATOM   4808 HD21 LEU A 882      37.250  37.590  41.960  1.00  0.00           H
ATOM   4809 HD22 LEU A 882      35.540  36.850  41.720  1.00  0.00           H
ATOM   4810 HD23 LEU A 882      36.730  36.070  42.740  1.00  0.00           H
ATOM   4811  C   LEU A 882      36.140  40.510  45.230  1.00  0.00           C
ATOM   4812  O   LEU A 882      35.950  40.060  46.350  1.00  0.00           O
ATOM   4813  N   ASP A 883      37.360  41.120  44.950  1.00  0.00           N
ATOM   4814  HN  ASP A 883      37.350  41.510  44.040  1.00  0.00           H
ATOM   4815  CA  ASP A 883      38.480  41.400  45.850  1.00  0.00           C
ATOM   4816  HA  ASP A 883      38.810  40.480  46.300  1.00  0.00           H
ATOM   4817  CB  ASP A 883      39.680  42.010  45.110  1.00  0.00           C
ATOM   4818  HB1 ASP A 883      40.540  42.320  45.750  1.00  0.00           H
ATOM   4819  HB2 ASP A 883      39.200  42.940  44.760  1.00  0.00           H
ATOM   4820  CG  ASP A 883      40.220  41.080  44.070  1.00  0.00           C
ATOM   4821  OD1 ASP A 883      40.070  39.890  44.010  1.00  0.00           O
ATOM   4822  OD2 ASP A 883      40.840  41.810  43.060  1.00  0.00           O
ATOM   4823  HD2 ASP A 883      40.990  41.230  42.310  1.00  0.00           H
ATOM   4824  C   ASP A 883      38.160  42.310  47.050  1.00  0.00           C
ATOM   4825  O   ASP A 883      38.290  42.000  48.210  1.00  0.00           O
ATOM   4826  N   LEU A 884      37.510  43.450  46.690  1.00  0.00           N
ATOM   4827  HN  LEU A 884      37.380  43.730  45.740  1.00  0.00           H
ATOM   4828  CA  LEU A 884      36.730  44.440  47.570  1.00  0.00           C
ATOM   4829  HA  LEU A 884      37.390  44.790  48.350  1.00  0.00           H
ATOM   4830  CB  LEU A 884      36.230  45.580  46.630  1.00  0.00           C
ATOM   4831  HB1 LEU A 884      35.680  45.170  45.760  1.00  0.00           H
ATOM   4832  HB2 LEU A 884      37.170  46.040  46.220  1.00  0.00           H
ATOM   4833  CG  LEU A 884      35.380  46.750  47.240  1.00  0.00           C
ATOM   4834  HG  LEU A 884      34.510  46.320  47.770  1.00  0.00           H
ATOM   4835  CD1 LEU A 884      36.160  47.460  48.410  1.00  0.00           C
ATOM   4836 HD11 LEU A 884      37.230  47.690  48.190  1.00  0.00           H
ATOM   4837 HD12 LEU A 884      36.260  46.690  49.200  1.00  0.00           H
ATOM   4838 HD13 LEU A 884      35.670  48.350  48.860  1.00  0.00           H
ATOM   4839  CD2 LEU A 884      34.820  47.670  46.160  1.00  0.00           C
ATOM   4840 HD21 LEU A 884      35.570  48.180  45.530  1.00  0.00           H
ATOM   4841 HD22 LEU A 884      34.120  48.440  46.570  1.00  0.00           H
ATOM   4842 HD23 LEU A 884      34.130  47.140  45.470  1.00  0.00           H
ATOM   4843  C   LEU A 884      35.580  43.880  48.350  1.00  0.00           C
ATOM   4844  O   LEU A 884      35.490  44.230  49.510  1.00  0.00           O
ATOM   4845  N   LEU A 885      34.720  43.020  47.840  1.00  0.00           N
ATOM   4846  HN  LEU A 885      34.680  42.800  46.870  1.00  0.00           H
ATOM   4847  CA  LEU A 885      33.660  42.280  48.540  1.00  0.00           C
ATOM   4848  HA  LEU A 885      32.970  42.940  49.040  1.00  0.00           H
ATOM   4849  CB  LEU A 885      32.920  41.280  47.700  1.00  0.00           C
ATOM   4850  HB1 LEU A 885      33.720  40.590  47.350  1.00  0.00           H
ATOM   4851  HB2 LEU A 885      32.510  41.890  46.860  1.00  0.00           H
ATOM   4852  CG  LEU A 885      31.760  40.490  48.390  1.00  0.00           C
ATOM   4853  HG  LEU A 885      32.160  40.270  49.400  1.00  0.00           H
ATOM   4854  CD1 LEU A 885      30.490  41.310  48.480  1.00  0.00           C
ATOM   4855 HD11 LEU A 885      29.770  40.850  49.180  1.00  0.00           H
ATOM   4856 HD12 LEU A 885      30.000  41.350  47.490  1.00  0.00           H
ATOM   4857 HD13 LEU A 885      30.580  42.400  48.750  1.00  0.00           H
ATOM   4858  CD2 LEU A 885      31.540  39.080  47.720  1.00  0.00           C
ATOM   4859 HD21 LEU A 885      31.310  39.240  46.640  1.00  0.00           H
ATOM   4860 HD22 LEU A 885      30.630  38.610  48.170  1.00  0.00           H
ATOM   4861 HD23 LEU A 885      32.360  38.360  47.870  1.00  0.00           H
ATOM   4862  C   LEU A 885      34.350  41.450  49.630  1.00  0.00           C
ATOM   4863  O   LEU A 885      33.980  41.590  50.820  1.00  0.00           O
ATOM   4864  N   MET A 886      35.410  40.650  49.270  1.00  0.00           N
ATOM   4865  HN  MET A 886      35.470  40.670  48.280  1.00  0.00           H
ATOM   4866  CA  MET A 886      36.140  39.820  50.210  1.00  0.00           C
ATOM   4867  HA  MET A 886      35.460  39.110  50.670  1.00  0.00           H
ATOM   4868  CB  MET A 886      37.090  38.900  49.380  1.00  0.00           C
ATOM   4869  HB1 MET A 886      37.940  38.470  49.960  1.00  0.00           H
ATOM   4870  HB2 MET A 886      37.480  39.530  48.550  1.00  0.00           H
ATOM   4871  CG  MET A 886      36.320  37.720  48.770  1.00  0.00           C
ATOM   4872  HG1 MET A 886      36.960  37.290  47.980  1.00  0.00           H
ATOM   4873  HG2 MET A 886      35.390  38.160  48.320  1.00  0.00           H
ATOM   4874  SD  MET A 886      35.820  36.320  49.830  1.00  0.00           S
ATOM   4875  CE  MET A 886      37.360  35.990  50.720  1.00  0.00           C
ATOM   4876  HE1 MET A 886      37.630  36.850  51.380  1.00  0.00           H
ATOM   4877  HE2 MET A 886      38.270  35.820  50.110  1.00  0.00           H
ATOM   4878  HE3 MET A 886      37.270  35.070  51.330  1.00  0.00           H
ATOM   4879  C   MET A 886      36.820  40.520  51.370  1.00  0.00           C
ATOM   4880  O   MET A 886      36.670  40.080  52.540  1.00  0.00           O
ATOM   4881  N   VAL A 887      37.430  41.730  51.150  1.00  0.00           N
ATOM   4882  HN  VAL A 887      37.640  41.970  50.210  1.00  0.00           H
ATOM   4883  CA  VAL A 887      37.810  42.670  52.170  1.00  0.00           C
ATOM   4884  HA  VAL A 887      38.290  42.160  52.990  1.00  0.00           H
ATOM   4885  CB  VAL A 887      38.820  43.760  51.710  1.00  0.00           C
ATOM   4886  HB  VAL A 887      38.470  44.260  50.780  1.00  0.00           H
ATOM   4887  CG1 VAL A 887      39.170  44.900  52.800  1.00  0.00           C
ATOM   4888 HG11 VAL A 887      38.230  45.430  53.060  1.00  0.00           H
ATOM   4889 HG12 VAL A 887      39.870  45.590  52.290  1.00  0.00           H
ATOM   4890 HG13 VAL A 887      39.820  44.480  53.610  1.00  0.00           H
ATOM   4891  CG2 VAL A 887      40.150  42.960  51.350  1.00  0.00           C
ATOM   4892 HG21 VAL A 887      40.590  42.570  52.280  1.00  0.00           H
ATOM   4893 HG22 VAL A 887      40.860  43.690  50.910  1.00  0.00           H
ATOM   4894 HG23 VAL A 887      39.960  42.200  50.560  1.00  0.00           H
ATOM   4895  C   VAL A 887      36.560  43.310  52.880  1.00  0.00           C
ATOM   4896  O   VAL A 887      36.640  43.630  54.070  1.00  0.00           O
ATOM   4897  N   GLY A 888      35.410  43.680  52.290  1.00  0.00           N
ATOM   4898  HN  GLY A 888      35.280  43.650  51.300  1.00  0.00           H
ATOM   4899  CA  GLY A 888      34.240  44.120  52.940  1.00  0.00           C
ATOM   4900  HA1 GLY A 888      33.460  44.410  52.270  1.00  0.00           H
ATOM   4901  HA2 GLY A 888      34.560  44.910  53.600  1.00  0.00           H
ATOM   4902  C   GLY A 888      33.680  43.050  53.920  1.00  0.00           C
ATOM   4903  O   GLY A 888      33.400  43.360  55.060  1.00  0.00           O
ATOM   4904  N   VAL A 889      33.580  41.780  53.620  1.00  0.00           N
ATOM   4905  HN  VAL A 889      33.780  41.530  52.680  1.00  0.00           H
ATOM   4906  CA  VAL A 889      33.180  40.630  54.480  1.00  0.00           C
ATOM   4907  HA  VAL A 889      32.150  40.910  54.680  1.00  0.00           H
ATOM   4908  CB  VAL A 889      33.020  39.270  53.660  1.00  0.00           C
ATOM   4909  HB  VAL A 889      34.080  39.010  53.420  1.00  0.00           H
ATOM   4910  CG1 VAL A 889      32.420  38.160  54.580  1.00  0.00           C
ATOM   4911 HG11 VAL A 889      31.320  38.290  54.610  1.00  0.00           H
ATOM   4912 HG12 VAL A 889      32.910  38.220  55.570  1.00  0.00           H
ATOM   4913 HG13 VAL A 889      32.720  37.200  54.120  1.00  0.00           H
ATOM   4914  CG2 VAL A 889      32.210  39.440  52.360  1.00  0.00           C
ATOM   4915 HG21 VAL A 889      32.620  38.710  51.610  1.00  0.00           H
ATOM   4916 HG22 VAL A 889      32.450  40.410  51.860  1.00  0.00           H
ATOM   4917 HG23 VAL A 889      31.120  39.220  52.400  1.00  0.00           H
ATOM   4918  C   VAL A 889      34.120  40.410  55.680  1.00  0.00           C
ATOM   4919  O   VAL A 889      33.740  40.170  56.820  1.00  0.00           O
ATOM   4920  N   MET A 890      35.440  40.400  55.330  1.00  0.00           N
ATOM   4921  HN  MET A 890      35.700  40.460  54.370  1.00  0.00           H
ATOM   4922  CA  MET A 890      36.460  40.040  56.240  1.00  0.00           C
ATOM   4923  HA  MET A 890      36.140  39.200  56.850  1.00  0.00           H
ATOM   4924  CB  MET A 890      37.800  39.400  55.620  1.00  0.00           C
ATOM   4925  HB1 MET A 890      38.460  39.270  56.510  1.00  0.00           H
ATOM   4926  HB2 MET A 890      38.340  40.180  55.010  1.00  0.00           H
ATOM   4927  CG  MET A 890      37.630  38.000  54.910  1.00  0.00           C
ATOM   4928  HG1 MET A 890      38.630  37.790  54.450  1.00  0.00           H
ATOM   4929  HG2 MET A 890      37.020  38.130  53.990  1.00  0.00           H
ATOM   4930  SD  MET A 890      37.000  36.600  55.900  1.00  0.00           S
ATOM   4931  CE  MET A 890      38.200  36.630  57.200  1.00  0.00           C
ATOM   4932  HE1 MET A 890      38.200  37.620  57.700  1.00  0.00           H
ATOM   4933  HE2 MET A 890      39.240  36.490  56.830  1.00  0.00           H
ATOM   4934  HE3 MET A 890      37.920  35.820  57.920  1.00  0.00           H
ATOM   4935  C   MET A 890      36.760  41.150  57.230  1.00  0.00           C
ATOM   4936  O   MET A 890      37.230  40.930  58.330  1.00  0.00           O
ATOM   4937  N   LEU A 891      36.630  42.490  56.910  1.00  0.00           N
ATOM   4938  HN  LEU A 891      36.540  42.720  55.950  1.00  0.00           H
ATOM   4939  CA  LEU A 891      36.770  43.630  57.800  1.00  0.00           C
ATOM   4940  HA  LEU A 891      37.650  43.440  58.390  1.00  0.00           H
ATOM   4941  CB  LEU A 891      36.790  45.000  57.160  1.00  0.00           C
ATOM   4942  HB1 LEU A 891      36.010  45.060  56.370  1.00  0.00           H
ATOM   4943  HB2 LEU A 891      37.730  45.190  56.590  1.00  0.00           H
ATOM   4944  CG  LEU A 891      36.640  46.150  58.180  1.00  0.00           C
ATOM   4945  HG  LEU A 891      37.110  45.910  59.160  1.00  0.00           H
ATOM   4946  CD1 LEU A 891      37.440  47.320  57.580  1.00  0.00           C
ATOM   4947 HD11 LEU A 891      37.370  48.170  58.280  1.00  0.00           H
ATOM   4948 HD12 LEU A 891      36.830  47.620  56.710  1.00  0.00           H
ATOM   4949 HD13 LEU A 891      38.480  47.120  57.270  1.00  0.00           H
ATOM   4950  CD2 LEU A 891      35.220  46.660  58.290  1.00  0.00           C
ATOM   4951 HD21 LEU A 891      35.080  47.670  58.720  1.00  0.00           H
ATOM   4952 HD22 LEU A 891      34.560  45.930  58.810  1.00  0.00           H
ATOM   4953 HD23 LEU A 891      34.870  46.810  57.240  1.00  0.00           H
ATOM   4954  C   LEU A 891      35.630  43.530  58.820  1.00  0.00           C
ATOM   4955  O   LEU A 891      35.700  43.800  60.000  1.00  0.00           O
ATOM   4956  N   GLY A 892      34.370  43.110  58.350  1.00  0.00           N
ATOM   4957  HN  GLY A 892      34.250  43.160  57.370  1.00  0.00           H
ATOM   4958  CA  GLY A 892      33.170  42.860  59.150  1.00  0.00           C
ATOM   4959  HA1 GLY A 892      32.390  42.580  58.460  1.00  0.00           H
ATOM   4960  HA2 GLY A 892      32.910  43.760  59.680  1.00  0.00           H
ATOM   4961  C   GLY A 892      33.290  41.730  60.100  1.00  0.00           C
ATOM   4962  O   GLY A 892      32.960  41.880  61.270  1.00  0.00           O
ATOM   4963  N   VAL A 893      33.720  40.520  59.600  1.00  0.00           N
ATOM   4964  HN  VAL A 893      33.920  40.420  58.630  1.00  0.00           H
ATOM   4965  CA  VAL A 893      34.160  39.410  60.390  1.00  0.00           C
ATOM   4966  HA  VAL A 893      33.330  39.150  61.040  1.00  0.00           H
ATOM   4967  CB  VAL A 893      34.500  38.170  59.500  1.00  0.00           C
ATOM   4968  HB  VAL A 893      35.210  38.460  58.710  1.00  0.00           H
ATOM   4969  CG1 VAL A 893      35.130  37.060  60.400  1.00  0.00           C
ATOM   4970 HG11 VAL A 893      34.340  36.690  61.090  1.00  0.00           H
ATOM   4971 HG12 VAL A 893      36.050  37.360  60.940  1.00  0.00           H
ATOM   4972 HG13 VAL A 893      35.390  36.180  59.770  1.00  0.00           H
ATOM   4973  CG2 VAL A 893      33.140  37.720  58.910  1.00  0.00           C
ATOM   4974 HG21 VAL A 893      33.260  36.680  58.550  1.00  0.00           H
ATOM   4975 HG22 VAL A 893      32.820  38.310  58.030  1.00  0.00           H
ATOM   4976 HG23 VAL A 893      32.400  37.650  59.730  1.00  0.00           H
ATOM   4977  C   VAL A 893      35.210  39.770  61.380  1.00  0.00           C
ATOM   4978  O   VAL A 893      35.020  39.540  62.550  1.00  0.00           O
ATOM   4979  N   CYS A 894      36.330  40.410  61.040  1.00  0.00           N
ATOM   4980  HN  CYS A 894      36.540  40.590  60.080  1.00  0.00           H
ATOM   4981  CA  CYS A 894      37.260  40.950  62.040  1.00  0.00           C
ATOM   4982  HA  CYS A 894      37.460  40.070  62.640  1.00  0.00           H
ATOM   4983  CB  CYS A 894      38.540  41.390  61.430  1.00  0.00           C
ATOM   4984  HB1 CYS A 894      39.060  41.860  62.280  1.00  0.00           H
ATOM   4985  HB2 CYS A 894      38.310  42.160  60.660  1.00  0.00           H
ATOM   4986  SG  CYS A 894      39.630  39.950  60.820  1.00  0.00           S
ATOM   4987  HG1 CYS A 894      38.940  39.610  59.730  1.00  0.00           H
ATOM   4988  C   CYS A 894      36.800  42.050  63.040  1.00  0.00           C
ATOM   4989  O   CYS A 894      37.250  42.010  64.140  1.00  0.00           O
ATOM   4990  N   SER A 895      35.840  42.940  62.750  1.00  0.00           N
ATOM   4991  HN  SER A 895      35.630  43.030  61.780  1.00  0.00           H
ATOM   4992  CA  SER A 895      35.310  43.870  63.650  1.00  0.00           C
ATOM   4993  HA  SER A 895      36.040  44.570  64.030  1.00  0.00           H
ATOM   4994  CB  SER A 895      34.340  44.890  62.990  1.00  0.00           C
ATOM   4995  HB1 SER A 895      34.000  45.550  63.830  1.00  0.00           H
ATOM   4996  HB2 SER A 895      33.560  44.300  62.470  1.00  0.00           H
ATOM   4997  OG  SER A 895      35.090  45.710  62.130  1.00  0.00           O
ATOM   4998  HG1 SER A 895      35.410  45.210  61.380  1.00  0.00           H
ATOM   4999  C   SER A 895      34.630  43.340  64.870  1.00  0.00           C
ATOM   5000  O   SER A 895      34.990  43.630  66.000  1.00  0.00           O
ATOM   5001  N   VAL A 896      33.660  42.440  64.640  1.00  0.00           N
ATOM   5002  HN  VAL A 896      33.390  42.250  63.700  1.00  0.00           H
ATOM   5003  CA  VAL A 896      32.940  41.700  65.620  1.00  0.00           C
ATOM   5004  HA  VAL A 896      32.580  42.460  66.310  1.00  0.00           H
ATOM   5005  CB  VAL A 896      31.650  40.950  65.060  1.00  0.00           C
ATOM   5006  HB  VAL A 896      31.130  40.430  65.890  1.00  0.00           H
ATOM   5007  CG1 VAL A 896      30.660  41.930  64.370  1.00  0.00           C
ATOM   5008 HG11 VAL A 896      30.270  42.650  65.120  1.00  0.00           H
ATOM   5009 HG12 VAL A 896      29.830  41.270  64.030  1.00  0.00           H
ATOM   5010 HG13 VAL A 896      31.080  42.500  63.510  1.00  0.00           H
ATOM   5011  CG2 VAL A 896      32.070  39.910  64.070  1.00  0.00           C
ATOM   5012 HG21 VAL A 896      32.830  39.150  64.370  1.00  0.00           H
ATOM   5013 HG22 VAL A 896      32.520  40.450  63.210  1.00  0.00           H
ATOM   5014 HG23 VAL A 896      31.180  39.380  63.670  1.00  0.00           H
ATOM   5015  C   VAL A 896      33.860  40.860  66.570  1.00  0.00           C
ATOM   5016  O   VAL A 896      33.610  40.620  67.770  1.00  0.00           O
ATOM   5017  N   MET A 897      34.990  40.450  66.040  1.00  0.00           N
ATOM   5018  HN  MET A 897      35.290  40.530  65.090  1.00  0.00           H
ATOM   5019  CA  MET A 897      36.000  39.640  66.700  1.00  0.00           C
ATOM   5020  HA  MET A 897      35.540  39.120  67.540  1.00  0.00           H
ATOM   5021  CB  MET A 897      36.540  38.650  65.730  1.00  0.00           C
ATOM   5022  HB1 MET A 897      37.370  38.170  66.280  1.00  0.00           H
ATOM   5023  HB2 MET A 897      37.140  39.190  64.970  1.00  0.00           H
ATOM   5024  CG  MET A 897      35.580  37.610  65.300  1.00  0.00           C
ATOM   5025  HG1 MET A 897      34.930  37.850  64.430  1.00  0.00           H
ATOM   5026  HG2 MET A 897      34.790  37.390  66.050  1.00  0.00           H
ATOM   5027  SD  MET A 897      36.280  35.990  65.020  1.00  0.00           S
ATOM   5028  CE  MET A 897      37.090  36.150  63.400  1.00  0.00           C
ATOM   5029  HE1 MET A 897      38.150  36.490  63.530  1.00  0.00           H
ATOM   5030  HE2 MET A 897      36.490  36.950  62.920  1.00  0.00           H
ATOM   5031  HE3 MET A 897      37.130  35.260  62.720  1.00  0.00           H
ATOM   5032  C   MET A 897      37.140  40.460  67.350  1.00  0.00           C
ATOM   5033  O   MET A 897      37.860  39.840  68.110  1.00  0.00           O
ATOM   5034  N   GLY A 898      37.150  41.820  67.200  1.00  0.00           N
ATOM   5035  HN  GLY A 898      36.520  42.270  66.570  1.00  0.00           H
ATOM   5036  CA  GLY A 898      38.170  42.610  67.970  1.00  0.00           C
ATOM   5037  HA1 GLY A 898      38.070  42.440  69.030  1.00  0.00           H
ATOM   5038  HA2 GLY A 898      38.020  43.590  67.570  1.00  0.00           H
ATOM   5039  C   GLY A 898      39.540  42.250  67.570  1.00  0.00           C
ATOM   5040  O   GLY A 898      40.440  42.180  68.360  1.00  0.00           O
ATOM   5041  N   LEU A 899      39.680  41.930  66.280  1.00  0.00           N
ATOM   5042  HN  LEU A 899      38.830  41.890  65.760  1.00  0.00           H
ATOM   5043  CA  LEU A 899      40.890  41.660  65.660  1.00  0.00           C
ATOM   5044  HA  LEU A 899      41.740  41.670  66.330  1.00  0.00           H
ATOM   5045  CB  LEU A 899      40.870  40.330  64.850  1.00  0.00           C
ATOM   5046  HB1 LEU A 899      41.630  40.330  64.050  1.00  0.00           H
ATOM   5047  HB2 LEU A 899      39.860  40.250  64.380  1.00  0.00           H
ATOM   5048  CG  LEU A 899      40.960  39.010  65.760  1.00  0.00           C
ATOM   5049  HG  LEU A 899      40.040  38.830  66.340  1.00  0.00           H
ATOM   5050  CD1 LEU A 899      41.170  37.810  64.820  1.00  0.00           C
ATOM   5051 HD11 LEU A 899      40.380  37.780  64.030  1.00  0.00           H
ATOM   5052 HD12 LEU A 899      41.130  36.810  65.320  1.00  0.00           H
ATOM   5053 HD13 LEU A 899      42.200  37.900  64.430  1.00  0.00           H
ATOM   5054  CD2 LEU A 899      42.220  39.120  66.660  1.00  0.00           C
ATOM   5055 HD21 LEU A 899      42.550  38.170  67.110  1.00  0.00           H
ATOM   5056 HD22 LEU A 899      42.060  39.870  67.470  1.00  0.00           H
ATOM   5057 HD23 LEU A 899      43.050  39.520  66.020  1.00  0.00           H
ATOM   5058  C   LEU A 899      41.160  42.740  64.640  1.00  0.00           C
ATOM   5059  O   LEU A 899      40.170  43.260  64.080  1.00  0.00           O
ATOM   5060  N   PRO A 900      42.460  43.160  64.430  1.00  0.00           N
[truncated: 7,490,634 more chars]
