# Supplementary material for: CryoEM and computational modeling structural insights into the pH regulator NBCn1
Source: Nat Commun. 2025 Nov 11;16:9932. doi: 10.1038/s41467-025-64868-z (PMC12606367; doi:10.1038/s41467-025-64868-z)
Supplement: Supplementary file 8 — Supplementary Data 6 [file 41467_2025_64868_MOESM8_ESM.zip › 1us_unrestr_MD_OF_IF_transition_apoNBCn1/transition_rep1_traj13_last.pdb]

REMARK    GENERATED BY TRJCONV
TITLE     Title t= 1000000.00000 step= 500000000
REMARK    THIS IS A SIMULATION BOX
CRYST1   96.160   96.160  104.758  90.00  90.00  90.00 P 1           1
MODEL        1
ATOM      1  N   LEU A 585      28.730  28.730  46.370  1.00  0.00           N
ATOM      2  HT1 LEU A 585      27.880  28.170  46.540  1.00  0.00           H
ATOM      3  HT2 LEU A 585      29.300  28.300  45.590  1.00  0.00           H
ATOM      4  HT3 LEU A 585      28.490  29.680  46.000  1.00  0.00           H
ATOM      5  CA  LEU A 585      29.430  28.820  47.640  1.00  0.00           C
ATOM      6  HA  LEU A 585      30.210  29.570  47.590  1.00  0.00           H
ATOM      7  CB  LEU A 585      28.440  29.500  48.680  1.00  0.00           C
ATOM      8  HB1 LEU A 585      27.580  28.830  48.920  1.00  0.00           H
ATOM      9  HB2 LEU A 585      28.000  30.420  48.250  1.00  0.00           H
ATOM     10  CG  LEU A 585      29.080  29.950  50.020  1.00  0.00           C
ATOM     11  HG  LEU A 585      29.520  29.140  50.630  1.00  0.00           H
ATOM     12  CD1 LEU A 585      30.380  30.800  49.770  1.00  0.00           C
ATOM     13 HD11 LEU A 585      30.120  31.730  49.220  1.00  0.00           H
ATOM     14 HD12 LEU A 585      31.230  30.250  49.310  1.00  0.00           H
ATOM     15 HD13 LEU A 585      30.850  30.950  50.780  1.00  0.00           H
ATOM     16  CD2 LEU A 585      28.040  30.560  50.990  1.00  0.00           C
ATOM     17 HD21 LEU A 585      27.660  31.550  50.680  1.00  0.00           H
ATOM     18 HD22 LEU A 585      28.590  30.810  51.930  1.00  0.00           H
ATOM     19 HD23 LEU A 585      27.190  29.920  51.320  1.00  0.00           H
ATOM     20  C   LEU A 585      30.120  27.580  48.110  1.00  0.00           C
ATOM     21  O   LEU A 585      31.300  27.380  47.860  1.00  0.00           O
ATOM     22  N   ILE A 586      29.320  26.680  48.720  1.00  0.00           N
ATOM     23  HN  ILE A 586      28.340  26.830  48.800  1.00  0.00           H
ATOM     24  CA  ILE A 586      29.620  25.350  49.300  1.00  0.00           C
ATOM     25  HA  ILE A 586      30.480  25.620  49.900  1.00  0.00           H
ATOM     26  CB  ILE A 586      28.530  24.630  50.040  1.00  0.00           C
ATOM     27  HB  ILE A 586      27.630  24.470  49.420  1.00  0.00           H
ATOM     28  CG2 ILE A 586      29.030  23.230  50.610  1.00  0.00           C
ATOM     29 HG21 ILE A 586      30.070  23.350  50.950  1.00  0.00           H
ATOM     30 HG22 ILE A 586      28.950  22.390  49.890  1.00  0.00           H
ATOM     31 HG23 ILE A 586      28.290  22.900  51.380  1.00  0.00           H
ATOM     32  CG1 ILE A 586      28.030  25.620  51.200  1.00  0.00           C
ATOM     33 HG11 ILE A 586      27.390  26.400  50.740  1.00  0.00           H
ATOM     34 HG12 ILE A 586      28.960  26.110  51.570  1.00  0.00           H
ATOM     35  CD  ILE A 586      27.130  25.110  52.300  1.00  0.00           C
ATOM     36  HD1 ILE A 586      27.120  25.930  53.040  1.00  0.00           H
ATOM     37  HD2 ILE A 586      27.580  24.290  52.890  1.00  0.00           H
ATOM     38  HD3 ILE A 586      26.100  24.960  51.910  1.00  0.00           H
ATOM     39  C   ILE A 586      30.110  24.420  48.190  1.00  0.00           C
ATOM     40  O   ILE A 586      31.110  23.680  48.330  1.00  0.00           O
ATOM     41  N   LEU A 587      29.430  24.510  47.030  1.00  0.00           N
ATOM     42  HN  LEU A 587      28.510  24.910  46.920  1.00  0.00           H
ATOM     43  CA  LEU A 587      29.850  23.610  46.000  1.00  0.00           C
ATOM     44  HA  LEU A 587      29.870  22.620  46.430  1.00  0.00           H
ATOM     45  CB  LEU A 587      28.800  23.570  44.890  1.00  0.00           C
ATOM     46  HB1 LEU A 587      28.570  24.630  44.650  1.00  0.00           H
ATOM     47  HB2 LEU A 587      27.870  23.100  45.290  1.00  0.00           H
ATOM     48  CG  LEU A 587      29.150  22.730  43.700  1.00  0.00           C
ATOM     49  HG  LEU A 587      30.090  23.050  43.180  1.00  0.00           H
ATOM     50  CD1 LEU A 587      29.430  21.280  44.010  1.00  0.00           C
ATOM     51 HD11 LEU A 587      29.480  20.680  43.070  1.00  0.00           H
ATOM     52 HD12 LEU A 587      28.670  20.810  44.670  1.00  0.00           H
ATOM     53 HD13 LEU A 587      30.450  21.130  44.440  1.00  0.00           H
ATOM     54  CD2 LEU A 587      28.030  22.930  42.550  1.00  0.00           C
ATOM     55 HD21 LEU A 587      27.910  23.930  42.110  1.00  0.00           H
ATOM     56 HD22 LEU A 587      27.050  22.640  43.000  1.00  0.00           H
ATOM     57 HD23 LEU A 587      28.370  22.280  41.710  1.00  0.00           H
ATOM     58  C   LEU A 587      31.300  23.910  45.510  1.00  0.00           C
ATOM     59  O   LEU A 587      32.140  23.080  45.280  1.00  0.00           O
ATOM     60  N   ASP A 588      31.510  25.260  45.390  1.00  0.00           N
ATOM     61  HN  ASP A 588      30.830  25.930  45.650  1.00  0.00           H
ATOM     62  CA  ASP A 588      32.710  25.990  44.950  1.00  0.00           C
ATOM     63  HA  ASP A 588      32.920  25.660  43.950  1.00  0.00           H
ATOM     64  CB  ASP A 588      32.530  27.520  44.860  1.00  0.00           C
ATOM     65  HB1 ASP A 588      33.460  27.930  44.390  1.00  0.00           H
ATOM     66  HB2 ASP A 588      32.570  27.910  45.900  1.00  0.00           H
ATOM     67  CG  ASP A 588      31.310  27.940  44.040  1.00  0.00           C
ATOM     68  OD1 ASP A 588      31.490  28.350  42.850  1.00  0.00           O
ATOM     69  OD2 ASP A 588      30.130  27.710  44.480  1.00  0.00           O
ATOM     70  C   ASP A 588      34.010  25.670  45.630  1.00  0.00           C
ATOM     71  O   ASP A 588      35.000  25.410  45.060  1.00  0.00           O
ATOM     72  N   ILE A 589      33.920  25.570  46.950  1.00  0.00           N
ATOM     73  HN  ILE A 589      33.120  25.810  47.510  1.00  0.00           H
ATOM     74  CA  ILE A 589      35.010  25.090  47.820  1.00  0.00           C
ATOM     75  HA  ILE A 589      35.890  25.580  47.440  1.00  0.00           H
ATOM     76  CB  ILE A 589      34.710  25.560  49.260  1.00  0.00           C
ATOM     77  HB  ILE A 589      33.620  25.650  49.420  1.00  0.00           H
ATOM     78  CG2 ILE A 589      35.150  24.500  50.300  1.00  0.00           C
ATOM     79 HG21 ILE A 589      34.900  24.890  51.300  1.00  0.00           H
ATOM     80 HG22 ILE A 589      36.230  24.220  50.320  1.00  0.00           H
ATOM     81 HG23 ILE A 589      34.550  23.600  50.070  1.00  0.00           H
ATOM     82  CG1 ILE A 589      35.330  26.890  49.480  1.00  0.00           C
ATOM     83 HG11 ILE A 589      36.420  26.990  49.260  1.00  0.00           H
ATOM     84 HG12 ILE A 589      35.210  27.110  50.550  1.00  0.00           H
ATOM     85  CD  ILE A 589      34.620  28.090  48.840  1.00  0.00           C
ATOM     86  HD1 ILE A 589      34.610  28.130  47.720  1.00  0.00           H
ATOM     87  HD2 ILE A 589      35.030  29.040  49.260  1.00  0.00           H
ATOM     88  HD3 ILE A 589      33.610  28.230  49.300  1.00  0.00           H
ATOM     89  C   ILE A 589      35.460  23.630  47.620  1.00  0.00           C
ATOM     90  O   ILE A 589      36.630  23.270  47.660  1.00  0.00           O
ATOM     91  N   LYS A 590      34.440  22.760  47.460  1.00  0.00           N
ATOM     92  HN  LYS A 590      33.570  23.240  47.410  1.00  0.00           H
ATOM     93  CA  LYS A 590      34.610  21.350  47.170  1.00  0.00           C
ATOM     94  HA  LYS A 590      35.210  20.840  47.910  1.00  0.00           H
ATOM     95  CB  LYS A 590      33.310  20.520  47.370  1.00  0.00           C
ATOM     96  HB1 LYS A 590      33.410  19.480  46.990  1.00  0.00           H
ATOM     97  HB2 LYS A 590      32.490  20.980  46.760  1.00  0.00           H
ATOM     98  CG  LYS A 590      32.720  20.570  48.800  1.00  0.00           C
ATOM     99  HG1 LYS A 590      32.110  21.490  48.920  1.00  0.00           H
ATOM    100  HG2 LYS A 590      33.530  20.690  49.540  1.00  0.00           H
ATOM    101  CD  LYS A 590      31.880  19.380  49.060  1.00  0.00           C
ATOM    102  HD1 LYS A 590      31.730  19.260  50.150  1.00  0.00           H
ATOM    103  HD2 LYS A 590      32.430  18.470  48.730  1.00  0.00           H
ATOM    104  CE  LYS A 590      30.630  19.460  48.250  1.00  0.00           C
ATOM    105  HE1 LYS A 590      30.900  19.500  47.170  1.00  0.00           H
ATOM    106  HE2 LYS A 590      29.960  20.340  48.330  1.00  0.00           H
ATOM    107  NZ  LYS A 590      29.790  18.260  48.480  1.00  0.00           N
ATOM    108  HZ1 LYS A 590      30.210  17.590  49.150  1.00  0.00           H
ATOM    109  HZ2 LYS A 590      29.540  17.760  47.610  1.00  0.00           H
ATOM    110  HZ3 LYS A 590      28.860  18.560  48.850  1.00  0.00           H
ATOM    111  C   LYS A 590      35.230  21.090  45.810  1.00  0.00           C
ATOM    112  O   LYS A 590      36.080  20.210  45.740  1.00  0.00           O
ATOM    113  N   ARG A 591      34.810  21.730  44.650  1.00  0.00           N
ATOM    114  HN  ARG A 591      34.000  22.320  44.590  1.00  0.00           H
ATOM    115  CA  ARG A 591      35.280  21.350  43.350  1.00  0.00           C
ATOM    116  HA  ARG A 591      35.090  20.290  43.200  1.00  0.00           H
ATOM    117  CB  ARG A 591      34.410  22.000  42.230  1.00  0.00           C
ATOM    118  HB1 ARG A 591      33.420  21.500  42.220  1.00  0.00           H
ATOM    119  HB2 ARG A 591      34.880  21.710  41.270  1.00  0.00           H
ATOM    120  CG  ARG A 591      34.160  23.530  42.290  1.00  0.00           C
ATOM    121  HG1 ARG A 591      35.160  24.000  42.290  1.00  0.00           H
ATOM    122  HG2 ARG A 591      33.620  23.730  43.230  1.00  0.00           H
ATOM    123  CD  ARG A 591      33.390  24.030  41.110  1.00  0.00           C
ATOM    124  HD1 ARG A 591      32.430  23.470  41.120  1.00  0.00           H
ATOM    125  HD2 ARG A 591      34.000  23.860  40.200  1.00  0.00           H
ATOM    126  NE  ARG A 591      33.130  25.510  41.350  1.00  0.00           N
ATOM    127  HE  ARG A 591      32.200  25.700  41.640  1.00  0.00           H
ATOM    128  CZ  ARG A 591      34.020  26.480  41.180  1.00  0.00           C
ATOM    129  NH1 ARG A 591      35.210  26.240  40.670  1.00  0.00           N
ATOM    130 HH11 ARG A 591      35.710  26.920  40.110  1.00  0.00           H
ATOM    131 HH12 ARG A 591      35.390  25.270  40.540  1.00  0.00           H
ATOM    132  NH2 ARG A 591      33.670  27.700  41.510  1.00  0.00           N
ATOM    133 HH21 ARG A 591      32.840  27.900  42.030  1.00  0.00           H
ATOM    134 HH22 ARG A 591      34.380  28.410  41.480  1.00  0.00           H
ATOM    135  C   ARG A 591      36.720  21.710  43.140  1.00  0.00           C
ATOM    136  O   ARG A 591      37.480  21.020  42.470  1.00  0.00           O
ATOM    137  N   LYS A 592      37.170  22.840  43.790  1.00  0.00           N
ATOM    138  HN  LYS A 592      36.480  23.360  44.280  1.00  0.00           H
ATOM    139  CA  LYS A 592      38.520  23.340  43.870  1.00  0.00           C
ATOM    140  HA  LYS A 592      38.910  23.130  42.890  1.00  0.00           H
ATOM    141  CB  LYS A 592      38.570  24.860  44.160  1.00  0.00           C
ATOM    142  HB1 LYS A 592      39.620  25.240  44.130  1.00  0.00           H
ATOM    143  HB2 LYS A 592      38.180  25.130  45.170  1.00  0.00           H
ATOM    144  CG  LYS A 592      37.790  25.620  43.170  1.00  0.00           C
ATOM    145  HG1 LYS A 592      36.690  25.500  43.230  1.00  0.00           H
ATOM    146  HG2 LYS A 592      38.030  25.360  42.120  1.00  0.00           H
ATOM    147  CD  LYS A 592      37.990  27.200  43.250  1.00  0.00           C
ATOM    148  HD1 LYS A 592      37.640  27.620  44.230  1.00  0.00           H
ATOM    149  HD2 LYS A 592      37.370  27.640  42.440  1.00  0.00           H
ATOM    150  CE  LYS A 592      39.390  27.550  42.990  1.00  0.00           C
ATOM    151  HE1 LYS A 592      39.710  27.200  42.000  1.00  0.00           H
ATOM    152  HE2 LYS A 592      39.940  27.210  43.900  1.00  0.00           H
ATOM    153  NZ  LYS A 592      39.550  29.000  43.180  1.00  0.00           N
ATOM    154  HZ1 LYS A 592      39.260  29.340  44.120  1.00  0.00           H
ATOM    155  HZ2 LYS A 592      39.040  29.510  42.440  1.00  0.00           H
ATOM    156  HZ3 LYS A 592      40.560  29.200  43.270  1.00  0.00           H
ATOM    157  C   LYS A 592      39.400  22.590  45.000  1.00  0.00           C
ATOM    158  O   LYS A 592      40.630  22.640  44.960  1.00  0.00           O
ATOM    159  N   ALA A 593      38.790  21.800  45.920  1.00  0.00           N
ATOM    160  HN  ALA A 593      37.830  21.550  45.830  1.00  0.00           H
ATOM    161  CA  ALA A 593      39.530  20.980  46.870  1.00  0.00           C
ATOM    162  HA  ALA A 593      40.190  21.720  47.280  1.00  0.00           H
ATOM    163  CB  ALA A 593      38.580  20.120  47.850  1.00  0.00           C
ATOM    164  HB1 ALA A 593      37.870  20.710  48.440  1.00  0.00           H
ATOM    165  HB2 ALA A 593      39.080  19.430  48.570  1.00  0.00           H
ATOM    166  HB3 ALA A 593      37.880  19.560  47.200  1.00  0.00           H
ATOM    167  C   ALA A 593      40.550  19.920  46.220  1.00  0.00           C
ATOM    168  O   ALA A 593      41.560  19.720  46.860  1.00  0.00           O
ATOM    169  N   PRO A 594      40.320  19.310  45.080  1.00  0.00           N
ATOM    170  CD  PRO A 594      38.930  18.940  44.620  1.00  0.00           C
ATOM    171  HD1 PRO A 594      38.560  19.800  44.020  1.00  0.00           H
ATOM    172  HD2 PRO A 594      38.160  18.640  45.370  1.00  0.00           H
ATOM    173  CA  PRO A 594      41.320  18.440  44.460  1.00  0.00           C
ATOM    174  HA  PRO A 594      41.680  17.730  45.200  1.00  0.00           H
ATOM    175  CB  PRO A 594      40.530  17.970  43.290  1.00  0.00           C
ATOM    176  HB1 PRO A 594      40.900  17.000  42.890  1.00  0.00           H
ATOM    177  HB2 PRO A 594      40.600  18.620  42.390  1.00  0.00           H
ATOM    178  CG  PRO A 594      39.160  17.730  43.740  1.00  0.00           C
ATOM    179  HG1 PRO A 594      38.480  17.670  42.870  1.00  0.00           H
ATOM    180  HG2 PRO A 594      39.060  16.790  44.320  1.00  0.00           H
ATOM    181  C   PRO A 594      42.450  19.310  44.040  1.00  0.00           C
ATOM    182  O   PRO A 594      43.610  18.890  44.050  1.00  0.00           O
ATOM    183  N   PHE A 595      42.230  20.550  43.580  1.00  0.00           N
ATOM    184  HN  PHE A 595      41.280  20.860  43.580  1.00  0.00           H
ATOM    185  CA  PHE A 595      43.200  21.620  43.260  1.00  0.00           C
ATOM    186  HA  PHE A 595      43.980  21.170  42.680  1.00  0.00           H
ATOM    187  CB  PHE A 595      42.550  22.770  42.390  1.00  0.00           C
ATOM    188  HB1 PHE A 595      43.370  23.470  42.170  1.00  0.00           H
ATOM    189  HB2 PHE A 595      41.740  23.320  42.910  1.00  0.00           H
ATOM    190  CG  PHE A 595      41.900  22.310  41.100  1.00  0.00           C
ATOM    191  CD1 PHE A 595      42.560  22.660  39.920  1.00  0.00           C
ATOM    192  HD1 PHE A 595      43.550  23.070  39.980  1.00  0.00           H
ATOM    193  CE1 PHE A 595      42.050  22.270  38.670  1.00  0.00           C
ATOM    194  HE1 PHE A 595      42.550  22.560  37.760  1.00  0.00           H
ATOM    195  CZ  PHE A 595      40.700  21.780  38.630  1.00  0.00           C
ATOM    196  HZ  PHE A 595      40.310  21.530  37.640  1.00  0.00           H
ATOM    197  CD2 PHE A 595      40.690  21.720  41.030  1.00  0.00           C
ATOM    198  HD2 PHE A 595      40.260  21.430  41.990  1.00  0.00           H
ATOM    199  CE2 PHE A 595      40.060  21.430  39.840  1.00  0.00           C
ATOM    200  HE2 PHE A 595      39.100  20.930  39.810  1.00  0.00           H
ATOM    201  C   PHE A 595      44.000  22.000  44.500  1.00  0.00           C
ATOM    202  O   PHE A 595      45.210  22.300  44.470  1.00  0.00           O
ATOM    203  N   PHE A 596      43.310  22.190  45.710  1.00  0.00           N
ATOM    204  HN  PHE A 596      42.390  21.810  45.790  1.00  0.00           H
ATOM    205  CA  PHE A 596      44.020  22.760  46.860  1.00  0.00           C
ATOM    206  HA  PHE A 596      44.490  23.630  46.420  1.00  0.00           H
ATOM    207  CB  PHE A 596      43.070  23.140  47.970  1.00  0.00           C
ATOM    208  HB1 PHE A 596      43.690  23.440  48.840  1.00  0.00           H
ATOM    209  HB2 PHE A 596      42.380  22.330  48.270  1.00  0.00           H
ATOM    210  CG  PHE A 596      42.210  24.380  47.760  1.00  0.00           C
ATOM    211  CD1 PHE A 596      42.760  25.570  47.180  1.00  0.00           C
ATOM    212  HD1 PHE A 596      43.830  25.570  46.960  1.00  0.00           H
ATOM    213  CE1 PHE A 596      42.000  26.790  46.960  1.00  0.00           C
ATOM    214  HE1 PHE A 596      42.510  27.640  46.540  1.00  0.00           H
ATOM    215  CZ  PHE A 596      40.610  26.760  47.230  1.00  0.00           C
ATOM    216  HZ  PHE A 596      39.990  27.650  47.200  1.00  0.00           H
ATOM    217  CD2 PHE A 596      40.820  24.460  48.090  1.00  0.00           C
ATOM    218  HD2 PHE A 596      40.390  23.580  48.550  1.00  0.00           H
ATOM    219  CE2 PHE A 596      40.110  25.630  47.870  1.00  0.00           C
ATOM    220  HE2 PHE A 596      39.060  25.700  48.100  1.00  0.00           H
ATOM    221  C   PHE A 596      45.110  21.840  47.470  1.00  0.00           C
ATOM    222  O   PHE A 596      46.140  22.250  47.990  1.00  0.00           O
ATOM    223  N   LEU A 597      44.880  20.600  47.390  1.00  0.00           N
ATOM    224  HN  LEU A 597      43.990  20.240  47.120  1.00  0.00           H
ATOM    225  CA  LEU A 597      45.830  19.620  47.990  1.00  0.00           C
ATOM    226  HA  LEU A 597      46.230  19.990  48.930  1.00  0.00           H
ATOM    227  CB  LEU A 597      45.140  18.250  48.350  1.00  0.00           C
ATOM    228  HB1 LEU A 597      45.920  17.510  48.620  1.00  0.00           H
ATOM    229  HB2 LEU A 597      44.610  17.880  47.440  1.00  0.00           H
ATOM    230  CG  LEU A 597      44.200  18.160  49.560  1.00  0.00           C
ATOM    231  HG  LEU A 597      43.390  18.910  49.410  1.00  0.00           H
ATOM    232  CD1 LEU A 597      43.560  16.750  49.700  1.00  0.00           C
ATOM    233 HD11 LEU A 597      42.860  16.500  48.870  1.00  0.00           H
ATOM    234 HD12 LEU A 597      42.830  16.690  50.540  1.00  0.00           H
ATOM    235 HD13 LEU A 597      44.280  15.910  49.670  1.00  0.00           H
ATOM    236  CD2 LEU A 597      44.830  18.440  50.980  1.00  0.00           C
ATOM    237 HD21 LEU A 597      45.240  19.470  51.020  1.00  0.00           H
ATOM    238 HD22 LEU A 597      45.670  17.770  51.260  1.00  0.00           H
ATOM    239 HD23 LEU A 597      43.980  18.340  51.670  1.00  0.00           H
ATOM    240  C   LEU A 597      47.010  19.330  47.070  1.00  0.00           C
ATOM    241  O   LEU A 597      48.160  19.120  47.520  1.00  0.00           O
ATOM    242  N   SER A 598      46.760  19.540  45.680  1.00  0.00           N
ATOM    243  HN  SER A 598      45.780  19.550  45.460  1.00  0.00           H
ATOM    244  CA  SER A 598      47.710  19.470  44.580  1.00  0.00           C
ATOM    245  HA  SER A 598      48.280  18.600  44.820  1.00  0.00           H
ATOM    246  CB  SER A 598      46.950  19.450  43.220  1.00  0.00           C
ATOM    247  HB1 SER A 598      47.790  19.430  42.510  1.00  0.00           H
ATOM    248  HB2 SER A 598      46.220  20.290  43.200  1.00  0.00           H
ATOM    249  OG  SER A 598      46.210  18.230  43.180  1.00  0.00           O
ATOM    250  HG1 SER A 598      45.300  18.510  43.120  1.00  0.00           H
ATOM    251  C   SER A 598      48.790  20.570  44.590  1.00  0.00           C
ATOM    252  O   SER A 598      50.010  20.360  44.350  1.00  0.00           O
ATOM    253  N   ASP A 599      48.350  21.810  44.910  1.00  0.00           N
ATOM    254  HN  ASP A 599      47.390  21.990  44.750  1.00  0.00           H
ATOM    255  CA  ASP A 599      49.250  22.920  45.110  1.00  0.00           C
ATOM    256  HA  ASP A 599      49.950  23.060  44.290  1.00  0.00           H
ATOM    257  CB  ASP A 599      48.540  24.290  45.150  1.00  0.00           C
ATOM    258  HB1 ASP A 599      49.270  25.040  45.510  1.00  0.00           H
ATOM    259  HB2 ASP A 599      47.640  24.300  45.810  1.00  0.00           H
ATOM    260  CG  ASP A 599      48.140  24.770  43.830  1.00  0.00           C
ATOM    261  OD1 ASP A 599      47.720  25.930  43.710  1.00  0.00           O
ATOM    262  OD2 ASP A 599      48.270  23.990  42.870  1.00  0.00           O
ATOM    263  C   ASP A 599      50.100  22.700  46.360  1.00  0.00           C
ATOM    264  O   ASP A 599      51.260  23.130  46.450  1.00  0.00           O
ATOM    265  N   PHE A 600      49.560  22.030  47.420  1.00  0.00           N
ATOM    266  HN  PHE A 600      48.580  21.840  47.320  1.00  0.00           H
ATOM    267  CA  PHE A 600      50.210  21.860  48.680  1.00  0.00           C
ATOM    268  HA  PHE A 600      50.560  22.870  48.860  1.00  0.00           H
ATOM    269  CB  PHE A 600      49.120  21.490  49.680  1.00  0.00           C
ATOM    270  HB1 PHE A 600      48.480  20.700  49.270  1.00  0.00           H
ATOM    271  HB2 PHE A 600      48.450  22.360  49.890  1.00  0.00           H
ATOM    272  CG  PHE A 600      49.590  21.050  51.080  1.00  0.00           C
ATOM    273  CD1 PHE A 600      48.980  19.930  51.700  1.00  0.00           C
ATOM    274  HD1 PHE A 600      48.130  19.430  51.280  1.00  0.00           H
ATOM    275  CE1 PHE A 600      49.330  19.530  53.030  1.00  0.00           C
ATOM    276  HE1 PHE A 600      48.880  18.700  53.560  1.00  0.00           H
ATOM    277  CZ  PHE A 600      50.320  20.250  53.770  1.00  0.00           C
ATOM    278  HZ  PHE A 600      50.420  19.900  54.790  1.00  0.00           H
ATOM    279  CD2 PHE A 600      50.520  21.780  51.880  1.00  0.00           C
ATOM    280  HD2 PHE A 600      51.070  22.600  51.430  1.00  0.00           H
ATOM    281  CE2 PHE A 600      50.860  21.370  53.190  1.00  0.00           C
ATOM    282  HE2 PHE A 600      51.630  21.920  53.740  1.00  0.00           H
ATOM    283  C   PHE A 600      51.520  21.030  48.630  1.00  0.00           C
ATOM    284  O   PHE A 600      52.530  21.510  49.120  1.00  0.00           O
ATOM    285  N   LYS A 601      51.480  19.840  48.060  1.00  0.00           N
ATOM    286  HN  LYS A 601      50.650  19.450  47.700  1.00  0.00           H
ATOM    287  CA  LYS A 601      52.670  18.980  47.870  1.00  0.00           C
ATOM    288  HA  LYS A 601      53.050  18.640  48.830  1.00  0.00           H
ATOM    289  CB  LYS A 601      52.460  17.700  46.960  1.00  0.00           C
ATOM    290  HB1 LYS A 601      51.960  16.870  47.500  1.00  0.00           H
ATOM    291  HB2 LYS A 601      53.460  17.370  46.610  1.00  0.00           H
ATOM    292  CG  LYS A 601      51.570  17.880  45.670  1.00  0.00           C
ATOM    293  HG1 LYS A 601      52.010  18.690  45.040  1.00  0.00           H
ATOM    294  HG2 LYS A 601      50.500  18.060  45.920  1.00  0.00           H
ATOM    295  CD  LYS A 601      51.580  16.630  44.800  1.00  0.00           C
ATOM    296  HD1 LYS A 601      50.770  16.760  44.060  1.00  0.00           H
ATOM    297  HD2 LYS A 601      51.220  15.820  45.480  1.00  0.00           H
ATOM    298  CE  LYS A 601      52.840  16.380  44.010  1.00  0.00           C
ATOM    299  HE1 LYS A 601      52.650  15.430  43.470  1.00  0.00           H
ATOM    300  HE2 LYS A 601      53.660  16.320  44.750  1.00  0.00           H
ATOM    301  NZ  LYS A 601      53.180  17.350  43.000  1.00  0.00           N
ATOM    302  HZ1 LYS A 601      53.840  18.030  43.450  1.00  0.00           H
ATOM    303  HZ2 LYS A 601      52.320  17.730  42.560  1.00  0.00           H
ATOM    304  HZ3 LYS A 601      53.770  17.010  42.220  1.00  0.00           H
ATOM    305  C   LYS A 601      53.860  19.780  47.270  1.00  0.00           C
ATOM    306  O   LYS A 601      54.990  19.720  47.740  1.00  0.00           O
ATOM    307  N   ASP A 602      53.570  20.620  46.220  1.00  0.00           N
ATOM    308  HN  ASP A 602      52.630  20.590  45.860  1.00  0.00           H
ATOM    309  CA  ASP A 602      54.610  21.350  45.540  1.00  0.00           C
ATOM    310  HA  ASP A 602      55.520  20.800  45.710  1.00  0.00           H
ATOM    311  CB  ASP A 602      54.050  21.630  44.120  1.00  0.00           C
ATOM    312  HB1 ASP A 602      54.590  22.350  43.470  1.00  0.00           H
ATOM    313  HB2 ASP A 602      52.980  21.910  44.200  1.00  0.00           H
ATOM    314  CG  ASP A 602      54.200  20.360  43.390  1.00  0.00           C
ATOM    315  OD1 ASP A 602      54.640  19.250  43.940  1.00  0.00           O
ATOM    316  OD2 ASP A 602      53.750  20.370  42.230  1.00  0.00           O
ATOM    317  C   ASP A 602      54.970  22.690  46.100  1.00  0.00           C
ATOM    318  O   ASP A 602      55.950  23.320  45.760  1.00  0.00           O
ATOM    319  N   ALA A 603      54.070  23.220  47.090  1.00  0.00           N
ATOM    320  HN  ALA A 603      53.260  22.730  47.380  1.00  0.00           H
ATOM    321  CA  ALA A 603      54.340  24.470  47.860  1.00  0.00           C
ATOM    322  HA  ALA A 603      54.670  25.190  47.120  1.00  0.00           H
ATOM    323  CB  ALA A 603      52.910  24.900  48.460  1.00  0.00           C
ATOM    324  HB1 ALA A 603      53.040  25.780  49.140  1.00  0.00           H
ATOM    325  HB2 ALA A 603      52.430  24.060  48.990  1.00  0.00           H
ATOM    326  HB3 ALA A 603      52.340  25.270  47.580  1.00  0.00           H
ATOM    327  C   ALA A 603      55.440  24.360  48.970  1.00  0.00           C
ATOM    328  O   ALA A 603      56.140  25.350  49.350  1.00  0.00           O
ATOM    329  N   LEU A 604      55.760  23.100  49.300  1.00  0.00           N
ATOM    330  HN  LEU A 604      55.290  22.260  49.040  1.00  0.00           H
ATOM    331  CA  LEU A 604      56.730  22.620  50.280  1.00  0.00           C
ATOM    332  HA  LEU A 604      56.960  23.370  51.030  1.00  0.00           H
ATOM    333  CB  LEU A 604      56.220  21.430  51.100  1.00  0.00           C
ATOM    334  HB1 LEU A 604      56.940  21.110  51.880  1.00  0.00           H
ATOM    335  HB2 LEU A 604      56.130  20.570  50.400  1.00  0.00           H
ATOM    336  CG  LEU A 604      54.830  21.630  51.820  1.00  0.00           C
ATOM    337  HG  LEU A 604      54.090  21.580  51.000  1.00  0.00           H
ATOM    338  CD1 LEU A 604      54.680  20.430  52.770  1.00  0.00           C
ATOM    339 HD11 LEU A 604      55.430  20.390  53.590  1.00  0.00           H
ATOM    340 HD12 LEU A 604      54.900  19.430  52.310  1.00  0.00           H
ATOM    341 HD13 LEU A 604      53.650  20.400  53.160  1.00  0.00           H
ATOM    342  CD2 LEU A 604      54.730  23.040  52.450  1.00  0.00           C
ATOM    343 HD21 LEU A 604      53.820  22.890  53.070  1.00  0.00           H
ATOM    344 HD22 LEU A 604      54.710  23.850  51.690  1.00  0.00           H
ATOM    345 HD23 LEU A 604      55.670  23.170  53.030  1.00  0.00           H
ATOM    346  C   LEU A 604      58.090  22.250  49.570  1.00  0.00           C
ATOM    347  O   LEU A 604      58.960  21.780  50.270  1.00  0.00           O
ATOM    348  N   SER A 605      58.140  22.340  48.260  1.00  0.00           N
ATOM    349  HN  SER A 605      57.360  22.780  47.800  1.00  0.00           H
ATOM    350  CA  SER A 605      59.360  22.150  47.480  1.00  0.00           C
ATOM    351  HA  SER A 605      59.860  21.220  47.700  1.00  0.00           H
ATOM    352  CB  SER A 605      59.030  21.860  45.890  1.00  0.00           C
ATOM    353  HB1 SER A 605      58.270  22.530  45.440  1.00  0.00           H
ATOM    354  HB2 SER A 605      58.640  20.820  45.880  1.00  0.00           H
ATOM    355  OG  SER A 605      60.250  21.830  45.120  1.00  0.00           O
ATOM    356  HG1 SER A 605      60.800  21.160  45.540  1.00  0.00           H
ATOM    357  C   SER A 605      60.440  23.200  47.740  1.00  0.00           C
ATOM    358  O   SER A 605      60.180  24.410  48.080  1.00  0.00           O
ATOM    359  N   LEU A 606      61.720  22.710  47.640  1.00  0.00           N
ATOM    360  HN  LEU A 606      61.880  21.760  47.410  1.00  0.00           H
ATOM    361  CA  LEU A 606      62.980  23.420  47.830  1.00  0.00           C
ATOM    362  HA  LEU A 606      63.070  23.640  48.880  1.00  0.00           H
ATOM    363  CB  LEU A 606      64.230  22.520  47.570  1.00  0.00           C
ATOM    364  HB1 LEU A 606      64.340  22.340  46.480  1.00  0.00           H
ATOM    365  HB2 LEU A 606      64.110  21.520  48.030  1.00  0.00           H
ATOM    366  CG  LEU A 606      65.600  23.270  47.680  1.00  0.00           C
ATOM    367  HG  LEU A 606      65.690  24.100  46.940  1.00  0.00           H
ATOM    368  CD1 LEU A 606      65.830  23.780  49.130  1.00  0.00           C
ATOM    369 HD11 LEU A 606      65.380  23.100  49.860  1.00  0.00           H
ATOM    370 HD12 LEU A 606      65.370  24.800  49.180  1.00  0.00           H
ATOM    371 HD13 LEU A 606      66.910  23.960  49.350  1.00  0.00           H
ATOM    372  CD2 LEU A 606      66.790  22.240  47.400  1.00  0.00           C
ATOM    373 HD21 LEU A 606      67.800  22.680  47.440  1.00  0.00           H
ATOM    374 HD22 LEU A 606      66.680  21.730  46.410  1.00  0.00           H
ATOM    375 HD23 LEU A 606      66.670  21.360  48.070  1.00  0.00           H
ATOM    376  C   LEU A 606      63.010  24.840  47.090  1.00  0.00           C
ATOM    377  O   LEU A 606      62.670  24.900  45.900  1.00  0.00           O
ATOM    378  N   GLN A 607      63.230  25.990  47.860  1.00  0.00           N
ATOM    379  HN  GLN A 607      63.350  25.800  48.830  1.00  0.00           H
ATOM    380  CA  GLN A 607      63.290  27.380  47.490  1.00  0.00           C
ATOM    381  HA  GLN A 607      63.730  27.890  48.340  1.00  0.00           H
ATOM    382  CB  GLN A 607      64.180  27.750  46.220  1.00  0.00           C
ATOM    383  HB1 GLN A 607      63.990  28.790  45.850  1.00  0.00           H
ATOM    384  HB2 GLN A 607      63.800  27.210  45.330  1.00  0.00           H
ATOM    385  CG  GLN A 607      65.660  27.450  46.440  1.00  0.00           C
ATOM    386  HG1 GLN A 607      66.240  27.780  45.560  1.00  0.00           H
ATOM    387  HG2 GLN A 607      65.750  26.350  46.590  1.00  0.00           H
ATOM    388  CD  GLN A 607      66.390  28.190  47.620  1.00  0.00           C
ATOM    389  OE1 GLN A 607      66.260  27.760  48.820  1.00  0.00           O
ATOM    390  NE2 GLN A 607      67.110  29.270  47.310  1.00  0.00           N
ATOM    391 HE21 GLN A 607      67.870  29.640  47.840  1.00  0.00           H
ATOM    392 HE22 GLN A 607      67.070  29.630  46.370  1.00  0.00           H
ATOM    393  C   GLN A 607      61.880  27.910  47.450  1.00  0.00           C
ATOM    394  O   GLN A 607      61.760  28.990  48.020  1.00  0.00           O
ATOM    395  N   CYS A 608      60.830  27.120  46.910  1.00  0.00           N
ATOM    396  HN  CYS A 608      61.090  26.200  46.620  1.00  0.00           H
ATOM    397  CA  CYS A 608      59.460  27.520  46.910  1.00  0.00           C
ATOM    398  HA  CYS A 608      59.280  28.450  46.370  1.00  0.00           H
ATOM    399  CB  CYS A 608      58.530  26.420  46.140  1.00  0.00           C
ATOM    400  HB1 CYS A 608      58.780  25.530  46.740  1.00  0.00           H
ATOM    401  HB2 CYS A 608      58.960  26.340  45.120  1.00  0.00           H
ATOM    402  SG  CYS A 608      56.780  26.850  45.990  1.00  0.00           S
ATOM    403  HG1 CYS A 608      56.690  27.150  47.280  1.00  0.00           H
ATOM    404  C   CYS A 608      59.020  27.710  48.360  1.00  0.00           C
ATOM    405  O   CYS A 608      58.320  28.720  48.640  1.00  0.00           O
ATOM    406  N   LEU A 609      59.400  26.820  49.240  1.00  0.00           N
ATOM    407  HN  LEU A 609      59.840  25.980  48.950  1.00  0.00           H
ATOM    408  CA  LEU A 609      59.060  26.940  50.650  1.00  0.00           C
ATOM    409  HA  LEU A 609      58.000  27.130  50.660  1.00  0.00           H
ATOM    410  CB  LEU A 609      59.410  25.670  51.350  1.00  0.00           C
ATOM    411  HB1 LEU A 609      60.490  25.450  51.150  1.00  0.00           H
ATOM    412  HB2 LEU A 609      58.850  24.810  50.920  1.00  0.00           H
ATOM    413  CG  LEU A 609      59.060  25.800  52.800  1.00  0.00           C
ATOM    414  HG  LEU A 609      59.460  26.710  53.300  1.00  0.00           H
ATOM    415  CD1 LEU A 609      57.540  25.910  52.940  1.00  0.00           C
ATOM    416 HD11 LEU A 609      57.050  25.060  52.430  1.00  0.00           H
ATOM    417 HD12 LEU A 609      57.240  26.940  52.630  1.00  0.00           H
ATOM    418 HD13 LEU A 609      57.170  25.850  53.980  1.00  0.00           H
ATOM    419  CD2 LEU A 609      59.620  24.580  53.580  1.00  0.00           C
ATOM    420 HD21 LEU A 609      59.340  23.570  53.180  1.00  0.00           H
ATOM    421 HD22 LEU A 609      59.200  24.560  54.610  1.00  0.00           H
ATOM    422 HD23 LEU A 609      60.720  24.690  53.600  1.00  0.00           H
ATOM    423  C   LEU A 609      59.720  28.190  51.300  1.00  0.00           C
ATOM    424  O   LEU A 609      59.020  29.010  51.990  1.00  0.00           O
ATOM    425  N   ALA A 610      61.040  28.470  51.060  1.00  0.00           N
ATOM    426  HN  ALA A 610      61.720  27.890  50.610  1.00  0.00           H
ATOM    427  CA  ALA A 610      61.670  29.620  51.640  1.00  0.00           C
ATOM    428  HA  ALA A 610      61.550  29.600  52.710  1.00  0.00           H
ATOM    429  CB  ALA A 610      63.130  29.630  51.270  1.00  0.00           C
ATOM    430  HB1 ALA A 610      63.620  30.480  51.790  1.00  0.00           H
ATOM    431  HB2 ALA A 610      63.270  29.780  50.180  1.00  0.00           H
ATOM    432  HB3 ALA A 610      63.690  28.710  51.530  1.00  0.00           H
ATOM    433  C   ALA A 610      60.990  30.880  51.230  1.00  0.00           C
ATOM    434  O   ALA A 610      60.840  31.820  52.030  1.00  0.00           O
ATOM    435  N   SER A 611      60.550  31.040  49.930  1.00  0.00           N
ATOM    436  HN  SER A 611      60.580  30.270  49.310  1.00  0.00           H
ATOM    437  CA  SER A 611      59.780  32.300  49.530  1.00  0.00           C
ATOM    438  HA  SER A 611      60.280  33.200  49.860  1.00  0.00           H
ATOM    439  CB  SER A 611      59.660  32.410  47.970  1.00  0.00           C
ATOM    440  HB1 SER A 611      60.600  32.650  47.440  1.00  0.00           H
ATOM    441  HB2 SER A 611      59.120  33.300  47.590  1.00  0.00           H
ATOM    442  OG  SER A 611      59.180  31.320  47.260  1.00  0.00           O
ATOM    443  HG1 SER A 611      58.570  30.840  47.820  1.00  0.00           H
ATOM    444  C   SER A 611      58.420  32.410  50.190  1.00  0.00           C
ATOM    445  O   SER A 611      57.990  33.490  50.500  1.00  0.00           O
ATOM    446  N   ILE A 612      57.760  31.250  50.370  1.00  0.00           N
ATOM    447  HN  ILE A 612      58.020  30.360  49.970  1.00  0.00           H
ATOM    448  CA  ILE A 612      56.570  31.320  51.220  1.00  0.00           C
ATOM    449  HA  ILE A 612      55.950  32.180  50.980  1.00  0.00           H
ATOM    450  CB  ILE A 612      55.710  30.050  51.040  1.00  0.00           C
ATOM    451  HB  ILE A 612      56.370  29.160  51.120  1.00  0.00           H
ATOM    452  CG2 ILE A 612      54.510  29.980  52.010  1.00  0.00           C
ATOM    453 HG21 ILE A 612      54.110  28.940  51.990  1.00  0.00           H
ATOM    454 HG22 ILE A 612      53.660  30.610  51.720  1.00  0.00           H
ATOM    455 HG23 ILE A 612      54.790  30.360  53.020  1.00  0.00           H
ATOM    456  CG1 ILE A 612      55.270  29.990  49.560  1.00  0.00           C
ATOM    457 HG11 ILE A 612      56.080  30.020  48.790  1.00  0.00           H
ATOM    458 HG12 ILE A 612      54.630  30.830  49.220  1.00  0.00           H
ATOM    459  CD  ILE A 612      54.530  28.690  49.130  1.00  0.00           C
ATOM    460  HD1 ILE A 612      54.400  28.600  48.040  1.00  0.00           H
ATOM    461  HD2 ILE A 612      53.560  28.690  49.680  1.00  0.00           H
ATOM    462  HD3 ILE A 612      55.120  27.790  49.380  1.00  0.00           H
ATOM    463  C   ILE A 612      56.870  31.640  52.630  1.00  0.00           C
ATOM    464  O   ILE A 612      56.150  32.450  53.230  1.00  0.00           O
ATOM    465  N   LEU A 613      57.820  31.030  53.270  1.00  0.00           N
ATOM    466  HN  LEU A 613      58.210  30.260  52.770  1.00  0.00           H
ATOM    467  CA  LEU A 613      58.130  31.360  54.690  1.00  0.00           C
ATOM    468  HA  LEU A 613      57.240  31.290  55.290  1.00  0.00           H
ATOM    469  CB  LEU A 613      59.270  30.420  55.280  1.00  0.00           C
ATOM    470  HB1 LEU A 613      59.760  30.610  56.250  1.00  0.00           H
ATOM    471  HB2 LEU A 613      60.020  30.290  54.470  1.00  0.00           H
ATOM    472  CG  LEU A 613      58.730  28.920  55.370  1.00  0.00           C
ATOM    473  HG  LEU A 613      58.370  28.590  54.370  1.00  0.00           H
ATOM    474  CD1 LEU A 613      59.900  27.970  55.600  1.00  0.00           C
ATOM    475 HD11 LEU A 613      60.420  28.190  56.560  1.00  0.00           H
ATOM    476 HD12 LEU A 613      60.660  28.010  54.790  1.00  0.00           H
ATOM    477 HD13 LEU A 613      59.500  26.940  55.670  1.00  0.00           H
ATOM    478  CD2 LEU A 613      57.590  28.790  56.480  1.00  0.00           C
ATOM    479 HD21 LEU A 613      58.010  29.140  57.440  1.00  0.00           H
ATOM    480 HD22 LEU A 613      57.310  27.730  56.610  1.00  0.00           H
ATOM    481 HD23 LEU A 613      56.660  29.310  56.180  1.00  0.00           H
ATOM    482  C   LEU A 613      58.560  32.870  54.850  1.00  0.00           C
ATOM    483  O   LEU A 613      58.270  33.650  55.740  1.00  0.00           O
ATOM    484  N   PHE A 614      59.340  33.310  53.910  1.00  0.00           N
ATOM    485  HN  PHE A 614      59.570  32.700  53.160  1.00  0.00           H
ATOM    486  CA  PHE A 614      60.000  34.620  53.890  1.00  0.00           C
ATOM    487  HA  PHE A 614      60.610  34.820  54.750  1.00  0.00           H
ATOM    488  CB  PHE A 614      61.010  34.670  52.660  1.00  0.00           C
ATOM    489  HB1 PHE A 614      60.550  34.470  51.680  1.00  0.00           H
ATOM    490  HB2 PHE A 614      61.900  34.020  52.840  1.00  0.00           H
ATOM    491  CG  PHE A 614      61.590  36.110  52.580  1.00  0.00           C
ATOM    492  CD1 PHE A 614      61.460  37.000  51.450  1.00  0.00           C
ATOM    493  HD1 PHE A 614      60.960  36.640  50.570  1.00  0.00           H
ATOM    494  CE1 PHE A 614      61.890  38.330  51.650  1.00  0.00           C
ATOM    495  HE1 PHE A 614      61.660  39.060  50.900  1.00  0.00           H
ATOM    496  CZ  PHE A 614      62.390  38.770  52.910  1.00  0.00           C
ATOM    497  HZ  PHE A 614      62.640  39.810  53.010  1.00  0.00           H
ATOM    498  CD2 PHE A 614      62.350  36.520  53.670  1.00  0.00           C
ATOM    499  HD2 PHE A 614      62.440  35.910  54.550  1.00  0.00           H
ATOM    500  CE2 PHE A 614      62.670  37.860  53.930  1.00  0.00           C
ATOM    501  HE2 PHE A 614      62.990  38.050  54.940  1.00  0.00           H
ATOM    502  C   PHE A 614      58.950  35.700  53.880  1.00  0.00           C
ATOM    503  O   PHE A 614      58.970  36.650  54.660  1.00  0.00           O
ATOM    504  N   LEU A 615      57.960  35.530  52.930  1.00  0.00           N
ATOM    505  HN  LEU A 615      57.990  34.790  52.270  1.00  0.00           H
ATOM    506  CA  LEU A 615      56.810  36.380  52.820  1.00  0.00           C
ATOM    507  HA  LEU A 615      57.260  37.350  52.670  1.00  0.00           H
ATOM    508  CB  LEU A 615      56.100  36.040  51.480  1.00  0.00           C
ATOM    509  HB1 LEU A 615      55.620  35.050  51.670  1.00  0.00           H
ATOM    510  HB2 LEU A 615      56.790  35.950  50.620  1.00  0.00           H
ATOM    511  CG  LEU A 615      54.980  36.990  51.140  1.00  0.00           C
ATOM    512  HG  LEU A 615      54.400  37.140  52.070  1.00  0.00           H
ATOM    513  CD1 LEU A 615      55.620  38.310  50.710  1.00  0.00           C
ATOM    514 HD11 LEU A 615      56.160  38.830  51.530  1.00  0.00           H
ATOM    515 HD12 LEU A 615      54.820  39.020  50.410  1.00  0.00           H
ATOM    516 HD13 LEU A 615      56.440  38.280  49.970  1.00  0.00           H
ATOM    517  CD2 LEU A 615      54.040  36.320  50.150  1.00  0.00           C
ATOM    518 HD21 LEU A 615      53.710  35.370  50.620  1.00  0.00           H
ATOM    519 HD22 LEU A 615      54.480  36.180  49.140  1.00  0.00           H
ATOM    520 HD23 LEU A 615      53.120  36.930  50.010  1.00  0.00           H
ATOM    521  C   LEU A 615      55.820  36.410  54.040  1.00  0.00           C
ATOM    522  O   LEU A 615      55.380  37.450  54.390  1.00  0.00           O
ATOM    523  N   TYR A 616      55.640  35.260  54.720  1.00  0.00           N
ATOM    524  HN  TYR A 616      56.010  34.440  54.320  1.00  0.00           H
ATOM    525  CA  TYR A 616      54.990  35.130  56.020  1.00  0.00           C
ATOM    526  HA  TYR A 616      54.020  35.600  55.930  1.00  0.00           H
ATOM    527  CB  TYR A 616      54.880  33.570  56.320  1.00  0.00           C
ATOM    528  HB1 TYR A 616      55.820  33.160  55.900  1.00  0.00           H
ATOM    529  HB2 TYR A 616      53.990  33.080  55.880  1.00  0.00           H
ATOM    530  CG  TYR A 616      55.000  33.260  57.810  1.00  0.00           C
ATOM    531  CD1 TYR A 616      53.980  33.500  58.740  1.00  0.00           C
ATOM    532  HD1 TYR A 616      53.030  33.950  58.490  1.00  0.00           H
ATOM    533  CE1 TYR A 616      54.240  33.280  60.140  1.00  0.00           C
ATOM    534  HE1 TYR A 616      53.520  33.650  60.850  1.00  0.00           H
ATOM    535  CZ  TYR A 616      55.490  32.780  60.500  1.00  0.00           C
ATOM    536  OH  TYR A 616      55.670  32.550  61.930  1.00  0.00           O
ATOM    537  HH  TYR A 616      54.800  32.710  62.290  1.00  0.00           H
ATOM    538  CD2 TYR A 616      56.200  32.660  58.260  1.00  0.00           C
ATOM    539  HD2 TYR A 616      56.960  32.460  57.510  1.00  0.00           H
ATOM    540  CE2 TYR A 616      56.460  32.440  59.560  1.00  0.00           C
ATOM    541  HE2 TYR A 616      57.340  31.900  59.860  1.00  0.00           H
ATOM    542  C   TYR A 616      55.720  35.910  57.090  1.00  0.00           C
ATOM    543  O   TYR A 616      55.080  36.650  57.840  1.00  0.00           O
ATOM    544  N   CYS A 617      57.030  35.900  57.130  1.00  0.00           N
ATOM    545  HN  CYS A 617      57.510  35.140  56.690  1.00  0.00           H
ATOM    546  CA  CYS A 617      57.660  36.810  58.060  1.00  0.00           C
ATOM    547  HA  CYS A 617      57.230  36.750  59.040  1.00  0.00           H
ATOM    548  CB  CYS A 617      59.160  36.440  58.310  1.00  0.00           C
ATOM    549  HB1 CYS A 617      59.640  37.200  58.960  1.00  0.00           H
ATOM    550  HB2 CYS A 617      59.640  36.400  57.310  1.00  0.00           H
ATOM    551  SG  CYS A 617      59.260  34.730  59.050  1.00  0.00           S
ATOM    552  HG1 CYS A 617      58.610  34.240  58.000  1.00  0.00           H
ATOM    553  C   CYS A 617      57.470  38.310  57.680  1.00  0.00           C
ATOM    554  O   CYS A 617      57.050  39.180  58.400  1.00  0.00           O
ATOM    555  N   ALA A 618      57.660  38.620  56.370  1.00  0.00           N
ATOM    556  HN  ALA A 618      57.800  37.920  55.660  1.00  0.00           H
ATOM    557  CA  ALA A 618      57.640  39.960  55.850  1.00  0.00           C
ATOM    558  HA  ALA A 618      58.260  40.580  56.470  1.00  0.00           H
ATOM    559  CB  ALA A 618      58.170  40.030  54.420  1.00  0.00           C
ATOM    560  HB1 ALA A 618      59.260  39.810  54.370  1.00  0.00           H
ATOM    561  HB2 ALA A 618      57.890  41.010  53.960  1.00  0.00           H
ATOM    562  HB3 ALA A 618      57.710  39.230  53.810  1.00  0.00           H
ATOM    563  C   ALA A 618      56.290  40.600  55.880  1.00  0.00           C
ATOM    564  O   ALA A 618      56.220  41.770  56.200  1.00  0.00           O
ATOM    565  N   CYS A 619      55.120  39.920  55.640  1.00  0.00           N
ATOM    566  HN  CYS A 619      55.270  38.970  55.410  1.00  0.00           H
ATOM    567  CA  CYS A 619      53.790  40.420  55.730  1.00  0.00           C
ATOM    568  HA  CYS A 619      53.720  41.460  55.440  1.00  0.00           H
ATOM    569  CB  CYS A 619      52.690  39.720  54.860  1.00  0.00           C
ATOM    570  HB1 CYS A 619      51.730  40.240  55.050  1.00  0.00           H
ATOM    571  HB2 CYS A 619      52.590  38.740  55.380  1.00  0.00           H
ATOM    572  SG  CYS A 619      53.090  39.530  53.110  1.00  0.00           S
ATOM    573  HG1 CYS A 619      54.120  38.710  53.090  1.00  0.00           H
ATOM    574  C   CYS A 619      53.390  40.600  57.190  1.00  0.00           C
ATOM    575  O   CYS A 619      52.740  41.580  57.600  1.00  0.00           O
ATOM    576  N   MET A 620      53.870  39.690  58.040  1.00  0.00           N
ATOM    577  HN  MET A 620      54.490  39.000  57.680  1.00  0.00           H
ATOM    578  CA  MET A 620      53.550  39.730  59.480  1.00  0.00           C
ATOM    579  HA  MET A 620      52.470  39.770  59.500  1.00  0.00           H
ATOM    580  CB  MET A 620      54.070  38.420  60.130  1.00  0.00           C
ATOM    581  HB1 MET A 620      55.150  38.340  59.850  1.00  0.00           H
ATOM    582  HB2 MET A 620      53.640  37.600  59.520  1.00  0.00           H
ATOM    583  CG  MET A 620      53.760  38.190  61.660  1.00  0.00           C
ATOM    584  HG1 MET A 620      52.810  38.710  61.910  1.00  0.00           H
ATOM    585  HG2 MET A 620      54.600  38.610  62.270  1.00  0.00           H
ATOM    586  SD  MET A 620      53.590  36.470  62.160  1.00  0.00           S
ATOM    587  CE  MET A 620      55.410  36.240  61.880  1.00  0.00           C
ATOM    588  HE1 MET A 620      56.040  36.970  62.450  1.00  0.00           H
ATOM    589  HE2 MET A 620      55.670  36.370  60.810  1.00  0.00           H
ATOM    590  HE3 MET A 620      55.590  35.200  62.210  1.00  0.00           H
ATOM    591  C   MET A 620      54.110  40.950  60.260  1.00  0.00           C
ATOM    592  O   MET A 620      53.520  41.540  61.200  1.00  0.00           O
ATOM    593  N   SER A 621      55.290  41.450  59.850  1.00  0.00           N
ATOM    594  HN  SER A 621      55.790  40.830  59.250  1.00  0.00           H
ATOM    595  CA  SER A 621      55.910  42.490  60.580  1.00  0.00           C
ATOM    596  HA  SER A 621      56.000  42.170  61.610  1.00  0.00           H
ATOM    597  CB  SER A 621      57.320  42.680  60.060  1.00  0.00           C
ATOM    598  HB1 SER A 621      57.860  43.510  60.590  1.00  0.00           H
ATOM    599  HB2 SER A 621      57.300  42.950  58.980  1.00  0.00           H
ATOM    600  OG  SER A 621      58.110  41.550  60.340  1.00  0.00           O
ATOM    601  HG1 SER A 621      58.020  40.950  59.600  1.00  0.00           H
ATOM    602  C   SER A 621      55.210  43.830  60.670  1.00  0.00           C
ATOM    603  O   SER A 621      55.030  44.260  61.820  1.00  0.00           O
ATOM    604  N   PRO A 622      54.740  44.520  59.640  1.00  0.00           N
ATOM    605  CD  PRO A 622      55.070  44.290  58.270  1.00  0.00           C
ATOM    606  HD1 PRO A 622      54.950  43.240  57.950  1.00  0.00           H
ATOM    607  HD2 PRO A 622      56.090  44.650  57.990  1.00  0.00           H
ATOM    608  CA  PRO A 622      53.980  45.720  59.820  1.00  0.00           C
ATOM    609  HA  PRO A 622      54.480  46.350  60.550  1.00  0.00           H
ATOM    610  CB  PRO A 622      53.840  46.290  58.410  1.00  0.00           C
ATOM    611  HB1 PRO A 622      54.550  47.130  58.260  1.00  0.00           H
ATOM    612  HB2 PRO A 622      52.810  46.690  58.260  1.00  0.00           H
ATOM    613  CG  PRO A 622      53.940  45.060  57.500  1.00  0.00           C
ATOM    614  HG1 PRO A 622      53.110  44.320  57.540  1.00  0.00           H
ATOM    615  HG2 PRO A 622      54.060  45.080  56.400  1.00  0.00           H
ATOM    616  C   PRO A 622      52.630  45.400  60.420  1.00  0.00           C
ATOM    617  O   PRO A 622      52.150  46.190  61.230  1.00  0.00           O
ATOM    618  N   VAL A 623      52.050  44.220  60.230  1.00  0.00           N
ATOM    619  HN  VAL A 623      52.520  43.560  59.640  1.00  0.00           H
ATOM    620  CA  VAL A 623      50.830  43.780  60.900  1.00  0.00           C
ATOM    621  HA  VAL A 623      50.070  44.480  60.570  1.00  0.00           H
ATOM    622  CB  VAL A 623      50.410  42.390  60.320  1.00  0.00           C
ATOM    623  HB  VAL A 623      51.330  41.790  60.180  1.00  0.00           H
ATOM    624  CG1 VAL A 623      49.340  41.770  61.200  1.00  0.00           C
ATOM    625 HG11 VAL A 623      49.750  41.610  62.210  1.00  0.00           H
ATOM    626 HG12 VAL A 623      49.120  40.800  60.710  1.00  0.00           H
ATOM    627 HG13 VAL A 623      48.390  42.350  61.160  1.00  0.00           H
ATOM    628  CG2 VAL A 623      49.820  42.590  58.870  1.00  0.00           C
ATOM    629 HG21 VAL A 623      50.570  43.060  58.210  1.00  0.00           H
ATOM    630 HG22 VAL A 623      48.830  43.110  58.920  1.00  0.00           H
ATOM    631 HG23 VAL A 623      49.610  41.610  58.390  1.00  0.00           H
ATOM    632  C   VAL A 623      50.790  43.900  62.410  1.00  0.00           C
ATOM    633  O   VAL A 623      49.940  44.570  62.870  1.00  0.00           O
ATOM    634  N   ILE A 624      51.750  43.230  63.100  1.00  0.00           N
ATOM    635  HN  ILE A 624      52.440  42.750  62.560  1.00  0.00           H
ATOM    636  CA  ILE A 624      51.930  43.390  64.540  1.00  0.00           C
ATOM    637  HA  ILE A 624      50.930  43.290  64.910  1.00  0.00           H
ATOM    638  CB  ILE A 624      52.760  42.310  65.210  1.00  0.00           C
ATOM    639  HB  ILE A 624      52.840  42.510  66.300  1.00  0.00           H
ATOM    640  CG2 ILE A 624      51.900  41.030  65.100  1.00  0.00           C
ATOM    641 HG21 ILE A 624      50.810  41.190  65.260  1.00  0.00           H
ATOM    642 HG22 ILE A 624      52.220  40.170  65.720  1.00  0.00           H
ATOM    643 HG23 ILE A 624      52.050  40.660  64.060  1.00  0.00           H
ATOM    644  CG1 ILE A 624      54.180  42.070  64.680  1.00  0.00           C
ATOM    645 HG11 ILE A 624      54.620  43.080  64.560  1.00  0.00           H
ATOM    646 HG12 ILE A 624      54.190  41.660  63.640  1.00  0.00           H
ATOM    647  CD  ILE A 624      54.950  41.180  65.670  1.00  0.00           C
ATOM    648  HD1 ILE A 624      54.450  40.250  66.030  1.00  0.00           H
ATOM    649  HD2 ILE A 624      55.020  41.890  66.520  1.00  0.00           H
ATOM    650  HD3 ILE A 624      55.880  40.770  65.220  1.00  0.00           H
ATOM    651  C   ILE A 624      52.520  44.780  64.850  1.00  0.00           C
ATOM    652  O   ILE A 624      51.940  45.390  65.730  1.00  0.00           O
ATOM    653  N   THR A 625      53.470  45.360  64.130  1.00  0.00           N
ATOM    654  HN  THR A 625      53.870  44.960  63.300  1.00  0.00           H
ATOM    655  CA  THR A 625      54.160  46.560  64.610  1.00  0.00           C
ATOM    656  HA  THR A 625      54.360  46.370  65.660  1.00  0.00           H
ATOM    657  CB  THR A 625      55.580  46.720  64.200  1.00  0.00           C
ATOM    658  HB  THR A 625      56.030  47.660  64.580  1.00  0.00           H
ATOM    659  OG1 THR A 625      55.760  46.580  62.770  1.00  0.00           O
ATOM    660  HG1 THR A 625      55.580  45.670  62.520  1.00  0.00           H
ATOM    661  CG2 THR A 625      56.440  45.630  64.780  1.00  0.00           C
ATOM    662 HG21 THR A 625      56.500  45.700  65.880  1.00  0.00           H
ATOM    663 HG22 THR A 625      57.520  45.740  64.500  1.00  0.00           H
ATOM    664 HG23 THR A 625      56.140  44.620  64.450  1.00  0.00           H
ATOM    665  C   THR A 625      53.410  47.820  64.450  1.00  0.00           C
ATOM    666  O   THR A 625      53.440  48.690  65.360  1.00  0.00           O
ATOM    667  N   PHE A 626      52.660  47.930  63.390  1.00  0.00           N
ATOM    668  HN  PHE A 626      52.610  47.230  62.680  1.00  0.00           H
ATOM    669  CA  PHE A 626      51.810  49.070  63.170  1.00  0.00           C
ATOM    670  HA  PHE A 626      52.340  49.940  63.520  1.00  0.00           H
ATOM    671  CB  PHE A 626      51.500  49.160  61.690  1.00  0.00           C
ATOM    672  HB1 PHE A 626      50.730  49.920  61.420  1.00  0.00           H
ATOM    673  HB2 PHE A 626      51.090  48.170  61.420  1.00  0.00           H
ATOM    674  CG  PHE A 626      52.750  49.370  60.750  1.00  0.00           C
ATOM    675  CD1 PHE A 626      52.590  49.280  59.350  1.00  0.00           C
ATOM    676  HD1 PHE A 626      51.540  49.120  59.140  1.00  0.00           H
ATOM    677  CE1 PHE A 626      53.590  49.620  58.430  1.00  0.00           C
ATOM    678  HE1 PHE A 626      53.430  49.560  57.370  1.00  0.00           H
ATOM    679  CZ  PHE A 626      54.860  49.920  58.920  1.00  0.00           C
ATOM    680  HZ  PHE A 626      55.770  49.970  58.350  1.00  0.00           H
ATOM    681  CD2 PHE A 626      54.010  49.760  61.220  1.00  0.00           C
ATOM    682  HD2 PHE A 626      54.250  49.870  62.270  1.00  0.00           H
ATOM    683  CE2 PHE A 626      55.060  50.030  60.330  1.00  0.00           C
ATOM    684  HE2 PHE A 626      56.000  50.430  60.680  1.00  0.00           H
ATOM    685  C   PHE A 626      50.550  49.050  64.000  1.00  0.00           C
ATOM    686  O   PHE A 626      50.090  50.080  64.420  1.00  0.00           O
ATOM    687  N   GLY A 627      50.050  47.840  64.400  1.00  0.00           N
ATOM    688  HN  GLY A 627      50.500  47.030  64.020  1.00  0.00           H
ATOM    689  CA  GLY A 627      48.870  47.720  65.260  1.00  0.00           C
ATOM    690  HA1 GLY A 627      48.660  46.660  65.120  1.00  0.00           H
ATOM    691  HA2 GLY A 627      48.020  48.300  64.930  1.00  0.00           H
ATOM    692  C   GLY A 627      49.180  47.910  66.670  1.00  0.00           C
ATOM    693  O   GLY A 627      48.490  48.680  67.290  1.00  0.00           O
ATOM    694  N   GLY A 628      50.320  47.330  67.150  1.00  0.00           N
ATOM    695  HN  GLY A 628      50.810  46.740  66.510  1.00  0.00           H
ATOM    696  CA  GLY A 628      50.780  47.610  68.520  1.00  0.00           C
ATOM    697  HA1 GLY A 628      51.780  47.210  68.630  1.00  0.00           H
ATOM    698  HA2 GLY A 628      50.120  47.140  69.240  1.00  0.00           H
ATOM    699  C   GLY A 628      50.860  49.070  68.850  1.00  0.00           C
ATOM    700  O   GLY A 628      50.260  49.520  69.850  1.00  0.00           O
ATOM    701  N   LEU A 629      51.630  49.820  67.990  1.00  0.00           N
ATOM    702  HN  LEU A 629      52.080  49.310  67.270  1.00  0.00           H
ATOM    703  CA  LEU A 629      51.720  51.260  68.040  1.00  0.00           C
ATOM    704  HA  LEU A 629      52.090  51.440  69.040  1.00  0.00           H
ATOM    705  CB  LEU A 629      52.690  51.760  66.930  1.00  0.00           C
ATOM    706  HB1 LEU A 629      52.260  51.500  65.940  1.00  0.00           H
ATOM    707  HB2 LEU A 629      53.700  51.280  66.920  1.00  0.00           H
ATOM    708  CG  LEU A 629      52.840  53.280  66.790  1.00  0.00           C
ATOM    709  HG  LEU A 629      51.830  53.740  66.840  1.00  0.00           H
ATOM    710  CD1 LEU A 629      53.630  53.760  68.020  1.00  0.00           C
ATOM    711 HD11 LEU A 629      53.150  53.440  68.970  1.00  0.00           H
ATOM    712 HD12 LEU A 629      53.600  54.870  68.010  1.00  0.00           H
ATOM    713 HD13 LEU A 629      54.680  53.370  68.070  1.00  0.00           H
ATOM    714  CD2 LEU A 629      53.430  53.770  65.510  1.00  0.00           C
ATOM    715 HD21 LEU A 629      53.340  54.880  65.550  1.00  0.00           H
ATOM    716 HD22 LEU A 629      52.710  53.570  64.690  1.00  0.00           H
ATOM    717 HD23 LEU A 629      54.460  53.380  65.340  1.00  0.00           H
ATOM    718  C   LEU A 629      50.350  52.000  68.040  1.00  0.00           C
ATOM    719  O   LEU A 629      50.210  52.940  68.800  1.00  0.00           O
ATOM    720  N   LEU A 630      49.310  51.470  67.350  1.00  0.00           N
ATOM    721  HN  LEU A 630      49.420  50.690  66.750  1.00  0.00           H
ATOM    722  CA  LEU A 630      48.010  52.050  67.490  1.00  0.00           C
ATOM    723  HA  LEU A 630      48.120  53.130  67.450  1.00  0.00           H
ATOM    724  CB  LEU A 630      47.250  51.510  66.290  1.00  0.00           C
ATOM    725  HB1 LEU A 630      47.180  50.400  66.270  1.00  0.00           H
ATOM    726  HB2 LEU A 630      47.800  51.810  65.370  1.00  0.00           H
ATOM    727  CG  LEU A 630      45.800  52.090  66.110  1.00  0.00           C
ATOM    728  HG  LEU A 630      45.240  52.020  67.070  1.00  0.00           H
ATOM    729  CD1 LEU A 630      45.750  53.570  65.800  1.00  0.00           C
ATOM    730 HD11 LEU A 630      46.070  54.010  66.760  1.00  0.00           H
ATOM    731 HD12 LEU A 630      44.690  53.870  65.640  1.00  0.00           H
ATOM    732 HD13 LEU A 630      46.410  53.880  64.970  1.00  0.00           H
ATOM    733  CD2 LEU A 630      45.080  51.220  64.990  1.00  0.00           C
ATOM    734 HD21 LEU A 630      44.010  51.510  65.100  1.00  0.00           H
ATOM    735 HD22 LEU A 630      45.160  50.120  65.040  1.00  0.00           H
ATOM    736 HD23 LEU A 630      45.410  51.570  63.990  1.00  0.00           H
ATOM    737  C   LEU A 630      47.340  51.810  68.790  1.00  0.00           C
ATOM    738  O   LEU A 630      46.540  52.620  69.180  1.00  0.00           O
ATOM    739  N   GLY A 631      47.640  50.660  69.530  1.00  0.00           N
ATOM    740  HN  GLY A 631      48.160  49.890  69.170  1.00  0.00           H
ATOM    741  CA  GLY A 631      47.240  50.620  70.960  1.00  0.00           C
ATOM    742  HA1 GLY A 631      47.660  49.720  71.350  1.00  0.00           H
ATOM    743  HA2 GLY A 631      46.170  50.510  70.860  1.00  0.00           H
ATOM    744  C   GLY A 631      47.740  51.750  71.840  1.00  0.00           C
ATOM    745  O   GLY A 631      47.010  52.330  72.610  1.00  0.00           O
ATOM    746  N   GLU A 632      49.020  52.020  71.690  1.00  0.00           N
ATOM    747  HN  GLU A 632      49.620  51.390  71.190  1.00  0.00           H
ATOM    748  CA  GLU A 632      49.730  53.160  72.370  1.00  0.00           C
ATOM    749  HA  GLU A 632      49.580  53.130  73.440  1.00  0.00           H
ATOM    750  CB  GLU A 632      51.220  53.060  72.110  1.00  0.00           C
ATOM    751  HB1 GLU A 632      51.740  53.880  72.650  1.00  0.00           H
ATOM    752  HB2 GLU A 632      51.420  53.250  71.040  1.00  0.00           H
ATOM    753  CG  GLU A 632      51.760  51.730  72.530  1.00  0.00           C
ATOM    754  HG1 GLU A 632      51.460  50.870  71.910  1.00  0.00           H
ATOM    755  HG2 GLU A 632      51.420  51.610  73.570  1.00  0.00           H
ATOM    756  CD  GLU A 632      53.280  51.730  72.440  1.00  0.00           C
ATOM    757  OE1 GLU A 632      53.830  51.000  71.650  1.00  0.00           O
ATOM    758  OE2 GLU A 632      53.810  52.530  73.200  1.00  0.00           O
ATOM    759  C   GLU A 632      49.140  54.500  72.030  1.00  0.00           C
ATOM    760  O   GLU A 632      49.040  55.440  72.870  1.00  0.00           O
ATOM    761  N   ALA A 633      48.760  54.690  70.800  1.00  0.00           N
ATOM    762  HN  ALA A 633      48.890  53.940  70.160  1.00  0.00           H
ATOM    763  CA  ALA A 633      47.900  55.870  70.390  1.00  0.00           C
ATOM    764  HA  ALA A 633      48.400  56.760  70.760  1.00  0.00           H
ATOM    765  CB  ALA A 633      47.810  55.970  68.830  1.00  0.00           C
ATOM    766  HB1 ALA A 633      48.790  56.240  68.380  1.00  0.00           H
ATOM    767  HB2 ALA A 633      47.140  56.840  68.640  1.00  0.00           H
ATOM    768  HB3 ALA A 633      47.560  54.990  68.360  1.00  0.00           H
ATOM    769  C   ALA A 633      46.480  55.950  70.990  1.00  0.00           C
ATOM    770  O   ALA A 633      45.980  56.950  71.450  1.00  0.00           O
ATOM    771  N   THR A 634      45.850  54.750  71.140  1.00  0.00           N
ATOM    772  HN  THR A 634      46.370  53.930  70.900  1.00  0.00           H
ATOM    773  CA  THR A 634      44.450  54.660  71.610  1.00  0.00           C
ATOM    774  HA  THR A 634      43.960  55.630  71.640  1.00  0.00           H
ATOM    775  CB  THR A 634      43.590  53.670  70.750  1.00  0.00           C
ATOM    776  HB  THR A 634      42.580  53.590  71.190  1.00  0.00           H
ATOM    777  OG1 THR A 634      44.140  52.340  70.730  1.00  0.00           O
ATOM    778  HG1 THR A 634      44.890  52.460  70.140  1.00  0.00           H
ATOM    779  CG2 THR A 634      43.450  54.060  69.250  1.00  0.00           C
ATOM    780 HG21 THR A 634      44.470  53.940  68.800  1.00  0.00           H
ATOM    781 HG22 THR A 634      43.100  55.110  69.080  1.00  0.00           H
ATOM    782 HG23 THR A 634      42.920  53.320  68.630  1.00  0.00           H
ATOM    783  C   THR A 634      44.380  54.280  73.060  1.00  0.00           C
ATOM    784  O   THR A 634      43.290  53.960  73.540  1.00  0.00           O
ATOM    785  N   GLU A 635      45.450  54.480  73.730  1.00  0.00           N
ATOM    786  HN  GLU A 635      46.230  54.950  73.320  1.00  0.00           H
ATOM    787  CA  GLU A 635      45.510  54.290  75.160  1.00  0.00           C
ATOM    788  HA  GLU A 635      46.500  54.620  75.400  1.00  0.00           H
ATOM    789  CB  GLU A 635      44.610  55.220  75.920  1.00  0.00           C
ATOM    790  HB1 GLU A 635      44.640  54.880  76.970  1.00  0.00           H
ATOM    791  HB2 GLU A 635      43.540  55.230  75.580  1.00  0.00           H
ATOM    792  CG  GLU A 635      45.210  56.650  76.070  1.00  0.00           C
ATOM    793  HG1 GLU A 635      45.210  57.120  75.050  1.00  0.00           H
ATOM    794  HG2 GLU A 635      46.220  56.750  76.520  1.00  0.00           H
ATOM    795  CD  GLU A 635      44.400  57.660  76.940  1.00  0.00           C
ATOM    796  OE1 GLU A 635      44.180  58.800  76.470  1.00  0.00           O
ATOM    797  OE2 GLU A 635      44.050  57.300  78.040  1.00  0.00           O
ATOM    798  C   GLU A 635      45.340  52.850  75.610  1.00  0.00           C
ATOM    799  O   GLU A 635      45.210  52.560  76.790  1.00  0.00           O
ATOM    800  N   GLY A 636      45.500  51.860  74.730  1.00  0.00           N
ATOM    801  HN  GLY A 636      45.880  52.110  73.840  1.00  0.00           H
ATOM    802  CA  GLY A 636      45.390  50.450  74.970  1.00  0.00           C
ATOM    803  HA1 GLY A 636      45.620  50.230  76.000  1.00  0.00           H
ATOM    804  HA2 GLY A 636      46.080  50.080  74.230  1.00  0.00           H
ATOM    805  C   GLY A 636      44.050  49.950  74.580  1.00  0.00           C
ATOM    806  O   GLY A 636      43.690  48.870  74.980  1.00  0.00           O
ATOM    807  N   ARG A 637      43.220  50.630  73.830  1.00  0.00           N
ATOM    808  HN  ARG A 637      43.490  51.580  73.650  1.00  0.00           H
ATOM    809  CA  ARG A 637      42.040  50.030  73.220  1.00  0.00           C
ATOM    810  HA  ARG A 637      41.480  49.480  73.960  1.00  0.00           H
ATOM    811  CB  ARG A 637      41.050  51.170  72.780  1.00  0.00           C
ATOM    812  HB1 ARG A 637      40.160  50.860  72.210  1.00  0.00           H
ATOM    813  HB2 ARG A 637      41.680  51.910  72.230  1.00  0.00           H
ATOM    814  CG  ARG A 637      40.320  51.880  73.930  1.00  0.00           C
ATOM    815  HG1 ARG A 637      40.920  51.900  74.860  1.00  0.00           H
ATOM    816  HG2 ARG A 637      39.410  51.320  74.260  1.00  0.00           H
ATOM    817  CD  ARG A 637      39.760  53.280  73.660  1.00  0.00           C
ATOM    818  HD1 ARG A 637      39.070  53.290  72.800  1.00  0.00           H
ATOM    819  HD2 ARG A 637      40.670  53.810  73.290  1.00  0.00           H
ATOM    820  NE  ARG A 637      39.190  53.890  74.930  1.00  0.00           N
ATOM    821  HE  ARG A 637      38.250  53.680  75.190  1.00  0.00           H
ATOM    822  CZ  ARG A 637      39.840  54.480  75.870  1.00  0.00           C
ATOM    823  NH1 ARG A 637      41.080  54.670  75.970  1.00  0.00           N
ATOM    824 HH11 ARG A 637      41.400  55.010  76.860  1.00  0.00           H
ATOM    825 HH12 ARG A 637      41.670  54.250  75.270  1.00  0.00           H
ATOM    826  NH2 ARG A 637      39.080  55.010  76.840  1.00  0.00           N
ATOM    827 HH21 ARG A 637      38.130  55.090  76.560  1.00  0.00           H
ATOM    828 HH22 ARG A 637      39.440  55.880  77.200  1.00  0.00           H
ATOM    829  C   ARG A 637      42.330  49.060  72.080  1.00  0.00           C
ATOM    830  O   ARG A 637      41.710  48.000  71.950  1.00  0.00           O
ATOM    831  N   LEU A 638      43.250  49.360  71.170  1.00  0.00           N
ATOM    832  HN  LEU A 638      43.720  50.190  71.450  1.00  0.00           H
ATOM    833  CA  LEU A 638      43.640  48.490  70.110  1.00  0.00           C
ATOM    834  HA  LEU A 638      43.040  47.590  70.140  1.00  0.00           H
ATOM    835  CB  LEU A 638      43.650  49.140  68.680  1.00  0.00           C
ATOM    836  HB1 LEU A 638      44.110  48.460  67.920  1.00  0.00           H
ATOM    837  HB2 LEU A 638      44.400  49.960  68.750  1.00  0.00           H
ATOM    838  CG  LEU A 638      42.330  49.800  68.280  1.00  0.00           C
ATOM    839  HG  LEU A 638      41.970  50.580  69.000  1.00  0.00           H
ATOM    840  CD1 LEU A 638      42.530  50.380  66.890  1.00  0.00           C
ATOM    841 HD11 LEU A 638      41.530  50.420  66.390  1.00  0.00           H
ATOM    842 HD12 LEU A 638      43.100  49.680  66.250  1.00  0.00           H
ATOM    843 HD13 LEU A 638      43.000  51.380  66.900  1.00  0.00           H
ATOM    844  CD2 LEU A 638      41.260  48.730  68.180  1.00  0.00           C
ATOM    845 HD21 LEU A 638      40.860  48.490  69.190  1.00  0.00           H
ATOM    846 HD22 LEU A 638      41.640  47.840  67.640  1.00  0.00           H
ATOM    847 HD23 LEU A 638      40.320  49.050  67.670  1.00  0.00           H
ATOM    848  C   LEU A 638      44.940  47.790  70.360  1.00  0.00           C
ATOM    849  O   LEU A 638      45.670  48.180  71.330  1.00  0.00           O
ATOM    850  N   SER A 639      45.210  46.650  69.680  1.00  0.00           N
ATOM    851  HN  SER A 639      44.600  46.260  68.990  1.00  0.00           H
ATOM    852  CA  SER A 639      46.300  45.780  70.060  1.00  0.00           C
ATOM    853  HA  SER A 639      47.070  46.420  70.470  1.00  0.00           H
ATOM    854  CB  SER A 639      45.840  44.780  71.150  1.00  0.00           C
ATOM    855  HB1 SER A 639      45.000  44.150  70.750  1.00  0.00           H
ATOM    856  HB2 SER A 639      45.350  45.320  71.990  1.00  0.00           H
ATOM    857  OG  SER A 639      46.910  43.920  71.630  1.00  0.00           O
ATOM    858  HG1 SER A 639      46.540  43.550  72.430  1.00  0.00           H
ATOM    859  C   SER A 639      46.910  45.060  68.890  1.00  0.00           C
ATOM    860  O   SER A 639      46.230  44.760  67.920  1.00  0.00           O
ATOM    861  N   ALA A 640      48.170  44.770  69.020  1.00  0.00           N
ATOM    862  HN  ALA A 640      48.670  44.970  69.850  1.00  0.00           H
ATOM    863  CA  ALA A 640      48.850  44.000  68.040  1.00  0.00           C
ATOM    864  HA  ALA A 640      48.860  44.490  67.080  1.00  0.00           H
ATOM    865  CB  ALA A 640      50.290  43.920  68.520  1.00  0.00           C
ATOM    866  HB1 ALA A 640      50.330  43.390  69.500  1.00  0.00           H
ATOM    867  HB2 ALA A 640      50.720  44.930  68.630  1.00  0.00           H
ATOM    868  HB3 ALA A 640      50.920  43.450  67.730  1.00  0.00           H
ATOM    869  C   ALA A 640      48.390  42.510  67.810  1.00  0.00           C
ATOM    870  O   ALA A 640      48.320  41.970  66.660  1.00  0.00           O
ATOM    871  N   ILE A 641      48.200  41.760  68.920  1.00  0.00           N
ATOM    872  HN  ILE A 641      48.480  42.060  69.830  1.00  0.00           H
ATOM    873  CA  ILE A 641      47.760  40.350  68.820  1.00  0.00           C
ATOM    874  HA  ILE A 641      48.420  39.790  68.170  1.00  0.00           H
ATOM    875  CB  ILE A 641      47.700  39.680  70.180  1.00  0.00           C
ATOM    876  HB  ILE A 641      48.720  39.800  70.610  1.00  0.00           H
ATOM    877  CG2 ILE A 641      46.760  40.330  71.230  1.00  0.00           C
ATOM    878 HG21 ILE A 641      47.050  39.940  72.240  1.00  0.00           H
ATOM    879 HG22 ILE A 641      45.680  40.380  71.010  1.00  0.00           H
ATOM    880 HG23 ILE A 641      47.100  41.380  71.300  1.00  0.00           H
ATOM    881  CG1 ILE A 641      47.370  38.150  70.100  1.00  0.00           C
ATOM    882 HG11 ILE A 641      47.930  37.750  69.220  1.00  0.00           H
ATOM    883 HG12 ILE A 641      46.320  37.940  69.810  1.00  0.00           H
ATOM    884  CD  ILE A 641      47.650  37.340  71.370  1.00  0.00           C
ATOM    885  HD1 ILE A 641      47.250  37.800  72.300  1.00  0.00           H
ATOM    886  HD2 ILE A 641      48.740  37.290  71.510  1.00  0.00           H
ATOM    887  HD3 ILE A 641      47.250  36.320  71.250  1.00  0.00           H
ATOM    888  C   ILE A 641      46.350  40.280  68.180  1.00  0.00           C
ATOM    889  O   ILE A 641      46.080  39.410  67.390  1.00  0.00           O
ATOM    890  N   GLU A 642      45.410  41.290  68.490  1.00  0.00           N
ATOM    891  HN  GLU A 642      45.590  42.080  69.070  1.00  0.00           H
ATOM    892  CA  GLU A 642      44.150  41.480  67.750  1.00  0.00           C
ATOM    893  HA  GLU A 642      43.590  40.560  67.710  1.00  0.00           H
ATOM    894  CB  GLU A 642      43.250  42.520  68.480  1.00  0.00           C
ATOM    895  HB1 GLU A 642      42.360  42.800  67.880  1.00  0.00           H
ATOM    896  HB2 GLU A 642      43.730  43.460  68.810  1.00  0.00           H
ATOM    897  CG  GLU A 642      42.680  41.810  69.790  1.00  0.00           C
ATOM    898  HG1 GLU A 642      43.570  41.530  70.370  1.00  0.00           H
ATOM    899  HG2 GLU A 642      42.000  41.000  69.430  1.00  0.00           H
ATOM    900  CD  GLU A 642      41.880  42.760  70.610  1.00  0.00           C
ATOM    901  OE1 GLU A 642      41.180  42.330  71.490  1.00  0.00           O
ATOM    902  OE2 GLU A 642      42.040  44.010  70.470  1.00  0.00           O
ATOM    903  C   GLU A 642      44.280  41.860  66.220  1.00  0.00           C
ATOM    904  O   GLU A 642      43.610  41.470  65.290  1.00  0.00           O
ATOM    905  N   SER A 643      45.300  42.650  65.970  1.00  0.00           N
ATOM    906  HN  SER A 643      45.620  43.080  66.820  1.00  0.00           H
ATOM    907  CA  SER A 643      45.810  42.940  64.610  1.00  0.00           C
ATOM    908  HA  SER A 643      45.110  43.540  64.040  1.00  0.00           H
ATOM    909  CB  SER A 643      47.030  43.860  64.690  1.00  0.00           C
ATOM    910  HB1 SER A 643      48.020  43.500  65.050  1.00  0.00           H
ATOM    911  HB2 SER A 643      46.840  44.510  65.570  1.00  0.00           H
ATOM    912  OG  SER A 643      47.240  44.660  63.500  1.00  0.00           O
ATOM    913  HG1 SER A 643      48.030  44.390  63.010  1.00  0.00           H
ATOM    914  C   SER A 643      46.130  41.650  63.870  1.00  0.00           C
ATOM    915  O   SER A 643      45.570  41.470  62.790  1.00  0.00           O
ATOM    916  N   LEU A 644      46.940  40.750  64.500  1.00  0.00           N
ATOM    917  HN  LEU A 644      47.260  41.000  65.410  1.00  0.00           H
ATOM    918  CA  LEU A 644      47.440  39.570  63.830  1.00  0.00           C
ATOM    919  HA  LEU A 644      47.860  39.870  62.880  1.00  0.00           H
ATOM    920  CB  LEU A 644      48.570  38.910  64.670  1.00  0.00           C
ATOM    921  HB1 LEU A 644      48.250  38.470  65.650  1.00  0.00           H
ATOM    922  HB2 LEU A 644      49.180  39.750  65.050  1.00  0.00           H
ATOM    923  CG  LEU A 644      49.460  37.870  64.050  1.00  0.00           C
ATOM    924  HG  LEU A 644      48.930  36.890  64.040  1.00  0.00           H
ATOM    925  CD1 LEU A 644      49.750  38.110  62.580  1.00  0.00           C
ATOM    926 HD11 LEU A 644      48.930  38.490  61.930  1.00  0.00           H
ATOM    927 HD12 LEU A 644      50.140  37.140  62.230  1.00  0.00           H
ATOM    928 HD13 LEU A 644      50.560  38.870  62.500  1.00  0.00           H
ATOM    929  CD2 LEU A 644      50.790  37.430  64.740  1.00  0.00           C
ATOM    930 HD21 LEU A 644      51.320  36.750  64.050  1.00  0.00           H
ATOM    931 HD22 LEU A 644      50.750  36.850  65.680  1.00  0.00           H
ATOM    932 HD23 LEU A 644      51.330  38.400  64.880  1.00  0.00           H
ATOM    933  C   LEU A 644      46.410  38.490  63.670  1.00  0.00           C
ATOM    934  O   LEU A 644      46.260  37.810  62.680  1.00  0.00           O
ATOM    935  N   PHE A 645      45.500  38.380  64.690  1.00  0.00           N
ATOM    936  HN  PHE A 645      45.650  38.980  65.470  1.00  0.00           H
ATOM    937  CA  PHE A 645      44.230  37.610  64.670  1.00  0.00           C
ATOM    938  HA  PHE A 645      44.390  36.550  64.590  1.00  0.00           H
ATOM    939  CB  PHE A 645      43.490  37.930  65.970  1.00  0.00           C
ATOM    940  HB1 PHE A 645      43.690  39.010  66.130  1.00  0.00           H
ATOM    941  HB2 PHE A 645      43.890  37.490  66.900  1.00  0.00           H
ATOM    942  CG  PHE A 645      42.030  37.620  66.130  1.00  0.00           C
ATOM    943  CD1 PHE A 645      41.240  38.450  66.960  1.00  0.00           C
ATOM    944  HD1 PHE A 645      41.730  39.300  67.410  1.00  0.00           H
ATOM    945  CE1 PHE A 645      39.870  38.160  67.100  1.00  0.00           C
ATOM    946  HE1 PHE A 645      39.220  38.790  67.680  1.00  0.00           H
ATOM    947  CZ  PHE A 645      39.280  37.080  66.360  1.00  0.00           C
ATOM    948  HZ  PHE A 645      38.200  36.980  66.350  1.00  0.00           H
ATOM    949  CD2 PHE A 645      41.530  36.560  65.420  1.00  0.00           C
ATOM    950  HD2 PHE A 645      42.200  35.890  64.910  1.00  0.00           H
ATOM    951  CE2 PHE A 645      40.160  36.220  65.650  1.00  0.00           C
ATOM    952  HE2 PHE A 645      39.740  35.360  65.160  1.00  0.00           H
ATOM    953  C   PHE A 645      43.390  38.090  63.490  1.00  0.00           C
ATOM    954  O   PHE A 645      42.950  37.310  62.630  1.00  0.00           O
ATOM    955  N   GLY A 646      43.310  39.390  63.270  1.00  0.00           N
ATOM    956  HN  GLY A 646      43.670  40.020  63.960  1.00  0.00           H
ATOM    957  CA  GLY A 646      42.420  39.940  62.270  1.00  0.00           C
ATOM    958  HA1 GLY A 646      42.370  40.980  62.530  1.00  0.00           H
ATOM    959  HA2 GLY A 646      41.500  39.380  62.270  1.00  0.00           H
ATOM    960  C   GLY A 646      42.900  39.850  60.920  1.00  0.00           C
ATOM    961  O   GLY A 646      42.150  39.470  59.980  1.00  0.00           O
ATOM    962  N   ALA A 647      44.230  40.120  60.720  1.00  0.00           N
ATOM    963  HN  ALA A 647      44.780  40.340  61.520  1.00  0.00           H
ATOM    964  CA  ALA A 647      45.000  39.920  59.470  1.00  0.00           C
ATOM    965  HA  ALA A 647      44.480  40.490  58.720  1.00  0.00           H
ATOM    966  CB  ALA A 647      46.480  40.300  59.770  1.00  0.00           C
ATOM    967  HB1 ALA A 647      46.820  39.790  60.690  1.00  0.00           H
ATOM    968  HB2 ALA A 647      46.520  41.370  60.060  1.00  0.00           H
ATOM    969  HB3 ALA A 647      47.170  40.150  58.910  1.00  0.00           H
ATOM    970  C   ALA A 647      44.890  38.440  59.040  1.00  0.00           C
ATOM    971  O   ALA A 647      44.700  38.230  57.820  1.00  0.00           O
ATOM    972  N   SER A 648      45.020  37.440  59.920  1.00  0.00           N
ATOM    973  HN  SER A 648      45.220  37.600  60.880  1.00  0.00           H
ATOM    974  CA  SER A 648      44.870  35.980  59.570  1.00  0.00           C
ATOM    975  HA  SER A 648      45.460  35.830  58.670  1.00  0.00           H
ATOM    976  CB  SER A 648      45.440  34.900  60.550  1.00  0.00           C
ATOM    977  HB1 SER A 648      46.540  34.980  60.410  1.00  0.00           H
ATOM    978  HB2 SER A 648      45.120  33.900  60.190  1.00  0.00           H
ATOM    979  OG  SER A 648      45.040  35.030  61.940  1.00  0.00           O
ATOM    980  HG1 SER A 648      45.270  35.930  62.190  1.00  0.00           H
ATOM    981  C   SER A 648      43.430  35.670  59.250  1.00  0.00           C
ATOM    982  O   SER A 648      43.160  35.080  58.210  1.00  0.00           O
ATOM    983  N   LEU A 649      42.480  36.090  60.040  1.00  0.00           N
ATOM    984  HN  LEU A 649      42.800  36.500  60.890  1.00  0.00           H
ATOM    985  CA  LEU A 649      41.090  35.620  59.850  1.00  0.00           C
ATOM    986  HA  LEU A 649      41.090  34.560  59.650  1.00  0.00           H
ATOM    987  CB  LEU A 649      40.370  35.890  61.180  1.00  0.00           C
ATOM    988  HB1 LEU A 649      40.920  36.730  61.660  1.00  0.00           H
ATOM    989  HB2 LEU A 649      40.460  34.940  61.740  1.00  0.00           H
ATOM    990  CG  LEU A 649      38.890  36.540  61.120  1.00  0.00           C
ATOM    991  HG  LEU A 649      39.010  37.510  60.580  1.00  0.00           H
ATOM    992  CD1 LEU A 649      37.840  35.670  60.540  1.00  0.00           C
ATOM    993 HD11 LEU A 649      38.040  35.570  59.450  1.00  0.00           H
ATOM    994 HD12 LEU A 649      36.830  36.110  60.630  1.00  0.00           H
ATOM    995 HD13 LEU A 649      37.900  34.740  61.160  1.00  0.00           H
ATOM    996  CD2 LEU A 649      38.520  36.820  62.520  1.00  0.00           C
ATOM    997 HD21 LEU A 649      39.270  37.540  62.930  1.00  0.00           H
ATOM    998 HD22 LEU A 649      38.610  35.890  63.130  1.00  0.00           H
ATOM    999 HD23 LEU A 649      37.600  37.420  62.530  1.00  0.00           H
ATOM   1000  C   LEU A 649      40.430  36.280  58.600  1.00  0.00           C
ATOM   1001  O   LEU A 649      39.810  35.500  57.840  1.00  0.00           O
ATOM   1002  N   THR A 650      40.660  37.540  58.350  1.00  0.00           N
ATOM   1003  HN  THR A 650      41.130  38.150  58.990  1.00  0.00           H
ATOM   1004  CA  THR A 650      40.170  38.120  57.080  1.00  0.00           C
ATOM   1005  HA  THR A 650      39.280  37.550  56.900  1.00  0.00           H
ATOM   1006  CB  THR A 650      39.890  39.600  57.070  1.00  0.00           C
ATOM   1007  HB  THR A 650      39.390  39.790  56.090  1.00  0.00           H
ATOM   1008  OG1 THR A 650      41.100  40.470  57.160  1.00  0.00           O
ATOM   1009  HG1 THR A 650      41.520  40.160  57.970  1.00  0.00           H
ATOM   1010  CG2 THR A 650      38.890  39.990  58.150  1.00  0.00           C
ATOM   1011 HG21 THR A 650      37.980  39.370  58.090  1.00  0.00           H
ATOM   1012 HG22 THR A 650      38.700  41.090  58.220  1.00  0.00           H
ATOM   1013 HG23 THR A 650      39.420  39.830  59.120  1.00  0.00           H
ATOM   1014  C   THR A 650      41.110  37.810  55.940  1.00  0.00           C
ATOM   1015  O   THR A 650      40.660  37.750  54.790  1.00  0.00           O
ATOM   1016  N   GLY A 651      42.450  37.570  56.200  1.00  0.00           N
ATOM   1017  HN  GLY A 651      42.820  37.640  57.110  1.00  0.00           H
ATOM   1018  CA  GLY A 651      43.390  37.150  55.090  1.00  0.00           C
ATOM   1019  HA1 GLY A 651      44.380  37.160  55.520  1.00  0.00           H
ATOM   1020  HA2 GLY A 651      43.280  37.890  54.310  1.00  0.00           H
ATOM   1021  C   GLY A 651      43.040  35.790  54.540  1.00  0.00           C
ATOM   1022  O   GLY A 651      42.770  35.610  53.380  1.00  0.00           O
ATOM   1023  N   ILE A 652      42.910  34.750  55.380  1.00  0.00           N
ATOM   1024  HN  ILE A 652      43.050  34.750  56.370  1.00  0.00           H
ATOM   1025  CA  ILE A 652      42.320  33.420  54.910  1.00  0.00           C
ATOM   1026  HA  ILE A 652      43.020  33.000  54.210  1.00  0.00           H
ATOM   1027  CB  ILE A 652      42.200  32.530  56.160  1.00  0.00           C
ATOM   1028  HB  ILE A 652      41.620  33.120  56.900  1.00  0.00           H
ATOM   1029  CG2 ILE A 652      41.430  31.200  55.810  1.00  0.00           C
ATOM   1030 HG21 ILE A 652      40.480  31.400  55.230  1.00  0.00           H
ATOM   1031 HG22 ILE A 652      41.190  30.570  56.690  1.00  0.00           H
ATOM   1032 HG23 ILE A 652      42.000  30.580  55.090  1.00  0.00           H
ATOM   1033  CG1 ILE A 652      43.480  32.150  56.880  1.00  0.00           C
ATOM   1034 HG11 ILE A 652      44.160  33.010  56.700  1.00  0.00           H
ATOM   1035 HG12 ILE A 652      43.860  31.250  56.350  1.00  0.00           H
ATOM   1036  CD  ILE A 652      43.300  31.780  58.360  1.00  0.00           C
ATOM   1037  HD1 ILE A 652      42.790  30.800  58.470  1.00  0.00           H
ATOM   1038  HD2 ILE A 652      42.820  32.580  58.970  1.00  0.00           H
ATOM   1039  HD3 ILE A 652      44.360  31.630  58.670  1.00  0.00           H
ATOM   1040  C   ILE A 652      40.970  33.530  54.250  1.00  0.00           C
ATOM   1041  O   ILE A 652      40.870  33.010  53.160  1.00  0.00           O
ATOM   1042  N   ALA A 653      39.970  34.230  54.780  1.00  0.00           N
ATOM   1043  HN  ALA A 653      40.150  34.710  55.640  1.00  0.00           H
ATOM   1044  CA  ALA A 653      38.730  34.440  54.100  1.00  0.00           C
ATOM   1045  HA  ALA A 653      38.290  33.460  53.960  1.00  0.00           H
ATOM   1046  CB  ALA A 653      37.740  35.200  54.990  1.00  0.00           C
ATOM   1047  HB1 ALA A 653      38.220  36.120  55.360  1.00  0.00           H
ATOM   1048  HB2 ALA A 653      37.530  34.600  55.900  1.00  0.00           H
ATOM   1049  HB3 ALA A 653      36.820  35.400  54.390  1.00  0.00           H
ATOM   1050  C   ALA A 653      38.850  35.120  52.710  1.00  0.00           C
ATOM   1051  O   ALA A 653      38.280  34.720  51.700  1.00  0.00           O
ATOM   1052  N   TYR A 654      39.620  36.270  52.620  1.00  0.00           N
ATOM   1053  HN  TYR A 654      40.160  36.590  53.400  1.00  0.00           H
ATOM   1054  CA  TYR A 654      39.850  37.010  51.380  1.00  0.00           C
ATOM   1055  HA  TYR A 654      38.880  37.230  50.970  1.00  0.00           H
ATOM   1056  CB  TYR A 654      40.580  38.360  51.710  1.00  0.00           C
ATOM   1057  HB1 TYR A 654      41.480  38.220  52.330  1.00  0.00           H
ATOM   1058  HB2 TYR A 654      39.930  39.010  52.350  1.00  0.00           H
ATOM   1059  CG  TYR A 654      40.950  39.110  50.490  1.00  0.00           C
ATOM   1060  CD1 TYR A 654      42.230  39.070  49.900  1.00  0.00           C
ATOM   1061  HD1 TYR A 654      42.930  38.410  50.410  1.00  0.00           H
ATOM   1062  CE1 TYR A 654      42.570  39.740  48.730  1.00  0.00           C
ATOM   1063  HE1 TYR A 654      43.580  39.770  48.350  1.00  0.00           H
ATOM   1064  CZ  TYR A 654      41.580  40.560  48.140  1.00  0.00           C
ATOM   1065  OH  TYR A 654      41.940  41.240  46.910  1.00  0.00           O
ATOM   1066  HH  TYR A 654      42.750  40.780  46.690  1.00  0.00           H
ATOM   1067  CD2 TYR A 654      40.050  40.000  49.900  1.00  0.00           C
ATOM   1068  HD2 TYR A 654      39.110  40.140  50.430  1.00  0.00           H
ATOM   1069  CE2 TYR A 654      40.310  40.720  48.790  1.00  0.00           C
ATOM   1070  HE2 TYR A 654      39.570  41.340  48.320  1.00  0.00           H
ATOM   1071  C   TYR A 654      40.620  36.230  50.280  1.00  0.00           C
ATOM   1072  O   TYR A 654      40.280  36.330  49.090  1.00  0.00           O
ATOM   1073  N   SER A 655      41.670  35.520  50.730  1.00  0.00           N
ATOM   1074  HN  SER A 655      41.880  35.650  51.690  1.00  0.00           H
ATOM   1075  CA  SER A 655      42.620  34.940  49.820  1.00  0.00           C
ATOM   1076  HA  SER A 655      42.960  35.730  49.160  1.00  0.00           H
ATOM   1077  CB  SER A 655      43.850  34.390  50.560  1.00  0.00           C
ATOM   1078  HB1 SER A 655      43.610  33.610  51.310  1.00  0.00           H
ATOM   1079  HB2 SER A 655      44.230  35.200  51.210  1.00  0.00           H
ATOM   1080  OG  SER A 655      44.960  34.080  49.660  1.00  0.00           O
ATOM   1081  HG1 SER A 655      45.010  34.850  49.090  1.00  0.00           H
ATOM   1082  C   SER A 655      41.830  33.840  49.000  1.00  0.00           C
ATOM   1083  O   SER A 655      41.840  33.700  47.780  1.00  0.00           O
ATOM   1084  N   LEU A 656      40.950  33.200  49.770  1.00  0.00           N
ATOM   1085  HN  LEU A 656      40.820  33.380  50.740  1.00  0.00           H
ATOM   1086  CA  LEU A 656      40.050  32.230  49.170  1.00  0.00           C
ATOM   1087  HA  LEU A 656      40.700  31.440  48.840  1.00  0.00           H
ATOM   1088  CB  LEU A 656      39.170  31.750  50.340  1.00  0.00           C
ATOM   1089  HB1 LEU A 656      38.570  32.600  50.720  1.00  0.00           H
ATOM   1090  HB2 LEU A 656      39.840  31.420  51.160  1.00  0.00           H
ATOM   1091  CG  LEU A 656      38.300  30.560  49.980  1.00  0.00           C
ATOM   1092  HG  LEU A 656      37.700  30.910  49.120  1.00  0.00           H
ATOM   1093  CD1 LEU A 656      39.150  29.330  49.620  1.00  0.00           C
ATOM   1094 HD11 LEU A 656      39.860  29.210  50.470  1.00  0.00           H
ATOM   1095 HD12 LEU A 656      39.710  29.590  48.700  1.00  0.00           H
ATOM   1096 HD13 LEU A 656      38.500  28.470  49.370  1.00  0.00           H
ATOM   1097  CD2 LEU A 656      37.450  30.160  51.200  1.00  0.00           C
ATOM   1098 HD21 LEU A 656      36.750  29.370  50.860  1.00  0.00           H
ATOM   1099 HD22 LEU A 656      36.840  31.020  51.540  1.00  0.00           H
ATOM   1100 HD23 LEU A 656      38.070  29.710  52.000  1.00  0.00           H
ATOM   1101  C   LEU A 656      39.140  32.600  48.080  1.00  0.00           C
ATOM   1102  O   LEU A 656      38.920  31.810  47.130  1.00  0.00           O
ATOM   1103  N   PHE A 657      38.650  33.770  48.210  1.00  0.00           N
ATOM   1104  HN  PHE A 657      39.160  34.340  48.860  1.00  0.00           H
ATOM   1105  CA  PHE A 657      37.590  34.260  47.340  1.00  0.00           C
ATOM   1106  HA  PHE A 657      37.140  33.500  46.720  1.00  0.00           H
ATOM   1107  CB  PHE A 657      36.410  34.790  48.240  1.00  0.00           C
ATOM   1108  HB1 PHE A 657      35.780  35.520  47.690  1.00  0.00           H
ATOM   1109  HB2 PHE A 657      36.820  35.310  49.120  1.00  0.00           H
ATOM   1110  CG  PHE A 657      35.420  33.760  48.750  1.00  0.00           C
ATOM   1111  CD1 PHE A 657      34.510  33.100  47.960  1.00  0.00           C
ATOM   1112  HD1 PHE A 657      34.400  33.400  46.930  1.00  0.00           H
ATOM   1113  CE1 PHE A 657      33.660  32.110  48.510  1.00  0.00           C
ATOM   1114  HE1 PHE A 657      32.930  31.650  47.850  1.00  0.00           H
ATOM   1115  CZ  PHE A 657      33.680  31.880  49.850  1.00  0.00           C
ATOM   1116  HZ  PHE A 657      32.990  31.170  50.280  1.00  0.00           H
ATOM   1117  CD2 PHE A 657      35.380  33.520  50.120  1.00  0.00           C
ATOM   1118  HD2 PHE A 657      36.040  34.130  50.720  1.00  0.00           H
ATOM   1119  CE2 PHE A 657      34.590  32.540  50.680  1.00  0.00           C
ATOM   1120  HE2 PHE A 657      34.580  32.360  51.750  1.00  0.00           H
ATOM   1121  C   PHE A 657      37.960  35.390  46.370  1.00  0.00           C
ATOM   1122  O   PHE A 657      37.170  35.660  45.500  1.00  0.00           O
ATOM   1123  N   ALA A 658      39.160  35.960  46.550  1.00  0.00           N
ATOM   1124  HN  ALA A 658      39.680  35.620  47.340  1.00  0.00           H
ATOM   1125  CA  ALA A 658      39.840  36.980  45.620  1.00  0.00           C
ATOM   1126  HA  ALA A 658      39.350  37.940  45.610  1.00  0.00           H
ATOM   1127  CB  ALA A 658      41.280  37.310  46.020  1.00  0.00           C
ATOM   1128  HB1 ALA A 658      41.280  37.570  47.100  1.00  0.00           H
ATOM   1129  HB2 ALA A 658      41.640  38.180  45.450  1.00  0.00           H
ATOM   1130  HB3 ALA A 658      42.060  36.540  45.850  1.00  0.00           H
ATOM   1131  C   ALA A 658      39.830  36.640  44.140  1.00  0.00           C
ATOM   1132  O   ALA A 658      40.060  35.510  43.690  1.00  0.00           O
ATOM   1133  N   GLY A 659      39.640  37.710  43.330  1.00  0.00           N
ATOM   1134  HN  GLY A 659      39.530  38.590  43.780  1.00  0.00           H
ATOM   1135  CA  GLY A 659      39.800  37.700  41.860  1.00  0.00           C
ATOM   1136  HA1 GLY A 659      39.600  38.720  41.560  1.00  0.00           H
ATOM   1137  HA2 GLY A 659      39.110  36.940  41.530  1.00  0.00           H
ATOM   1138  C   GLY A 659      41.180  37.330  41.370  1.00  0.00           C
ATOM   1139  O   GLY A 659      41.290  36.340  40.600  1.00  0.00           O
ATOM   1140  N   GLN A 660      42.250  38.030  41.870  1.00  0.00           N
ATOM   1141  HN  GLN A 660      42.120  38.870  42.400  1.00  0.00           H
ATOM   1142  CA  GLN A 660      43.630  37.620  41.660  1.00  0.00           C
ATOM   1143  HA  GLN A 660      43.570  36.790  40.970  1.00  0.00           H
ATOM   1144  CB  GLN A 660      44.300  38.790  40.900  1.00  0.00           C
ATOM   1145  HB1 GLN A 660      44.140  39.730  41.470  1.00  0.00           H
ATOM   1146  HB2 GLN A 660      43.740  38.830  39.950  1.00  0.00           H
ATOM   1147  CG  GLN A 660      45.780  38.660  40.530  1.00  0.00           C
ATOM   1148  HG1 GLN A 660      46.310  39.040  41.420  1.00  0.00           H
ATOM   1149  HG2 GLN A 660      45.940  39.390  39.710  1.00  0.00           H
ATOM   1150  CD  GLN A 660      46.250  37.220  40.220  1.00  0.00           C
ATOM   1151  OE1 GLN A 660      46.920  36.570  41.020  1.00  0.00           O
ATOM   1152  NE2 GLN A 660      45.640  36.720  39.120  1.00  0.00           N
ATOM   1153 HE21 GLN A 660      45.930  35.780  38.930  1.00  0.00           H
ATOM   1154 HE22 GLN A 660      45.010  37.260  38.570  1.00  0.00           H
ATOM   1155  C   GLN A 660      44.260  37.230  42.980  1.00  0.00           C
ATOM   1156  O   GLN A 660      44.550  38.110  43.780  1.00  0.00           O
ATOM   1157  N   PRO A 661      44.450  35.960  43.300  1.00  0.00           N
ATOM   1158  CD  PRO A 661      43.870  34.780  42.660  1.00  0.00           C
ATOM   1159  HD1 PRO A 661      44.520  34.640  41.770  1.00  0.00           H
ATOM   1160  HD2 PRO A 661      42.780  34.900  42.460  1.00  0.00           H
ATOM   1161  CA  PRO A 661      45.040  35.650  44.620  1.00  0.00           C
ATOM   1162  HA  PRO A 661      44.400  36.110  45.360  1.00  0.00           H
ATOM   1163  CB  PRO A 661      45.070  34.060  44.620  1.00  0.00           C
ATOM   1164  HB1 PRO A 661      44.950  33.640  45.650  1.00  0.00           H
ATOM   1165  HB2 PRO A 661      46.070  33.720  44.290  1.00  0.00           H
ATOM   1166  CG  PRO A 661      43.990  33.660  43.630  1.00  0.00           C
ATOM   1167  HG1 PRO A 661      44.170  32.680  43.160  1.00  0.00           H
ATOM   1168  HG2 PRO A 661      43.080  33.620  44.260  1.00  0.00           H
ATOM   1169  C   PRO A 661      46.440  36.260  44.860  1.00  0.00           C
ATOM   1170  O   PRO A 661      46.810  36.110  46.010  1.00  0.00           O
ATOM   1171  N   LEU A 662      47.220  36.900  43.930  1.00  0.00           N
ATOM   1172  HN  LEU A 662      47.060  36.960  42.950  1.00  0.00           H
ATOM   1173  CA  LEU A 662      48.490  37.610  44.300  1.00  0.00           C
ATOM   1174  HA  LEU A 662      49.080  36.930  44.900  1.00  0.00           H
ATOM   1175  CB  LEU A 662      49.320  38.080  42.990  1.00  0.00           C
ATOM   1176  HB1 LEU A 662      50.150  38.730  43.350  1.00  0.00           H
ATOM   1177  HB2 LEU A 662      48.560  38.610  42.380  1.00  0.00           H
ATOM   1178  CG  LEU A 662      49.870  36.830  42.270  1.00  0.00           C
ATOM   1179  HG  LEU A 662      49.240  35.910  42.310  1.00  0.00           H
ATOM   1180  CD1 LEU A 662      50.090  37.240  40.810  1.00  0.00           C
ATOM   1181 HD11 LEU A 662      50.670  36.450  40.290  1.00  0.00           H
ATOM   1182 HD12 LEU A 662      50.600  38.220  40.760  1.00  0.00           H
ATOM   1183 HD13 LEU A 662      49.130  37.400  40.260  1.00  0.00           H
ATOM   1184  CD2 LEU A 662      51.330  36.450  42.830  1.00  0.00           C
ATOM   1185 HD21 LEU A 662      52.000  37.330  42.720  1.00  0.00           H
ATOM   1186 HD22 LEU A 662      51.790  35.570  42.320  1.00  0.00           H
ATOM   1187 HD23 LEU A 662      51.320  36.160  43.900  1.00  0.00           H
ATOM   1188  C   LEU A 662      48.300  38.860  45.160  1.00  0.00           C
ATOM   1189  O   LEU A 662      49.220  39.380  45.730  1.00  0.00           O
ATOM   1190  N   THR A 663      47.070  39.420  45.200  1.00  0.00           N
ATOM   1191  HN  THR A 663      46.360  38.880  44.740  1.00  0.00           H
ATOM   1192  CA  THR A 663      46.730  40.540  46.080  1.00  0.00           C
ATOM   1193  HA  THR A 663      47.420  41.370  45.910  1.00  0.00           H
ATOM   1194  CB  THR A 663      45.320  41.180  45.910  1.00  0.00           C
ATOM   1195  HB  THR A 663      45.130  41.910  46.720  1.00  0.00           H
ATOM   1196  OG1 THR A 663      44.310  40.180  45.990  1.00  0.00           O
ATOM   1197  HG1 THR A 663      44.720  39.550  45.400  1.00  0.00           H
ATOM   1198  CG2 THR A 663      45.170  41.750  44.480  1.00  0.00           C
ATOM   1199 HG21 THR A 663      45.670  42.750  44.420  1.00  0.00           H
ATOM   1200 HG22 THR A 663      44.090  41.960  44.300  1.00  0.00           H
ATOM   1201 HG23 THR A 663      45.430  41.060  43.640  1.00  0.00           H
ATOM   1202  C   THR A 663      46.900  40.340  47.640  1.00  0.00           C
ATOM   1203  O   THR A 663      46.450  39.270  48.110  1.00  0.00           O
ATOM   1204  N   ILE A 664      47.570  41.290  48.390  1.00  0.00           N
ATOM   1205  HN  ILE A 664      48.010  42.130  48.100  1.00  0.00           H
ATOM   1206  CA  ILE A 664      47.830  41.040  49.830  1.00  0.00           C
ATOM   1207  HA  ILE A 664      47.370  40.100  50.110  1.00  0.00           H
ATOM   1208  CB  ILE A 664      49.330  41.040  50.180  1.00  0.00           C
ATOM   1209  HB  ILE A 664      49.850  41.900  49.710  1.00  0.00           H
ATOM   1210  CG2 ILE A 664      49.560  41.170  51.680  1.00  0.00           C
ATOM   1211 HG21 ILE A 664      49.410  42.230  52.010  1.00  0.00           H
ATOM   1212 HG22 ILE A 664      50.620  40.860  51.860  1.00  0.00           H
ATOM   1213 HG23 ILE A 664      48.890  40.560  52.320  1.00  0.00           H
ATOM   1214  CG1 ILE A 664      50.020  39.700  49.580  1.00  0.00           C
ATOM   1215 HG11 ILE A 664      51.130  39.780  49.510  1.00  0.00           H
ATOM   1216 HG12 ILE A 664      49.680  39.700  48.520  1.00  0.00           H
ATOM   1217  CD  ILE A 664      49.660  38.430  50.270  1.00  0.00           C
ATOM   1218  HD1 ILE A 664      48.600  38.190  50.020  1.00  0.00           H
ATOM   1219  HD2 ILE A 664      49.820  38.440  51.370  1.00  0.00           H
ATOM   1220  HD3 ILE A 664      50.270  37.590  49.860  1.00  0.00           H
ATOM   1221  C   ILE A 664      47.140  42.070  50.670  1.00  0.00           C
ATOM   1222  O   ILE A 664      47.450  43.280  50.510  1.00  0.00           O
ATOM   1223  N   LEU A 665      46.190  41.730  51.620  1.00  0.00           N
ATOM   1224  HN  LEU A 665      46.030  40.770  51.800  1.00  0.00           H
ATOM   1225  CA  LEU A 665      45.730  42.720  52.560  1.00  0.00           C
ATOM   1226  HA  LEU A 665      45.380  43.590  52.030  1.00  0.00           H
ATOM   1227  CB  LEU A 665      44.610  42.060  53.390  1.00  0.00           C
ATOM   1228  HB1 LEU A 665      44.270  42.730  54.200  1.00  0.00           H
ATOM   1229  HB2 LEU A 665      44.870  41.120  53.920  1.00  0.00           H
ATOM   1230  CG  LEU A 665      43.330  41.710  52.540  1.00  0.00           C
ATOM   1231  HG  LEU A 665      43.750  41.020  51.780  1.00  0.00           H
ATOM   1232  CD1 LEU A 665      42.220  40.930  53.310  1.00  0.00           C
ATOM   1233 HD11 LEU A 665      41.240  41.050  52.810  1.00  0.00           H
ATOM   1234 HD12 LEU A 665      42.060  41.270  54.360  1.00  0.00           H
ATOM   1235 HD13 LEU A 665      42.570  39.880  53.360  1.00  0.00           H
ATOM   1236  CD2 LEU A 665      42.700  42.910  51.850  1.00  0.00           C
ATOM   1237 HD21 LEU A 665      42.180  43.470  52.660  1.00  0.00           H
ATOM   1238 HD22 LEU A 665      41.900  42.540  51.160  1.00  0.00           H
ATOM   1239 HD23 LEU A 665      43.380  43.630  51.360  1.00  0.00           H
ATOM   1240  C   LEU A 665      46.930  43.190  53.410  1.00  0.00           C
ATOM   1241  O   LEU A 665      47.690  42.310  53.940  1.00  0.00           O
ATOM   1242  N   GLY A 666      46.990  44.520  53.730  1.00  0.00           N
ATOM   1243  HN  GLY A 666      46.300  45.170  53.420  1.00  0.00           H
ATOM   1244  CA  GLY A 666      47.970  45.120  54.650  1.00  0.00           C
ATOM   1245  HA1 GLY A 666      48.710  45.610  54.040  1.00  0.00           H
ATOM   1246  HA2 GLY A 666      48.290  44.400  55.390  1.00  0.00           H
ATOM   1247  C   GLY A 666      47.200  46.220  55.350  1.00  0.00           C
ATOM   1248  O   GLY A 666      45.960  46.260  55.340  1.00  0.00           O
ATOM   1249  N   SER A 667      47.890  47.170  56.040  1.00  0.00           N
ATOM   1250  HN  SER A 667      48.870  47.060  56.190  1.00  0.00           H
ATOM   1251  CA  SER A 667      47.280  48.350  56.570  1.00  0.00           C
ATOM   1252  HA  SER A 667      46.340  48.070  57.030  1.00  0.00           H
ATOM   1253  CB  SER A 667      48.200  48.940  57.680  1.00  0.00           C
ATOM   1254  HB1 SER A 667      48.160  48.330  58.610  1.00  0.00           H
ATOM   1255  HB2 SER A 667      47.910  49.980  57.930  1.00  0.00           H
ATOM   1256  OG  SER A 667      49.610  48.900  57.260  1.00  0.00           O
ATOM   1257  HG1 SER A 667      50.130  48.340  57.840  1.00  0.00           H
ATOM   1258  C   SER A 667      46.950  49.380  55.480  1.00  0.00           C
ATOM   1259  O   SER A 667      47.720  49.420  54.540  1.00  0.00           O
ATOM   1260  N   THR A 668      45.930  50.230  55.700  1.00  0.00           N
ATOM   1261  HN  THR A 668      45.490  50.210  56.590  1.00  0.00           H
ATOM   1262  CA  THR A 668      45.650  51.250  54.770  1.00  0.00           C
ATOM   1263  HA  THR A 668      46.320  51.080  53.960  1.00  0.00           H
ATOM   1264  CB  THR A 668      44.270  51.050  54.220  1.00  0.00           C
ATOM   1265  HB  THR A 668      44.350  50.150  53.580  1.00  0.00           H
ATOM   1266  OG1 THR A 668      43.750  52.210  53.580  1.00  0.00           O
ATOM   1267  HG1 THR A 668      44.180  52.110  52.740  1.00  0.00           H
ATOM   1268  CG2 THR A 668      43.390  50.820  55.440  1.00  0.00           C
ATOM   1269 HG21 THR A 668      43.510  49.780  55.800  1.00  0.00           H
ATOM   1270 HG22 THR A 668      42.330  51.030  55.180  1.00  0.00           H
ATOM   1271 HG23 THR A 668      43.660  51.460  56.320  1.00  0.00           H
ATOM   1272  C   THR A 668      46.020  52.580  55.410  1.00  0.00           C
ATOM   1273  O   THR A 668      45.470  53.150  56.360  1.00  0.00           O
ATOM   1274  N   GLY A 669      47.020  53.230  54.770  1.00  0.00           N
ATOM   1275  HN  GLY A 669      47.290  52.790  53.920  1.00  0.00           H
ATOM   1276  CA  GLY A 669      47.620  54.510  55.170  1.00  0.00           C
ATOM   1277  HA1 GLY A 669      48.060  54.840  54.240  1.00  0.00           H
ATOM   1278  HA2 GLY A 669      48.390  54.420  55.930  1.00  0.00           H
ATOM   1279  C   GLY A 669      46.730  55.600  55.710  1.00  0.00           C
ATOM   1280  O   GLY A 669      46.990  56.000  56.870  1.00  0.00           O
ATOM   1281  N   PRO A 670      45.780  56.180  55.020  1.00  0.00           N
ATOM   1282  CD  PRO A 670      45.590  55.920  53.580  1.00  0.00           C
ATOM   1283  HD1 PRO A 670      45.000  55.000  53.390  1.00  0.00           H
ATOM   1284  HD2 PRO A 670      46.560  55.880  53.050  1.00  0.00           H
ATOM   1285  CA  PRO A 670      44.990  57.310  55.480  1.00  0.00           C
ATOM   1286  HA  PRO A 670      45.590  58.160  55.740  1.00  0.00           H
ATOM   1287  CB  PRO A 670      44.050  57.710  54.300  1.00  0.00           C
ATOM   1288  HB1 PRO A 670      43.770  58.790  54.340  1.00  0.00           H
ATOM   1289  HB2 PRO A 670      43.070  57.210  54.480  1.00  0.00           H
ATOM   1290  CG  PRO A 670      44.680  57.050  53.050  1.00  0.00           C
ATOM   1291  HG1 PRO A 670      43.960  56.630  52.320  1.00  0.00           H
ATOM   1292  HG2 PRO A 670      45.340  57.790  52.530  1.00  0.00           H
ATOM   1293  C   PRO A 670      44.170  56.920  56.610  1.00  0.00           C
ATOM   1294  O   PRO A 670      44.040  57.690  57.550  1.00  0.00           O
ATOM   1295  N   VAL A 671      43.530  55.710  56.490  1.00  0.00           N
ATOM   1296  HN  VAL A 671      43.630  55.120  55.700  1.00  0.00           H
ATOM   1297  CA  VAL A 671      42.540  55.260  57.470  1.00  0.00           C
ATOM   1298  HA  VAL A 671      41.820  56.070  57.560  1.00  0.00           H
ATOM   1299  CB  VAL A 671      41.700  54.050  56.970  1.00  0.00           C
ATOM   1300  HB  VAL A 671      42.350  53.180  56.700  1.00  0.00           H
ATOM   1301  CG1 VAL A 671      40.740  53.600  58.020  1.00  0.00           C
ATOM   1302 HG11 VAL A 671      40.060  54.450  58.240  1.00  0.00           H
ATOM   1303 HG12 VAL A 671      41.180  53.440  59.030  1.00  0.00           H
ATOM   1304 HG13 VAL A 671      40.080  52.760  57.680  1.00  0.00           H
ATOM   1305  CG2 VAL A 671      40.890  54.530  55.740  1.00  0.00           C
ATOM   1306 HG21 VAL A 671      40.330  55.470  55.960  1.00  0.00           H
ATOM   1307 HG22 VAL A 671      40.170  53.780  55.370  1.00  0.00           H
ATOM   1308 HG23 VAL A 671      41.590  54.800  54.920  1.00  0.00           H
ATOM   1309  C   VAL A 671      43.140  55.050  58.870  1.00  0.00           C
ATOM   1310  O   VAL A 671      42.640  55.510  59.840  1.00  0.00           O
ATOM   1311  N   LEU A 672      44.330  54.420  58.920  1.00  0.00           N
ATOM   1312  HN  LEU A 672      44.600  53.890  58.110  1.00  0.00           H
ATOM   1313  CA  LEU A 672      45.070  54.210  60.100  1.00  0.00           C
ATOM   1314  HA  LEU A 672      44.490  53.740  60.890  1.00  0.00           H
ATOM   1315  CB  LEU A 672      46.300  53.300  59.690  1.00  0.00           C
ATOM   1316  HB1 LEU A 672      46.950  53.900  59.010  1.00  0.00           H
ATOM   1317  HB2 LEU A 672      45.720  52.520  59.130  1.00  0.00           H
ATOM   1318  CG  LEU A 672      47.090  52.630  60.880  1.00  0.00           C
ATOM   1319  HG  LEU A 672      46.510  52.730  61.810  1.00  0.00           H
ATOM   1320  CD1 LEU A 672      47.310  51.180  60.550  1.00  0.00           C
ATOM   1321 HD11 LEU A 672      46.350  50.680  60.340  1.00  0.00           H
ATOM   1322 HD12 LEU A 672      47.750  50.660  61.430  1.00  0.00           H
ATOM   1323 HD13 LEU A 672      47.940  51.000  59.650  1.00  0.00           H
ATOM   1324  CD2 LEU A 672      48.460  53.300  60.990  1.00  0.00           C
ATOM   1325 HD21 LEU A 672      48.290  54.390  61.060  1.00  0.00           H
ATOM   1326 HD22 LEU A 672      49.130  53.150  60.120  1.00  0.00           H
ATOM   1327 HD23 LEU A 672      48.950  52.960  61.920  1.00  0.00           H
ATOM   1328  C   LEU A 672      45.610  55.480  60.750  1.00  0.00           C
ATOM   1329  O   LEU A 672      45.680  55.630  61.960  1.00  0.00           O
ATOM   1330  N   VAL A 673      46.030  56.430  59.930  1.00  0.00           N
ATOM   1331  HN  VAL A 673      46.170  56.140  58.980  1.00  0.00           H
ATOM   1332  CA  VAL A 673      46.290  57.870  60.340  1.00  0.00           C
ATOM   1333  HA  VAL A 673      47.030  57.920  61.110  1.00  0.00           H
ATOM   1334  CB  VAL A 673      47.020  58.660  59.160  1.00  0.00           C
ATOM   1335  HB  VAL A 673      46.490  58.390  58.220  1.00  0.00           H
ATOM   1336  CG1 VAL A 673      46.920  60.190  59.350  1.00  0.00           C
ATOM   1337 HG11 VAL A 673      45.870  60.460  59.550  1.00  0.00           H
ATOM   1338 HG12 VAL A 673      47.310  60.830  58.540  1.00  0.00           H
ATOM   1339 HG13 VAL A 673      47.450  60.470  60.290  1.00  0.00           H
ATOM   1340  CG2 VAL A 673      48.420  58.110  58.970  1.00  0.00           C
ATOM   1341 HG21 VAL A 673      48.470  57.030  58.680  1.00  0.00           H
ATOM   1342 HG22 VAL A 673      49.030  58.290  59.880  1.00  0.00           H
ATOM   1343 HG23 VAL A 673      48.940  58.650  58.140  1.00  0.00           H
ATOM   1344  C   VAL A 673      45.040  58.570  60.850  1.00  0.00           C
ATOM   1345  O   VAL A 673      45.170  59.480  61.710  1.00  0.00           O
ATOM   1346  N   PHE A 674      43.830  58.360  60.230  1.00  0.00           N
ATOM   1347  HN  PHE A 674      43.860  57.690  59.480  1.00  0.00           H
ATOM   1348  CA  PHE A 674      42.530  58.860  60.520  1.00  0.00           C
ATOM   1349  HA  PHE A 674      42.570  59.930  60.670  1.00  0.00           H
ATOM   1350  CB  PHE A 674      41.440  58.580  59.460  1.00  0.00           C
ATOM   1351  HB1 PHE A 674      41.420  57.540  59.090  1.00  0.00           H
ATOM   1352  HB2 PHE A 674      41.690  59.230  58.590  1.00  0.00           H
ATOM   1353  CG  PHE A 674      39.920  58.900  59.910  1.00  0.00           C
ATOM   1354  CD1 PHE A 674      39.040  57.840  60.160  1.00  0.00           C
ATOM   1355  HD1 PHE A 674      39.460  56.850  60.090  1.00  0.00           H
ATOM   1356  CE1 PHE A 674      37.660  58.050  60.420  1.00  0.00           C
ATOM   1357  HE1 PHE A 674      36.980  57.280  60.750  1.00  0.00           H
ATOM   1358  CZ  PHE A 674      37.210  59.370  60.370  1.00  0.00           C
ATOM   1359  HZ  PHE A 674      36.150  59.530  60.520  1.00  0.00           H
ATOM   1360  CD2 PHE A 674      39.380  60.200  59.720  1.00  0.00           C
ATOM   1361  HD2 PHE A 674      39.860  61.100  59.360  1.00  0.00           H
ATOM   1362  CE2 PHE A 674      38.090  60.470  60.160  1.00  0.00           C
ATOM   1363  HE2 PHE A 674      37.630  61.450  60.170  1.00  0.00           H
ATOM   1364  C   PHE A 674      42.070  58.420  61.930  1.00  0.00           C
ATOM   1365  O   PHE A 674      41.670  59.280  62.700  1.00  0.00           O
ATOM   1366  N   GLU A 675      42.220  57.070  62.250  1.00  0.00           N
ATOM   1367  HN  GLU A 675      42.450  56.400  61.560  1.00  0.00           H
ATOM   1368  CA  GLU A 675      41.940  56.570  63.600  1.00  0.00           C
ATOM   1369  HA  GLU A 675      40.910  56.660  63.900  1.00  0.00           H
ATOM   1370  CB  GLU A 675      42.230  55.060  63.430  1.00  0.00           C
ATOM   1371  HB1 GLU A 675      42.140  54.700  64.470  1.00  0.00           H
ATOM   1372  HB2 GLU A 675      43.280  54.930  63.080  1.00  0.00           H
ATOM   1373  CG  GLU A 675      41.100  54.300  62.690  1.00  0.00           C
ATOM   1374  HG1 GLU A 675      41.350  54.040  61.640  1.00  0.00           H
ATOM   1375  HG2 GLU A 675      40.230  55.000  62.640  1.00  0.00           H
ATOM   1376  CD  GLU A 675      40.570  53.010  63.380  1.00  0.00           C
ATOM   1377  OE1 GLU A 675      39.760  53.110  64.350  1.00  0.00           O
ATOM   1378  OE2 GLU A 675      41.140  51.960  63.000  1.00  0.00           O
ATOM   1379  C   GLU A 675      42.770  57.160  64.750  1.00  0.00           C
ATOM   1380  O   GLU A 675      42.270  57.370  65.870  1.00  0.00           O
ATOM   1381  N   LYS A 676      44.050  57.540  64.530  1.00  0.00           N
ATOM   1382  HN  LYS A 676      44.520  57.490  63.660  1.00  0.00           H
ATOM   1383  CA  LYS A 676      44.830  58.220  65.520  1.00  0.00           C
ATOM   1384  HA  LYS A 676      44.830  57.640  66.420  1.00  0.00           H
ATOM   1385  CB  LYS A 676      46.240  58.470  65.020  1.00  0.00           C
ATOM   1386  HB1 LYS A 676      46.780  59.050  65.810  1.00  0.00           H
ATOM   1387  HB2 LYS A 676      46.310  59.000  64.060  1.00  0.00           H
ATOM   1388  CG  LYS A 676      47.110  57.160  64.940  1.00  0.00           C
ATOM   1389  HG1 LYS A 676      46.580  56.330  64.440  1.00  0.00           H
ATOM   1390  HG2 LYS A 676      47.250  56.870  66.010  1.00  0.00           H
ATOM   1391  CD  LYS A 676      48.440  57.370  64.170  1.00  0.00           C
ATOM   1392  HD1 LYS A 676      48.870  58.320  64.540  1.00  0.00           H
ATOM   1393  HD2 LYS A 676      48.180  57.460  63.090  1.00  0.00           H
ATOM   1394  CE  LYS A 676      49.510  56.330  64.330  1.00  0.00           C
ATOM   1395  HE1 LYS A 676      49.310  55.320  63.910  1.00  0.00           H
ATOM   1396  HE2 LYS A 676      49.670  56.190  65.420  1.00  0.00           H
ATOM   1397  NZ  LYS A 676      50.820  56.850  63.830  1.00  0.00           N
ATOM   1398  HZ1 LYS A 676      50.840  57.890  63.920  1.00  0.00           H
ATOM   1399  HZ2 LYS A 676      50.990  56.680  62.820  1.00  0.00           H
ATOM   1400  HZ3 LYS A 676      51.670  56.530  64.320  1.00  0.00           H
ATOM   1401  C   LYS A 676      44.240  59.670  65.820  1.00  0.00           C
ATOM   1402  O   LYS A 676      44.070  59.980  67.000  1.00  0.00           O
ATOM   1403  N   ILE A 677      43.820  60.430  64.780  1.00  0.00           N
ATOM   1404  HN  ILE A 677      43.920  60.170  63.820  1.00  0.00           H
ATOM   1405  CA  ILE A 677      43.300  61.760  64.990  1.00  0.00           C
ATOM   1406  HA  ILE A 677      43.740  62.270  65.830  1.00  0.00           H
ATOM   1407  CB  ILE A 677      43.570  62.760  63.850  1.00  0.00           C
ATOM   1408  HB  ILE A 677      43.250  63.780  64.190  1.00  0.00           H
ATOM   1409  CG2 ILE A 677      45.110  62.810  63.620  1.00  0.00           C
ATOM   1410 HG21 ILE A 677      45.680  62.830  64.570  1.00  0.00           H
ATOM   1411 HG22 ILE A 677      45.430  63.750  63.100  1.00  0.00           H
ATOM   1412 HG23 ILE A 677      45.420  61.900  63.070  1.00  0.00           H
ATOM   1413  CG1 ILE A 677      42.940  62.310  62.590  1.00  0.00           C
ATOM   1414 HG11 ILE A 677      41.860  62.060  62.590  1.00  0.00           H
ATOM   1415 HG12 ILE A 677      43.400  61.310  62.370  1.00  0.00           H
ATOM   1416  CD  ILE A 677      43.250  63.060  61.400  1.00  0.00           C
ATOM   1417  HD1 ILE A 677      42.780  64.050  61.530  1.00  0.00           H
ATOM   1418  HD2 ILE A 677      42.830  62.660  60.460  1.00  0.00           H
ATOM   1419  HD3 ILE A 677      44.350  63.160  61.290  1.00  0.00           H
ATOM   1420  C   ILE A 677      41.860  61.730  65.440  1.00  0.00           C
ATOM   1421  O   ILE A 677      41.360  62.630  66.080  1.00  0.00           O
ATOM   1422  N   LEU A 678      41.140  60.660  65.100  1.00  0.00           N
ATOM   1423  HN  LEU A 678      41.350  60.120  64.290  1.00  0.00           H
ATOM   1424  CA  LEU A 678      39.870  60.430  65.760  1.00  0.00           C
ATOM   1425  HA  LEU A 678      39.210  61.280  65.700  1.00  0.00           H
ATOM   1426  CB  LEU A 678      39.260  59.240  64.960  1.00  0.00           C
ATOM   1427  HB1 LEU A 678      39.760  58.340  65.360  1.00  0.00           H
ATOM   1428  HB2 LEU A 678      39.650  59.470  63.940  1.00  0.00           H
ATOM   1429  CG  LEU A 678      37.750  59.160  65.070  1.00  0.00           C
ATOM   1430  HG  LEU A 678      37.390  59.090  66.100  1.00  0.00           H
ATOM   1431  CD1 LEU A 678      37.000  60.390  64.440  1.00  0.00           C
ATOM   1432 HD11 LEU A 678      37.030  61.290  65.100  1.00  0.00           H
ATOM   1433 HD12 LEU A 678      35.910  60.220  64.320  1.00  0.00           H
ATOM   1434 HD13 LEU A 678      37.400  60.680  63.460  1.00  0.00           H
ATOM   1435  CD2 LEU A 678      37.370  57.800  64.390  1.00  0.00           C
ATOM   1436 HD21 LEU A 678      36.280  57.660  64.250  1.00  0.00           H
ATOM   1437 HD22 LEU A 678      37.680  56.940  65.020  1.00  0.00           H
ATOM   1438 HD23 LEU A 678      37.800  57.770  63.360  1.00  0.00           H
ATOM   1439  C   LEU A 678      39.860  60.250  67.190  1.00  0.00           C
ATOM   1440  O   LEU A 678      38.950  60.710  67.820  1.00  0.00           O
ATOM   1441  N   TYR A 679      40.840  59.420  67.730  1.00  0.00           N
ATOM   1442  HN  TYR A 679      41.580  58.930  67.280  1.00  0.00           H
ATOM   1443  CA  TYR A 679      41.000  59.250  69.170  1.00  0.00           C
ATOM   1444  HA  TYR A 679      40.030  58.970  69.550  1.00  0.00           H
ATOM   1445  CB  TYR A 679      42.150  58.250  69.590  1.00  0.00           C
ATOM   1446  HB1 TYR A 679      43.160  58.550  69.260  1.00  0.00           H
ATOM   1447  HB2 TYR A 679      41.960  57.270  69.090  1.00  0.00           H
ATOM   1448  CG  TYR A 679      42.200  57.920  71.060  1.00  0.00           C
ATOM   1449  CD1 TYR A 679      43.070  58.730  71.890  1.00  0.00           C
ATOM   1450  HD1 TYR A 679      43.780  59.390  71.420  1.00  0.00           H
ATOM   1451  CE1 TYR A 679      43.060  58.550  73.280  1.00  0.00           C
ATOM   1452  HE1 TYR A 679      43.710  59.140  73.920  1.00  0.00           H
ATOM   1453  CZ  TYR A 679      42.260  57.580  73.870  1.00  0.00           C
ATOM   1454  OH  TYR A 679      42.110  57.490  75.260  1.00  0.00           O
ATOM   1455  HH  TYR A 679      42.790  57.990  75.720  1.00  0.00           H
ATOM   1456  CD2 TYR A 679      41.430  56.900  71.630  1.00  0.00           C
ATOM   1457  HD2 TYR A 679      40.880  56.180  71.070  1.00  0.00           H
ATOM   1458  CE2 TYR A 679      41.420  56.850  73.040  1.00  0.00           C
ATOM   1459  HE2 TYR A 679      40.760  56.190  73.590  1.00  0.00           H
ATOM   1460  C   TYR A 679      41.320  60.570  69.870  1.00  0.00           C
ATOM   1461  O   TYR A 679      40.850  60.840  70.970  1.00  0.00           O
ATOM   1462  N   LYS A 680      42.220  61.380  69.190  1.00  0.00           N
ATOM   1463  HN  LYS A 680      42.660  61.120  68.330  1.00  0.00           H
ATOM   1464  CA  LYS A 680      42.470  62.780  69.560  1.00  0.00           C
ATOM   1465  HA  LYS A 680      42.610  62.690  70.620  1.00  0.00           H
ATOM   1466  CB  LYS A 680      43.630  63.320  68.690  1.00  0.00           C
ATOM   1467  HB1 LYS A 680      43.820  64.370  68.990  1.00  0.00           H
ATOM   1468  HB2 LYS A 680      43.450  63.250  67.600  1.00  0.00           H
ATOM   1469  CG  LYS A 680      44.900  62.520  69.030  1.00  0.00           C
ATOM   1470  HG1 LYS A 680      44.740  61.440  68.840  1.00  0.00           H
ATOM   1471  HG2 LYS A 680      45.090  62.720  70.100  1.00  0.00           H
ATOM   1472  CD  LYS A 680      46.130  63.080  68.210  1.00  0.00           C
ATOM   1473  HD1 LYS A 680      46.190  64.150  68.490  1.00  0.00           H
ATOM   1474  HD2 LYS A 680      45.800  62.930  67.150  1.00  0.00           H
ATOM   1475  CE  LYS A 680      47.460  62.460  68.600  1.00  0.00           C
ATOM   1476  HE1 LYS A 680      47.520  61.410  68.250  1.00  0.00           H
ATOM   1477  HE2 LYS A 680      47.610  62.500  69.690  1.00  0.00           H
ATOM   1478  NZ  LYS A 680      48.560  63.180  67.960  1.00  0.00           N
ATOM   1479  HZ1 LYS A 680      48.430  63.240  66.920  1.00  0.00           H
ATOM   1480  HZ2 LYS A 680      49.440  62.650  68.040  1.00  0.00           H
ATOM   1481  HZ3 LYS A 680      48.520  64.160  68.300  1.00  0.00           H
ATOM   1482  C   LYS A 680      41.280  63.780  69.530  1.00  0.00           C
ATOM   1483  O   LYS A 680      41.220  64.480  70.530  1.00  0.00           O
ATOM   1484  N   PHE A 681      40.460  63.720  68.450  1.00  0.00           N
ATOM   1485  HN  PHE A 681      40.590  63.170  67.640  1.00  0.00           H
ATOM   1486  CA  PHE A 681      39.160  64.400  68.470  1.00  0.00           C
ATOM   1487  HA  PHE A 681      39.350  65.450  68.650  1.00  0.00           H
ATOM   1488  CB  PHE A 681      38.410  64.280  67.080  1.00  0.00           C
ATOM   1489  HB1 PHE A 681      38.220  63.210  66.890  1.00  0.00           H
ATOM   1490  HB2 PHE A 681      39.090  64.710  66.310  1.00  0.00           H
ATOM   1491  CG  PHE A 681      37.170  65.030  66.980  1.00  0.00           C
ATOM   1492  CD1 PHE A 681      35.970  64.480  67.290  1.00  0.00           C
ATOM   1493  HD1 PHE A 681      35.960  63.510  67.750  1.00  0.00           H
ATOM   1494  CE1 PHE A 681      34.800  65.260  67.270  1.00  0.00           C
ATOM   1495  HE1 PHE A 681      33.890  64.710  67.470  1.00  0.00           H
ATOM   1496  CZ  PHE A 681      34.870  66.580  66.760  1.00  0.00           C
ATOM   1497  HZ  PHE A 681      33.990  67.210  66.670  1.00  0.00           H
ATOM   1498  CD2 PHE A 681      37.220  66.320  66.450  1.00  0.00           C
ATOM   1499  HD2 PHE A 681      38.200  66.540  66.030  1.00  0.00           H
ATOM   1500  CE2 PHE A 681      36.090  67.140  66.370  1.00  0.00           C
ATOM   1501  HE2 PHE A 681      36.060  68.030  65.760  1.00  0.00           H
ATOM   1502  C   PHE A 681      38.170  63.930  69.500  1.00  0.00           C
ATOM   1503  O   PHE A 681      37.580  64.700  70.290  1.00  0.00           O
ATOM   1504  N   CYS A 682      37.950  62.650  69.560  1.00  0.00           N
ATOM   1505  HN  CYS A 682      38.470  62.090  68.930  1.00  0.00           H
ATOM   1506  CA  CYS A 682      37.210  61.960  70.610  1.00  0.00           C
ATOM   1507  HA  CYS A 682      36.170  62.230  70.530  1.00  0.00           H
ATOM   1508  CB  CYS A 682      37.240  60.350  70.620  1.00  0.00           C
ATOM   1509  HB1 CYS A 682      36.690  59.970  71.510  1.00  0.00           H
ATOM   1510  HB2 CYS A 682      38.280  59.970  70.730  1.00  0.00           H
ATOM   1511  SG  CYS A 682      36.430  59.820  69.080  1.00  0.00           S
ATOM   1512  HG1 CYS A 682      37.400  60.110  68.230  1.00  0.00           H
ATOM   1513  C   CYS A 682      37.580  62.290  71.980  1.00  0.00           C
ATOM   1514  O   CYS A 682      36.720  62.600  72.770  1.00  0.00           O
ATOM   1515  N   ARG A 683      38.900  62.340  72.340  1.00  0.00           N
ATOM   1516  HN  ARG A 683      39.570  62.280  71.610  1.00  0.00           H
ATOM   1517  CA  ARG A 683      39.350  62.680  73.690  1.00  0.00           C
ATOM   1518  HA  ARG A 683      38.860  62.040  74.410  1.00  0.00           H
ATOM   1519  CB  ARG A 683      40.890  62.330  73.700  1.00  0.00           C
ATOM   1520  HB1 ARG A 683      41.320  62.640  72.720  1.00  0.00           H
ATOM   1521  HB2 ARG A 683      40.940  61.220  73.740  1.00  0.00           H
ATOM   1522  CG  ARG A 683      41.710  62.710  74.940  1.00  0.00           C
ATOM   1523  HG1 ARG A 683      41.330  62.020  75.730  1.00  0.00           H
ATOM   1524  HG2 ARG A 683      41.660  63.780  75.270  1.00  0.00           H
ATOM   1525  CD  ARG A 683      43.250  62.400  74.960  1.00  0.00           C
ATOM   1526  HD1 ARG A 683      43.430  61.310  74.820  1.00  0.00           H
ATOM   1527  HD2 ARG A 683      43.640  62.800  75.910  1.00  0.00           H
ATOM   1528  NE  ARG A 683      43.830  63.180  73.810  1.00  0.00           N
ATOM   1529  HE  ARG A 683      43.190  63.780  73.340  1.00  0.00           H
ATOM   1530  CZ  ARG A 683      45.080  63.440  73.620  1.00  0.00           C
ATOM   1531  NH1 ARG A 683      46.080  62.810  74.220  1.00  0.00           N
ATOM   1532 HH11 ARG A 683      45.820  61.920  74.600  1.00  0.00           H
ATOM   1533 HH12 ARG A 683      47.000  63.020  73.890  1.00  0.00           H
ATOM   1534  NH2 ARG A 683      45.370  64.220  72.640  1.00  0.00           N
ATOM   1535 HH21 ARG A 683      44.690  64.920  72.450  1.00  0.00           H
ATOM   1536 HH22 ARG A 683      46.280  64.270  72.230  1.00  0.00           H
ATOM   1537  C   ARG A 683      39.030  64.060  74.140  1.00  0.00           C
ATOM   1538  O   ARG A 683      38.640  64.230  75.290  1.00  0.00           O
ATOM   1539  N   ASP A 684      39.150  65.100  73.260  1.00  0.00           N
ATOM   1540  HN  ASP A 684      39.460  64.880  72.340  1.00  0.00           H
ATOM   1541  CA  ASP A 684      38.870  66.520  73.460  1.00  0.00           C
ATOM   1542  HA  ASP A 684      39.350  66.900  74.360  1.00  0.00           H
ATOM   1543  CB  ASP A 684      39.270  67.350  72.220  1.00  0.00           C
ATOM   1544  HB1 ASP A 684      38.690  68.290  72.140  1.00  0.00           H
ATOM   1545  HB2 ASP A 684      39.030  66.760  71.310  1.00  0.00           H
ATOM   1546  CG  ASP A 684      40.760  67.570  72.170  1.00  0.00           C
ATOM   1547  OD1 ASP A 684      41.300  68.050  71.190  1.00  0.00           O
ATOM   1548  OD2 ASP A 684      41.400  67.420  73.240  1.00  0.00           O
ATOM   1549  C   ASP A 684      37.430  66.730  73.800  1.00  0.00           C
ATOM   1550  O   ASP A 684      37.110  67.550  74.690  1.00  0.00           O
ATOM   1551  N   TYR A 685      36.450  66.060  73.150  1.00  0.00           N
ATOM   1552  HN  TYR A 685      36.730  65.390  72.470  1.00  0.00           H
ATOM   1553  CA  TYR A 685      34.980  66.280  73.380  1.00  0.00           C
ATOM   1554  HA  TYR A 685      34.890  67.140  74.020  1.00  0.00           H
ATOM   1555  CB  TYR A 685      34.190  66.580  71.990  1.00  0.00           C
ATOM   1556  HB1 TYR A 685      33.110  66.820  72.140  1.00  0.00           H
ATOM   1557  HB2 TYR A 685      34.300  65.710  71.300  1.00  0.00           H
ATOM   1558  CG  TYR A 685      34.730  67.820  71.270  1.00  0.00           C
ATOM   1559  CD1 TYR A 685      35.490  67.650  70.140  1.00  0.00           C
ATOM   1560  HD1 TYR A 685      35.710  66.640  69.830  1.00  0.00           H
ATOM   1561  CE1 TYR A 685      35.980  68.730  69.410  1.00  0.00           C
ATOM   1562  HE1 TYR A 685      36.630  68.590  68.560  1.00  0.00           H
ATOM   1563  CZ  TYR A 685      35.610  70.020  69.820  1.00  0.00           C
ATOM   1564  OH  TYR A 685      36.310  71.060  69.060  1.00  0.00           O
ATOM   1565  HH  TYR A 685      37.120  70.660  68.730  1.00  0.00           H
ATOM   1566  CD2 TYR A 685      34.300  69.090  71.620  1.00  0.00           C
ATOM   1567  HD2 TYR A 685      33.600  69.100  72.430  1.00  0.00           H
ATOM   1568  CE2 TYR A 685      34.650  70.240  70.840  1.00  0.00           C
ATOM   1569  HE2 TYR A 685      34.470  71.270  71.070  1.00  0.00           H
ATOM   1570  C   TYR A 685      34.320  65.200  74.220  1.00  0.00           C
ATOM   1571  O   TYR A 685      33.110  65.230  74.450  1.00  0.00           O
ATOM   1572  N   GLN A 686      35.140  64.300  74.750  1.00  0.00           N
ATOM   1573  HN  GLN A 686      36.140  64.280  74.700  1.00  0.00           H
ATOM   1574  CA  GLN A 686      34.550  63.270  75.640  1.00  0.00           C
ATOM   1575  HA  GLN A 686      35.430  62.620  75.660  1.00  0.00           H
ATOM   1576  CB  GLN A 686      33.940  63.710  77.070  1.00  0.00           C
ATOM   1577  HB1 GLN A 686      33.990  62.760  77.640  1.00  0.00           H
ATOM   1578  HB2 GLN A 686      32.870  64.030  76.960  1.00  0.00           H
ATOM   1579  CG  GLN A 686      34.680  64.780  77.980  1.00  0.00           C
ATOM   1580  HG1 GLN A 686      34.260  64.710  79.010  1.00  0.00           H
ATOM   1581  HG2 GLN A 686      34.360  65.790  77.670  1.00  0.00           H
ATOM   1582  CD  GLN A 686      36.230  64.680  77.990  1.00  0.00           C
ATOM   1583  OE1 GLN A 686      36.750  63.690  78.540  1.00  0.00           O
ATOM   1584  NE2 GLN A 686      36.930  65.730  77.440  1.00  0.00           N
ATOM   1585 HE21 GLN A 686      36.370  66.540  77.260  1.00  0.00           H
ATOM   1586 HE22 GLN A 686      37.930  65.790  77.540  1.00  0.00           H
ATOM   1587  C   GLN A 686      33.590  62.330  74.930  1.00  0.00           C
ATOM   1588  O   GLN A 686      32.480  61.980  75.330  1.00  0.00           O
ATOM   1589  N   LEU A 687      34.070  61.820  73.700  1.00  0.00           N
ATOM   1590  HN  LEU A 687      34.970  62.140  73.410  1.00  0.00           H
ATOM   1591  CA  LEU A 687      33.310  60.840  72.880  1.00  0.00           C
ATOM   1592  HA  LEU A 687      32.290  60.770  73.230  1.00  0.00           H
ATOM   1593  CB  LEU A 687      33.370  61.250  71.380  1.00  0.00           C
ATOM   1594  HB1 LEU A 687      32.600  60.700  70.790  1.00  0.00           H
ATOM   1595  HB2 LEU A 687      34.310  60.960  70.860  1.00  0.00           H
ATOM   1596  CG  LEU A 687      33.170  62.710  71.220  1.00  0.00           C
ATOM   1597  HG  LEU A 687      34.070  63.140  71.710  1.00  0.00           H
ATOM   1598  CD1 LEU A 687      33.340  63.110  69.710  1.00  0.00           C
ATOM   1599 HD11 LEU A 687      33.120  64.180  69.510  1.00  0.00           H
ATOM   1600 HD12 LEU A 687      32.670  62.520  69.030  1.00  0.00           H
ATOM   1601 HD13 LEU A 687      34.410  63.000  69.440  1.00  0.00           H
ATOM   1602  CD2 LEU A 687      31.840  63.280  71.650  1.00  0.00           C
ATOM   1603 HD21 LEU A 687      31.540  64.220  71.140  1.00  0.00           H
ATOM   1604 HD22 LEU A 687      31.800  63.310  72.760  1.00  0.00           H
ATOM   1605 HD23 LEU A 687      31.020  62.590  71.340  1.00  0.00           H
ATOM   1606  C   LEU A 687      33.950  59.420  72.870  1.00  0.00           C
ATOM   1607  O   LEU A 687      35.150  59.170  73.100  1.00  0.00           O
ATOM   1608  N   SER A 688      33.070  58.360  72.660  1.00  0.00           N
ATOM   1609  HN  SER A 688      32.080  58.400  72.750  1.00  0.00           H
ATOM   1610  CA  SER A 688      33.610  57.000  72.580  1.00  0.00           C
ATOM   1611  HA  SER A 688      34.410  56.860  73.290  1.00  0.00           H
ATOM   1612  CB  SER A 688      32.530  55.870  72.960  1.00  0.00           C
ATOM   1613  HB1 SER A 688      31.580  56.220  72.490  1.00  0.00           H
ATOM   1614  HB2 SER A 688      32.400  55.930  74.060  1.00  0.00           H
ATOM   1615  OG  SER A 688      32.720  54.510  72.660  1.00  0.00           O
ATOM   1616  HG1 SER A 688      32.270  54.010  73.350  1.00  0.00           H
ATOM   1617  C   SER A 688      34.080  56.740  71.170  1.00  0.00           C
ATOM   1618  O   SER A 688      33.400  56.540  70.190  1.00  0.00           O
ATOM   1619  N   TYR A 689      35.410  56.680  71.040  1.00  0.00           N
ATOM   1620  HN  TYR A 689      35.990  57.050  71.760  1.00  0.00           H
ATOM   1621  CA  TYR A 689      36.120  56.170  69.880  1.00  0.00           C
ATOM   1622  HA  TYR A 689      36.080  56.870  69.060  1.00  0.00           H
ATOM   1623  CB  TYR A 689      37.590  56.330  70.320  1.00  0.00           C
ATOM   1624  HB1 TYR A 689      37.740  55.990  71.370  1.00  0.00           H
ATOM   1625  HB2 TYR A 689      37.770  57.420  70.460  1.00  0.00           H
ATOM   1626  CG  TYR A 689      38.520  55.660  69.420  1.00  0.00           C
ATOM   1627  CD1 TYR A 689      38.820  56.350  68.240  1.00  0.00           C
ATOM   1628  HD1 TYR A 689      38.480  57.320  67.910  1.00  0.00           H
ATOM   1629  CE1 TYR A 689      39.640  55.640  67.330  1.00  0.00           C
ATOM   1630  HE1 TYR A 689      40.050  56.170  66.490  1.00  0.00           H
ATOM   1631  CZ  TYR A 689      40.060  54.300  67.600  1.00  0.00           C
ATOM   1632  OH  TYR A 689      40.960  53.600  66.770  1.00  0.00           O
ATOM   1633  HH  TYR A 689      40.560  53.540  65.900  1.00  0.00           H
ATOM   1634  CD2 TYR A 689      39.020  54.370  69.740  1.00  0.00           C
ATOM   1635  HD2 TYR A 689      38.690  53.930  70.670  1.00  0.00           H
ATOM   1636  CE2 TYR A 689      39.830  53.740  68.830  1.00  0.00           C
ATOM   1637  HE2 TYR A 689      40.150  52.750  69.100  1.00  0.00           H
ATOM   1638  C   TYR A 689      35.770  54.790  69.400  1.00  0.00           C
ATOM   1639  O   TYR A 689      35.410  54.600  68.240  1.00  0.00           O
ATOM   1640  N   LEU A 690      35.680  53.790  70.330  1.00  0.00           N
ATOM   1641  HN  LEU A 690      35.970  53.980  71.270  1.00  0.00           H
ATOM   1642  CA  LEU A 690      35.380  52.380  69.920  1.00  0.00           C
ATOM   1643  HA  LEU A 690      36.020  52.090  69.100  1.00  0.00           H
ATOM   1644  CB  LEU A 690      35.600  51.310  71.130  1.00  0.00           C
ATOM   1645  HB1 LEU A 690      35.190  50.330  70.840  1.00  0.00           H
ATOM   1646  HB2 LEU A 690      35.060  51.710  72.020  1.00  0.00           H
ATOM   1647  CG  LEU A 690      37.070  51.220  71.450  1.00  0.00           C
ATOM   1648  HG  LEU A 690      37.440  52.250  71.630  1.00  0.00           H
ATOM   1649  CD1 LEU A 690      37.150  50.490  72.780  1.00  0.00           C
ATOM   1650 HD11 LEU A 690      36.580  51.170  73.450  1.00  0.00           H
ATOM   1651 HD12 LEU A 690      38.190  50.290  73.140  1.00  0.00           H
ATOM   1652 HD13 LEU A 690      36.640  49.500  72.800  1.00  0.00           H
ATOM   1653  CD2 LEU A 690      38.020  50.580  70.390  1.00  0.00           C
ATOM   1654 HD21 LEU A 690      37.850  49.490  70.240  1.00  0.00           H
ATOM   1655 HD22 LEU A 690      39.110  50.780  70.450  1.00  0.00           H
ATOM   1656 HD23 LEU A 690      37.790  51.170  69.490  1.00  0.00           H
ATOM   1657  C   LEU A 690      33.940  52.210  69.420  1.00  0.00           C
ATOM   1658  O   LEU A 690      33.690  51.490  68.450  1.00  0.00           O
ATOM   1659  N   SER A 691      32.990  52.980  70.040  1.00  0.00           N
ATOM   1660  HN  SER A 691      33.190  53.600  70.800  1.00  0.00           H
ATOM   1661  CA  SER A 691      31.690  53.090  69.380  1.00  0.00           C
ATOM   1662  HA  SER A 691      31.350  52.110  69.060  1.00  0.00           H
ATOM   1663  CB  SER A 691      30.590  53.590  70.340  1.00  0.00           C
ATOM   1664  HB1 SER A 691      30.910  54.490  70.910  1.00  0.00           H
ATOM   1665  HB2 SER A 691      30.400  52.810  71.110  1.00  0.00           H
ATOM   1666  OG  SER A 691      29.340  53.820  69.680  1.00  0.00           O
ATOM   1667  HG1 SER A 691      29.390  54.660  69.200  1.00  0.00           H
ATOM   1668  C   SER A 691      31.740  53.970  68.040  1.00  0.00           C
ATOM   1669  O   SER A 691      31.260  53.520  67.000  1.00  0.00           O
ATOM   1670  N   LEU A 692      32.360  55.160  68.070  1.00  0.00           N
ATOM   1671  HN  LEU A 692      32.890  55.490  68.850  1.00  0.00           H
ATOM   1672  CA  LEU A 692      32.400  55.960  66.800  1.00  0.00           C
ATOM   1673  HA  LEU A 692      31.350  56.120  66.590  1.00  0.00           H
ATOM   1674  CB  LEU A 692      33.060  57.320  67.160  1.00  0.00           C
ATOM   1675  HB1 LEU A 692      34.080  57.270  67.600  1.00  0.00           H
ATOM   1676  HB2 LEU A 692      32.570  57.620  68.110  1.00  0.00           H
ATOM   1677  CG  LEU A 692      33.010  58.430  66.050  1.00  0.00           C
ATOM   1678  HG  LEU A 692      33.800  58.100  65.340  1.00  0.00           H
ATOM   1679  CD1 LEU A 692      31.690  58.590  65.310  1.00  0.00           C
ATOM   1680 HD11 LEU A 692      30.960  59.240  65.850  1.00  0.00           H
ATOM   1681 HD12 LEU A 692      31.270  57.600  65.050  1.00  0.00           H
ATOM   1682 HD13 LEU A 692      31.780  59.150  64.350  1.00  0.00           H
ATOM   1683  CD2 LEU A 692      33.570  59.840  66.470  1.00  0.00           C
ATOM   1684 HD21 LEU A 692      34.570  59.810  66.950  1.00  0.00           H
ATOM   1685 HD22 LEU A 692      32.940  60.470  67.130  1.00  0.00           H
ATOM   1686 HD23 LEU A 692      33.690  60.370  65.510  1.00  0.00           H
ATOM   1687  C   LEU A 692      33.060  55.410  65.560  1.00  0.00           C
ATOM   1688  O   LEU A 692      32.510  55.380  64.450  1.00  0.00           O
ATOM   1689  N   ARG A 693      34.280  54.790  65.600  1.00  0.00           N
ATOM   1690  HN  ARG A 693      34.730  54.840  66.500  1.00  0.00           H
ATOM   1691  CA  ARG A 693      34.920  54.030  64.540  1.00  0.00           C
ATOM   1692  HA  ARG A 693      34.930  54.660  63.660  1.00  0.00           H
ATOM   1693  CB  ARG A 693      36.400  53.700  64.750  1.00  0.00           C
ATOM   1694  HB1 ARG A 693      36.810  54.700  64.980  1.00  0.00           H
ATOM   1695  HB2 ARG A 693      36.860  53.280  63.830  1.00  0.00           H
ATOM   1696  CG  ARG A 693      36.800  52.760  65.960  1.00  0.00           C
ATOM   1697  HG1 ARG A 693      36.020  52.790  66.750  1.00  0.00           H
ATOM   1698  HG2 ARG A 693      37.720  53.130  66.450  1.00  0.00           H
ATOM   1699  CD  ARG A 693      36.990  51.240  65.800  1.00  0.00           C
ATOM   1700  HD1 ARG A 693      36.040  50.910  65.320  1.00  0.00           H
ATOM   1701  HD2 ARG A 693      37.100  50.740  66.780  1.00  0.00           H
ATOM   1702  NE  ARG A 693      38.170  51.030  64.870  1.00  0.00           N
ATOM   1703  HE  ARG A 693      38.840  51.760  64.760  1.00  0.00           H
ATOM   1704  CZ  ARG A 693      38.520  49.860  64.340  1.00  0.00           C
ATOM   1705  NH1 ARG A 693      39.590  49.800  63.620  1.00  0.00           N
ATOM   1706 HH11 ARG A 693      40.140  50.550  63.240  1.00  0.00           H
ATOM   1707 HH12 ARG A 693      39.950  48.900  63.410  1.00  0.00           H
ATOM   1708  NH2 ARG A 693      37.880  48.740  64.590  1.00  0.00           N
ATOM   1709 HH21 ARG A 693      37.300  48.700  65.400  1.00  0.00           H
ATOM   1710 HH22 ARG A 693      38.240  47.920  64.150  1.00  0.00           H
ATOM   1711  C   ARG A 693      34.160  52.770  64.060  1.00  0.00           C
ATOM   1712  O   ARG A 693      34.110  52.460  62.850  1.00  0.00           O
ATOM   1713  N   THR A 694      33.440  52.090  64.920  1.00  0.00           N
ATOM   1714  HN  THR A 694      33.410  52.520  65.820  1.00  0.00           H
ATOM   1715  CA  THR A 694      32.540  50.940  64.650  1.00  0.00           C
ATOM   1716  HA  THR A 694      33.070  50.250  64.000  1.00  0.00           H
ATOM   1717  CB  THR A 694      32.200  50.190  65.900  1.00  0.00           C
ATOM   1718  HB  THR A 694      31.710  50.900  66.590  1.00  0.00           H
ATOM   1719  OG1 THR A 694      33.400  49.690  66.410  1.00  0.00           O
ATOM   1720  HG1 THR A 694      33.650  50.330  67.070  1.00  0.00           H
ATOM   1721  CG2 THR A 694      31.300  48.910  65.590  1.00  0.00           C
ATOM   1722 HG21 THR A 694      31.710  48.270  64.780  1.00  0.00           H
ATOM   1723 HG22 THR A 694      30.320  49.320  65.260  1.00  0.00           H
ATOM   1724 HG23 THR A 694      31.240  48.270  66.500  1.00  0.00           H
ATOM   1725  C   THR A 694      31.380  51.320  63.810  1.00  0.00           C
ATOM   1726  O   THR A 694      30.970  50.740  62.780  1.00  0.00           O
ATOM   1727  N   SER A 695      30.790  52.450  64.220  1.00  0.00           N
ATOM   1728  HN  SER A 695      30.980  52.930  65.070  1.00  0.00           H
ATOM   1729  CA  SER A 695      29.730  52.940  63.320  1.00  0.00           C
ATOM   1730  HA  SER A 695      28.940  52.210  63.200  1.00  0.00           H
ATOM   1731  CB  SER A 695      29.060  54.190  64.000  1.00  0.00           C
ATOM   1732  HB1 SER A 695      28.170  54.380  63.370  1.00  0.00           H
ATOM   1733  HB2 SER A 695      29.590  55.170  63.930  1.00  0.00           H
ATOM   1734  OG  SER A 695      28.610  53.880  65.280  1.00  0.00           O
ATOM   1735  HG1 SER A 695      29.270  54.110  65.940  1.00  0.00           H
ATOM   1736  C   SER A 695      30.220  53.350  61.970  1.00  0.00           C
ATOM   1737  O   SER A 695      29.560  52.990  60.980  1.00  0.00           O
ATOM   1738  N   ILE A 696      31.340  54.140  61.870  1.00  0.00           N
ATOM   1739  HN  ILE A 696      31.790  54.400  62.710  1.00  0.00           H
ATOM   1740  CA  ILE A 696      31.930  54.580  60.670  1.00  0.00           C
ATOM   1741  HA  ILE A 696      31.220  55.170  60.140  1.00  0.00           H
ATOM   1742  CB  ILE A 696      33.090  55.530  60.980  1.00  0.00           C
ATOM   1743  HB  ILE A 696      33.730  55.010  61.730  1.00  0.00           H
ATOM   1744  CG2 ILE A 696      33.970  55.830  59.730  1.00  0.00           C
ATOM   1745 HG21 ILE A 696      34.470  54.960  59.260  1.00  0.00           H
ATOM   1746 HG22 ILE A 696      34.750  56.610  59.920  1.00  0.00           H
ATOM   1747 HG23 ILE A 696      33.270  56.140  58.930  1.00  0.00           H
ATOM   1748  CG1 ILE A 696      32.590  56.900  61.620  1.00  0.00           C
ATOM   1749 HG11 ILE A 696      31.820  56.840  62.420  1.00  0.00           H
ATOM   1750 HG12 ILE A 696      32.260  57.560  60.800  1.00  0.00           H
ATOM   1751  CD  ILE A 696      33.770  57.670  62.230  1.00  0.00           C
ATOM   1752  HD1 ILE A 696      34.230  56.960  62.960  1.00  0.00           H
ATOM   1753  HD2 ILE A 696      33.480  58.590  62.780  1.00  0.00           H
ATOM   1754  HD3 ILE A 696      34.420  58.050  61.410  1.00  0.00           H
ATOM   1755  C   ILE A 696      32.420  53.460  59.710  1.00  0.00           C
ATOM   1756  O   ILE A 696      32.300  53.490  58.500  1.00  0.00           O
ATOM   1757  N   GLY A 697      33.010  52.410  60.260  1.00  0.00           N
ATOM   1758  HN  GLY A 697      33.130  52.520  61.250  1.00  0.00           H
ATOM   1759  CA  GLY A 697      33.350  51.170  59.620  1.00  0.00           C
ATOM   1760  HA1 GLY A 697      33.960  50.610  60.310  1.00  0.00           H
ATOM   1761  HA2 GLY A 697      33.980  51.440  58.780  1.00  0.00           H
ATOM   1762  C   GLY A 697      32.270  50.340  59.120  1.00  0.00           C
ATOM   1763  O   GLY A 697      32.300  49.960  57.980  1.00  0.00           O
ATOM   1764  N   LEU A 698      31.310  50.010  59.940  1.00  0.00           N
ATOM   1765  HN  LEU A 698      31.440  50.120  60.920  1.00  0.00           H
ATOM   1766  CA  LEU A 698      30.050  49.360  59.550  1.00  0.00           C
ATOM   1767  HA  LEU A 698      30.380  48.380  59.240  1.00  0.00           H
ATOM   1768  CB  LEU A 698      29.230  49.120  60.870  1.00  0.00           C
ATOM   1769  HB1 LEU A 698      28.200  48.810  60.610  1.00  0.00           H
ATOM   1770  HB2 LEU A 698      29.100  50.080  61.410  1.00  0.00           H
ATOM   1771  CG  LEU A 698      29.740  48.010  61.800  1.00  0.00           C
ATOM   1772  HG  LEU A 698      30.770  48.270  62.110  1.00  0.00           H
ATOM   1773  CD1 LEU A 698      28.740  47.920  63.030  1.00  0.00           C
ATOM   1774 HD11 LEU A 698      27.700  47.870  62.660  1.00  0.00           H
ATOM   1775 HD12 LEU A 698      28.760  48.810  63.710  1.00  0.00           H
ATOM   1776 HD13 LEU A 698      29.020  47.010  63.590  1.00  0.00           H
ATOM   1777  CD2 LEU A 698      29.900  46.660  61.080  1.00  0.00           C
ATOM   1778 HD21 LEU A 698      30.530  46.700  60.160  1.00  0.00           H
ATOM   1779 HD22 LEU A 698      28.990  46.130  60.760  1.00  0.00           H
ATOM   1780 HD23 LEU A 698      30.360  46.040  61.890  1.00  0.00           H
ATOM   1781  C   LEU A 698      29.220  50.150  58.420  1.00  0.00           C
ATOM   1782  O   LEU A 698      28.820  49.530  57.420  1.00  0.00           O
ATOM   1783  N   TRP A 699      29.140  51.490  58.550  1.00  0.00           N
ATOM   1784  HN  TRP A 699      29.280  51.970  59.400  1.00  0.00           H
ATOM   1785  CA  TRP A 699      28.660  52.210  57.410  1.00  0.00           C
ATOM   1786  HA  TRP A 699      27.690  51.860  57.080  1.00  0.00           H
ATOM   1787  CB  TRP A 699      28.420  53.670  57.850  1.00  0.00           C
ATOM   1788  HB1 TRP A 699      29.420  54.120  58.080  1.00  0.00           H
ATOM   1789  HB2 TRP A 699      27.740  53.550  58.710  1.00  0.00           H
ATOM   1790  CG  TRP A 699      27.800  54.650  56.890  1.00  0.00           C
ATOM   1791  CD1 TRP A 699      28.490  55.660  56.280  1.00  0.00           C
ATOM   1792  HD1 TRP A 699      29.500  55.860  56.600  1.00  0.00           H
ATOM   1793  NE1 TRP A 699      27.550  56.410  55.520  1.00  0.00           N
ATOM   1794  HE1 TRP A 699      27.680  57.140  54.880  1.00  0.00           H
ATOM   1795  CE2 TRP A 699      26.420  55.710  55.440  1.00  0.00           C
ATOM   1796  CD2 TRP A 699      26.460  54.640  56.370  1.00  0.00           C
ATOM   1797  CE3 TRP A 699      25.360  53.830  56.630  1.00  0.00           C
ATOM   1798  HE3 TRP A 699      25.380  52.990  57.320  1.00  0.00           H
ATOM   1799  CZ3 TRP A 699      24.210  54.130  55.940  1.00  0.00           C
ATOM   1800  HZ3 TRP A 699      23.300  53.590  56.100  1.00  0.00           H
ATOM   1801  CZ2 TRP A 699      25.320  55.940  54.690  1.00  0.00           C
ATOM   1802  HZ2 TRP A 699      25.240  56.630  53.870  1.00  0.00           H
ATOM   1803  CH2 TRP A 699      24.210  55.130  54.980  1.00  0.00           C
ATOM   1804  HH2 TRP A 699      23.250  55.170  54.490  1.00  0.00           H
ATOM   1805  C   TRP A 699      29.550  52.160  56.110  1.00  0.00           C
ATOM   1806  O   TRP A 699      29.050  51.880  54.960  1.00  0.00           O
ATOM   1807  N   THR A 700      30.920  52.280  56.260  1.00  0.00           N
ATOM   1808  HN  THR A 700      31.270  52.500  57.170  1.00  0.00           H
ATOM   1809  CA  THR A 700      31.760  51.970  55.130  1.00  0.00           C
ATOM   1810  HA  THR A 700      31.600  52.670  54.320  1.00  0.00           H
ATOM   1811  CB  THR A 700      33.260  52.220  55.470  1.00  0.00           C
ATOM   1812  HB  THR A 700      33.500  51.770  56.460  1.00  0.00           H
ATOM   1813  OG1 THR A 700      33.470  53.570  55.540  1.00  0.00           O
ATOM   1814  HG1 THR A 700      33.170  53.760  56.420  1.00  0.00           H
ATOM   1815  CG2 THR A 700      34.230  51.610  54.430  1.00  0.00           C
ATOM   1816 HG21 THR A 700      34.300  50.510  54.590  1.00  0.00           H
ATOM   1817 HG22 THR A 700      35.220  52.060  54.650  1.00  0.00           H
ATOM   1818 HG23 THR A 700      33.860  51.890  53.430  1.00  0.00           H
ATOM   1819  C   THR A 700      31.620  50.620  54.510  1.00  0.00           C
ATOM   1820  O   THR A 700      31.570  50.470  53.270  1.00  0.00           O
ATOM   1821  N   SER A 701      31.490  49.590  55.350  1.00  0.00           N
ATOM   1822  HN  SER A 701      31.510  49.790  56.330  1.00  0.00           H
ATOM   1823  CA  SER A 701      31.170  48.160  55.000  1.00  0.00           C
ATOM   1824  HA  SER A 701      31.860  47.770  54.280  1.00  0.00           H
ATOM   1825  CB  SER A 701      31.110  47.200  56.240  1.00  0.00           C
ATOM   1826  HB1 SER A 701      30.350  47.470  57.000  1.00  0.00           H
ATOM   1827  HB2 SER A 701      32.120  47.300  56.700  1.00  0.00           H
ATOM   1828  OG  SER A 701      30.900  45.830  55.930  1.00  0.00           O
ATOM   1829  HG1 SER A 701      31.440  45.670  55.150  1.00  0.00           H
ATOM   1830  C   SER A 701      29.820  48.120  54.190  1.00  0.00           C
ATOM   1831  O   SER A 701      29.730  47.490  53.170  1.00  0.00           O
ATOM   1832  N   PHE A 702      28.720  48.820  54.580  1.00  0.00           N
ATOM   1833  HN  PHE A 702      28.730  49.470  55.330  1.00  0.00           H
ATOM   1834  CA  PHE A 702      27.480  48.820  53.780  1.00  0.00           C
ATOM   1835  HA  PHE A 702      27.280  47.800  53.490  1.00  0.00           H
ATOM   1836  CB  PHE A 702      26.320  49.250  54.780  1.00  0.00           C
ATOM   1837  HB1 PHE A 702      26.650  49.850  55.650  1.00  0.00           H
ATOM   1838  HB2 PHE A 702      25.980  48.260  55.150  1.00  0.00           H
ATOM   1839  CG  PHE A 702      25.110  49.910  54.150  1.00  0.00           C
ATOM   1840  CD1 PHE A 702      25.070  51.290  54.010  1.00  0.00           C
ATOM   1841  HD1 PHE A 702      25.800  51.970  54.390  1.00  0.00           H
ATOM   1842  CE1 PHE A 702      24.060  51.890  53.210  1.00  0.00           C
ATOM   1843  HE1 PHE A 702      24.130  52.950  53.060  1.00  0.00           H
ATOM   1844  CZ  PHE A 702      23.160  51.040  52.490  1.00  0.00           C
ATOM   1845  HZ  PHE A 702      22.400  51.470  51.840  1.00  0.00           H
ATOM   1846  CD2 PHE A 702      24.250  49.140  53.390  1.00  0.00           C
ATOM   1847  HD2 PHE A 702      24.440  48.080  53.380  1.00  0.00           H
ATOM   1848  CE2 PHE A 702      23.380  49.700  52.460  1.00  0.00           C
ATOM   1849  HE2 PHE A 702      22.990  48.990  51.760  1.00  0.00           H
ATOM   1850  C   PHE A 702      27.560  49.620  52.520  1.00  0.00           C
ATOM   1851  O   PHE A 702      27.010  49.240  51.430  1.00  0.00           O
ATOM   1852  N   LEU A 703      28.340  50.680  52.590  1.00  0.00           N
ATOM   1853  HN  LEU A 703      28.840  50.950  53.400  1.00  0.00           H
ATOM   1854  CA  LEU A 703      28.650  51.480  51.360  1.00  0.00           C
ATOM   1855  HA  LEU A 703      27.680  51.690  50.910  1.00  0.00           H
ATOM   1856  CB  LEU A 703      29.220  52.880  51.610  1.00  0.00           C
ATOM   1857  HB1 LEU A 703      29.370  53.420  50.650  1.00  0.00           H
ATOM   1858  HB2 LEU A 703      30.200  52.820  52.110  1.00  0.00           H
ATOM   1859  CG  LEU A 703      28.280  53.850  52.420  1.00  0.00           C
ATOM   1860  HG  LEU A 703      27.910  53.260  53.290  1.00  0.00           H
ATOM   1861  CD1 LEU A 703      29.110  55.010  52.980  1.00  0.00           C
ATOM   1862 HD11 LEU A 703      28.470  55.920  53.150  1.00  0.00           H
ATOM   1863 HD12 LEU A 703      29.810  55.310  52.180  1.00  0.00           H
ATOM   1864 HD13 LEU A 703      29.650  54.770  53.920  1.00  0.00           H
ATOM   1865  CD2 LEU A 703      27.080  54.340  51.550  1.00  0.00           C
ATOM   1866 HD21 LEU A 703      26.530  53.460  51.160  1.00  0.00           H
ATOM   1867 HD22 LEU A 703      27.560  54.880  50.700  1.00  0.00           H
ATOM   1868 HD23 LEU A 703      26.430  55.040  52.130  1.00  0.00           H
ATOM   1869  C   LEU A 703      29.340  50.740  50.260  1.00  0.00           C
ATOM   1870  O   LEU A 703      29.030  50.820  49.090  1.00  0.00           O
ATOM   1871  N   CYS A 704      30.360  49.850  50.580  1.00  0.00           N
ATOM   1872  HN  CYS A 704      30.640  49.870  51.530  1.00  0.00           H
ATOM   1873  CA  CYS A 704      31.070  48.920  49.680  1.00  0.00           C
ATOM   1874  HA  CYS A 704      31.450  49.520  48.870  1.00  0.00           H
ATOM   1875  CB  CYS A 704      32.220  48.220  50.380  1.00  0.00           C
ATOM   1876  HB1 CYS A 704      32.690  47.360  49.880  1.00  0.00           H
ATOM   1877  HB2 CYS A 704      31.770  47.970  51.370  1.00  0.00           H
ATOM   1878  SG  CYS A 704      33.580  49.390  50.640  1.00  0.00           S
ATOM   1879  HG1 CYS A 704      33.160  50.020  51.730  1.00  0.00           H
ATOM   1880  C   CYS A 704      30.150  47.910  49.000  1.00  0.00           C
ATOM   1881  O   CYS A 704      30.520  47.540  47.900  1.00  0.00           O
ATOM   1882  N   ILE A 705      29.150  47.350  49.680  1.00  0.00           N
ATOM   1883  HN  ILE A 705      29.100  47.590  50.640  1.00  0.00           H
ATOM   1884  CA  ILE A 705      28.170  46.460  49.140  1.00  0.00           C
ATOM   1885  HA  ILE A 705      28.680  45.770  48.470  1.00  0.00           H
ATOM   1886  CB  ILE A 705      27.360  45.780  50.240  1.00  0.00           C
ATOM   1887  HB  ILE A 705      26.810  46.570  50.790  1.00  0.00           H
ATOM   1888  CG2 ILE A 705      26.260  44.910  49.520  1.00  0.00           C
ATOM   1889 HG21 ILE A 705      26.570  43.950  49.070  1.00  0.00           H
ATOM   1890 HG22 ILE A 705      25.640  45.440  48.750  1.00  0.00           H
ATOM   1891 HG23 ILE A 705      25.470  44.590  50.220  1.00  0.00           H
ATOM   1892  CG1 ILE A 705      28.270  45.000  51.260  1.00  0.00           C
ATOM   1893 HG11 ILE A 705      27.590  44.270  51.750  1.00  0.00           H
ATOM   1894 HG12 ILE A 705      28.740  45.770  51.910  1.00  0.00           H
ATOM   1895  CD  ILE A 705      29.380  44.170  50.590  1.00  0.00           C
ATOM   1896  HD1 ILE A 705      28.910  43.630  49.740  1.00  0.00           H
ATOM   1897  HD2 ILE A 705      29.700  43.390  51.320  1.00  0.00           H
ATOM   1898  HD3 ILE A 705      30.320  44.720  50.430  1.00  0.00           H
ATOM   1899  C   ILE A 705      27.350  47.190  48.120  1.00  0.00           C
ATOM   1900  O   ILE A 705      27.120  46.670  47.000  1.00  0.00           O
ATOM   1901  N   VAL A 706      26.820  48.410  48.360  1.00  0.00           N
ATOM   1902  HN  VAL A 706      26.900  48.860  49.230  1.00  0.00           H
ATOM   1903  CA  VAL A 706      26.160  49.090  47.260  1.00  0.00           C
ATOM   1904  HA  VAL A 706      25.550  48.320  46.830  1.00  0.00           H
ATOM   1905  CB  VAL A 706      25.270  50.300  47.710  1.00  0.00           C
ATOM   1906  HB  VAL A 706      24.830  50.710  46.770  1.00  0.00           H
ATOM   1907  CG1 VAL A 706      24.140  49.770  48.510  1.00  0.00           C
ATOM   1908 HG11 VAL A 706      23.400  50.510  48.880  1.00  0.00           H
ATOM   1909 HG12 VAL A 706      24.460  49.190  49.410  1.00  0.00           H
ATOM   1910 HG13 VAL A 706      23.560  49.030  47.920  1.00  0.00           H
ATOM   1911  CG2 VAL A 706      26.070  51.350  48.490  1.00  0.00           C
ATOM   1912 HG21 VAL A 706      26.680  51.980  47.800  1.00  0.00           H
ATOM   1913 HG22 VAL A 706      26.660  51.020  49.370  1.00  0.00           H
ATOM   1914 HG23 VAL A 706      25.400  52.130  48.910  1.00  0.00           H
ATOM   1915  C   VAL A 706      27.160  49.490  46.180  1.00  0.00           C
ATOM   1916  O   VAL A 706      26.820  49.280  45.010  1.00  0.00           O
ATOM   1917  N   LEU A 707      28.440  49.970  46.560  1.00  0.00           N
ATOM   1918  HN  LEU A 707      28.700  50.240  47.480  1.00  0.00           H
ATOM   1919  CA  LEU A 707      29.380  50.210  45.460  1.00  0.00           C
ATOM   1920  HA  LEU A 707      28.890  50.930  44.820  1.00  0.00           H
ATOM   1921  CB  LEU A 707      30.580  50.760  46.220  1.00  0.00           C
ATOM   1922  HB1 LEU A 707      31.050  50.070  46.950  1.00  0.00           H
ATOM   1923  HB2 LEU A 707      30.260  51.670  46.770  1.00  0.00           H
ATOM   1924  CG  LEU A 707      31.770  51.430  45.460  1.00  0.00           C
ATOM   1925  HG  LEU A 707      32.330  50.720  44.840  1.00  0.00           H
ATOM   1926  CD1 LEU A 707      31.340  52.600  44.490  1.00  0.00           C
ATOM   1927 HD11 LEU A 707      31.180  53.450  45.190  1.00  0.00           H
ATOM   1928 HD12 LEU A 707      30.420  52.290  43.950  1.00  0.00           H
ATOM   1929 HD13 LEU A 707      32.150  52.820  43.770  1.00  0.00           H
ATOM   1930  CD2 LEU A 707      32.860  51.930  46.460  1.00  0.00           C
ATOM   1931 HD21 LEU A 707      33.620  52.610  46.020  1.00  0.00           H
ATOM   1932 HD22 LEU A 707      33.390  51.120  47.000  1.00  0.00           H
ATOM   1933 HD23 LEU A 707      32.400  52.500  47.290  1.00  0.00           H
ATOM   1934  C   LEU A 707      29.800  49.150  44.450  1.00  0.00           C
ATOM   1935  O   LEU A 707      29.810  49.390  43.190  1.00  0.00           O
ATOM   1936  N   VAL A 708      30.000  47.970  44.940  1.00  0.00           N
ATOM   1937  HN  VAL A 708      30.030  47.870  45.930  1.00  0.00           H
ATOM   1938  CA  VAL A 708      30.420  46.770  44.160  1.00  0.00           C
ATOM   1939  HA  VAL A 708      31.110  47.150  43.420  1.00  0.00           H
ATOM   1940  CB  VAL A 708      31.140  45.840  45.070  1.00  0.00           C
ATOM   1941  HB  VAL A 708      31.830  46.400  45.740  1.00  0.00           H
ATOM   1942  CG1 VAL A 708      30.200  44.970  45.930  1.00  0.00           C
ATOM   1943 HG11 VAL A 708      29.480  44.320  45.390  1.00  0.00           H
ATOM   1944 HG12 VAL A 708      29.480  45.620  46.470  1.00  0.00           H
ATOM   1945 HG13 VAL A 708      30.820  44.290  46.550  1.00  0.00           H
ATOM   1946  CG2 VAL A 708      32.160  45.020  44.240  1.00  0.00           C
ATOM   1947 HG21 VAL A 708      31.630  44.490  43.420  1.00  0.00           H
ATOM   1948 HG22 VAL A 708      32.650  44.190  44.770  1.00  0.00           H
ATOM   1949 HG23 VAL A 708      32.990  45.660  43.850  1.00  0.00           H
ATOM   1950  C   VAL A 708      29.190  46.120  43.570  1.00  0.00           C
ATOM   1951  O   VAL A 708      29.230  45.250  42.690  1.00  0.00           O
ATOM   1952  N   ALA A 709      27.950  46.590  43.870  1.00  0.00           N
ATOM   1953  HN  ALA A 709      27.850  47.340  44.520  1.00  0.00           H
ATOM   1954  CA  ALA A 709      26.730  46.210  43.190  1.00  0.00           C
ATOM   1955  HA  ALA A 709      26.920  45.360  42.560  1.00  0.00           H
ATOM   1956  CB  ALA A 709      25.690  45.990  44.240  1.00  0.00           C
ATOM   1957  HB1 ALA A 709      25.540  46.910  44.850  1.00  0.00           H
ATOM   1958  HB2 ALA A 709      26.120  45.290  44.990  1.00  0.00           H
ATOM   1959  HB3 ALA A 709      24.740  45.570  43.880  1.00  0.00           H
ATOM   1960  C   ALA A 709      26.190  47.180  42.160  1.00  0.00           C
ATOM   1961  O   ALA A 709      25.040  47.150  41.740  1.00  0.00           O
ATOM   1962  N   THR A 710      27.090  48.040  41.620  1.00  0.00           N
ATOM   1963  HN  THR A 710      28.030  47.990  41.960  1.00  0.00           H
ATOM   1964  CA  THR A 710      26.830  48.760  40.370  1.00  0.00           C
ATOM   1965  HA  THR A 710      26.330  48.110  39.660  1.00  0.00           H
ATOM   1966  CB  THR A 710      26.030  50.090  40.820  1.00  0.00           C
ATOM   1967  HB  THR A 710      25.330  49.680  41.590  1.00  0.00           H
ATOM   1968  OG1 THR A 710      25.310  50.670  39.760  1.00  0.00           O
ATOM   1969  HG1 THR A 710      24.530  50.140  39.600  1.00  0.00           H
ATOM   1970  CG2 THR A 710      26.870  51.120  41.530  1.00  0.00           C
ATOM   1971 HG21 THR A 710      26.230  51.950  41.870  1.00  0.00           H
ATOM   1972 HG22 THR A 710      27.580  51.570  40.800  1.00  0.00           H
ATOM   1973 HG23 THR A 710      27.420  50.630  42.370  1.00  0.00           H
ATOM   1974  C   THR A 710      28.100  49.270  39.780  1.00  0.00           C
ATOM   1975  O   THR A 710      29.170  49.130  40.360  1.00  0.00           O
ATOM   1976  N   ASP A 711      28.000  49.780  38.530  1.00  0.00           N
ATOM   1977  HN  ASP A 711      27.100  49.880  38.110  1.00  0.00           H
ATOM   1978  CA  ASP A 711      29.120  50.460  37.910  1.00  0.00           C
ATOM   1979  HA  ASP A 711      29.940  49.760  37.850  1.00  0.00           H
ATOM   1980  CB  ASP A 711      28.810  50.860  36.460  1.00  0.00           C
ATOM   1981  HB1 ASP A 711      28.130  51.750  36.450  1.00  0.00           H
ATOM   1982  HB2 ASP A 711      28.230  50.060  35.960  1.00  0.00           H
ATOM   1983  CG  ASP A 711      29.950  51.270  35.570  1.00  0.00           C
ATOM   1984  OD1 ASP A 711      29.690  51.690  34.380  1.00  0.00           O
ATOM   1985  OD2 ASP A 711      31.160  51.150  35.860  1.00  0.00           O
ATOM   1986  C   ASP A 711      29.660  51.730  38.710  1.00  0.00           C
ATOM   1987  O   ASP A 711      28.890  52.550  39.120  1.00  0.00           O
ATOM   1988  N   ALA A 712      30.910  51.760  39.020  1.00  0.00           N
ATOM   1989  HN  ALA A 712      31.560  50.990  38.990  1.00  0.00           H
ATOM   1990  CA  ALA A 712      31.630  52.870  39.670  1.00  0.00           C
ATOM   1991  HA  ALA A 712      30.930  53.630  39.960  1.00  0.00           H
ATOM   1992  CB  ALA A 712      32.340  52.420  40.980  1.00  0.00           C
ATOM   1993  HB1 ALA A 712      32.700  53.370  41.420  1.00  0.00           H
ATOM   1994  HB2 ALA A 712      33.280  51.830  40.850  1.00  0.00           H
ATOM   1995  HB3 ALA A 712      31.590  51.860  41.580  1.00  0.00           H
ATOM   1996  C   ALA A 712      32.690  53.550  38.840  1.00  0.00           C
ATOM   1997  O   ALA A 712      33.420  54.380  39.350  1.00  0.00           O
ATOM   1998  N   SER A 713      32.910  53.280  37.590  1.00  0.00           N
ATOM   1999  HN  SER A 713      32.510  52.460  37.170  1.00  0.00           H
ATOM   2000  CA  SER A 713      33.970  53.800  36.670  1.00  0.00           C
ATOM   2001  HA  SER A 713      34.920  53.580  37.150  1.00  0.00           H
ATOM   2002  CB  SER A 713      33.900  53.150  35.280  1.00  0.00           C
ATOM   2003  HB1 SER A 713      34.300  52.120  35.310  1.00  0.00           H
ATOM   2004  HB2 SER A 713      34.400  53.760  34.500  1.00  0.00           H
ATOM   2005  OG  SER A 713      32.520  53.110  34.790  1.00  0.00           O
ATOM   2006  HG1 SER A 713      32.080  52.360  35.210  1.00  0.00           H
ATOM   2007  C   SER A 713      33.990  55.330  36.540  1.00  0.00           C
ATOM   2008  O   SER A 713      35.040  55.990  36.460  1.00  0.00           O
ATOM   2009  N   SER A 714      32.800  55.940  36.590  1.00  0.00           N
ATOM   2010  HN  SER A 714      31.970  55.420  36.450  1.00  0.00           H
ATOM   2011  CA  SER A 714      32.660  57.400  36.660  1.00  0.00           C
ATOM   2012  HA  SER A 714      33.280  57.680  35.830  1.00  0.00           H
ATOM   2013  CB  SER A 714      31.220  57.910  36.440  1.00  0.00           C
ATOM   2014  HB1 SER A 714      30.530  57.650  37.270  1.00  0.00           H
ATOM   2015  HB2 SER A 714      30.910  57.500  35.460  1.00  0.00           H
ATOM   2016  OG  SER A 714      31.130  59.300  36.130  1.00  0.00           O
ATOM   2017  HG1 SER A 714      30.290  59.380  35.690  1.00  0.00           H
ATOM   2018  C   SER A 714      33.240  58.040  37.900  1.00  0.00           C
ATOM   2019  O   SER A 714      33.990  59.020  37.830  1.00  0.00           O
ATOM   2020  N   LEU A 715      33.040  57.460  39.110  1.00  0.00           N
ATOM   2021  HN  LEU A 715      32.510  56.630  39.250  1.00  0.00           H
ATOM   2022  CA  LEU A 715      33.890  57.790  40.310  1.00  0.00           C
ATOM   2023  HA  LEU A 715      33.690  58.800  40.600  1.00  0.00           H
ATOM   2024  CB  LEU A 715      33.330  57.050  41.590  1.00  0.00           C
ATOM   2025  HB1 LEU A 715      33.270  56.000  41.250  1.00  0.00           H
ATOM   2026  HB2 LEU A 715      32.320  57.460  41.790  1.00  0.00           H
ATOM   2027  CG  LEU A 715      34.090  57.070  42.900  1.00  0.00           C
ATOM   2028  HG  LEU A 715      35.120  56.720  42.640  1.00  0.00           H
ATOM   2029  CD1 LEU A 715      34.160  58.460  43.500  1.00  0.00           C
ATOM   2030 HD11 LEU A 715      33.130  58.710  43.820  1.00  0.00           H
ATOM   2031 HD12 LEU A 715      34.450  59.180  42.700  1.00  0.00           H
ATOM   2032 HD13 LEU A 715      34.880  58.640  44.340  1.00  0.00           H
ATOM   2033  CD2 LEU A 715      33.420  56.060  43.840  1.00  0.00           C
ATOM   2034 HD21 LEU A 715      33.920  55.690  44.770  1.00  0.00           H
ATOM   2035 HD22 LEU A 715      33.100  55.150  43.290  1.00  0.00           H
ATOM   2036 HD23 LEU A 715      32.520  56.570  44.260  1.00  0.00           H
ATOM   2037  C   LEU A 715      35.390  57.620  40.160  1.00  0.00           C
ATOM   2038  O   LEU A 715      36.220  58.470  40.480  1.00  0.00           O
ATOM   2039  N   VAL A 716      35.850  56.500  39.560  1.00  0.00           N
ATOM   2040  HN  VAL A 716      35.240  55.740  39.330  1.00  0.00           H
ATOM   2041  CA  VAL A 716      37.250  56.310  39.310  1.00  0.00           C
ATOM   2042  HA  VAL A 716      37.760  56.540  40.230  1.00  0.00           H
ATOM   2043  CB  VAL A 716      37.550  54.920  38.790  1.00  0.00           C
ATOM   2044  HB  VAL A 716      37.010  54.710  37.850  1.00  0.00           H
ATOM   2045  CG1 VAL A 716      38.980  54.670  38.380  1.00  0.00           C
ATOM   2046 HG11 VAL A 716      39.390  55.350  37.590  1.00  0.00           H
ATOM   2047 HG12 VAL A 716      39.000  53.640  38.000  1.00  0.00           H
ATOM   2048 HG13 VAL A 716      39.740  54.660  39.200  1.00  0.00           H
ATOM   2049  CG2 VAL A 716      37.230  53.840  39.840  1.00  0.00           C
ATOM   2050 HG21 VAL A 716      36.150  53.950  40.070  1.00  0.00           H
ATOM   2051 HG22 VAL A 716      37.940  54.030  40.690  1.00  0.00           H
ATOM   2052 HG23 VAL A 716      37.400  52.850  39.350  1.00  0.00           H
ATOM   2053  C   VAL A 716      37.870  57.400  38.340  1.00  0.00           C
ATOM   2054  O   VAL A 716      38.970  57.780  38.570  1.00  0.00           O
ATOM   2055  N   CYS A 717      37.140  57.910  37.260  1.00  0.00           N
ATOM   2056  HN  CYS A 717      36.330  57.400  36.960  1.00  0.00           H
ATOM   2057  CA  CYS A 717      37.500  59.120  36.490  1.00  0.00           C
ATOM   2058  HA  CYS A 717      38.490  59.020  36.060  1.00  0.00           H
ATOM   2059  CB  CYS A 717      36.430  59.420  35.370  1.00  0.00           C
ATOM   2060  HB1 CYS A 717      35.440  59.620  35.820  1.00  0.00           H
ATOM   2061  HB2 CYS A 717      36.390  58.440  34.840  1.00  0.00           H
ATOM   2062  SG  CYS A 717      36.870  60.700  34.130  1.00  0.00           S
ATOM   2063  HG1 CYS A 717      37.040  59.800  33.180  1.00  0.00           H
ATOM   2064  C   CYS A 717      37.540  60.390  37.430  1.00  0.00           C
ATOM   2065  O   CYS A 717      38.470  61.190  37.320  1.00  0.00           O
ATOM   2066  N   TYR A 718      36.540  60.510  38.340  1.00  0.00           N
ATOM   2067  HN  TYR A 718      35.870  59.780  38.420  1.00  0.00           H
ATOM   2068  CA  TYR A 718      36.290  61.650  39.170  1.00  0.00           C
ATOM   2069  HA  TYR A 718      36.390  62.470  38.470  1.00  0.00           H
ATOM   2070  CB  TYR A 718      34.910  61.520  39.890  1.00  0.00           C
ATOM   2071  HB1 TYR A 718      34.810  60.550  40.440  1.00  0.00           H
ATOM   2072  HB2 TYR A 718      34.160  61.320  39.080  1.00  0.00           H
ATOM   2073  CG  TYR A 718      34.510  62.610  40.740  1.00  0.00           C
ATOM   2074  CD1 TYR A 718      34.650  63.860  40.120  1.00  0.00           C
ATOM   2075  HD1 TYR A 718      34.960  63.980  39.100  1.00  0.00           H
ATOM   2076  CE1 TYR A 718      34.370  65.050  40.870  1.00  0.00           C
ATOM   2077  HE1 TYR A 718      34.440  65.980  40.320  1.00  0.00           H
ATOM   2078  CZ  TYR A 718      34.100  65.000  42.230  1.00  0.00           C
ATOM   2079  OH  TYR A 718      33.970  66.170  43.010  1.00  0.00           O
ATOM   2080  HH  TYR A 718      33.980  66.880  42.370  1.00  0.00           H
ATOM   2081  CD2 TYR A 718      34.370  62.580  42.130  1.00  0.00           C
ATOM   2082  HD2 TYR A 718      34.460  61.650  42.670  1.00  0.00           H
ATOM   2083  CE2 TYR A 718      34.120  63.750  42.840  1.00  0.00           C
ATOM   2084  HE2 TYR A 718      34.130  63.810  43.920  1.00  0.00           H
ATOM   2085  C   TYR A 718      37.400  62.000  40.190  1.00  0.00           C
ATOM   2086  O   TYR A 718      37.790  63.130  40.380  1.00  0.00           O
ATOM   2087  N   ILE A 719      37.900  60.920  40.910  1.00  0.00           N
ATOM   2088  HN  ILE A 719      37.660  59.970  40.840  1.00  0.00           H
ATOM   2089  CA  ILE A 719      38.950  61.070  41.890  1.00  0.00           C
ATOM   2090  HA  ILE A 719      38.470  61.670  42.650  1.00  0.00           H
ATOM   2091  CB  ILE A 719      39.260  59.700  42.530  1.00  0.00           C
ATOM   2092  HB  ILE A 719      39.350  58.990  41.680  1.00  0.00           H
ATOM   2093  CG2 ILE A 719      40.670  59.780  43.300  1.00  0.00           C
ATOM   2094 HG21 ILE A 719      41.490  59.800  42.570  1.00  0.00           H
ATOM   2095 HG22 ILE A 719      40.740  58.870  43.920  1.00  0.00           H
ATOM   2096 HG23 ILE A 719      40.600  60.700  43.930  1.00  0.00           H
ATOM   2097  CG1 ILE A 719      38.050  59.290  43.500  1.00  0.00           C
ATOM   2098 HG11 ILE A 719      37.150  59.660  42.980  1.00  0.00           H
ATOM   2099 HG12 ILE A 719      38.000  59.740  44.520  1.00  0.00           H
ATOM   2100  CD  ILE A 719      37.980  57.800  43.750  1.00  0.00           C
ATOM   2101  HD1 ILE A 719      38.010  57.270  42.770  1.00  0.00           H
ATOM   2102  HD2 ILE A 719      37.040  57.490  44.230  1.00  0.00           H
ATOM   2103  HD3 ILE A 719      38.860  57.390  44.300  1.00  0.00           H
ATOM   2104  C   ILE A 719      40.190  61.800  41.440  1.00  0.00           C
ATOM   2105  O   ILE A 719      40.630  62.750  42.120  1.00  0.00           O
ATOM   2106  N   THR A 720      40.670  61.490  40.290  1.00  0.00           N
ATOM   2107  HN  THR A 720      40.220  60.840  39.680  1.00  0.00           H
ATOM   2108  CA  THR A 720      41.900  62.030  39.630  1.00  0.00           C
ATOM   2109  HA  THR A 720      41.760  61.640  38.620  1.00  0.00           H
ATOM   2110  CB  THR A 720      41.910  63.560  39.280  1.00  0.00           C
ATOM   2111  HB  THR A 720      42.810  63.860  38.690  1.00  0.00           H
ATOM   2112  OG1 THR A 720      41.960  64.380  40.440  1.00  0.00           O
ATOM   2113  HG1 THR A 720      41.380  64.080  41.140  1.00  0.00           H
ATOM   2114  CG2 THR A 720      40.680  63.970  38.470  1.00  0.00           C
ATOM   2115 HG21 THR A 720      40.700  63.500  37.460  1.00  0.00           H
ATOM   2116 HG22 THR A 720      40.730  65.060  38.320  1.00  0.00           H
ATOM   2117 HG23 THR A 720      39.720  63.680  38.940  1.00  0.00           H
ATOM   2118  C   THR A 720      43.220  61.540  40.090  1.00  0.00           C
ATOM   2119  O   THR A 720      43.390  61.200  41.310  1.00  0.00           O
ATOM   2120  N   ARG A 721      44.240  61.510  39.200  1.00  0.00           N
ATOM   2121  HN  ARG A 721      44.210  61.890  38.270  1.00  0.00           H
ATOM   2122  CA  ARG A 721      45.590  60.960  39.630  1.00  0.00           C
ATOM   2123  HA  ARG A 721      45.330  60.060  40.180  1.00  0.00           H
ATOM   2124  CB  ARG A 721      46.430  60.430  38.410  1.00  0.00           C
ATOM   2125  HB1 ARG A 721      47.530  60.390  38.620  1.00  0.00           H
ATOM   2126  HB2 ARG A 721      46.400  61.220  37.640  1.00  0.00           H
ATOM   2127  CG  ARG A 721      46.020  59.130  37.760  1.00  0.00           C
ATOM   2128  HG1 ARG A 721      46.260  58.240  38.360  1.00  0.00           H
ATOM   2129  HG2 ARG A 721      46.550  58.930  36.800  1.00  0.00           H
ATOM   2130  CD  ARG A 721      44.570  59.000  37.330  1.00  0.00           C
ATOM   2131  HD1 ARG A 721      44.330  58.340  36.470  1.00  0.00           H
ATOM   2132  HD2 ARG A 721      44.210  60.000  36.990  1.00  0.00           H
ATOM   2133  NE  ARG A 721      43.650  58.630  38.410  1.00  0.00           N
ATOM   2134  HE  ARG A 721      44.030  58.270  39.260  1.00  0.00           H
ATOM   2135  CZ  ARG A 721      42.350  58.370  38.280  1.00  0.00           C
ATOM   2136  NH1 ARG A 721      41.710  58.830  37.250  1.00  0.00           N
ATOM   2137 HH11 ARG A 721      40.960  58.320  36.840  1.00  0.00           H
ATOM   2138 HH12 ARG A 721      42.190  59.350  36.540  1.00  0.00           H
ATOM   2139  NH2 ARG A 721      41.800  57.630  39.200  1.00  0.00           N
ATOM   2140 HH21 ARG A 721      42.350  57.210  39.930  1.00  0.00           H
ATOM   2141 HH22 ARG A 721      40.810  57.720  39.210  1.00  0.00           H
ATOM   2142  C   ARG A 721      46.390  61.810  40.630  1.00  0.00           C
ATOM   2143  O   ARG A 721      47.250  61.340  41.330  1.00  0.00           O
ATOM   2144  N   PHE A 722      46.070  63.150  40.540  1.00  0.00           N
ATOM   2145  HN  PHE A 722      45.440  63.520  39.860  1.00  0.00           H
ATOM   2146  CA  PHE A 722      46.540  64.250  41.420  1.00  0.00           C
ATOM   2147  HA  PHE A 722      47.610  64.060  41.490  1.00  0.00           H
ATOM   2148  CB  PHE A 722      45.990  65.660  40.780  1.00  0.00           C
ATOM   2149  HB1 PHE A 722      44.920  65.400  40.600  1.00  0.00           H
ATOM   2150  HB2 PHE A 722      46.480  65.820  39.800  1.00  0.00           H
ATOM   2151  CG  PHE A 722      46.110  66.810  41.710  1.00  0.00           C
ATOM   2152  CD1 PHE A 722      47.230  67.660  41.540  1.00  0.00           C
ATOM   2153  HD1 PHE A 722      47.970  67.410  40.790  1.00  0.00           H
ATOM   2154  CE1 PHE A 722      47.320  68.830  42.330  1.00  0.00           C
ATOM   2155  HE1 PHE A 722      48.190  69.430  42.070  1.00  0.00           H
ATOM   2156  CZ  PHE A 722      46.340  69.060  43.300  1.00  0.00           C
ATOM   2157  HZ  PHE A 722      46.340  69.980  43.880  1.00  0.00           H
ATOM   2158  CD2 PHE A 722      45.180  67.050  42.730  1.00  0.00           C
ATOM   2159  HD2 PHE A 722      44.390  66.350  42.980  1.00  0.00           H
ATOM   2160  CE2 PHE A 722      45.270  68.200  43.620  1.00  0.00           C
ATOM   2161  HE2 PHE A 722      44.550  68.430  44.390  1.00  0.00           H
ATOM   2162  C   PHE A 722      46.170  63.950  42.890  1.00  0.00           C
ATOM   2163  O   PHE A 722      47.010  63.960  43.810  1.00  0.00           O
ATOM   2164  N   THR A 723      44.900  63.580  43.180  1.00  0.00           N
ATOM   2165  HN  THR A 723      44.210  63.500  42.470  1.00  0.00           H
ATOM   2166  CA  THR A 723      44.410  63.290  44.500  1.00  0.00           C
ATOM   2167  HA  THR A 723      44.450  64.170  45.140  1.00  0.00           H
ATOM   2168  CB  THR A 723      43.010  62.960  44.380  1.00  0.00           C
ATOM   2169  HB  THR A 723      43.000  62.090  43.690  1.00  0.00           H
ATOM   2170  OG1 THR A 723      42.170  64.000  43.820  1.00  0.00           O
ATOM   2171  HG1 THR A 723      41.470  63.560  43.320  1.00  0.00           H
ATOM   2172  CG2 THR A 723      42.290  62.660  45.760  1.00  0.00           C
ATOM   2173 HG21 THR A 723      41.200  62.500  45.600  1.00  0.00           H
ATOM   2174 HG22 THR A 723      42.560  63.510  46.420  1.00  0.00           H
ATOM   2175 HG23 THR A 723      42.630  61.710  46.220  1.00  0.00           H
ATOM   2176  C   THR A 723      45.030  62.080  45.020  1.00  0.00           C
ATOM   2177  O   THR A 723      45.580  62.020  46.130  1.00  0.00           O
ATOM   2178  N   GLU A 724      45.190  60.970  44.180  1.00  0.00           N
ATOM   2179  HN  GLU A 724      44.700  60.940  43.300  1.00  0.00           H
ATOM   2180  CA  GLU A 724      45.730  59.700  44.480  1.00  0.00           C
ATOM   2181  HA  GLU A 724      45.240  59.200  45.310  1.00  0.00           H
ATOM   2182  CB  GLU A 724      45.590  58.780  43.140  1.00  0.00           C
ATOM   2183  HB1 GLU A 724      46.260  57.910  43.360  1.00  0.00           H
ATOM   2184  HB2 GLU A 724      46.010  59.330  42.280  1.00  0.00           H
ATOM   2185  CG  GLU A 724      44.180  58.130  42.890  1.00  0.00           C
ATOM   2186  HG1 GLU A 724      43.530  59.020  42.770  1.00  0.00           H
ATOM   2187  HG2 GLU A 724      43.830  57.420  43.670  1.00  0.00           H
ATOM   2188  CD  GLU A 724      43.940  57.250  41.610  1.00  0.00           C
ATOM   2189  OE1 GLU A 724      44.910  57.320  40.770  1.00  0.00           O
ATOM   2190  OE2 GLU A 724      42.890  56.610  41.500  1.00  0.00           O
ATOM   2191  C   GLU A 724      47.150  59.780  44.860  1.00  0.00           C
ATOM   2192  O   GLU A 724      47.620  59.230  45.860  1.00  0.00           O
ATOM   2193  N   GLU A 725      47.900  60.570  44.100  1.00  0.00           N
ATOM   2194  HN  GLU A 725      47.440  61.050  43.360  1.00  0.00           H
ATOM   2195  CA  GLU A 725      49.340  60.860  44.300  1.00  0.00           C
ATOM   2196  HA  GLU A 725      49.900  59.940  44.400  1.00  0.00           H
ATOM   2197  CB  GLU A 725      49.990  61.490  43.060  1.00  0.00           C
ATOM   2198  HB1 GLU A 725      49.390  62.370  42.740  1.00  0.00           H
ATOM   2199  HB2 GLU A 725      49.940  60.690  42.310  1.00  0.00           H
ATOM   2200  CG  GLU A 725      51.460  61.970  43.340  1.00  0.00           C
ATOM   2201  HG1 GLU A 725      51.880  61.110  43.910  1.00  0.00           H
ATOM   2202  HG2 GLU A 725      51.590  62.850  44.000  1.00  0.00           H
ATOM   2203  CD  GLU A 725      52.370  62.120  42.070  1.00  0.00           C
ATOM   2204  OE1 GLU A 725      53.440  61.460  41.960  1.00  0.00           O
ATOM   2205  OE2 GLU A 725      52.070  62.820  41.080  1.00  0.00           O
ATOM   2206  C   GLU A 725      49.650  61.730  45.550  1.00  0.00           C
ATOM   2207  O   GLU A 725      50.640  61.550  46.230  1.00  0.00           O
ATOM   2208  N   ALA A 726      48.790  62.730  45.820  1.00  0.00           N
ATOM   2209  HN  ALA A 726      48.020  62.950  45.210  1.00  0.00           H
ATOM   2210  CA  ALA A 726      49.040  63.740  46.900  1.00  0.00           C
ATOM   2211  HA  ALA A 726      50.050  64.140  46.890  1.00  0.00           H
ATOM   2212  CB  ALA A 726      48.160  64.960  46.690  1.00  0.00           C
ATOM   2213  HB1 ALA A 726      48.390  65.760  47.430  1.00  0.00           H
ATOM   2214  HB2 ALA A 726      47.090  64.690  46.820  1.00  0.00           H
ATOM   2215  HB3 ALA A 726      48.210  65.360  45.650  1.00  0.00           H
ATOM   2216  C   ALA A 726      48.790  63.110  48.240  1.00  0.00           C
ATOM   2217  O   ALA A 726      49.620  63.140  49.210  1.00  0.00           O
ATOM   2218  N   PHE A 727      47.740  62.350  48.360  1.00  0.00           N
ATOM   2219  HN  PHE A 727      47.100  62.360  47.590  1.00  0.00           H
ATOM   2220  CA  PHE A 727      47.550  61.240  49.350  1.00  0.00           C
ATOM   2221  HA  PHE A 727      47.570  61.770  50.290  1.00  0.00           H
ATOM   2222  CB  PHE A 727      46.190  60.510  49.360  1.00  0.00           C
ATOM   2223  HB1 PHE A 727      46.090  59.410  49.500  1.00  0.00           H
ATOM   2224  HB2 PHE A 727      45.900  60.540  48.290  1.00  0.00           H
ATOM   2225  CG  PHE A 727      45.190  61.170  50.260  1.00  0.00           C
ATOM   2226  CD1 PHE A 727      45.440  61.250  51.610  1.00  0.00           C
ATOM   2227  HD1 PHE A 727      46.310  60.730  51.980  1.00  0.00           H
ATOM   2228  CE1 PHE A 727      44.440  61.930  52.410  1.00  0.00           C
ATOM   2229  HE1 PHE A 727      44.640  61.930  53.470  1.00  0.00           H
ATOM   2230  CZ  PHE A 727      43.400  62.640  51.790  1.00  0.00           C
ATOM   2231  HZ  PHE A 727      42.680  63.210  52.360  1.00  0.00           H
ATOM   2232  CD2 PHE A 727      44.140  61.910  49.680  1.00  0.00           C
ATOM   2233  HD2 PHE A 727      43.980  61.850  48.610  1.00  0.00           H
ATOM   2234  CE2 PHE A 727      43.270  62.600  50.390  1.00  0.00           C
ATOM   2235  HE2 PHE A 727      42.540  63.250  49.900  1.00  0.00           H
ATOM   2236  C   PHE A 727      48.630  60.200  49.550  1.00  0.00           C
ATOM   2237  O   PHE A 727      49.000  60.020  50.670  1.00  0.00           O
ATOM   2238  N   ALA A 728      49.150  59.550  48.470  1.00  0.00           N
ATOM   2239  HN  ALA A 728      48.770  59.660  47.550  1.00  0.00           H
ATOM   2240  CA  ALA A 728      50.310  58.720  48.510  1.00  0.00           C
ATOM   2241  HA  ALA A 728      50.160  57.820  49.090  1.00  0.00           H
ATOM   2242  CB  ALA A 728      50.520  58.040  47.180  1.00  0.00           C
ATOM   2243  HB1 ALA A 728      50.770  58.710  46.330  1.00  0.00           H
ATOM   2244  HB2 ALA A 728      49.550  57.650  46.800  1.00  0.00           H
ATOM   2245  HB3 ALA A 728      51.260  57.220  47.120  1.00  0.00           H
ATOM   2246  C   ALA A 728      51.630  59.430  48.980  1.00  0.00           C
ATOM   2247  O   ALA A 728      52.330  58.750  49.760  1.00  0.00           O
ATOM   2248  N   ALA A 729      51.960  60.680  48.590  1.00  0.00           N
ATOM   2249  HN  ALA A 729      51.320  61.170  48.000  1.00  0.00           H
ATOM   2250  CA  ALA A 729      53.180  61.350  49.100  1.00  0.00           C
ATOM   2251  HA  ALA A 729      54.010  60.670  49.100  1.00  0.00           H
ATOM   2252  CB  ALA A 729      53.420  62.590  48.270  1.00  0.00           C
ATOM   2253  HB1 ALA A 729      54.240  63.200  48.710  1.00  0.00           H
ATOM   2254  HB2 ALA A 729      52.540  63.250  48.150  1.00  0.00           H
ATOM   2255  HB3 ALA A 729      53.730  62.180  47.290  1.00  0.00           H
ATOM   2256  C   ALA A 729      53.110  61.740  50.560  1.00  0.00           C
ATOM   2257  O   ALA A 729      54.100  61.620  51.270  1.00  0.00           O
ATOM   2258  N   LEU A 730      51.920  62.160  51.030  1.00  0.00           N
ATOM   2259  HN  LEU A 730      51.190  62.360  50.380  1.00  0.00           H
ATOM   2260  CA  LEU A 730      51.610  62.330  52.470  1.00  0.00           C
ATOM   2261  HA  LEU A 730      52.260  63.100  52.860  1.00  0.00           H
ATOM   2262  CB  LEU A 730      50.190  62.750  52.600  1.00  0.00           C
ATOM   2263  HB1 LEU A 730      49.460  62.260  51.920  1.00  0.00           H
ATOM   2264  HB2 LEU A 730      50.170  63.810  52.330  1.00  0.00           H
ATOM   2265  CG  LEU A 730      49.460  62.700  53.990  1.00  0.00           C
ATOM   2266  HG  LEU A 730      49.670  61.770  54.550  1.00  0.00           H
ATOM   2267  CD1 LEU A 730      50.050  63.840  54.840  1.00  0.00           C
ATOM   2268 HD11 LEU A 730      49.910  64.880  54.450  1.00  0.00           H
ATOM   2269 HD12 LEU A 730      51.150  63.660  54.810  1.00  0.00           H
ATOM   2270 HD13 LEU A 730      49.630  63.700  55.860  1.00  0.00           H
ATOM   2271  CD2 LEU A 730      47.920  62.800  53.810  1.00  0.00           C
ATOM   2272 HD21 LEU A 730      47.460  61.790  53.720  1.00  0.00           H
ATOM   2273 HD22 LEU A 730      47.650  63.400  52.910  1.00  0.00           H
ATOM   2274 HD23 LEU A 730      47.510  63.350  54.680  1.00  0.00           H
ATOM   2275  C   LEU A 730      51.810  61.090  53.360  1.00  0.00           C
ATOM   2276  O   LEU A 730      52.520  61.150  54.380  1.00  0.00           O
ATOM   2277  N   ILE A 731      51.350  59.950  52.980  1.00  0.00           N
ATOM   2278  HN  ILE A 731      50.840  59.820  52.130  1.00  0.00           H
ATOM   2279  CA  ILE A 731      51.470  58.730  53.800  1.00  0.00           C
ATOM   2280  HA  ILE A 731      51.480  59.070  54.830  1.00  0.00           H
ATOM   2281  CB  ILE A 731      50.390  57.670  53.340  1.00  0.00           C
ATOM   2282  HB  ILE A 731      50.470  57.640  52.230  1.00  0.00           H
ATOM   2283  CG2 ILE A 731      50.630  56.270  53.840  1.00  0.00           C
ATOM   2284 HG21 ILE A 731      50.590  56.190  54.950  1.00  0.00           H
ATOM   2285 HG22 ILE A 731      51.590  55.850  53.490  1.00  0.00           H
ATOM   2286 HG23 ILE A 731      49.870  55.540  53.510  1.00  0.00           H
ATOM   2287  CG1 ILE A 731      48.880  58.060  53.650  1.00  0.00           C
ATOM   2288 HG11 ILE A 731      48.200  57.250  53.340  1.00  0.00           H
ATOM   2289 HG12 ILE A 731      48.650  58.930  53.000  1.00  0.00           H
ATOM   2290  CD  ILE A 731      48.600  58.430  55.160  1.00  0.00           C
ATOM   2291  HD1 ILE A 731      49.250  59.310  55.380  1.00  0.00           H
ATOM   2292  HD2 ILE A 731      48.890  57.610  55.850  1.00  0.00           H
ATOM   2293  HD3 ILE A 731      47.590  58.820  55.370  1.00  0.00           H
ATOM   2294  C   ILE A 731      52.860  58.100  53.680  1.00  0.00           C
ATOM   2295  O   ILE A 731      53.360  57.510  54.650  1.00  0.00           O
ATOM   2296  N   CYS A 732      53.560  58.360  52.540  1.00  0.00           N
ATOM   2297  HN  CYS A 732      53.120  58.970  51.880  1.00  0.00           H
ATOM   2298  CA  CYS A 732      54.970  58.080  52.310  1.00  0.00           C
ATOM   2299  HA  CYS A 732      55.120  57.030  52.540  1.00  0.00           H
ATOM   2300  CB  CYS A 732      55.360  58.310  50.830  1.00  0.00           C
ATOM   2301  HB1 CYS A 732      55.150  59.400  50.750  1.00  0.00           H
ATOM   2302  HB2 CYS A 732      54.710  57.730  50.140  1.00  0.00           H
ATOM   2303  SG  CYS A 732      57.190  58.030  50.460  1.00  0.00           S
ATOM   2304  HG1 CYS A 732      57.570  59.140  51.090  1.00  0.00           H
ATOM   2305  C   CYS A 732      55.910  58.820  53.280  1.00  0.00           C
ATOM   2306  O   CYS A 732      56.680  58.130  53.960  1.00  0.00           O
ATOM   2307  N   ILE A 733      55.740  60.180  53.480  1.00  0.00           N
ATOM   2308  HN  ILE A 733      54.920  60.630  53.130  1.00  0.00           H
ATOM   2309  CA  ILE A 733      56.540  60.840  54.490  1.00  0.00           C
ATOM   2310  HA  ILE A 733      57.480  60.320  54.400  1.00  0.00           H
ATOM   2311  CB  ILE A 733      56.700  62.370  54.260  1.00  0.00           C
ATOM   2312  HB  ILE A 733      57.430  62.690  55.040  1.00  0.00           H
ATOM   2313  CG2 ILE A 733      57.260  62.680  52.860  1.00  0.00           C
ATOM   2314 HG21 ILE A 733      57.690  63.700  52.740  1.00  0.00           H
ATOM   2315 HG22 ILE A 733      56.370  62.520  52.230  1.00  0.00           H
ATOM   2316 HG23 ILE A 733      58.080  61.970  52.610  1.00  0.00           H
ATOM   2317  CG1 ILE A 733      55.330  63.030  54.380  1.00  0.00           C
ATOM   2318 HG11 ILE A 733      54.860  62.710  55.340  1.00  0.00           H
ATOM   2319 HG12 ILE A 733      54.650  62.640  53.590  1.00  0.00           H
ATOM   2320  CD  ILE A 733      55.320  64.580  54.240  1.00  0.00           C
ATOM   2321  HD1 ILE A 733      55.670  65.020  53.270  1.00  0.00           H
ATOM   2322  HD2 ILE A 733      55.950  65.020  55.030  1.00  0.00           H
ATOM   2323  HD3 ILE A 733      54.310  64.950  54.560  1.00  0.00           H
ATOM   2324  C   ILE A 733      56.110  60.580  55.870  1.00  0.00           C
ATOM   2325  O   ILE A 733      56.910  60.640  56.750  1.00  0.00           O
ATOM   2326  N   ILE A 734      54.890  60.090  56.150  1.00  0.00           N
ATOM   2327  HN  ILE A 734      54.190  60.130  55.450  1.00  0.00           H
ATOM   2328  CA  ILE A 734      54.620  59.730  57.520  1.00  0.00           C
ATOM   2329  HA  ILE A 734      54.890  60.440  58.290  1.00  0.00           H
ATOM   2330  CB  ILE A 734      53.040  59.590  57.690  1.00  0.00           C
ATOM   2331  HB  ILE A 734      52.680  58.960  56.860  1.00  0.00           H
ATOM   2332  CG2 ILE A 734      52.530  58.880  59.000  1.00  0.00           C
ATOM   2333 HG21 ILE A 734      51.420  58.800  59.080  1.00  0.00           H
ATOM   2334 HG22 ILE A 734      53.040  59.250  59.910  1.00  0.00           H
ATOM   2335 HG23 ILE A 734      52.920  57.840  59.010  1.00  0.00           H
ATOM   2336  CG1 ILE A 734      52.470  61.000  57.630  1.00  0.00           C
ATOM   2337 HG11 ILE A 734      53.070  61.710  57.010  1.00  0.00           H
ATOM   2338 HG12 ILE A 734      52.530  61.420  58.660  1.00  0.00           H
ATOM   2339  CD  ILE A 734      50.990  61.060  57.120  1.00  0.00           C
ATOM   2340  HD1 ILE A 734      50.740  60.710  56.100  1.00  0.00           H
ATOM   2341  HD2 ILE A 734      50.730  62.140  57.120  1.00  0.00           H
ATOM   2342  HD3 ILE A 734      50.220  60.690  57.840  1.00  0.00           H
ATOM   2343  C   ILE A 734      55.360  58.470  57.930  1.00  0.00           C
ATOM   2344  O   ILE A 734      55.900  58.380  59.040  1.00  0.00           O
ATOM   2345  N   PHE A 735      55.510  57.450  57.050  1.00  0.00           N
ATOM   2346  HN  PHE A 735      55.100  57.450  56.130  1.00  0.00           H
ATOM   2347  CA  PHE A 735      56.230  56.220  57.250  1.00  0.00           C
ATOM   2348  HA  PHE A 735      55.900  55.810  58.190  1.00  0.00           H
ATOM   2349  CB  PHE A 735      56.020  55.180  56.070  1.00  0.00           C
ATOM   2350  HB1 PHE A 735      56.410  55.750  55.190  1.00  0.00           H
ATOM   2351  HB2 PHE A 735      54.960  54.930  55.890  1.00  0.00           H
ATOM   2352  CG  PHE A 735      56.760  53.980  56.190  1.00  0.00           C
ATOM   2353  CD1 PHE A 735      56.790  53.300  57.410  1.00  0.00           C
ATOM   2354  HD1 PHE A 735      56.220  53.590  58.260  1.00  0.00           H
ATOM   2355  CE1 PHE A 735      57.340  51.980  57.380  1.00  0.00           C
ATOM   2356  HE1 PHE A 735      57.320  51.260  58.190  1.00  0.00           H
ATOM   2357  CZ  PHE A 735      58.000  51.470  56.280  1.00  0.00           C
ATOM   2358  HZ  PHE A 735      58.380  50.460  56.260  1.00  0.00           H
ATOM   2359  CD2 PHE A 735      57.370  53.460  55.060  1.00  0.00           C
ATOM   2360  HD2 PHE A 735      57.440  54.020  54.140  1.00  0.00           H
ATOM   2361  CE2 PHE A 735      58.110  52.230  55.140  1.00  0.00           C
ATOM   2362  HE2 PHE A 735      58.540  51.820  54.240  1.00  0.00           H
ATOM   2363  C   PHE A 735      57.700  56.520  57.600  1.00  0.00           C
ATOM   2364  O   PHE A 735      58.340  56.110  58.600  1.00  0.00           O
ATOM   2365  N   ILE A 736      58.360  57.420  56.820  1.00  0.00           N
ATOM   2366  HN  ILE A 736      57.810  57.850  56.110  1.00  0.00           H
ATOM   2367  CA  ILE A 736      59.710  58.010  56.980  1.00  0.00           C
ATOM   2368  HA  ILE A 736      60.380  57.170  57.080  1.00  0.00           H
ATOM   2369  CB  ILE A 736      60.140  58.900  55.860  1.00  0.00           C
ATOM   2370  HB  ILE A 736      59.400  59.710  55.680  1.00  0.00           H
ATOM   2371  CG2 ILE A 736      61.560  59.400  56.250  1.00  0.00           C
ATOM   2372 HG21 ILE A 736      62.040  59.480  55.250  1.00  0.00           H
ATOM   2373 HG22 ILE A 736      62.110  58.720  56.930  1.00  0.00           H
ATOM   2374 HG23 ILE A 736      61.380  60.360  56.800  1.00  0.00           H
ATOM   2375  CG1 ILE A 736      60.150  58.120  54.540  1.00  0.00           C
ATOM   2376 HG11 ILE A 736      59.200  57.570  54.350  1.00  0.00           H
ATOM   2377 HG12 ILE A 736      61.010  57.410  54.490  1.00  0.00           H
ATOM   2378  CD  ILE A 736      60.080  59.110  53.380  1.00  0.00           C
ATOM   2379  HD1 ILE A 736      61.080  59.490  53.070  1.00  0.00           H
ATOM   2380  HD2 ILE A 736      59.560  60.080  53.570  1.00  0.00           H
ATOM   2381  HD3 ILE A 736      59.650  58.580  52.500  1.00  0.00           H
ATOM   2382  C   ILE A 736      59.830  58.620  58.310  1.00  0.00           C
ATOM   2383  O   ILE A 736      60.700  58.320  59.130  1.00  0.00           O
ATOM   2384  N   TYR A 737      58.920  59.540  58.670  1.00  0.00           N
ATOM   2385  HN  TYR A 737      58.280  59.670  57.910  1.00  0.00           H
ATOM   2386  CA  TYR A 737      58.960  60.220  59.910  1.00  0.00           C
ATOM   2387  HA  TYR A 737      59.940  60.630  60.030  1.00  0.00           H
ATOM   2388  CB  TYR A 737      57.980  61.450  59.740  1.00  0.00           C
ATOM   2389  HB1 TYR A 737      57.080  61.090  59.220  1.00  0.00           H
ATOM   2390  HB2 TYR A 737      58.340  62.320  59.150  1.00  0.00           H
ATOM   2391  CG  TYR A 737      57.630  62.010  61.060  1.00  0.00           C
ATOM   2392  CD1 TYR A 737      56.640  61.370  61.870  1.00  0.00           C
ATOM   2393  HD1 TYR A 737      56.050  60.540  61.500  1.00  0.00           H
ATOM   2394  CE1 TYR A 737      56.340  61.940  63.120  1.00  0.00           C
ATOM   2395  HE1 TYR A 737      55.710  61.400  63.810  1.00  0.00           H
ATOM   2396  CZ  TYR A 737      57.060  63.050  63.640  1.00  0.00           C
ATOM   2397  OH  TYR A 737      56.650  63.570  64.890  1.00  0.00           O
ATOM   2398  HH  TYR A 737      56.200  62.880  65.370  1.00  0.00           H
ATOM   2399  CD2 TYR A 737      58.270  63.170  61.620  1.00  0.00           C
ATOM   2400  HD2 TYR A 737      59.050  63.710  61.100  1.00  0.00           H
ATOM   2401  CE2 TYR A 737      58.060  63.590  62.890  1.00  0.00           C
ATOM   2402  HE2 TYR A 737      58.570  64.450  63.300  1.00  0.00           H
ATOM   2403  C   TYR A 737      58.790  59.340  61.140  1.00  0.00           C
ATOM   2404  O   TYR A 737      59.530  59.490  62.120  1.00  0.00           O
ATOM   2405  N   GLU A 738      57.830  58.420  61.070  1.00  0.00           N
ATOM   2406  HN  GLU A 738      57.290  58.360  60.220  1.00  0.00           H
ATOM   2407  CA  GLU A 738      57.490  57.550  62.150  1.00  0.00           C
ATOM   2408  HA  GLU A 738      57.370  58.210  62.990  1.00  0.00           H
ATOM   2409  CB  GLU A 738      56.120  56.870  62.070  1.00  0.00           C
ATOM   2410  HB1 GLU A 738      55.940  56.110  62.860  1.00  0.00           H
ATOM   2411  HB2 GLU A 738      56.140  56.500  61.020  1.00  0.00           H
ATOM   2412  CG  GLU A 738      54.940  57.860  62.240  1.00  0.00           C
ATOM   2413  HG1 GLU A 738      55.020  58.630  61.430  1.00  0.00           H
ATOM   2414  HG2 GLU A 738      54.860  58.280  63.270  1.00  0.00           H
ATOM   2415  CD  GLU A 738      53.600  57.180  62.020  1.00  0.00           C
ATOM   2416  OE1 GLU A 738      53.510  55.950  61.780  1.00  0.00           O
ATOM   2417  OE2 GLU A 738      52.660  58.010  62.020  1.00  0.00           O
ATOM   2418  C   GLU A 738      58.590  56.580  62.580  1.00  0.00           C
ATOM   2419  O   GLU A 738      58.720  56.250  63.820  1.00  0.00           O
ATOM   2420  N   ALA A 739      59.250  55.970  61.650  1.00  0.00           N
ATOM   2421  HN  ALA A 739      58.970  56.040  60.700  1.00  0.00           H
ATOM   2422  CA  ALA A 739      60.380  55.140  61.960  1.00  0.00           C
ATOM   2423  HA  ALA A 739      60.090  54.400  62.690  1.00  0.00           H
ATOM   2424  CB  ALA A 739      60.920  54.500  60.580  1.00  0.00           C
ATOM   2425  HB1 ALA A 739      61.810  53.880  60.810  1.00  0.00           H
ATOM   2426  HB2 ALA A 739      60.940  55.270  59.780  1.00  0.00           H
ATOM   2427  HB3 ALA A 739      60.130  53.790  60.270  1.00  0.00           H
ATOM   2428  C   ALA A 739      61.450  55.890  62.630  1.00  0.00           C
ATOM   2429  O   ALA A 739      61.980  55.430  63.660  1.00  0.00           O
ATOM   2430  N   LEU A 740      61.770  57.100  62.120  1.00  0.00           N
ATOM   2431  HN  LEU A 740      61.220  57.350  61.320  1.00  0.00           H
ATOM   2432  CA  LEU A 740      62.700  58.000  62.680  1.00  0.00           C
ATOM   2433  HA  LEU A 740      63.670  57.530  62.800  1.00  0.00           H
ATOM   2434  CB  LEU A 740      62.870  59.190  61.670  1.00  0.00           C
ATOM   2435  HB1 LEU A 740      63.380  60.040  62.160  1.00  0.00           H
ATOM   2436  HB2 LEU A 740      61.920  59.570  61.240  1.00  0.00           H
ATOM   2437  CG  LEU A 740      63.630  58.870  60.350  1.00  0.00           C
ATOM   2438  HG  LEU A 740      63.230  57.950  59.870  1.00  0.00           H
ATOM   2439  CD1 LEU A 740      63.510  60.090  59.370  1.00  0.00           C
ATOM   2440 HD11 LEU A 740      64.100  60.900  59.850  1.00  0.00           H
ATOM   2441 HD12 LEU A 740      62.480  60.470  59.230  1.00  0.00           H
ATOM   2442 HD13 LEU A 740      63.920  59.910  58.340  1.00  0.00           H
ATOM   2443  CD2 LEU A 740      65.110  58.630  60.590  1.00  0.00           C
ATOM   2444 HD21 LEU A 740      65.700  59.510  60.950  1.00  0.00           H
ATOM   2445 HD22 LEU A 740      65.640  58.190  59.720  1.00  0.00           H
ATOM   2446 HD23 LEU A 740      65.170  57.900  61.430  1.00  0.00           H
ATOM   2447  C   LEU A 740      62.370  58.530  64.040  1.00  0.00           C
ATOM   2448  O   LEU A 740      63.150  58.490  64.940  1.00  0.00           O
ATOM   2449  N   GLU A 741      61.170  58.980  64.200  1.00  0.00           N
ATOM   2450  HN  GLU A 741      60.510  59.050  63.450  1.00  0.00           H
ATOM   2451  CA  GLU A 741      60.570  59.290  65.470  1.00  0.00           C
ATOM   2452  HA  GLU A 741      61.070  60.180  65.830  1.00  0.00           H
ATOM   2453  CB  GLU A 741      59.070  59.730  65.270  1.00  0.00           C
ATOM   2454  HB1 GLU A 741      58.550  58.880  64.790  1.00  0.00           H
ATOM   2455  HB2 GLU A 741      59.120  60.550  64.510  1.00  0.00           H
ATOM   2456  CG  GLU A 741      58.320  60.230  66.550  1.00  0.00           C
ATOM   2457  HG1 GLU A 741      58.700  61.260  66.750  1.00  0.00           H
ATOM   2458  HG2 GLU A 741      58.400  59.580  67.450  1.00  0.00           H
ATOM   2459  CD  GLU A 741      56.870  60.440  66.340  1.00  0.00           C
ATOM   2460  OE1 GLU A 741      56.170  59.490  65.810  1.00  0.00           O
ATOM   2461  OE2 GLU A 741      56.290  61.530  66.670  1.00  0.00           O
ATOM   2462  C   GLU A 741      60.710  58.290  66.590  1.00  0.00           C
ATOM   2463  O   GLU A 741      61.100  58.580  67.720  1.00  0.00           O
ATOM   2464  N   LYS A 742      60.450  56.970  66.240  1.00  0.00           N
ATOM   2465  HN  LYS A 742      60.040  56.710  65.370  1.00  0.00           H
ATOM   2466  CA  LYS A 742      60.620  55.860  67.140  1.00  0.00           C
ATOM   2467  HA  LYS A 742      60.210  56.210  68.080  1.00  0.00           H
ATOM   2468  CB  LYS A 742      59.830  54.620  66.650  1.00  0.00           C
ATOM   2469  HB1 LYS A 742      60.230  53.670  67.070  1.00  0.00           H
ATOM   2470  HB2 LYS A 742      59.900  54.670  65.540  1.00  0.00           H
ATOM   2471  CG  LYS A 742      58.340  54.530  67.040  1.00  0.00           C
ATOM   2472  HG1 LYS A 742      58.020  53.600  66.530  1.00  0.00           H
ATOM   2473  HG2 LYS A 742      57.930  55.390  66.460  1.00  0.00           H
ATOM   2474  CD  LYS A 742      58.180  54.770  68.610  1.00  0.00           C
ATOM   2475  HD1 LYS A 742      57.080  54.790  68.790  1.00  0.00           H
ATOM   2476  HD2 LYS A 742      58.580  55.750  68.960  1.00  0.00           H
ATOM   2477  CE  LYS A 742      58.760  53.650  69.470  1.00  0.00           C
ATOM   2478  HE1 LYS A 742      59.840  53.420  69.530  1.00  0.00           H
ATOM   2479  HE2 LYS A 742      58.240  52.710  69.200  1.00  0.00           H
ATOM   2480  NZ  LYS A 742      58.280  53.850  70.860  1.00  0.00           N
ATOM   2481  HZ1 LYS A 742      58.370  54.860  71.080  1.00  0.00           H
ATOM   2482  HZ2 LYS A 742      58.780  53.220  71.520  1.00  0.00           H
ATOM   2483  HZ3 LYS A 742      57.290  53.530  70.820  1.00  0.00           H
ATOM   2484  C   LYS A 742      62.070  55.480  67.530  1.00  0.00           C
ATOM   2485  O   LYS A 742      62.270  55.000  68.690  1.00  0.00           O
ATOM   2486  N   LEU A 743      63.050  55.750  66.610  1.00  0.00           N
ATOM   2487  HN  LEU A 743      62.800  56.090  65.700  1.00  0.00           H
ATOM   2488  CA  LEU A 743      64.450  55.560  66.880  1.00  0.00           C
ATOM   2489  HA  LEU A 743      64.590  54.520  67.180  1.00  0.00           H
ATOM   2490  CB  LEU A 743      65.280  55.840  65.580  1.00  0.00           C
ATOM   2491  HB1 LEU A 743      64.970  56.840  65.220  1.00  0.00           H
ATOM   2492  HB2 LEU A 743      64.990  55.110  64.800  1.00  0.00           H
ATOM   2493  CG  LEU A 743      66.760  55.880  65.780  1.00  0.00           C
ATOM   2494  HG  LEU A 743      66.960  56.710  66.490  1.00  0.00           H
ATOM   2495  CD1 LEU A 743      67.280  54.530  66.290  1.00  0.00           C
ATOM   2496 HD11 LEU A 743      66.950  53.770  65.550  1.00  0.00           H
ATOM   2497 HD12 LEU A 743      66.880  54.390  67.320  1.00  0.00           H
ATOM   2498 HD13 LEU A 743      68.390  54.570  66.410  1.00  0.00           H
ATOM   2499  CD2 LEU A 743      67.470  56.160  64.430  1.00  0.00           C
ATOM   2500 HD21 LEU A 743      66.890  56.990  63.980  1.00  0.00           H
ATOM   2501 HD22 LEU A 743      67.490  55.320  63.710  1.00  0.00           H
ATOM   2502 HD23 LEU A 743      68.500  56.510  64.590  1.00  0.00           H
ATOM   2503  C   LEU A 743      64.940  56.470  68.080  1.00  0.00           C
ATOM   2504  O   LEU A 743      65.710  55.990  68.880  1.00  0.00           O
ATOM   2505  N   PHE A 744      64.380  57.690  68.210  1.00  0.00           N
ATOM   2506  HN  PHE A 744      63.720  57.970  67.520  1.00  0.00           H
ATOM   2507  CA  PHE A 744      64.840  58.620  69.240  1.00  0.00           C
ATOM   2508  HA  PHE A 744      65.760  58.200  69.620  1.00  0.00           H
ATOM   2509  CB  PHE A 744      65.050  60.030  68.540  1.00  0.00           C
ATOM   2510  HB1 PHE A 744      65.190  60.910  69.210  1.00  0.00           H
ATOM   2511  HB2 PHE A 744      64.220  60.320  67.860  1.00  0.00           H
ATOM   2512  CG  PHE A 744      66.190  59.960  67.620  1.00  0.00           C
ATOM   2513  CD1 PHE A 744      67.460  60.340  68.120  1.00  0.00           C
ATOM   2514  HD1 PHE A 744      67.500  60.590  69.170  1.00  0.00           H
ATOM   2515  CE1 PHE A 744      68.640  60.230  67.340  1.00  0.00           C
ATOM   2516  HE1 PHE A 744      69.570  60.480  67.820  1.00  0.00           H
ATOM   2517  CZ  PHE A 744      68.470  59.970  65.980  1.00  0.00           C
ATOM   2518  HZ  PHE A 744      69.360  60.000  65.360  1.00  0.00           H
ATOM   2519  CD2 PHE A 744      66.110  59.470  66.270  1.00  0.00           C
ATOM   2520  HD2 PHE A 744      65.180  59.120  65.870  1.00  0.00           H
ATOM   2521  CE2 PHE A 744      67.210  59.580  65.440  1.00  0.00           C
ATOM   2522  HE2 PHE A 744      67.110  59.270  64.400  1.00  0.00           H
ATOM   2523  C   PHE A 744      63.820  58.830  70.270  1.00  0.00           C
ATOM   2524  O   PHE A 744      63.900  59.810  71.070  1.00  0.00           O
ATOM   2525  N   ASP A 745      62.700  58.010  70.320  1.00  0.00           N
ATOM   2526  HN  ASP A 745      62.500  57.460  69.520  1.00  0.00           H
ATOM   2527  CA  ASP A 745      61.810  57.930  71.540  1.00  0.00           C
ATOM   2528  HA  ASP A 745      61.630  58.990  71.690  1.00  0.00           H
ATOM   2529  CB  ASP A 745      60.500  57.370  71.040  1.00  0.00           C
ATOM   2530  HB1 ASP A 745      60.700  56.420  70.480  1.00  0.00           H
ATOM   2531  HB2 ASP A 745      59.980  58.080  70.360  1.00  0.00           H
ATOM   2532  CG  ASP A 745      59.520  57.030  72.060  1.00  0.00           C
ATOM   2533  OD1 ASP A 745      58.510  56.400  71.610  1.00  0.00           O
ATOM   2534  OD2 ASP A 745      59.640  57.500  73.230  1.00  0.00           O
ATOM   2535  C   ASP A 745      62.490  57.250  72.830  1.00  0.00           C
ATOM   2536  O   ASP A 745      62.780  56.090  72.730  1.00  0.00           O
ATOM   2537  N   LEU A 746      62.500  57.950  73.980  1.00  0.00           N
ATOM   2538  HN  LEU A 746      62.170  58.880  73.970  1.00  0.00           H
ATOM   2539  CA  LEU A 746      62.940  57.470  75.270  1.00  0.00           C
ATOM   2540  HA  LEU A 746      63.320  56.470  75.180  1.00  0.00           H
ATOM   2541  CB  LEU A 746      63.980  58.440  75.880  1.00  0.00           C
ATOM   2542  HB1 LEU A 746      64.220  58.000  76.870  1.00  0.00           H
ATOM   2543  HB2 LEU A 746      63.590  59.440  76.170  1.00  0.00           H
ATOM   2544  CG  LEU A 746      65.300  58.580  75.000  1.00  0.00           C
ATOM   2545  HG  LEU A 746      65.000  58.950  74.000  1.00  0.00           H
ATOM   2546  CD1 LEU A 746      66.350  59.520  75.690  1.00  0.00           C
ATOM   2547 HD11 LEU A 746      66.800  59.030  76.590  1.00  0.00           H
ATOM   2548 HD12 LEU A 746      65.800  60.450  75.950  1.00  0.00           H
ATOM   2549 HD13 LEU A 746      67.100  59.810  74.930  1.00  0.00           H
ATOM   2550  CD2 LEU A 746      65.930  57.200  74.900  1.00  0.00           C
ATOM   2551 HD21 LEU A 746      65.200  56.490  74.440  1.00  0.00           H
ATOM   2552 HD22 LEU A 746      66.350  56.860  75.860  1.00  0.00           H
ATOM   2553 HD23 LEU A 746      66.810  57.200  74.210  1.00  0.00           H
ATOM   2554  C   LEU A 746      61.840  57.290  76.330  1.00  0.00           C
ATOM   2555  O   LEU A 746      62.060  57.440  77.520  1.00  0.00           O
ATOM   2556  N   GLY A 747      60.590  57.110  75.900  1.00  0.00           N
ATOM   2557  HN  GLY A 747      60.290  57.340  74.980  1.00  0.00           H
ATOM   2558  CA  GLY A 747      59.530  56.750  76.850  1.00  0.00           C
ATOM   2559  HA1 GLY A 747      58.680  56.450  76.260  1.00  0.00           H
ATOM   2560  HA2 GLY A 747      59.400  57.490  77.620  1.00  0.00           H
ATOM   2561  C   GLY A 747      59.710  55.340  77.450  1.00  0.00           C
ATOM   2562  O   GLY A 747      59.510  55.090  78.630  1.00  0.00           O
ATOM   2563  N   GLU A 748      60.150  54.420  76.690  1.00  0.00           N
ATOM   2564  HN  GLU A 748      60.400  54.580  75.740  1.00  0.00           H
ATOM   2565  CA  GLU A 748      60.420  53.060  77.230  1.00  0.00           C
ATOM   2566  HA  GLU A 748      60.090  52.890  78.250  1.00  0.00           H
ATOM   2567  CB  GLU A 748      59.490  52.000  76.510  1.00  0.00           C
ATOM   2568  HB1 GLU A 748      59.420  51.040  77.050  1.00  0.00           H
ATOM   2569  HB2 GLU A 748      59.950  51.770  75.520  1.00  0.00           H
ATOM   2570  CG  GLU A 748      58.120  52.530  76.170  1.00  0.00           C
ATOM   2571  HG1 GLU A 748      58.190  53.060  75.200  1.00  0.00           H
ATOM   2572  HG2 GLU A 748      57.780  53.180  76.990  1.00  0.00           H
ATOM   2573  CD  GLU A 748      57.150  51.370  76.020  1.00  0.00           C
ATOM   2574  OE1 GLU A 748      56.370  51.150  76.990  1.00  0.00           O
ATOM   2575  OE2 GLU A 748      57.100  50.650  75.010  1.00  0.00           O
ATOM   2576  C   GLU A 748      61.870  52.580  77.200  1.00  0.00           C
ATOM   2577  O   GLU A 748      62.440  52.000  78.110  1.00  0.00           O
ATOM   2578  N   THR A 749      62.540  52.960  76.080  1.00  0.00           N
ATOM   2579  HN  THR A 749      62.090  53.500  75.380  1.00  0.00           H
ATOM   2580  CA  THR A 749      63.970  52.590  75.700  1.00  0.00           C
ATOM   2581  HA  THR A 749      64.150  51.530  75.680  1.00  0.00           H
ATOM   2582  CB  THR A 749      64.170  53.140  74.260  1.00  0.00           C
ATOM   2583  HB  THR A 749      63.870  54.210  74.240  1.00  0.00           H
ATOM   2584  OG1 THR A 749      63.280  52.400  73.410  1.00  0.00           O
ATOM   2585  HG1 THR A 749      63.190  52.930  72.610  1.00  0.00           H
ATOM   2586  CG2 THR A 749      65.540  52.980  73.700  1.00  0.00           C
ATOM   2587 HG21 THR A 749      66.400  53.510  74.180  1.00  0.00           H
ATOM   2588 HG22 THR A 749      65.650  53.130  72.610  1.00  0.00           H
ATOM   2589 HG23 THR A 749      65.860  51.910  73.800  1.00  0.00           H
ATOM   2590  C   THR A 749      65.040  53.240  76.620  1.00  0.00           C
ATOM   2591  O   THR A 749      64.880  54.400  76.980  1.00  0.00           O
ATOM   2592  N   TYR A 750      66.150  52.560  76.940  1.00  0.00           N
ATOM   2593  HN  TYR A 750      66.220  51.580  76.840  1.00  0.00           H
ATOM   2594  CA  TYR A 750      67.210  53.260  77.610  1.00  0.00           C
ATOM   2595  HA  TYR A 750      66.800  53.880  78.380  1.00  0.00           H
ATOM   2596  CB  TYR A 750      68.260  52.180  78.160  1.00  0.00           C
ATOM   2597  HB1 TYR A 750      69.090  52.810  78.550  1.00  0.00           H
ATOM   2598  HB2 TYR A 750      68.470  51.460  77.340  1.00  0.00           H
ATOM   2599  CG  TYR A 750      67.690  51.410  79.400  1.00  0.00           C
ATOM   2600  CD1 TYR A 750      68.110  50.100  79.700  1.00  0.00           C
ATOM   2601  HD1 TYR A 750      68.860  49.640  79.070  1.00  0.00           H
ATOM   2602  CE1 TYR A 750      67.790  49.450  80.860  1.00  0.00           C
ATOM   2603  HE1 TYR A 750      68.340  48.550  81.070  1.00  0.00           H
ATOM   2604  CZ  TYR A 750      66.970  50.110  81.840  1.00  0.00           C
ATOM   2605  OH  TYR A 750      66.760  49.690  83.140  1.00  0.00           O
ATOM   2606  HH  TYR A 750      67.240  48.860  83.280  1.00  0.00           H
ATOM   2607  CD2 TYR A 750      66.820  52.000  80.310  1.00  0.00           C
ATOM   2608  HD2 TYR A 750      66.440  52.970  80.030  1.00  0.00           H
ATOM   2609  CE2 TYR A 750      66.510  51.390  81.520  1.00  0.00           C
ATOM   2610  HE2 TYR A 750      65.940  51.990  82.230  1.00  0.00           H
ATOM   2611  C   TYR A 750      68.040  54.180  76.740  1.00  0.00           C
ATOM   2612  O   TYR A 750      68.480  53.910  75.600  1.00  0.00           O
ATOM   2613  N   ALA A 751      68.520  55.270  77.320  1.00  0.00           N
ATOM   2614  HN  ALA A 751      68.230  55.640  78.200  1.00  0.00           H
ATOM   2615  CA  ALA A 751      69.360  56.250  76.670  1.00  0.00           C
ATOM   2616  HA  ALA A 751      68.880  56.340  75.700  1.00  0.00           H
ATOM   2617  CB  ALA A 751      69.310  57.620  77.310  1.00  0.00           C
ATOM   2618  HB1 ALA A 751      69.740  58.360  76.600  1.00  0.00           H
ATOM   2619  HB2 ALA A 751      69.760  57.610  78.320  1.00  0.00           H
ATOM   2620  HB3 ALA A 751      68.300  58.040  77.510  1.00  0.00           H
ATOM   2621  C   ALA A 751      70.750  55.690  76.400  1.00  0.00           C
ATOM   2622  O   ALA A 751      71.500  55.980  75.500  1.00  0.00           O
ATOM   2623  N   ASP A 752      71.150  54.740  77.270  1.00  0.00           N
ATOM   2624  HN  ASP A 752      70.550  54.510  78.030  1.00  0.00           H
ATOM   2625  CA  ASP A 752      72.380  54.040  77.270  1.00  0.00           C
ATOM   2626  HA  ASP A 752      73.210  54.730  77.330  1.00  0.00           H
ATOM   2627  CB  ASP A 752      72.380  53.110  78.490  1.00  0.00           C
ATOM   2628  HB1 ASP A 752      73.280  52.440  78.470  1.00  0.00           H
ATOM   2629  HB2 ASP A 752      71.500  52.430  78.520  1.00  0.00           H
ATOM   2630  CG  ASP A 752      72.350  53.780  79.840  1.00  0.00           C
ATOM   2631  OD1 ASP A 752      72.840  54.910  80.050  1.00  0.00           O
ATOM   2632  OD2 ASP A 752      71.580  53.290  80.680  1.00  0.00           O
ATOM   2633  C   ASP A 752      72.620  53.080  76.090  1.00  0.00           C
ATOM   2634  O   ASP A 752      73.730  52.670  75.800  1.00  0.00           O
ATOM   2635  N   VAL A 753      71.610  52.840  75.320  1.00  0.00           N
ATOM   2636  HN  VAL A 753      70.690  53.150  75.540  1.00  0.00           H
ATOM   2637  CA  VAL A 753      71.720  51.840  74.180  1.00  0.00           C
ATOM   2638  HA  VAL A 753      72.740  51.480  74.050  1.00  0.00           H
ATOM   2639  CB  VAL A 753      70.930  50.580  74.350  1.00  0.00           C
ATOM   2640  HB  VAL A 753      71.210  49.810  73.600  1.00  0.00           H
ATOM   2641  CG1 VAL A 753      71.320  49.890  75.690  1.00  0.00           C
ATOM   2642 HG11 VAL A 753      70.590  50.180  76.480  1.00  0.00           H
ATOM   2643 HG12 VAL A 753      72.330  50.230  76.030  1.00  0.00           H
ATOM   2644 HG13 VAL A 753      71.300  48.800  75.500  1.00  0.00           H
ATOM   2645  CG2 VAL A 753      69.450  50.840  74.090  1.00  0.00           C
ATOM   2646 HG21 VAL A 753      69.080  51.740  74.640  1.00  0.00           H
ATOM   2647 HG22 VAL A 753      68.810  49.960  74.330  1.00  0.00           H
ATOM   2648 HG23 VAL A 753      69.230  51.080  73.030  1.00  0.00           H
ATOM   2649  C   VAL A 753      71.370  52.540  72.850  1.00  0.00           C
ATOM   2650  O   VAL A 753      71.480  51.950  71.760  1.00  0.00           O
ATOM   2651  N   LEU A 754      70.960  53.820  72.920  1.00  0.00           N
ATOM   2652  HN  LEU A 754      71.110  54.260  73.800  1.00  0.00           H
ATOM   2653  CA  LEU A 754      70.500  54.660  71.800  1.00  0.00           C
ATOM   2654  HA  LEU A 754      69.680  54.060  71.430  1.00  0.00           H
ATOM   2655  CB  LEU A 754      70.000  56.060  72.370  1.00  0.00           C
ATOM   2656  HB1 LEU A 754      70.930  56.570  72.680  1.00  0.00           H
ATOM   2657  HB2 LEU A 754      69.320  55.830  73.230  1.00  0.00           H
ATOM   2658  CG  LEU A 754      69.330  57.030  71.450  1.00  0.00           C
ATOM   2659  HG  LEU A 754      70.120  57.090  70.670  1.00  0.00           H
ATOM   2660  CD1 LEU A 754      68.100  56.390  70.780  1.00  0.00           C
ATOM   2661 HD11 LEU A 754      68.000  56.770  69.730  1.00  0.00           H
ATOM   2662 HD12 LEU A 754      67.180  56.800  71.230  1.00  0.00           H
ATOM   2663 HD13 LEU A 754      68.020  55.290  70.870  1.00  0.00           H
ATOM   2664  CD2 LEU A 754      69.000  58.430  71.990  1.00  0.00           C
ATOM   2665 HD21 LEU A 754      68.950  59.200  71.200  1.00  0.00           H
ATOM   2666 HD22 LEU A 754      69.780  58.640  72.760  1.00  0.00           H
ATOM   2667 HD23 LEU A 754      68.030  58.310  72.520  1.00  0.00           H
ATOM   2668  C   LEU A 754      71.510  54.890  70.700  1.00  0.00           C
ATOM   2669  O   LEU A 754      71.140  54.920  69.510  1.00  0.00           O
ATOM   2670  N   PHE A 755      72.800  55.120  71.050  1.00  0.00           N
ATOM   2671  HN  PHE A 755      72.990  55.260  72.020  1.00  0.00           H
ATOM   2672  CA  PHE A 755      73.860  55.240  70.040  1.00  0.00           C
ATOM   2673  HA  PHE A 755      73.640  55.970  69.280  1.00  0.00           H
ATOM   2674  CB  PHE A 755      75.200  55.690  70.740  1.00  0.00           C
ATOM   2675  HB1 PHE A 755      75.340  54.960  71.570  1.00  0.00           H
ATOM   2676  HB2 PHE A 755      75.090  56.690  71.220  1.00  0.00           H
ATOM   2677  CG  PHE A 755      76.360  55.710  69.760  1.00  0.00           C
ATOM   2678  CD1 PHE A 755      76.280  56.610  68.720  1.00  0.00           C
ATOM   2679  HD1 PHE A 755      75.350  57.120  68.510  1.00  0.00           H
ATOM   2680  CE1 PHE A 755      77.470  56.850  67.930  1.00  0.00           C
ATOM   2681  HE1 PHE A 755      77.460  57.630  67.190  1.00  0.00           H
ATOM   2682  CZ  PHE A 755      78.660  56.170  68.240  1.00  0.00           C
ATOM   2683  HZ  PHE A 755      79.560  56.530  67.760  1.00  0.00           H
ATOM   2684  CD2 PHE A 755      77.590  55.170  70.200  1.00  0.00           C
ATOM   2685  HD2 PHE A 755      77.570  54.700  71.160  1.00  0.00           H
ATOM   2686  CE2 PHE A 755      78.720  55.370  69.380  1.00  0.00           C
ATOM   2687  HE2 PHE A 755      79.620  54.980  69.820  1.00  0.00           H
ATOM   2688  C   PHE A 755      74.080  53.960  69.350  1.00  0.00           C
ATOM   2689  O   PHE A 755      74.240  53.970  68.170  1.00  0.00           O
ATOM   2690  N   TRP A 756      73.990  52.800  70.120  1.00  0.00           N
ATOM   2691  HN  TRP A 756      74.060  52.830  71.120  1.00  0.00           H
ATOM   2692  CA  TRP A 756      73.970  51.520  69.450  1.00  0.00           C
ATOM   2693  HA  TRP A 756      74.790  51.530  68.750  1.00  0.00           H
ATOM   2694  CB  TRP A 756      74.220  50.270  70.430  1.00  0.00           C
ATOM   2695  HB1 TRP A 756      73.580  50.380  71.330  1.00  0.00           H
ATOM   2696  HB2 TRP A 756      75.260  50.420  70.810  1.00  0.00           H
ATOM   2697  CG  TRP A 756      74.160  48.910  69.810  1.00  0.00           C
ATOM   2698  CD1 TRP A 756      73.240  47.940  70.130  1.00  0.00           C
ATOM   2699  HD1 TRP A 756      72.530  48.070  70.930  1.00  0.00           H
ATOM   2700  NE1 TRP A 756      73.510  46.850  69.350  1.00  0.00           N
ATOM   2701  HE1 TRP A 756      72.990  46.010  69.350  1.00  0.00           H
ATOM   2702  CE2 TRP A 756      74.610  47.000  68.570  1.00  0.00           C
ATOM   2703  CD2 TRP A 756      75.010  48.350  68.790  1.00  0.00           C
ATOM   2704  CE3 TRP A 756      76.160  48.820  68.060  1.00  0.00           C
ATOM   2705  HE3 TRP A 756      76.430  49.840  68.240  1.00  0.00           H
ATOM   2706  CZ3 TRP A 756      76.820  47.970  67.150  1.00  0.00           C
ATOM   2707  HZ3 TRP A 756      77.680  48.320  66.610  1.00  0.00           H
ATOM   2708  CZ2 TRP A 756      75.200  46.250  67.600  1.00  0.00           C
ATOM   2709  HZ2 TRP A 756      74.880  45.220  67.470  1.00  0.00           H
ATOM   2710  CH2 TRP A 756      76.250  46.740  66.810  1.00  0.00           C
ATOM   2711  HH2 TRP A 756      76.590  46.150  65.970  1.00  0.00           H
ATOM   2712  C   TRP A 756      72.720  51.380  68.480  1.00  0.00           C
ATOM   2713  O   TRP A 756      72.830  50.880  67.400  1.00  0.00           O
ATOM   2714  N   CYS A 757      71.480  51.780  68.940  1.00  0.00           N
ATOM   2715  HN  CYS A 757      71.410  52.150  69.870  1.00  0.00           H
ATOM   2716  CA  CYS A 757      70.300  51.770  68.090  1.00  0.00           C
ATOM   2717  HA  CYS A 757      70.100  50.730  67.890  1.00  0.00           H
ATOM   2718  CB  CYS A 757      69.110  52.390  68.880  1.00  0.00           C
ATOM   2719  HB1 CYS A 757      68.260  52.490  68.180  1.00  0.00           H
ATOM   2720  HB2 CYS A 757      69.400  53.440  69.130  1.00  0.00           H
ATOM   2721  SG  CYS A 757      68.620  51.340  70.270  1.00  0.00           S
ATOM   2722  HG1 CYS A 757      69.790  51.510  70.870  1.00  0.00           H
ATOM   2723  C   CYS A 757      70.430  52.540  66.850  1.00  0.00           C
ATOM   2724  O   CYS A 757      70.160  52.070  65.710  1.00  0.00           O
ATOM   2725  N   VAL A 758      71.080  53.720  66.900  1.00  0.00           N
ATOM   2726  HN  VAL A 758      71.350  54.210  67.720  1.00  0.00           H
ATOM   2727  CA  VAL A 758      71.470  54.540  65.780  1.00  0.00           C
ATOM   2728  HA  VAL A 758      70.640  54.710  65.120  1.00  0.00           H
ATOM   2729  CB  VAL A 758      72.170  55.720  66.350  1.00  0.00           C
ATOM   2730  HB  VAL A 758      72.770  55.380  67.220  1.00  0.00           H
ATOM   2731  CG1 VAL A 758      73.160  56.550  65.440  1.00  0.00           C
ATOM   2732 HG11 VAL A 758      74.130  56.040  65.260  1.00  0.00           H
ATOM   2733 HG12 VAL A 758      73.290  57.500  65.990  1.00  0.00           H
ATOM   2734 HG13 VAL A 758      72.700  56.800  64.460  1.00  0.00           H
ATOM   2735  CG2 VAL A 758      71.010  56.670  66.770  1.00  0.00           C
ATOM   2736 HG21 VAL A 758      70.220  56.130  67.340  1.00  0.00           H
ATOM   2737 HG22 VAL A 758      70.580  57.140  65.860  1.00  0.00           H
ATOM   2738 HG23 VAL A 758      71.380  57.490  67.420  1.00  0.00           H
ATOM   2739  C   VAL A 758      72.490  53.840  64.890  1.00  0.00           C
ATOM   2740  O   VAL A 758      72.290  54.000  63.670  1.00  0.00           O
ATOM   2741  N   ILE A 759      73.520  53.110  65.330  1.00  0.00           N
ATOM   2742  HN  ILE A 759      73.860  53.070  66.270  1.00  0.00           H
ATOM   2743  CA  ILE A 759      74.440  52.370  64.470  1.00  0.00           C
ATOM   2744  HA  ILE A 759      74.770  53.110  63.750  1.00  0.00           H
ATOM   2745  CB  ILE A 759      75.730  51.890  65.230  1.00  0.00           C
ATOM   2746  HB  ILE A 759      75.320  51.210  66.030  1.00  0.00           H
ATOM   2747  CG2 ILE A 759      76.580  50.930  64.330  1.00  0.00           C
ATOM   2748 HG21 ILE A 759      77.040  51.400  63.430  1.00  0.00           H
ATOM   2749 HG22 ILE A 759      76.010  50.110  63.840  1.00  0.00           H
ATOM   2750 HG23 ILE A 759      77.390  50.430  64.910  1.00  0.00           H
ATOM   2751  CG1 ILE A 759      76.500  53.120  65.720  1.00  0.00           C
ATOM   2752 HG11 ILE A 759      77.360  52.730  66.320  1.00  0.00           H
ATOM   2753 HG12 ILE A 759      75.970  53.650  66.540  1.00  0.00           H
ATOM   2754  CD  ILE A 759      77.000  54.090  64.720  1.00  0.00           C
ATOM   2755  HD1 ILE A 759      77.580  54.890  65.240  1.00  0.00           H
ATOM   2756  HD2 ILE A 759      76.180  54.640  64.220  1.00  0.00           H
ATOM   2757  HD3 ILE A 759      77.720  53.600  64.030  1.00  0.00           H
ATOM   2758  C   ILE A 759      73.670  51.300  63.660  1.00  0.00           C
ATOM   2759  O   ILE A 759      73.800  51.110  62.420  1.00  0.00           O
ATOM   2760  N   LEU A 760      72.870  50.490  64.360  1.00  0.00           N
ATOM   2761  HN  LEU A 760      72.630  50.750  65.290  1.00  0.00           H
ATOM   2762  CA  LEU A 760      72.040  49.440  63.940  1.00  0.00           C
ATOM   2763  HA  LEU A 760      72.710  48.790  63.390  1.00  0.00           H
ATOM   2764  CB  LEU A 760      71.280  48.720  65.080  1.00  0.00           C
ATOM   2765  HB1 LEU A 760      70.420  48.180  64.610  1.00  0.00           H
ATOM   2766  HB2 LEU A 760      70.810  49.520  65.690  1.00  0.00           H
ATOM   2767  CG  LEU A 760      72.050  47.840  66.070  1.00  0.00           C
ATOM   2768  HG  LEU A 760      72.840  48.400  66.600  1.00  0.00           H
ATOM   2769  CD1 LEU A 760      71.060  47.290  67.140  1.00  0.00           C
ATOM   2770 HD11 LEU A 760      70.720  48.190  67.690  1.00  0.00           H
ATOM   2771 HD12 LEU A 760      71.490  46.520  67.820  1.00  0.00           H
ATOM   2772 HD13 LEU A 760      70.210  46.800  66.620  1.00  0.00           H
ATOM   2773  CD2 LEU A 760      72.650  46.630  65.330  1.00  0.00           C
ATOM   2774 HD21 LEU A 760      71.910  46.130  64.670  1.00  0.00           H
ATOM   2775 HD22 LEU A 760      72.880  45.850  66.090  1.00  0.00           H
ATOM   2776 HD23 LEU A 760      73.640  46.760  64.830  1.00  0.00           H
ATOM   2777  C   LEU A 760      70.970  49.780  62.850  1.00  0.00           C
ATOM   2778  O   LEU A 760      70.990  49.150  61.820  1.00  0.00           O
ATOM   2779  N   PHE A 761      70.140  50.740  63.130  1.00  0.00           N
ATOM   2780  HN  PHE A 761      70.060  51.170  64.020  1.00  0.00           H
ATOM   2781  CA  PHE A 761      69.080  51.170  62.230  1.00  0.00           C
ATOM   2782  HA  PHE A 761      68.470  50.330  61.930  1.00  0.00           H
ATOM   2783  CB  PHE A 761      68.150  52.160  62.930  1.00  0.00           C
ATOM   2784  HB1 PHE A 761      68.740  53.050  63.230  1.00  0.00           H
ATOM   2785  HB2 PHE A 761      67.670  51.770  63.850  1.00  0.00           H
ATOM   2786  CG  PHE A 761      67.130  52.880  62.080  1.00  0.00           C
ATOM   2787  CD1 PHE A 761      67.470  53.820  61.090  1.00  0.00           C
ATOM   2788  HD1 PHE A 761      68.510  53.990  60.800  1.00  0.00           H
ATOM   2789  CE1 PHE A 761      66.440  54.580  60.460  1.00  0.00           C
ATOM   2790  HE1 PHE A 761      66.670  55.470  59.880  1.00  0.00           H
ATOM   2791  CZ  PHE A 761      65.060  54.460  60.960  1.00  0.00           C
ATOM   2792  HZ  PHE A 761      64.320  55.100  60.490  1.00  0.00           H
ATOM   2793  CD2 PHE A 761      65.810  52.830  62.600  1.00  0.00           C
ATOM   2794  HD2 PHE A 761      65.510  52.190  63.410  1.00  0.00           H
ATOM   2795  CE2 PHE A 761      64.790  53.680  62.110  1.00  0.00           C
ATOM   2796  HE2 PHE A 761      63.780  53.650  62.460  1.00  0.00           H
ATOM   2797  C   PHE A 761      69.540  51.650  60.840  1.00  0.00           C
ATOM   2798  O   PHE A 761      69.130  51.220  59.790  1.00  0.00           O
ATOM   2799  N   PHE A 762      70.560  52.540  60.910  1.00  0.00           N
ATOM   2800  HN  PHE A 762      70.890  52.910  61.770  1.00  0.00           H
ATOM   2801  CA  PHE A 762      71.230  53.070  59.750  1.00  0.00           C
ATOM   2802  HA  PHE A 762      70.460  53.200  59.020  1.00  0.00           H
ATOM   2803  CB  PHE A 762      71.980  54.410  60.080  1.00  0.00           C
ATOM   2804  HB1 PHE A 762      72.630  54.650  59.210  1.00  0.00           H
ATOM   2805  HB2 PHE A 762      72.670  54.160  60.920  1.00  0.00           H
ATOM   2806  CG  PHE A 762      71.260  55.700  60.250  1.00  0.00           C
ATOM   2807  CD1 PHE A 762      70.090  55.860  59.500  1.00  0.00           C
ATOM   2808  HD1 PHE A 762      69.740  55.010  58.930  1.00  0.00           H
ATOM   2809  CE1 PHE A 762      69.320  57.030  59.650  1.00  0.00           C
ATOM   2810  HE1 PHE A 762      68.410  57.250  59.130  1.00  0.00           H
ATOM   2811  CZ  PHE A 762      69.740  58.040  60.570  1.00  0.00           C
ATOM   2812  HZ  PHE A 762      69.000  58.770  60.900  1.00  0.00           H
ATOM   2813  CD2 PHE A 762      71.590  56.670  61.210  1.00  0.00           C
ATOM   2814  HD2 PHE A 762      72.300  56.480  62.000  1.00  0.00           H
ATOM   2815  CE2 PHE A 762      70.860  57.850  61.350  1.00  0.00           C
ATOM   2816  HE2 PHE A 762      71.030  58.500  62.190  1.00  0.00           H
ATOM   2817  C   PHE A 762      72.100  52.070  59.020  1.00  0.00           C
ATOM   2818  O   PHE A 762      72.100  51.970  57.830  1.00  0.00           O
ATOM   2819  N   THR A 763      72.780  51.180  59.700  1.00  0.00           N
ATOM   2820  HN  THR A 763      72.840  51.250  60.700  1.00  0.00           H
ATOM   2821  CA  THR A 763      73.680  50.160  59.060  1.00  0.00           C
ATOM   2822  HA  THR A 763      74.400  50.660  58.420  1.00  0.00           H
ATOM   2823  CB  THR A 763      74.450  49.250  60.020  1.00  0.00           C
ATOM   2824  HB  THR A 763      73.780  48.670  60.670  1.00  0.00           H
ATOM   2825  OG1 THR A 763      75.550  49.930  60.690  1.00  0.00           O
ATOM   2826  HG1 THR A 763      75.160  50.480  61.370  1.00  0.00           H
ATOM   2827  CG2 THR A 763      75.170  48.130  59.280  1.00  0.00           C
ATOM   2828 HG21 THR A 763      75.800  47.600  60.020  1.00  0.00           H
ATOM   2829 HG22 THR A 763      75.870  48.530  58.500  1.00  0.00           H
ATOM   2830 HG23 THR A 763      74.510  47.380  58.790  1.00  0.00           H
ATOM   2831  C   THR A 763      72.760  49.250  58.180  1.00  0.00           C
ATOM   2832  O   THR A 763      72.980  49.080  57.010  1.00  0.00           O
ATOM   2833  N   THR A 764      71.670  48.790  58.800  1.00  0.00           N
ATOM   2834  HN  THR A 764      71.460  49.190  59.680  1.00  0.00           H
ATOM   2835  CA  THR A 764      70.680  47.900  58.160  1.00  0.00           C
ATOM   2836  HA  THR A 764      71.170  46.940  58.130  1.00  0.00           H
ATOM   2837  CB  THR A 764      69.450  47.890  59.120  1.00  0.00           C
ATOM   2838  HB  THR A 764      69.050  48.910  59.270  1.00  0.00           H
ATOM   2839  OG1 THR A 764      69.820  47.260  60.340  1.00  0.00           O
ATOM   2840  HG1 THR A 764      70.260  47.900  60.910  1.00  0.00           H
ATOM   2841  CG2 THR A 764      68.260  46.970  58.610  1.00  0.00           C
ATOM   2842 HG21 THR A 764      67.420  46.710  59.290  1.00  0.00           H
ATOM   2843 HG22 THR A 764      68.750  46.010  58.350  1.00  0.00           H
ATOM   2844 HG23 THR A 764      67.900  47.330  57.620  1.00  0.00           H
ATOM   2845  C   THR A 764      70.220  48.340  56.740  1.00  0.00           C
ATOM   2846  O   THR A 764      70.200  47.530  55.760  1.00  0.00           O
ATOM   2847  N   PHE A 765      69.840  49.660  56.550  1.00  0.00           N
ATOM   2848  HN  PHE A 765      69.760  50.300  57.310  1.00  0.00           H
ATOM   2849  CA  PHE A 765      69.580  50.260  55.250  1.00  0.00           C
ATOM   2850  HA  PHE A 765      68.810  49.700  54.750  1.00  0.00           H
ATOM   2851  CB  PHE A 765      69.160  51.740  55.530  1.00  0.00           C
ATOM   2852  HB1 PHE A 765      69.800  52.040  56.380  1.00  0.00           H
ATOM   2853  HB2 PHE A 765      68.110  51.800  55.870  1.00  0.00           H
ATOM   2854  CG  PHE A 765      69.250  52.790  54.450  1.00  0.00           C
ATOM   2855  CD1 PHE A 765      68.400  52.800  53.340  1.00  0.00           C
ATOM   2856  HD1 PHE A 765      67.700  51.970  53.290  1.00  0.00           H
ATOM   2857  CE1 PHE A 765      68.490  53.800  52.360  1.00  0.00           C
ATOM   2858  HE1 PHE A 765      67.630  53.800  51.690  1.00  0.00           H
ATOM   2859  CZ  PHE A 765      69.320  54.830  52.490  1.00  0.00           C
ATOM   2860  HZ  PHE A 765      69.330  55.660  51.790  1.00  0.00           H
ATOM   2861  CD2 PHE A 765      70.100  53.880  54.600  1.00  0.00           C
ATOM   2862  HD2 PHE A 765      70.680  53.980  55.510  1.00  0.00           H
ATOM   2863  CE2 PHE A 765      70.180  54.850  53.600  1.00  0.00           C
ATOM   2864  HE2 PHE A 765      70.900  55.640  53.710  1.00  0.00           H
ATOM   2865  C   PHE A 765      70.710  50.100  54.240  1.00  0.00           C
ATOM   2866  O   PHE A 765      70.510  49.650  53.110  1.00  0.00           O
ATOM   2867  N   PHE A 766      71.950  50.380  54.660  1.00  0.00           N
ATOM   2868  HN  PHE A 766      72.130  50.550  55.630  1.00  0.00           H
ATOM   2869  CA  PHE A 766      73.150  50.380  53.810  1.00  0.00           C
ATOM   2870  HA  PHE A 766      72.850  50.860  52.890  1.00  0.00           H
ATOM   2871  CB  PHE A 766      74.350  51.170  54.490  1.00  0.00           C
ATOM   2872  HB1 PHE A 766      75.250  50.860  53.920  1.00  0.00           H
ATOM   2873  HB2 PHE A 766      74.400  50.810  55.540  1.00  0.00           H
ATOM   2874  CG  PHE A 766      74.080  52.660  54.590  1.00  0.00           C
ATOM   2875  CD1 PHE A 766      74.280  53.370  55.820  1.00  0.00           C
ATOM   2876  HD1 PHE A 766      74.580  52.870  56.720  1.00  0.00           H
ATOM   2877  CE1 PHE A 766      74.230  54.830  55.770  1.00  0.00           C
ATOM   2878  HE1 PHE A 766      74.390  55.340  56.710  1.00  0.00           H
ATOM   2879  CZ  PHE A 766      74.080  55.530  54.590  1.00  0.00           C
ATOM   2880  HZ  PHE A 766      74.170  56.600  54.590  1.00  0.00           H
ATOM   2881  CD2 PHE A 766      73.730  53.390  53.430  1.00  0.00           C
ATOM   2882  HD2 PHE A 766      73.610  52.820  52.530  1.00  0.00           H
ATOM   2883  CE2 PHE A 766      73.800  54.760  53.420  1.00  0.00           C
ATOM   2884  HE2 PHE A 766      73.440  55.240  52.520  1.00  0.00           H
ATOM   2885  C   PHE A 766      73.570  48.900  53.390  1.00  0.00           C
ATOM   2886  O   PHE A 766      73.740  48.590  52.190  1.00  0.00           O
ATOM   2887  N   LEU A 767      73.450  47.990  54.430  1.00  0.00           N
ATOM   2888  HN  LEU A 767      73.070  48.370  55.280  1.00  0.00           H
ATOM   2889  CA  LEU A 767      73.770  46.590  54.380  1.00  0.00           C
ATOM   2890  HA  LEU A 767      74.800  46.490  54.060  1.00  0.00           H
ATOM   2891  CB  LEU A 767      73.660  46.010  55.840  1.00  0.00           C
ATOM   2892  HB1 LEU A 767      72.640  46.250  56.210  1.00  0.00           H
ATOM   2893  HB2 LEU A 767      74.340  46.580  56.530  1.00  0.00           H
ATOM   2894  CG  LEU A 767      74.090  44.580  56.030  1.00  0.00           C
ATOM   2895  HG  LEU A 767      73.220  43.930  55.820  1.00  0.00           H
ATOM   2896  CD1 LEU A 767      75.270  44.140  55.180  1.00  0.00           C
ATOM   2897 HD11 LEU A 767      75.190  44.190  54.070  1.00  0.00           H
ATOM   2898 HD12 LEU A 767      75.480  43.100  55.530  1.00  0.00           H
ATOM   2899 HD13 LEU A 767      76.110  44.790  55.490  1.00  0.00           H
ATOM   2900  CD2 LEU A 767      74.460  44.380  57.610  1.00  0.00           C
ATOM   2901 HD21 LEU A 767      74.290  43.350  57.960  1.00  0.00           H
ATOM   2902 HD22 LEU A 767      73.700  44.920  58.220  1.00  0.00           H
ATOM   2903 HD23 LEU A 767      75.430  44.820  57.940  1.00  0.00           H
ATOM   2904  C   LEU A 767      72.840  45.810  53.420  1.00  0.00           C
ATOM   2905  O   LEU A 767      73.280  45.240  52.390  1.00  0.00           O
ATOM   2906  N   SER A 768      71.470  45.840  53.600  1.00  0.00           N
ATOM   2907  HN  SER A 768      71.030  46.320  54.350  1.00  0.00           H
ATOM   2908  CA  SER A 768      70.550  45.140  52.680  1.00  0.00           C
ATOM   2909  HA  SER A 768      70.840  44.110  52.640  1.00  0.00           H
ATOM   2910  CB  SER A 768      69.170  45.180  53.270  1.00  0.00           C
ATOM   2911  HB1 SER A 768      68.860  46.240  53.240  1.00  0.00           H
ATOM   2912  HB2 SER A 768      69.300  44.770  54.300  1.00  0.00           H
ATOM   2913  OG  SER A 768      68.250  44.340  52.570  1.00  0.00           O
ATOM   2914  HG1 SER A 768      67.690  44.970  52.090  1.00  0.00           H
ATOM   2915  C   SER A 768      70.610  45.640  51.230  1.00  0.00           C
ATOM   2916  O   SER A 768      70.520  44.830  50.300  1.00  0.00           O
ATOM   2917  N   SER A 769      70.800  47.020  51.030  1.00  0.00           N
ATOM   2918  HN  SER A 769      70.800  47.580  51.850  1.00  0.00           H
ATOM   2919  CA  SER A 769      71.060  47.630  49.710  1.00  0.00           C
ATOM   2920  HA  SER A 769      70.180  47.670  49.100  1.00  0.00           H
ATOM   2921  CB  SER A 769      71.400  49.140  49.910  1.00  0.00           C
ATOM   2922  HB1 SER A 769      71.740  49.590  48.960  1.00  0.00           H
ATOM   2923  HB2 SER A 769      72.210  49.250  50.670  1.00  0.00           H
ATOM   2924  OG  SER A 769      70.280  50.010  50.180  1.00  0.00           O
ATOM   2925  HG1 SER A 769      70.350  49.980  51.130  1.00  0.00           H
ATOM   2926  C   SER A 769      72.270  47.030  48.980  1.00  0.00           C
ATOM   2927  O   SER A 769      72.310  46.790  47.790  1.00  0.00           O
ATOM   2928  N   PHE A 770      73.350  46.690  49.730  1.00  0.00           N
ATOM   2929  HN  PHE A 770      73.230  46.670  50.730  1.00  0.00           H
ATOM   2930  CA  PHE A 770      74.570  45.970  49.270  1.00  0.00           C
ATOM   2931  HA  PHE A 770      74.910  46.500  48.390  1.00  0.00           H
ATOM   2932  CB  PHE A 770      75.680  46.030  50.370  1.00  0.00           C
ATOM   2933  HB1 PHE A 770      75.310  45.710  51.360  1.00  0.00           H
ATOM   2934  HB2 PHE A 770      75.830  47.130  50.400  1.00  0.00           H
ATOM   2935  CG  PHE A 770      76.960  45.390  50.120  1.00  0.00           C
ATOM   2936  CD1 PHE A 770      78.080  46.010  49.480  1.00  0.00           C
ATOM   2937  HD1 PHE A 770      77.960  47.040  49.190  1.00  0.00           H
ATOM   2938  CE1 PHE A 770      79.310  45.370  49.340  1.00  0.00           C
ATOM   2939  HE1 PHE A 770      80.100  45.920  48.850  1.00  0.00           H
ATOM   2940  CZ  PHE A 770      79.480  44.020  49.660  1.00  0.00           C
ATOM   2941  HZ  PHE A 770      80.490  43.640  49.610  1.00  0.00           H
ATOM   2942  CD2 PHE A 770      77.190  44.020  50.550  1.00  0.00           C
ATOM   2943  HD2 PHE A 770      76.390  43.470  51.020  1.00  0.00           H
ATOM   2944  CE2 PHE A 770      78.430  43.350  50.350  1.00  0.00           C
ATOM   2945  HE2 PHE A 770      78.660  42.320  50.580  1.00  0.00           H
ATOM   2946  C   PHE A 770      74.240  44.570  48.870  1.00  0.00           C
ATOM   2947  O   PHE A 770      74.520  44.080  47.710  1.00  0.00           O
ATOM   2948  N   LEU A 771      73.510  43.820  49.750  1.00  0.00           N
ATOM   2949  HN  LEU A 771      73.340  44.230  50.650  1.00  0.00           H
ATOM   2950  CA  LEU A 771      72.960  42.500  49.450  1.00  0.00           C
ATOM   2951  HA  LEU A 771      73.750  41.840  49.140  1.00  0.00           H
ATOM   2952  CB  LEU A 771      72.380  41.980  50.740  1.00  0.00           C
ATOM   2953  HB1 LEU A 771      72.020  40.960  50.500  1.00  0.00           H
ATOM   2954  HB2 LEU A 771      71.450  42.560  50.960  1.00  0.00           H
ATOM   2955  CG  LEU A 771      73.510  41.880  51.850  1.00  0.00           C
ATOM   2956  HG  LEU A 771      73.890  42.900  52.070  1.00  0.00           H
ATOM   2957  CD1 LEU A 771      72.960  41.130  53.040  1.00  0.00           C
ATOM   2958 HD11 LEU A 771      72.400  40.320  52.530  1.00  0.00           H
ATOM   2959 HD12 LEU A 771      72.270  41.750  53.660  1.00  0.00           H
ATOM   2960 HD13 LEU A 771      73.710  40.790  53.790  1.00  0.00           H
ATOM   2961  CD2 LEU A 771      74.740  41.120  51.370  1.00  0.00           C
ATOM   2962 HD21 LEU A 771      75.170  41.610  50.480  1.00  0.00           H
ATOM   2963 HD22 LEU A 771      74.400  40.110  51.050  1.00  0.00           H
ATOM   2964 HD23 LEU A 771      75.440  40.960  52.210  1.00  0.00           H
ATOM   2965  C   LEU A 771      71.970  42.450  48.250  1.00  0.00           C
ATOM   2966  O   LEU A 771      72.040  41.530  47.390  1.00  0.00           O
ATOM   2967  N   LYS A 772      71.040  43.490  48.080  1.00  0.00           N
ATOM   2968  HN  LYS A 772      70.960  44.130  48.850  1.00  0.00           H
ATOM   2969  CA  LYS A 772      70.050  43.730  47.030  1.00  0.00           C
ATOM   2970  HA  LYS A 772      69.410  42.860  47.090  1.00  0.00           H
ATOM   2971  CB  LYS A 772      69.220  44.930  47.360  1.00  0.00           C
ATOM   2972  HB1 LYS A 772      69.770  45.850  47.640  1.00  0.00           H
ATOM   2973  HB2 LYS A 772      68.530  44.660  48.190  1.00  0.00           H
ATOM   2974  CG  LYS A 772      68.240  45.330  46.250  1.00  0.00           C
ATOM   2975  HG1 LYS A 772      68.670  45.520  45.240  1.00  0.00           H
ATOM   2976  HG2 LYS A 772      67.800  46.250  46.680  1.00  0.00           H
ATOM   2977  CD  LYS A 772      67.060  44.330  46.260  1.00  0.00           C
ATOM   2978  HD1 LYS A 772      66.180  44.800  46.730  1.00  0.00           H
ATOM   2979  HD2 LYS A 772      67.240  43.400  46.830  1.00  0.00           H
ATOM   2980  CE  LYS A 772      66.490  43.930  44.910  1.00  0.00           C
ATOM   2981  HE1 LYS A 772      66.260  44.850  44.340  1.00  0.00           H
ATOM   2982  HE2 LYS A 772      65.540  43.360  45.030  1.00  0.00           H
ATOM   2983  NZ  LYS A 772      67.450  43.030  44.210  1.00  0.00           N
ATOM   2984  HZ1 LYS A 772      67.330  42.920  43.180  1.00  0.00           H
ATOM   2985  HZ2 LYS A 772      67.180  42.050  44.420  1.00  0.00           H
ATOM   2986  HZ3 LYS A 772      68.440  43.250  44.460  1.00  0.00           H
ATOM   2987  C   LYS A 772      70.680  43.800  45.670  1.00  0.00           C
ATOM   2988  O   LYS A 772      70.110  43.230  44.710  1.00  0.00           O
ATOM   2989  N   GLN A 773      71.950  44.250  45.630  1.00  0.00           N
ATOM   2990  HN  GLN A 773      72.390  44.660  46.430  1.00  0.00           H
ATOM   2991  CA  GLN A 773      72.650  44.360  44.360  1.00  0.00           C
ATOM   2992  HA  GLN A 773      72.060  43.960  43.550  1.00  0.00           H
ATOM   2993  CB  GLN A 773      72.920  45.890  44.090  1.00  0.00           C
ATOM   2994  HB1 GLN A 773      73.610  45.890  43.220  1.00  0.00           H
ATOM   2995  HB2 GLN A 773      73.420  46.410  44.940  1.00  0.00           H
ATOM   2996  CG  GLN A 773      71.640  46.750  43.670  1.00  0.00           C
ATOM   2997  HG1 GLN A 773      71.900  47.790  43.390  1.00  0.00           H
ATOM   2998  HG2 GLN A 773      70.800  46.760  44.400  1.00  0.00           H
ATOM   2999  CD  GLN A 773      70.930  46.190  42.430  1.00  0.00           C
ATOM   3000  OE1 GLN A 773      69.680  46.040  42.380  1.00  0.00           O
ATOM   3001  NE2 GLN A 773      71.640  45.870  41.290  1.00  0.00           N
ATOM   3002 HE21 GLN A 773      72.530  46.300  41.220  1.00  0.00           H
ATOM   3003 HE22 GLN A 773      71.160  45.460  40.520  1.00  0.00           H
ATOM   3004  C   GLN A 773      73.870  43.490  44.220  1.00  0.00           C
ATOM   3005  O   GLN A 773      74.700  43.610  43.330  1.00  0.00           O
ATOM   3006  N   PHE A 774      73.950  42.540  45.120  1.00  0.00           N
ATOM   3007  HN  PHE A 774      73.240  42.480  45.820  1.00  0.00           H
ATOM   3008  CA  PHE A 774      75.030  41.620  45.310  1.00  0.00           C
ATOM   3009  HA  PHE A 774      75.980  42.120  45.490  1.00  0.00           H
ATOM   3010  CB  PHE A 774      74.880  40.710  46.560  1.00  0.00           C
ATOM   3011  HB1 PHE A 774      74.020  40.030  46.380  1.00  0.00           H
ATOM   3012  HB2 PHE A 774      74.630  41.410  47.390  1.00  0.00           H
ATOM   3013  CG  PHE A 774      76.060  39.870  46.940  1.00  0.00           C
ATOM   3014  CD1 PHE A 774      76.910  40.300  47.970  1.00  0.00           C
ATOM   3015  HD1 PHE A 774      76.920  41.350  48.220  1.00  0.00           H
ATOM   3016  CE1 PHE A 774      77.800  39.480  48.680  1.00  0.00           C
ATOM   3017  HE1 PHE A 774      78.410  39.870  49.500  1.00  0.00           H
ATOM   3018  CZ  PHE A 774      78.040  38.220  48.080  1.00  0.00           C
ATOM   3019  HZ  PHE A 774      78.810  37.610  48.530  1.00  0.00           H
ATOM   3020  CD2 PHE A 774      76.250  38.580  46.480  1.00  0.00           C
ATOM   3021  HD2 PHE A 774      75.510  38.130  45.830  1.00  0.00           H
ATOM   3022  CE2 PHE A 774      77.210  37.770  47.060  1.00  0.00           C
ATOM   3023  HE2 PHE A 774      77.490  36.790  46.660  1.00  0.00           H
ATOM   3024  C   PHE A 774      75.340  40.720  44.050  1.00  0.00           C
ATOM   3025  O   PHE A 774      76.460  40.620  43.550  1.00  0.00           O
ATOM   3026  N   LYS A 775      74.160  40.370  43.410  1.00  0.00           N
ATOM   3027  HN  LYS A 775      73.290  40.530  43.890  1.00  0.00           H
ATOM   3028  CA  LYS A 775      74.010  39.730  42.160  1.00  0.00           C
ATOM   3029  HA  LYS A 775      74.480  38.770  42.300  1.00  0.00           H
ATOM   3030  CB  LYS A 775      72.470  39.490  41.900  1.00  0.00           C
ATOM   3031  HB1 LYS A 775      72.190  38.860  42.780  1.00  0.00           H
ATOM   3032  HB2 LYS A 775      72.280  38.830  41.040  1.00  0.00           H
ATOM   3033  CG  LYS A 775      71.510  40.690  41.670  1.00  0.00           C
ATOM   3034  HG1 LYS A 775      71.810  41.120  40.700  1.00  0.00           H
ATOM   3035  HG2 LYS A 775      71.650  41.450  42.470  1.00  0.00           H
ATOM   3036  CD  LYS A 775      70.040  40.220  41.710  1.00  0.00           C
ATOM   3037  HD1 LYS A 775      69.420  41.130  41.670  1.00  0.00           H
ATOM   3038  HD2 LYS A 775      69.910  39.810  42.730  1.00  0.00           H
ATOM   3039  CE  LYS A 775      69.560  39.110  40.760  1.00  0.00           C
ATOM   3040  HE1 LYS A 775      70.020  38.120  40.980  1.00  0.00           H
ATOM   3041  HE2 LYS A 775      69.740  39.560  39.760  1.00  0.00           H
ATOM   3042  NZ  LYS A 775      68.180  38.990  40.850  1.00  0.00           N
ATOM   3043  HZ1 LYS A 775      67.670  39.900  40.940  1.00  0.00           H
ATOM   3044  HZ2 LYS A 775      67.890  38.390  41.650  1.00  0.00           H
ATOM   3045  HZ3 LYS A 775      67.740  38.600  39.990  1.00  0.00           H
ATOM   3046  C   LYS A 775      74.580  40.370  40.920  1.00  0.00           C
ATOM   3047  O   LYS A 775      74.510  39.690  39.910  1.00  0.00           O
ATOM   3048  N   THR A 776      75.200  41.570  41.000  1.00  0.00           N
ATOM   3049  HN  THR A 776      75.190  41.980  41.910  1.00  0.00           H
ATOM   3050  CA  THR A 776      75.830  42.210  39.790  1.00  0.00           C
ATOM   3051  HA  THR A 776      75.280  42.080  38.860  1.00  0.00           H
ATOM   3052  CB  THR A 776      75.870  43.700  40.060  1.00  0.00           C
ATOM   3053  HB  THR A 776      76.370  44.250  39.220  1.00  0.00           H
ATOM   3054  OG1 THR A 776      76.520  44.080  41.240  1.00  0.00           O
ATOM   3055  HG1 THR A 776      75.840  44.090  41.920  1.00  0.00           H
ATOM   3056  CG2 THR A 776      74.350  44.200  40.090  1.00  0.00           C
ATOM   3057 HG21 THR A 776      73.860  43.750  39.200  1.00  0.00           H
ATOM   3058 HG22 THR A 776      74.470  45.290  39.900  1.00  0.00           H
ATOM   3059 HG23 THR A 776      73.850  43.910  41.040  1.00  0.00           H
ATOM   3060  C   THR A 776      77.250  41.840  39.540  1.00  0.00           C
ATOM   3061  O   THR A 776      77.810  42.250  38.530  1.00  0.00           O
ATOM   3062  N   LYS A 777      77.860  41.110  40.600  1.00  0.00           N
ATOM   3063  HN  LYS A 777      77.280  41.020  41.400  1.00  0.00           H
ATOM   3064  CA  LYS A 777      79.200  40.680  40.620  1.00  0.00           C
ATOM   3065  HA  LYS A 777      79.760  41.300  39.930  1.00  0.00           H
ATOM   3066  CB  LYS A 777      79.740  40.880  42.020  1.00  0.00           C
ATOM   3067  HB1 LYS A 777      80.710  40.340  42.050  1.00  0.00           H
ATOM   3068  HB2 LYS A 777      79.120  40.300  42.740  1.00  0.00           H
ATOM   3069  CG  LYS A 777      79.760  42.340  42.330  1.00  0.00           C
ATOM   3070  HG1 LYS A 777      80.280  42.360  43.310  1.00  0.00           H
ATOM   3071  HG2 LYS A 777      78.780  42.850  42.400  1.00  0.00           H
ATOM   3072  CD  LYS A 777      80.570  43.090  41.330  1.00  0.00           C
ATOM   3073  HD1 LYS A 777      79.800  43.280  40.550  1.00  0.00           H
ATOM   3074  HD2 LYS A 777      81.390  42.470  40.900  1.00  0.00           H
ATOM   3075  CE  LYS A 777      80.980  44.440  41.860  1.00  0.00           C
ATOM   3076  HE1 LYS A 777      81.410  44.390  42.880  1.00  0.00           H
ATOM   3077  HE2 LYS A 777      80.090  45.110  41.980  1.00  0.00           H
ATOM   3078  NZ  LYS A 777      81.940  45.020  40.900  1.00  0.00           N
ATOM   3079  HZ1 LYS A 777      82.880  44.610  41.080  1.00  0.00           H
ATOM   3080  HZ2 LYS A 777      82.130  46.040  40.960  1.00  0.00           H
ATOM   3081  HZ3 LYS A 777      81.630  44.880  39.910  1.00  0.00           H
ATOM   3082  C   LYS A 777      79.400  39.270  40.030  1.00  0.00           C
ATOM   3083  O   LYS A 777      79.000  38.230  40.500  1.00  0.00           O
ATOM   3084  N   ARG A 778      80.120  39.210  38.920  1.00  0.00           N
ATOM   3085  HN  ARG A 778      80.400  40.050  38.440  1.00  0.00           H
ATOM   3086  CA  ARG A 778      80.220  37.950  38.200  1.00  0.00           C
ATOM   3087  HA  ARG A 778      79.220  37.580  38.080  1.00  0.00           H
ATOM   3088  CB  ARG A 778      80.680  38.250  36.800  1.00  0.00           C
ATOM   3089  HB1 ARG A 778      80.700  37.250  36.300  1.00  0.00           H
ATOM   3090  HB2 ARG A 778      81.710  38.680  36.720  1.00  0.00           H
ATOM   3091  CG  ARG A 778      79.780  39.120  35.990  1.00  0.00           C
ATOM   3092  HG1 ARG A 778      79.830  40.200  36.240  1.00  0.00           H
ATOM   3093  HG2 ARG A 778      78.720  38.800  36.060  1.00  0.00           H
ATOM   3094  CD  ARG A 778      80.190  39.180  34.460  1.00  0.00           C
ATOM   3095  HD1 ARG A 778      81.190  39.650  34.320  1.00  0.00           H
ATOM   3096  HD2 ARG A 778      79.480  39.870  33.960  1.00  0.00           H
ATOM   3097  NE  ARG A 778      80.220  37.770  33.810  1.00  0.00           N
ATOM   3098  HE  ARG A 778      80.020  36.920  34.290  1.00  0.00           H
ATOM   3099  CZ  ARG A 778      80.460  37.500  32.600  1.00  0.00           C
ATOM   3100  NH1 ARG A 778      80.540  38.350  31.610  1.00  0.00           N
ATOM   3101 HH11 ARG A 778      80.700  39.300  31.890  1.00  0.00           H
ATOM   3102 HH12 ARG A 778      80.830  37.920  30.750  1.00  0.00           H
ATOM   3103  NH2 ARG A 778      80.610  36.220  32.350  1.00  0.00           N
ATOM   3104 HH21 ARG A 778      80.900  35.610  33.090  1.00  0.00           H
ATOM   3105 HH22 ARG A 778      80.880  35.980  31.410  1.00  0.00           H
ATOM   3106  C   ARG A 778      80.890  36.770  38.880  1.00  0.00           C
ATOM   3107  O   ARG A 778      80.620  35.580  38.710  1.00  0.00           O
ATOM   3108  N   TYR A 779      81.850  37.060  39.780  1.00  0.00           N
ATOM   3109  HN  TYR A 779      81.970  38.040  39.920  1.00  0.00           H
ATOM   3110  CA  TYR A 779      82.730  36.080  40.390  1.00  0.00           C
ATOM   3111  HA  TYR A 779      82.900  35.290  39.660  1.00  0.00           H
ATOM   3112  CB  TYR A 779      84.140  36.730  40.610  1.00  0.00           C
ATOM   3113  HB1 TYR A 779      84.770  36.810  39.700  1.00  0.00           H
ATOM   3114  HB2 TYR A 779      84.830  36.040  41.130  1.00  0.00           H
ATOM   3115  CG  TYR A 779      84.020  38.080  41.360  1.00  0.00           C
ATOM   3116  CD1 TYR A 779      84.110  39.230  40.570  1.00  0.00           C
ATOM   3117  HD1 TYR A 779      84.270  39.080  39.510  1.00  0.00           H
ATOM   3118  CE1 TYR A 779      84.150  40.480  41.120  1.00  0.00           C
ATOM   3119  HE1 TYR A 779      84.280  41.390  40.530  1.00  0.00           H
ATOM   3120  CZ  TYR A 779      83.900  40.660  42.520  1.00  0.00           C
ATOM   3121  OH  TYR A 779      84.040  41.920  43.120  1.00  0.00           O
ATOM   3122  HH  TYR A 779      84.000  42.660  42.520  1.00  0.00           H
ATOM   3123  CD2 TYR A 779      83.710  38.250  42.790  1.00  0.00           C
ATOM   3124  HD2 TYR A 779      83.620  37.400  43.460  1.00  0.00           H
ATOM   3125  CE2 TYR A 779      83.670  39.550  43.320  1.00  0.00           C
ATOM   3126  HE2 TYR A 779      83.600  39.620  44.390  1.00  0.00           H
ATOM   3127  C   TYR A 779      82.180  35.330  41.630  1.00  0.00           C
ATOM   3128  O   TYR A 779      82.880  34.510  42.240  1.00  0.00           O
ATOM   3129  N   PHE A 780      80.850  35.600  41.890  1.00  0.00           N
ATOM   3130  HN  PHE A 780      80.310  36.200  41.320  1.00  0.00           H
ATOM   3131  CA  PHE A 780      80.130  34.710  42.700  1.00  0.00           C
ATOM   3132  HA  PHE A 780      80.850  34.090  43.220  1.00  0.00           H
ATOM   3133  CB  PHE A 780      79.480  35.500  43.900  1.00  0.00           C
ATOM   3134  HB1 PHE A 780      78.940  34.770  44.520  1.00  0.00           H
ATOM   3135  HB2 PHE A 780      78.680  36.210  43.570  1.00  0.00           H
ATOM   3136  CG  PHE A 780      80.550  36.280  44.750  1.00  0.00           C
ATOM   3137  CD1 PHE A 780      80.570  37.710  44.890  1.00  0.00           C
ATOM   3138  HD1 PHE A 780      79.740  38.320  44.570  1.00  0.00           H
ATOM   3139  CE1 PHE A 780      81.530  38.300  45.730  1.00  0.00           C
ATOM   3140  HE1 PHE A 780      81.390  39.350  45.950  1.00  0.00           H
ATOM   3141  CZ  PHE A 780      82.630  37.540  46.200  1.00  0.00           C
ATOM   3142  HZ  PHE A 780      83.370  37.960  46.850  1.00  0.00           H
ATOM   3143  CD2 PHE A 780      81.600  35.560  45.360  1.00  0.00           C
ATOM   3144  HD2 PHE A 780      81.590  34.490  45.190  1.00  0.00           H
ATOM   3145  CE2 PHE A 780      82.670  36.180  45.970  1.00  0.00           C
ATOM   3146  HE2 PHE A 780      83.560  35.660  46.290  1.00  0.00           H
ATOM   3147  C   PHE A 780      79.200  33.900  41.830  1.00  0.00           C
ATOM   3148  O   PHE A 780      78.610  34.410  40.880  1.00  0.00           O
ATOM   3149  N   PRO A 781      78.980  32.560  42.100  1.00  0.00           N
ATOM   3150  CD  PRO A 781      79.810  31.700  42.910  1.00  0.00           C
ATOM   3151  HD1 PRO A 781      79.500  31.840  43.980  1.00  0.00           H
ATOM   3152  HD2 PRO A 781      80.860  32.050  42.810  1.00  0.00           H
ATOM   3153  CA  PRO A 781      78.090  31.800  41.310  1.00  0.00           C
ATOM   3154  HA  PRO A 781      78.640  31.890  40.400  1.00  0.00           H
ATOM   3155  CB  PRO A 781      78.150  30.420  41.830  1.00  0.00           C
ATOM   3156  HB1 PRO A 781      78.040  29.630  41.060  1.00  0.00           H
ATOM   3157  HB2 PRO A 781      77.450  30.190  42.670  1.00  0.00           H
ATOM   3158  CG  PRO A 781      79.630  30.300  42.360  1.00  0.00           C
ATOM   3159  HG1 PRO A 781      79.650  29.470  43.100  1.00  0.00           H
ATOM   3160  HG2 PRO A 781      80.330  30.000  41.560  1.00  0.00           H
ATOM   3161  C   PRO A 781      76.650  32.330  41.040  1.00  0.00           C
ATOM   3162  O   PRO A 781      76.010  32.680  42.100  1.00  0.00           O
ATOM   3163  N   THR A 782      76.130  32.320  39.810  1.00  0.00           N
ATOM   3164  HN  THR A 782      76.730  32.020  39.080  1.00  0.00           H
ATOM   3165  CA  THR A 782      74.780  32.680  39.370  1.00  0.00           C
ATOM   3166  HA  THR A 782      74.790  33.750  39.170  1.00  0.00           H
ATOM   3167  CB  THR A 782      74.410  32.010  38.000  1.00  0.00           C
ATOM   3168  HB  THR A 782      74.400  30.910  38.160  1.00  0.00           H
ATOM   3169  OG1 THR A 782      75.450  32.270  37.040  1.00  0.00           O
ATOM   3170  HG1 THR A 782      76.150  31.680  37.310  1.00  0.00           H
ATOM   3171  CG2 THR A 782      73.030  32.500  37.470  1.00  0.00           C
ATOM   3172 HG21 THR A 782      72.190  32.310  38.170  1.00  0.00           H
ATOM   3173 HG22 THR A 782      72.840  31.930  36.530  1.00  0.00           H
ATOM   3174 HG23 THR A 782      73.260  33.560  37.200  1.00  0.00           H
ATOM   3175  C   THR A 782      73.680  32.440  40.390  1.00  0.00           C
ATOM   3176  O   THR A 782      73.110  33.340  40.960  1.00  0.00           O
ATOM   3177  N   LYS A 783      73.490  31.170  40.800  1.00  0.00           N
ATOM   3178  HN  LYS A 783      74.090  30.410  40.550  1.00  0.00           H
ATOM   3179  CA  LYS A 783      72.470  30.690  41.750  1.00  0.00           C
ATOM   3180  HA  LYS A 783      71.470  30.980  41.480  1.00  0.00           H
ATOM   3181  CB  LYS A 783      72.490  29.140  41.630  1.00  0.00           C
ATOM   3182  HB1 LYS A 783      73.550  28.800  41.650  1.00  0.00           H
ATOM   3183  HB2 LYS A 783      72.140  28.980  40.590  1.00  0.00           H
ATOM   3184  CG  LYS A 783      71.490  28.400  42.500  1.00  0.00           C
ATOM   3185  HG1 LYS A 783      70.430  28.520  42.210  1.00  0.00           H
ATOM   3186  HG2 LYS A 783      71.720  28.700  43.550  1.00  0.00           H
ATOM   3187  CD  LYS A 783      71.750  26.920  42.410  1.00  0.00           C
ATOM   3188  HD1 LYS A 783      72.830  26.670  42.420  1.00  0.00           H
ATOM   3189  HD2 LYS A 783      71.350  26.610  41.420  1.00  0.00           H
ATOM   3190  CE  LYS A 783      71.080  26.140  43.530  1.00  0.00           C
ATOM   3191  HE1 LYS A 783      71.520  26.420  44.510  1.00  0.00           H
ATOM   3192  HE2 LYS A 783      71.250  25.040  43.510  1.00  0.00           H
ATOM   3193  NZ  LYS A 783      69.620  26.370  43.580  1.00  0.00           N
ATOM   3194  HZ1 LYS A 783      69.220  25.570  44.100  1.00  0.00           H
ATOM   3195  HZ2 LYS A 783      69.080  26.450  42.700  1.00  0.00           H
ATOM   3196  HZ3 LYS A 783      69.460  27.160  44.240  1.00  0.00           H
ATOM   3197  C   LYS A 783      72.860  31.030  43.210  1.00  0.00           C
ATOM   3198  O   LYS A 783      71.900  31.160  44.020  1.00  0.00           O
ATOM   3199  N   VAL A 784      74.140  31.250  43.560  1.00  0.00           N
ATOM   3200  HN  VAL A 784      74.920  31.160  42.950  1.00  0.00           H
ATOM   3201  CA  VAL A 784      74.490  31.590  44.950  1.00  0.00           C
ATOM   3202  HA  VAL A 784      73.890  30.990  45.630  1.00  0.00           H
ATOM   3203  CB  VAL A 784      75.910  31.150  45.200  1.00  0.00           C
ATOM   3204  HB  VAL A 784      76.500  31.700  44.420  1.00  0.00           H
ATOM   3205  CG1 VAL A 784      76.510  31.540  46.570  1.00  0.00           C
ATOM   3206 HG11 VAL A 784      76.210  32.530  46.970  1.00  0.00           H
ATOM   3207 HG12 VAL A 784      77.620  31.450  46.510  1.00  0.00           H
ATOM   3208 HG13 VAL A 784      76.090  30.860  47.350  1.00  0.00           H
ATOM   3209  CG2 VAL A 784      76.010  29.550  44.960  1.00  0.00           C
ATOM   3210 HG21 VAL A 784      75.490  28.940  45.710  1.00  0.00           H
ATOM   3211 HG22 VAL A 784      77.060  29.200  45.010  1.00  0.00           H
ATOM   3212 HG23 VAL A 784      75.590  29.290  43.960  1.00  0.00           H
ATOM   3213  C   VAL A 784      74.360  33.100  45.220  1.00  0.00           C
ATOM   3214  O   VAL A 784      73.840  33.470  46.290  1.00  0.00           O
ATOM   3215  N   ARG A 785      74.720  33.990  44.280  1.00  0.00           N
ATOM   3216  HN  ARG A 785      75.140  33.660  43.440  1.00  0.00           H
ATOM   3217  CA  ARG A 785      74.750  35.450  44.490  1.00  0.00           C
ATOM   3218  HA  ARG A 785      75.290  35.570  45.430  1.00  0.00           H
ATOM   3219  CB  ARG A 785      75.600  36.140  43.420  1.00  0.00           C
ATOM   3220  HB1 ARG A 785      76.610  35.720  43.250  1.00  0.00           H
ATOM   3221  HB2 ARG A 785      75.590  37.200  43.760  1.00  0.00           H
ATOM   3222  CG  ARG A 785      75.000  36.070  41.970  1.00  0.00           C
ATOM   3223  HG1 ARG A 785      73.990  36.530  41.990  1.00  0.00           H
ATOM   3224  HG2 ARG A 785      74.760  35.020  41.710  1.00  0.00           H
ATOM   3225  CD  ARG A 785      75.980  36.770  41.010  1.00  0.00           C
ATOM   3226  HD1 ARG A 785      77.050  36.510  41.200  1.00  0.00           H
ATOM   3227  HD2 ARG A 785      76.000  37.860  41.220  1.00  0.00           H
ATOM   3228  NE  ARG A 785      75.430  36.450  39.740  1.00  0.00           N
ATOM   3229  HE  ARG A 785      74.450  36.510  39.560  1.00  0.00           H
ATOM   3230  CZ  ARG A 785      76.200  36.150  38.690  1.00  0.00           C
ATOM   3231  NH1 ARG A 785      77.340  35.570  38.760  1.00  0.00           N
ATOM   3232 HH11 ARG A 785      77.810  35.260  39.580  1.00  0.00           H
ATOM   3233 HH12 ARG A 785      77.750  35.530  37.850  1.00  0.00           H
ATOM   3234  NH2 ARG A 785      75.630  36.320  37.480  1.00  0.00           N
ATOM   3235 HH21 ARG A 785      76.140  36.010  36.690  1.00  0.00           H
ATOM   3236 HH22 ARG A 785      74.850  36.930  37.350  1.00  0.00           H
ATOM   3237  C   ARG A 785      73.280  35.960  44.420  1.00  0.00           C
ATOM   3238  O   ARG A 785      72.800  36.910  45.130  1.00  0.00           O
ATOM   3239  N   SER A 786      72.490  35.220  43.620  1.00  0.00           N
ATOM   3240  HN  SER A 786      72.890  34.550  43.000  1.00  0.00           H
ATOM   3241  CA  SER A 786      71.100  35.410  43.490  1.00  0.00           C
ATOM   3242  HA  SER A 786      70.840  36.440  43.250  1.00  0.00           H
ATOM   3243  CB  SER A 786      70.760  34.640  42.210  1.00  0.00           C
ATOM   3244  HB1 SER A 786      71.010  33.570  42.300  1.00  0.00           H
ATOM   3245  HB2 SER A 786      71.320  35.060  41.350  1.00  0.00           H
ATOM   3246  OG  SER A 786      69.420  34.890  41.930  1.00  0.00           O
ATOM   3247  HG1 SER A 786      69.220  34.520  41.080  1.00  0.00           H
ATOM   3248  C   SER A 786      70.270  34.940  44.670  1.00  0.00           C
ATOM   3249  O   SER A 786      69.300  35.520  45.060  1.00  0.00           O
ATOM   3250  N   THR A 787      70.680  33.850  45.370  1.00  0.00           N
ATOM   3251  HN  THR A 787      71.360  33.230  44.990  1.00  0.00           H
ATOM   3252  CA  THR A 787      70.050  33.360  46.570  1.00  0.00           C
ATOM   3253  HA  THR A 787      69.000  33.260  46.340  1.00  0.00           H
ATOM   3254  CB  THR A 787      70.550  32.030  47.070  1.00  0.00           C
ATOM   3255  HB  THR A 787      71.620  32.170  47.330  1.00  0.00           H
ATOM   3256  OG1 THR A 787      70.420  31.020  46.100  1.00  0.00           O
ATOM   3257  HG1 THR A 787      71.150  31.130  45.490  1.00  0.00           H
ATOM   3258  CG2 THR A 787      69.860  31.550  48.390  1.00  0.00           C
ATOM   3259 HG21 THR A 787      70.160  32.170  49.260  1.00  0.00           H
ATOM   3260 HG22 THR A 787      70.170  30.490  48.530  1.00  0.00           H
ATOM   3261 HG23 THR A 787      68.750  31.610  48.320  1.00  0.00           H
ATOM   3262  C   THR A 787      70.150  34.450  47.660  1.00  0.00           C
ATOM   3263  O   THR A 787      69.250  34.710  48.460  1.00  0.00           O
ATOM   3264  N   ILE A 788      71.350  35.060  47.830  1.00  0.00           N
ATOM   3265  HN  ILE A 788      72.080  34.750  47.220  1.00  0.00           H
ATOM   3266  CA  ILE A 788      71.700  36.110  48.790  1.00  0.00           C
ATOM   3267  HA  ILE A 788      71.410  35.830  49.780  1.00  0.00           H
ATOM   3268  CB  ILE A 788      73.170  36.390  48.790  1.00  0.00           C
ATOM   3269  HB  ILE A 788      73.600  36.260  47.760  1.00  0.00           H
ATOM   3270  CG2 ILE A 788      73.520  37.810  49.160  1.00  0.00           C
ATOM   3271 HG21 ILE A 788      73.120  38.080  50.160  1.00  0.00           H
ATOM   3272 HG22 ILE A 788      73.250  38.540  48.370  1.00  0.00           H
ATOM   3273 HG23 ILE A 788      74.630  37.940  49.240  1.00  0.00           H
ATOM   3274  CG1 ILE A 788      73.820  35.310  49.660  1.00  0.00           C
ATOM   3275 HG11 ILE A 788      73.280  34.390  49.380  1.00  0.00           H
ATOM   3276 HG12 ILE A 788      73.570  35.500  50.730  1.00  0.00           H
ATOM   3277  CD  ILE A 788      75.370  35.210  49.480  1.00  0.00           C
ATOM   3278  HD1 ILE A 788      75.810  36.230  49.430  1.00  0.00           H
ATOM   3279  HD2 ILE A 788      75.560  34.660  48.540  1.00  0.00           H
ATOM   3280  HD3 ILE A 788      75.740  34.590  50.330  1.00  0.00           H
ATOM   3281  C   ILE A 788      70.900  37.350  48.520  1.00  0.00           C
ATOM   3282  O   ILE A 788      70.330  37.970  49.350  1.00  0.00           O
ATOM   3283  N   SER A 789      70.800  37.830  47.270  1.00  0.00           N
ATOM   3284  HN  SER A 789      71.240  37.370  46.500  1.00  0.00           H
ATOM   3285  CA  SER A 789      70.040  39.060  46.940  1.00  0.00           C
ATOM   3286  HA  SER A 789      70.270  39.880  47.600  1.00  0.00           H
ATOM   3287  CB  SER A 789      70.260  39.650  45.530  1.00  0.00           C
ATOM   3288  HB1 SER A 789      69.630  40.530  45.300  1.00  0.00           H
ATOM   3289  HB2 SER A 789      69.900  38.930  44.780  1.00  0.00           H
ATOM   3290  OG  SER A 789      71.610  40.040  45.320  1.00  0.00           O
ATOM   3291  HG1 SER A 789      71.890  40.570  46.070  1.00  0.00           H
ATOM   3292  C   SER A 789      68.550  38.980  47.220  1.00  0.00           C
ATOM   3293  O   SER A 789      68.020  39.840  47.860  1.00  0.00           O
ATOM   3294  N   ASP A 790      67.970  37.820  46.900  1.00  0.00           N
ATOM   3295  HN  ASP A 790      68.540  37.080  46.530  1.00  0.00           H
ATOM   3296  CA  ASP A 790      66.590  37.590  47.270  1.00  0.00           C
ATOM   3297  HA  ASP A 790      65.990  38.420  46.970  1.00  0.00           H
ATOM   3298  CB  ASP A 790      66.140  36.230  46.630  1.00  0.00           C
ATOM   3299  HB1 ASP A 790      65.180  35.980  47.120  1.00  0.00           H
ATOM   3300  HB2 ASP A 790      66.940  35.480  46.720  1.00  0.00           H
ATOM   3301  CG  ASP A 790      65.740  36.410  45.170  1.00  0.00           C
ATOM   3302  OD1 ASP A 790      65.550  35.450  44.420  1.00  0.00           O
ATOM   3303  OD2 ASP A 790      65.510  37.630  44.770  1.00  0.00           O
ATOM   3304  C   ASP A 790      66.260  37.580  48.770  1.00  0.00           C
ATOM   3305  O   ASP A 790      65.370  38.350  49.200  1.00  0.00           O
ATOM   3306  N   PHE A 791      67.090  36.890  49.580  1.00  0.00           N
ATOM   3307  HN  PHE A 791      67.850  36.360  49.220  1.00  0.00           H
ATOM   3308  CA  PHE A 791      66.940  36.830  50.990  1.00  0.00           C
ATOM   3309  HA  PHE A 791      65.900  36.960  51.250  1.00  0.00           H
ATOM   3310  CB  PHE A 791      67.130  35.370  51.420  1.00  0.00           C
ATOM   3311  HB1 PHE A 791      66.880  35.320  52.500  1.00  0.00           H
ATOM   3312  HB2 PHE A 791      68.110  34.880  51.290  1.00  0.00           H
ATOM   3313  CG  PHE A 791      66.110  34.400  50.670  1.00  0.00           C
ATOM   3314  CD1 PHE A 791      64.690  34.520  51.010  1.00  0.00           C
ATOM   3315  HD1 PHE A 791      64.470  35.330  51.690  1.00  0.00           H
ATOM   3316  CE1 PHE A 791      63.710  33.730  50.310  1.00  0.00           C
ATOM   3317  HE1 PHE A 791      62.670  33.880  50.530  1.00  0.00           H
ATOM   3318  CZ  PHE A 791      64.160  32.780  49.420  1.00  0.00           C
ATOM   3319  HZ  PHE A 791      63.410  32.230  48.880  1.00  0.00           H
ATOM   3320  CD2 PHE A 791      66.530  33.440  49.760  1.00  0.00           C
ATOM   3321  HD2 PHE A 791      67.550  33.390  49.410  1.00  0.00           H
ATOM   3322  CE2 PHE A 791      65.550  32.650  49.110  1.00  0.00           C
ATOM   3323  HE2 PHE A 791      66.010  31.960  48.420  1.00  0.00           H
ATOM   3324  C   PHE A 791      67.800  37.820  51.730  1.00  0.00           C
ATOM   3325  O   PHE A 791      68.160  37.640  52.860  1.00  0.00           O
ATOM   3326  N   ALA A 792      68.120  38.990  51.170  1.00  0.00           N
ATOM   3327  HN  ALA A 792      67.750  39.070  50.240  1.00  0.00           H
ATOM   3328  CA  ALA A 792      69.000  40.050  51.660  1.00  0.00           C
ATOM   3329  HA  ALA A 792      69.930  39.670  52.050  1.00  0.00           H
ATOM   3330  CB  ALA A 792      69.010  41.170  50.600  1.00  0.00           C
ATOM   3331  HB1 ALA A 792      69.410  40.890  49.600  1.00  0.00           H
ATOM   3332  HB2 ALA A 792      69.580  42.070  50.890  1.00  0.00           H
ATOM   3333  HB3 ALA A 792      67.960  41.350  50.290  1.00  0.00           H
ATOM   3334  C   ALA A 792      68.440  40.560  53.030  1.00  0.00           C
ATOM   3335  O   ALA A 792      69.210  40.830  53.960  1.00  0.00           O
ATOM   3336  N   VAL A 793      67.120  40.770  53.200  1.00  0.00           N
ATOM   3337  HN  VAL A 793      66.380  40.820  52.530  1.00  0.00           H
ATOM   3338  CA  VAL A 793      66.530  41.180  54.430  1.00  0.00           C
ATOM   3339  HA  VAL A 793      67.090  42.020  54.810  1.00  0.00           H
ATOM   3340  CB  VAL A 793      65.060  41.630  54.360  1.00  0.00           C
ATOM   3341  HB  VAL A 793      64.410  40.790  54.030  1.00  0.00           H
ATOM   3342  CG1 VAL A 793      64.440  42.000  55.750  1.00  0.00           C
ATOM   3343 HG11 VAL A 793      64.550  41.250  56.570  1.00  0.00           H
ATOM   3344 HG12 VAL A 793      63.370  42.290  55.730  1.00  0.00           H
ATOM   3345 HG13 VAL A 793      65.050  42.860  56.080  1.00  0.00           H
ATOM   3346  CG2 VAL A 793      65.040  42.900  53.500  1.00  0.00           C
ATOM   3347 HG21 VAL A 793      65.640  42.710  52.570  1.00  0.00           H
ATOM   3348 HG22 VAL A 793      65.500  43.780  54.000  1.00  0.00           H
ATOM   3349 HG23 VAL A 793      63.980  43.130  53.270  1.00  0.00           H
ATOM   3350  C   VAL A 793      66.720  40.210  55.560  1.00  0.00           C
ATOM   3351  O   VAL A 793      67.210  40.600  56.650  1.00  0.00           O
ATOM   3352  N   PHE A 794      66.490  38.930  55.250  1.00  0.00           N
ATOM   3353  HN  PHE A 794      66.020  38.680  54.410  1.00  0.00           H
ATOM   3354  CA  PHE A 794      66.620  37.870  56.200  1.00  0.00           C
ATOM   3355  HA  PHE A 794      66.050  38.170  57.070  1.00  0.00           H
ATOM   3356  CB  PHE A 794      66.030  36.500  55.740  1.00  0.00           C
ATOM   3357  HB1 PHE A 794      66.320  36.260  54.690  1.00  0.00           H
ATOM   3358  HB2 PHE A 794      64.920  36.540  55.770  1.00  0.00           H
ATOM   3359  CG  PHE A 794      66.290  35.230  56.530  1.00  0.00           C
ATOM   3360  CD1 PHE A 794      66.320  35.340  57.970  1.00  0.00           C
ATOM   3361  HD1 PHE A 794      66.280  36.330  58.430  1.00  0.00           H
ATOM   3362  CE1 PHE A 794      66.390  34.200  58.740  1.00  0.00           C
ATOM   3363  HE1 PHE A 794      66.500  34.380  59.800  1.00  0.00           H
ATOM   3364  CZ  PHE A 794      66.570  32.930  58.140  1.00  0.00           C
ATOM   3365  HZ  PHE A 794      66.660  32.070  58.810  1.00  0.00           H
ATOM   3366  CD2 PHE A 794      66.610  33.960  55.910  1.00  0.00           C
ATOM   3367  HD2 PHE A 794      66.600  33.800  54.840  1.00  0.00           H
ATOM   3368  CE2 PHE A 794      66.630  32.780  56.740  1.00  0.00           C
ATOM   3369  HE2 PHE A 794      66.880  31.840  56.270  1.00  0.00           H
ATOM   3370  C   PHE A 794      68.120  37.690  56.690  1.00  0.00           C
ATOM   3371  O   PHE A 794      68.400  37.720  57.850  1.00  0.00           O
ATOM   3372  N   LEU A 795      69.090  37.800  55.760  1.00  0.00           N
ATOM   3373  HN  LEU A 795      68.810  38.000  54.830  1.00  0.00           H
ATOM   3374  CA  LEU A 795      70.490  37.830  56.050  1.00  0.00           C
ATOM   3375  HA  LEU A 795      70.680  36.990  56.710  1.00  0.00           H
ATOM   3376  CB  LEU A 795      71.300  37.530  54.690  1.00  0.00           C
ATOM   3377  HB1 LEU A 795      71.030  38.370  54.020  1.00  0.00           H
ATOM   3378  HB2 LEU A 795      71.040  36.490  54.380  1.00  0.00           H
ATOM   3379  CG  LEU A 795      72.850  37.570  54.660  1.00  0.00           C
ATOM   3380  HG  LEU A 795      73.100  38.610  54.960  1.00  0.00           H
ATOM   3381  CD1 LEU A 795      73.410  36.450  55.600  1.00  0.00           C
ATOM   3382 HD11 LEU A 795      73.090  35.440  55.260  1.00  0.00           H
ATOM   3383 HD12 LEU A 795      73.040  36.530  56.640  1.00  0.00           H
ATOM   3384 HD13 LEU A 795      74.520  36.530  55.580  1.00  0.00           H
ATOM   3385  CD2 LEU A 795      73.290  37.260  53.230  1.00  0.00           C
ATOM   3386 HD21 LEU A 795      72.890  37.980  52.480  1.00  0.00           H
ATOM   3387 HD22 LEU A 795      72.850  36.280  52.940  1.00  0.00           H
ATOM   3388 HD23 LEU A 795      74.390  37.210  53.150  1.00  0.00           H
ATOM   3389  C   LEU A 795      70.980  38.990  56.880  1.00  0.00           C
ATOM   3390  O   LEU A 795      71.840  38.850  57.710  1.00  0.00           O
ATOM   3391  N   THR A 796      70.390  40.190  56.560  1.00  0.00           N
ATOM   3392  HN  THR A 796      69.860  40.340  55.730  1.00  0.00           H
ATOM   3393  CA  THR A 796      70.640  41.440  57.300  1.00  0.00           C
ATOM   3394  HA  THR A 796      71.700  41.560  57.430  1.00  0.00           H
ATOM   3395  CB  THR A 796      70.130  42.700  56.580  1.00  0.00           C
ATOM   3396  HB  THR A 796      69.070  42.620  56.220  1.00  0.00           H
ATOM   3397  OG1 THR A 796      71.010  42.880  55.480  1.00  0.00           O
ATOM   3398  HG1 THR A 796      70.930  42.080  54.970  1.00  0.00           H
ATOM   3399  CG2 THR A 796      70.300  44.030  57.410  1.00  0.00           C
ATOM   3400 HG21 THR A 796      69.770  44.050  58.380  1.00  0.00           H
ATOM   3401 HG22 THR A 796      69.810  44.720  56.680  1.00  0.00           H
ATOM   3402 HG23 THR A 796      71.360  44.310  57.580  1.00  0.00           H
ATOM   3403  C   THR A 796      70.180  41.260  58.710  1.00  0.00           C
ATOM   3404  O   THR A 796      70.890  41.570  59.660  1.00  0.00           O
ATOM   3405  N   ILE A 797      68.990  40.720  58.960  1.00  0.00           N
ATOM   3406  HN  ILE A 797      68.500  40.320  58.210  1.00  0.00           H
ATOM   3407  CA  ILE A 797      68.440  40.670  60.350  1.00  0.00           C
ATOM   3408  HA  ILE A 797      68.650  41.620  60.810  1.00  0.00           H
ATOM   3409  CB  ILE A 797      66.910  40.390  60.400  1.00  0.00           C
ATOM   3410  HB  ILE A 797      66.740  39.430  59.850  1.00  0.00           H
ATOM   3411  CG2 ILE A 797      66.550  40.200  61.870  1.00  0.00           C
ATOM   3412 HG21 ILE A 797      67.010  39.370  62.430  1.00  0.00           H
ATOM   3413 HG22 ILE A 797      65.450  40.110  61.950  1.00  0.00           H
ATOM   3414 HG23 ILE A 797      66.820  41.180  62.320  1.00  0.00           H
ATOM   3415  CG1 ILE A 797      66.090  41.560  59.770  1.00  0.00           C
ATOM   3416 HG11 ILE A 797      66.510  41.580  58.740  1.00  0.00           H
ATOM   3417 HG12 ILE A 797      66.460  42.490  60.260  1.00  0.00           H
ATOM   3418  CD  ILE A 797      64.530  41.400  59.910  1.00  0.00           C
ATOM   3419  HD1 ILE A 797      64.100  41.430  60.940  1.00  0.00           H
ATOM   3420  HD2 ILE A 797      64.130  40.540  59.350  1.00  0.00           H
ATOM   3421  HD3 ILE A 797      64.170  42.300  59.350  1.00  0.00           H
ATOM   3422  C   ILE A 797      69.230  39.670  61.170  1.00  0.00           C
ATOM   3423  O   ILE A 797      69.540  39.860  62.340  1.00  0.00           O
ATOM   3424  N   VAL A 798      69.670  38.530  60.510  1.00  0.00           N
ATOM   3425  HN  VAL A 798      69.200  38.350  59.640  1.00  0.00           H
ATOM   3426  CA  VAL A 798      70.590  37.610  61.070  1.00  0.00           C
ATOM   3427  HA  VAL A 798      70.180  37.280  62.000  1.00  0.00           H
ATOM   3428  CB  VAL A 798      70.760  36.380  60.240  1.00  0.00           C
ATOM   3429  HB  VAL A 798      71.070  36.550  59.190  1.00  0.00           H
ATOM   3430  CG1 VAL A 798      71.810  35.510  60.890  1.00  0.00           C
ATOM   3431 HG11 VAL A 798      71.590  35.240  61.950  1.00  0.00           H
ATOM   3432 HG12 VAL A 798      72.880  35.800  60.800  1.00  0.00           H
ATOM   3433 HG13 VAL A 798      71.730  34.590  60.290  1.00  0.00           H
ATOM   3434  CG2 VAL A 798      69.410  35.660  60.200  1.00  0.00           C
ATOM   3435 HG21 VAL A 798      68.600  36.250  59.730  1.00  0.00           H
ATOM   3436 HG22 VAL A 798      68.980  35.510  61.220  1.00  0.00           H
ATOM   3437 HG23 VAL A 798      69.470  34.670  59.720  1.00  0.00           H
ATOM   3438  C   VAL A 798      71.910  38.230  61.450  1.00  0.00           C
ATOM   3439  O   VAL A 798      72.320  38.070  62.580  1.00  0.00           O
ATOM   3440  N   ILE A 799      72.540  38.990  60.610  1.00  0.00           N
ATOM   3441  HN  ILE A 799      72.130  39.030  59.710  1.00  0.00           H
ATOM   3442  CA  ILE A 799      73.820  39.720  60.850  1.00  0.00           C
ATOM   3443  HA  ILE A 799      74.470  38.960  61.270  1.00  0.00           H
ATOM   3444  CB  ILE A 799      74.460  40.210  59.530  1.00  0.00           C
ATOM   3445  HB  ILE A 799      73.650  40.690  58.950  1.00  0.00           H
ATOM   3446  CG2 ILE A 799      75.510  41.370  59.610  1.00  0.00           C
ATOM   3447 HG21 ILE A 799      75.660  41.890  58.640  1.00  0.00           H
ATOM   3448 HG22 ILE A 799      76.500  40.970  59.910  1.00  0.00           H
ATOM   3449 HG23 ILE A 799      75.280  42.080  60.420  1.00  0.00           H
ATOM   3450  CG1 ILE A 799      74.960  39.030  58.670  1.00  0.00           C
ATOM   3451 HG11 ILE A 799      74.180  38.240  58.600  1.00  0.00           H
ATOM   3452 HG12 ILE A 799      75.910  38.720  59.170  1.00  0.00           H
ATOM   3453  CD  ILE A 799      75.180  39.470  57.260  1.00  0.00           C
ATOM   3454  HD1 ILE A 799      74.480  40.290  56.980  1.00  0.00           H
ATOM   3455  HD2 ILE A 799      75.060  38.560  56.630  1.00  0.00           H
ATOM   3456  HD3 ILE A 799      76.220  39.830  57.080  1.00  0.00           H
ATOM   3457  C   ILE A 799      73.720  40.800  61.990  1.00  0.00           C
ATOM   3458  O   ILE A 799      74.540  40.890  62.890  1.00  0.00           O
ATOM   3459  N   MET A 800      72.600  41.570  62.020  1.00  0.00           N
ATOM   3460  HN  MET A 800      72.010  41.430  61.220  1.00  0.00           H
ATOM   3461  CA  MET A 800      72.440  42.560  63.040  1.00  0.00           C
ATOM   3462  HA  MET A 800      73.320  43.130  63.260  1.00  0.00           H
ATOM   3463  CB  MET A 800      71.540  43.720  62.660  1.00  0.00           C
ATOM   3464  HB1 MET A 800      71.640  44.410  63.530  1.00  0.00           H
ATOM   3465  HB2 MET A 800      70.500  43.320  62.650  1.00  0.00           H
ATOM   3466  CG  MET A 800      71.820  44.450  61.340  1.00  0.00           C
ATOM   3467  HG1 MET A 800      70.880  44.950  61.050  1.00  0.00           H
ATOM   3468  HG2 MET A 800      72.040  43.670  60.580  1.00  0.00           H
ATOM   3469  SD  MET A 800      73.020  45.720  61.360  1.00  0.00           S
ATOM   3470  CE  MET A 800      74.540  44.740  61.320  1.00  0.00           C
ATOM   3471  HE1 MET A 800      74.290  43.880  60.660  1.00  0.00           H
ATOM   3472  HE2 MET A 800      74.910  44.390  62.310  1.00  0.00           H
ATOM   3473  HE3 MET A 800      75.360  45.250  60.780  1.00  0.00           H
ATOM   3474  C   MET A 800      72.100  41.960  64.360  1.00  0.00           C
ATOM   3475  O   MET A 800      72.420  42.540  65.370  1.00  0.00           O
ATOM   3476  N   VAL A 801      71.480  40.770  64.450  1.00  0.00           N
ATOM   3477  HN  VAL A 801      71.220  40.280  63.630  1.00  0.00           H
ATOM   3478  CA  VAL A 801      71.340  40.060  65.690  1.00  0.00           C
ATOM   3479  HA  VAL A 801      70.940  40.680  66.490  1.00  0.00           H
ATOM   3480  CB  VAL A 801      70.260  38.950  65.510  1.00  0.00           C
ATOM   3481  HB  VAL A 801      70.550  38.320  64.640  1.00  0.00           H
ATOM   3482  CG1 VAL A 801      70.290  37.950  66.710  1.00  0.00           C
ATOM   3483 HG11 VAL A 801      71.200  37.300  66.740  1.00  0.00           H
ATOM   3484 HG12 VAL A 801      69.420  37.270  66.780  1.00  0.00           H
ATOM   3485 HG13 VAL A 801      70.450  38.540  67.650  1.00  0.00           H
ATOM   3486  CG2 VAL A 801      68.850  39.530  65.300  1.00  0.00           C
ATOM   3487 HG21 VAL A 801      68.480  39.780  66.310  1.00  0.00           H
ATOM   3488 HG22 VAL A 801      68.170  38.720  64.920  1.00  0.00           H
ATOM   3489 HG23 VAL A 801      68.940  40.480  64.730  1.00  0.00           H
ATOM   3490  C   VAL A 801      72.630  39.420  66.210  1.00  0.00           C
ATOM   3491  O   VAL A 801      72.880  39.490  67.400  1.00  0.00           O
ATOM   3492  N   THR A 802      73.410  38.820  65.300  1.00  0.00           N
ATOM   3493  HN  THR A 802      73.090  38.840  64.350  1.00  0.00           H
ATOM   3494  CA  THR A 802      74.740  38.250  65.550  1.00  0.00           C
ATOM   3495  HA  THR A 802      74.600  37.430  66.240  1.00  0.00           H
ATOM   3496  CB  THR A 802      75.400  37.590  64.320  1.00  0.00           C
ATOM   3497  HB  THR A 802      75.810  38.340  63.620  1.00  0.00           H
ATOM   3498  OG1 THR A 802      74.430  36.740  63.650  1.00  0.00           O
ATOM   3499  HG1 THR A 802      73.740  37.330  63.320  1.00  0.00           H
ATOM   3500  CG2 THR A 802      76.540  36.640  64.740  1.00  0.00           C
ATOM   3501 HG21 THR A 802      77.350  37.310  65.080  1.00  0.00           H
ATOM   3502 HG22 THR A 802      76.980  36.000  63.950  1.00  0.00           H
ATOM   3503 HG23 THR A 802      76.250  35.910  65.520  1.00  0.00           H
ATOM   3504  C   THR A 802      75.700  39.280  66.140  1.00  0.00           C
ATOM   3505  O   THR A 802      76.370  39.030  67.140  1.00  0.00           O
ATOM   3506  N   ILE A 803      75.850  40.470  65.510  1.00  0.00           N
ATOM   3507  HN  ILE A 803      75.420  40.590  64.620  1.00  0.00           H
ATOM   3508  CA  ILE A 803      76.840  41.470  66.000  1.00  0.00           C
ATOM   3509  HA  ILE A 803      77.740  40.880  66.120  1.00  0.00           H
ATOM   3510  CB  ILE A 803      77.160  42.620  65.000  1.00  0.00           C
ATOM   3511  HB  ILE A 803      77.450  42.000  64.130  1.00  0.00           H
ATOM   3512  CG2 ILE A 803      75.990  43.560  64.630  1.00  0.00           C
ATOM   3513 HG21 ILE A 803      76.390  44.190  63.810  1.00  0.00           H
ATOM   3514 HG22 ILE A 803      75.730  44.230  65.480  1.00  0.00           H
ATOM   3515 HG23 ILE A 803      75.130  42.920  64.330  1.00  0.00           H
ATOM   3516  CG1 ILE A 803      78.330  43.500  65.540  1.00  0.00           C
ATOM   3517 HG11 ILE A 803      78.010  44.290  66.250  1.00  0.00           H
ATOM   3518 HG12 ILE A 803      78.590  44.080  64.630  1.00  0.00           H
ATOM   3519  CD  ILE A 803      79.620  42.880  66.090  1.00  0.00           C
ATOM   3520  HD1 ILE A 803      80.240  43.650  66.600  1.00  0.00           H
ATOM   3521  HD2 ILE A 803      80.220  42.540  65.220  1.00  0.00           H
ATOM   3522  HD3 ILE A 803      79.430  42.020  66.770  1.00  0.00           H
ATOM   3523  C   ILE A 803      76.480  41.990  67.380  1.00  0.00           C
ATOM   3524  O   ILE A 803      77.320  41.970  68.260  1.00  0.00           O
ATOM   3525  N   ASP A 804      75.140  42.290  67.590  1.00  0.00           N
ATOM   3526  HN  ASP A 804      74.560  42.380  66.790  1.00  0.00           H
ATOM   3527  CA  ASP A 804      74.480  42.690  68.830  1.00  0.00           C
ATOM   3528  HA  ASP A 804      74.850  43.630  69.250  1.00  0.00           H
ATOM   3529  CB  ASP A 804      72.990  43.030  68.500  1.00  0.00           C
ATOM   3530  HB1 ASP A 804      72.490  42.130  68.100  1.00  0.00           H
ATOM   3531  HB2 ASP A 804      72.900  43.840  67.750  1.00  0.00           H
ATOM   3532  CG  ASP A 804      72.150  43.410  69.780  1.00  0.00           C
ATOM   3533  OD1 ASP A 804      72.020  42.570  70.670  1.00  0.00           O
ATOM   3534  OD2 ASP A 804      71.590  44.570  69.860  1.00  0.00           O
ATOM   3535  C   ASP A 804      74.740  41.710  69.920  1.00  0.00           C
ATOM   3536  O   ASP A 804      75.150  42.130  70.990  1.00  0.00           O
ATOM   3537  N   TYR A 805      74.580  40.390  69.680  1.00  0.00           N
ATOM   3538  HN  TYR A 805      74.050  40.130  68.870  1.00  0.00           H
ATOM   3539  CA  TYR A 805      74.840  39.380  70.680  1.00  0.00           C
ATOM   3540  HA  TYR A 805      74.380  39.610  71.630  1.00  0.00           H
ATOM   3541  CB  TYR A 805      74.350  37.980  70.240  1.00  0.00           C
ATOM   3542  HB1 TYR A 805      74.980  37.520  69.460  1.00  0.00           H
ATOM   3543  HB2 TYR A 805      73.320  38.000  69.820  1.00  0.00           H
ATOM   3544  CG  TYR A 805      74.070  37.010  71.430  1.00  0.00           C
ATOM   3545  CD1 TYR A 805      73.250  37.530  72.550  1.00  0.00           C
ATOM   3546  HD1 TYR A 805      72.750  38.480  72.410  1.00  0.00           H
ATOM   3547  CE1 TYR A 805      72.930  36.770  73.710  1.00  0.00           C
ATOM   3548  HE1 TYR A 805      72.390  37.260  74.510  1.00  0.00           H
ATOM   3549  CZ  TYR A 805      73.460  35.400  73.760  1.00  0.00           C
ATOM   3550  OH  TYR A 805      73.300  34.660  74.970  1.00  0.00           O
ATOM   3551  HH  TYR A 805      72.630  35.110  75.490  1.00  0.00           H
ATOM   3552  CD2 TYR A 805      74.580  35.670  71.590  1.00  0.00           C
ATOM   3553  HD2 TYR A 805      75.190  35.350  70.760  1.00  0.00           H
ATOM   3554  CE2 TYR A 805      74.270  34.890  72.690  1.00  0.00           C
ATOM   3555  HE2 TYR A 805      74.690  33.900  72.790  1.00  0.00           H
ATOM   3556  C   TYR A 805      76.350  39.410  71.070  1.00  0.00           C
ATOM   3557  O   TYR A 805      76.730  39.210  72.220  1.00  0.00           O
ATOM   3558  N   LEU A 806      77.250  39.570  70.020  1.00  0.00           N
ATOM   3559  HN  LEU A 806      76.930  39.970  69.170  1.00  0.00           H
ATOM   3560  CA  LEU A 806      78.700  39.490  69.990  1.00  0.00           C
ATOM   3561  HA  LEU A 806      78.870  38.650  70.660  1.00  0.00           H
ATOM   3562  CB  LEU A 806      79.180  39.110  68.570  1.00  0.00           C
ATOM   3563  HB1 LEU A 806      78.890  39.870  67.810  1.00  0.00           H
ATOM   3564  HB2 LEU A 806      78.670  38.150  68.340  1.00  0.00           H
ATOM   3565  CG  LEU A 806      80.740  38.900  68.270  1.00  0.00           C
ATOM   3566  HG  LEU A 806      81.220  39.890  68.190  1.00  0.00           H
ATOM   3567  CD1 LEU A 806      81.470  38.100  69.420  1.00  0.00           C
ATOM   3568 HD11 LEU A 806      82.440  37.710  69.020  1.00  0.00           H
ATOM   3569 HD12 LEU A 806      80.800  37.290  69.780  1.00  0.00           H
ATOM   3570 HD13 LEU A 806      81.680  38.780  70.280  1.00  0.00           H
ATOM   3571  CD2 LEU A 806      81.100  38.410  66.830  1.00  0.00           C
ATOM   3572 HD21 LEU A 806      80.510  39.090  66.190  1.00  0.00           H
ATOM   3573 HD22 LEU A 806      80.670  37.390  66.820  1.00  0.00           H
ATOM   3574 HD23 LEU A 806      82.160  38.510  66.520  1.00  0.00           H
ATOM   3575  C   LEU A 806      79.390  40.670  70.730  1.00  0.00           C
ATOM   3576  O   LEU A 806      80.300  40.540  71.540  1.00  0.00           O
ATOM   3577  N   VAL A 807      78.930  41.910  70.510  1.00  0.00           N
ATOM   3578  HN  VAL A 807      78.180  42.070  69.870  1.00  0.00           H
ATOM   3579  CA  VAL A 807      79.310  43.050  71.360  1.00  0.00           C
ATOM   3580  HA  VAL A 807      80.360  42.920  71.520  1.00  0.00           H
ATOM   3581  CB  VAL A 807      79.050  44.410  70.730  1.00  0.00           C
ATOM   3582  HB  VAL A 807      79.330  45.250  71.420  1.00  0.00           H
ATOM   3583  CG1 VAL A 807      79.970  44.620  69.470  1.00  0.00           C
ATOM   3584 HG11 VAL A 807      79.830  45.690  69.190  1.00  0.00           H
ATOM   3585 HG12 VAL A 807      79.510  44.060  68.620  1.00  0.00           H
ATOM   3586 HG13 VAL A 807      81.020  44.310  69.650  1.00  0.00           H
ATOM   3587  CG2 VAL A 807      77.620  44.830  70.400  1.00  0.00           C
ATOM   3588 HG21 VAL A 807      77.500  45.930  70.310  1.00  0.00           H
ATOM   3589 HG22 VAL A 807      76.880  44.550  71.180  1.00  0.00           H
ATOM   3590 HG23 VAL A 807      77.330  44.380  69.420  1.00  0.00           H
ATOM   3591  C   VAL A 807      78.540  42.990  72.710  1.00  0.00           C
ATOM   3592  O   VAL A 807      79.020  43.390  73.770  1.00  0.00           O
ATOM   3593  N   GLY A 808      77.300  42.360  72.750  1.00  0.00           N
ATOM   3594  HN  GLY A 808      76.690  42.170  71.990  1.00  0.00           H
ATOM   3595  CA  GLY A 808      76.520  42.200  73.980  1.00  0.00           C
ATOM   3596  HA1 GLY A 808      77.270  41.860  74.690  1.00  0.00           H
ATOM   3597  HA2 GLY A 808      75.730  41.490  73.810  1.00  0.00           H
ATOM   3598  C   GLY A 808      75.940  43.470  74.600  1.00  0.00           C
ATOM   3599  O   GLY A 808      75.860  43.650  75.800  1.00  0.00           O
ATOM   3600  N   VAL A 809      75.570  44.380  73.710  1.00  0.00           N
ATOM   3601  HN  VAL A 809      75.650  44.200  72.720  1.00  0.00           H
ATOM   3602  CA  VAL A 809      74.890  45.520  74.090  1.00  0.00           C
ATOM   3603  HA  VAL A 809      75.140  45.800  75.100  1.00  0.00           H
ATOM   3604  CB  VAL A 809      75.320  46.810  73.210  1.00  0.00           C
ATOM   3605  HB  VAL A 809      75.070  46.640  72.140  1.00  0.00           H
ATOM   3606  CG1 VAL A 809      74.520  48.060  73.480  1.00  0.00           C
ATOM   3607 HG11 VAL A 809      74.860  48.890  72.840  1.00  0.00           H
ATOM   3608 HG12 VAL A 809      74.510  48.320  74.570  1.00  0.00           H
ATOM   3609 HG13 VAL A 809      73.470  47.870  73.170  1.00  0.00           H
ATOM   3610  CG2 VAL A 809      76.820  46.970  73.370  1.00  0.00           C
ATOM   3611 HG21 VAL A 809      77.370  47.610  72.640  1.00  0.00           H
ATOM   3612 HG22 VAL A 809      77.240  45.950  73.270  1.00  0.00           H
ATOM   3613 HG23 VAL A 809      77.070  47.290  74.400  1.00  0.00           H
ATOM   3614  C   VAL A 809      73.460  45.180  73.750  1.00  0.00           C
ATOM   3615  O   VAL A 809      73.250  44.720  72.640  1.00  0.00           O
ATOM   3616  N   PRO A 810      72.580  45.340  74.740  1.00  0.00           N
ATOM   3617  CD  PRO A 810      72.860  45.760  76.140  1.00  0.00           C
ATOM   3618  HD1 PRO A 810      73.050  46.850  76.110  1.00  0.00           H
ATOM   3619  HD2 PRO A 810      73.810  45.370  76.590  1.00  0.00           H
ATOM   3620  CA  PRO A 810      71.200  44.970  74.550  1.00  0.00           C
ATOM   3621  HA  PRO A 810      71.130  44.100  73.910  1.00  0.00           H
ATOM   3622  CB  PRO A 810      70.680  44.610  75.950  1.00  0.00           C
ATOM   3623  HB1 PRO A 810      70.780  43.520  76.130  1.00  0.00           H
ATOM   3624  HB2 PRO A 810      69.620  44.910  76.110  1.00  0.00           H
ATOM   3625  CG  PRO A 810      71.580  45.430  76.920  1.00  0.00           C
ATOM   3626  HG1 PRO A 810      71.020  46.360  77.160  1.00  0.00           H
ATOM   3627  HG2 PRO A 810      71.770  44.990  77.920  1.00  0.00           H
ATOM   3628  C   PRO A 810      70.400  46.130  74.010  1.00  0.00           C
ATOM   3629  O   PRO A 810      69.850  46.910  74.800  1.00  0.00           O
ATOM   3630  N   SER A 811      70.290  46.200  72.690  1.00  0.00           N
ATOM   3631  HN  SER A 811      71.020  45.630  72.310  1.00  0.00           H
ATOM   3632  CA  SER A 811      69.320  47.060  72.050  1.00  0.00           C
ATOM   3633  HA  SER A 811      69.320  48.030  72.510  1.00  0.00           H
ATOM   3634  CB  SER A 811      69.620  47.180  70.570  1.00  0.00           C
ATOM   3635  HB1 SER A 811      70.650  47.520  70.330  1.00  0.00           H
ATOM   3636  HB2 SER A 811      68.820  47.840  70.180  1.00  0.00           H
ATOM   3637  OG  SER A 811      69.420  45.950  69.890  1.00  0.00           O
ATOM   3638  HG1 SER A 811      70.230  45.440  69.800  1.00  0.00           H
ATOM   3639  C   SER A 811      67.860  46.450  72.210  1.00  0.00           C
ATOM   3640  O   SER A 811      67.780  45.230  72.190  1.00  0.00           O
ATOM   3641  N   PRO A 812      66.700  47.170  72.370  1.00  0.00           N
ATOM   3642  CD  PRO A 812      66.610  48.610  72.280  1.00  0.00           C
ATOM   3643  HD1 PRO A 812      66.620  48.860  71.200  1.00  0.00           H
ATOM   3644  HD2 PRO A 812      67.340  49.150  72.930  1.00  0.00           H
ATOM   3645  CA  PRO A 812      65.400  46.590  72.650  1.00  0.00           C
ATOM   3646  HA  PRO A 812      65.400  46.180  73.650  1.00  0.00           H
ATOM   3647  CB  PRO A 812      64.490  47.850  72.630  1.00  0.00           C
ATOM   3648  HB1 PRO A 812      63.590  47.890  73.280  1.00  0.00           H
ATOM   3649  HB2 PRO A 812      64.050  47.890  71.620  1.00  0.00           H
ATOM   3650  CG  PRO A 812      65.320  49.040  72.900  1.00  0.00           C
ATOM   3651  HG1 PRO A 812      64.910  49.970  72.460  1.00  0.00           H
ATOM   3652  HG2 PRO A 812      65.410  49.220  73.990  1.00  0.00           H
ATOM   3653  C   PRO A 812      64.990  45.440  71.730  1.00  0.00           C
ATOM   3654  O   PRO A 812      64.830  45.710  70.540  1.00  0.00           O
ATOM   3655  N   LYS A 813      64.790  44.230  72.190  1.00  0.00           N
ATOM   3656  HN  LYS A 813      64.950  44.020  73.160  1.00  0.00           H
ATOM   3657  CA  LYS A 813      64.230  43.150  71.400  1.00  0.00           C
ATOM   3658  HA  LYS A 813      64.420  43.300  70.350  1.00  0.00           H
ATOM   3659  CB  LYS A 813      64.600  41.780  71.960  1.00  0.00           C
ATOM   3660  HB1 LYS A 813      64.150  41.020  71.280  1.00  0.00           H
ATOM   3661  HB2 LYS A 813      64.210  41.700  73.000  1.00  0.00           H
ATOM   3662  CG  LYS A 813      66.150  41.720  72.060  1.00  0.00           C
ATOM   3663  HG1 LYS A 813      66.460  40.660  72.150  1.00  0.00           H
ATOM   3664  HG2 LYS A 813      66.520  42.210  72.980  1.00  0.00           H
ATOM   3665  CD  LYS A 813      66.870  42.310  70.800  1.00  0.00           C
ATOM   3666  HD1 LYS A 813      66.750  43.370  70.490  1.00  0.00           H
ATOM   3667  HD2 LYS A 813      66.310  41.750  70.010  1.00  0.00           H
ATOM   3668  CE  LYS A 813      68.360  41.990  70.730  1.00  0.00           C
ATOM   3669  HE1 LYS A 813      68.880  42.250  69.780  1.00  0.00           H
ATOM   3670  HE2 LYS A 813      68.600  40.950  71.020  1.00  0.00           H
ATOM   3671  NZ  LYS A 813      69.100  42.860  71.640  1.00  0.00           N
ATOM   3672  HZ1 LYS A 813      68.710  43.820  71.730  1.00  0.00           H
ATOM   3673  HZ2 LYS A 813      70.100  42.920  71.340  1.00  0.00           H
ATOM   3674  HZ3 LYS A 813      69.010  42.410  72.570  1.00  0.00           H
ATOM   3675  C   LYS A 813      62.700  43.310  71.620  1.00  0.00           C
ATOM   3676  O   LYS A 813      62.150  43.440  72.730  1.00  0.00           O
ATOM   3677  N   LEU A 814      62.010  43.250  70.460  1.00  0.00           N
ATOM   3678  HN  LEU A 814      62.450  43.150  69.570  1.00  0.00           H
ATOM   3679  CA  LEU A 814      60.560  43.170  70.340  1.00  0.00           C
ATOM   3680  HA  LEU A 814      60.210  44.190  70.280  1.00  0.00           H
ATOM   3681  CB  LEU A 814      60.380  42.420  68.970  1.00  0.00           C
ATOM   3682  HB1 LEU A 814      60.890  41.440  68.950  1.00  0.00           H
ATOM   3683  HB2 LEU A 814      60.810  43.030  68.150  1.00  0.00           H
ATOM   3684  CG  LEU A 814      58.870  42.290  68.490  1.00  0.00           C
ATOM   3685  HG  LEU A 814      58.410  41.630  69.250  1.00  0.00           H
ATOM   3686  CD1 LEU A 814      58.120  43.600  68.370  1.00  0.00           C
ATOM   3687 HD11 LEU A 814      58.250  44.220  69.290  1.00  0.00           H
ATOM   3688 HD12 LEU A 814      57.040  43.380  68.230  1.00  0.00           H
ATOM   3689 HD13 LEU A 814      58.460  44.290  67.570  1.00  0.00           H
ATOM   3690  CD2 LEU A 814      58.870  41.530  67.140  1.00  0.00           C
ATOM   3691 HD21 LEU A 814      59.370  40.550  67.300  1.00  0.00           H
ATOM   3692 HD22 LEU A 814      59.500  41.970  66.330  1.00  0.00           H
ATOM   3693 HD23 LEU A 814      57.800  41.460  66.850  1.00  0.00           H
ATOM   3694  C   LEU A 814      59.700  42.610  71.450  1.00  0.00           C
ATOM   3695  O   LEU A 814      59.960  41.520  72.010  1.00  0.00           O
ATOM   3696  N   HSD A 815      58.650  43.370  71.820  1.00  0.00           N
ATOM   3697  HN  HSD A 815      58.550  44.260  71.370  1.00  0.00           H
ATOM   3698  CA  HSD A 815      57.620  43.040  72.780  1.00  0.00           C
ATOM   3699  HA  HSD A 815      57.800  42.000  73.000  1.00  0.00           H
ATOM   3700  CB  HSD A 815      57.710  43.850  74.110  1.00  0.00           C
ATOM   3701  HB1 HSD A 815      56.720  43.870  74.630  1.00  0.00           H
ATOM   3702  HB2 HSD A 815      58.050  44.890  73.960  1.00  0.00           H
ATOM   3703  ND1 HSD A 815      58.310  42.160  75.880  1.00  0.00           N
ATOM   3704  HD1 HSD A 815      57.420  41.700  75.800  1.00  0.00           H
ATOM   3705  CG  HSD A 815      58.710  43.210  75.050  1.00  0.00           C
ATOM   3706  CE1 HSD A 815      59.310  41.840  76.680  1.00  0.00           C
ATOM   3707  HE1 HSD A 815      59.250  41.090  77.460  1.00  0.00           H
ATOM   3708  NE2 HSD A 815      60.350  42.580  76.430  1.00  0.00           N
ATOM   3709  CD2 HSD A 815      59.970  43.510  75.390  1.00  0.00           C
ATOM   3710  HD2 HSD A 815      60.710  44.240  75.070  1.00  0.00           H
ATOM   3711  C   HSD A 815      56.240  43.100  72.080  1.00  0.00           C
ATOM   3712  O   HSD A 815      55.770  44.230  71.820  1.00  0.00           O
ATOM   3713  N   VAL A 816      55.610  41.920  71.880  1.00  0.00           N
ATOM   3714  HN  VAL A 816      56.110  41.090  72.130  1.00  0.00           H
ATOM   3715  CA  VAL A 816      54.320  41.730  71.280  1.00  0.00           C
ATOM   3716  HA  VAL A 816      53.880  42.710  71.370  1.00  0.00           H
ATOM   3717  CB  VAL A 816      54.510  41.300  69.840  1.00  0.00           C
ATOM   3718  HB  VAL A 816      55.180  42.090  69.400  1.00  0.00           H
ATOM   3719  CG1 VAL A 816      55.200  39.910  69.780  1.00  0.00           C
ATOM   3720 HG11 VAL A 816      54.600  39.110  70.280  1.00  0.00           H
ATOM   3721 HG12 VAL A 816      56.150  40.020  70.350  1.00  0.00           H
ATOM   3722 HG13 VAL A 816      55.530  39.700  68.740  1.00  0.00           H
ATOM   3723  CG2 VAL A 816      53.190  41.190  69.060  1.00  0.00           C
ATOM   3724 HG21 VAL A 816      52.780  42.160  68.750  1.00  0.00           H
ATOM   3725 HG22 VAL A 816      52.530  40.570  69.720  1.00  0.00           H
ATOM   3726 HG23 VAL A 816      53.510  40.560  68.210  1.00  0.00           H
ATOM   3727  C   VAL A 816      53.550  40.810  72.220  1.00  0.00           C
ATOM   3728  O   VAL A 816      54.170  39.910  72.770  1.00  0.00           O
ATOM   3729  N   PRO A 817      52.230  41.030  72.520  1.00  0.00           N
ATOM   3730  CD  PRO A 817      51.500  42.230  72.180  1.00  0.00           C
ATOM   3731  HD1 PRO A 817      51.130  42.010  71.150  1.00  0.00           H
ATOM   3732  HD2 PRO A 817      52.050  43.180  72.070  1.00  0.00           H
ATOM   3733  CA  PRO A 817      51.440  40.280  73.500  1.00  0.00           C
ATOM   3734  HA  PRO A 817      51.940  40.390  74.460  1.00  0.00           H
ATOM   3735  CB  PRO A 817      50.100  40.890  73.590  1.00  0.00           C
ATOM   3736  HB1 PRO A 817      49.680  40.740  74.610  1.00  0.00           H
ATOM   3737  HB2 PRO A 817      49.410  40.410  72.870  1.00  0.00           H
ATOM   3738  CG  PRO A 817      50.470  42.340  73.220  1.00  0.00           C
ATOM   3739  HG1 PRO A 817      49.600  42.930  72.880  1.00  0.00           H
ATOM   3740  HG2 PRO A 817      51.050  42.830  74.030  1.00  0.00           H
ATOM   3741  C   PRO A 817      51.390  38.800  73.340  1.00  0.00           C
ATOM   3742  O   PRO A 817      51.220  38.290  72.200  1.00  0.00           O
ATOM   3743  N   GLU A 818      51.400  38.050  74.440  1.00  0.00           N
ATOM   3744  HN  GLU A 818      51.600  38.380  75.350  1.00  0.00           H
ATOM   3745  CA  GLU A 818      51.380  36.550  74.450  1.00  0.00           C
ATOM   3746  HA  GLU A 818      51.460  36.310  73.400  1.00  0.00           H
ATOM   3747  CB  GLU A 818      52.620  36.030  75.270  1.00  0.00           C
ATOM   3748  HB1 GLU A 818      52.650  34.930  75.340  1.00  0.00           H
ATOM   3749  HB2 GLU A 818      52.630  36.500  76.290  1.00  0.00           H
ATOM   3750  CG  GLU A 818      54.040  36.370  74.690  1.00  0.00           C
ATOM   3751  HG1 GLU A 818      54.040  37.430  74.360  1.00  0.00           H
ATOM   3752  HG2 GLU A 818      54.130  35.720  73.790  1.00  0.00           H
ATOM   3753  CD  GLU A 818      55.150  36.200  75.610  1.00  0.00           C
ATOM   3754  OE1 GLU A 818      55.660  37.190  76.150  1.00  0.00           O
ATOM   3755  OE2 GLU A 818      55.620  35.020  75.750  1.00  0.00           O
ATOM   3756  C   GLU A 818      50.100  36.140  75.100  1.00  0.00           C
ATOM   3757  O   GLU A 818      49.960  35.110  75.760  1.00  0.00           O
ATOM   3758  N   LYS A 819      49.100  37.070  75.010  1.00  0.00           N
ATOM   3759  HN  LYS A 819      49.090  37.930  74.490  1.00  0.00           H
ATOM   3760  CA  LYS A 819      47.840  36.790  75.730  1.00  0.00           C
ATOM   3761  HA  LYS A 819      47.640  35.730  75.650  1.00  0.00           H
ATOM   3762  CB  LYS A 819      48.010  37.170  77.240  1.00  0.00           C
ATOM   3763  HB1 LYS A 819      48.750  36.360  77.450  1.00  0.00           H
ATOM   3764  HB2 LYS A 819      47.160  36.950  77.930  1.00  0.00           H
ATOM   3765  CG  LYS A 819      48.670  38.570  77.590  1.00  0.00           C
ATOM   3766  HG1 LYS A 819      47.880  39.280  77.880  1.00  0.00           H
ATOM   3767  HG2 LYS A 819      49.160  38.940  76.660  1.00  0.00           H
ATOM   3768  CD  LYS A 819      49.860  38.490  78.640  1.00  0.00           C
ATOM   3769  HD1 LYS A 819      50.570  39.340  78.660  1.00  0.00           H
ATOM   3770  HD2 LYS A 819      50.380  37.550  78.330  1.00  0.00           H
ATOM   3771  CE  LYS A 819      49.450  38.180  80.090  1.00  0.00           C
ATOM   3772  HE1 LYS A 819      50.360  37.910  80.680  1.00  0.00           H
ATOM   3773  HE2 LYS A 819      48.710  37.360  80.150  1.00  0.00           H
ATOM   3774  NZ  LYS A 819      48.990  39.340  80.780  1.00  0.00           N
ATOM   3775  HZ1 LYS A 819      48.130  39.610  80.260  1.00  0.00           H
ATOM   3776  HZ2 LYS A 819      49.600  40.140  80.520  1.00  0.00           H
ATOM   3777  HZ3 LYS A 819      48.860  39.280  81.810  1.00  0.00           H
ATOM   3778  C   LYS A 819      46.730  37.620  75.210  1.00  0.00           C
ATOM   3779  O   LYS A 819      47.020  38.530  74.470  1.00  0.00           O
ATOM   3780  N   PHE A 820      45.430  37.240  75.500  1.00  0.00           N
ATOM   3781  HN  PHE A 820      45.340  36.460  76.120  1.00  0.00           H
ATOM   3782  CA  PHE A 820      44.270  37.920  75.010  1.00  0.00           C
ATOM   3783  HA  PHE A 820      44.600  38.720  74.350  1.00  0.00           H
ATOM   3784  CB  PHE A 820      43.610  36.890  74.050  1.00  0.00           C
ATOM   3785  HB1 PHE A 820      43.150  36.080  74.670  1.00  0.00           H
ATOM   3786  HB2 PHE A 820      44.430  36.430  73.450  1.00  0.00           H
ATOM   3787  CG  PHE A 820      42.580  37.470  73.150  1.00  0.00           C
ATOM   3788  CD1 PHE A 820      41.260  37.700  73.570  1.00  0.00           C
ATOM   3789  HD1 PHE A 820      40.980  37.620  74.620  1.00  0.00           H
ATOM   3790  CE1 PHE A 820      40.250  38.200  72.690  1.00  0.00           C
ATOM   3791  HE1 PHE A 820      39.260  38.510  72.980  1.00  0.00           H
ATOM   3792  CZ  PHE A 820      40.570  38.350  71.330  1.00  0.00           C
ATOM   3793  HZ  PHE A 820      39.850  38.770  70.650  1.00  0.00           H
ATOM   3794  CD2 PHE A 820      42.850  37.670  71.750  1.00  0.00           C
ATOM   3795  HD2 PHE A 820      43.840  37.350  71.460  1.00  0.00           H
ATOM   3796  CE2 PHE A 820      41.820  38.050  70.900  1.00  0.00           C
ATOM   3797  HE2 PHE A 820      42.050  38.140  69.860  1.00  0.00           H
ATOM   3798  C   PHE A 820      43.370  38.220  76.180  1.00  0.00           C
ATOM   3799  O   PHE A 820      43.040  37.300  76.880  1.00  0.00           O
ATOM   3800  N   GLU A 821      43.110  39.460  76.550  1.00  0.00           N
ATOM   3801  HN  GLU A 821      43.410  40.160  75.920  1.00  0.00           H
ATOM   3802  CA  GLU A 821      42.660  39.800  77.970  1.00  0.00           C
ATOM   3803  HA  GLU A 821      42.330  38.900  78.470  1.00  0.00           H
ATOM   3804  CB  GLU A 821      43.760  40.370  78.840  1.00  0.00           C
ATOM   3805  HB1 GLU A 821      43.300  40.800  79.750  1.00  0.00           H
ATOM   3806  HB2 GLU A 821      44.240  41.230  78.300  1.00  0.00           H
ATOM   3807  CG  GLU A 821      44.820  39.270  79.150  1.00  0.00           C
ATOM   3808  HG1 GLU A 821      45.310  38.900  78.220  1.00  0.00           H
ATOM   3809  HG2 GLU A 821      44.360  38.390  79.640  1.00  0.00           H
ATOM   3810  CD  GLU A 821      45.930  39.790  80.060  1.00  0.00           C
ATOM   3811  OE1 GLU A 821      46.670  40.670  79.660  1.00  0.00           O
ATOM   3812  OE2 GLU A 821      46.090  39.140  81.160  1.00  0.00           O
ATOM   3813  C   GLU A 821      41.480  40.680  77.780  1.00  0.00           C
ATOM   3814  O   GLU A 821      41.730  41.830  77.260  1.00  0.00           O
ATOM   3815  N   PRO A 822      40.240  40.390  78.230  1.00  0.00           N
ATOM   3816  CD  PRO A 822      39.880  39.230  79.160  1.00  0.00           C
ATOM   3817  HD1 PRO A 822      40.540  39.270  80.040  1.00  0.00           H
ATOM   3818  HD2 PRO A 822      40.100  38.250  78.690  1.00  0.00           H
ATOM   3819  CA  PRO A 822      39.090  41.180  78.030  1.00  0.00           C
ATOM   3820  HA  PRO A 822      39.080  41.590  77.020  1.00  0.00           H
ATOM   3821  CB  PRO A 822      37.980  40.220  78.200  1.00  0.00           C
ATOM   3822  HB1 PRO A 822      37.900  39.470  77.390  1.00  0.00           H
ATOM   3823  HB2 PRO A 822      36.940  40.560  78.320  1.00  0.00           H
ATOM   3824  CG  PRO A 822      38.420  39.440  79.400  1.00  0.00           C
ATOM   3825  HG1 PRO A 822      38.320  39.900  80.400  1.00  0.00           H
ATOM   3826  HG2 PRO A 822      37.820  38.490  79.430  1.00  0.00           H
ATOM   3827  C   PRO A 822      39.000  42.410  79.040  1.00  0.00           C
ATOM   3828  O   PRO A 822      38.030  43.180  79.120  1.00  0.00           O
ATOM   3829  N   THR A 823      40.050  42.640  79.850  1.00  0.00           N
ATOM   3830  HN  THR A 823      40.660  41.850  79.930  1.00  0.00           H
ATOM   3831  CA  THR A 823      40.080  43.710  80.870  1.00  0.00           C
ATOM   3832  HA  THR A 823      39.090  44.050  81.140  1.00  0.00           H
ATOM   3833  CB  THR A 823      40.780  43.240  82.190  1.00  0.00           C
ATOM   3834  HB  THR A 823      41.110  44.070  82.850  1.00  0.00           H
ATOM   3835  OG1 THR A 823      41.830  42.400  81.980  1.00  0.00           O
ATOM   3836  HG1 THR A 823      42.550  42.930  81.600  1.00  0.00           H
ATOM   3837  CG2 THR A 823      39.790  42.380  82.990  1.00  0.00           C
ATOM   3838 HG21 THR A 823      40.250  42.080  83.950  1.00  0.00           H
ATOM   3839 HG22 THR A 823      39.580  41.450  82.420  1.00  0.00           H
ATOM   3840 HG23 THR A 823      38.830  42.840  83.300  1.00  0.00           H
ATOM   3841  C   THR A 823      40.800  44.960  80.410  1.00  0.00           C
ATOM   3842  O   THR A 823      40.680  45.930  81.030  1.00  0.00           O
ATOM   3843  N   HSD A 824      41.470  44.970  79.260  1.00  0.00           N
ATOM   3844  HN  HSD A 824      41.690  44.110  78.830  1.00  0.00           H
ATOM   3845  CA  HSD A 824      42.010  46.190  78.660  1.00  0.00           C
ATOM   3846  HA  HSD A 824      42.720  46.500  79.410  1.00  0.00           H
ATOM   3847  CB  HSD A 824      42.560  45.880  77.240  1.00  0.00           C
ATOM   3848  HB1 HSD A 824      42.710  46.870  76.760  1.00  0.00           H
ATOM   3849  HB2 HSD A 824      41.700  45.440  76.700  1.00  0.00           H
ATOM   3850  ND1 HSD A 824      44.030  43.690  77.140  1.00  0.00           N
ATOM   3851  HD1 HSD A 824      43.220  43.140  76.990  1.00  0.00           H
ATOM   3852  CG  HSD A 824      43.950  45.080  77.160  1.00  0.00           C
ATOM   3853  CE1 HSD A 824      45.300  43.350  77.250  1.00  0.00           C
ATOM   3854  HE1 HSD A 824      45.650  42.320  77.180  1.00  0.00           H
ATOM   3855  NE2 HSD A 824      46.060  44.440  77.320  1.00  0.00           N
ATOM   3856  CD2 HSD A 824      45.230  45.490  77.260  1.00  0.00           C
ATOM   3857  HD2 HSD A 824      45.720  46.460  77.240  1.00  0.00           H
ATOM   3858  C   HSD A 824      40.980  47.400  78.400  1.00  0.00           C
ATOM   3859  O   HSD A 824      39.780  47.020  78.220  1.00  0.00           O
ATOM   3860  N   PRO A 825      41.400  48.610  78.420  1.00  0.00           N
ATOM   3861  CD  PRO A 825      42.750  49.050  78.790  1.00  0.00           C
ATOM   3862  HD1 PRO A 825      43.550  48.430  78.320  1.00  0.00           H
ATOM   3863  HD2 PRO A 825      42.820  48.960  79.890  1.00  0.00           H
ATOM   3864  CA  PRO A 825      40.580  49.860  78.230  1.00  0.00           C
ATOM   3865  HA  PRO A 825      40.120  49.910  79.210  1.00  0.00           H
ATOM   3866  CB  PRO A 825      41.560  51.000  77.880  1.00  0.00           C
ATOM   3867  HB1 PRO A 825      41.160  51.980  78.220  1.00  0.00           H
ATOM   3868  HB2 PRO A 825      41.700  51.130  76.790  1.00  0.00           H
ATOM   3869  CG  PRO A 825      42.890  50.600  78.500  1.00  0.00           C
ATOM   3870  HG1 PRO A 825      43.730  50.870  77.810  1.00  0.00           H
ATOM   3871  HG2 PRO A 825      43.060  51.170  79.440  1.00  0.00           H
ATOM   3872  C   PRO A 825      39.420  49.800  77.310  1.00  0.00           C
ATOM   3873  O   PRO A 825      39.620  49.650  76.100  1.00  0.00           O
ATOM   3874  N   GLU A 826      38.260  50.000  77.880  1.00  0.00           N
ATOM   3875  HN  GLU A 826      38.240  50.040  78.880  1.00  0.00           H
ATOM   3876  CA  GLU A 826      36.920  49.860  77.330  1.00  0.00           C
ATOM   3877  HA  GLU A 826      36.200  49.740  78.130  1.00  0.00           H
ATOM   3878  CB  GLU A 826      36.700  51.160  76.530  1.00  0.00           C
ATOM   3879  HB1 GLU A 826      35.700  51.260  76.040  1.00  0.00           H
ATOM   3880  HB2 GLU A 826      37.480  51.250  75.750  1.00  0.00           H
ATOM   3881  CG  GLU A 826      36.710  52.500  77.450  1.00  0.00           C
ATOM   3882  HG1 GLU A 826      37.770  52.740  77.640  1.00  0.00           H
ATOM   3883  HG2 GLU A 826      36.210  52.140  78.390  1.00  0.00           H
ATOM   3884  CD  GLU A 826      36.010  53.650  76.850  1.00  0.00           C
ATOM   3885  OE1 GLU A 826      36.540  54.110  75.780  1.00  0.00           O
ATOM   3886  OE2 GLU A 826      34.890  54.100  77.280  1.00  0.00           O
ATOM   3887  C   GLU A 826      36.710  48.730  76.400  1.00  0.00           C
ATOM   3888  O   GLU A 826      35.980  48.810  75.410  1.00  0.00           O
ATOM   3889  N   ARG A 827      37.320  47.550  76.660  1.00  0.00           N
ATOM   3890  HN  ARG A 827      38.180  47.600  77.150  1.00  0.00           H
ATOM   3891  CA  ARG A 827      37.090  46.300  75.900  1.00  0.00           C
ATOM   3892  HA  ARG A 827      36.570  46.530  74.980  1.00  0.00           H
ATOM   3893  CB  ARG A 827      38.520  45.610  75.580  1.00  0.00           C
ATOM   3894  HB1 ARG A 827      38.390  44.640  75.060  1.00  0.00           H
ATOM   3895  HB2 ARG A 827      38.980  45.350  76.560  1.00  0.00           H
ATOM   3896  CG  ARG A 827      39.340  46.570  74.780  1.00  0.00           C
ATOM   3897  HG1 ARG A 827      40.310  46.070  74.550  1.00  0.00           H
ATOM   3898  HG2 ARG A 827      39.670  47.380  75.470  1.00  0.00           H
ATOM   3899  CD  ARG A 827      38.750  47.300  73.500  1.00  0.00           C
ATOM   3900  HD1 ARG A 827      39.440  48.050  73.070  1.00  0.00           H
ATOM   3901  HD2 ARG A 827      37.960  47.920  73.970  1.00  0.00           H
ATOM   3902  NE  ARG A 827      38.170  46.260  72.570  1.00  0.00           N
ATOM   3903  HE  ARG A 827      37.300  45.800  72.670  1.00  0.00           H
ATOM   3904  CZ  ARG A 827      39.070  45.480  71.980  1.00  0.00           C
ATOM   3905  NH1 ARG A 827      40.210  45.830  71.310  1.00  0.00           N
ATOM   3906 HH11 ARG A 827      40.650  46.720  71.370  1.00  0.00           H
ATOM   3907 HH12 ARG A 827      40.830  45.130  70.960  1.00  0.00           H
ATOM   3908  NH2 ARG A 827      38.930  44.190  71.960  1.00  0.00           N
ATOM   3909 HH21 ARG A 827      38.190  43.720  72.440  1.00  0.00           H
ATOM   3910 HH22 ARG A 827      39.670  43.670  71.530  1.00  0.00           H
ATOM   3911  C   ARG A 827      36.180  45.340  76.560  1.00  0.00           C
ATOM   3912  O   ARG A 827      36.070  45.280  77.780  1.00  0.00           O
ATOM   3913  N   GLY A 828      35.540  44.520  75.740  1.00  0.00           N
ATOM   3914  HN  GLY A 828      35.830  44.580  74.790  1.00  0.00           H
ATOM   3915  CA  GLY A 828      34.580  43.480  76.140  1.00  0.00           C
ATOM   3916  HA1 GLY A 828      33.760  43.520  75.440  1.00  0.00           H
ATOM   3917  HA2 GLY A 828      34.390  43.460  77.200  1.00  0.00           H
ATOM   3918  C   GLY A 828      35.140  42.080  76.020  1.00  0.00           C
ATOM   3919  O   GLY A 828      36.330  41.880  75.830  1.00  0.00           O
ATOM   3920  N   TRP A 829      34.250  41.070  76.210  1.00  0.00           N
ATOM   3921  HN  TRP A 829      33.270  41.200  76.280  1.00  0.00           H
ATOM   3922  CA  TRP A 829      34.810  39.720  76.020  1.00  0.00           C
ATOM   3923  HA  TRP A 829      35.680  39.610  76.650  1.00  0.00           H
ATOM   3924  CB  TRP A 829      33.750  38.640  76.390  1.00  0.00           C
ATOM   3925  HB1 TRP A 829      32.840  38.720  75.740  1.00  0.00           H
ATOM   3926  HB2 TRP A 829      33.430  38.810  77.440  1.00  0.00           H
ATOM   3927  CG  TRP A 829      34.190  37.200  76.560  1.00  0.00           C
ATOM   3928  CD1 TRP A 829      35.240  36.640  77.230  1.00  0.00           C
ATOM   3929  HD1 TRP A 829      35.980  37.260  77.720  1.00  0.00           H
ATOM   3930  NE1 TRP A 829      35.170  35.260  77.320  1.00  0.00           N
ATOM   3931  HE1 TRP A 829      35.570  34.530  77.810  1.00  0.00           H
ATOM   3932  CE2 TRP A 829      34.110  34.950  76.470  1.00  0.00           C
ATOM   3933  CD2 TRP A 829      33.480  36.130  76.040  1.00  0.00           C
ATOM   3934  CE3 TRP A 829      32.340  35.970  75.210  1.00  0.00           C
ATOM   3935  HE3 TRP A 829      31.840  36.850  74.830  1.00  0.00           H
ATOM   3936  CZ3 TRP A 829      31.850  34.730  74.820  1.00  0.00           C
ATOM   3937  HZ3 TRP A 829      31.020  34.580  74.160  1.00  0.00           H
ATOM   3938  CZ2 TRP A 829      33.480  33.680  76.290  1.00  0.00           C
ATOM   3939  HZ2 TRP A 829      34.030  32.800  76.610  1.00  0.00           H
ATOM   3940  CH2 TRP A 829      32.370  33.550  75.370  1.00  0.00           C
ATOM   3941  HH2 TRP A 829      32.090  32.680  74.780  1.00  0.00           H
ATOM   3942  C   TRP A 829      35.270  39.400  74.570  1.00  0.00           C
ATOM   3943  O   TRP A 829      36.360  38.860  74.340  1.00  0.00           O
ATOM   3944  N   ILE A 830      34.390  39.780  73.600  1.00  0.00           N
ATOM   3945  HN  ILE A 830      33.530  40.200  73.860  1.00  0.00           H
ATOM   3946  CA  ILE A 830      34.720  39.670  72.190  1.00  0.00           C
ATOM   3947  HA  ILE A 830      35.790  39.820  72.140  1.00  0.00           H
ATOM   3948  CB  ILE A 830      34.350  38.270  71.660  1.00  0.00           C
ATOM   3949  HB  ILE A 830      34.900  37.600  72.370  1.00  0.00           H
ATOM   3950  CG2 ILE A 830      32.860  37.950  71.850  1.00  0.00           C
ATOM   3951 HG21 ILE A 830      32.520  38.200  72.870  1.00  0.00           H
ATOM   3952 HG22 ILE A 830      32.660  36.890  71.560  1.00  0.00           H
ATOM   3953 HG23 ILE A 830      32.250  38.540  71.130  1.00  0.00           H
ATOM   3954  CG1 ILE A 830      34.950  37.890  70.230  1.00  0.00           C
ATOM   3955 HG11 ILE A 830      34.300  38.430  69.490  1.00  0.00           H
ATOM   3956 HG12 ILE A 830      34.850  36.800  70.110  1.00  0.00           H
ATOM   3957  CD  ILE A 830      36.470  38.260  70.060  1.00  0.00           C
ATOM   3958  HD1 ILE A 830      36.970  37.540  69.380  1.00  0.00           H
ATOM   3959  HD2 ILE A 830      36.940  38.340  71.060  1.00  0.00           H
ATOM   3960  HD3 ILE A 830      36.520  39.300  69.660  1.00  0.00           H
ATOM   3961  C   ILE A 830      34.210  40.790  71.250  1.00  0.00           C
ATOM   3962  O   ILE A 830      34.790  41.150  70.270  1.00  0.00           O
ATOM   3963  N   ILE A 831      33.130  41.480  71.700  1.00  0.00           N
ATOM   3964  HN  ILE A 831      32.930  41.240  72.650  1.00  0.00           H
ATOM   3965  CA  ILE A 831      32.420  42.600  70.970  1.00  0.00           C
ATOM   3966  HA  ILE A 831      32.600  42.550  69.910  1.00  0.00           H
ATOM   3967  CB  ILE A 831      30.950  42.540  71.260  1.00  0.00           C
ATOM   3968  HB  ILE A 831      30.760  42.620  72.350  1.00  0.00           H
ATOM   3969  CG2 ILE A 831      30.250  43.680  70.490  1.00  0.00           C
ATOM   3970 HG21 ILE A 831      30.500  44.660  70.930  1.00  0.00           H
ATOM   3971 HG22 ILE A 831      29.170  43.440  70.370  1.00  0.00           H
ATOM   3972 HG23 ILE A 831      30.580  43.730  69.440  1.00  0.00           H
ATOM   3973  CG1 ILE A 831      30.280  41.210  70.840  1.00  0.00           C
ATOM   3974 HG11 ILE A 831      29.240  41.280  71.230  1.00  0.00           H
ATOM   3975 HG12 ILE A 831      30.780  40.390  71.400  1.00  0.00           H
ATOM   3976  CD  ILE A 831      30.380  40.930  69.320  1.00  0.00           C
ATOM   3977  HD1 ILE A 831      31.440  40.650  69.100  1.00  0.00           H
ATOM   3978  HD2 ILE A 831      29.920  41.570  68.540  1.00  0.00           H
ATOM   3979  HD3 ILE A 831      29.990  39.900  69.150  1.00  0.00           H
ATOM   3980  C   ILE A 831      33.040  43.990  71.390  1.00  0.00           C
ATOM   3981  O   ILE A 831      33.290  44.260  72.560  1.00  0.00           O
ATOM   3982  N   SER A 832      33.160  44.950  70.440  1.00  0.00           N
ATOM   3983  HN  SER A 832      33.070  44.710  69.490  1.00  0.00           H
ATOM   3984  CA  SER A 832      33.420  46.320  70.770  1.00  0.00           C
ATOM   3985  HA  SER A 832      34.250  46.290  71.440  1.00  0.00           H
ATOM   3986  CB  SER A 832      33.820  47.020  69.450  1.00  0.00           C
ATOM   3987  HB1 SER A 832      33.020  46.780  68.710  1.00  0.00           H
ATOM   3988  HB2 SER A 832      34.740  46.530  69.050  1.00  0.00           H
ATOM   3989  OG  SER A 832      34.060  48.450  69.510  1.00  0.00           O
ATOM   3990  HG1 SER A 832      33.240  48.830  69.820  1.00  0.00           H
ATOM   3991  C   SER A 832      32.170  47.060  71.360  1.00  0.00           C
ATOM   3992  O   SER A 832      31.060  46.860  70.910  1.00  0.00           O
ATOM   3993  N   PRO A 833      32.370  48.060  72.300  1.00  0.00           N
ATOM   3994  CD  PRO A 833      33.740  48.280  72.840  1.00  0.00           C
ATOM   3995  HD1 PRO A 833      34.510  48.450  72.040  1.00  0.00           H
ATOM   3996  HD2 PRO A 833      34.070  47.460  73.510  1.00  0.00           H
ATOM   3997  CA  PRO A 833      31.490  49.180  72.540  1.00  0.00           C
ATOM   3998  HA  PRO A 833      30.640  48.860  73.130  1.00  0.00           H
ATOM   3999  CB  PRO A 833      32.420  50.260  73.030  1.00  0.00           C
ATOM   4000  HB1 PRO A 833      31.870  50.910  73.740  1.00  0.00           H
ATOM   4001  HB2 PRO A 833      32.820  50.880  72.210  1.00  0.00           H
ATOM   4002  CG  PRO A 833      33.510  49.470  73.680  1.00  0.00           C
ATOM   4003  HG1 PRO A 833      34.430  50.020  74.000  1.00  0.00           H
ATOM   4004  HG2 PRO A 833      33.080  49.110  74.630  1.00  0.00           H
ATOM   4005  C   PRO A 833      30.700  49.730  71.330  1.00  0.00           C
ATOM   4006  O   PRO A 833      31.350  49.950  70.340  1.00  0.00           O
ATOM   4007  N   LEU A 834      29.370  49.880  71.390  1.00  0.00           N
ATOM   4008  HN  LEU A 834      28.810  49.820  72.210  1.00  0.00           H
ATOM   4009  CA  LEU A 834      28.740  50.500  70.210  1.00  0.00           C
ATOM   4010  HA  LEU A 834      29.270  51.380  69.910  1.00  0.00           H
ATOM   4011  CB  LEU A 834      28.480  49.440  69.110  1.00  0.00           C
ATOM   4012  HB1 LEU A 834      27.870  48.640  69.580  1.00  0.00           H
ATOM   4013  HB2 LEU A 834      29.490  49.080  68.850  1.00  0.00           H
ATOM   4014  CG  LEU A 834      27.690  49.750  67.860  1.00  0.00           C
ATOM   4015  HG  LEU A 834      26.760  50.250  68.200  1.00  0.00           H
ATOM   4016  CD1 LEU A 834      28.400  50.850  66.960  1.00  0.00           C
ATOM   4017 HD11 LEU A 834      29.460  50.600  66.780  1.00  0.00           H
ATOM   4018 HD12 LEU A 834      28.430  51.800  67.540  1.00  0.00           H
ATOM   4019 HD13 LEU A 834      27.980  51.020  65.950  1.00  0.00           H
ATOM   4020  CD2 LEU A 834      27.290  48.540  66.940  1.00  0.00           C
ATOM   4021 HD21 LEU A 834      26.630  47.750  67.350  1.00  0.00           H
ATOM   4022 HD22 LEU A 834      28.270  48.100  66.610  1.00  0.00           H
ATOM   4023 HD23 LEU A 834      26.800  48.910  66.020  1.00  0.00           H
ATOM   4024  C   LEU A 834      27.380  51.000  70.780  1.00  0.00           C
ATOM   4025  O   LEU A 834      26.850  50.290  71.660  1.00  0.00           O
ATOM   4026  N   GLY A 835      26.730  52.090  70.260  1.00  0.00           N
ATOM   4027  HN  GLY A 835      27.130  52.570  69.500  1.00  0.00           H
ATOM   4028  CA  GLY A 835      25.430  52.510  70.740  1.00  0.00           C
ATOM   4029  HA1 GLY A 835      25.020  51.860  71.510  1.00  0.00           H
ATOM   4030  HA2 GLY A 835      24.750  52.490  69.920  1.00  0.00           H
ATOM   4031  C   GLY A 835      25.440  53.880  71.300  1.00  0.00           C
ATOM   4032  O   GLY A 835      24.420  54.540  71.360  1.00  0.00           O
ATOM   4033  N   ASP A 836      26.630  54.210  71.760  1.00  0.00           N
ATOM   4034  HN  ASP A 836      27.360  53.530  71.630  1.00  0.00           H
ATOM   4035  CA  ASP A 836      26.910  55.380  72.670  1.00  0.00           C
ATOM   4036  HA  ASP A 836      25.990  55.610  73.190  1.00  0.00           H
ATOM   4037  CB  ASP A 836      28.010  55.120  73.730  1.00  0.00           C
ATOM   4038  HB1 ASP A 836      28.190  56.010  74.360  1.00  0.00           H
ATOM   4039  HB2 ASP A 836      28.980  54.840  73.290  1.00  0.00           H
ATOM   4040  CG  ASP A 836      27.600  54.030  74.690  1.00  0.00           C
ATOM   4041  OD1 ASP A 836      28.450  53.180  75.050  1.00  0.00           O
ATOM   4042  OD2 ASP A 836      26.450  54.070  75.060  1.00  0.00           O
ATOM   4043  C   ASP A 836      27.300  56.560  71.820  1.00  0.00           C
ATOM   4044  O   ASP A 836      27.820  57.500  72.450  1.00  0.00           O
ATOM   4045  N   ASN A 837      27.140  56.660  70.480  1.00  0.00           N
ATOM   4046  HN  ASN A 837      26.620  55.910  70.070  1.00  0.00           H
ATOM   4047  CA  ASN A 837      27.210  57.850  69.680  1.00  0.00           C
ATOM   4048  HA  ASN A 837      27.860  58.500  70.250  1.00  0.00           H
ATOM   4049  CB  ASN A 837      27.780  57.680  68.220  1.00  0.00           C
ATOM   4050  HB1 ASN A 837      27.820  58.590  67.590  1.00  0.00           H
ATOM   4051  HB2 ASN A 837      27.210  56.940  67.610  1.00  0.00           H
ATOM   4052  CG  ASN A 837      29.160  57.020  68.330  1.00  0.00           C
ATOM   4053  OD1 ASN A 837      29.300  55.880  67.890  1.00  0.00           O
ATOM   4054  ND2 ASN A 837      30.150  57.710  68.910  1.00  0.00           N
ATOM   4055 HD21 ASN A 837      31.050  57.290  69.000  1.00  0.00           H
ATOM   4056 HD22 ASN A 837      29.860  58.610  69.240  1.00  0.00           H
ATOM   4057  C   ASN A 837      25.770  58.310  69.540  1.00  0.00           C
ATOM   4058  O   ASN A 837      25.010  57.500  68.940  1.00  0.00           O
ATOM   4059  N   PRO A 838      25.340  59.440  70.020  1.00  0.00           N
ATOM   4060  CD  PRO A 838      26.020  60.170  71.070  1.00  0.00           C
ATOM   4061  HD1 PRO A 838      26.960  60.560  70.640  1.00  0.00           H
ATOM   4062  HD2 PRO A 838      26.120  59.530  71.970  1.00  0.00           H
ATOM   4063  CA  PRO A 838      24.090  60.150  69.650  1.00  0.00           C
ATOM   4064  HA  PRO A 838      23.300  59.790  70.310  1.00  0.00           H
ATOM   4065  CB  PRO A 838      24.390  61.610  70.050  1.00  0.00           C
ATOM   4066  HB1 PRO A 838      23.460  62.220  70.120  1.00  0.00           H
ATOM   4067  HB2 PRO A 838      25.150  62.060  69.370  1.00  0.00           H
ATOM   4068  CG  PRO A 838      25.060  61.380  71.380  1.00  0.00           C
ATOM   4069  HG1 PRO A 838      25.520  62.340  71.680  1.00  0.00           H
ATOM   4070  HG2 PRO A 838      24.330  61.190  72.210  1.00  0.00           H
ATOM   4071  C   PRO A 838      23.640  59.980  68.210  1.00  0.00           C
ATOM   4072  O   PRO A 838      24.390  60.140  67.280  1.00  0.00           O
ATOM   4073  N   TRP A 839      22.340  59.750  67.970  1.00  0.00           N
ATOM   4074  HN  TRP A 839      21.800  59.760  68.810  1.00  0.00           H
ATOM   4075  CA  TRP A 839      21.760  59.610  66.600  1.00  0.00           C
ATOM   4076  HA  TRP A 839      22.310  58.720  66.320  1.00  0.00           H
ATOM   4077  CB  TRP A 839      20.220  59.200  66.700  1.00  0.00           C
ATOM   4078  HB1 TRP A 839      20.190  58.190  67.170  1.00  0.00           H
ATOM   4079  HB2 TRP A 839      19.760  59.210  65.690  1.00  0.00           H
ATOM   4080  CG  TRP A 839      19.440  60.120  67.490  1.00  0.00           C
ATOM   4081  CD1 TRP A 839      19.090  60.090  68.830  1.00  0.00           C
ATOM   4082  HD1 TRP A 839      19.330  59.240  69.460  1.00  0.00           H
ATOM   4083  NE1 TRP A 839      18.390  61.190  69.180  1.00  0.00           N
ATOM   4084  HE1 TRP A 839      18.180  61.390  70.110  1.00  0.00           H
ATOM   4085  CE2 TRP A 839      18.210  62.020  68.100  1.00  0.00           C
ATOM   4086  CD2 TRP A 839      18.900  61.380  67.060  1.00  0.00           C
ATOM   4087  CE3 TRP A 839      18.790  62.040  65.810  1.00  0.00           C
ATOM   4088  HE3 TRP A 839      19.280  61.670  64.910  1.00  0.00           H
ATOM   4089  CZ3 TRP A 839      18.280  63.370  65.700  1.00  0.00           C
ATOM   4090  HZ3 TRP A 839      18.230  63.990  64.820  1.00  0.00           H
ATOM   4091  CZ2 TRP A 839      17.560  63.250  68.000  1.00  0.00           C
ATOM   4092  HZ2 TRP A 839      17.040  63.600  68.880  1.00  0.00           H
ATOM   4093  CH2 TRP A 839      17.580  63.900  66.760  1.00  0.00           C
ATOM   4094  HH2 TRP A 839      17.140  64.890  66.710  1.00  0.00           H
ATOM   4095  C   TRP A 839      22.150  60.700  65.540  1.00  0.00           C
ATOM   4096  O   TRP A 839      22.490  60.390  64.390  1.00  0.00           O
ATOM   4097  N   TRP A 840      22.090  61.950  65.960  1.00  0.00           N
ATOM   4098  HN  TRP A 840      21.670  62.180  66.830  1.00  0.00           H
ATOM   4099  CA  TRP A 840      22.640  63.130  65.290  1.00  0.00           C
ATOM   4100  HA  TRP A 840      22.150  63.180  64.330  1.00  0.00           H
ATOM   4101  CB  TRP A 840      22.130  64.440  65.970  1.00  0.00           C
ATOM   4102  HB1 TRP A 840      21.050  64.540  65.720  1.00  0.00           H
ATOM   4103  HB2 TRP A 840      22.630  65.300  65.490  1.00  0.00           H
ATOM   4104  CG  TRP A 840      22.370  64.410  67.450  1.00  0.00           C
ATOM   4105  CD1 TRP A 840      21.560  63.990  68.450  1.00  0.00           C
ATOM   4106  HD1 TRP A 840      20.640  63.440  68.540  1.00  0.00           H
ATOM   4107  NE1 TRP A 840      22.180  64.420  69.680  1.00  0.00           N
ATOM   4108  HE1 TRP A 840      21.760  64.070  70.500  1.00  0.00           H
ATOM   4109  CE2 TRP A 840      23.330  64.950  69.460  1.00  0.00           C
ATOM   4110  CD2 TRP A 840      23.590  64.970  68.040  1.00  0.00           C
ATOM   4111  CE3 TRP A 840      24.730  65.590  67.550  1.00  0.00           C
ATOM   4112  HE3 TRP A 840      24.990  65.650  66.500  1.00  0.00           H
ATOM   4113  CZ3 TRP A 840      25.590  66.090  68.470  1.00  0.00           C
ATOM   4114  HZ3 TRP A 840      26.400  66.720  68.120  1.00  0.00           H
ATOM   4115  CZ2 TRP A 840      24.270  65.470  70.330  1.00  0.00           C
ATOM   4116  HZ2 TRP A 840      24.030  65.500  71.390  1.00  0.00           H
ATOM   4117  CH2 TRP A 840      25.460  66.000  69.860  1.00  0.00           C
ATOM   4118  HH2 TRP A 840      26.260  66.400  70.470  1.00  0.00           H
ATOM   4119  C   TRP A 840      24.170  63.060  65.120  1.00  0.00           C
ATOM   4120  O   TRP A 840      24.700  63.490  64.100  1.00  0.00           O
ATOM   4121  N   THR A 841      24.990  62.550  66.030  1.00  0.00           N
ATOM   4122  HN  THR A 841      24.580  62.220  66.880  1.00  0.00           H
ATOM   4123  CA  THR A 841      26.450  62.310  65.840  1.00  0.00           C
ATOM   4124  HA  THR A 841      27.000  63.180  65.560  1.00  0.00           H
ATOM   4125  CB  THR A 841      27.090  61.700  67.110  1.00  0.00           C
ATOM   4126  HB  THR A 841      26.610  60.790  67.520  1.00  0.00           H
ATOM   4127  OG1 THR A 841      27.070  62.690  68.070  1.00  0.00           O
ATOM   4128  HG1 THR A 841      26.360  63.270  67.750  1.00  0.00           H
ATOM   4129  CG2 THR A 841      28.560  61.450  66.890  1.00  0.00           C
ATOM   4130 HG21 THR A 841      28.970  60.950  67.790  1.00  0.00           H
ATOM   4131 HG22 THR A 841      29.090  62.440  66.850  1.00  0.00           H
ATOM   4132 HG23 THR A 841      28.730  60.890  65.950  1.00  0.00           H
ATOM   4133  C   THR A 841      26.600  61.340  64.640  1.00  0.00           C
ATOM   4134  O   THR A 841      27.430  61.510  63.770  1.00  0.00           O
ATOM   4135  N   LEU A 842      25.730  60.380  64.490  1.00  0.00           N
ATOM   4136  HN  LEU A 842      25.070  60.270  65.240  1.00  0.00           H
ATOM   4137  CA  LEU A 842      25.690  59.450  63.400  1.00  0.00           C
ATOM   4138  HA  LEU A 842      26.690  59.040  63.370  1.00  0.00           H
ATOM   4139  CB  LEU A 842      24.670  58.270  63.540  1.00  0.00           C
ATOM   4140  HB1 LEU A 842      24.810  57.540  62.710  1.00  0.00           H
ATOM   4141  HB2 LEU A 842      23.640  58.650  63.470  1.00  0.00           H
ATOM   4142  CG  LEU A 842      24.750  57.430  64.830  1.00  0.00           C
ATOM   4143  HG  LEU A 842      24.720  58.120  65.710  1.00  0.00           H
ATOM   4144  CD1 LEU A 842      23.530  56.590  64.800  1.00  0.00           C
ATOM   4145 HD11 LEU A 842      23.700  55.880  63.970  1.00  0.00           H
ATOM   4146 HD12 LEU A 842      22.550  57.120  64.710  1.00  0.00           H
ATOM   4147 HD13 LEU A 842      23.320  56.050  65.750  1.00  0.00           H
ATOM   4148  CD2 LEU A 842      25.960  56.500  64.910  1.00  0.00           C
ATOM   4149 HD21 LEU A 842      25.860  55.840  65.800  1.00  0.00           H
ATOM   4150 HD22 LEU A 842      26.850  57.160  64.940  1.00  0.00           H
ATOM   4151 HD23 LEU A 842      26.110  55.780  64.080  1.00  0.00           H
ATOM   4152  C   LEU A 842      25.420  60.080  62.060  1.00  0.00           C
ATOM   4153  O   LEU A 842      26.110  59.870  61.070  1.00  0.00           O
ATOM   4154  N   LEU A 843      24.410  61.030  61.940  1.00  0.00           N
ATOM   4155  HN  LEU A 843      23.810  61.170  62.720  1.00  0.00           H
ATOM   4156  CA  LEU A 843      24.260  61.880  60.750  1.00  0.00           C
ATOM   4157  HA  LEU A 843      23.950  61.280  59.910  1.00  0.00           H
ATOM   4158  CB  LEU A 843      23.130  62.960  61.050  1.00  0.00           C
ATOM   4159  HB1 LEU A 843      22.890  63.610  60.170  1.00  0.00           H
ATOM   4160  HB2 LEU A 843      23.400  63.580  61.920  1.00  0.00           H
ATOM   4161  CG  LEU A 843      21.770  62.260  61.290  1.00  0.00           C
ATOM   4162  HG  LEU A 843      21.970  61.600  62.160  1.00  0.00           H
ATOM   4163  CD1 LEU A 843      20.630  63.220  61.610  1.00  0.00           C
ATOM   4164 HD11 LEU A 843      20.780  63.800  62.550  1.00  0.00           H
ATOM   4165 HD12 LEU A 843      19.640  62.740  61.670  1.00  0.00           H
ATOM   4166 HD13 LEU A 843      20.490  64.020  60.860  1.00  0.00           H
ATOM   4167  CD2 LEU A 843      21.270  61.330  60.070  1.00  0.00           C
ATOM   4168 HD21 LEU A 843      20.320  60.810  60.320  1.00  0.00           H
ATOM   4169 HD22 LEU A 843      22.000  60.510  59.900  1.00  0.00           H
ATOM   4170 HD23 LEU A 843      21.250  61.910  59.120  1.00  0.00           H
ATOM   4171  C   LEU A 843      25.550  62.620  60.440  1.00  0.00           C
ATOM   4172  O   LEU A 843      25.940  62.670  59.290  1.00  0.00           O
ATOM   4173  N   ILE A 844      26.250  63.260  61.410  1.00  0.00           N
ATOM   4174  HN  ILE A 844      26.010  63.020  62.350  1.00  0.00           H
ATOM   4175  CA  ILE A 844      27.460  64.090  61.130  1.00  0.00           C
ATOM   4176  HA  ILE A 844      27.240  64.630  60.220  1.00  0.00           H
ATOM   4177  CB  ILE A 844      27.790  64.980  62.380  1.00  0.00           C
ATOM   4178  HB  ILE A 844      27.870  64.300  63.260  1.00  0.00           H
ATOM   4179  CG2 ILE A 844      29.100  65.750  62.280  1.00  0.00           C
ATOM   4180 HG21 ILE A 844      29.060  66.440  61.420  1.00  0.00           H
ATOM   4181 HG22 ILE A 844      29.960  65.050  62.190  1.00  0.00           H
ATOM   4182 HG23 ILE A 844      29.250  66.340  63.210  1.00  0.00           H
ATOM   4183  CG1 ILE A 844      26.600  65.930  62.670  1.00  0.00           C
ATOM   4184 HG11 ILE A 844      25.650  65.360  62.650  1.00  0.00           H
ATOM   4185 HG12 ILE A 844      26.450  66.580  61.790  1.00  0.00           H
ATOM   4186  CD  ILE A 844      26.610  66.770  63.960  1.00  0.00           C
ATOM   4187  HD1 ILE A 844      27.540  67.280  64.280  1.00  0.00           H
ATOM   4188  HD2 ILE A 844      26.410  65.990  64.730  1.00  0.00           H
ATOM   4189  HD3 ILE A 844      25.810  67.530  63.910  1.00  0.00           H
ATOM   4190  C   ILE A 844      28.700  63.270  60.770  1.00  0.00           C
ATOM   4191  O   ILE A 844      29.360  63.730  59.880  1.00  0.00           O
ATOM   4192  N   ALA A 845      28.870  62.070  61.410  1.00  0.00           N
ATOM   4193  HN  ALA A 845      28.260  61.800  62.160  1.00  0.00           H
ATOM   4194  CA  ALA A 845      29.940  61.260  61.140  1.00  0.00           C
ATOM   4195  HA  ALA A 845      30.890  61.760  61.160  1.00  0.00           H
ATOM   4196  CB  ALA A 845      30.060  60.240  62.300  1.00  0.00           C
ATOM   4197  HB1 ALA A 845      30.090  60.850  63.230  1.00  0.00           H
ATOM   4198  HB2 ALA A 845      30.950  59.580  62.210  1.00  0.00           H
ATOM   4199  HB3 ALA A 845      29.100  59.740  62.560  1.00  0.00           H
ATOM   4200  C   ALA A 845      29.870  60.580  59.780  1.00  0.00           C
ATOM   4201  O   ALA A 845      30.830  60.050  59.310  1.00  0.00           O
ATOM   4202  N   ALA A 846      28.680  60.570  59.110  1.00  0.00           N
ATOM   4203  HN  ALA A 846      27.910  60.960  59.620  1.00  0.00           H
ATOM   4204  CA  ALA A 846      28.340  59.950  57.830  1.00  0.00           C
ATOM   4205  HA  ALA A 846      28.630  58.940  58.080  1.00  0.00           H
ATOM   4206  CB  ALA A 846      26.860  59.980  57.570  1.00  0.00           C
ATOM   4207  HB1 ALA A 846      26.550  59.370  56.700  1.00  0.00           H
ATOM   4208  HB2 ALA A 846      26.470  61.020  57.440  1.00  0.00           H
ATOM   4209  HB3 ALA A 846      26.420  59.590  58.510  1.00  0.00           H
ATOM   4210  C   ALA A 846      29.110  60.470  56.610  1.00  0.00           C
ATOM   4211  O   ALA A 846      29.510  59.670  55.720  1.00  0.00           O
ATOM   4212  N   ILE A 847      29.260  61.830  56.480  1.00  0.00           N
ATOM   4213  HN  ILE A 847      28.910  62.480  57.150  1.00  0.00           H
ATOM   4214  CA  ILE A 847      30.000  62.380  55.350  1.00  0.00           C
ATOM   4215  HA  ILE A 847      29.720  61.810  54.480  1.00  0.00           H
ATOM   4216  CB  ILE A 847      29.620  63.820  55.190  1.00  0.00           C
ATOM   4217  HB  ILE A 847      29.680  64.290  56.200  1.00  0.00           H
ATOM   4218  CG2 ILE A 847      30.550  64.540  54.090  1.00  0.00           C
ATOM   4219 HG21 ILE A 847      31.630  64.550  54.310  1.00  0.00           H
ATOM   4220 HG22 ILE A 847      30.120  65.560  53.920  1.00  0.00           H
ATOM   4221 HG23 ILE A 847      30.380  63.900  53.220  1.00  0.00           H
ATOM   4222  CG1 ILE A 847      28.080  64.060  54.840  1.00  0.00           C
ATOM   4223 HG11 ILE A 847      27.540  63.240  54.320  1.00  0.00           H
ATOM   4224 HG12 ILE A 847      28.100  64.810  54.020  1.00  0.00           H
ATOM   4225  CD  ILE A 847      27.260  64.520  56.090  1.00  0.00           C
ATOM   4226  HD1 ILE A 847      26.810  63.660  56.650  1.00  0.00           H
ATOM   4227  HD2 ILE A 847      26.510  65.260  55.750  1.00  0.00           H
ATOM   4228  HD3 ILE A 847      27.930  65.040  56.800  1.00  0.00           H
ATOM   4229  C   ILE A 847      31.520  62.080  55.490  1.00  0.00           C
ATOM   4230  O   ILE A 847      32.210  61.610  54.560  1.00  0.00           O
ATOM   4231  N   PRO A 848      32.260  62.230  56.650  1.00  0.00           N
ATOM   4232  CD  PRO A 848      31.970  63.300  57.630  1.00  0.00           C
ATOM   4233  HD1 PRO A 848      31.050  63.080  58.220  1.00  0.00           H
ATOM   4234  HD2 PRO A 848      31.890  64.250  57.060  1.00  0.00           H
ATOM   4235  CA  PRO A 848      33.650  61.720  56.870  1.00  0.00           C
ATOM   4236  HA  PRO A 848      34.250  62.200  56.110  1.00  0.00           H
ATOM   4237  CB  PRO A 848      34.010  62.160  58.350  1.00  0.00           C
ATOM   4238  HB1 PRO A 848      35.100  62.380  58.370  1.00  0.00           H
ATOM   4239  HB2 PRO A 848      33.750  61.370  59.090  1.00  0.00           H
ATOM   4240  CG  PRO A 848      33.250  63.410  58.510  1.00  0.00           C
ATOM   4241  HG1 PRO A 848      32.940  63.480  59.580  1.00  0.00           H
ATOM   4242  HG2 PRO A 848      33.910  64.240  58.190  1.00  0.00           H
ATOM   4243  C   PRO A 848      33.760  60.200  56.640  1.00  0.00           C
ATOM   4244  O   PRO A 848      34.710  59.700  55.990  1.00  0.00           O
ATOM   4245  N   ALA A 849      32.770  59.420  57.160  1.00  0.00           N
ATOM   4246  HN  ALA A 849      31.940  59.830  57.540  1.00  0.00           H
ATOM   4247  CA  ALA A 849      32.690  58.020  56.910  1.00  0.00           C
ATOM   4248  HA  ALA A 849      33.620  57.560  57.210  1.00  0.00           H
ATOM   4249  CB  ALA A 849      31.430  57.380  57.590  1.00  0.00           C
ATOM   4250  HB1 ALA A 849      31.450  57.620  58.670  1.00  0.00           H
ATOM   4251  HB2 ALA A 849      31.450  56.280  57.520  1.00  0.00           H
ATOM   4252  HB3 ALA A 849      30.470  57.740  57.170  1.00  0.00           H
ATOM   4253  C   ALA A 849      32.670  57.630  55.390  1.00  0.00           C
ATOM   4254  O   ALA A 849      33.480  56.770  55.020  1.00  0.00           O
ATOM   4255  N   LEU A 850      31.800  58.250  54.590  1.00  0.00           N
ATOM   4256  HN  LEU A 850      31.210  58.970  54.930  1.00  0.00           H
ATOM   4257  CA  LEU A 850      31.660  58.060  53.190  1.00  0.00           C
ATOM   4258  HA  LEU A 850      31.440  57.020  53.000  1.00  0.00           H
ATOM   4259  CB  LEU A 850      30.560  58.980  52.610  1.00  0.00           C
ATOM   4260  HB1 LEU A 850      30.720  60.000  53.020  1.00  0.00           H
ATOM   4261  HB2 LEU A 850      29.600  58.660  53.060  1.00  0.00           H
ATOM   4262  CG  LEU A 850      30.400  59.190  51.050  1.00  0.00           C
ATOM   4263  HG  LEU A 850      31.450  59.340  50.710  1.00  0.00           H
ATOM   4264  CD1 LEU A 850      29.660  58.040  50.430  1.00  0.00           C
ATOM   4265 HD11 LEU A 850      29.150  58.290  49.470  1.00  0.00           H
ATOM   4266 HD12 LEU A 850      28.930  57.520  51.090  1.00  0.00           H
ATOM   4267 HD13 LEU A 850      30.420  57.280  50.130  1.00  0.00           H
ATOM   4268  CD2 LEU A 850      29.610  60.530  50.820  1.00  0.00           C
ATOM   4269 HD21 LEU A 850      29.320  60.550  49.740  1.00  0.00           H
ATOM   4270 HD22 LEU A 850      30.190  61.440  51.090  1.00  0.00           H
ATOM   4271 HD23 LEU A 850      28.710  60.510  51.460  1.00  0.00           H
ATOM   4272  C   LEU A 850      32.960  58.420  52.490  1.00  0.00           C
ATOM   4273  O   LEU A 850      33.440  57.650  51.680  1.00  0.00           O
ATOM   4274  N   LEU A 851      33.570  59.560  52.840  1.00  0.00           N
ATOM   4275  HN  LEU A 851      33.100  60.160  53.480  1.00  0.00           H
ATOM   4276  CA  LEU A 851      34.900  59.930  52.250  1.00  0.00           C
ATOM   4277  HA  LEU A 851      34.750  59.680  51.210  1.00  0.00           H
ATOM   4278  CB  LEU A 851      35.190  61.470  52.490  1.00  0.00           C
ATOM   4279  HB1 LEU A 851      36.220  61.680  52.150  1.00  0.00           H
ATOM   4280  HB2 LEU A 851      35.200  61.710  53.580  1.00  0.00           H
ATOM   4281  CG  LEU A 851      34.140  62.470  51.850  1.00  0.00           C
ATOM   4282  HG  LEU A 851      33.120  62.280  52.240  1.00  0.00           H
ATOM   4283  CD1 LEU A 851      34.470  63.940  52.240  1.00  0.00           C
ATOM   4284 HD11 LEU A 851      33.710  64.720  52.050  1.00  0.00           H
ATOM   4285 HD12 LEU A 851      35.440  64.180  51.740  1.00  0.00           H
ATOM   4286 HD13 LEU A 851      34.700  63.960  53.330  1.00  0.00           H
ATOM   4287  CD2 LEU A 851      33.970  62.250  50.320  1.00  0.00           C
ATOM   4288 HD21 LEU A 851      34.950  62.410  49.820  1.00  0.00           H
ATOM   4289 HD22 LEU A 851      33.250  62.940  49.840  1.00  0.00           H
ATOM   4290 HD23 LEU A 851      33.610  61.210  50.140  1.00  0.00           H
ATOM   4291  C   LEU A 851      36.070  58.920  52.640  1.00  0.00           C
ATOM   4292  O   LEU A 851      36.920  58.640  51.790  1.00  0.00           O
ATOM   4293  N   CYS A 852      35.980  58.280  53.790  1.00  0.00           N
ATOM   4294  HN  CYS A 852      35.220  58.560  54.370  1.00  0.00           H
ATOM   4295  CA  CYS A 852      36.830  57.140  54.230  1.00  0.00           C
ATOM   4296  HA  CYS A 852      37.860  57.450  54.210  1.00  0.00           H
ATOM   4297  CB  CYS A 852      36.620  56.840  55.670  1.00  0.00           C
ATOM   4298  HB1 CYS A 852      37.210  55.930  55.900  1.00  0.00           H
ATOM   4299  HB2 CYS A 852      35.600  56.550  56.000  1.00  0.00           H
ATOM   4300  SG  CYS A 852      37.310  58.230  56.750  1.00  0.00           S
ATOM   4301  HG1 CYS A 852      36.260  59.020  56.570  1.00  0.00           H
ATOM   4302  C   CYS A 852      36.560  55.910  53.370  1.00  0.00           C
ATOM   4303  O   CYS A 852      37.560  55.310  52.920  1.00  0.00           O
ATOM   4304  N   THR A 853      35.300  55.580  53.000  1.00  0.00           N
ATOM   4305  HN  THR A 853      34.480  56.050  53.310  1.00  0.00           H
ATOM   4306  CA  THR A 853      35.080  54.540  52.050  1.00  0.00           C
ATOM   4307  HA  THR A 853      35.530  53.600  52.330  1.00  0.00           H
ATOM   4308  CB  THR A 853      33.630  54.390  51.670  1.00  0.00           C
ATOM   4309  HB  THR A 853      33.260  55.290  51.140  1.00  0.00           H
ATOM   4310  OG1 THR A 853      32.930  54.350  52.870  1.00  0.00           O
ATOM   4311  HG1 THR A 853      33.500  54.110  53.610  1.00  0.00           H
ATOM   4312  CG2 THR A 853      33.310  53.120  50.890  1.00  0.00           C
ATOM   4313 HG21 THR A 853      33.840  52.230  51.280  1.00  0.00           H
ATOM   4314 HG22 THR A 853      33.560  53.110  49.800  1.00  0.00           H
ATOM   4315 HG23 THR A 853      32.200  52.990  50.950  1.00  0.00           H
ATOM   4316  C   THR A 853      35.820  54.870  50.680  1.00  0.00           C
ATOM   4317  O   THR A 853      36.290  54.000  50.010  1.00  0.00           O
ATOM   4318  N   ILE A 854      35.820  56.120  50.210  1.00  0.00           N
ATOM   4319  HN  ILE A 854      35.250  56.760  50.720  1.00  0.00           H
ATOM   4320  CA  ILE A 854      36.560  56.560  49.030  1.00  0.00           C
ATOM   4321  HA  ILE A 854      36.140  55.950  48.230  1.00  0.00           H
ATOM   4322  CB  ILE A 854      36.150  57.920  48.440  1.00  0.00           C
ATOM   4323  HB  ILE A 854      36.470  58.640  49.230  1.00  0.00           H
ATOM   4324  CG2 ILE A 854      36.960  58.270  47.180  1.00  0.00           C
ATOM   4325 HG21 ILE A 854      36.660  59.260  46.750  1.00  0.00           H
ATOM   4326 HG22 ILE A 854      36.790  57.510  46.400  1.00  0.00           H
ATOM   4327 HG23 ILE A 854      38.060  58.320  47.310  1.00  0.00           H
ATOM   4328  CG1 ILE A 854      34.650  58.010  48.130  1.00  0.00           C
ATOM   4329 HG11 ILE A 854      34.450  58.990  47.670  1.00  0.00           H
ATOM   4330 HG12 ILE A 854      34.240  58.060  49.170  1.00  0.00           H
ATOM   4331  CD  ILE A 854      34.000  56.970  47.180  1.00  0.00           C
ATOM   4332  HD1 ILE A 854      34.110  55.940  47.590  1.00  0.00           H
ATOM   4333  HD2 ILE A 854      34.510  56.960  46.190  1.00  0.00           H
ATOM   4334  HD3 ILE A 854      32.930  57.250  47.050  1.00  0.00           H
ATOM   4335  C   ILE A 854      38.080  56.350  49.260  1.00  0.00           C
ATOM   4336  O   ILE A 854      38.820  55.910  48.310  1.00  0.00           O
ATOM   4337  N   LEU A 855      38.570  56.650  50.420  1.00  0.00           N
ATOM   4338  HN  LEU A 855      38.020  57.180  51.080  1.00  0.00           H
ATOM   4339  CA  LEU A 855      39.990  56.410  50.640  1.00  0.00           C
ATOM   4340  HA  LEU A 855      40.640  56.830  49.880  1.00  0.00           H
ATOM   4341  CB  LEU A 855      40.430  57.090  51.940  1.00  0.00           C
ATOM   4342  HB1 LEU A 855      41.450  56.730  52.180  1.00  0.00           H
ATOM   4343  HB2 LEU A 855      39.710  56.820  52.750  1.00  0.00           H
ATOM   4344  CG  LEU A 855      40.420  58.650  51.890  1.00  0.00           C
ATOM   4345  HG  LEU A 855      39.460  58.990  51.450  1.00  0.00           H
ATOM   4346  CD1 LEU A 855      40.590  59.200  53.280  1.00  0.00           C
ATOM   4347 HD11 LEU A 855      41.540  58.870  53.740  1.00  0.00           H
ATOM   4348 HD12 LEU A 855      39.740  58.760  53.820  1.00  0.00           H
ATOM   4349 HD13 LEU A 855      40.580  60.320  53.270  1.00  0.00           H
ATOM   4350  CD2 LEU A 855      41.600  59.090  51.020  1.00  0.00           C
ATOM   4351 HD21 LEU A 855      42.520  58.830  51.580  1.00  0.00           H
ATOM   4352 HD22 LEU A 855      41.660  60.180  50.790  1.00  0.00           H
ATOM   4353 HD23 LEU A 855      41.700  58.520  50.070  1.00  0.00           H
ATOM   4354  C   LEU A 855      40.340  54.910  50.660  1.00  0.00           C
ATOM   4355  O   LEU A 855      41.460  54.580  50.190  1.00  0.00           O
ATOM   4356  N   ILE A 856      39.450  54.030  51.110  1.00  0.00           N
ATOM   4357  HN  ILE A 856      38.700  54.350  51.680  1.00  0.00           H
ATOM   4358  CA  ILE A 856      39.610  52.640  50.990  1.00  0.00           C
ATOM   4359  HA  ILE A 856      40.630  52.340  51.200  1.00  0.00           H
ATOM   4360  CB  ILE A 856      38.650  51.870  51.930  1.00  0.00           C
ATOM   4361  HB  ILE A 856      37.620  52.280  51.870  1.00  0.00           H
ATOM   4362  CG2 ILE A 856      38.530  50.320  51.640  1.00  0.00           C
ATOM   4363 HG21 ILE A 856      38.110  50.260  50.620  1.00  0.00           H
ATOM   4364 HG22 ILE A 856      37.890  49.870  52.420  1.00  0.00           H
ATOM   4365 HG23 ILE A 856      39.470  49.730  51.570  1.00  0.00           H
ATOM   4366  CG1 ILE A 856      39.170  52.080  53.390  1.00  0.00           C
ATOM   4367 HG11 ILE A 856      39.350  53.170  53.470  1.00  0.00           H
ATOM   4368 HG12 ILE A 856      40.150  51.590  53.570  1.00  0.00           H
ATOM   4369  CD  ILE A 856      38.300  51.590  54.580  1.00  0.00           C
ATOM   4370  HD1 ILE A 856      37.370  52.190  54.650  1.00  0.00           H
ATOM   4371  HD2 ILE A 856      38.850  51.590  55.550  1.00  0.00           H
ATOM   4372  HD3 ILE A 856      37.980  50.540  54.440  1.00  0.00           H
ATOM   4373  C   ILE A 856      39.400  52.090  49.540  1.00  0.00           C
ATOM   4374  O   ILE A 856      39.880  51.080  49.100  1.00  0.00           O
ATOM   4375  N   PHE A 857      38.540  52.840  48.770  1.00  0.00           N
ATOM   4376  HN  PHE A 857      37.870  53.450  49.170  1.00  0.00           H
ATOM   4377  CA  PHE A 857      38.400  52.670  47.350  1.00  0.00           C
ATOM   4378  HA  PHE A 857      38.220  51.620  47.150  1.00  0.00           H
ATOM   4379  CB  PHE A 857      37.100  53.360  46.910  1.00  0.00           C
ATOM   4380  HB1 PHE A 857      37.030  54.440  47.110  1.00  0.00           H
ATOM   4381  HB2 PHE A 857      36.310  52.780  47.410  1.00  0.00           H
ATOM   4382  CG  PHE A 857      36.860  53.180  45.430  1.00  0.00           C
ATOM   4383  CD1 PHE A 857      36.270  51.970  45.060  1.00  0.00           C
ATOM   4384  HD1 PHE A 857      36.190  51.120  45.700  1.00  0.00           H
ATOM   4385  CE1 PHE A 857      35.690  51.890  43.780  1.00  0.00           C
ATOM   4386  HE1 PHE A 857      35.270  50.950  43.470  1.00  0.00           H
ATOM   4387  CZ  PHE A 857      35.830  52.960  42.830  1.00  0.00           C
ATOM   4388  HZ  PHE A 857      35.810  52.630  41.790  1.00  0.00           H
ATOM   4389  CD2 PHE A 857      36.970  54.230  44.550  1.00  0.00           C
ATOM   4390  HD2 PHE A 857      37.410  55.180  44.840  1.00  0.00           H
ATOM   4391  CE2 PHE A 857      36.550  54.150  43.240  1.00  0.00           C
ATOM   4392  HE2 PHE A 857      36.660  54.940  42.520  1.00  0.00           H
ATOM   4393  C   PHE A 857      39.640  52.980  46.540  1.00  0.00           C
ATOM   4394  O   PHE A 857      39.930  52.180  45.650  1.00  0.00           O
ATOM   4395  N   MET A 858      40.410  54.030  46.820  1.00  0.00           N
ATOM   4396  HN  MET A 858      40.060  54.780  47.370  1.00  0.00           H
ATOM   4397  CA  MET A 858      41.700  54.260  46.220  1.00  0.00           C
ATOM   4398  HA  MET A 858      41.580  54.300  45.150  1.00  0.00           H
ATOM   4399  CB  MET A 858      42.310  55.570  46.660  1.00  0.00           C
ATOM   4400  HB1 MET A 858      43.320  55.630  46.220  1.00  0.00           H
ATOM   4401  HB2 MET A 858      42.470  55.570  47.760  1.00  0.00           H
ATOM   4402  CG  MET A 858      41.560  56.790  46.310  1.00  0.00           C
ATOM   4403  HG1 MET A 858      40.590  56.800  46.870  1.00  0.00           H
ATOM   4404  HG2 MET A 858      41.420  56.750  45.210  1.00  0.00           H
ATOM   4405  SD  MET A 858      42.430  58.290  46.780  1.00  0.00           S
ATOM   4406  CE  MET A 858      41.060  59.490  47.190  1.00  0.00           C
ATOM   4407  HE1 MET A 858      40.580  60.010  46.340  1.00  0.00           H
ATOM   4408  HE2 MET A 858      41.500  60.340  47.760  1.00  0.00           H
ATOM   4409  HE3 MET A 858      40.240  59.030  47.800  1.00  0.00           H
ATOM   4410  C   MET A 858      42.800  53.160  46.470  1.00  0.00           C
ATOM   4411  O   MET A 858      43.480  52.700  45.560  1.00  0.00           O
ATOM   4412  N   ASP A 859      42.980  52.660  47.710  1.00  0.00           N
ATOM   4413  HN  ASP A 859      42.440  52.930  48.500  1.00  0.00           H
ATOM   4414  CA  ASP A 859      43.830  51.430  47.920  1.00  0.00           C
ATOM   4415  HA  ASP A 859      44.800  51.600  47.500  1.00  0.00           H
ATOM   4416  CB  ASP A 859      43.980  51.050  49.380  1.00  0.00           C
ATOM   4417  HB1 ASP A 859      44.300  50.000  49.570  1.00  0.00           H
ATOM   4418  HB2 ASP A 859      42.990  51.140  49.870  1.00  0.00           H
ATOM   4419  CG  ASP A 859      44.870  51.940  50.120  1.00  0.00           C
ATOM   4420  OD1 ASP A 859      44.960  51.760  51.410  1.00  0.00           O
ATOM   4421  OD2 ASP A 859      45.530  52.810  49.530  1.00  0.00           O
ATOM   4422  C   ASP A 859      43.440  50.260  47.040  1.00  0.00           C
ATOM   4423  O   ASP A 859      44.310  49.680  46.410  1.00  0.00           O
ATOM   4424  N   GLN A 860      42.100  49.980  47.010  1.00  0.00           N
ATOM   4425  HN  GLN A 860      41.470  50.510  47.580  1.00  0.00           H
ATOM   4426  CA  GLN A 860      41.440  48.900  46.240  1.00  0.00           C
ATOM   4427  HA  GLN A 860      41.990  48.010  46.490  1.00  0.00           H
ATOM   4428  CB  GLN A 860      39.970  48.650  46.780  1.00  0.00           C
ATOM   4429  HB1 GLN A 860      39.380  48.130  45.990  1.00  0.00           H
ATOM   4430  HB2 GLN A 860      39.610  49.670  47.010  1.00  0.00           H
ATOM   4431  CG  GLN A 860      39.740  47.790  48.040  1.00  0.00           C
ATOM   4432  HG1 GLN A 860      38.670  47.550  48.250  1.00  0.00           H
ATOM   4433  HG2 GLN A 860      40.120  48.370  48.910  1.00  0.00           H
ATOM   4434  CD  GLN A 860      40.610  46.510  47.990  1.00  0.00           C
ATOM   4435  OE1 GLN A 860      41.510  46.320  48.830  1.00  0.00           O
ATOM   4436  NE2 GLN A 860      40.380  45.540  47.130  1.00  0.00           N
ATOM   4437 HE21 GLN A 860      39.830  45.810  46.350  1.00  0.00           H
ATOM   4438 HE22 GLN A 860      41.010  44.750  47.120  1.00  0.00           H
ATOM   4439  C   GLN A 860      41.570  49.000  44.790  1.00  0.00           C
ATOM   4440  O   GLN A 860      41.860  48.030  44.060  1.00  0.00           O
ATOM   4441  N   GLN A 861      41.550  50.220  44.190  1.00  0.00           N
ATOM   4442  HN  GLN A 861      41.190  51.020  44.670  1.00  0.00           H
ATOM   4443  CA  GLN A 861      42.000  50.360  42.820  1.00  0.00           C
ATOM   4444  HA  GLN A 861      41.530  49.520  42.340  1.00  0.00           H
ATOM   4445  CB  GLN A 861      41.450  51.730  42.310  1.00  0.00           C
ATOM   4446  HB1 GLN A 861      41.970  51.890  41.340  1.00  0.00           H
ATOM   4447  HB2 GLN A 861      41.550  52.560  43.050  1.00  0.00           H
ATOM   4448  CG  GLN A 861      39.890  51.850  42.020  1.00  0.00           C
ATOM   4449  HG1 GLN A 861      39.630  52.680  41.330  1.00  0.00           H
ATOM   4450  HG2 GLN A 861      39.320  52.070  42.960  1.00  0.00           H
ATOM   4451  CD  GLN A 861      39.330  50.640  41.460  1.00  0.00           C
ATOM   4452  OE1 GLN A 861      38.270  50.220  41.980  1.00  0.00           O
ATOM   4453  NE2 GLN A 861      39.910  50.090  40.380  1.00  0.00           N
ATOM   4454 HE21 GLN A 861      40.510  50.630  39.800  1.00  0.00           H
ATOM   4455 HE22 GLN A 861      39.520  49.240  40.030  1.00  0.00           H
ATOM   4456  C   GLN A 861      43.500  50.240  42.540  1.00  0.00           C
ATOM   4457  O   GLN A 861      43.970  49.600  41.610  1.00  0.00           O
ATOM   4458  N   ILE A 862      44.300  50.990  43.290  1.00  0.00           N
ATOM   4459  HN  ILE A 862      43.910  51.640  43.930  1.00  0.00           H
ATOM   4460  CA  ILE A 862      45.720  51.110  42.980  1.00  0.00           C
ATOM   4461  HA  ILE A 862      45.860  51.470  41.970  1.00  0.00           H
ATOM   4462  CB  ILE A 862      46.230  52.290  43.730  1.00  0.00           C
ATOM   4463  HB  ILE A 862      46.080  52.120  44.810  1.00  0.00           H
ATOM   4464  CG2 ILE A 862      47.700  52.440  43.480  1.00  0.00           C
ATOM   4465 HG21 ILE A 862      47.960  53.310  44.110  1.00  0.00           H
ATOM   4466 HG22 ILE A 862      48.050  52.570  42.430  1.00  0.00           H
ATOM   4467 HG23 ILE A 862      48.410  51.670  43.870  1.00  0.00           H
ATOM   4468  CG1 ILE A 862      45.530  53.560  43.350  1.00  0.00           C
ATOM   4469 HG11 ILE A 862      45.930  54.310  44.060  1.00  0.00           H
ATOM   4470 HG12 ILE A 862      44.420  53.430  43.500  1.00  0.00           H
ATOM   4471  CD  ILE A 862      45.830  54.090  41.960  1.00  0.00           C
ATOM   4472  HD1 ILE A 862      45.380  55.080  41.750  1.00  0.00           H
ATOM   4473  HD2 ILE A 862      45.580  53.380  41.140  1.00  0.00           H
ATOM   4474  HD3 ILE A 862      46.920  54.320  41.930  1.00  0.00           H
ATOM   4475  C   ILE A 862      46.500  49.860  43.180  1.00  0.00           C
ATOM   4476  O   ILE A 862      47.190  49.410  42.260  1.00  0.00           O
ATOM   4477  N   THR A 863      46.260  49.070  44.240  1.00  0.00           N
ATOM   4478  HN  THR A 863      45.610  49.360  44.940  1.00  0.00           H
ATOM   4479  CA  THR A 863      46.790  47.790  44.510  1.00  0.00           C
ATOM   4480  HA  THR A 863      47.860  47.940  44.500  1.00  0.00           H
ATOM   4481  CB  THR A 863      46.340  47.220  45.860  1.00  0.00           C
ATOM   4482  HB  THR A 863      45.240  47.320  46.040  1.00  0.00           H
ATOM   4483  OG1 THR A 863      47.120  47.920  46.840  1.00  0.00           O
ATOM   4484  HG1 THR A 863      46.410  48.460  47.210  1.00  0.00           H
ATOM   4485  CG2 THR A 863      46.730  45.800  46.060  1.00  0.00           C
ATOM   4486 HG21 THR A 863      47.790  45.680  45.730  1.00  0.00           H
ATOM   4487 HG22 THR A 863      46.140  45.040  45.510  1.00  0.00           H
ATOM   4488 HG23 THR A 863      46.680  45.490  47.120  1.00  0.00           H
ATOM   4489  C   THR A 863      46.550  46.740  43.420  1.00  0.00           C
ATOM   4490  O   THR A 863      47.410  46.000  43.000  1.00  0.00           O
ATOM   4491  N   ALA A 864      45.360  46.720  42.800  1.00  0.00           N
ATOM   4492  HN  ALA A 864      44.700  47.460  42.950  1.00  0.00           H
ATOM   4493  CA  ALA A 864      44.940  45.790  41.830  1.00  0.00           C
ATOM   4494  HA  ALA A 864      45.220  44.790  42.130  1.00  0.00           H
ATOM   4495  CB  ALA A 864      43.310  45.750  41.880  1.00  0.00           C
ATOM   4496  HB1 ALA A 864      42.850  45.060  41.150  1.00  0.00           H
ATOM   4497  HB2 ALA A 864      42.930  46.770  41.670  1.00  0.00           H
ATOM   4498  HB3 ALA A 864      43.100  45.320  42.890  1.00  0.00           H
ATOM   4499  C   ALA A 864      45.420  46.080  40.420  1.00  0.00           C
ATOM   4500  O   ALA A 864      45.780  45.160  39.650  1.00  0.00           O
ATOM   4501  N   VAL A 865      45.590  47.370  40.080  1.00  0.00           N
ATOM   4502  HN  VAL A 865      45.070  48.030  40.610  1.00  0.00           H
ATOM   4503  CA  VAL A 865      46.430  47.960  38.970  1.00  0.00           C
ATOM   4504  HA  VAL A 865      46.160  47.460  38.060  1.00  0.00           H
ATOM   4505  CB  VAL A 865      46.200  49.440  38.940  1.00  0.00           C
ATOM   4506  HB  VAL A 865      46.490  49.830  39.940  1.00  0.00           H
ATOM   4507  CG1 VAL A 865      47.090  50.170  37.880  1.00  0.00           C
ATOM   4508 HG11 VAL A 865      48.060  50.340  38.370  1.00  0.00           H
ATOM   4509 HG12 VAL A 865      46.790  51.180  37.550  1.00  0.00           H
ATOM   4510 HG13 VAL A 865      47.030  49.580  36.930  1.00  0.00           H
ATOM   4511  CG2 VAL A 865      44.750  49.780  38.580  1.00  0.00           C
ATOM   4512 HG21 VAL A 865      44.520  50.800  38.950  1.00  0.00           H
ATOM   4513 HG22 VAL A 865      44.080  49.040  39.070  1.00  0.00           H
ATOM   4514 HG23 VAL A 865      44.610  49.770  37.480  1.00  0.00           H
ATOM   4515  C   VAL A 865      47.950  47.660  39.070  1.00  0.00           C
ATOM   4516  O   VAL A 865      48.540  47.280  38.070  1.00  0.00           O
ATOM   4517  N   ILE A 866      48.550  47.730  40.250  1.00  0.00           N
ATOM   4518  HN  ILE A 866      48.210  48.120  41.100  1.00  0.00           H
ATOM   4519  CA  ILE A 866      50.010  47.370  40.290  1.00  0.00           C
ATOM   4520  HA  ILE A 866      50.490  47.890  39.470  1.00  0.00           H
ATOM   4521  CB  ILE A 866      50.610  47.930  41.620  1.00  0.00           C
ATOM   4522  HB  ILE A 866      49.960  47.730  42.510  1.00  0.00           H
ATOM   4523  CG2 ILE A 866      52.010  47.300  41.880  1.00  0.00           C
ATOM   4524 HG21 ILE A 866      52.060  46.230  42.170  1.00  0.00           H
ATOM   4525 HG22 ILE A 866      52.510  47.860  42.700  1.00  0.00           H
ATOM   4526 HG23 ILE A 866      52.560  47.390  40.920  1.00  0.00           H
ATOM   4527  CG1 ILE A 866      50.650  49.500  41.660  1.00  0.00           C
ATOM   4528 HG11 ILE A 866      51.000  49.820  42.660  1.00  0.00           H
ATOM   4529 HG12 ILE A 866      49.610  49.910  41.660  1.00  0.00           H
ATOM   4530  CD  ILE A 866      51.620  50.050  40.550  1.00  0.00           C
ATOM   4531  HD1 ILE A 866      51.470  51.150  40.560  1.00  0.00           H
ATOM   4532  HD2 ILE A 866      51.280  49.830  39.520  1.00  0.00           H
ATOM   4533  HD3 ILE A 866      52.690  49.790  40.710  1.00  0.00           H
ATOM   4534  C   ILE A 866      50.280  45.890  40.120  1.00  0.00           C
ATOM   4535  O   ILE A 866      51.220  45.470  39.420  1.00  0.00           O
ATOM   4536  N   ILE A 867      49.440  45.020  40.720  1.00  0.00           N
ATOM   4537  HN  ILE A 867      48.690  45.180  41.360  1.00  0.00           H
ATOM   4538  CA  ILE A 867      49.420  43.590  40.450  1.00  0.00           C
ATOM   4539  HA  ILE A 867      50.380  43.240  40.750  1.00  0.00           H
ATOM   4540  CB  ILE A 867      48.440  42.920  41.450  1.00  0.00           C
ATOM   4541  HB  ILE A 867      47.650  43.610  41.800  1.00  0.00           H
ATOM   4542  CG2 ILE A 867      47.870  41.550  40.990  1.00  0.00           C
ATOM   4543 HG21 ILE A 867      47.390  41.450  39.990  1.00  0.00           H
ATOM   4544 HG22 ILE A 867      47.130  41.070  41.670  1.00  0.00           H
ATOM   4545 HG23 ILE A 867      48.630  40.810  40.650  1.00  0.00           H
ATOM   4546  CG1 ILE A 867      49.080  42.690  42.890  1.00  0.00           C
ATOM   4547 HG11 ILE A 867      48.370  42.140  43.540  1.00  0.00           H
ATOM   4548 HG12 ILE A 867      49.280  43.690  43.360  1.00  0.00           H
ATOM   4549  CD  ILE A 867      50.250  41.800  42.890  1.00  0.00           C
ATOM   4550  HD1 ILE A 867      51.220  42.330  42.840  1.00  0.00           H
ATOM   4551  HD2 ILE A 867      50.210  40.940  42.190  1.00  0.00           H
ATOM   4552  HD3 ILE A 867      50.230  41.280  43.870  1.00  0.00           H
ATOM   4553  C   ILE A 867      49.110  43.160  38.900  1.00  0.00           C
ATOM   4554  O   ILE A 867      49.820  42.270  38.320  1.00  0.00           O
ATOM   4555  N   ASN A 868      48.100  43.820  38.230  1.00  0.00           N
ATOM   4556  HN  ASN A 868      47.510  44.410  38.780  1.00  0.00           H
ATOM   4557  CA  ASN A 868      47.820  43.380  36.860  1.00  0.00           C
ATOM   4558  HA  ASN A 868      47.880  42.320  36.730  1.00  0.00           H
ATOM   4559  CB  ASN A 868      46.350  43.730  36.570  1.00  0.00           C
ATOM   4560  HB1 ASN A 868      46.210  44.830  36.690  1.00  0.00           H
ATOM   4561  HB2 ASN A 868      45.800  43.210  37.380  1.00  0.00           H
ATOM   4562  CG  ASN A 868      45.800  43.290  35.270  1.00  0.00           C
ATOM   4563  OD1 ASN A 868      46.470  42.620  34.510  1.00  0.00           O
ATOM   4564  ND2 ASN A 868      44.590  43.720  34.970  1.00  0.00           N
ATOM   4565 HD21 ASN A 868      44.160  43.360  34.150  1.00  0.00           H
ATOM   4566 HD22 ASN A 868      44.280  44.600  35.320  1.00  0.00           H
ATOM   4567  C   ASN A 868      48.780  44.080  35.870  1.00  0.00           C
ATOM   4568  O   ASN A 868      48.820  45.270  35.630  1.00  0.00           O
ATOM   4569  N   ARG A 869      49.610  43.290  35.220  1.00  0.00           N
ATOM   4570  HN  ARG A 869      49.380  42.320  35.150  1.00  0.00           H
ATOM   4571  CA  ARG A 869      50.720  43.740  34.380  1.00  0.00           C
ATOM   4572  HA  ARG A 869      51.030  44.750  34.600  1.00  0.00           H
ATOM   4573  CB  ARG A 869      52.020  42.980  34.710  1.00  0.00           C
ATOM   4574  HB1 ARG A 869      52.910  43.360  34.160  1.00  0.00           H
ATOM   4575  HB2 ARG A 869      51.920  41.890  34.480  1.00  0.00           H
ATOM   4576  CG  ARG A 869      52.470  43.000  36.180  1.00  0.00           C
ATOM   4577  HG1 ARG A 869      53.530  42.660  36.140  1.00  0.00           H
ATOM   4578  HG2 ARG A 869      51.820  42.320  36.780  1.00  0.00           H
ATOM   4579  CD  ARG A 869      52.460  44.270  36.980  1.00  0.00           C
ATOM   4580  HD1 ARG A 869      52.880  43.980  37.960  1.00  0.00           H
ATOM   4581  HD2 ARG A 869      51.400  44.560  37.160  1.00  0.00           H
ATOM   4582  NE  ARG A 869      53.260  45.380  36.410  1.00  0.00           N
ATOM   4583  HE  ARG A 869      53.380  45.440  35.410  1.00  0.00           H
ATOM   4584  CZ  ARG A 869      53.790  46.350  37.110  1.00  0.00           C
ATOM   4585  NH1 ARG A 869      53.690  46.520  38.410  1.00  0.00           N
ATOM   4586 HH11 ARG A 869      54.460  47.010  38.810  1.00  0.00           H
ATOM   4587 HH12 ARG A 869      53.140  45.840  38.900  1.00  0.00           H
ATOM   4588  NH2 ARG A 869      54.590  47.210  36.610  1.00  0.00           N
ATOM   4589 HH21 ARG A 869      54.820  47.180  35.640  1.00  0.00           H
ATOM   4590 HH22 ARG A 869      54.780  48.130  36.980  1.00  0.00           H
ATOM   4591  C   ARG A 869      50.460  43.530  32.890  1.00  0.00           C
ATOM   4592  O   ARG A 869      49.700  42.710  32.490  1.00  0.00           O
ATOM   4593  N   LYS A 870      51.220  44.360  32.130  1.00  0.00           N
ATOM   4594  HN  LYS A 870      51.730  45.090  32.590  1.00  0.00           H
ATOM   4595  CA  LYS A 870      51.360  44.380  30.680  1.00  0.00           C
ATOM   4596  HA  LYS A 870      50.680  43.650  30.260  1.00  0.00           H
ATOM   4597  CB  LYS A 870      51.150  45.860  30.030  1.00  0.00           C
ATOM   4598  HB1 LYS A 870      51.370  45.780  28.940  1.00  0.00           H
ATOM   4599  HB2 LYS A 870      51.840  46.590  30.500  1.00  0.00           H
ATOM   4600  CG  LYS A 870      49.720  46.320  30.190  1.00  0.00           C
ATOM   4601  HG1 LYS A 870      49.660  47.370  29.830  1.00  0.00           H
ATOM   4602  HG2 LYS A 870      49.450  46.370  31.270  1.00  0.00           H
ATOM   4603  CD  LYS A 870      48.850  45.410  29.390  1.00  0.00           C
ATOM   4604  HD1 LYS A 870      48.860  44.360  29.770  1.00  0.00           H
ATOM   4605  HD2 LYS A 870      49.190  45.290  28.340  1.00  0.00           H
ATOM   4606  CE  LYS A 870      47.320  45.720  29.220  1.00  0.00           C
ATOM   4607  HE1 LYS A 870      46.880  44.890  28.630  1.00  0.00           H
ATOM   4608  HE2 LYS A 870      47.230  46.650  28.630  1.00  0.00           H
ATOM   4609  NZ  LYS A 870      46.580  45.770  30.460  1.00  0.00           N
ATOM   4610  HZ1 LYS A 870      46.760  46.710  30.890  1.00  0.00           H
ATOM   4611  HZ2 LYS A 870      46.960  45.080  31.140  1.00  0.00           H
ATOM   4612  HZ3 LYS A 870      45.560  45.780  30.280  1.00  0.00           H
ATOM   4613  C   LYS A 870      52.740  43.870  30.380  1.00  0.00           C
ATOM   4614  O   LYS A 870      52.980  43.600  29.210  1.00  0.00           O
ATOM   4615  N   GLU A 871      53.560  43.680  31.390  1.00  0.00           N
ATOM   4616  HN  GLU A 871      53.270  43.960  32.300  1.00  0.00           H
ATOM   4617  CA  GLU A 871      54.860  43.070  31.290  1.00  0.00           C
ATOM   4618  HA  GLU A 871      55.450  43.530  30.520  1.00  0.00           H
ATOM   4619  CB  GLU A 871      55.590  43.140  32.600  1.00  0.00           C
ATOM   4620  HB1 GLU A 871      56.470  42.470  32.550  1.00  0.00           H
ATOM   4621  HB2 GLU A 871      54.940  42.760  33.410  1.00  0.00           H
ATOM   4622  CG  GLU A 871      56.130  44.520  33.090  1.00  0.00           C
ATOM   4623  HG1 GLU A 871      56.650  45.080  32.290  1.00  0.00           H
ATOM   4624  HG2 GLU A 871      56.940  44.200  33.790  1.00  0.00           H
ATOM   4625  CD  GLU A 871      55.220  45.490  33.790  1.00  0.00           C
ATOM   4626  OE1 GLU A 871      55.820  46.530  34.280  1.00  0.00           O
ATOM   4627  OE2 GLU A 871      53.970  45.380  33.790  1.00  0.00           O
ATOM   4628  C   GLU A 871      54.780  41.590  30.920  1.00  0.00           C
ATOM   4629  O   GLU A 871      53.890  40.890  31.350  1.00  0.00           O
ATOM   4630  N   HSD A 872      55.800  41.090  30.160  1.00  0.00           N
ATOM   4631  HN  HSD A 872      56.470  41.730  29.780  1.00  0.00           H
ATOM   4632  CA  HSD A 872      56.060  39.710  29.720  1.00  0.00           C
ATOM   4633  HA  HSD A 872      55.090  39.370  29.390  1.00  0.00           H
ATOM   4634  CB  HSD A 872      57.320  39.710  28.700  1.00  0.00           C
ATOM   4635  HB1 HSD A 872      58.150  40.210  29.240  1.00  0.00           H
ATOM   4636  HB2 HSD A 872      57.050  40.290  27.790  1.00  0.00           H
ATOM   4637  ND1 HSD A 872      56.880  37.550  27.630  1.00  0.00           N
ATOM   4638  HD1 HSD A 872      55.900  37.720  27.680  1.00  0.00           H
ATOM   4639  CG  HSD A 872      57.760  38.440  28.120  1.00  0.00           C
ATOM   4640  CE1 HSD A 872      57.560  36.430  27.280  1.00  0.00           C
ATOM   4641  HE1 HSD A 872      57.110  35.470  27.030  1.00  0.00           H
ATOM   4642  NE2 HSD A 872      58.840  36.580  27.510  1.00  0.00           N
ATOM   4643  CD2 HSD A 872      58.950  37.830  28.040  1.00  0.00           C
ATOM   4644  HD2 HSD A 872      59.870  38.240  28.470  1.00  0.00           H
ATOM   4645  C   HSD A 872      56.240  38.750  30.870  1.00  0.00           C
ATOM   4646  O   HSD A 872      56.880  39.030  31.870  1.00  0.00           O
ATOM   4647  N   LYS A 873      55.730  37.530  30.670  1.00  0.00           N
ATOM   4648  HN  LYS A 873      55.240  37.390  29.810  1.00  0.00           H
ATOM   4649  CA  LYS A 873      55.700  36.280  31.420  1.00  0.00           C
ATOM   4650  HA  LYS A 873      55.320  35.550  30.730  1.00  0.00           H
ATOM   4651  CB  LYS A 873      57.190  35.920  31.890  1.00  0.00           C
ATOM   4652  HB1 LYS A 873      57.100  35.060  32.590  1.00  0.00           H
ATOM   4653  HB2 LYS A 873      57.600  36.860  32.310  1.00  0.00           H
ATOM   4654  CG  LYS A 873      58.040  35.480  30.660  1.00  0.00           C
ATOM   4655  HG1 LYS A 873      58.090  36.340  29.960  1.00  0.00           H
ATOM   4656  HG2 LYS A 873      57.450  34.690  30.160  1.00  0.00           H
ATOM   4657  CD  LYS A 873      59.310  34.880  31.140  1.00  0.00           C
ATOM   4658  HD1 LYS A 873      59.150  34.090  31.900  1.00  0.00           H
ATOM   4659  HD2 LYS A 873      60.000  35.620  31.610  1.00  0.00           H
ATOM   4660  CE  LYS A 873      60.170  34.040  30.120  1.00  0.00           C
ATOM   4661  HE1 LYS A 873      59.500  33.320  29.610  1.00  0.00           H
ATOM   4662  HE2 LYS A 873      60.950  33.480  30.660  1.00  0.00           H
ATOM   4663  NZ  LYS A 873      60.780  35.130  29.260  1.00  0.00           N
ATOM   4664  HZ1 LYS A 873      60.070  35.640  28.700  1.00  0.00           H
ATOM   4665  HZ2 LYS A 873      61.540  34.750  28.660  1.00  0.00           H
ATOM   4666  HZ3 LYS A 873      61.290  35.820  29.850  1.00  0.00           H
ATOM   4667  C   LYS A 873      54.720  36.300  32.620  1.00  0.00           C
ATOM   4668  O   LYS A 873      53.890  35.370  32.820  1.00  0.00           O
ATOM   4669  N   LEU A 874      54.650  37.410  33.370  1.00  0.00           N
ATOM   4670  HN  LEU A 874      55.240  38.160  33.070  1.00  0.00           H
ATOM   4671  CA  LEU A 874      53.750  37.620  34.450  1.00  0.00           C
ATOM   4672  HA  LEU A 874      53.970  36.920  35.230  1.00  0.00           H
ATOM   4673  CB  LEU A 874      54.020  38.990  35.080  1.00  0.00           C
ATOM   4674  HB1 LEU A 874      53.520  39.130  36.050  1.00  0.00           H
ATOM   4675  HB2 LEU A 874      53.700  39.800  34.390  1.00  0.00           H
ATOM   4676  CG  LEU A 874      55.510  39.240  35.440  1.00  0.00           C
ATOM   4677  HG  LEU A 874      56.200  39.220  34.570  1.00  0.00           H
ATOM   4678  CD1 LEU A 874      55.620  40.730  35.840  1.00  0.00           C
ATOM   4679 HD11 LEU A 874      55.340  41.350  34.970  1.00  0.00           H
ATOM   4680 HD12 LEU A 874      56.630  40.930  36.260  1.00  0.00           H
ATOM   4681 HD13 LEU A 874      54.900  41.030  36.620  1.00  0.00           H
ATOM   4682  CD2 LEU A 874      56.010  38.310  36.530  1.00  0.00           C
ATOM   4683 HD21 LEU A 874      56.030  37.220  36.300  1.00  0.00           H
ATOM   4684 HD22 LEU A 874      55.260  38.410  37.340  1.00  0.00           H
ATOM   4685 HD23 LEU A 874      56.990  38.550  36.980  1.00  0.00           H
ATOM   4686  C   LEU A 874      52.180  37.670  34.220  1.00  0.00           C
ATOM   4687  O   LEU A 874      51.720  37.730  33.090  1.00  0.00           O
ATOM   4688  N   LYS A 875      51.380  37.440  35.310  1.00  0.00           N
ATOM   4689  HN  LYS A 875      51.870  37.360  36.180  1.00  0.00           H
ATOM   4690  CA  LYS A 875      49.930  37.160  35.280  1.00  0.00           C
ATOM   4691  HA  LYS A 875      49.700  36.460  34.500  1.00  0.00           H
ATOM   4692  CB  LYS A 875      49.410  36.510  36.650  1.00  0.00           C
ATOM   4693  HB1 LYS A 875      48.300  36.450  36.630  1.00  0.00           H
ATOM   4694  HB2 LYS A 875      49.720  37.300  37.380  1.00  0.00           H
ATOM   4695  CG  LYS A 875      49.930  35.050  36.980  1.00  0.00           C
ATOM   4696  HG1 LYS A 875      49.760  34.820  38.050  1.00  0.00           H
ATOM   4697  HG2 LYS A 875      51.020  34.940  36.800  1.00  0.00           H
ATOM   4698  CD  LYS A 875      49.250  34.010  36.090  1.00  0.00           C
ATOM   4699  HD1 LYS A 875      49.420  34.380  35.060  1.00  0.00           H
ATOM   4700  HD2 LYS A 875      48.160  33.820  36.260  1.00  0.00           H
ATOM   4701  CE  LYS A 875      50.050  32.700  36.300  1.00  0.00           C
ATOM   4702  HE1 LYS A 875      49.670  32.340  37.280  1.00  0.00           H
ATOM   4703  HE2 LYS A 875      51.130  32.940  36.260  1.00  0.00           H
ATOM   4704  NZ  LYS A 875      49.750  31.770  35.240  1.00  0.00           N
ATOM   4705  HZ1 LYS A 875      48.730  31.690  35.040  1.00  0.00           H
ATOM   4706  HZ2 LYS A 875      50.180  30.850  35.420  1.00  0.00           H
ATOM   4707  HZ3 LYS A 875      50.120  32.130  34.340  1.00  0.00           H
ATOM   4708  C   LYS A 875      48.990  38.250  34.750  1.00  0.00           C
ATOM   4709  O   LYS A 875      49.060  39.430  35.070  1.00  0.00           O
ATOM   4710  N   LYS A 876      48.060  37.940  33.880  1.00  0.00           N
ATOM   4711  HN  LYS A 876      48.010  36.950  33.750  1.00  0.00           H
ATOM   4712  CA  LYS A 876      47.000  38.880  33.380  1.00  0.00           C
ATOM   4713  HA  LYS A 876      47.360  39.860  33.680  1.00  0.00           H
ATOM   4714  CB  LYS A 876      46.730  38.730  31.800  1.00  0.00           C
ATOM   4715  HB1 LYS A 876      47.660  39.000  31.250  1.00  0.00           H
ATOM   4716  HB2 LYS A 876      46.000  39.490  31.440  1.00  0.00           H
ATOM   4717  CG  LYS A 876      46.320  37.310  31.320  1.00  0.00           C
ATOM   4718  HG1 LYS A 876      45.350  36.960  31.760  1.00  0.00           H
ATOM   4719  HG2 LYS A 876      47.040  36.560  31.690  1.00  0.00           H
ATOM   4720  CD  LYS A 876      46.240  37.150  29.740  1.00  0.00           C
ATOM   4721  HD1 LYS A 876      47.240  37.490  29.390  1.00  0.00           H
ATOM   4722  HD2 LYS A 876      45.600  37.980  29.360  1.00  0.00           H
ATOM   4723  CE  LYS A 876      45.730  35.880  28.990  1.00  0.00           C
ATOM   4724  HE1 LYS A 876      45.840  35.990  27.900  1.00  0.00           H
ATOM   4725  HE2 LYS A 876      44.690  35.830  29.370  1.00  0.00           H
ATOM   4726  NZ  LYS A 876      46.500  34.740  29.510  1.00  0.00           N
ATOM   4727  HZ1 LYS A 876      46.380  33.800  29.090  1.00  0.00           H
ATOM   4728  HZ2 LYS A 876      46.370  34.550  30.520  1.00  0.00           H
ATOM   4729  HZ3 LYS A 876      47.470  35.080  29.400  1.00  0.00           H
ATOM   4730  C   LYS A 876      45.760  38.660  34.230  1.00  0.00           C
ATOM   4731  O   LYS A 876      45.420  37.510  34.590  1.00  0.00           O
ATOM   4732  N   GLY A 877      44.970  39.720  34.450  1.00  0.00           N
ATOM   4733  HN  GLY A 877      45.270  40.610  34.110  1.00  0.00           H
ATOM   4734  CA  GLY A 877      43.690  39.870  35.130  1.00  0.00           C
ATOM   4735  HA1 GLY A 877      43.190  38.980  34.820  1.00  0.00           H
ATOM   4736  HA2 GLY A 877      43.240  40.740  34.690  1.00  0.00           H
ATOM   4737  C   GLY A 877      43.790  40.000  36.600  1.00  0.00           C
ATOM   4738  O   GLY A 877      44.770  39.550  37.250  1.00  0.00           O
ATOM   4739  N   ALA A 878      42.800  40.660  37.220  1.00  0.00           N
ATOM   4740  HN  ALA A 878      42.040  40.990  36.690  1.00  0.00           H
ATOM   4741  CA  ALA A 878      42.750  41.060  38.670  1.00  0.00           C
ATOM   4742  HA  ALA A 878      43.570  40.750  39.300  1.00  0.00           H
ATOM   4743  CB  ALA A 878      42.990  42.590  38.720  1.00  0.00           C
ATOM   4744  HB1 ALA A 878      43.050  43.000  39.750  1.00  0.00           H
ATOM   4745  HB2 ALA A 878      42.230  43.090  38.090  1.00  0.00           H
ATOM   4746  HB3 ALA A 878      43.900  42.930  38.210  1.00  0.00           H
ATOM   4747  C   ALA A 878      41.430  40.770  39.390  1.00  0.00           C
ATOM   4748  O   ALA A 878      41.470  40.570  40.580  1.00  0.00           O
ATOM   4749  N   GLY A 879      40.280  40.730  38.690  1.00  0.00           N
ATOM   4750  HN  GLY A 879      40.360  40.840  37.700  1.00  0.00           H
ATOM   4751  CA  GLY A 879      38.910  40.440  39.210  1.00  0.00           C
ATOM   4752  HA1 GLY A 879      38.970  39.420  39.580  1.00  0.00           H
ATOM   4753  HA2 GLY A 879      38.220  40.580  38.410  1.00  0.00           H
ATOM   4754  C   GLY A 879      38.380  41.320  40.280  1.00  0.00           C
ATOM   4755  O   GLY A 879      38.130  40.930  41.430  1.00  0.00           O
ATOM   4756  N   TYR A 880      38.210  42.580  39.960  1.00  0.00           N
ATOM   4757  HN  TYR A 880      38.280  42.740  38.980  1.00  0.00           H
ATOM   4758  CA  TYR A 880      37.970  43.690  40.830  1.00  0.00           C
ATOM   4759  HA  TYR A 880      38.710  43.660  41.610  1.00  0.00           H
ATOM   4760  CB  TYR A 880      38.010  45.040  39.970  1.00  0.00           C
ATOM   4761  HB1 TYR A 880      37.790  45.870  40.670  1.00  0.00           H
ATOM   4762  HB2 TYR A 880      37.210  45.130  39.200  1.00  0.00           H
ATOM   4763  CG  TYR A 880      39.260  45.200  39.350  1.00  0.00           C
ATOM   4764  CD1 TYR A 880      40.390  45.890  39.910  1.00  0.00           C
ATOM   4765  HD1 TYR A 880      40.270  46.330  40.900  1.00  0.00           H
ATOM   4766  CE1 TYR A 880      41.430  46.260  39.080  1.00  0.00           C
ATOM   4767  HE1 TYR A 880      42.230  46.880  39.460  1.00  0.00           H
ATOM   4768  CZ  TYR A 880      41.530  45.720  37.770  1.00  0.00           C
ATOM   4769  OH  TYR A 880      42.600  46.070  36.950  1.00  0.00           O
ATOM   4770  HH  TYR A 880      42.300  46.080  36.040  1.00  0.00           H
ATOM   4771  CD2 TYR A 880      39.200  44.890  37.970  1.00  0.00           C
ATOM   4772  HD2 TYR A 880      38.250  44.540  37.600  1.00  0.00           H
ATOM   4773  CE2 TYR A 880      40.330  45.070  37.220  1.00  0.00           C
ATOM   4774  HE2 TYR A 880      40.310  44.730  36.190  1.00  0.00           H
ATOM   4775  C   TYR A 880      36.650  43.730  41.610  1.00  0.00           C
ATOM   4776  O   TYR A 880      36.800  44.100  42.760  1.00  0.00           O
ATOM   4777  N   HSD A 881      35.520  43.220  41.030  1.00  0.00           N
ATOM   4778  HN  HSD A 881      35.600  42.980  40.070  1.00  0.00           H
ATOM   4779  CA  HSD A 881      34.260  43.080  41.780  1.00  0.00           C
ATOM   4780  HA  HSD A 881      34.170  43.970  42.360  1.00  0.00           H
ATOM   4781  CB  HSD A 881      33.050  43.000  40.860  1.00  0.00           C
ATOM   4782  HB1 HSD A 881      33.170  43.800  40.090  1.00  0.00           H
ATOM   4783  HB2 HSD A 881      32.150  43.310  41.430  1.00  0.00           H
ATOM   4784  ND1 HSD A 881      32.070  40.770  40.530  1.00  0.00           N
ATOM   4785  HD1 HSD A 881      31.860  40.790  41.500  1.00  0.00           H
ATOM   4786  CG  HSD A 881      32.920  41.730  40.060  1.00  0.00           C
ATOM   4787  CE1 HSD A 881      31.830  39.900  39.540  1.00  0.00           C
ATOM   4788  HE1 HSD A 881      31.180  39.040  39.710  1.00  0.00           H
ATOM   4789  NE2 HSD A 881      32.450  40.210  38.410  1.00  0.00           N
ATOM   4790  CD2 HSD A 881      33.120  41.440  38.730  1.00  0.00           C
ATOM   4791  HD2 HSD A 881      33.460  42.040  37.880  1.00  0.00           H
ATOM   4792  C   HSD A 881      34.280  42.070  42.840  1.00  0.00           C
ATOM   4793  O   HSD A 881      33.700  42.250  43.910  1.00  0.00           O
ATOM   4794  N   LEU A 882      35.000  40.990  42.580  1.00  0.00           N
ATOM   4795  HN  LEU A 882      35.440  40.780  41.710  1.00  0.00           H
ATOM   4796  CA  LEU A 882      35.280  40.050  43.680  1.00  0.00           C
ATOM   4797  HA  LEU A 882      34.360  39.730  44.150  1.00  0.00           H
ATOM   4798  CB  LEU A 882      35.940  38.770  43.100  1.00  0.00           C
ATOM   4799  HB1 LEU A 882      36.240  38.190  44.000  1.00  0.00           H
ATOM   4800  HB2 LEU A 882      36.900  39.140  42.690  1.00  0.00           H
ATOM   4801  CG  LEU A 882      35.070  37.930  42.130  1.00  0.00           C
ATOM   4802  HG  LEU A 882      34.000  38.190  42.240  1.00  0.00           H
ATOM   4803  CD1 LEU A 882      35.560  38.020  40.680  1.00  0.00           C
ATOM   4804 HD11 LEU A 882      36.530  37.500  40.690  1.00  0.00           H
ATOM   4805 HD12 LEU A 882      35.690  38.990  40.140  1.00  0.00           H
ATOM   4806 HD13 LEU A 882      34.820  37.430  40.070  1.00  0.00           H
ATOM   4807  CD2 LEU A 882      35.110  36.460  42.650  1.00  0.00           C
ATOM   4808 HD21 LEU A 882      34.430  36.470  43.530  1.00  0.00           H
ATOM   4809 HD22 LEU A 882      36.110  36.020  42.780  1.00  0.00           H
ATOM   4810 HD23 LEU A 882      34.660  35.900  41.800  1.00  0.00           H
ATOM   4811  C   LEU A 882      36.040  40.620  44.830  1.00  0.00           C
ATOM   4812  O   LEU A 882      35.790  40.370  46.010  1.00  0.00           O
ATOM   4813  N   ASP A 883      37.120  41.360  44.440  1.00  0.00           N
ATOM   4814  HN  ASP A 883      37.290  41.690  43.520  1.00  0.00           H
ATOM   4815  CA  ASP A 883      38.060  41.780  45.510  1.00  0.00           C
ATOM   4816  HA  ASP A 883      38.350  40.860  46.010  1.00  0.00           H
ATOM   4817  CB  ASP A 883      39.260  42.490  44.830  1.00  0.00           C
ATOM   4818  HB1 ASP A 883      40.000  42.910  45.550  1.00  0.00           H
ATOM   4819  HB2 ASP A 883      38.820  43.330  44.240  1.00  0.00           H
ATOM   4820  CG  ASP A 883      39.990  41.540  43.860  1.00  0.00           C
ATOM   4821  OD1 ASP A 883      39.850  40.350  43.750  1.00  0.00           O
ATOM   4822  OD2 ASP A 883      40.760  42.260  42.980  1.00  0.00           O
ATOM   4823  HD2 ASP A 883      40.750  41.860  42.120  1.00  0.00           H
ATOM   4824  C   ASP A 883      37.470  42.680  46.440  1.00  0.00           C
ATOM   4825  O   ASP A 883      37.570  42.600  47.660  1.00  0.00           O
ATOM   4826  N   LEU A 884      36.790  43.670  45.870  1.00  0.00           N
ATOM   4827  HN  LEU A 884      36.890  43.640  44.870  1.00  0.00           H
ATOM   4828  CA  LEU A 884      36.060  44.760  46.410  1.00  0.00           C
ATOM   4829  HA  LEU A 884      36.680  45.270  47.140  1.00  0.00           H
ATOM   4830  CB  LEU A 884      35.530  45.790  45.350  1.00  0.00           C
ATOM   4831  HB1 LEU A 884      34.960  45.220  44.580  1.00  0.00           H
ATOM   4832  HB2 LEU A 884      36.390  46.140  44.730  1.00  0.00           H
ATOM   4833  CG  LEU A 884      34.630  46.910  45.840  1.00  0.00           C
ATOM   4834  HG  LEU A 884      33.730  46.390  46.260  1.00  0.00           H
ATOM   4835  CD1 LEU A 884      35.170  47.770  47.000  1.00  0.00           C
ATOM   4836 HD11 LEU A 884      34.330  48.340  47.460  1.00  0.00           H
ATOM   4837 HD12 LEU A 884      36.090  48.310  46.720  1.00  0.00           H
ATOM   4838 HD13 LEU A 884      35.430  47.150  47.880  1.00  0.00           H
ATOM   4839  CD2 LEU A 884      34.410  47.830  44.700  1.00  0.00           C
ATOM   4840 HD21 LEU A 884      34.120  47.400  43.730  1.00  0.00           H
ATOM   4841 HD22 LEU A 884      35.340  48.420  44.500  1.00  0.00           H
ATOM   4842 HD23 LEU A 884      33.610  48.560  44.930  1.00  0.00           H
ATOM   4843  C   LEU A 884      34.840  44.300  47.300  1.00  0.00           C
ATOM   4844  O   LEU A 884      34.660  44.730  48.470  1.00  0.00           O
ATOM   4845  N   LEU A 885      34.080  43.290  46.820  1.00  0.00           N
ATOM   4846  HN  LEU A 885      34.240  42.870  45.920  1.00  0.00           H
ATOM   4847  CA  LEU A 885      33.130  42.570  47.630  1.00  0.00           C
ATOM   4848  HA  LEU A 885      32.390  43.300  47.950  1.00  0.00           H
ATOM   4849  CB  LEU A 885      32.510  41.470  46.740  1.00  0.00           C
ATOM   4850  HB1 LEU A 885      33.260  40.900  46.150  1.00  0.00           H
ATOM   4851  HB2 LEU A 885      31.710  41.990  46.190  1.00  0.00           H
ATOM   4852  CG  LEU A 885      31.640  40.440  47.560  1.00  0.00           C
ATOM   4853  HG  LEU A 885      32.300  39.850  48.230  1.00  0.00           H
ATOM   4854  CD1 LEU A 885      30.470  41.040  48.390  1.00  0.00           C
ATOM   4855 HD11 LEU A 885      29.690  41.430  47.710  1.00  0.00           H
ATOM   4856 HD12 LEU A 885      30.880  41.820  49.070  1.00  0.00           H
ATOM   4857 HD13 LEU A 885      30.110  40.230  49.050  1.00  0.00           H
ATOM   4858  CD2 LEU A 885      31.120  39.340  46.650  1.00  0.00           C
ATOM   4859 HD21 LEU A 885      30.370  38.780  47.250  1.00  0.00           H
ATOM   4860 HD22 LEU A 885      31.970  38.700  46.360  1.00  0.00           H
ATOM   4861 HD23 LEU A 885      30.530  39.680  45.770  1.00  0.00           H
ATOM   4862  C   LEU A 885      33.640  41.940  48.920  1.00  0.00           C
ATOM   4863  O   LEU A 885      33.060  42.150  49.990  1.00  0.00           O
ATOM   4864  N   MET A 886      34.780  41.200  48.830  1.00  0.00           N
ATOM   4865  HN  MET A 886      35.280  41.010  47.990  1.00  0.00           H
ATOM   4866  CA  MET A 886      35.350  40.580  50.040  1.00  0.00           C
ATOM   4867  HA  MET A 886      34.480  40.230  50.570  1.00  0.00           H
ATOM   4868  CB  MET A 886      36.450  39.560  49.760  1.00  0.00           C
ATOM   4869  HB1 MET A 886      37.010  39.300  50.680  1.00  0.00           H
ATOM   4870  HB2 MET A 886      37.230  39.990  49.090  1.00  0.00           H
ATOM   4871  CG  MET A 886      36.010  38.240  49.020  1.00  0.00           C
ATOM   4872  HG1 MET A 886      36.900  37.570  49.090  1.00  0.00           H
ATOM   4873  HG2 MET A 886      35.730  38.610  48.010  1.00  0.00           H
ATOM   4874  SD  MET A 886      34.570  37.380  49.850  1.00  0.00           S
ATOM   4875  CE  MET A 886      35.580  37.050  51.370  1.00  0.00           C
ATOM   4876  HE1 MET A 886      35.870  38.030  51.840  1.00  0.00           H
ATOM   4877  HE2 MET A 886      36.550  36.560  51.150  1.00  0.00           H
ATOM   4878  HE3 MET A 886      35.080  36.440  52.160  1.00  0.00           H
ATOM   4879  C   MET A 886      35.870  41.680  51.040  1.00  0.00           C
ATOM   4880  O   MET A 886      35.650  41.580  52.240  1.00  0.00           O
ATOM   4881  N   VAL A 887      36.540  42.810  50.580  1.00  0.00           N
ATOM   4882  HN  VAL A 887      36.610  42.770  49.590  1.00  0.00           H
ATOM   4883  CA  VAL A 887      37.050  43.960  51.350  1.00  0.00           C
ATOM   4884  HA  VAL A 887      37.520  43.610  52.270  1.00  0.00           H
ATOM   4885  CB  VAL A 887      37.900  44.940  50.610  1.00  0.00           C
ATOM   4886  HB  VAL A 887      37.320  45.360  49.760  1.00  0.00           H
ATOM   4887  CG1 VAL A 887      38.390  46.220  51.410  1.00  0.00           C
ATOM   4888 HG11 VAL A 887      37.560  46.900  51.730  1.00  0.00           H
ATOM   4889 HG12 VAL A 887      39.050  46.810  50.740  1.00  0.00           H
ATOM   4890 HG13 VAL A 887      38.980  45.960  52.320  1.00  0.00           H
ATOM   4891  CG2 VAL A 887      39.140  44.240  50.090  1.00  0.00           C
ATOM   4892 HG21 VAL A 887      39.670  43.650  50.860  1.00  0.00           H
ATOM   4893 HG22 VAL A 887      39.850  45.030  49.740  1.00  0.00           H
ATOM   4894 HG23 VAL A 887      38.840  43.590  49.250  1.00  0.00           H
ATOM   4895  C   VAL A 887      35.830  44.650  51.980  1.00  0.00           C
ATOM   4896  O   VAL A 887      35.830  45.020  53.130  1.00  0.00           O
ATOM   4897  N   GLY A 888      34.700  44.830  51.280  1.00  0.00           N
ATOM   4898  HN  GLY A 888      34.730  44.650  50.300  1.00  0.00           H
ATOM   4899  CA  GLY A 888      33.540  45.260  51.920  1.00  0.00           C
ATOM   4900  HA1 GLY A 888      32.710  45.330  51.240  1.00  0.00           H
ATOM   4901  HA2 GLY A 888      33.760  46.260  52.290  1.00  0.00           H
ATOM   4902  C   GLY A 888      32.970  44.380  53.050  1.00  0.00           C
ATOM   4903  O   GLY A 888      32.590  44.920  54.100  1.00  0.00           O
ATOM   4904  N   VAL A 889      32.790  43.060  52.830  1.00  0.00           N
ATOM   4905  HN  VAL A 889      32.990  42.580  51.990  1.00  0.00           H
ATOM   4906  CA  VAL A 889      32.240  42.160  53.850  1.00  0.00           C
ATOM   4907  HA  VAL A 889      31.330  42.580  54.250  1.00  0.00           H
ATOM   4908  CB  VAL A 889      32.020  40.830  53.280  1.00  0.00           C
ATOM   4909  HB  VAL A 889      32.930  40.470  52.780  1.00  0.00           H
ATOM   4910  CG1 VAL A 889      31.610  39.790  54.310  1.00  0.00           C
ATOM   4911 HG11 VAL A 889      32.310  39.640  55.160  1.00  0.00           H
ATOM   4912 HG12 VAL A 889      31.470  38.790  53.830  1.00  0.00           H
ATOM   4913 HG13 VAL A 889      30.660  40.130  54.790  1.00  0.00           H
ATOM   4914  CG2 VAL A 889      30.900  40.980  52.280  1.00  0.00           C
ATOM   4915 HG21 VAL A 889      31.180  41.680  51.470  1.00  0.00           H
ATOM   4916 HG22 VAL A 889      29.970  41.290  52.800  1.00  0.00           H
ATOM   4917 HG23 VAL A 889      30.710  40.030  51.740  1.00  0.00           H
ATOM   4918  C   VAL A 889      33.140  42.110  55.100  1.00  0.00           C
ATOM   4919  O   VAL A 889      32.620  42.210  56.280  1.00  0.00           O
ATOM   4920  N   MET A 890      34.460  41.940  54.910  1.00  0.00           N
ATOM   4921  HN  MET A 890      34.770  41.850  53.970  1.00  0.00           H
ATOM   4922  CA  MET A 890      35.440  41.700  55.960  1.00  0.00           C
ATOM   4923  HA  MET A 890      35.020  41.030  56.710  1.00  0.00           H
ATOM   4924  CB  MET A 890      36.720  41.040  55.490  1.00  0.00           C
ATOM   4925  HB1 MET A 890      37.420  41.020  56.360  1.00  0.00           H
ATOM   4926  HB2 MET A 890      37.260  41.600  54.710  1.00  0.00           H
ATOM   4927  CG  MET A 890      36.470  39.600  55.020  1.00  0.00           C
ATOM   4928  HG1 MET A 890      37.360  39.130  54.530  1.00  0.00           H
ATOM   4929  HG2 MET A 890      35.700  39.570  54.230  1.00  0.00           H
ATOM   4930  SD  MET A 890      36.000  38.340  56.280  1.00  0.00           S
ATOM   4931  CE  MET A 890      34.880  37.260  55.270  1.00  0.00           C
ATOM   4932  HE1 MET A 890      34.750  36.270  55.750  1.00  0.00           H
ATOM   4933  HE2 MET A 890      35.210  37.090  54.220  1.00  0.00           H
ATOM   4934  HE3 MET A 890      33.870  37.700  55.190  1.00  0.00           H
ATOM   4935  C   MET A 890      35.720  42.890  56.820  1.00  0.00           C
ATOM   4936  O   MET A 890      36.380  42.860  57.890  1.00  0.00           O
ATOM   4937  N   LEU A 891      35.320  44.060  56.360  1.00  0.00           N
ATOM   4938  HN  LEU A 891      34.800  44.170  55.510  1.00  0.00           H
ATOM   4939  CA  LEU A 891      35.640  45.240  57.150  1.00  0.00           C
ATOM   4940  HA  LEU A 891      36.550  45.100  57.710  1.00  0.00           H
ATOM   4941  CB  LEU A 891      35.820  46.450  56.250  1.00  0.00           C
ATOM   4942  HB1 LEU A 891      34.850  46.710  55.780  1.00  0.00           H
ATOM   4943  HB2 LEU A 891      36.570  46.300  55.440  1.00  0.00           H
ATOM   4944  CG  LEU A 891      36.220  47.730  56.960  1.00  0.00           C
ATOM   4945  HG  LEU A 891      36.700  47.410  57.910  1.00  0.00           H
ATOM   4946  CD1 LEU A 891      37.270  48.590  56.120  1.00  0.00           C
ATOM   4947 HD11 LEU A 891      36.730  48.960  55.230  1.00  0.00           H
ATOM   4948 HD12 LEU A 891      38.180  48.020  55.850  1.00  0.00           H
ATOM   4949 HD13 LEU A 891      37.630  49.510  56.630  1.00  0.00           H
ATOM   4950  CD2 LEU A 891      34.940  48.570  57.250  1.00  0.00           C
ATOM   4951 HD21 LEU A 891      34.560  48.830  56.250  1.00  0.00           H
ATOM   4952 HD22 LEU A 891      35.250  49.550  57.680  1.00  0.00           H
ATOM   4953 HD23 LEU A 891      34.140  48.110  57.850  1.00  0.00           H
ATOM   4954  C   LEU A 891      34.470  45.430  58.120  1.00  0.00           C
ATOM   4955  O   LEU A 891      34.580  46.070  59.150  1.00  0.00           O
ATOM   4956  N   GLY A 892      33.270  44.760  58.020  1.00  0.00           N
ATOM   4957  HN  GLY A 892      32.990  44.450  57.110  1.00  0.00           H
ATOM   4958  CA  GLY A 892      32.410  44.400  59.100  1.00  0.00           C
ATOM   4959  HA1 GLY A 892      31.530  43.920  58.700  1.00  0.00           H
ATOM   4960  HA2 GLY A 892      32.270  45.300  59.680  1.00  0.00           H
ATOM   4961  C   GLY A 892      33.000  43.390  60.030  1.00  0.00           C
ATOM   4962  O   GLY A 892      32.940  43.580  61.230  1.00  0.00           O
ATOM   4963  N   VAL A 893      33.750  42.330  59.630  1.00  0.00           N
ATOM   4964  HN  VAL A 893      34.000  42.070  58.690  1.00  0.00           H
ATOM   4965  CA  VAL A 893      34.370  41.410  60.540  1.00  0.00           C
ATOM   4966  HA  VAL A 893      33.480  41.050  61.020  1.00  0.00           H
ATOM   4967  CB  VAL A 893      35.060  40.230  59.870  1.00  0.00           C
ATOM   4968  HB  VAL A 893      35.930  40.510  59.240  1.00  0.00           H
ATOM   4969  CG1 VAL A 893      35.640  39.200  60.900  1.00  0.00           C
ATOM   4970 HG11 VAL A 893      36.020  38.270  60.400  1.00  0.00           H
ATOM   4971 HG12 VAL A 893      34.830  38.870  61.570  1.00  0.00           H
ATOM   4972 HG13 VAL A 893      36.450  39.590  61.540  1.00  0.00           H
ATOM   4973  CG2 VAL A 893      33.990  39.350  59.150  1.00  0.00           C
ATOM   4974 HG21 VAL A 893      34.540  38.590  58.570  1.00  0.00           H
ATOM   4975 HG22 VAL A 893      33.330  40.010  58.550  1.00  0.00           H
ATOM   4976 HG23 VAL A 893      33.320  38.840  59.870  1.00  0.00           H
ATOM   4977  C   VAL A 893      35.350  42.030  61.600  1.00  0.00           C
ATOM   4978  O   VAL A 893      35.290  41.710  62.750  1.00  0.00           O
ATOM   4979  N   CYS A 894      36.280  42.940  61.150  1.00  0.00           N
ATOM   4980  HN  CYS A 894      36.500  42.900  60.180  1.00  0.00           H
ATOM   4981  CA  CYS A 894      37.190  43.710  61.990  1.00  0.00           C
ATOM   4982  HA  CYS A 894      37.700  42.910  62.510  1.00  0.00           H
ATOM   4983  CB  CYS A 894      38.150  44.530  61.040  1.00  0.00           C
ATOM   4984  HB1 CYS A 894      38.540  45.440  61.550  1.00  0.00           H
ATOM   4985  HB2 CYS A 894      37.520  44.860  60.190  1.00  0.00           H
ATOM   4986  SG  CYS A 894      39.360  43.420  60.290  1.00  0.00           S
ATOM   4987  HG1 CYS A 894      40.320  44.290  59.980  1.00  0.00           H
ATOM   4988  C   CYS A 894      36.440  44.650  62.910  1.00  0.00           C
ATOM   4989  O   CYS A 894      36.740  44.750  64.110  1.00  0.00           O
ATOM   4990  N   SER A 895      35.370  45.400  62.430  1.00  0.00           N
ATOM   4991  HN  SER A 895      35.080  45.190  61.500  1.00  0.00           H
ATOM   4992  CA  SER A 895      34.650  46.370  63.190  1.00  0.00           C
ATOM   4993  HA  SER A 895      35.330  47.120  63.560  1.00  0.00           H
ATOM   4994  CB  SER A 895      33.680  47.210  62.300  1.00  0.00           C
ATOM   4995  HB1 SER A 895      33.260  47.920  63.050  1.00  0.00           H
ATOM   4996  HB2 SER A 895      32.900  46.610  61.780  1.00  0.00           H
ATOM   4997  OG  SER A 895      34.370  47.990  61.310  1.00  0.00           O
ATOM   4998  HG1 SER A 895      34.340  47.510  60.470  1.00  0.00           H
ATOM   4999  C   SER A 895      33.880  45.790  64.380  1.00  0.00           C
ATOM   5000  O   SER A 895      33.850  46.380  65.460  1.00  0.00           O
ATOM   5001  N   VAL A 896      33.170  44.690  64.240  1.00  0.00           N
ATOM   5002  HN  VAL A 896      33.250  44.260  63.350  1.00  0.00           H
ATOM   5003  CA  VAL A 896      32.530  43.990  65.370  1.00  0.00           C
ATOM   5004  HA  VAL A 896      31.780  44.640  65.810  1.00  0.00           H
ATOM   5005  CB  VAL A 896      31.720  42.830  64.840  1.00  0.00           C
ATOM   5006  HB  VAL A 896      32.430  42.190  64.270  1.00  0.00           H
ATOM   5007  CG1 VAL A 896      30.970  42.160  65.920  1.00  0.00           C
ATOM   5008 HG11 VAL A 896      30.190  41.510  65.470  1.00  0.00           H
ATOM   5009 HG12 VAL A 896      30.400  42.810  66.630  1.00  0.00           H
ATOM   5010 HG13 VAL A 896      31.590  41.470  66.540  1.00  0.00           H
ATOM   5011  CG2 VAL A 896      30.780  43.430  63.720  1.00  0.00           C
ATOM   5012 HG21 VAL A 896      31.280  44.040  62.950  1.00  0.00           H
ATOM   5013 HG22 VAL A 896      29.990  44.010  64.230  1.00  0.00           H
ATOM   5014 HG23 VAL A 896      30.320  42.580  63.160  1.00  0.00           H
ATOM   5015  C   VAL A 896      33.400  43.520  66.570  1.00  0.00           C
ATOM   5016  O   VAL A 896      33.070  43.770  67.720  1.00  0.00           O
ATOM   5017  N   MET A 897      34.550  42.880  66.240  1.00  0.00           N
ATOM   5018  HN  MET A 897      34.860  42.950  65.300  1.00  0.00           H
ATOM   5019  CA  MET A 897      35.460  42.330  67.270  1.00  0.00           C
ATOM   5020  HA  MET A 897      34.900  42.190  68.180  1.00  0.00           H
ATOM   5021  CB  MET A 897      35.990  40.920  66.750  1.00  0.00           C
ATOM   5022  HB1 MET A 897      36.800  40.500  67.390  1.00  0.00           H
ATOM   5023  HB2 MET A 897      36.570  41.100  65.820  1.00  0.00           H
ATOM   5024  CG  MET A 897      34.880  39.860  66.530  1.00  0.00           C
ATOM   5025  HG1 MET A 897      34.210  40.240  65.740  1.00  0.00           H
ATOM   5026  HG2 MET A 897      34.360  39.720  67.510  1.00  0.00           H
ATOM   5027  SD  MET A 897      35.590  38.190  66.320  1.00  0.00           S
ATOM   5028  CE  MET A 897      36.030  38.550  64.690  1.00  0.00           C
ATOM   5029  HE1 MET A 897      35.220  38.930  64.040  1.00  0.00           H
ATOM   5030  HE2 MET A 897      36.540  37.700  64.170  1.00  0.00           H
ATOM   5031  HE3 MET A 897      36.800  39.340  64.650  1.00  0.00           H
ATOM   5032  C   MET A 897      36.550  43.210  67.770  1.00  0.00           C
ATOM   5033  O   MET A 897      37.260  42.890  68.720  1.00  0.00           O
ATOM   5034  N   GLY A 898      36.720  44.470  67.250  1.00  0.00           N
ATOM   5035  HN  GLY A 898      36.180  44.790  66.480  1.00  0.00           H
ATOM   5036  CA  GLY A 898      37.630  45.430  67.880  1.00  0.00           C
ATOM   5037  HA1 GLY A 898      37.830  45.120  68.890  1.00  0.00           H
ATOM   5038  HA2 GLY A 898      37.230  46.430  67.900  1.00  0.00           H
ATOM   5039  C   GLY A 898      38.940  45.440  67.160  1.00  0.00           C
ATOM   5040  O   GLY A 898      40.000  45.690  67.730  1.00  0.00           O
ATOM   5041  N   LEU A 899      38.940  45.070  65.900  1.00  0.00           N
ATOM   5042  HN  LEU A 899      38.130  44.900  65.340  1.00  0.00           H
ATOM   5043  CA  LEU A 899      40.130  44.730  65.150  1.00  0.00           C
ATOM   5044  HA  LEU A 899      40.930  44.630  65.860  1.00  0.00           H
ATOM   5045  CB  LEU A 899      40.100  43.370  64.440  1.00  0.00           C
ATOM   5046  HB1 LEU A 899      41.090  43.030  64.090  1.00  0.00           H
ATOM   5047  HB2 LEU A 899      39.480  43.320  63.530  1.00  0.00           H
ATOM   5048  CG  LEU A 899      39.390  42.210  65.230  1.00  0.00           C
ATOM   5049  HG  LEU A 899      38.310  42.430  65.170  1.00  0.00           H
ATOM   5050  CD1 LEU A 899      39.520  40.900  64.450  1.00  0.00           C
ATOM   5051 HD11 LEU A 899      40.590  40.620  64.540  1.00  0.00           H
ATOM   5052 HD12 LEU A 899      39.170  40.830  63.400  1.00  0.00           H
ATOM   5053 HD13 LEU A 899      39.050  40.060  64.990  1.00  0.00           H
ATOM   5054  CD2 LEU A 899      39.930  41.910  66.610  1.00  0.00           C
ATOM   5055 HD21 LEU A 899      39.150  41.360  67.160  1.00  0.00           H
ATOM   5056 HD22 LEU A 899      39.980  42.910  67.090  1.00  0.00           H
ATOM   5057 HD23 LEU A 899      40.920  41.410  66.630  1.00  0.00           H
ATOM   5058  C   LEU A 899      40.540  45.920  64.290  1.00  0.00           C
ATOM   5059  O   LEU A 899      39.620  46.520  63.640  1.00  0.00           O
ATOM   5060  N   PRO A 900      41.840  46.300  64.180  1.00  0.00           N
[truncated: 7,490,634 more chars]
