# Supplementary material for: CryoEM and computational modeling structural insights into the pH regulator NBCn1
Source: Nat Commun. 2025 Nov 11;16:9932. doi: 10.1038/s41467-025-64868-z (PMC12606367; doi:10.1038/s41467-025-64868-z)
Supplement: Supplementary file 8 — Supplementary Data 6 [file 41467_2025_64868_MOESM8_ESM.zip › 1us_unrestr_MD_OF_IF_transition_apoNBCn1/transition_rep1_traj10_first.pdb]

REMARK    GENERATED BY TRJCONV
TITLE     Title t=   0.00000 step= 0
REMARK    THIS IS A SIMULATION BOX
CRYST1   95.669   95.669  105.733  90.00  90.00  90.00 P 1           1
MODEL        1
ATOM      1  N   LEU A 585      30.300  42.440  39.280  1.00  0.00           N
ATOM      2  HT1 LEU A 585      29.310  42.290  39.000  1.00  0.00           H
ATOM      3  HT2 LEU A 585      30.870  42.450  38.420  1.00  0.00           H
ATOM      4  HT3 LEU A 585      30.280  43.380  39.740  1.00  0.00           H
ATOM      5  CA  LEU A 585      30.730  41.310  40.180  1.00  0.00           C
ATOM      6  HA  LEU A 585      31.700  41.430  40.620  1.00  0.00           H
ATOM      7  CB  LEU A 585      29.890  41.220  41.520  1.00  0.00           C
ATOM      8  HB1 LEU A 585      28.820  41.290  41.220  1.00  0.00           H
ATOM      9  HB2 LEU A 585      30.040  42.170  42.070  1.00  0.00           H
ATOM     10  CG  LEU A 585      30.270  40.080  42.450  1.00  0.00           C
ATOM     11  HG  LEU A 585      30.180  39.140  41.860  1.00  0.00           H
ATOM     12  CD1 LEU A 585      31.740  40.130  42.910  1.00  0.00           C
ATOM     13 HD11 LEU A 585      32.500  40.370  42.140  1.00  0.00           H
ATOM     14 HD12 LEU A 585      32.060  39.110  43.210  1.00  0.00           H
ATOM     15 HD13 LEU A 585      31.980  40.820  43.750  1.00  0.00           H
ATOM     16  CD2 LEU A 585      29.370  39.860  43.650  1.00  0.00           C
ATOM     17 HD21 LEU A 585      29.590  39.000  44.310  1.00  0.00           H
ATOM     18 HD22 LEU A 585      28.330  39.840  43.260  1.00  0.00           H
ATOM     19 HD23 LEU A 585      29.430  40.800  44.250  1.00  0.00           H
ATOM     20  C   LEU A 585      30.760  39.920  39.500  1.00  0.00           C
ATOM     21  O   LEU A 585      31.750  39.200  39.440  1.00  0.00           O
ATOM     22  N   ILE A 586      29.610  39.510  38.780  1.00  0.00           N
ATOM     23  HN  ILE A 586      28.920  40.230  38.700  1.00  0.00           H
ATOM     24  CA  ILE A 586      29.420  38.210  38.150  1.00  0.00           C
ATOM     25  HA  ILE A 586      29.570  37.440  38.890  1.00  0.00           H
ATOM     26  CB  ILE A 586      27.970  38.060  37.570  1.00  0.00           C
ATOM     27  HB  ILE A 586      27.790  38.620  36.630  1.00  0.00           H
ATOM     28  CG2 ILE A 586      27.760  36.620  37.210  1.00  0.00           C
ATOM     29 HG21 ILE A 586      28.440  36.280  36.390  1.00  0.00           H
ATOM     30 HG22 ILE A 586      26.720  36.290  37.030  1.00  0.00           H
ATOM     31 HG23 ILE A 586      27.910  35.930  38.060  1.00  0.00           H
ATOM     32  CG1 ILE A 586      26.850  38.570  38.610  1.00  0.00           C
ATOM     33 HG11 ILE A 586      25.970  37.980  38.270  1.00  0.00           H
ATOM     34 HG12 ILE A 586      26.650  39.660  38.560  1.00  0.00           H
ATOM     35  CD  ILE A 586      27.000  38.070  40.060  1.00  0.00           C
ATOM     36  HD1 ILE A 586      27.890  38.510  40.550  1.00  0.00           H
ATOM     37  HD2 ILE A 586      27.060  36.960  40.110  1.00  0.00           H
ATOM     38  HD3 ILE A 586      26.150  38.470  40.650  1.00  0.00           H
ATOM     39  C   ILE A 586      30.400  37.970  36.980  1.00  0.00           C
ATOM     40  O   ILE A 586      31.000  36.900  36.880  1.00  0.00           O
ATOM     41  N   LEU A 587      30.740  38.980  36.130  1.00  0.00           N
ATOM     42  HN  LEU A 587      30.320  39.890  36.110  1.00  0.00           H
ATOM     43  CA  LEU A 587      31.600  38.900  35.010  1.00  0.00           C
ATOM     44  HA  LEU A 587      31.250  38.160  34.310  1.00  0.00           H
ATOM     45  CB  LEU A 587      31.670  40.120  34.120  1.00  0.00           C
ATOM     46  HB1 LEU A 587      32.510  40.110  33.400  1.00  0.00           H
ATOM     47  HB2 LEU A 587      31.730  41.070  34.680  1.00  0.00           H
ATOM     48  CG  LEU A 587      30.440  40.360  33.210  1.00  0.00           C
ATOM     49  HG  LEU A 587      29.560  40.130  33.840  1.00  0.00           H
ATOM     50  CD1 LEU A 587      30.470  41.860  32.890  1.00  0.00           C
ATOM     51 HD11 LEU A 587      29.760  42.110  32.070  1.00  0.00           H
ATOM     52 HD12 LEU A 587      31.510  42.150  32.630  1.00  0.00           H
ATOM     53 HD13 LEU A 587      30.320  42.400  33.850  1.00  0.00           H
ATOM     54  CD2 LEU A 587      30.330  39.500  31.950  1.00  0.00           C
ATOM     55 HD21 LEU A 587      30.450  38.430  32.220  1.00  0.00           H
ATOM     56 HD22 LEU A 587      31.190  39.860  31.350  1.00  0.00           H
ATOM     57 HD23 LEU A 587      29.370  39.620  31.400  1.00  0.00           H
ATOM     58  C   LEU A 587      33.020  38.430  35.440  1.00  0.00           C
ATOM     59  O   LEU A 587      33.620  37.480  34.930  1.00  0.00           O
ATOM     60  N   ASP A 588      33.480  39.160  36.470  1.00  0.00           N
ATOM     61  HN  ASP A 588      33.110  40.060  36.700  1.00  0.00           H
ATOM     62  CA  ASP A 588      34.760  38.870  37.080  1.00  0.00           C
ATOM     63  HA  ASP A 588      35.400  38.810  36.220  1.00  0.00           H
ATOM     64  CB  ASP A 588      35.190  40.070  37.960  1.00  0.00           C
ATOM     65  HB1 ASP A 588      36.150  39.810  38.460  1.00  0.00           H
ATOM     66  HB2 ASP A 588      34.480  40.220  38.800  1.00  0.00           H
ATOM     67  CG  ASP A 588      35.620  41.220  37.090  1.00  0.00           C
ATOM     68  OD1 ASP A 588      36.430  41.020  36.120  1.00  0.00           O
ATOM     69  OD2 ASP A 588      35.320  42.420  37.380  1.00  0.00           O
ATOM     70  C   ASP A 588      34.830  37.490  37.710  1.00  0.00           C
ATOM     71  O   ASP A 588      35.910  36.810  37.700  1.00  0.00           O
ATOM     72  N   ILE A 589      33.690  36.890  38.200  1.00  0.00           N
ATOM     73  HN  ILE A 589      32.790  37.290  38.080  1.00  0.00           H
ATOM     74  CA  ILE A 589      33.670  35.480  38.680  1.00  0.00           C
ATOM     75  HA  ILE A 589      34.540  35.440  39.320  1.00  0.00           H
ATOM     76  CB  ILE A 589      32.430  35.170  39.630  1.00  0.00           C
ATOM     77  HB  ILE A 589      31.510  35.470  39.090  1.00  0.00           H
ATOM     78  CG2 ILE A 589      32.330  33.620  40.040  1.00  0.00           C
ATOM     79 HG21 ILE A 589      32.320  33.040  39.090  1.00  0.00           H
ATOM     80 HG22 ILE A 589      31.400  33.320  40.560  1.00  0.00           H
ATOM     81 HG23 ILE A 589      33.220  33.420  40.670  1.00  0.00           H
ATOM     82  CG1 ILE A 589      32.570  36.040  40.890  1.00  0.00           C
ATOM     83 HG11 ILE A 589      32.680  37.080  40.510  1.00  0.00           H
ATOM     84 HG12 ILE A 589      33.380  35.730  41.580  1.00  0.00           H
ATOM     85  CD  ILE A 589      31.370  36.050  41.830  1.00  0.00           C
ATOM     86  HD1 ILE A 589      31.390  35.080  42.350  1.00  0.00           H
ATOM     87  HD2 ILE A 589      30.380  36.220  41.350  1.00  0.00           H
ATOM     88  HD3 ILE A 589      31.470  36.900  42.550  1.00  0.00           H
ATOM     89  C   ILE A 589      33.710  34.460  37.580  1.00  0.00           C
ATOM     90  O   ILE A 589      34.360  33.430  37.630  1.00  0.00           O
ATOM     91  N   LYS A 590      33.050  34.690  36.430  1.00  0.00           N
ATOM     92  HN  LYS A 590      32.490  35.490  36.240  1.00  0.00           H
ATOM     93  CA  LYS A 590      33.120  33.770  35.310  1.00  0.00           C
ATOM     94  HA  LYS A 590      32.840  32.770  35.610  1.00  0.00           H
ATOM     95  CB  LYS A 590      32.310  34.310  34.110  1.00  0.00           C
ATOM     96  HB1 LYS A 590      32.400  33.820  33.130  1.00  0.00           H
ATOM     97  HB2 LYS A 590      32.590  35.360  33.890  1.00  0.00           H
ATOM     98  CG  LYS A 590      30.750  34.460  34.370  1.00  0.00           C
ATOM     99  HG1 LYS A 590      30.290  35.010  33.510  1.00  0.00           H
ATOM    100  HG2 LYS A 590      30.490  35.130  35.210  1.00  0.00           H
ATOM    101  CD  LYS A 590      30.090  33.080  34.620  1.00  0.00           C
ATOM    102  HD1 LYS A 590      30.550  32.600  35.510  1.00  0.00           H
ATOM    103  HD2 LYS A 590      30.390  32.350  33.850  1.00  0.00           H
ATOM    104  CE  LYS A 590      28.590  33.060  34.880  1.00  0.00           C
ATOM    105  HE1 LYS A 590      28.060  33.470  33.980  1.00  0.00           H
ATOM    106  HE2 LYS A 590      28.350  33.730  35.720  1.00  0.00           H
ATOM    107  NZ  LYS A 590      28.250  31.650  35.120  1.00  0.00           N
ATOM    108  HZ1 LYS A 590      28.940  31.260  35.790  1.00  0.00           H
ATOM    109  HZ2 LYS A 590      28.380  31.250  34.160  1.00  0.00           H
ATOM    110  HZ3 LYS A 590      27.260  31.550  35.420  1.00  0.00           H
ATOM    111  C   LYS A 590      34.520  33.630  34.790  1.00  0.00           C
ATOM    112  O   LYS A 590      35.110  32.600  34.610  1.00  0.00           O
ATOM    113  N   ARG A 591      35.220  34.800  34.510  1.00  0.00           N
ATOM    114  HN  ARG A 591      34.720  35.660  34.600  1.00  0.00           H
ATOM    115  CA  ARG A 591      36.510  35.050  33.900  1.00  0.00           C
ATOM    116  HA  ARG A 591      36.460  34.550  32.950  1.00  0.00           H
ATOM    117  CB  ARG A 591      36.780  36.520  33.560  1.00  0.00           C
ATOM    118  HB1 ARG A 591      37.860  36.590  33.300  1.00  0.00           H
ATOM    119  HB2 ARG A 591      36.630  37.090  34.500  1.00  0.00           H
ATOM    120  CG  ARG A 591      35.940  37.210  32.500  1.00  0.00           C
ATOM    121  HG1 ARG A 591      36.180  38.280  32.630  1.00  0.00           H
ATOM    122  HG2 ARG A 591      34.850  37.140  32.730  1.00  0.00           H
ATOM    123  CD  ARG A 591      36.200  36.830  31.070  1.00  0.00           C
ATOM    124  HD1 ARG A 591      35.850  35.850  30.700  1.00  0.00           H
ATOM    125  HD2 ARG A 591      37.270  36.990  30.800  1.00  0.00           H
ATOM    126  NE  ARG A 591      35.550  38.020  30.390  1.00  0.00           N
ATOM    127  HE  ARG A 591      35.120  38.800  30.850  1.00  0.00           H
ATOM    128  CZ  ARG A 591      35.320  38.150  29.040  1.00  0.00           C
ATOM    129  NH1 ARG A 591      35.540  37.160  28.220  1.00  0.00           N
ATOM    130 HH11 ARG A 591      35.680  37.470  27.280  1.00  0.00           H
ATOM    131 HH12 ARG A 591      36.050  36.370  28.530  1.00  0.00           H
ATOM    132  NH2 ARG A 591      35.060  39.380  28.660  1.00  0.00           N
ATOM    133 HH21 ARG A 591      34.740  40.010  29.370  1.00  0.00           H
ATOM    134 HH22 ARG A 591      34.930  39.640  27.710  1.00  0.00           H
ATOM    135  C   ARG A 591      37.590  34.460  34.770  1.00  0.00           C
ATOM    136  O   ARG A 591      38.400  33.630  34.280  1.00  0.00           O
ATOM    137  N   LYS A 592      37.500  34.800  36.050  1.00  0.00           N
ATOM    138  HN  LYS A 592      36.750  35.390  36.340  1.00  0.00           H
ATOM    139  CA  LYS A 592      38.390  34.150  37.050  1.00  0.00           C
ATOM    140  HA  LYS A 592      39.380  34.430  36.720  1.00  0.00           H
ATOM    141  CB  LYS A 592      38.300  34.790  38.440  1.00  0.00           C
ATOM    142  HB1 LYS A 592      37.250  34.640  38.770  1.00  0.00           H
ATOM    143  HB2 LYS A 592      38.470  35.860  38.270  1.00  0.00           H
ATOM    144  CG  LYS A 592      39.230  34.370  39.560  1.00  0.00           C
ATOM    145  HG1 LYS A 592      38.910  33.340  39.800  1.00  0.00           H
ATOM    146  HG2 LYS A 592      39.020  35.000  40.460  1.00  0.00           H
ATOM    147  CD  LYS A 592      40.760  34.380  39.400  1.00  0.00           C
ATOM    148  HD1 LYS A 592      41.070  33.550  38.740  1.00  0.00           H
ATOM    149  HD2 LYS A 592      41.120  34.240  40.440  1.00  0.00           H
ATOM    150  CE  LYS A 592      41.310  35.690  38.750  1.00  0.00           C
ATOM    151  HE1 LYS A 592      40.600  36.500  39.040  1.00  0.00           H
ATOM    152  HE2 LYS A 592      41.230  35.760  37.640  1.00  0.00           H
ATOM    153  NZ  LYS A 592      42.740  36.010  39.100  1.00  0.00           N
ATOM    154  HZ1 LYS A 592      43.310  35.140  38.960  1.00  0.00           H
ATOM    155  HZ2 LYS A 592      42.900  36.320  40.080  1.00  0.00           H
ATOM    156  HZ3 LYS A 592      42.980  36.780  38.460  1.00  0.00           H
ATOM    157  C   LYS A 592      38.450  32.620  37.120  1.00  0.00           C
ATOM    158  O   LYS A 592      39.530  32.070  37.290  1.00  0.00           O
ATOM    159  N   ALA A 593      37.310  31.950  37.100  1.00  0.00           N
ATOM    160  HN  ALA A 593      36.440  32.380  36.890  1.00  0.00           H
ATOM    161  CA  ALA A 593      37.070  30.590  37.320  1.00  0.00           C
ATOM    162  HA  ALA A 593      37.280  30.560  38.380  1.00  0.00           H
ATOM    163  CB  ALA A 593      35.560  30.350  37.030  1.00  0.00           C
ATOM    164  HB1 ALA A 593      34.850  30.890  37.710  1.00  0.00           H
ATOM    165  HB2 ALA A 593      35.310  29.270  36.980  1.00  0.00           H
ATOM    166  HB3 ALA A 593      35.340  30.740  36.020  1.00  0.00           H
ATOM    167  C   ALA A 593      38.090  29.570  36.670  1.00  0.00           C
ATOM    168  O   ALA A 593      38.570  28.750  37.440  1.00  0.00           O
ATOM    169  N   PRO A 594      38.480  29.610  35.370  1.00  0.00           N
ATOM    170  CD  PRO A 594      37.590  29.980  34.270  1.00  0.00           C
ATOM    171  HD1 PRO A 594      37.810  31.050  34.070  1.00  0.00           H
ATOM    172  HD2 PRO A 594      36.540  29.800  34.600  1.00  0.00           H
ATOM    173  CA  PRO A 594      39.590  28.780  34.940  1.00  0.00           C
ATOM    174  HA  PRO A 594      39.340  27.810  35.340  1.00  0.00           H
ATOM    175  CB  PRO A 594      39.550  28.860  33.440  1.00  0.00           C
ATOM    176  HB1 PRO A 594      39.850  27.940  32.900  1.00  0.00           H
ATOM    177  HB2 PRO A 594      40.080  29.770  33.060  1.00  0.00           H
ATOM    178  CG  PRO A 594      38.100  29.140  33.090  1.00  0.00           C
ATOM    179  HG1 PRO A 594      38.020  29.750  32.150  1.00  0.00           H
ATOM    180  HG2 PRO A 594      37.530  28.190  33.020  1.00  0.00           H
ATOM    181  C   PRO A 594      40.990  29.090  35.460  1.00  0.00           C
ATOM    182  O   PRO A 594      41.770  28.150  35.670  1.00  0.00           O
ATOM    183  N   PHE A 595      41.340  30.340  35.740  1.00  0.00           N
ATOM    184  HN  PHE A 595      40.660  31.050  35.560  1.00  0.00           H
ATOM    185  CA  PHE A 595      42.570  30.850  36.380  1.00  0.00           C
ATOM    186  HA  PHE A 595      43.350  30.430  35.770  1.00  0.00           H
ATOM    187  CB  PHE A 595      42.590  32.420  36.420  1.00  0.00           C
ATOM    188  HB1 PHE A 595      43.500  32.700  36.990  1.00  0.00           H
ATOM    189  HB2 PHE A 595      41.660  32.730  36.930  1.00  0.00           H
ATOM    190  CG  PHE A 595      42.760  33.000  35.070  1.00  0.00           C
ATOM    191  CD1 PHE A 595      43.850  32.680  34.350  1.00  0.00           C
ATOM    192  HD1 PHE A 595      44.510  31.870  34.650  1.00  0.00           H
ATOM    193  CE1 PHE A 595      44.210  33.400  33.190  1.00  0.00           C
ATOM    194  HE1 PHE A 595      45.010  33.270  32.480  1.00  0.00           H
ATOM    195  CZ  PHE A 595      43.220  34.380  32.700  1.00  0.00           C
ATOM    196  HZ  PHE A 595      43.450  34.760  31.710  1.00  0.00           H
ATOM    197  CD2 PHE A 595      41.850  33.910  34.530  1.00  0.00           C
ATOM    198  HD2 PHE A 595      40.950  34.080  35.110  1.00  0.00           H
ATOM    199  CE2 PHE A 595      42.050  34.660  33.390  1.00  0.00           C
ATOM    200  HE2 PHE A 595      41.340  35.360  32.980  1.00  0.00           H
ATOM    201  C   PHE A 595      42.690  30.250  37.790  1.00  0.00           C
ATOM    202  O   PHE A 595      43.750  29.930  38.250  1.00  0.00           O
ATOM    203  N   PHE A 596      41.570  30.140  38.480  1.00  0.00           N
ATOM    204  HN  PHE A 596      40.770  30.300  37.900  1.00  0.00           H
ATOM    205  CA  PHE A 596      41.550  29.490  39.790  1.00  0.00           C
ATOM    206  HA  PHE A 596      42.220  29.970  40.480  1.00  0.00           H
ATOM    207  CB  PHE A 596      40.150  29.590  40.360  1.00  0.00           C
ATOM    208  HB1 PHE A 596      39.380  28.990  39.820  1.00  0.00           H
ATOM    209  HB2 PHE A 596      39.900  30.680  40.370  1.00  0.00           H
ATOM    210  CG  PHE A 596      40.230  29.130  41.850  1.00  0.00           C
ATOM    211  CD1 PHE A 596      40.800  29.920  42.900  1.00  0.00           C
ATOM    212  HD1 PHE A 596      41.030  30.960  42.760  1.00  0.00           H
ATOM    213  CE1 PHE A 596      40.660  29.470  44.240  1.00  0.00           C
ATOM    214  HE1 PHE A 596      40.960  30.160  45.020  1.00  0.00           H
ATOM    215  CZ  PHE A 596      40.290  28.120  44.500  1.00  0.00           C
ATOM    216  HZ  PHE A 596      40.210  27.780  45.530  1.00  0.00           H
ATOM    217  CD2 PHE A 596      39.980  27.760  42.070  1.00  0.00           C
ATOM    218  HD2 PHE A 596      39.810  27.060  41.270  1.00  0.00           H
ATOM    219  CE2 PHE A 596      40.050  27.300  43.400  1.00  0.00           C
ATOM    220  HE2 PHE A 596      39.890  26.250  43.580  1.00  0.00           H
ATOM    221  C   PHE A 596      42.040  28.090  39.680  1.00  0.00           C
ATOM    222  O   PHE A 596      42.970  27.760  40.400  1.00  0.00           O
ATOM    223  N   LEU A 597      41.530  27.350  38.700  1.00  0.00           N
ATOM    224  HN  LEU A 597      40.730  27.640  38.190  1.00  0.00           H
ATOM    225  CA  LEU A 597      42.190  26.040  38.420  1.00  0.00           C
ATOM    226  HA  LEU A 597      42.070  25.520  39.360  1.00  0.00           H
ATOM    227  CB  LEU A 597      41.280  25.150  37.560  1.00  0.00           C
ATOM    228  HB1 LEU A 597      41.660  24.100  37.540  1.00  0.00           H
ATOM    229  HB2 LEU A 597      41.540  25.450  36.520  1.00  0.00           H
ATOM    230  CG  LEU A 597      39.770  25.120  37.710  1.00  0.00           C
ATOM    231  HG  LEU A 597      39.350  26.150  37.730  1.00  0.00           H
ATOM    232  CD1 LEU A 597      39.070  24.420  36.550  1.00  0.00           C
ATOM    233 HD11 LEU A 597      39.300  24.800  35.520  1.00  0.00           H
ATOM    234 HD12 LEU A 597      38.000  24.510  36.810  1.00  0.00           H
ATOM    235 HD13 LEU A 597      39.340  23.340  36.540  1.00  0.00           H
ATOM    236  CD2 LEU A 597      39.480  24.460  39.070  1.00  0.00           C
ATOM    237 HD21 LEU A 597      40.090  25.050  39.790  1.00  0.00           H
ATOM    238 HD22 LEU A 597      39.800  23.410  39.050  1.00  0.00           H
ATOM    239 HD23 LEU A 597      38.430  24.680  39.330  1.00  0.00           H
ATOM    240  C   LEU A 597      43.700  25.890  38.030  1.00  0.00           C
ATOM    241  O   LEU A 597      44.360  25.000  38.520  1.00  0.00           O
ATOM    242  N   SER A 598      44.170  26.830  37.190  1.00  0.00           N
ATOM    243  HN  SER A 598      43.520  27.500  36.820  1.00  0.00           H
ATOM    244  CA  SER A 598      45.540  27.080  36.710  1.00  0.00           C
ATOM    245  HA  SER A 598      45.850  26.230  36.150  1.00  0.00           H
ATOM    246  CB  SER A 598      45.480  28.110  35.550  1.00  0.00           C
ATOM    247  HB1 SER A 598      44.640  28.830  35.700  1.00  0.00           H
ATOM    248  HB2 SER A 598      45.170  27.440  34.730  1.00  0.00           H
ATOM    249  OG  SER A 598      46.710  28.810  35.180  1.00  0.00           O
ATOM    250  HG1 SER A 598      47.360  28.120  35.040  1.00  0.00           H
ATOM    251  C   SER A 598      46.530  27.350  37.830  1.00  0.00           C
ATOM    252  O   SER A 598      47.630  26.810  37.820  1.00  0.00           O
ATOM    253  N   ASP A 599      46.070  28.100  38.870  1.00  0.00           N
ATOM    254  HN  ASP A 599      45.160  28.500  38.820  1.00  0.00           H
ATOM    255  CA  ASP A 599      46.930  28.680  39.900  1.00  0.00           C
ATOM    256  HA  ASP A 599      47.600  29.280  39.300  1.00  0.00           H
ATOM    257  CB  ASP A 599      46.100  29.580  40.840  1.00  0.00           C
ATOM    258  HB1 ASP A 599      46.660  29.700  41.790  1.00  0.00           H
ATOM    259  HB2 ASP A 599      45.190  29.040  41.170  1.00  0.00           H
ATOM    260  CG  ASP A 599      45.780  30.960  40.330  1.00  0.00           C
ATOM    261  OD1 ASP A 599      46.290  31.340  39.240  1.00  0.00           O
ATOM    262  OD2 ASP A 599      45.020  31.720  40.990  1.00  0.00           O
ATOM    263  C   ASP A 599      47.760  27.630  40.620  1.00  0.00           C
ATOM    264  O   ASP A 599      49.000  27.690  40.830  1.00  0.00           O
ATOM    265  N   PHE A 600      47.050  26.550  41.040  1.00  0.00           N
ATOM    266  HN  PHE A 600      46.070  26.650  40.890  1.00  0.00           H
ATOM    267  CA  PHE A 600      47.590  25.310  41.560  1.00  0.00           C
ATOM    268  HA  PHE A 600      48.280  25.470  42.370  1.00  0.00           H
ATOM    269  CB  PHE A 600      46.470  24.450  42.230  1.00  0.00           C
ATOM    270  HB1 PHE A 600      46.860  23.470  42.580  1.00  0.00           H
ATOM    271  HB2 PHE A 600      45.730  24.300  41.410  1.00  0.00           H
ATOM    272  CG  PHE A 600      45.780  25.280  43.300  1.00  0.00           C
ATOM    273  CD1 PHE A 600      44.450  25.620  43.160  1.00  0.00           C
ATOM    274  HD1 PHE A 600      43.920  25.200  42.330  1.00  0.00           H
ATOM    275  CE1 PHE A 600      43.870  26.580  44.040  1.00  0.00           C
ATOM    276  HE1 PHE A 600      42.860  26.880  43.850  1.00  0.00           H
ATOM    277  CZ  PHE A 600      44.650  27.130  45.100  1.00  0.00           C
ATOM    278  HZ  PHE A 600      44.200  27.770  45.840  1.00  0.00           H
ATOM    279  CD2 PHE A 600      46.560  25.740  44.410  1.00  0.00           C
ATOM    280  HD2 PHE A 600      47.580  25.430  44.550  1.00  0.00           H
ATOM    281  CE2 PHE A 600      46.000  26.710  45.330  1.00  0.00           C
ATOM    282  HE2 PHE A 600      46.520  26.980  46.230  1.00  0.00           H
ATOM    283  C   PHE A 600      48.410  24.500  40.630  1.00  0.00           C
ATOM    284  O   PHE A 600      49.450  23.990  41.060  1.00  0.00           O
ATOM    285  N   LYS A 601      48.040  24.440  39.300  1.00  0.00           N
ATOM    286  HN  LYS A 601      47.260  24.910  38.920  1.00  0.00           H
ATOM    287  CA  LYS A 601      48.870  23.700  38.320  1.00  0.00           C
ATOM    288  HA  LYS A 601      49.050  22.710  38.720  1.00  0.00           H
ATOM    289  CB  LYS A 601      48.210  23.650  36.940  1.00  0.00           C
ATOM    290  HB1 LYS A 601      48.940  23.360  36.160  1.00  0.00           H
ATOM    291  HB2 LYS A 601      47.940  24.670  36.620  1.00  0.00           H
ATOM    292  CG  LYS A 601      46.870  22.890  36.910  1.00  0.00           C
ATOM    293  HG1 LYS A 601      46.230  23.200  37.770  1.00  0.00           H
ATOM    294  HG2 LYS A 601      47.090  21.830  37.170  1.00  0.00           H
ATOM    295  CD  LYS A 601      46.100  22.830  35.600  1.00  0.00           C
ATOM    296  HD1 LYS A 601      45.580  23.800  35.500  1.00  0.00           H
ATOM    297  HD2 LYS A 601      45.280  22.070  35.630  1.00  0.00           H
ATOM    298  CE  LYS A 601      46.930  22.450  34.380  1.00  0.00           C
ATOM    299  HE1 LYS A 601      47.310  21.430  34.620  1.00  0.00           H
ATOM    300  HE2 LYS A 601      47.810  23.100  34.190  1.00  0.00           H
ATOM    301  NZ  LYS A 601      46.140  22.480  33.120  1.00  0.00           N
ATOM    302  HZ1 LYS A 601      46.730  22.410  32.270  1.00  0.00           H
ATOM    303  HZ2 LYS A 601      45.630  23.390  33.060  1.00  0.00           H
ATOM    304  HZ3 LYS A 601      45.450  21.730  32.910  1.00  0.00           H
ATOM    305  C   LYS A 601      50.290  24.330  38.210  1.00  0.00           C
ATOM    306  O   LYS A 601      51.330  23.700  38.180  1.00  0.00           O
ATOM    307  N   ASP A 602      50.280  25.670  38.340  1.00  0.00           N
ATOM    308  HN  ASP A 602      49.420  26.100  38.580  1.00  0.00           H
ATOM    309  CA  ASP A 602      51.480  26.550  38.200  1.00  0.00           C
ATOM    310  HA  ASP A 602      52.080  26.170  37.380  1.00  0.00           H
ATOM    311  CB  ASP A 602      50.950  27.920  37.990  1.00  0.00           C
ATOM    312  HB1 ASP A 602      51.650  28.770  38.170  1.00  0.00           H
ATOM    313  HB2 ASP A 602      50.080  28.080  38.660  1.00  0.00           H
ATOM    314  CG  ASP A 602      50.370  28.130  36.610  1.00  0.00           C
ATOM    315  OD1 ASP A 602      50.550  27.180  35.730  1.00  0.00           O
ATOM    316  OD2 ASP A 602      49.770  29.220  36.340  1.00  0.00           O
ATOM    317  C   ASP A 602      52.400  26.510  39.410  1.00  0.00           C
ATOM    318  O   ASP A 602      53.530  26.990  39.400  1.00  0.00           O
ATOM    319  N   ALA A 603      51.890  25.940  40.510  1.00  0.00           N
ATOM    320  HN  ALA A 603      50.980  25.550  40.390  1.00  0.00           H
ATOM    321  CA  ALA A 603      52.420  26.020  41.830  1.00  0.00           C
ATOM    322  HA  ALA A 603      52.910  26.980  41.980  1.00  0.00           H
ATOM    323  CB  ALA A 603      51.290  25.830  42.800  1.00  0.00           C
ATOM    324  HB1 ALA A 603      50.950  24.770  42.800  1.00  0.00           H
ATOM    325  HB2 ALA A 603      50.530  26.640  42.770  1.00  0.00           H
ATOM    326  HB3 ALA A 603      51.730  25.870  43.820  1.00  0.00           H
ATOM    327  C   ALA A 603      53.510  24.990  41.950  1.00  0.00           C
ATOM    328  O   ALA A 603      54.220  24.840  42.950  1.00  0.00           O
ATOM    329  N   LEU A 604      53.620  24.190  40.810  1.00  0.00           N
ATOM    330  HN  LEU A 604      52.910  24.340  40.130  1.00  0.00           H
ATOM    331  CA  LEU A 604      54.490  23.040  40.730  1.00  0.00           C
ATOM    332  HA  LEU A 604      54.620  22.660  41.740  1.00  0.00           H
ATOM    333  CB  LEU A 604      53.770  21.890  40.020  1.00  0.00           C
ATOM    334  HB1 LEU A 604      54.470  21.040  40.070  1.00  0.00           H
ATOM    335  HB2 LEU A 604      53.530  22.100  38.960  1.00  0.00           H
ATOM    336  CG  LEU A 604      52.360  21.550  40.560  1.00  0.00           C
ATOM    337  HG  LEU A 604      51.740  22.430  40.260  1.00  0.00           H
ATOM    338  CD1 LEU A 604      51.870  20.280  39.950  1.00  0.00           C
ATOM    339 HD11 LEU A 604      50.830  20.000  40.220  1.00  0.00           H
ATOM    340 HD12 LEU A 604      52.520  19.390  40.120  1.00  0.00           H
ATOM    341 HD13 LEU A 604      51.880  20.310  38.830  1.00  0.00           H
ATOM    342  CD2 LEU A 604      52.260  21.370  42.050  1.00  0.00           C
ATOM    343 HD21 LEU A 604      51.310  20.870  42.340  1.00  0.00           H
ATOM    344 HD22 LEU A 604      52.370  22.380  42.490  1.00  0.00           H
ATOM    345 HD23 LEU A 604      53.080  20.700  42.380  1.00  0.00           H
ATOM    346  C   LEU A 604      55.730  23.370  39.970  1.00  0.00           C
ATOM    347  O   LEU A 604      56.610  22.520  39.660  1.00  0.00           O
ATOM    348  N   SER A 605      55.910  24.660  39.670  1.00  0.00           N
ATOM    349  HN  SER A 605      55.340  25.450  39.880  1.00  0.00           H
ATOM    350  CA  SER A 605      57.120  25.000  38.890  1.00  0.00           C
ATOM    351  HA  SER A 605      57.940  24.330  39.030  1.00  0.00           H
ATOM    352  CB  SER A 605      56.790  25.020  37.340  1.00  0.00           C
ATOM    353  HB1 SER A 605      55.960  25.720  37.100  1.00  0.00           H
ATOM    354  HB2 SER A 605      56.350  24.020  37.090  1.00  0.00           H
ATOM    355  OG  SER A 605      57.950  25.320  36.530  1.00  0.00           O
ATOM    356  HG1 SER A 605      58.600  24.640  36.710  1.00  0.00           H
ATOM    357  C   SER A 605      57.530  26.460  39.210  1.00  0.00           C
ATOM    358  O   SER A 605      56.860  27.430  38.860  1.00  0.00           O
ATOM    359  N   LEU A 606      58.720  26.610  39.860  1.00  0.00           N
ATOM    360  HN  LEU A 606      59.070  25.720  40.170  1.00  0.00           H
ATOM    361  CA  LEU A 606      59.580  27.760  40.190  1.00  0.00           C
ATOM    362  HA  LEU A 606      60.510  27.390  40.590  1.00  0.00           H
ATOM    363  CB  LEU A 606      60.030  28.490  38.900  1.00  0.00           C
ATOM    364  HB1 LEU A 606      60.700  29.360  39.140  1.00  0.00           H
ATOM    365  HB2 LEU A 606      59.110  28.830  38.390  1.00  0.00           H
ATOM    366  CG  LEU A 606      60.780  27.560  37.920  1.00  0.00           C
ATOM    367  HG  LEU A 606      60.190  26.630  37.770  1.00  0.00           H
ATOM    368  CD1 LEU A 606      60.950  28.120  36.520  1.00  0.00           C
ATOM    369 HD11 LEU A 606      61.860  28.710  36.290  1.00  0.00           H
ATOM    370 HD12 LEU A 606      60.130  28.870  36.410  1.00  0.00           H
ATOM    371 HD13 LEU A 606      60.710  27.300  35.800  1.00  0.00           H
ATOM    372  CD2 LEU A 606      62.110  27.070  38.560  1.00  0.00           C
ATOM    373 HD21 LEU A 606      62.800  27.870  38.890  1.00  0.00           H
ATOM    374 HD22 LEU A 606      62.660  26.450  37.820  1.00  0.00           H
ATOM    375 HD23 LEU A 606      61.820  26.530  39.470  1.00  0.00           H
ATOM    376  C   LEU A 606      59.080  28.570  41.280  1.00  0.00           C
ATOM    377  O   LEU A 606      57.870  28.790  41.520  1.00  0.00           O
ATOM    378  N   GLN A 607      60.010  29.220  41.970  1.00  0.00           N
ATOM    379  HN  GLN A 607      60.950  28.920  41.860  1.00  0.00           H
ATOM    380  CA  GLN A 607      59.730  30.340  42.830  1.00  0.00           C
ATOM    381  HA  GLN A 607      60.730  30.670  43.050  1.00  0.00           H
ATOM    382  CB  GLN A 607      59.000  31.540  42.170  1.00  0.00           C
ATOM    383  HB1 GLN A 607      58.970  32.380  42.890  1.00  0.00           H
ATOM    384  HB2 GLN A 607      57.960  31.210  41.990  1.00  0.00           H
ATOM    385  CG  GLN A 607      59.520  32.000  40.770  1.00  0.00           C
ATOM    386  HG1 GLN A 607      58.810  32.740  40.330  1.00  0.00           H
ATOM    387  HG2 GLN A 607      59.570  31.200  40.000  1.00  0.00           H
ATOM    388  CD  GLN A 607      60.960  32.610  40.880  1.00  0.00           C
ATOM    389  OE1 GLN A 607      61.850  32.190  40.170  1.00  0.00           O
ATOM    390  NE2 GLN A 607      61.190  33.520  41.850  1.00  0.00           N
ATOM    391 HE21 GLN A 607      62.140  33.830  41.900  1.00  0.00           H
ATOM    392 HE22 GLN A 607      60.390  33.850  42.350  1.00  0.00           H
ATOM    393  C   GLN A 607      59.120  30.130  44.190  1.00  0.00           C
ATOM    394  O   GLN A 607      59.640  30.410  45.260  1.00  0.00           O
ATOM    395  N   CYS A 608      57.840  29.660  44.160  1.00  0.00           N
ATOM    396  HN  CYS A 608      57.540  29.440  43.240  1.00  0.00           H
ATOM    397  CA  CYS A 608      57.010  29.320  45.360  1.00  0.00           C
ATOM    398  HA  CYS A 608      56.320  30.140  45.510  1.00  0.00           H
ATOM    399  CB  CYS A 608      56.060  28.050  45.030  1.00  0.00           C
ATOM    400  HB1 CYS A 608      56.830  27.300  44.730  1.00  0.00           H
ATOM    401  HB2 CYS A 608      55.410  28.200  44.140  1.00  0.00           H
ATOM    402  SG  CYS A 608      55.040  27.440  46.530  1.00  0.00           S
ATOM    403  HG1 CYS A 608      54.200  28.450  46.510  1.00  0.00           H
ATOM    404  C   CYS A 608      57.700  29.190  46.710  1.00  0.00           C
ATOM    405  O   CYS A 608      57.260  29.900  47.590  1.00  0.00           O
ATOM    406  N   LEU A 609      58.700  28.290  46.920  1.00  0.00           N
ATOM    407  HN  LEU A 609      58.970  27.790  46.110  1.00  0.00           H
ATOM    408  CA  LEU A 609      59.270  28.110  48.260  1.00  0.00           C
ATOM    409  HA  LEU A 609      58.500  28.080  49.020  1.00  0.00           H
ATOM    410  CB  LEU A 609      60.020  26.750  48.310  1.00  0.00           C
ATOM    411  HB1 LEU A 609      60.300  26.560  49.360  1.00  0.00           H
ATOM    412  HB2 LEU A 609      60.950  26.770  47.710  1.00  0.00           H
ATOM    413  CG  LEU A 609      59.310  25.530  47.760  1.00  0.00           C
ATOM    414  HG  LEU A 609      59.330  25.510  46.640  1.00  0.00           H
ATOM    415  CD1 LEU A 609      60.060  24.230  48.060  1.00  0.00           C
ATOM    416 HD11 LEU A 609      61.150  24.370  47.890  1.00  0.00           H
ATOM    417 HD12 LEU A 609      59.770  23.230  47.660  1.00  0.00           H
ATOM    418 HD13 LEU A 609      59.970  24.150  49.170  1.00  0.00           H
ATOM    419  CD2 LEU A 609      57.850  25.260  48.180  1.00  0.00           C
ATOM    420 HD21 LEU A 609      57.410  24.350  47.720  1.00  0.00           H
ATOM    421 HD22 LEU A 609      57.200  26.150  48.010  1.00  0.00           H
ATOM    422 HD23 LEU A 609      57.830  25.080  49.270  1.00  0.00           H
ATOM    423  C   LEU A 609      60.100  29.340  48.740  1.00  0.00           C
ATOM    424  O   LEU A 609      60.010  29.800  49.880  1.00  0.00           O
ATOM    425  N   ALA A 610      60.920  29.900  47.850  1.00  0.00           N
ATOM    426  HN  ALA A 610      61.010  29.460  46.960  1.00  0.00           H
ATOM    427  CA  ALA A 610      61.810  31.030  48.260  1.00  0.00           C
ATOM    428  HA  ALA A 610      62.190  30.770  49.240  1.00  0.00           H
ATOM    429  CB  ALA A 610      62.880  31.080  47.210  1.00  0.00           C
ATOM    430  HB1 ALA A 610      62.340  31.280  46.250  1.00  0.00           H
ATOM    431  HB2 ALA A 610      63.290  30.060  47.090  1.00  0.00           H
ATOM    432  HB3 ALA A 610      63.690  31.810  47.470  1.00  0.00           H
ATOM    433  C   ALA A 610      61.040  32.300  48.210  1.00  0.00           C
ATOM    434  O   ALA A 610      61.220  33.260  49.000  1.00  0.00           O
ATOM    435  N   SER A 611      60.030  32.360  47.340  1.00  0.00           N
ATOM    436  HN  SER A 611      59.780  31.560  46.810  1.00  0.00           H
ATOM    437  CA  SER A 611      59.020  33.440  47.350  1.00  0.00           C
ATOM    438  HA  SER A 611      59.440  34.420  47.180  1.00  0.00           H
ATOM    439  CB  SER A 611      57.890  33.250  46.290  1.00  0.00           C
ATOM    440  HB1 SER A 611      57.470  32.230  46.400  1.00  0.00           H
ATOM    441  HB2 SER A 611      58.270  33.420  45.250  1.00  0.00           H
ATOM    442  OG  SER A 611      56.740  34.020  46.410  1.00  0.00           O
ATOM    443  HG1 SER A 611      56.900  34.950  46.230  1.00  0.00           H
ATOM    444  C   SER A 611      58.300  33.640  48.690  1.00  0.00           C
ATOM    445  O   SER A 611      58.310  34.720  49.230  1.00  0.00           O
ATOM    446  N   ILE A 612      57.790  32.570  49.310  1.00  0.00           N
ATOM    447  HN  ILE A 612      57.850  31.670  48.880  1.00  0.00           H
ATOM    448  CA  ILE A 612      57.240  32.480  50.660  1.00  0.00           C
ATOM    449  HA  ILE A 612      56.400  33.150  50.730  1.00  0.00           H
ATOM    450  CB  ILE A 612      56.710  30.970  50.930  1.00  0.00           C
ATOM    451  HB  ILE A 612      57.580  30.360  50.580  1.00  0.00           H
ATOM    452  CG2 ILE A 612      56.480  30.730  52.480  1.00  0.00           C
ATOM    453 HG21 ILE A 612      57.450  30.760  53.020  1.00  0.00           H
ATOM    454 HG22 ILE A 612      56.060  29.720  52.660  1.00  0.00           H
ATOM    455 HG23 ILE A 612      55.730  31.470  52.830  1.00  0.00           H
ATOM    456  CG1 ILE A 612      55.390  30.670  50.170  1.00  0.00           C
ATOM    457 HG11 ILE A 612      55.540  31.200  49.200  1.00  0.00           H
ATOM    458 HG12 ILE A 612      54.640  31.260  50.730  1.00  0.00           H
ATOM    459  CD  ILE A 612      54.980  29.210  50.000  1.00  0.00           C
ATOM    460  HD1 ILE A 612      54.700  28.770  50.980  1.00  0.00           H
ATOM    461  HD2 ILE A 612      55.850  28.710  49.540  1.00  0.00           H
ATOM    462  HD3 ILE A 612      54.140  29.160  49.270  1.00  0.00           H
ATOM    463  C   ILE A 612      58.250  32.800  51.780  1.00  0.00           C
ATOM    464  O   ILE A 612      57.870  33.520  52.670  1.00  0.00           O
ATOM    465  N   LEU A 613      59.530  32.310  51.790  1.00  0.00           N
ATOM    466  HN  LEU A 613      59.750  31.590  51.140  1.00  0.00           H
ATOM    467  CA  LEU A 613      60.550  32.760  52.790  1.00  0.00           C
ATOM    468  HA  LEU A 613      60.190  32.610  53.800  1.00  0.00           H
ATOM    469  CB  LEU A 613      61.880  31.900  52.610  1.00  0.00           C
ATOM    470  HB1 LEU A 613      62.260  32.170  51.600  1.00  0.00           H
ATOM    471  HB2 LEU A 613      61.610  30.830  52.580  1.00  0.00           H
ATOM    472  CG  LEU A 613      63.060  32.140  53.570  1.00  0.00           C
ATOM    473  HG  LEU A 613      63.360  33.210  53.550  1.00  0.00           H
ATOM    474  CD1 LEU A 613      62.680  31.670  55.000  1.00  0.00           C
ATOM    475 HD11 LEU A 613      63.590  31.850  55.610  1.00  0.00           H
ATOM    476 HD12 LEU A 613      62.350  30.620  54.880  1.00  0.00           H
ATOM    477 HD13 LEU A 613      61.860  32.310  55.360  1.00  0.00           H
ATOM    478  CD2 LEU A 613      64.300  31.350  53.210  1.00  0.00           C
ATOM    479 HD21 LEU A 613      65.030  31.190  54.050  1.00  0.00           H
ATOM    480 HD22 LEU A 613      64.830  31.810  52.350  1.00  0.00           H
ATOM    481 HD23 LEU A 613      64.010  30.380  52.790  1.00  0.00           H
ATOM    482  C   LEU A 613      60.760  34.230  52.790  1.00  0.00           C
ATOM    483  O   LEU A 613      60.790  34.950  53.790  1.00  0.00           O
ATOM    484  N   PHE A 614      60.920  34.800  51.580  1.00  0.00           N
ATOM    485  HN  PHE A 614      60.970  34.310  50.700  1.00  0.00           H
ATOM    486  CA  PHE A 614      61.050  36.320  51.510  1.00  0.00           C
ATOM    487  HA  PHE A 614      61.770  36.610  52.260  1.00  0.00           H
ATOM    488  CB  PHE A 614      61.530  36.840  50.080  1.00  0.00           C
ATOM    489  HB1 PHE A 614      60.800  36.320  49.420  1.00  0.00           H
ATOM    490  HB2 PHE A 614      62.530  36.400  49.850  1.00  0.00           H
ATOM    491  CG  PHE A 614      61.480  38.410  49.940  1.00  0.00           C
ATOM    492  CD1 PHE A 614      60.660  39.030  48.990  1.00  0.00           C
ATOM    493  HD1 PHE A 614      60.390  38.430  48.130  1.00  0.00           H
ATOM    494  CE1 PHE A 614      60.450  40.440  49.050  1.00  0.00           C
ATOM    495  HE1 PHE A 614      59.860  40.970  48.330  1.00  0.00           H
ATOM    496  CZ  PHE A 614      61.090  41.140  50.090  1.00  0.00           C
ATOM    497  HZ  PHE A 614      61.030  42.220  50.150  1.00  0.00           H
ATOM    498  CD2 PHE A 614      62.100  39.110  50.940  1.00  0.00           C
ATOM    499  HD2 PHE A 614      62.780  38.600  51.610  1.00  0.00           H
ATOM    500  CE2 PHE A 614      61.850  40.480  51.040  1.00  0.00           C
ATOM    501  HE2 PHE A 614      62.420  41.110  51.720  1.00  0.00           H
ATOM    502  C   PHE A 614      59.740  36.940  51.940  1.00  0.00           C
ATOM    503  O   PHE A 614      59.770  37.830  52.750  1.00  0.00           O
ATOM    504  N   LEU A 615      58.650  36.490  51.360  1.00  0.00           N
ATOM    505  HN  LEU A 615      58.740  35.840  50.600  1.00  0.00           H
ATOM    506  CA  LEU A 615      57.390  37.170  51.650  1.00  0.00           C
ATOM    507  HA  LEU A 615      57.540  38.220  51.460  1.00  0.00           H
ATOM    508  CB  LEU A 615      56.310  36.660  50.690  1.00  0.00           C
ATOM    509  HB1 LEU A 615      56.110  35.570  50.770  1.00  0.00           H
ATOM    510  HB2 LEU A 615      56.700  36.860  49.670  1.00  0.00           H
ATOM    511  CG  LEU A 615      55.000  37.410  50.780  1.00  0.00           C
ATOM    512  HG  LEU A 615      54.470  37.370  51.760  1.00  0.00           H
ATOM    513  CD1 LEU A 615      55.170  38.810  50.340  1.00  0.00           C
ATOM    514 HD11 LEU A 615      55.700  38.820  49.360  1.00  0.00           H
ATOM    515 HD12 LEU A 615      55.720  39.380  51.120  1.00  0.00           H
ATOM    516 HD13 LEU A 615      54.250  39.350  50.030  1.00  0.00           H
ATOM    517  CD2 LEU A 615      54.080  36.630  49.750  1.00  0.00           C
ATOM    518 HD21 LEU A 615      53.860  35.620  50.130  1.00  0.00           H
ATOM    519 HD22 LEU A 615      54.630  36.640  48.780  1.00  0.00           H
ATOM    520 HD23 LEU A 615      53.090  37.100  49.560  1.00  0.00           H
ATOM    521  C   LEU A 615      56.960  37.080  53.120  1.00  0.00           C
ATOM    522  O   LEU A 615      56.380  38.020  53.680  1.00  0.00           O
ATOM    523  N   TYR A 616      57.230  35.960  53.800  1.00  0.00           N
ATOM    524  HN  TYR A 616      57.750  35.290  53.290  1.00  0.00           H
ATOM    525  CA  TYR A 616      56.940  35.750  55.220  1.00  0.00           C
ATOM    526  HA  TYR A 616      55.890  35.930  55.340  1.00  0.00           H
ATOM    527  CB  TYR A 616      57.440  34.290  55.720  1.00  0.00           C
ATOM    528  HB1 TYR A 616      58.440  34.090  55.270  1.00  0.00           H
ATOM    529  HB2 TYR A 616      56.820  33.480  55.280  1.00  0.00           H
ATOM    530  CG  TYR A 616      57.520  34.000  57.180  1.00  0.00           C
ATOM    531  CD1 TYR A 616      56.350  33.610  57.870  1.00  0.00           C
ATOM    532  HD1 TYR A 616      55.390  33.580  57.360  1.00  0.00           H
ATOM    533  CE1 TYR A 616      56.370  33.260  59.230  1.00  0.00           C
ATOM    534  HE1 TYR A 616      55.490  33.140  59.840  1.00  0.00           H
ATOM    535  CZ  TYR A 616      57.580  33.360  59.930  1.00  0.00           C
ATOM    536  OH  TYR A 616      57.610  33.210  61.350  1.00  0.00           O
ATOM    537  HH  TYR A 616      56.730  33.000  61.670  1.00  0.00           H
ATOM    538  CD2 TYR A 616      58.770  34.010  57.910  1.00  0.00           C
ATOM    539  HD2 TYR A 616      59.670  34.340  57.420  1.00  0.00           H
ATOM    540  CE2 TYR A 616      58.780  33.660  59.270  1.00  0.00           C
ATOM    541  HE2 TYR A 616      59.700  33.710  59.840  1.00  0.00           H
ATOM    542  C   TYR A 616      57.550  36.810  56.080  1.00  0.00           C
ATOM    543  O   TYR A 616      56.910  37.500  56.850  1.00  0.00           O
ATOM    544  N   CYS A 617      58.880  36.990  55.920  1.00  0.00           N
ATOM    545  HN  CYS A 617      59.320  36.420  55.230  1.00  0.00           H
ATOM    546  CA  CYS A 617      59.650  37.990  56.630  1.00  0.00           C
ATOM    547  HA  CYS A 617      59.350  37.860  57.670  1.00  0.00           H
ATOM    548  CB  CYS A 617      61.230  37.830  56.360  1.00  0.00           C
ATOM    549  HB1 CYS A 617      61.900  38.580  56.830  1.00  0.00           H
ATOM    550  HB2 CYS A 617      61.490  37.990  55.290  1.00  0.00           H
ATOM    551  SG  CYS A 617      61.760  36.220  56.790  1.00  0.00           S
ATOM    552  HG1 CYS A 617      61.130  35.640  55.780  1.00  0.00           H
ATOM    553  C   CYS A 617      59.110  39.330  56.340  1.00  0.00           C
ATOM    554  O   CYS A 617      58.950  40.140  57.270  1.00  0.00           O
ATOM    555  N   ALA A 618      58.840  39.590  55.050  1.00  0.00           N
ATOM    556  HN  ALA A 618      59.040  38.930  54.320  1.00  0.00           H
ATOM    557  CA  ALA A 618      58.310  40.880  54.660  1.00  0.00           C
ATOM    558  HA  ALA A 618      59.010  41.650  54.960  1.00  0.00           H
ATOM    559  CB  ALA A 618      58.220  40.960  53.150  1.00  0.00           C
ATOM    560  HB1 ALA A 618      57.930  41.990  52.870  1.00  0.00           H
ATOM    561  HB2 ALA A 618      57.520  40.190  52.750  1.00  0.00           H
ATOM    562  HB3 ALA A 618      59.220  40.650  52.760  1.00  0.00           H
ATOM    563  C   ALA A 618      57.030  41.250  55.380  1.00  0.00           C
ATOM    564  O   ALA A 618      56.850  42.280  55.960  1.00  0.00           O
ATOM    565  N   CYS A 619      56.010  40.380  55.460  1.00  0.00           N
ATOM    566  HN  CYS A 619      56.080  39.460  55.090  1.00  0.00           H
ATOM    567  CA  CYS A 619      54.760  40.780  55.990  1.00  0.00           C
ATOM    568  HA  CYS A 619      54.500  41.780  55.700  1.00  0.00           H
ATOM    569  CB  CYS A 619      53.640  39.810  55.480  1.00  0.00           C
ATOM    570  HB1 CYS A 619      52.670  40.020  55.990  1.00  0.00           H
ATOM    571  HB2 CYS A 619      53.960  38.780  55.740  1.00  0.00           H
ATOM    572  SG  CYS A 619      53.500  39.780  53.660  1.00  0.00           S
ATOM    573  HG1 CYS A 619      54.720  39.280  53.570  1.00  0.00           H
ATOM    574  C   CYS A 619      54.700  40.680  57.450  1.00  0.00           C
ATOM    575  O   CYS A 619      53.920  41.370  58.050  1.00  0.00           O
ATOM    576  N   MET A 620      55.520  39.890  58.030  1.00  0.00           N
ATOM    577  HN  MET A 620      56.140  39.280  57.530  1.00  0.00           H
ATOM    578  CA  MET A 620      55.640  39.870  59.440  1.00  0.00           C
ATOM    579  HA  MET A 620      54.640  39.780  59.830  1.00  0.00           H
ATOM    580  CB  MET A 620      56.620  38.700  59.730  1.00  0.00           C
ATOM    581  HB1 MET A 620      56.990  38.670  60.780  1.00  0.00           H
ATOM    582  HB2 MET A 620      57.490  38.760  59.040  1.00  0.00           H
ATOM    583  CG  MET A 620      56.050  37.260  59.640  1.00  0.00           C
ATOM    584  HG1 MET A 620      56.870  36.520  59.610  1.00  0.00           H
ATOM    585  HG2 MET A 620      55.610  37.070  58.640  1.00  0.00           H
ATOM    586  SD  MET A 620      54.800  36.940  60.840  1.00  0.00           S
ATOM    587  CE  MET A 620      55.880  36.590  62.260  1.00  0.00           C
ATOM    588  HE1 MET A 620      56.450  35.640  62.220  1.00  0.00           H
ATOM    589  HE2 MET A 620      55.310  36.550  63.210  1.00  0.00           H
ATOM    590  HE3 MET A 620      56.580  37.450  62.350  1.00  0.00           H
ATOM    591  C   MET A 620      56.240  41.170  60.060  1.00  0.00           C
ATOM    592  O   MET A 620      55.850  41.630  61.120  1.00  0.00           O
ATOM    593  N   SER A 621      57.220  41.810  59.380  1.00  0.00           N
ATOM    594  HN  SER A 621      57.420  41.510  58.450  1.00  0.00           H
ATOM    595  CA  SER A 621      57.960  42.990  59.870  1.00  0.00           C
ATOM    596  HA  SER A 621      58.370  42.690  60.820  1.00  0.00           H
ATOM    597  CB  SER A 621      59.140  43.370  58.850  1.00  0.00           C
ATOM    598  HB1 SER A 621      59.480  44.380  59.160  1.00  0.00           H
ATOM    599  HB2 SER A 621      58.760  43.340  57.800  1.00  0.00           H
ATOM    600  OG  SER A 621      60.230  42.420  59.060  1.00  0.00           O
ATOM    601  HG1 SER A 621      59.870  41.580  58.790  1.00  0.00           H
ATOM    602  C   SER A 621      57.160  44.260  60.100  1.00  0.00           C
ATOM    603  O   SER A 621      57.430  44.900  61.150  1.00  0.00           O
ATOM    604  N   PRO A 622      56.250  44.810  59.330  1.00  0.00           N
ATOM    605  CD  PRO A 622      56.070  44.450  57.890  1.00  0.00           C
ATOM    606  HD1 PRO A 622      55.750  43.390  57.750  1.00  0.00           H
ATOM    607  HD2 PRO A 622      56.920  44.860  57.300  1.00  0.00           H
ATOM    608  CA  PRO A 622      55.320  45.880  59.740  1.00  0.00           C
ATOM    609  HA  PRO A 622      55.900  46.610  60.300  1.00  0.00           H
ATOM    610  CB  PRO A 622      54.810  46.510  58.400  1.00  0.00           C
ATOM    611  HB1 PRO A 622      55.500  47.280  58.020  1.00  0.00           H
ATOM    612  HB2 PRO A 622      53.760  46.860  58.400  1.00  0.00           H
ATOM    613  CG  PRO A 622      54.920  45.350  57.370  1.00  0.00           C
ATOM    614  HG1 PRO A 622      53.970  44.770  57.350  1.00  0.00           H
ATOM    615  HG2 PRO A 622      55.170  45.680  56.340  1.00  0.00           H
ATOM    616  C   PRO A 622      54.220  45.480  60.670  1.00  0.00           C
ATOM    617  O   PRO A 622      53.950  46.200  61.540  1.00  0.00           O
ATOM    618  N   VAL A 623      53.550  44.320  60.550  1.00  0.00           N
ATOM    619  HN  VAL A 623      53.840  43.710  59.810  1.00  0.00           H
ATOM    620  CA  VAL A 623      52.400  43.790  61.290  1.00  0.00           C
ATOM    621  HA  VAL A 623      51.560  44.450  61.190  1.00  0.00           H
ATOM    622  CB  VAL A 623      51.850  42.520  60.530  1.00  0.00           C
ATOM    623  HB  VAL A 623      52.680  41.800  60.420  1.00  0.00           H
ATOM    624  CG1 VAL A 623      50.740  41.890  61.310  1.00  0.00           C
ATOM    625 HG11 VAL A 623      51.050  41.690  62.370  1.00  0.00           H
ATOM    626 HG12 VAL A 623      50.450  40.960  60.760  1.00  0.00           H
ATOM    627 HG13 VAL A 623      49.890  42.600  61.410  1.00  0.00           H
ATOM    628  CG2 VAL A 623      51.350  42.950  59.160  1.00  0.00           C
ATOM    629 HG21 VAL A 623      52.230  43.300  58.570  1.00  0.00           H
ATOM    630 HG22 VAL A 623      50.550  43.720  59.210  1.00  0.00           H
ATOM    631 HG23 VAL A 623      50.990  42.020  58.670  1.00  0.00           H
ATOM    632  C   VAL A 623      52.650  43.570  62.760  1.00  0.00           C
ATOM    633  O   VAL A 623      51.950  44.070  63.660  1.00  0.00           O
ATOM    634  N   ILE A 624      53.820  42.980  63.110  1.00  0.00           N
ATOM    635  HN  ILE A 624      54.540  42.680  62.480  1.00  0.00           H
ATOM    636  CA  ILE A 624      54.230  42.890  64.490  1.00  0.00           C
ATOM    637  HA  ILE A 624      53.570  42.330  65.130  1.00  0.00           H
ATOM    638  CB  ILE A 624      55.510  42.060  64.600  1.00  0.00           C
ATOM    639  HB  ILE A 624      56.120  42.220  63.680  1.00  0.00           H
ATOM    640  CG2 ILE A 624      56.410  42.400  65.850  1.00  0.00           C
ATOM    641 HG21 ILE A 624      57.260  41.690  65.880  1.00  0.00           H
ATOM    642 HG22 ILE A 624      55.830  42.360  66.790  1.00  0.00           H
ATOM    643 HG23 ILE A 624      56.700  43.460  65.960  1.00  0.00           H
ATOM    644  CG1 ILE A 624      55.170  40.560  64.440  1.00  0.00           C
ATOM    645 HG11 ILE A 624      54.750  40.450  63.420  1.00  0.00           H
ATOM    646 HG12 ILE A 624      54.430  40.250  65.220  1.00  0.00           H
ATOM    647  CD  ILE A 624      56.380  39.570  64.500  1.00  0.00           C
ATOM    648  HD1 ILE A 624      55.890  38.620  64.200  1.00  0.00           H
ATOM    649  HD2 ILE A 624      56.860  39.510  65.510  1.00  0.00           H
ATOM    650  HD3 ILE A 624      57.060  39.980  63.730  1.00  0.00           H
ATOM    651  C   ILE A 624      54.460  44.270  65.150  1.00  0.00           C
ATOM    652  O   ILE A 624      53.900  44.640  66.200  1.00  0.00           O
ATOM    653  N   THR A 625      55.220  45.130  64.460  1.00  0.00           N
ATOM    654  HN  THR A 625      55.620  44.850  63.580  1.00  0.00           H
ATOM    655  CA  THR A 625      55.650  46.460  64.920  1.00  0.00           C
ATOM    656  HA  THR A 625      56.220  46.470  65.830  1.00  0.00           H
ATOM    657  CB  THR A 625      56.670  47.130  63.920  1.00  0.00           C
ATOM    658  HB  THR A 625      56.130  47.390  62.980  1.00  0.00           H
ATOM    659  OG1 THR A 625      57.790  46.300  63.540  1.00  0.00           O
ATOM    660  HG1 THR A 625      57.680  46.130  62.600  1.00  0.00           H
ATOM    661  CG2 THR A 625      57.330  48.360  64.510  1.00  0.00           C
ATOM    662 HG21 THR A 625      58.090  48.760  63.800  1.00  0.00           H
ATOM    663 HG22 THR A 625      57.730  48.020  65.490  1.00  0.00           H
ATOM    664 HG23 THR A 625      56.640  49.210  64.660  1.00  0.00           H
ATOM    665  C   THR A 625      54.530  47.480  65.100  1.00  0.00           C
ATOM    666  O   THR A 625      54.440  48.120  66.150  1.00  0.00           O
ATOM    667  N   PHE A 626      53.610  47.590  64.140  1.00  0.00           N
ATOM    668  HN  PHE A 626      53.950  47.320  63.240  1.00  0.00           H
ATOM    669  CA  PHE A 626      52.410  48.300  64.290  1.00  0.00           C
ATOM    670  HA  PHE A 626      52.640  49.210  64.810  1.00  0.00           H
ATOM    671  CB  PHE A 626      51.570  48.390  62.940  1.00  0.00           C
ATOM    672  HB1 PHE A 626      50.570  48.840  63.080  1.00  0.00           H
ATOM    673  HB2 PHE A 626      51.420  47.410  62.430  1.00  0.00           H
ATOM    674  CG  PHE A 626      52.350  49.190  61.950  1.00  0.00           C
ATOM    675  CD1 PHE A 626      52.660  50.530  62.350  1.00  0.00           C
ATOM    676  HD1 PHE A 626      52.490  50.920  63.340  1.00  0.00           H
ATOM    677  CE1 PHE A 626      53.420  51.310  61.510  1.00  0.00           C
ATOM    678  HE1 PHE A 626      53.720  52.280  61.890  1.00  0.00           H
ATOM    679  CZ  PHE A 626      53.890  50.840  60.350  1.00  0.00           C
ATOM    680  HZ  PHE A 626      54.490  51.560  59.800  1.00  0.00           H
ATOM    681  CD2 PHE A 626      52.720  48.800  60.640  1.00  0.00           C
ATOM    682  HD2 PHE A 626      52.500  47.800  60.300  1.00  0.00           H
ATOM    683  CE2 PHE A 626      53.450  49.640  59.810  1.00  0.00           C
ATOM    684  HE2 PHE A 626      53.840  49.180  58.910  1.00  0.00           H
ATOM    685  C   PHE A 626      51.510  47.650  65.290  1.00  0.00           C
ATOM    686  O   PHE A 626      50.830  48.330  66.020  1.00  0.00           O
ATOM    687  N   GLY A 627      51.380  46.290  65.320  1.00  0.00           N
ATOM    688  HN  GLY A 627      51.800  45.680  64.660  1.00  0.00           H
ATOM    689  CA  GLY A 627      50.460  45.670  66.350  1.00  0.00           C
ATOM    690  HA1 GLY A 627      50.560  44.600  66.240  1.00  0.00           H
ATOM    691  HA2 GLY A 627      49.450  46.050  66.320  1.00  0.00           H
ATOM    692  C   GLY A 627      50.820  45.980  67.720  1.00  0.00           C
ATOM    693  O   GLY A 627      50.020  46.180  68.590  1.00  0.00           O
ATOM    694  N   GLY A 628      52.110  45.850  68.030  1.00  0.00           N
ATOM    695  HN  GLY A 628      52.690  45.400  67.340  1.00  0.00           H
ATOM    696  CA  GLY A 628      52.670  46.240  69.270  1.00  0.00           C
ATOM    697  HA1 GLY A 628      53.730  46.080  69.280  1.00  0.00           H
ATOM    698  HA2 GLY A 628      52.100  45.690  70.010  1.00  0.00           H
ATOM    699  C   GLY A 628      52.590  47.700  69.630  1.00  0.00           C
ATOM    700  O   GLY A 628      52.110  48.070  70.720  1.00  0.00           O
ATOM    701  N   LEU A 629      52.990  48.620  68.750  1.00  0.00           N
ATOM    702  HN  LEU A 629      53.250  48.340  67.830  1.00  0.00           H
ATOM    703  CA  LEU A 629      52.800  50.130  68.930  1.00  0.00           C
ATOM    704  HA  LEU A 629      53.060  50.350  69.950  1.00  0.00           H
ATOM    705  CB  LEU A 629      53.720  51.040  67.940  1.00  0.00           C
ATOM    706  HB1 LEU A 629      53.420  52.110  67.940  1.00  0.00           H
ATOM    707  HB2 LEU A 629      53.530  50.530  66.980  1.00  0.00           H
ATOM    708  CG  LEU A 629      55.270  50.850  68.250  1.00  0.00           C
ATOM    709  HG  LEU A 629      55.460  49.760  68.370  1.00  0.00           H
ATOM    710  CD1 LEU A 629      56.040  51.400  67.060  1.00  0.00           C
ATOM    711 HD11 LEU A 629      57.090  51.650  67.310  1.00  0.00           H
ATOM    712 HD12 LEU A 629      55.450  52.220  66.590  1.00  0.00           H
ATOM    713 HD13 LEU A 629      56.180  50.640  66.270  1.00  0.00           H
ATOM    714  CD2 LEU A 629      55.530  51.500  69.640  1.00  0.00           C
ATOM    715 HD21 LEU A 629      55.260  52.580  69.620  1.00  0.00           H
ATOM    716 HD22 LEU A 629      56.610  51.530  69.900  1.00  0.00           H
ATOM    717 HD23 LEU A 629      55.200  51.010  70.580  1.00  0.00           H
ATOM    718  C   LEU A 629      51.350  50.560  69.060  1.00  0.00           C
ATOM    719  O   LEU A 629      51.090  51.480  69.860  1.00  0.00           O
ATOM    720  N   LEU A 630      50.430  50.010  68.240  1.00  0.00           N
ATOM    721  HN  LEU A 630      50.750  49.400  67.520  1.00  0.00           H
ATOM    722  CA  LEU A 630      48.970  50.160  68.200  1.00  0.00           C
ATOM    723  HA  LEU A 630      48.710  51.210  68.100  1.00  0.00           H
ATOM    724  CB  LEU A 630      48.370  49.280  67.060  1.00  0.00           C
ATOM    725  HB1 LEU A 630      48.580  48.220  67.350  1.00  0.00           H
ATOM    726  HB2 LEU A 630      48.870  49.390  66.080  1.00  0.00           H
ATOM    727  CG  LEU A 630      46.870  49.640  66.750  1.00  0.00           C
ATOM    728  HG  LEU A 630      46.270  49.590  67.680  1.00  0.00           H
ATOM    729  CD1 LEU A 630      46.760  51.080  66.210  1.00  0.00           C
ATOM    730 HD11 LEU A 630      47.650  51.220  65.550  1.00  0.00           H
ATOM    731 HD12 LEU A 630      46.890  51.750  67.100  1.00  0.00           H
ATOM    732 HD13 LEU A 630      45.740  51.230  65.810  1.00  0.00           H
ATOM    733  CD2 LEU A 630      46.360  48.710  65.700  1.00  0.00           C
ATOM    734 HD21 LEU A 630      46.750  49.090  64.740  1.00  0.00           H
ATOM    735 HD22 LEU A 630      45.260  48.670  65.780  1.00  0.00           H
ATOM    736 HD23 LEU A 630      46.640  47.650  65.870  1.00  0.00           H
ATOM    737  C   LEU A 630      48.380  49.760  69.490  1.00  0.00           C
ATOM    738  O   LEU A 630      47.350  50.250  69.970  1.00  0.00           O
ATOM    739  N   GLY A 631      48.990  48.720  70.050  1.00  0.00           N
ATOM    740  HN  GLY A 631      49.680  48.240  69.510  1.00  0.00           H
ATOM    741  CA  GLY A 631      48.620  48.170  71.330  1.00  0.00           C
ATOM    742  HA1 GLY A 631      49.300  47.360  71.520  1.00  0.00           H
ATOM    743  HA2 GLY A 631      47.570  47.900  71.320  1.00  0.00           H
ATOM    744  C   GLY A 631      48.840  49.130  72.440  1.00  0.00           C
ATOM    745  O   GLY A 631      47.950  49.420  73.250  1.00  0.00           O
ATOM    746  N   GLU A 632      50.080  49.530  72.560  1.00  0.00           N
ATOM    747  HN  GLU A 632      50.780  49.200  71.920  1.00  0.00           H
ATOM    748  CA  GLU A 632      50.590  50.600  73.440  1.00  0.00           C
ATOM    749  HA  GLU A 632      50.570  50.390  74.510  1.00  0.00           H
ATOM    750  CB  GLU A 632      52.100  50.910  73.110  1.00  0.00           C
ATOM    751  HB1 GLU A 632      52.400  51.840  73.630  1.00  0.00           H
ATOM    752  HB2 GLU A 632      52.110  51.030  72.010  1.00  0.00           H
ATOM    753  CG  GLU A 632      53.050  49.700  73.490  1.00  0.00           C
ATOM    754  HG1 GLU A 632      54.040  50.020  73.080  1.00  0.00           H
ATOM    755  HG2 GLU A 632      52.780  48.800  72.890  1.00  0.00           H
ATOM    756  CD  GLU A 632      53.140  49.420  74.960  1.00  0.00           C
ATOM    757  OE1 GLU A 632      52.620  48.400  75.460  1.00  0.00           O
ATOM    758  OE2 GLU A 632      53.830  50.180  75.660  1.00  0.00           O
ATOM    759  C   GLU A 632      49.840  51.920  73.220  1.00  0.00           C
ATOM    760  O   GLU A 632      49.580  52.620  74.170  1.00  0.00           O
ATOM    761  N   ALA A 633      49.430  52.320  72.000  1.00  0.00           N
ATOM    762  HN  ALA A 633      49.740  51.850  71.160  1.00  0.00           H
ATOM    763  CA  ALA A 633      48.520  53.430  71.860  1.00  0.00           C
ATOM    764  HA  ALA A 633      48.940  54.270  72.400  1.00  0.00           H
ATOM    765  CB  ALA A 633      48.440  53.880  70.390  1.00  0.00           C
ATOM    766  HB1 ALA A 633      48.090  53.010  69.790  1.00  0.00           H
ATOM    767  HB2 ALA A 633      49.370  54.360  70.010  1.00  0.00           H
ATOM    768  HB3 ALA A 633      47.640  54.640  70.380  1.00  0.00           H
ATOM    769  C   ALA A 633      47.090  53.150  72.410  1.00  0.00           C
ATOM    770  O   ALA A 633      46.500  54.090  72.990  1.00  0.00           O
ATOM    771  N   THR A 634      46.510  51.940  72.310  1.00  0.00           N
ATOM    772  HN  THR A 634      47.010  51.170  71.940  1.00  0.00           H
ATOM    773  CA  THR A 634      45.170  51.650  72.840  1.00  0.00           C
ATOM    774  HA  THR A 634      44.520  52.520  72.780  1.00  0.00           H
ATOM    775  CB  THR A 634      44.520  50.480  72.080  1.00  0.00           C
ATOM    776  HB  THR A 634      43.640  50.170  72.680  1.00  0.00           H
ATOM    777  OG1 THR A 634      45.360  49.400  71.880  1.00  0.00           O
ATOM    778  HG1 THR A 634      46.020  49.630  71.210  1.00  0.00           H
ATOM    779  CG2 THR A 634      43.920  50.810  70.710  1.00  0.00           C
ATOM    780 HG21 THR A 634      43.250  50.060  70.270  1.00  0.00           H
ATOM    781 HG22 THR A 634      44.690  51.140  69.980  1.00  0.00           H
ATOM    782 HG23 THR A 634      43.240  51.680  70.810  1.00  0.00           H
ATOM    783  C   THR A 634      45.250  51.280  74.320  1.00  0.00           C
ATOM    784  O   THR A 634      44.210  51.170  74.890  1.00  0.00           O
ATOM    785  N   GLU A 635      46.480  51.080  74.890  1.00  0.00           N
ATOM    786  HN  GLU A 635      47.160  50.710  74.270  1.00  0.00           H
ATOM    787  CA  GLU A 635      46.730  50.840  76.310  1.00  0.00           C
ATOM    788  HA  GLU A 635      47.810  50.960  76.380  1.00  0.00           H
ATOM    789  CB  GLU A 635      46.200  51.940  77.170  1.00  0.00           C
ATOM    790  HB1 GLU A 635      46.610  51.640  78.170  1.00  0.00           H
ATOM    791  HB2 GLU A 635      45.090  51.930  77.270  1.00  0.00           H
ATOM    792  CG  GLU A 635      46.690  53.370  76.900  1.00  0.00           C
ATOM    793  HG1 GLU A 635      46.550  53.680  75.840  1.00  0.00           H
ATOM    794  HG2 GLU A 635      47.770  53.430  77.130  1.00  0.00           H
ATOM    795  CD  GLU A 635      46.010  54.370  77.780  1.00  0.00           C
ATOM    796  OE1 GLU A 635      46.690  54.760  78.770  1.00  0.00           O
ATOM    797  OE2 GLU A 635      44.930  54.850  77.500  1.00  0.00           O
ATOM    798  C   GLU A 635      46.510  49.440  76.730  1.00  0.00           C
ATOM    799  O   GLU A 635      45.960  49.040  77.730  1.00  0.00           O
ATOM    800  N   GLY A 636      46.950  48.530  75.850  1.00  0.00           N
ATOM    801  HN  GLY A 636      47.350  48.920  75.010  1.00  0.00           H
ATOM    802  CA  GLY A 636      47.070  47.160  76.030  1.00  0.00           C
ATOM    803  HA1 GLY A 636      47.180  46.820  77.040  1.00  0.00           H
ATOM    804  HA2 GLY A 636      47.840  46.860  75.340  1.00  0.00           H
ATOM    805  C   GLY A 636      45.780  46.480  75.590  1.00  0.00           C
ATOM    806  O   GLY A 636      45.510  45.420  76.150  1.00  0.00           O
ATOM    807  N   ARG A 637      44.970  47.040  74.650  1.00  0.00           N
ATOM    808  HN  ARG A 637      45.060  47.990  74.330  1.00  0.00           H
ATOM    809  CA  ARG A 637      43.650  46.510  74.280  1.00  0.00           C
ATOM    810  HA  ARG A 637      43.260  46.150  75.220  1.00  0.00           H
ATOM    811  CB  ARG A 637      42.660  47.630  73.930  1.00  0.00           C
ATOM    812  HB1 ARG A 637      41.660  47.160  73.800  1.00  0.00           H
ATOM    813  HB2 ARG A 637      42.940  48.140  72.980  1.00  0.00           H
ATOM    814  CG  ARG A 637      42.390  48.570  75.100  1.00  0.00           C
ATOM    815  HG1 ARG A 637      43.360  49.040  75.380  1.00  0.00           H
ATOM    816  HG2 ARG A 637      42.120  47.980  76.000  1.00  0.00           H
ATOM    817  CD  ARG A 637      41.300  49.560  74.820  1.00  0.00           C
ATOM    818  HD1 ARG A 637      40.470  48.960  74.400  1.00  0.00           H
ATOM    819  HD2 ARG A 637      41.560  50.340  74.050  1.00  0.00           H
ATOM    820  NE  ARG A 637      40.720  50.220  75.990  1.00  0.00           N
ATOM    821  HE  ARG A 637      39.790  49.940  76.250  1.00  0.00           H
ATOM    822  CZ  ARG A 637      41.330  50.830  76.960  1.00  0.00           C
ATOM    823  NH1 ARG A 637      42.580  51.170  77.030  1.00  0.00           N
ATOM    824 HH11 ARG A 637      42.790  51.930  77.650  1.00  0.00           H
ATOM    825 HH12 ARG A 637      43.120  51.170  76.200  1.00  0.00           H
ATOM    826  NH2 ARG A 637      40.530  51.280  77.890  1.00  0.00           N
ATOM    827 HH21 ARG A 637      39.580  50.970  77.900  1.00  0.00           H
ATOM    828 HH22 ARG A 637      40.960  51.630  78.730  1.00  0.00           H
ATOM    829  C   ARG A 637      43.670  45.400  73.250  1.00  0.00           C
ATOM    830  O   ARG A 637      42.880  44.440  73.230  1.00  0.00           O
ATOM    831  N   LEU A 638      44.740  45.470  72.490  1.00  0.00           N
ATOM    832  HN  LEU A 638      45.410  46.200  72.560  1.00  0.00           H
ATOM    833  CA  LEU A 638      45.000  44.580  71.410  1.00  0.00           C
ATOM    834  HA  LEU A 638      44.640  43.610  71.660  1.00  0.00           H
ATOM    835  CB  LEU A 638      44.400  45.200  70.080  1.00  0.00           C
ATOM    836  HB1 LEU A 638      43.410  45.620  70.360  1.00  0.00           H
ATOM    837  HB2 LEU A 638      44.210  44.400  69.340  1.00  0.00           H
ATOM    838  CG  LEU A 638      45.150  46.370  69.550  1.00  0.00           C
ATOM    839  HG  LEU A 638      45.740  46.910  70.330  1.00  0.00           H
ATOM    840  CD1 LEU A 638      46.100  45.960  68.470  1.00  0.00           C
ATOM    841 HD11 LEU A 638      47.040  45.450  68.750  1.00  0.00           H
ATOM    842 HD12 LEU A 638      46.510  46.920  68.090  1.00  0.00           H
ATOM    843 HD13 LEU A 638      45.670  45.420  67.600  1.00  0.00           H
ATOM    844  CD2 LEU A 638      44.160  47.460  69.100  1.00  0.00           C
ATOM    845 HD21 LEU A 638      43.590  47.920  69.950  1.00  0.00           H
ATOM    846 HD22 LEU A 638      43.390  46.990  68.450  1.00  0.00           H
ATOM    847 HD23 LEU A 638      44.620  48.280  68.520  1.00  0.00           H
ATOM    848  C   LEU A 638      46.480  44.420  71.350  1.00  0.00           C
ATOM    849  O   LEU A 638      47.320  45.030  72.030  1.00  0.00           O
ATOM    850  N   SER A 639      46.950  43.430  70.510  1.00  0.00           N
ATOM    851  HN  SER A 639      46.320  42.940  69.920  1.00  0.00           H
ATOM    852  CA  SER A 639      48.310  43.020  70.640  1.00  0.00           C
ATOM    853  HA  SER A 639      48.890  43.730  71.220  1.00  0.00           H
ATOM    854  CB  SER A 639      48.520  41.660  71.450  1.00  0.00           C
ATOM    855  HB1 SER A 639      48.210  41.690  72.520  1.00  0.00           H
ATOM    856  HB2 SER A 639      49.610  41.470  71.440  1.00  0.00           H
ATOM    857  OG  SER A 639      47.880  40.570  70.860  1.00  0.00           O
ATOM    858  HG1 SER A 639      47.000  40.640  71.230  1.00  0.00           H
ATOM    859  C   SER A 639      49.030  42.780  69.280  1.00  0.00           C
ATOM    860  O   SER A 639      48.280  42.560  68.320  1.00  0.00           O
ATOM    861  N   ALA A 640      50.410  42.830  69.230  1.00  0.00           N
ATOM    862  HN  ALA A 640      50.900  43.230  70.010  1.00  0.00           H
ATOM    863  CA  ALA A 640      51.200  42.180  68.240  1.00  0.00           C
ATOM    864  HA  ALA A 640      51.080  42.810  67.370  1.00  0.00           H
ATOM    865  CB  ALA A 640      52.720  42.170  68.790  1.00  0.00           C
ATOM    866  HB1 ALA A 640      52.910  41.430  69.590  1.00  0.00           H
ATOM    867  HB2 ALA A 640      53.020  43.110  69.290  1.00  0.00           H
ATOM    868  HB3 ALA A 640      53.360  41.870  67.920  1.00  0.00           H
ATOM    869  C   ALA A 640      50.830  40.740  67.840  1.00  0.00           C
ATOM    870  O   ALA A 640      50.740  40.500  66.640  1.00  0.00           O
ATOM    871  N   ILE A 641      50.630  39.730  68.770  1.00  0.00           N
ATOM    872  HN  ILE A 641      50.740  39.940  69.740  1.00  0.00           H
ATOM    873  CA  ILE A 641      50.200  38.380  68.430  1.00  0.00           C
ATOM    874  HA  ILE A 641      50.870  38.100  67.630  1.00  0.00           H
ATOM    875  CB  ILE A 641      50.560  37.300  69.530  1.00  0.00           C
ATOM    876  HB  ILE A 641      49.890  37.590  70.360  1.00  0.00           H
ATOM    877  CG2 ILE A 641      50.260  35.810  69.180  1.00  0.00           C
ATOM    878 HG21 ILE A 641      50.690  35.140  69.950  1.00  0.00           H
ATOM    879 HG22 ILE A 641      50.730  35.580  68.190  1.00  0.00           H
ATOM    880 HG23 ILE A 641      49.180  35.570  69.060  1.00  0.00           H
ATOM    881  CG1 ILE A 641      52.020  37.510  70.010  1.00  0.00           C
ATOM    882 HG11 ILE A 641      52.270  36.680  70.720  1.00  0.00           H
ATOM    883 HG12 ILE A 641      52.150  38.460  70.560  1.00  0.00           H
ATOM    884  CD  ILE A 641      53.060  37.400  68.880  1.00  0.00           C
ATOM    885  HD1 ILE A 641      52.950  38.230  68.150  1.00  0.00           H
ATOM    886  HD2 ILE A 641      52.980  36.380  68.430  1.00  0.00           H
ATOM    887  HD3 ILE A 641      54.070  37.390  69.330  1.00  0.00           H
ATOM    888  C   ILE A 641      48.780  38.300  67.790  1.00  0.00           C
ATOM    889  O   ILE A 641      48.600  37.850  66.680  1.00  0.00           O
ATOM    890  N   GLU A 642      47.810  38.940  68.450  1.00  0.00           N
ATOM    891  HN  GLU A 642      47.920  39.230  69.390  1.00  0.00           H
ATOM    892  CA  GLU A 642      46.500  39.170  67.880  1.00  0.00           C
ATOM    893  HA  GLU A 642      46.110  38.160  67.770  1.00  0.00           H
ATOM    894  CB  GLU A 642      45.590  40.010  68.930  1.00  0.00           C
ATOM    895  HB1 GLU A 642      44.640  40.330  68.440  1.00  0.00           H
ATOM    896  HB2 GLU A 642      46.160  40.930  69.200  1.00  0.00           H
ATOM    897  CG  GLU A 642      45.190  39.320  70.270  1.00  0.00           C
ATOM    898  HG1 GLU A 642      45.990  38.720  70.750  1.00  0.00           H
ATOM    899  HG2 GLU A 642      44.380  38.600  70.070  1.00  0.00           H
ATOM    900  CD  GLU A 642      44.750  40.320  71.350  1.00  0.00           C
ATOM    901  OE1 GLU A 642      45.440  40.460  72.400  1.00  0.00           O
ATOM    902  OE2 GLU A 642      43.840  41.160  71.020  1.00  0.00           O
ATOM    903  C   GLU A 642      46.470  39.910  66.550  1.00  0.00           C
ATOM    904  O   GLU A 642      45.740  39.480  65.590  1.00  0.00           O
ATOM    905  N   SER A 643      47.400  40.880  66.300  1.00  0.00           N
ATOM    906  HN  SER A 643      47.960  41.220  67.050  1.00  0.00           H
ATOM    907  CA  SER A 643      47.650  41.340  64.970  1.00  0.00           C
ATOM    908  HA  SER A 643      46.690  41.740  64.670  1.00  0.00           H
ATOM    909  CB  SER A 643      48.580  42.560  64.940  1.00  0.00           C
ATOM    910  HB1 SER A 643      48.700  42.910  63.890  1.00  0.00           H
ATOM    911  HB2 SER A 643      49.610  42.290  65.280  1.00  0.00           H
ATOM    912  OG  SER A 643      48.030  43.520  65.800  1.00  0.00           O
ATOM    913  HG1 SER A 643      48.170  43.190  66.690  1.00  0.00           H
ATOM    914  C   SER A 643      48.140  40.340  63.940  1.00  0.00           C
ATOM    915  O   SER A 643      47.550  40.250  62.880  1.00  0.00           O
ATOM    916  N   LEU A 644      49.170  39.440  64.200  1.00  0.00           N
ATOM    917  HN  LEU A 644      49.550  39.510  65.120  1.00  0.00           H
ATOM    918  CA  LEU A 644      49.550  38.240  63.460  1.00  0.00           C
ATOM    919  HA  LEU A 644      49.920  38.580  62.500  1.00  0.00           H
ATOM    920  CB  LEU A 644      50.550  37.340  64.210  1.00  0.00           C
ATOM    921  HB1 LEU A 644      50.720  36.370  63.680  1.00  0.00           H
ATOM    922  HB2 LEU A 644      50.120  37.130  65.210  1.00  0.00           H
ATOM    923  CG  LEU A 644      52.010  37.910  64.290  1.00  0.00           C
ATOM    924  HG  LEU A 644      51.880  38.680  65.090  1.00  0.00           H
ATOM    925  CD1 LEU A 644      52.860  36.740  64.800  1.00  0.00           C
ATOM    926 HD11 LEU A 644      52.410  36.380  65.740  1.00  0.00           H
ATOM    927 HD12 LEU A 644      53.890  37.010  65.110  1.00  0.00           H
ATOM    928 HD13 LEU A 644      52.710  35.890  64.090  1.00  0.00           H
ATOM    929  CD2 LEU A 644      52.590  38.410  63.050  1.00  0.00           C
ATOM    930 HD21 LEU A 644      52.210  39.450  62.880  1.00  0.00           H
ATOM    931 HD22 LEU A 644      52.160  37.860  62.180  1.00  0.00           H
ATOM    932 HD23 LEU A 644      53.700  38.410  63.000  1.00  0.00           H
ATOM    933  C   LEU A 644      48.370  37.360  63.140  1.00  0.00           C
ATOM    934  O   LEU A 644      48.000  37.050  62.010  1.00  0.00           O
ATOM    935  N   PHE A 645      47.620  36.980  64.180  1.00  0.00           N
ATOM    936  HN  PHE A 645      47.910  37.180  65.110  1.00  0.00           H
ATOM    937  CA  PHE A 645      46.440  36.110  63.860  1.00  0.00           C
ATOM    938  HA  PHE A 645      46.750  35.360  63.140  1.00  0.00           H
ATOM    939  CB  PHE A 645      45.870  35.360  65.130  1.00  0.00           C
ATOM    940  HB1 PHE A 645      46.020  35.970  66.040  1.00  0.00           H
ATOM    941  HB2 PHE A 645      46.460  34.410  65.250  1.00  0.00           H
ATOM    942  CG  PHE A 645      44.450  34.950  65.060  1.00  0.00           C
ATOM    943  CD1 PHE A 645      43.410  35.810  65.310  1.00  0.00           C
ATOM    944  HD1 PHE A 645      43.640  36.780  65.750  1.00  0.00           H
ATOM    945  CE1 PHE A 645      42.100  35.410  65.150  1.00  0.00           C
ATOM    946  HE1 PHE A 645      41.330  36.110  65.420  1.00  0.00           H
ATOM    947  CZ  PHE A 645      41.820  34.100  64.670  1.00  0.00           C
ATOM    948  HZ  PHE A 645      40.760  33.920  64.570  1.00  0.00           H
ATOM    949  CD2 PHE A 645      44.160  33.680  64.540  1.00  0.00           C
ATOM    950  HD2 PHE A 645      44.830  32.840  64.420  1.00  0.00           H
ATOM    951  CE2 PHE A 645      42.860  33.230  64.370  1.00  0.00           C
ATOM    952  HE2 PHE A 645      42.620  32.280  63.930  1.00  0.00           H
ATOM    953  C   PHE A 645      45.360  36.820  62.980  1.00  0.00           C
ATOM    954  O   PHE A 645      44.940  36.260  62.010  1.00  0.00           O
ATOM    955  N   GLY A 646      45.040  38.110  63.290  1.00  0.00           N
ATOM    956  HN  GLY A 646      45.580  38.490  64.040  1.00  0.00           H
ATOM    957  CA  GLY A 646      44.120  38.900  62.450  1.00  0.00           C
ATOM    958  HA1 GLY A 646      44.190  39.900  62.850  1.00  0.00           H
ATOM    959  HA2 GLY A 646      43.150  38.450  62.590  1.00  0.00           H
ATOM    960  C   GLY A 646      44.360  39.030  61.010  1.00  0.00           C
ATOM    961  O   GLY A 646      43.470  38.770  60.150  1.00  0.00           O
ATOM    962  N   ALA A 647      45.690  39.280  60.640  1.00  0.00           N
ATOM    963  HN  ALA A 647      46.370  39.410  61.360  1.00  0.00           H
ATOM    964  CA  ALA A 647      46.230  39.320  59.270  1.00  0.00           C
ATOM    965  HA  ALA A 647      45.680  40.050  58.690  1.00  0.00           H
ATOM    966  CB  ALA A 647      47.630  39.910  59.510  1.00  0.00           C
ATOM    967  HB1 ALA A 647      48.140  40.100  58.550  1.00  0.00           H
ATOM    968  HB2 ALA A 647      48.200  39.120  60.030  1.00  0.00           H
ATOM    969  HB3 ALA A 647      47.490  40.850  60.090  1.00  0.00           H
ATOM    970  C   ALA A 647      46.160  37.880  58.590  1.00  0.00           C
ATOM    971  O   ALA A 647      45.810  37.660  57.440  1.00  0.00           O
ATOM    972  N   SER A 648      46.480  36.800  59.420  1.00  0.00           N
ATOM    973  HN  SER A 648      46.600  36.970  60.390  1.00  0.00           H
ATOM    974  CA  SER A 648      46.570  35.410  58.990  1.00  0.00           C
ATOM    975  HA  SER A 648      47.200  35.360  58.100  1.00  0.00           H
ATOM    976  CB  SER A 648      47.140  34.550  60.110  1.00  0.00           C
ATOM    977  HB1 SER A 648      46.550  34.640  61.050  1.00  0.00           H
ATOM    978  HB2 SER A 648      48.170  34.870  60.290  1.00  0.00           H
ATOM    979  OG  SER A 648      47.010  33.090  59.770  1.00  0.00           O
ATOM    980  HG1 SER A 648      47.700  32.810  59.170  1.00  0.00           H
ATOM    981  C   SER A 648      45.180  34.890  58.560  1.00  0.00           C
ATOM    982  O   SER A 648      44.900  34.400  57.480  1.00  0.00           O
ATOM    983  N   LEU A 649      44.160  35.090  59.500  1.00  0.00           N
ATOM    984  HN  LEU A 649      44.340  35.370  60.440  1.00  0.00           H
ATOM    985  CA  LEU A 649      42.740  34.770  59.320  1.00  0.00           C
ATOM    986  HA  LEU A 649      42.690  33.690  59.220  1.00  0.00           H
ATOM    987  CB  LEU A 649      41.890  35.180  60.550  1.00  0.00           C
ATOM    988  HB1 LEU A 649      42.150  36.250  60.720  1.00  0.00           H
ATOM    989  HB2 LEU A 649      42.210  34.630  61.460  1.00  0.00           H
ATOM    990  CG  LEU A 649      40.360  34.940  60.520  1.00  0.00           C
ATOM    991  HG  LEU A 649      39.920  35.460  59.650  1.00  0.00           H
ATOM    992  CD1 LEU A 649      40.000  33.450  60.350  1.00  0.00           C
ATOM    993 HD11 LEU A 649      40.410  33.100  59.390  1.00  0.00           H
ATOM    994 HD12 LEU A 649      38.900  33.310  60.380  1.00  0.00           H
ATOM    995 HD13 LEU A 649      40.450  32.840  61.160  1.00  0.00           H
ATOM    996  CD2 LEU A 649      39.510  35.390  61.770  1.00  0.00           C
ATOM    997 HD21 LEU A 649      40.180  35.600  62.630  1.00  0.00           H
ATOM    998 HD22 LEU A 649      38.770  34.650  62.150  1.00  0.00           H
ATOM    999 HD23 LEU A 649      38.900  36.260  61.450  1.00  0.00           H
ATOM   1000  C   LEU A 649      42.100  35.330  58.020  1.00  0.00           C
ATOM   1001  O   LEU A 649      41.630  34.540  57.190  1.00  0.00           O
ATOM   1002  N   THR A 650      42.160  36.690  57.880  1.00  0.00           N
ATOM   1003  HN  THR A 650      42.480  37.180  58.680  1.00  0.00           H
ATOM   1004  CA  THR A 650      41.700  37.470  56.740  1.00  0.00           C
ATOM   1005  HA  THR A 650      40.640  37.300  56.640  1.00  0.00           H
ATOM   1006  CB  THR A 650      41.940  38.990  56.940  1.00  0.00           C
ATOM   1007  HB  THR A 650      43.020  39.150  57.080  1.00  0.00           H
ATOM   1008  OG1 THR A 650      41.160  39.500  58.010  1.00  0.00           O
ATOM   1009  HG1 THR A 650      41.600  39.420  58.860  1.00  0.00           H
ATOM   1010  CG2 THR A 650      41.480  39.870  55.780  1.00  0.00           C
ATOM   1011 HG21 THR A 650      42.070  39.570  54.880  1.00  0.00           H
ATOM   1012 HG22 THR A 650      41.640  40.950  55.970  1.00  0.00           H
ATOM   1013 HG23 THR A 650      40.380  39.730  55.690  1.00  0.00           H
ATOM   1014  C   THR A 650      42.430  37.050  55.520  1.00  0.00           C
ATOM   1015  O   THR A 650      41.870  36.760  54.420  1.00  0.00           O
ATOM   1016  N   GLY A 651      43.780  36.840  55.620  1.00  0.00           N
ATOM   1017  HN  GLY A 651      44.240  36.870  56.510  1.00  0.00           H
ATOM   1018  CA  GLY A 651      44.530  36.310  54.490  1.00  0.00           C
ATOM   1019  HA1 GLY A 651      45.570  36.170  54.750  1.00  0.00           H
ATOM   1020  HA2 GLY A 651      44.360  36.970  53.650  1.00  0.00           H
ATOM   1021  C   GLY A 651      44.270  34.950  53.970  1.00  0.00           C
ATOM   1022  O   GLY A 651      44.160  34.850  52.760  1.00  0.00           O
ATOM   1023  N   ILE A 652      44.190  33.920  54.850  1.00  0.00           N
ATOM   1024  HN  ILE A 652      44.270  34.090  55.820  1.00  0.00           H
ATOM   1025  CA  ILE A 652      43.770  32.590  54.300  1.00  0.00           C
ATOM   1026  HA  ILE A 652      44.430  32.280  53.510  1.00  0.00           H
ATOM   1027  CB  ILE A 652      43.710  31.590  55.410  1.00  0.00           C
ATOM   1028  HB  ILE A 652      43.070  31.970  56.220  1.00  0.00           H
ATOM   1029  CG2 ILE A 652      42.950  30.310  55.040  1.00  0.00           C
ATOM   1030 HG21 ILE A 652      43.380  29.910  54.090  1.00  0.00           H
ATOM   1031 HG22 ILE A 652      41.870  30.510  54.900  1.00  0.00           H
ATOM   1032 HG23 ILE A 652      43.070  29.420  55.690  1.00  0.00           H
ATOM   1033  CG1 ILE A 652      45.150  31.270  56.040  1.00  0.00           C
ATOM   1034 HG11 ILE A 652      45.560  32.290  56.250  1.00  0.00           H
ATOM   1035 HG12 ILE A 652      45.760  30.730  55.290  1.00  0.00           H
ATOM   1036  CD  ILE A 652      45.220  30.390  57.270  1.00  0.00           C
ATOM   1037  HD1 ILE A 652      44.440  30.750  57.970  1.00  0.00           H
ATOM   1038  HD2 ILE A 652      46.210  30.510  57.760  1.00  0.00           H
ATOM   1039  HD3 ILE A 652      45.050  29.310  57.090  1.00  0.00           H
ATOM   1040  C   ILE A 652      42.390  32.590  53.610  1.00  0.00           C
ATOM   1041  O   ILE A 652      42.110  31.940  52.570  1.00  0.00           O
ATOM   1042  N   ALA A 653      41.520  33.460  54.180  1.00  0.00           N
ATOM   1043  HN  ALA A 653      41.750  33.760  55.100  1.00  0.00           H
ATOM   1044  CA  ALA A 653      40.150  33.620  53.560  1.00  0.00           C
ATOM   1045  HA  ALA A 653      39.730  32.650  53.360  1.00  0.00           H
ATOM   1046  CB  ALA A 653      39.200  34.300  54.610  1.00  0.00           C
ATOM   1047  HB1 ALA A 653      39.640  35.300  54.790  1.00  0.00           H
ATOM   1048  HB2 ALA A 653      39.090  33.560  55.420  1.00  0.00           H
ATOM   1049  HB3 ALA A 653      38.180  34.490  54.200  1.00  0.00           H
ATOM   1050  C   ALA A 653      40.200  34.370  52.240  1.00  0.00           C
ATOM   1051  O   ALA A 653      39.570  33.940  51.250  1.00  0.00           O
ATOM   1052  N   TYR A 654      41.030  35.460  52.200  1.00  0.00           N
ATOM   1053  HN  TYR A 654      41.280  35.840  53.080  1.00  0.00           H
ATOM   1054  CA  TYR A 654      41.280  36.230  51.010  1.00  0.00           C
ATOM   1055  HA  TYR A 654      40.350  36.490  50.530  1.00  0.00           H
ATOM   1056  CB  TYR A 654      42.130  37.540  51.260  1.00  0.00           C
ATOM   1057  HB1 TYR A 654      43.140  37.310  51.660  1.00  0.00           H
ATOM   1058  HB2 TYR A 654      41.520  38.020  52.050  1.00  0.00           H
ATOM   1059  CG  TYR A 654      42.160  38.560  50.140  1.00  0.00           C
ATOM   1060  CD1 TYR A 654      43.350  38.870  49.450  1.00  0.00           C
ATOM   1061  HD1 TYR A 654      44.290  38.430  49.730  1.00  0.00           H
ATOM   1062  CE1 TYR A 654      43.420  39.830  48.420  1.00  0.00           C
ATOM   1063  HE1 TYR A 654      44.310  40.240  48.000  1.00  0.00           H
ATOM   1064  CZ  TYR A 654      42.270  40.570  48.110  1.00  0.00           C
ATOM   1065  OH  TYR A 654      42.400  41.530  47.080  1.00  0.00           O
ATOM   1066  HH  TYR A 654      43.340  41.580  46.910  1.00  0.00           H
ATOM   1067  CD2 TYR A 654      41.010  39.360  49.800  1.00  0.00           C
ATOM   1068  HD2 TYR A 654      40.090  39.180  50.340  1.00  0.00           H
ATOM   1069  CE2 TYR A 654      41.130  40.330  48.860  1.00  0.00           C
ATOM   1070  HE2 TYR A 654      40.320  41.020  48.680  1.00  0.00           H
ATOM   1071  C   TYR A 654      41.920  35.390  49.970  1.00  0.00           C
ATOM   1072  O   TYR A 654      41.470  35.380  48.820  1.00  0.00           O
ATOM   1073  N   SER A 655      43.000  34.640  50.300  1.00  0.00           N
ATOM   1074  HN  SER A 655      43.370  34.620  51.220  1.00  0.00           H
ATOM   1075  CA  SER A 655      43.680  33.790  49.290  1.00  0.00           C
ATOM   1076  HA  SER A 655      43.800  34.400  48.400  1.00  0.00           H
ATOM   1077  CB  SER A 655      45.110  33.300  49.680  1.00  0.00           C
ATOM   1078  HB1 SER A 655      45.520  32.790  48.800  1.00  0.00           H
ATOM   1079  HB2 SER A 655      45.130  32.500  50.450  1.00  0.00           H
ATOM   1080  OG  SER A 655      45.890  34.490  49.860  1.00  0.00           O
ATOM   1081  HG1 SER A 655      45.710  34.840  50.730  1.00  0.00           H
ATOM   1082  C   SER A 655      42.930  32.640  48.730  1.00  0.00           C
ATOM   1083  O   SER A 655      43.060  32.460  47.520  1.00  0.00           O
ATOM   1084  N   LEU A 656      42.080  31.870  49.460  1.00  0.00           N
ATOM   1085  HN  LEU A 656      41.950  32.000  50.440  1.00  0.00           H
ATOM   1086  CA  LEU A 656      41.220  30.930  48.900  1.00  0.00           C
ATOM   1087  HA  LEU A 656      41.690  30.200  48.260  1.00  0.00           H
ATOM   1088  CB  LEU A 656      40.500  30.070  50.060  1.00  0.00           C
ATOM   1089  HB1 LEU A 656      39.680  29.510  49.540  1.00  0.00           H
ATOM   1090  HB2 LEU A 656      39.980  30.820  50.680  1.00  0.00           H
ATOM   1091  CG  LEU A 656      41.310  28.990  50.870  1.00  0.00           C
ATOM   1092  HG  LEU A 656      42.110  29.480  51.460  1.00  0.00           H
ATOM   1093  CD1 LEU A 656      40.380  28.430  51.930  1.00  0.00           C
ATOM   1094 HD11 LEU A 656      40.890  27.680  52.580  1.00  0.00           H
ATOM   1095 HD12 LEU A 656      39.510  28.010  51.380  1.00  0.00           H
ATOM   1096 HD13 LEU A 656      39.870  29.230  52.500  1.00  0.00           H
ATOM   1097  CD2 LEU A 656      41.850  27.890  49.970  1.00  0.00           C
ATOM   1098 HD21 LEU A 656      42.550  28.280  49.200  1.00  0.00           H
ATOM   1099 HD22 LEU A 656      41.020  27.330  49.510  1.00  0.00           H
ATOM   1100 HD23 LEU A 656      42.540  27.280  50.600  1.00  0.00           H
ATOM   1101  C   LEU A 656      40.160  31.500  47.950  1.00  0.00           C
ATOM   1102  O   LEU A 656      39.790  30.900  46.900  1.00  0.00           O
ATOM   1103  N   PHE A 657      39.550  32.640  48.270  1.00  0.00           N
ATOM   1104  HN  PHE A 657      40.050  33.200  48.940  1.00  0.00           H
ATOM   1105  CA  PHE A 657      38.270  33.080  47.670  1.00  0.00           C
ATOM   1106  HA  PHE A 657      37.890  32.270  47.060  1.00  0.00           H
ATOM   1107  CB  PHE A 657      37.140  33.310  48.760  1.00  0.00           C
ATOM   1108  HB1 PHE A 657      36.240  33.730  48.280  1.00  0.00           H
ATOM   1109  HB2 PHE A 657      37.470  34.060  49.490  1.00  0.00           H
ATOM   1110  CG  PHE A 657      36.770  32.070  49.520  1.00  0.00           C
ATOM   1111  CD1 PHE A 657      36.890  32.020  50.920  1.00  0.00           C
ATOM   1112  HD1 PHE A 657      37.350  32.830  51.450  1.00  0.00           H
ATOM   1113  CE1 PHE A 657      36.390  30.910  51.680  1.00  0.00           C
ATOM   1114  HE1 PHE A 657      36.500  30.840  52.750  1.00  0.00           H
ATOM   1115  CZ  PHE A 657      35.850  29.840  51.020  1.00  0.00           C
ATOM   1116  HZ  PHE A 657      35.470  29.070  51.680  1.00  0.00           H
ATOM   1117  CD2 PHE A 657      36.200  30.940  48.930  1.00  0.00           C
ATOM   1118  HD2 PHE A 657      35.870  30.950  47.900  1.00  0.00           H
ATOM   1119  CE2 PHE A 657      35.670  29.910  49.710  1.00  0.00           C
ATOM   1120  HE2 PHE A 657      35.110  29.160  49.170  1.00  0.00           H
ATOM   1121  C   PHE A 657      38.330  34.360  46.830  1.00  0.00           C
ATOM   1122  O   PHE A 657      37.480  34.710  46.040  1.00  0.00           O
ATOM   1123  N   ALA A 658      39.470  35.140  46.960  1.00  0.00           N
ATOM   1124  HN  ALA A 658      40.270  34.940  47.520  1.00  0.00           H
ATOM   1125  CA  ALA A 658      39.640  36.450  46.290  1.00  0.00           C
ATOM   1126  HA  ALA A 658      38.670  36.930  46.260  1.00  0.00           H
ATOM   1127  CB  ALA A 658      40.660  37.490  46.920  1.00  0.00           C
ATOM   1128  HB1 ALA A 658      41.710  37.190  46.730  1.00  0.00           H
ATOM   1129  HB2 ALA A 658      40.480  37.460  48.020  1.00  0.00           H
ATOM   1130  HB3 ALA A 658      40.470  38.540  46.590  1.00  0.00           H
ATOM   1131  C   ALA A 658      40.160  36.180  44.880  1.00  0.00           C
ATOM   1132  O   ALA A 658      40.900  35.230  44.640  1.00  0.00           O
ATOM   1133  N   GLY A 659      39.820  37.170  44.000  1.00  0.00           N
ATOM   1134  HN  GLY A 659      39.200  37.840  44.390  1.00  0.00           H
ATOM   1135  CA  GLY A 659      40.270  37.310  42.640  1.00  0.00           C
ATOM   1136  HA1 GLY A 659      39.860  38.150  42.110  1.00  0.00           H
ATOM   1137  HA2 GLY A 659      40.050  36.460  42.000  1.00  0.00           H
ATOM   1138  C   GLY A 659      41.790  37.260  42.580  1.00  0.00           C
ATOM   1139  O   GLY A 659      42.340  36.430  41.830  1.00  0.00           O
ATOM   1140  N   GLN A 660      42.500  38.120  43.400  1.00  0.00           N
ATOM   1141  HN  GLN A 660      42.010  38.840  43.880  1.00  0.00           H
ATOM   1142  CA  GLN A 660      43.970  38.180  43.460  1.00  0.00           C
ATOM   1143  HA  GLN A 660      44.440  37.490  42.770  1.00  0.00           H
ATOM   1144  CB  GLN A 660      44.310  39.700  42.960  1.00  0.00           C
ATOM   1145  HB1 GLN A 660      45.400  39.840  43.000  1.00  0.00           H
ATOM   1146  HB2 GLN A 660      43.900  40.500  43.620  1.00  0.00           H
ATOM   1147  CG  GLN A 660      43.790  40.010  41.530  1.00  0.00           C
ATOM   1148  HG1 GLN A 660      42.690  40.160  41.540  1.00  0.00           H
ATOM   1149  HG2 GLN A 660      43.970  39.140  40.890  1.00  0.00           H
ATOM   1150  CD  GLN A 660      44.360  41.390  41.040  1.00  0.00           C
ATOM   1151  OE1 GLN A 660      44.200  42.380  41.760  1.00  0.00           O
ATOM   1152  NE2 GLN A 660      45.020  41.370  39.820  1.00  0.00           N
ATOM   1153 HE21 GLN A 660      45.520  42.170  39.480  1.00  0.00           H
ATOM   1154 HE22 GLN A 660      44.990  40.560  39.240  1.00  0.00           H
ATOM   1155  C   GLN A 660      44.450  37.930  44.860  1.00  0.00           C
ATOM   1156  O   GLN A 660      44.140  38.750  45.760  1.00  0.00           O
ATOM   1157  N   PRO A 661      45.240  36.940  45.240  1.00  0.00           N
ATOM   1158  CD  PRO A 661      45.340  35.730  44.470  1.00  0.00           C
ATOM   1159  HD1 PRO A 661      45.650  36.010  43.440  1.00  0.00           H
ATOM   1160  HD2 PRO A 661      44.330  35.260  44.540  1.00  0.00           H
ATOM   1161  CA  PRO A 661      46.110  37.010  46.370  1.00  0.00           C
ATOM   1162  HA  PRO A 661      45.510  37.250  47.240  1.00  0.00           H
ATOM   1163  CB  PRO A 661      46.450  35.540  46.500  1.00  0.00           C
ATOM   1164  HB1 PRO A 661      45.780  35.050  47.240  1.00  0.00           H
ATOM   1165  HB2 PRO A 661      47.470  35.430  46.920  1.00  0.00           H
ATOM   1166  CG  PRO A 661      46.400  34.910  45.170  1.00  0.00           C
ATOM   1167  HG1 PRO A 661      47.410  34.790  44.710  1.00  0.00           H
ATOM   1168  HG2 PRO A 661      46.060  33.870  45.350  1.00  0.00           H
ATOM   1169  C   PRO A 661      47.410  37.830  46.150  1.00  0.00           C
ATOM   1170  O   PRO A 661      48.130  37.890  47.110  1.00  0.00           O
ATOM   1171  N   LEU A 662      47.530  38.480  45.040  1.00  0.00           N
ATOM   1172  HN  LEU A 662      46.900  38.370  44.270  1.00  0.00           H
ATOM   1173  CA  LEU A 662      48.540  39.480  44.830  1.00  0.00           C
ATOM   1174  HA  LEU A 662      49.480  39.050  45.120  1.00  0.00           H
ATOM   1175  CB  LEU A 662      48.560  39.880  43.310  1.00  0.00           C
ATOM   1176  HB1 LEU A 662      49.480  40.480  43.160  1.00  0.00           H
ATOM   1177  HB2 LEU A 662      47.660  40.480  43.040  1.00  0.00           H
ATOM   1178  CG  LEU A 662      48.770  38.760  42.310  1.00  0.00           C
ATOM   1179  HG  LEU A 662      47.860  38.130  42.170  1.00  0.00           H
ATOM   1180  CD1 LEU A 662      49.090  39.390  40.960  1.00  0.00           C
ATOM   1181 HD11 LEU A 662      49.110  38.540  40.250  1.00  0.00           H
ATOM   1182 HD12 LEU A 662      50.140  39.750  40.860  1.00  0.00           H
ATOM   1183 HD13 LEU A 662      48.380  40.160  40.620  1.00  0.00           H
ATOM   1184  CD2 LEU A 662      49.960  37.810  42.720  1.00  0.00           C
ATOM   1185 HD21 LEU A 662      50.870  38.440  42.630  1.00  0.00           H
ATOM   1186 HD22 LEU A 662      50.230  37.070  41.930  1.00  0.00           H
ATOM   1187 HD23 LEU A 662      49.840  37.210  43.660  1.00  0.00           H
ATOM   1188  C   LEU A 662      48.480  40.690  45.750  1.00  0.00           C
ATOM   1189  O   LEU A 662      49.470  41.010  46.340  1.00  0.00           O
ATOM   1190  N   THR A 663      47.320  41.220  45.960  1.00  0.00           N
ATOM   1191  HN  THR A 663      46.490  40.950  45.480  1.00  0.00           H
ATOM   1192  CA  THR A 663      47.120  42.290  46.910  1.00  0.00           C
ATOM   1193  HA  THR A 663      48.010  42.910  46.910  1.00  0.00           H
ATOM   1194  CB  THR A 663      45.930  43.180  46.630  1.00  0.00           C
ATOM   1195  HB  THR A 663      45.600  43.790  47.500  1.00  0.00           H
ATOM   1196  OG1 THR A 663      44.780  42.530  46.190  1.00  0.00           O
ATOM   1197  HG1 THR A 663      44.510  42.860  45.320  1.00  0.00           H
ATOM   1198  CG2 THR A 663      46.200  44.160  45.480  1.00  0.00           C
ATOM   1199 HG21 THR A 663      47.090  44.790  45.640  1.00  0.00           H
ATOM   1200 HG22 THR A 663      45.390  44.910  45.380  1.00  0.00           H
ATOM   1201 HG23 THR A 663      46.270  43.610  44.520  1.00  0.00           H
ATOM   1202  C   THR A 663      47.100  41.840  48.380  1.00  0.00           C
ATOM   1203  O   THR A 663      46.040  41.860  49.020  1.00  0.00           O
ATOM   1204  N   ILE A 664      48.300  41.430  48.870  1.00  0.00           N
ATOM   1205  HN  ILE A 664      49.070  41.420  48.250  1.00  0.00           H
ATOM   1206  CA  ILE A 664      48.660  41.230  50.300  1.00  0.00           C
ATOM   1207  HA  ILE A 664      48.210  40.290  50.560  1.00  0.00           H
ATOM   1208  CB  ILE A 664      50.170  41.210  50.490  1.00  0.00           C
ATOM   1209  HB  ILE A 664      50.590  42.210  50.230  1.00  0.00           H
ATOM   1210  CG2 ILE A 664      50.550  40.890  51.970  1.00  0.00           C
ATOM   1211 HG21 ILE A 664      51.640  40.880  52.190  1.00  0.00           H
ATOM   1212 HG22 ILE A 664      50.260  39.900  52.350  1.00  0.00           H
ATOM   1213 HG23 ILE A 664      50.060  41.600  52.680  1.00  0.00           H
ATOM   1214  CG1 ILE A 664      50.870  40.150  49.610  1.00  0.00           C
ATOM   1215 HG11 ILE A 664      51.900  39.960  49.960  1.00  0.00           H
ATOM   1216 HG12 ILE A 664      50.790  40.460  48.550  1.00  0.00           H
ATOM   1217  CD  ILE A 664      50.270  38.700  49.670  1.00  0.00           C
ATOM   1218  HD1 ILE A 664      50.950  38.040  49.100  1.00  0.00           H
ATOM   1219  HD2 ILE A 664      49.240  38.550  49.280  1.00  0.00           H
ATOM   1220  HD3 ILE A 664      50.240  38.350  50.730  1.00  0.00           H
ATOM   1221  C   ILE A 664      48.060  42.230  51.240  1.00  0.00           C
ATOM   1222  O   ILE A 664      48.230  43.460  51.140  1.00  0.00           O
ATOM   1223  N   LEU A 665      47.280  41.680  52.200  1.00  0.00           N
ATOM   1224  HN  LEU A 665      47.040  40.720  52.250  1.00  0.00           H
ATOM   1225  CA  LEU A 665      46.640  42.580  53.160  1.00  0.00           C
ATOM   1226  HA  LEU A 665      46.420  43.570  52.780  1.00  0.00           H
ATOM   1227  CB  LEU A 665      45.210  41.940  53.390  1.00  0.00           C
ATOM   1228  HB1 LEU A 665      44.560  42.590  54.010  1.00  0.00           H
ATOM   1229  HB2 LEU A 665      45.420  40.960  53.880  1.00  0.00           H
ATOM   1230  CG  LEU A 665      44.350  41.630  52.170  1.00  0.00           C
ATOM   1231  HG  LEU A 665      44.970  41.110  51.410  1.00  0.00           H
ATOM   1232  CD1 LEU A 665      43.020  40.810  52.450  1.00  0.00           C
ATOM   1233 HD11 LEU A 665      42.370  41.270  53.230  1.00  0.00           H
ATOM   1234 HD12 LEU A 665      43.190  39.780  52.810  1.00  0.00           H
ATOM   1235 HD13 LEU A 665      42.350  40.720  51.560  1.00  0.00           H
ATOM   1236  CD2 LEU A 665      43.880  42.960  51.390  1.00  0.00           C
ATOM   1237 HD21 LEU A 665      43.160  42.650  50.600  1.00  0.00           H
ATOM   1238 HD22 LEU A 665      44.740  43.410  50.860  1.00  0.00           H
ATOM   1239 HD23 LEU A 665      43.420  43.630  52.140  1.00  0.00           H
ATOM   1240  C   LEU A 665      47.500  42.730  54.440  1.00  0.00           C
ATOM   1241  O   LEU A 665      48.260  41.800  54.790  1.00  0.00           O
ATOM   1242  N   GLY A 666      47.390  43.780  55.130  1.00  0.00           N
ATOM   1243  HN  GLY A 666      46.740  44.480  54.830  1.00  0.00           H
ATOM   1244  CA  GLY A 666      48.150  44.180  56.350  1.00  0.00           C
ATOM   1245  HA1 GLY A 666      49.190  44.050  56.070  1.00  0.00           H
ATOM   1246  HA2 GLY A 666      47.990  43.530  57.190  1.00  0.00           H
ATOM   1247  C   GLY A 666      47.960  45.570  56.790  1.00  0.00           C
ATOM   1248  O   GLY A 666      46.860  46.070  56.870  1.00  0.00           O
ATOM   1249  N   SER A 667      49.030  46.300  57.240  1.00  0.00           N
ATOM   1250  HN  SER A 667      49.950  45.910  57.230  1.00  0.00           H
ATOM   1251  CA  SER A 667      48.940  47.590  57.940  1.00  0.00           C
ATOM   1252  HA  SER A 667      48.060  47.560  58.570  1.00  0.00           H
ATOM   1253  CB  SER A 667      50.190  47.730  58.860  1.00  0.00           C
ATOM   1254  HB1 SER A 667      49.980  48.440  59.680  1.00  0.00           H
ATOM   1255  HB2 SER A 667      51.130  48.050  58.370  1.00  0.00           H
ATOM   1256  OG  SER A 667      50.530  46.440  59.400  1.00  0.00           O
ATOM   1257  HG1 SER A 667      49.770  46.260  59.960  1.00  0.00           H
ATOM   1258  C   SER A 667      49.000  48.720  56.960  1.00  0.00           C
ATOM   1259  O   SER A 667      49.870  48.870  56.120  1.00  0.00           O
ATOM   1260  N   THR A 668      48.040  49.640  57.100  1.00  0.00           N
ATOM   1261  HN  THR A 668      47.280  49.590  57.750  1.00  0.00           H
ATOM   1262  CA  THR A 668      48.030  50.850  56.270  1.00  0.00           C
ATOM   1263  HA  THR A 668      48.970  50.940  55.740  1.00  0.00           H
ATOM   1264  CB  THR A 668      46.940  51.050  55.240  1.00  0.00           C
ATOM   1265  HB  THR A 668      46.910  50.120  54.650  1.00  0.00           H
ATOM   1266  OG1 THR A 668      47.280  52.090  54.320  1.00  0.00           O
ATOM   1267  HG1 THR A 668      46.820  51.810  53.540  1.00  0.00           H
ATOM   1268  CG2 THR A 668      45.540  51.320  55.790  1.00  0.00           C
ATOM   1269 HG21 THR A 668      45.230  50.510  56.460  1.00  0.00           H
ATOM   1270 HG22 THR A 668      44.840  51.510  54.940  1.00  0.00           H
ATOM   1271 HG23 THR A 668      45.640  52.310  56.300  1.00  0.00           H
ATOM   1272  C   THR A 668      48.010  51.980  57.170  1.00  0.00           C
ATOM   1273  O   THR A 668      47.380  52.040  58.170  1.00  0.00           O
ATOM   1274  N   GLY A 669      48.760  53.100  56.790  1.00  0.00           N
ATOM   1275  HN  GLY A 669      49.170  53.030  55.880  1.00  0.00           H
ATOM   1276  CA  GLY A 669      48.930  54.330  57.570  1.00  0.00           C
ATOM   1277  HA1 GLY A 669      49.590  54.940  56.960  1.00  0.00           H
ATOM   1278  HA2 GLY A 669      49.460  54.170  58.500  1.00  0.00           H
ATOM   1279  C   GLY A 669      47.720  55.060  57.820  1.00  0.00           C
ATOM   1280  O   GLY A 669      47.480  55.320  59.000  1.00  0.00           O
ATOM   1281  N   PRO A 670      46.790  55.470  56.920  1.00  0.00           N
ATOM   1282  CD  PRO A 670      47.050  55.420  55.500  1.00  0.00           C
ATOM   1283  HD1 PRO A 670      46.810  54.470  54.980  1.00  0.00           H
ATOM   1284  HD2 PRO A 670      48.050  55.820  55.230  1.00  0.00           H
ATOM   1285  CA  PRO A 670      45.670  56.280  57.370  1.00  0.00           C
ATOM   1286  HA  PRO A 670      46.070  57.170  57.830  1.00  0.00           H
ATOM   1287  CB  PRO A 670      44.980  56.610  56.070  1.00  0.00           C
ATOM   1288  HB1 PRO A 670      44.720  57.690  56.050  1.00  0.00           H
ATOM   1289  HB2 PRO A 670      44.090  55.960  55.890  1.00  0.00           H
ATOM   1290  CG  PRO A 670      46.070  56.450  54.920  1.00  0.00           C
ATOM   1291  HG1 PRO A 670      45.620  55.940  54.050  1.00  0.00           H
ATOM   1292  HG2 PRO A 670      46.590  57.360  54.570  1.00  0.00           H
ATOM   1293  C   PRO A 670      44.710  55.600  58.320  1.00  0.00           C
ATOM   1294  O   PRO A 670      44.110  56.220  59.180  1.00  0.00           O
ATOM   1295  N   VAL A 671      44.400  54.310  58.090  1.00  0.00           N
ATOM   1296  HN  VAL A 671      44.690  53.830  57.260  1.00  0.00           H
ATOM   1297  CA  VAL A 671      43.640  53.540  59.060  1.00  0.00           C
ATOM   1298  HA  VAL A 671      42.810  54.160  59.350  1.00  0.00           H
ATOM   1299  CB  VAL A 671      43.170  52.200  58.460  1.00  0.00           C
ATOM   1300  HB  VAL A 671      44.040  51.620  58.090  1.00  0.00           H
ATOM   1301  CG1 VAL A 671      42.370  51.280  59.420  1.00  0.00           C
ATOM   1302 HG11 VAL A 671      42.940  51.070  60.350  1.00  0.00           H
ATOM   1303 HG12 VAL A 671      42.210  50.270  59.000  1.00  0.00           H
ATOM   1304 HG13 VAL A 671      41.420  51.760  59.760  1.00  0.00           H
ATOM   1305  CG2 VAL A 671      42.310  52.420  57.190  1.00  0.00           C
ATOM   1306 HG21 VAL A 671      41.350  52.690  57.680  1.00  0.00           H
ATOM   1307 HG22 VAL A 671      42.220  51.500  56.580  1.00  0.00           H
ATOM   1308 HG23 VAL A 671      42.740  53.180  56.510  1.00  0.00           H
ATOM   1309  C   VAL A 671      44.340  53.290  60.420  1.00  0.00           C
ATOM   1310  O   VAL A 671      43.680  53.290  61.480  1.00  0.00           O
ATOM   1311  N   LEU A 672      45.710  53.150  60.440  1.00  0.00           N
ATOM   1312  HN  LEU A 672      46.210  53.040  59.590  1.00  0.00           H
ATOM   1313  CA  LEU A 672      46.400  53.130  61.700  1.00  0.00           C
ATOM   1314  HA  LEU A 672      46.010  52.290  62.270  1.00  0.00           H
ATOM   1315  CB  LEU A 672      47.940  52.940  61.570  1.00  0.00           C
ATOM   1316  HB1 LEU A 672      48.560  53.300  62.410  1.00  0.00           H
ATOM   1317  HB2 LEU A 672      48.190  53.540  60.660  1.00  0.00           H
ATOM   1318  CG  LEU A 672      48.310  51.460  61.360  1.00  0.00           C
ATOM   1319  HG  LEU A 672      47.480  50.930  60.850  1.00  0.00           H
ATOM   1320  CD1 LEU A 672      49.700  51.370  60.720  1.00  0.00           C
ATOM   1321 HD11 LEU A 672      50.380  51.970  61.350  1.00  0.00           H
ATOM   1322 HD12 LEU A 672      49.700  51.820  59.710  1.00  0.00           H
ATOM   1323 HD13 LEU A 672      49.920  50.280  60.750  1.00  0.00           H
ATOM   1324  CD2 LEU A 672      48.310  50.770  62.740  1.00  0.00           C
ATOM   1325 HD21 LEU A 672      47.340  50.890  63.270  1.00  0.00           H
ATOM   1326 HD22 LEU A 672      49.110  51.230  63.350  1.00  0.00           H
ATOM   1327 HD23 LEU A 672      48.470  49.670  62.740  1.00  0.00           H
ATOM   1328  C   LEU A 672      46.240  54.390  62.510  1.00  0.00           C
ATOM   1329  O   LEU A 672      46.000  54.270  63.700  1.00  0.00           O
ATOM   1330  N   VAL A 673      46.380  55.570  61.920  1.00  0.00           N
ATOM   1331  HN  VAL A 673      46.680  55.640  60.970  1.00  0.00           H
ATOM   1332  CA  VAL A 673      46.080  56.860  62.410  1.00  0.00           C
ATOM   1333  HA  VAL A 673      46.660  56.950  63.320  1.00  0.00           H
ATOM   1334  CB  VAL A 673      46.430  58.050  61.500  1.00  0.00           C
ATOM   1335  HB  VAL A 673      45.930  57.960  60.510  1.00  0.00           H
ATOM   1336  CG1 VAL A 673      45.950  59.370  62.060  1.00  0.00           C
ATOM   1337 HG11 VAL A 673      46.350  59.500  63.090  1.00  0.00           H
ATOM   1338 HG12 VAL A 673      44.850  59.450  62.070  1.00  0.00           H
ATOM   1339 HG13 VAL A 673      46.380  60.240  61.520  1.00  0.00           H
ATOM   1340  CG2 VAL A 673      47.940  58.040  61.280  1.00  0.00           C
ATOM   1341 HG21 VAL A 673      48.310  58.980  60.800  1.00  0.00           H
ATOM   1342 HG22 VAL A 673      48.240  57.200  60.620  1.00  0.00           H
ATOM   1343 HG23 VAL A 673      48.380  57.980  62.300  1.00  0.00           H
ATOM   1344  C   VAL A 673      44.650  56.960  62.870  1.00  0.00           C
ATOM   1345  O   VAL A 673      44.380  57.370  64.000  1.00  0.00           O
ATOM   1346  N   PHE A 674      43.680  56.460  62.060  1.00  0.00           N
ATOM   1347  HN  PHE A 674      43.910  56.270  61.110  1.00  0.00           H
ATOM   1348  CA  PHE A 674      42.280  56.570  62.290  1.00  0.00           C
ATOM   1349  HA  PHE A 674      42.080  57.600  62.500  1.00  0.00           H
ATOM   1350  CB  PHE A 674      41.460  56.080  61.080  1.00  0.00           C
ATOM   1351  HB1 PHE A 674      41.810  55.040  60.940  1.00  0.00           H
ATOM   1352  HB2 PHE A 674      41.690  56.610  60.120  1.00  0.00           H
ATOM   1353  CG  PHE A 674      39.940  56.120  61.040  1.00  0.00           C
ATOM   1354  CD1 PHE A 674      39.130  55.320  61.830  1.00  0.00           C
ATOM   1355  HD1 PHE A 674      39.630  54.570  62.440  1.00  0.00           H
ATOM   1356  CE1 PHE A 674      37.720  55.370  61.800  1.00  0.00           C
ATOM   1357  HE1 PHE A 674      37.060  54.700  62.340  1.00  0.00           H
ATOM   1358  CZ  PHE A 674      37.070  56.330  61.060  1.00  0.00           C
ATOM   1359  HZ  PHE A 674      36.000  56.450  61.140  1.00  0.00           H
ATOM   1360  CD2 PHE A 674      39.240  57.070  60.260  1.00  0.00           C
ATOM   1361  HD2 PHE A 674      39.850  57.760  59.690  1.00  0.00           H
ATOM   1362  CE2 PHE A 674      37.840  57.200  60.260  1.00  0.00           C
ATOM   1363  HE2 PHE A 674      37.390  57.950  59.620  1.00  0.00           H
ATOM   1364  C   PHE A 674      41.930  55.860  63.550  1.00  0.00           C
ATOM   1365  O   PHE A 674      41.170  56.300  64.400  1.00  0.00           O
ATOM   1366  N   GLU A 675      42.530  54.670  63.720  1.00  0.00           N
ATOM   1367  HN  GLU A 675      43.020  54.330  62.930  1.00  0.00           H
ATOM   1368  CA  GLU A 675      42.450  53.880  64.910  1.00  0.00           C
ATOM   1369  HA  GLU A 675      41.400  53.680  65.130  1.00  0.00           H
ATOM   1370  CB  GLU A 675      42.960  52.510  64.700  1.00  0.00           C
ATOM   1371  HB1 GLU A 675      43.190  51.930  65.620  1.00  0.00           H
ATOM   1372  HB2 GLU A 675      43.930  52.750  64.210  1.00  0.00           H
ATOM   1373  CG  GLU A 675      42.020  51.680  63.770  1.00  0.00           C
ATOM   1374  HG1 GLU A 675      42.430  51.550  62.740  1.00  0.00           H
ATOM   1375  HG2 GLU A 675      41.000  52.090  63.640  1.00  0.00           H
ATOM   1376  CD  GLU A 675      41.680  50.420  64.430  1.00  0.00           C
ATOM   1377  OE1 GLU A 675      41.970  49.290  63.950  1.00  0.00           O
ATOM   1378  OE2 GLU A 675      40.970  50.470  65.470  1.00  0.00           O
ATOM   1379  C   GLU A 675      42.990  54.540  66.160  1.00  0.00           C
ATOM   1380  O   GLU A 675      42.440  54.370  67.260  1.00  0.00           O
ATOM   1381  N   LYS A 676      44.130  55.280  66.030  1.00  0.00           N
ATOM   1382  HN  LYS A 676      44.630  55.360  65.170  1.00  0.00           H
ATOM   1383  CA  LYS A 676      44.730  55.980  67.070  1.00  0.00           C
ATOM   1384  HA  LYS A 676      44.790  55.330  67.930  1.00  0.00           H
ATOM   1385  CB  LYS A 676      46.110  56.290  66.660  1.00  0.00           C
ATOM   1386  HB1 LYS A 676      46.490  57.070  67.370  1.00  0.00           H
ATOM   1387  HB2 LYS A 676      46.000  56.740  65.660  1.00  0.00           H
ATOM   1388  CG  LYS A 676      47.010  55.040  66.680  1.00  0.00           C
ATOM   1389  HG1 LYS A 676      46.750  54.210  65.990  1.00  0.00           H
ATOM   1390  HG2 LYS A 676      46.790  54.540  67.640  1.00  0.00           H
ATOM   1391  CD  LYS A 676      48.490  55.530  66.460  1.00  0.00           C
ATOM   1392  HD1 LYS A 676      49.210  54.840  66.940  1.00  0.00           H
ATOM   1393  HD2 LYS A 676      48.520  56.480  67.050  1.00  0.00           H
ATOM   1394  CE  LYS A 676      48.940  55.970  65.020  1.00  0.00           C
ATOM   1395  HE1 LYS A 676      48.160  56.510  64.440  1.00  0.00           H
ATOM   1396  HE2 LYS A 676      49.350  55.070  64.530  1.00  0.00           H
ATOM   1397  NZ  LYS A 676      50.130  56.810  65.120  1.00  0.00           N
ATOM   1398  HZ1 LYS A 676      50.800  56.930  64.340  1.00  0.00           H
ATOM   1399  HZ2 LYS A 676      50.790  56.540  65.880  1.00  0.00           H
ATOM   1400  HZ3 LYS A 676      49.800  57.750  65.470  1.00  0.00           H
ATOM   1401  C   LYS A 676      43.890  57.230  67.480  1.00  0.00           C
ATOM   1402  O   LYS A 676      43.620  57.540  68.670  1.00  0.00           O
ATOM   1403  N   ILE A 677      43.230  57.960  66.520  1.00  0.00           N
ATOM   1404  HN  ILE A 677      43.490  57.870  65.560  1.00  0.00           H
ATOM   1405  CA  ILE A 677      42.460  59.060  66.800  1.00  0.00           C
ATOM   1406  HA  ILE A 677      42.950  59.620  67.590  1.00  0.00           H
ATOM   1407  CB  ILE A 677      42.390  60.100  65.730  1.00  0.00           C
ATOM   1408  HB  ILE A 677      41.780  60.960  66.110  1.00  0.00           H
ATOM   1409  CG2 ILE A 677      43.840  60.730  65.580  1.00  0.00           C
ATOM   1410 HG21 ILE A 677      44.480  60.760  66.480  1.00  0.00           H
ATOM   1411 HG22 ILE A 677      43.740  61.690  65.040  1.00  0.00           H
ATOM   1412 HG23 ILE A 677      44.350  60.060  64.860  1.00  0.00           H
ATOM   1413  CG1 ILE A 677      41.830  59.660  64.350  1.00  0.00           C
ATOM   1414 HG11 ILE A 677      40.960  58.990  64.550  1.00  0.00           H
ATOM   1415 HG12 ILE A 677      42.560  58.950  63.910  1.00  0.00           H
ATOM   1416  CD  ILE A 677      41.440  60.810  63.410  1.00  0.00           C
ATOM   1417  HD1 ILE A 677      42.330  61.450  63.220  1.00  0.00           H
ATOM   1418  HD2 ILE A 677      40.640  61.420  63.870  1.00  0.00           H
ATOM   1419  HD3 ILE A 677      41.080  60.370  62.460  1.00  0.00           H
ATOM   1420  C   ILE A 677      41.090  58.670  67.140  1.00  0.00           C
ATOM   1421  O   ILE A 677      40.440  59.380  67.890  1.00  0.00           O
ATOM   1422  N   LEU A 678      40.590  57.520  66.740  1.00  0.00           N
ATOM   1423  HN  LEU A 678      41.070  56.910  66.110  1.00  0.00           H
ATOM   1424  CA  LEU A 678      39.290  56.990  67.120  1.00  0.00           C
ATOM   1425  HA  LEU A 678      38.540  57.740  66.920  1.00  0.00           H
ATOM   1426  CB  LEU A 678      38.860  55.760  66.270  1.00  0.00           C
ATOM   1427  HB1 LEU A 678      39.680  55.010  66.320  1.00  0.00           H
ATOM   1428  HB2 LEU A 678      38.870  56.150  65.220  1.00  0.00           H
ATOM   1429  CG  LEU A 678      37.580  55.010  66.690  1.00  0.00           C
ATOM   1430  HG  LEU A 678      37.590  54.510  67.690  1.00  0.00           H
ATOM   1431  CD1 LEU A 678      36.320  55.920  66.730  1.00  0.00           C
ATOM   1432 HD11 LEU A 678      35.420  55.310  66.970  1.00  0.00           H
ATOM   1433 HD12 LEU A 678      36.210  56.320  65.710  1.00  0.00           H
ATOM   1434 HD13 LEU A 678      36.270  56.630  67.580  1.00  0.00           H
ATOM   1435  CD2 LEU A 678      37.450  53.840  65.610  1.00  0.00           C
ATOM   1436 HD21 LEU A 678      36.420  53.430  65.690  1.00  0.00           H
ATOM   1437 HD22 LEU A 678      38.160  53.000  65.820  1.00  0.00           H
ATOM   1438 HD23 LEU A 678      37.610  54.230  64.590  1.00  0.00           H
ATOM   1439  C   LEU A 678      39.330  56.640  68.560  1.00  0.00           C
ATOM   1440  O   LEU A 678      38.550  57.150  69.380  1.00  0.00           O
ATOM   1441  N   TYR A 679      40.360  55.770  68.940  1.00  0.00           N
ATOM   1442  HN  TYR A 679      41.000  55.380  68.280  1.00  0.00           H
ATOM   1443  CA  TYR A 679      40.500  55.400  70.350  1.00  0.00           C
ATOM   1444  HA  TYR A 679      39.620  54.880  70.700  1.00  0.00           H
ATOM   1445  CB  TYR A 679      41.850  54.590  70.390  1.00  0.00           C
ATOM   1446  HB1 TYR A 679      42.610  55.270  69.950  1.00  0.00           H
ATOM   1447  HB2 TYR A 679      41.860  53.650  69.810  1.00  0.00           H
ATOM   1448  CG  TYR A 679      42.280  54.260  71.790  1.00  0.00           C
ATOM   1449  CD1 TYR A 679      43.430  54.970  72.330  1.00  0.00           C
ATOM   1450  HD1 TYR A 679      43.990  55.650  71.720  1.00  0.00           H
ATOM   1451  CE1 TYR A 679      43.680  54.840  73.700  1.00  0.00           C
ATOM   1452  HE1 TYR A 679      44.440  55.460  74.170  1.00  0.00           H
ATOM   1453  CZ  TYR A 679      42.910  53.920  74.500  1.00  0.00           C
ATOM   1454  OH  TYR A 679      43.060  53.830  75.900  1.00  0.00           O
ATOM   1455  HH  TYR A 679      43.860  54.300  76.180  1.00  0.00           H
ATOM   1456  CD2 TYR A 679      41.510  53.440  72.630  1.00  0.00           C
ATOM   1457  HD2 TYR A 679      40.650  52.920  72.240  1.00  0.00           H
ATOM   1458  CE2 TYR A 679      41.870  53.210  73.940  1.00  0.00           C
ATOM   1459  HE2 TYR A 679      41.220  52.630  74.580  1.00  0.00           H
ATOM   1460  C   TYR A 679      40.620  56.600  71.340  1.00  0.00           C
ATOM   1461  O   TYR A 679      40.010  56.710  72.380  1.00  0.00           O
ATOM   1462  N   LYS A 680      41.330  57.670  70.930  1.00  0.00           N
ATOM   1463  HN  LYS A 680      41.830  57.610  70.070  1.00  0.00           H
ATOM   1464  CA  LYS A 680      41.510  58.940  71.630  1.00  0.00           C
ATOM   1465  HA  LYS A 680      41.950  58.870  72.610  1.00  0.00           H
ATOM   1466  CB  LYS A 680      42.700  59.640  70.970  1.00  0.00           C
ATOM   1467  HB1 LYS A 680      42.690  59.630  69.860  1.00  0.00           H
ATOM   1468  HB2 LYS A 680      43.640  59.090  71.160  1.00  0.00           H
ATOM   1469  CG  LYS A 680      43.020  61.160  71.330  1.00  0.00           C
ATOM   1470  HG1 LYS A 680      42.120  61.660  70.910  1.00  0.00           H
ATOM   1471  HG2 LYS A 680      43.890  61.520  70.760  1.00  0.00           H
ATOM   1472  CD  LYS A 680      43.140  61.320  72.900  1.00  0.00           C
ATOM   1473  HD1 LYS A 680      43.870  60.600  73.320  1.00  0.00           H
ATOM   1474  HD2 LYS A 680      42.140  61.010  73.280  1.00  0.00           H
ATOM   1475  CE  LYS A 680      43.430  62.800  73.330  1.00  0.00           C
ATOM   1476  HE1 LYS A 680      42.820  63.480  72.690  1.00  0.00           H
ATOM   1477  HE2 LYS A 680      44.510  63.020  73.190  1.00  0.00           H
ATOM   1478  NZ  LYS A 680      43.230  62.970  74.790  1.00  0.00           N
ATOM   1479  HZ1 LYS A 680      43.630  63.880  75.080  1.00  0.00           H
ATOM   1480  HZ2 LYS A 680      43.560  62.150  75.350  1.00  0.00           H
ATOM   1481  HZ3 LYS A 680      42.210  63.110  74.920  1.00  0.00           H
ATOM   1482  C   LYS A 680      40.250  59.720  71.830  1.00  0.00           C
ATOM   1483  O   LYS A 680      39.850  60.090  72.940  1.00  0.00           O
ATOM   1484  N   PHE A 681      39.370  59.940  70.770  1.00  0.00           N
ATOM   1485  HN  PHE A 681      39.720  59.650  69.880  1.00  0.00           H
ATOM   1486  CA  PHE A 681      38.000  60.420  70.990  1.00  0.00           C
ATOM   1487  HA  PHE A 681      38.080  61.400  71.430  1.00  0.00           H
ATOM   1488  CB  PHE A 681      37.200  60.580  69.580  1.00  0.00           C
ATOM   1489  HB1 PHE A 681      36.190  60.980  69.820  1.00  0.00           H
ATOM   1490  HB2 PHE A 681      37.100  59.600  69.080  1.00  0.00           H
ATOM   1491  CG  PHE A 681      37.790  61.590  68.670  1.00  0.00           C
ATOM   1492  CD1 PHE A 681      38.000  61.430  67.280  1.00  0.00           C
ATOM   1493  HD1 PHE A 681      38.090  60.430  66.870  1.00  0.00           H
ATOM   1494  CE1 PHE A 681      38.110  62.510  66.340  1.00  0.00           C
ATOM   1495  HE1 PHE A 681      38.170  62.310  65.280  1.00  0.00           H
ATOM   1496  CZ  PHE A 681      38.030  63.770  66.820  1.00  0.00           C
ATOM   1497  HZ  PHE A 681      37.920  64.580  66.120  1.00  0.00           H
ATOM   1498  CD2 PHE A 681      37.650  62.960  69.050  1.00  0.00           C
ATOM   1499  HD2 PHE A 681      37.530  63.260  70.070  1.00  0.00           H
ATOM   1500  CE2 PHE A 681      37.760  63.990  68.160  1.00  0.00           C
ATOM   1501  HE2 PHE A 681      37.640  64.980  68.570  1.00  0.00           H
ATOM   1502  C   PHE A 681      37.170  59.590  72.000  1.00  0.00           C
ATOM   1503  O   PHE A 681      36.550  60.270  72.850  1.00  0.00           O
ATOM   1504  N   CYS A 682      37.130  58.240  71.850  1.00  0.00           N
ATOM   1505  HN  CYS A 682      37.720  57.840  71.160  1.00  0.00           H
ATOM   1506  CA  CYS A 682      36.500  57.390  72.760  1.00  0.00           C
ATOM   1507  HA  CYS A 682      35.450  57.540  72.550  1.00  0.00           H
ATOM   1508  CB  CYS A 682      36.700  55.950  72.190  1.00  0.00           C
ATOM   1509  HB1 CYS A 682      36.110  55.200  72.750  1.00  0.00           H
ATOM   1510  HB2 CYS A 682      37.770  55.680  72.110  1.00  0.00           H
ATOM   1511  SG  CYS A 682      36.000  55.660  70.590  1.00  0.00           S
ATOM   1512  HG1 CYS A 682      36.990  56.330  70.050  1.00  0.00           H
ATOM   1513  C   CYS A 682      37.010  57.480  74.240  1.00  0.00           C
ATOM   1514  O   CYS A 682      36.280  57.520  75.190  1.00  0.00           O
ATOM   1515  N   ARG A 683      38.300  57.640  74.480  1.00  0.00           N
ATOM   1516  HN  ARG A 683      38.900  57.550  73.680  1.00  0.00           H
ATOM   1517  CA  ARG A 683      38.900  57.870  75.780  1.00  0.00           C
ATOM   1518  HA  ARG A 683      38.420  57.150  76.410  1.00  0.00           H
ATOM   1519  CB  ARG A 683      40.420  57.660  75.750  1.00  0.00           C
ATOM   1520  HB1 ARG A 683      40.800  58.050  76.720  1.00  0.00           H
ATOM   1521  HB2 ARG A 683      40.940  58.180  74.930  1.00  0.00           H
ATOM   1522  CG  ARG A 683      40.770  56.150  75.560  1.00  0.00           C
ATOM   1523  HG1 ARG A 683      41.870  56.070  75.750  1.00  0.00           H
ATOM   1524  HG2 ARG A 683      40.590  55.980  74.480  1.00  0.00           H
ATOM   1525  CD  ARG A 683      39.900  55.190  76.390  1.00  0.00           C
ATOM   1526  HD1 ARG A 683      40.220  54.170  76.130  1.00  0.00           H
ATOM   1527  HD2 ARG A 683      38.810  55.270  76.180  1.00  0.00           H
ATOM   1528  NE  ARG A 683      40.230  55.520  77.790  1.00  0.00           N
ATOM   1529  HE  ARG A 683      41.190  55.740  77.980  1.00  0.00           H
ATOM   1530  CZ  ARG A 683      39.470  55.350  78.820  1.00  0.00           C
ATOM   1531  NH1 ARG A 683      38.240  54.860  78.710  1.00  0.00           N
ATOM   1532 HH11 ARG A 683      37.930  54.540  77.830  1.00  0.00           H
ATOM   1533 HH12 ARG A 683      37.660  54.890  79.520  1.00  0.00           H
ATOM   1534  NH2 ARG A 683      39.990  55.670  79.970  1.00  0.00           N
ATOM   1535 HH21 ARG A 683      40.950  55.930  80.040  1.00  0.00           H
ATOM   1536 HH22 ARG A 683      39.330  55.540  80.710  1.00  0.00           H
ATOM   1537  C   ARG A 683      38.520  59.300  76.350  1.00  0.00           C
ATOM   1538  O   ARG A 683      38.320  59.430  77.560  1.00  0.00           O
ATOM   1539  N   ASP A 684      38.510  60.340  75.470  1.00  0.00           N
ATOM   1540  HN  ASP A 684      38.860  60.140  74.570  1.00  0.00           H
ATOM   1541  CA  ASP A 684      38.210  61.710  75.840  1.00  0.00           C
ATOM   1542  HA  ASP A 684      38.880  62.030  76.620  1.00  0.00           H
ATOM   1543  CB  ASP A 684      38.530  62.690  74.620  1.00  0.00           C
ATOM   1544  HB1 ASP A 684      37.910  63.610  74.630  1.00  0.00           H
ATOM   1545  HB2 ASP A 684      38.300  62.070  73.730  1.00  0.00           H
ATOM   1546  CG  ASP A 684      40.040  63.020  74.600  1.00  0.00           C
ATOM   1547  OD1 ASP A 684      40.570  63.480  73.570  1.00  0.00           O
ATOM   1548  OD2 ASP A 684      40.710  62.880  75.650  1.00  0.00           O
ATOM   1549  C   ASP A 684      36.770  61.920  76.280  1.00  0.00           C
ATOM   1550  O   ASP A 684      36.490  62.470  77.380  1.00  0.00           O
ATOM   1551  N   TYR A 685      35.690  61.410  75.480  1.00  0.00           N
ATOM   1552  HN  TYR A 685      35.900  60.880  74.650  1.00  0.00           H
ATOM   1553  CA  TYR A 685      34.260  61.500  75.850  1.00  0.00           C
ATOM   1554  HA  TYR A 685      34.120  62.290  76.580  1.00  0.00           H
ATOM   1555  CB  TYR A 685      33.420  61.810  74.540  1.00  0.00           C
ATOM   1556  HB1 TYR A 685      32.460  62.270  74.850  1.00  0.00           H
ATOM   1557  HB2 TYR A 685      33.300  60.820  74.060  1.00  0.00           H
ATOM   1558  CG  TYR A 685      34.090  62.770  73.640  1.00  0.00           C
ATOM   1559  CD1 TYR A 685      34.620  64.040  74.010  1.00  0.00           C
ATOM   1560  HD1 TYR A 685      34.510  64.260  75.060  1.00  0.00           H
ATOM   1561  CE1 TYR A 685      35.140  64.940  73.090  1.00  0.00           C
ATOM   1562  HE1 TYR A 685      35.650  65.750  73.580  1.00  0.00           H
ATOM   1563  CZ  TYR A 685      35.110  64.550  71.690  1.00  0.00           C
ATOM   1564  OH  TYR A 685      35.780  65.300  70.730  1.00  0.00           O
ATOM   1565  HH  TYR A 685      36.160  66.010  71.250  1.00  0.00           H
ATOM   1566  CD2 TYR A 685      34.030  62.460  72.230  1.00  0.00           C
ATOM   1567  HD2 TYR A 685      33.510  61.540  71.970  1.00  0.00           H
ATOM   1568  CE2 TYR A 685      34.540  63.360  71.300  1.00  0.00           C
ATOM   1569  HE2 TYR A 685      34.480  63.160  70.240  1.00  0.00           H
ATOM   1570  C   TYR A 685      33.690  60.290  76.620  1.00  0.00           C
ATOM   1571  O   TYR A 685      32.450  60.180  76.640  1.00  0.00           O
ATOM   1572  N   GLN A 686      34.630  59.440  77.200  1.00  0.00           N
ATOM   1573  HN  GLN A 686      35.610  59.580  77.110  1.00  0.00           H
ATOM   1574  CA  GLN A 686      34.240  58.190  77.940  1.00  0.00           C
ATOM   1575  HA  GLN A 686      35.140  57.600  78.060  1.00  0.00           H
ATOM   1576  CB  GLN A 686      33.850  58.550  79.360  1.00  0.00           C
ATOM   1577  HB1 GLN A 686      33.230  57.780  79.890  1.00  0.00           H
ATOM   1578  HB2 GLN A 686      33.250  59.480  79.350  1.00  0.00           H
ATOM   1579  CG  GLN A 686      35.050  58.760  80.340  1.00  0.00           C
ATOM   1580  HG1 GLN A 686      34.700  58.920  81.390  1.00  0.00           H
ATOM   1581  HG2 GLN A 686      35.600  59.690  80.050  1.00  0.00           H
ATOM   1582  CD  GLN A 686      36.060  57.610  80.270  1.00  0.00           C
ATOM   1583  OE1 GLN A 686      35.670  56.470  80.070  1.00  0.00           O
ATOM   1584  NE2 GLN A 686      37.370  57.920  80.470  1.00  0.00           N
ATOM   1585 HE21 GLN A 686      38.110  57.260  80.540  1.00  0.00           H
ATOM   1586 HE22 GLN A 686      37.510  58.830  80.900  1.00  0.00           H
ATOM   1587  C   GLN A 686      33.190  57.320  77.220  1.00  0.00           C
ATOM   1588  O   GLN A 686      32.250  56.800  77.810  1.00  0.00           O
ATOM   1589  N   LEU A 687      33.400  57.080  75.930  1.00  0.00           N
ATOM   1590  HN  LEU A 687      34.320  57.300  75.610  1.00  0.00           H
ATOM   1591  CA  LEU A 687      32.660  56.080  75.200  1.00  0.00           C
ATOM   1592  HA  LEU A 687      31.740  56.050  75.750  1.00  0.00           H
ATOM   1593  CB  LEU A 687      32.350  56.480  73.800  1.00  0.00           C
ATOM   1594  HB1 LEU A 687      31.730  55.770  73.220  1.00  0.00           H
ATOM   1595  HB2 LEU A 687      33.240  56.620  73.140  1.00  0.00           H
ATOM   1596  CG  LEU A 687      31.800  57.880  73.600  1.00  0.00           C
ATOM   1597  HG  LEU A 687      32.300  58.630  74.240  1.00  0.00           H
ATOM   1598  CD1 LEU A 687      31.970  58.410  72.140  1.00  0.00           C
ATOM   1599 HD11 LEU A 687      31.390  57.760  71.450  1.00  0.00           H
ATOM   1600 HD12 LEU A 687      33.060  58.350  71.950  1.00  0.00           H
ATOM   1601 HD13 LEU A 687      31.660  59.460  71.990  1.00  0.00           H
ATOM   1602  CD2 LEU A 687      30.310  58.040  74.080  1.00  0.00           C
ATOM   1603 HD21 LEU A 687      29.990  59.100  73.960  1.00  0.00           H
ATOM   1604 HD22 LEU A 687      30.240  57.760  75.150  1.00  0.00           H
ATOM   1605 HD23 LEU A 687      29.720  57.280  73.520  1.00  0.00           H
ATOM   1606  C   LEU A 687      33.270  54.680  75.300  1.00  0.00           C
ATOM   1607  O   LEU A 687      34.440  54.420  75.220  1.00  0.00           O
ATOM   1608  N   SER A 688      32.260  53.740  75.280  1.00  0.00           N
ATOM   1609  HN  SER A 688      31.360  54.130  75.430  1.00  0.00           H
ATOM   1610  CA  SER A 688      32.430  52.300  75.010  1.00  0.00           C
ATOM   1611  HA  SER A 688      33.130  51.920  75.730  1.00  0.00           H
ATOM   1612  CB  SER A 688      31.110  51.420  75.180  1.00  0.00           C
ATOM   1613  HB1 SER A 688      30.400  51.800  74.420  1.00  0.00           H
ATOM   1614  HB2 SER A 688      30.750  51.590  76.220  1.00  0.00           H
ATOM   1615  OG  SER A 688      31.460  50.060  74.880  1.00  0.00           O
ATOM   1616  HG1 SER A 688      31.570  49.680  75.750  1.00  0.00           H
ATOM   1617  C   SER A 688      32.980  52.110  73.550  1.00  0.00           C
ATOM   1618  O   SER A 688      32.380  52.290  72.540  1.00  0.00           O
ATOM   1619  N   TYR A 689      34.310  51.830  73.470  1.00  0.00           N
ATOM   1620  HN  TYR A 689      34.880  51.710  74.280  1.00  0.00           H
ATOM   1621  CA  TYR A 689      35.190  51.810  72.310  1.00  0.00           C
ATOM   1622  HA  TYR A 689      34.880  52.710  71.790  1.00  0.00           H
ATOM   1623  CB  TYR A 689      36.680  51.830  72.840  1.00  0.00           C
ATOM   1624  HB1 TYR A 689      36.660  51.010  73.590  1.00  0.00           H
ATOM   1625  HB2 TYR A 689      36.970  52.730  73.440  1.00  0.00           H
ATOM   1626  CG  TYR A 689      37.800  51.420  71.920  1.00  0.00           C
ATOM   1627  CD1 TYR A 689      37.990  52.150  70.770  1.00  0.00           C
ATOM   1628  HD1 TYR A 689      37.380  53.020  70.540  1.00  0.00           H
ATOM   1629  CE1 TYR A 689      38.960  51.760  69.790  1.00  0.00           C
ATOM   1630  HE1 TYR A 689      39.040  52.390  68.920  1.00  0.00           H
ATOM   1631  CZ  TYR A 689      39.670  50.540  70.040  1.00  0.00           C
ATOM   1632  OH  TYR A 689      40.640  50.000  69.170  1.00  0.00           O
ATOM   1633  HH  TYR A 689      40.890  50.670  68.540  1.00  0.00           H
ATOM   1634  CD2 TYR A 689      38.520  50.250  72.190  1.00  0.00           C
ATOM   1635  HD2 TYR A 689      38.300  49.700  73.090  1.00  0.00           H
ATOM   1636  CE2 TYR A 689      39.480  49.870  71.280  1.00  0.00           C
ATOM   1637  HE2 TYR A 689      39.940  48.900  71.410  1.00  0.00           H
ATOM   1638  C   TYR A 689      34.910  50.640  71.340  1.00  0.00           C
ATOM   1639  O   TYR A 689      34.910  50.800  70.150  1.00  0.00           O
ATOM   1640  N   LEU A 690      34.670  49.400  71.910  1.00  0.00           N
ATOM   1641  HN  LEU A 690      34.810  49.290  72.890  1.00  0.00           H
ATOM   1642  CA  LEU A 690      34.210  48.280  71.130  1.00  0.00           C
ATOM   1643  HA  LEU A 690      34.880  48.230  70.280  1.00  0.00           H
ATOM   1644  CB  LEU A 690      34.290  47.040  72.090  1.00  0.00           C
ATOM   1645  HB1 LEU A 690      33.840  46.140  71.620  1.00  0.00           H
ATOM   1646  HB2 LEU A 690      33.720  47.350  72.990  1.00  0.00           H
ATOM   1647  CG  LEU A 690      35.790  46.640  72.430  1.00  0.00           C
ATOM   1648  HG  LEU A 690      36.300  47.520  72.890  1.00  0.00           H
ATOM   1649  CD1 LEU A 690      35.740  45.430  73.390  1.00  0.00           C
ATOM   1650 HD11 LEU A 690      35.300  44.600  72.790  1.00  0.00           H
ATOM   1651 HD12 LEU A 690      34.960  45.640  74.160  1.00  0.00           H
ATOM   1652 HD13 LEU A 690      36.680  45.220  73.930  1.00  0.00           H
ATOM   1653  CD2 LEU A 690      36.620  46.280  71.120  1.00  0.00           C
ATOM   1654 HD21 LEU A 690      36.740  47.200  70.510  1.00  0.00           H
ATOM   1655 HD22 LEU A 690      36.050  45.560  70.500  1.00  0.00           H
ATOM   1656 HD23 LEU A 690      37.570  45.810  71.460  1.00  0.00           H
ATOM   1657  C   LEU A 690      32.850  48.550  70.450  1.00  0.00           C
ATOM   1658  O   LEU A 690      32.680  48.180  69.290  1.00  0.00           O
ATOM   1659  N   SER A 691      31.850  49.170  71.210  1.00  0.00           N
ATOM   1660  HN  SER A 691      32.080  49.210  72.180  1.00  0.00           H
ATOM   1661  CA  SER A 691      30.520  49.490  70.680  1.00  0.00           C
ATOM   1662  HA  SER A 691      30.040  48.640  70.210  1.00  0.00           H
ATOM   1663  CB  SER A 691      29.550  50.030  71.840  1.00  0.00           C
ATOM   1664  HB1 SER A 691      30.120  50.830  72.360  1.00  0.00           H
ATOM   1665  HB2 SER A 691      29.370  49.190  72.560  1.00  0.00           H
ATOM   1666  OG  SER A 691      28.300  50.580  71.460  1.00  0.00           O
ATOM   1667  HG1 SER A 691      27.680  49.850  71.370  1.00  0.00           H
ATOM   1668  C   SER A 691      30.480  50.430  69.500  1.00  0.00           C
ATOM   1669  O   SER A 691      29.960  50.150  68.390  1.00  0.00           O
ATOM   1670  N   LEU A 692      31.120  51.590  69.580  1.00  0.00           N
ATOM   1671  HN  LEU A 692      31.400  51.910  70.490  1.00  0.00           H
ATOM   1672  CA  LEU A 692      31.240  52.410  68.410  1.00  0.00           C
ATOM   1673  HA  LEU A 692      30.240  52.510  68.030  1.00  0.00           H
ATOM   1674  CB  LEU A 692      31.790  53.820  68.940  1.00  0.00           C
ATOM   1675  HB1 LEU A 692      32.790  53.690  69.430  1.00  0.00           H
ATOM   1676  HB2 LEU A 692      31.190  53.980  69.860  1.00  0.00           H
ATOM   1677  CG  LEU A 692      31.510  54.970  67.990  1.00  0.00           C
ATOM   1678  HG  LEU A 692      31.440  54.640  66.920  1.00  0.00           H
ATOM   1679  CD1 LEU A 692      30.140  55.540  68.290  1.00  0.00           C
ATOM   1680 HD11 LEU A 692      30.170  55.890  69.350  1.00  0.00           H
ATOM   1681 HD12 LEU A 692      29.370  54.780  68.090  1.00  0.00           H
ATOM   1682 HD13 LEU A 692      29.850  56.330  67.570  1.00  0.00           H
ATOM   1683  CD2 LEU A 692      32.610  56.090  68.160  1.00  0.00           C
ATOM   1684 HD21 LEU A 692      33.630  55.690  68.010  1.00  0.00           H
ATOM   1685 HD22 LEU A 692      32.510  56.590  69.150  1.00  0.00           H
ATOM   1686 HD23 LEU A 692      32.380  56.900  67.450  1.00  0.00           H
ATOM   1687  C   LEU A 692      32.130  51.820  67.290  1.00  0.00           C
ATOM   1688  O   LEU A 692      31.740  51.860  66.140  1.00  0.00           O
ATOM   1689  N   ARG A 693      33.320  51.220  67.560  1.00  0.00           N
ATOM   1690  HN  ARG A 693      33.620  51.190  68.500  1.00  0.00           H
ATOM   1691  CA  ARG A 693      34.180  50.700  66.560  1.00  0.00           C
ATOM   1692  HA  ARG A 693      34.460  51.520  65.910  1.00  0.00           H
ATOM   1693  CB  ARG A 693      35.440  50.180  67.210  1.00  0.00           C
ATOM   1694  HB1 ARG A 693      35.310  49.420  68.010  1.00  0.00           H
ATOM   1695  HB2 ARG A 693      35.910  51.130  67.560  1.00  0.00           H
ATOM   1696  CG  ARG A 693      36.470  49.680  66.160  1.00  0.00           C
ATOM   1697  HG1 ARG A 693      36.670  50.420  65.360  1.00  0.00           H
ATOM   1698  HG2 ARG A 693      36.120  48.730  65.700  1.00  0.00           H
ATOM   1699  CD  ARG A 693      37.850  49.470  66.690  1.00  0.00           C
ATOM   1700  HD1 ARG A 693      37.840  48.760  67.560  1.00  0.00           H
ATOM   1701  HD2 ARG A 693      38.340  50.390  67.060  1.00  0.00           H
ATOM   1702  NE  ARG A 693      38.810  49.040  65.630  1.00  0.00           N
ATOM   1703  HE  ARG A 693      39.590  49.630  65.500  1.00  0.00           H
ATOM   1704  CZ  ARG A 693      38.710  47.900  64.930  1.00  0.00           C
ATOM   1705  NH1 ARG A 693      39.720  47.770  64.110  1.00  0.00           N
ATOM   1706 HH11 ARG A 693      40.470  48.420  64.050  1.00  0.00           H
ATOM   1707 HH12 ARG A 693      39.680  47.020  63.450  1.00  0.00           H
ATOM   1708  NH2 ARG A 693      37.900  46.870  65.100  1.00  0.00           N
ATOM   1709 HH21 ARG A 693      37.370  46.860  65.950  1.00  0.00           H
ATOM   1710 HH22 ARG A 693      38.140  46.010  64.650  1.00  0.00           H
ATOM   1711  C   ARG A 693      33.500  49.500  65.780  1.00  0.00           C
ATOM   1712  O   ARG A 693      33.640  49.360  64.520  1.00  0.00           O
ATOM   1713  N   THR A 694      32.760  48.590  66.470  1.00  0.00           N
ATOM   1714  HN  THR A 694      32.710  48.490  67.460  1.00  0.00           H
ATOM   1715  CA  THR A 694      31.910  47.580  65.830  1.00  0.00           C
ATOM   1716  HA  THR A 694      32.610  47.100  65.180  1.00  0.00           H
ATOM   1717  CB  THR A 694      31.180  46.620  66.860  1.00  0.00           C
ATOM   1718  HB  THR A 694      30.630  47.300  67.540  1.00  0.00           H
ATOM   1719  OG1 THR A 694      32.110  45.870  67.570  1.00  0.00           O
ATOM   1720  HG1 THR A 694      32.550  46.520  68.130  1.00  0.00           H
ATOM   1721  CG2 THR A 694      30.160  45.630  66.340  1.00  0.00           C
ATOM   1722 HG21 THR A 694      29.380  46.100  65.700  1.00  0.00           H
ATOM   1723 HG22 THR A 694      29.640  45.130  67.180  1.00  0.00           H
ATOM   1724 HG23 THR A 694      30.560  44.800  65.700  1.00  0.00           H
ATOM   1725  C   THR A 694      30.800  48.100  64.870  1.00  0.00           C
ATOM   1726  O   THR A 694      30.480  47.620  63.790  1.00  0.00           O
ATOM   1727  N   SER A 695      30.150  49.180  65.380  1.00  0.00           N
ATOM   1728  HN  SER A 695      30.490  49.690  66.170  1.00  0.00           H
ATOM   1729  CA  SER A 695      29.130  49.870  64.660  1.00  0.00           C
ATOM   1730  HA  SER A 695      28.290  49.220  64.480  1.00  0.00           H
ATOM   1731  CB  SER A 695      28.450  51.090  65.420  1.00  0.00           C
ATOM   1732  HB1 SER A 695      27.620  51.470  64.790  1.00  0.00           H
ATOM   1733  HB2 SER A 695      29.200  51.900  65.590  1.00  0.00           H
ATOM   1734  OG  SER A 695      27.990  50.740  66.700  1.00  0.00           O
ATOM   1735  HG1 SER A 695      28.690  50.350  67.220  1.00  0.00           H
ATOM   1736  C   SER A 695      29.590  50.470  63.320  1.00  0.00           C
ATOM   1737  O   SER A 695      29.050  50.220  62.260  1.00  0.00           O
ATOM   1738  N   ILE A 696      30.740  51.270  63.470  1.00  0.00           N
ATOM   1739  HN  ILE A 696      31.050  51.500  64.390  1.00  0.00           H
ATOM   1740  CA  ILE A 696      31.480  51.880  62.390  1.00  0.00           C
ATOM   1741  HA  ILE A 696      30.900  52.640  61.870  1.00  0.00           H
ATOM   1742  CB  ILE A 696      32.720  52.670  62.830  1.00  0.00           C
ATOM   1743  HB  ILE A 696      33.230  52.020  63.580  1.00  0.00           H
ATOM   1744  CG2 ILE A 696      33.720  53.130  61.710  1.00  0.00           C
ATOM   1745 HG21 ILE A 696      33.140  53.910  61.170  1.00  0.00           H
ATOM   1746 HG22 ILE A 696      33.900  52.250  61.060  1.00  0.00           H
ATOM   1747 HG23 ILE A 696      34.670  53.550  62.110  1.00  0.00           H
ATOM   1748  CG1 ILE A 696      32.130  53.900  63.620  1.00  0.00           C
ATOM   1749 HG11 ILE A 696      31.260  53.680  64.260  1.00  0.00           H
ATOM   1750 HG12 ILE A 696      31.630  54.510  62.850  1.00  0.00           H
ATOM   1751  CD  ILE A 696      33.220  54.680  64.340  1.00  0.00           C
ATOM   1752  HD1 ILE A 696      33.810  55.140  63.520  1.00  0.00           H
ATOM   1753  HD2 ILE A 696      33.790  54.000  64.990  1.00  0.00           H
ATOM   1754  HD3 ILE A 696      32.870  55.370  65.130  1.00  0.00           H
ATOM   1755  C   ILE A 696      31.930  50.890  61.360  1.00  0.00           C
ATOM   1756  O   ILE A 696      31.700  51.070  60.170  1.00  0.00           O
ATOM   1757  N   GLY A 697      32.390  49.720  61.840  1.00  0.00           N
ATOM   1758  HN  GLY A 697      32.340  49.490  62.810  1.00  0.00           H
ATOM   1759  CA  GLY A 697      33.080  48.740  60.950  1.00  0.00           C
ATOM   1760  HA1 GLY A 697      33.540  48.080  61.680  1.00  0.00           H
ATOM   1761  HA2 GLY A 697      33.950  49.110  60.420  1.00  0.00           H
ATOM   1762  C   GLY A 697      32.080  48.030  60.140  1.00  0.00           C
ATOM   1763  O   GLY A 697      32.230  47.770  58.900  1.00  0.00           O
ATOM   1764  N   LEU A 698      30.950  47.690  60.810  1.00  0.00           N
ATOM   1765  HN  LEU A 698      30.830  47.830  61.790  1.00  0.00           H
ATOM   1766  CA  LEU A 698      29.870  47.050  60.160  1.00  0.00           C
ATOM   1767  HA  LEU A 698      30.290  46.210  59.610  1.00  0.00           H
ATOM   1768  CB  LEU A 698      28.820  46.430  61.170  1.00  0.00           C
ATOM   1769  HB1 LEU A 698      27.850  46.190  60.700  1.00  0.00           H
ATOM   1770  HB2 LEU A 698      28.710  47.070  62.060  1.00  0.00           H
ATOM   1771  CG  LEU A 698      29.240  45.100  61.810  1.00  0.00           C
ATOM   1772  HG  LEU A 698      30.180  45.160  62.390  1.00  0.00           H
ATOM   1773  CD1 LEU A 698      28.260  44.520  62.810  1.00  0.00           C
ATOM   1774 HD11 LEU A 698      28.090  45.330  63.550  1.00  0.00           H
ATOM   1775 HD12 LEU A 698      28.720  43.650  63.320  1.00  0.00           H
ATOM   1776 HD13 LEU A 698      27.220  44.280  62.480  1.00  0.00           H
ATOM   1777  CD2 LEU A 698      29.530  44.080  60.780  1.00  0.00           C
ATOM   1778 HD21 LEU A 698      28.680  44.050  60.060  1.00  0.00           H
ATOM   1779 HD22 LEU A 698      29.730  43.130  61.310  1.00  0.00           H
ATOM   1780 HD23 LEU A 698      30.410  44.330  60.150  1.00  0.00           H
ATOM   1781  C   LEU A 698      29.190  47.970  59.030  1.00  0.00           C
ATOM   1782  O   LEU A 698      28.850  47.460  58.020  1.00  0.00           O
ATOM   1783  N   TRP A 699      29.030  49.300  59.330  1.00  0.00           N
ATOM   1784  HN  TRP A 699      28.960  49.720  60.230  1.00  0.00           H
ATOM   1785  CA  TRP A 699      28.600  50.240  58.290  1.00  0.00           C
ATOM   1786  HA  TRP A 699      27.630  49.890  57.990  1.00  0.00           H
ATOM   1787  CB  TRP A 699      28.410  51.740  58.830  1.00  0.00           C
ATOM   1788  HB1 TRP A 699      29.320  52.010  59.400  1.00  0.00           H
ATOM   1789  HB2 TRP A 699      27.540  51.740  59.510  1.00  0.00           H
ATOM   1790  CG  TRP A 699      28.060  52.690  57.770  1.00  0.00           C
ATOM   1791  CD1 TRP A 699      28.960  53.420  57.100  1.00  0.00           C
ATOM   1792  HD1 TRP A 699      30.020  53.150  57.040  1.00  0.00           H
ATOM   1793  NE1 TRP A 699      28.280  54.300  56.310  1.00  0.00           N
ATOM   1794  HE1 TRP A 699      28.630  54.710  55.500  1.00  0.00           H
ATOM   1795  CE2 TRP A 699      26.930  54.210  56.570  1.00  0.00           C
ATOM   1796  CD2 TRP A 699      26.730  53.140  57.450  1.00  0.00           C
ATOM   1797  CE3 TRP A 699      25.470  52.790  57.940  1.00  0.00           C
ATOM   1798  HE3 TRP A 699      25.330  51.950  58.600  1.00  0.00           H
ATOM   1799  CZ3 TRP A 699      24.410  53.660  57.620  1.00  0.00           C
ATOM   1800  HZ3 TRP A 699      23.420  53.370  57.950  1.00  0.00           H
ATOM   1801  CZ2 TRP A 699      25.830  54.870  56.100  1.00  0.00           C
ATOM   1802  HZ2 TRP A 699      26.020  55.750  55.500  1.00  0.00           H
ATOM   1803  CH2 TRP A 699      24.530  54.610  56.610  1.00  0.00           C
ATOM   1804  HH2 TRP A 699      23.690  55.030  56.090  1.00  0.00           H
ATOM   1805  C   TRP A 699      29.600  50.290  57.080  1.00  0.00           C
ATOM   1806  O   TRP A 699      29.130  50.170  55.950  1.00  0.00           O
ATOM   1807  N   THR A 700      30.940  50.410  57.350  1.00  0.00           N
ATOM   1808  HN  THR A 700      31.300  50.690  58.240  1.00  0.00           H
ATOM   1809  CA  THR A 700      32.000  50.390  56.290  1.00  0.00           C
ATOM   1810  HA  THR A 700      31.880  51.200  55.600  1.00  0.00           H
ATOM   1811  CB  THR A 700      33.370  50.560  56.940  1.00  0.00           C
ATOM   1812  HB  THR A 700      33.660  49.610  57.430  1.00  0.00           H
ATOM   1813  OG1 THR A 700      33.290  51.520  58.000  1.00  0.00           O
ATOM   1814  HG1 THR A 700      32.680  51.140  58.640  1.00  0.00           H
ATOM   1815  CG2 THR A 700      34.460  51.030  55.950  1.00  0.00           C
ATOM   1816 HG21 THR A 700      34.660  50.240  55.190  1.00  0.00           H
ATOM   1817 HG22 THR A 700      35.360  51.210  56.580  1.00  0.00           H
ATOM   1818 HG23 THR A 700      34.100  51.880  55.330  1.00  0.00           H
ATOM   1819  C   THR A 700      31.940  49.060  55.510  1.00  0.00           C
ATOM   1820  O   THR A 700      31.890  49.040  54.280  1.00  0.00           O
ATOM   1821  N   SER A 701      31.840  47.890  56.190  1.00  0.00           N
ATOM   1822  HN  SER A 701      31.840  47.730  57.170  1.00  0.00           H
ATOM   1823  CA  SER A 701      31.600  46.540  55.520  1.00  0.00           C
ATOM   1824  HA  SER A 701      32.470  46.310  54.930  1.00  0.00           H
ATOM   1825  CB  SER A 701      31.440  45.520  56.730  1.00  0.00           C
ATOM   1826  HB1 SER A 701      30.510  45.720  57.300  1.00  0.00           H
ATOM   1827  HB2 SER A 701      32.250  45.550  57.490  1.00  0.00           H
ATOM   1828  OG  SER A 701      31.360  44.160  56.290  1.00  0.00           O
ATOM   1829  HG1 SER A 701      32.170  43.840  55.920  1.00  0.00           H
ATOM   1830  C   SER A 701      30.350  46.550  54.650  1.00  0.00           C
ATOM   1831  O   SER A 701      30.260  45.980  53.590  1.00  0.00           O
ATOM   1832  N   PHE A 702      29.190  47.100  55.130  1.00  0.00           N
ATOM   1833  HN  PHE A 702      29.150  47.360  56.090  1.00  0.00           H
ATOM   1834  CA  PHE A 702      27.890  47.160  54.450  1.00  0.00           C
ATOM   1835  HA  PHE A 702      27.620  46.220  53.980  1.00  0.00           H
ATOM   1836  CB  PHE A 702      26.780  47.530  55.460  1.00  0.00           C
ATOM   1837  HB1 PHE A 702      27.200  48.390  56.010  1.00  0.00           H
ATOM   1838  HB2 PHE A 702      26.490  46.710  56.150  1.00  0.00           H
ATOM   1839  CG  PHE A 702      25.500  47.990  54.770  1.00  0.00           C
ATOM   1840  CD1 PHE A 702      25.130  49.320  54.770  1.00  0.00           C
ATOM   1841  HD1 PHE A 702      25.810  50.100  55.100  1.00  0.00           H
ATOM   1842  CE1 PHE A 702      23.900  49.730  54.260  1.00  0.00           C
ATOM   1843  HE1 PHE A 702      23.740  50.800  54.270  1.00  0.00           H
ATOM   1844  CZ  PHE A 702      23.020  48.780  53.720  1.00  0.00           C
ATOM   1845  HZ  PHE A 702      22.070  49.070  53.280  1.00  0.00           H
ATOM   1846  CD2 PHE A 702      24.550  46.990  54.280  1.00  0.00           C
ATOM   1847  HD2 PHE A 702      24.870  45.960  54.390  1.00  0.00           H
ATOM   1848  CE2 PHE A 702      23.320  47.420  53.820  1.00  0.00           C
ATOM   1849  HE2 PHE A 702      22.650  46.660  53.440  1.00  0.00           H
ATOM   1850  C   PHE A 702      28.040  48.000  53.180  1.00  0.00           C
ATOM   1851  O   PHE A 702      27.630  47.780  52.060  1.00  0.00           O
ATOM   1852  N   LEU A 703      28.710  49.190  53.420  1.00  0.00           N
ATOM   1853  HN  LEU A 703      28.920  49.490  54.340  1.00  0.00           H
ATOM   1854  CA  LEU A 703      28.870  50.160  52.270  1.00  0.00           C
ATOM   1855  HA  LEU A 703      27.870  50.310  51.880  1.00  0.00           H
ATOM   1856  CB  LEU A 703      29.400  51.550  52.800  1.00  0.00           C
ATOM   1857  HB1 LEU A 703      30.500  51.620  52.670  1.00  0.00           H
ATOM   1858  HB2 LEU A 703      29.150  51.580  53.880  1.00  0.00           H
ATOM   1859  CG  LEU A 703      28.830  52.730  52.070  1.00  0.00           C
ATOM   1860  HG  LEU A 703      29.360  53.670  52.330  1.00  0.00           H
ATOM   1861  CD1 LEU A 703      28.890  52.690  50.590  1.00  0.00           C
ATOM   1862 HD11 LEU A 703      28.140  51.920  50.270  1.00  0.00           H
ATOM   1863 HD12 LEU A 703      29.860  52.320  50.190  1.00  0.00           H
ATOM   1864 HD13 LEU A 703      28.720  53.680  50.150  1.00  0.00           H
ATOM   1865  CD2 LEU A 703      27.380  53.070  52.480  1.00  0.00           C
ATOM   1866 HD21 LEU A 703      26.610  52.340  52.170  1.00  0.00           H
ATOM   1867 HD22 LEU A 703      27.040  53.990  51.980  1.00  0.00           H
ATOM   1868 HD23 LEU A 703      27.300  53.270  53.570  1.00  0.00           H
ATOM   1869  C   LEU A 703      29.710  49.590  51.150  1.00  0.00           C
ATOM   1870  O   LEU A 703      29.400  49.750  50.000  1.00  0.00           O
ATOM   1871  N   CYS A 704      30.740  48.800  51.500  1.00  0.00           N
ATOM   1872  HN  CYS A 704      30.870  48.510  52.440  1.00  0.00           H
ATOM   1873  CA  CYS A 704      31.500  48.050  50.520  1.00  0.00           C
ATOM   1874  HA  CYS A 704      31.890  48.720  49.770  1.00  0.00           H
ATOM   1875  CB  CYS A 704      32.640  47.270  51.250  1.00  0.00           C
ATOM   1876  HB1 CYS A 704      33.170  46.480  50.680  1.00  0.00           H
ATOM   1877  HB2 CYS A 704      32.310  46.770  52.200  1.00  0.00           H
ATOM   1878  SG  CYS A 704      33.890  48.410  51.890  1.00  0.00           S
ATOM   1879  HG1 CYS A 704      33.070  48.850  52.830  1.00  0.00           H
ATOM   1880  C   CYS A 704      30.610  47.110  49.700  1.00  0.00           C
ATOM   1881  O   CYS A 704      30.720  47.030  48.500  1.00  0.00           O
ATOM   1882  N   ILE A 705      29.690  46.360  50.280  1.00  0.00           N
ATOM   1883  HN  ILE A 705      29.630  46.470  51.270  1.00  0.00           H
ATOM   1884  CA  ILE A 705      28.830  45.560  49.480  1.00  0.00           C
ATOM   1885  HA  ILE A 705      29.420  44.870  48.900  1.00  0.00           H
ATOM   1886  CB  ILE A 705      28.140  44.370  50.170  1.00  0.00           C
ATOM   1887  HB  ILE A 705      27.430  44.840  50.900  1.00  0.00           H
ATOM   1888  CG2 ILE A 705      27.440  43.410  49.170  1.00  0.00           C
ATOM   1889 HG21 ILE A 705      26.960  42.580  49.750  1.00  0.00           H
ATOM   1890 HG22 ILE A 705      28.240  43.130  48.450  1.00  0.00           H
ATOM   1891 HG23 ILE A 705      26.600  43.930  48.650  1.00  0.00           H
ATOM   1892  CG1 ILE A 705      29.140  43.640  51.060  1.00  0.00           C
ATOM   1893 HG11 ILE A 705      29.730  44.350  51.680  1.00  0.00           H
ATOM   1894 HG12 ILE A 705      29.850  43.120  50.390  1.00  0.00           H
ATOM   1895  CD  ILE A 705      28.460  42.660  52.000  1.00  0.00           C
ATOM   1896  HD1 ILE A 705      27.980  43.060  52.920  1.00  0.00           H
ATOM   1897  HD2 ILE A 705      29.240  42.000  52.460  1.00  0.00           H
ATOM   1898  HD3 ILE A 705      27.760  42.020  51.420  1.00  0.00           H
ATOM   1899  C   ILE A 705      27.930  46.290  48.560  1.00  0.00           C
ATOM   1900  O   ILE A 705      27.720  45.840  47.430  1.00  0.00           O
ATOM   1901  N   VAL A 706      27.420  47.440  49.000  1.00  0.00           N
ATOM   1902  HN  VAL A 706      27.660  47.690  49.940  1.00  0.00           H
ATOM   1903  CA  VAL A 706      26.530  48.350  48.280  1.00  0.00           C
ATOM   1904  HA  VAL A 706      25.650  47.780  48.000  1.00  0.00           H
ATOM   1905  CB  VAL A 706      26.010  49.480  49.100  1.00  0.00           C
ATOM   1906  HB  VAL A 706      26.800  49.850  49.800  1.00  0.00           H
ATOM   1907  CG1 VAL A 706      25.420  50.640  48.330  1.00  0.00           C
ATOM   1908 HG11 VAL A 706      26.280  51.230  47.950  1.00  0.00           H
ATOM   1909 HG12 VAL A 706      25.040  51.340  49.110  1.00  0.00           H
ATOM   1910 HG13 VAL A 706      24.590  50.410  47.630  1.00  0.00           H
ATOM   1911  CG2 VAL A 706      24.930  49.020  50.150  1.00  0.00           C
ATOM   1912 HG21 VAL A 706      24.100  48.560  49.570  1.00  0.00           H
ATOM   1913 HG22 VAL A 706      24.490  49.760  50.830  1.00  0.00           H
ATOM   1914 HG23 VAL A 706      25.260  48.170  50.780  1.00  0.00           H
ATOM   1915  C   VAL A 706      27.220  48.850  46.990  1.00  0.00           C
ATOM   1916  O   VAL A 706      26.730  48.640  45.890  1.00  0.00           O
ATOM   1917  N   LEU A 707      28.490  49.270  47.190  1.00  0.00           N
ATOM   1918  HN  LEU A 707      28.870  49.240  48.110  1.00  0.00           H
ATOM   1919  CA  LEU A 707      29.300  49.740  46.140  1.00  0.00           C
ATOM   1920  HA  LEU A 707      28.750  50.510  45.620  1.00  0.00           H
ATOM   1921  CB  LEU A 707      30.660  50.250  46.740  1.00  0.00           C
ATOM   1922  HB1 LEU A 707      31.420  50.370  45.940  1.00  0.00           H
ATOM   1923  HB2 LEU A 707      31.020  49.480  47.470  1.00  0.00           H
ATOM   1924  CG  LEU A 707      30.500  51.590  47.470  1.00  0.00           C
ATOM   1925  HG  LEU A 707      29.740  51.350  48.240  1.00  0.00           H
ATOM   1926  CD1 LEU A 707      31.720  52.150  48.230  1.00  0.00           C
ATOM   1927 HD11 LEU A 707      31.930  51.480  49.080  1.00  0.00           H
ATOM   1928 HD12 LEU A 707      31.380  53.080  48.750  1.00  0.00           H
ATOM   1929 HD13 LEU A 707      32.600  52.310  47.570  1.00  0.00           H
ATOM   1930  CD2 LEU A 707      29.880  52.640  46.590  1.00  0.00           C
ATOM   1931 HD21 LEU A 707      29.810  53.520  47.270  1.00  0.00           H
ATOM   1932 HD22 LEU A 707      28.890  52.530  46.110  1.00  0.00           H
ATOM   1933 HD23 LEU A 707      30.650  52.860  45.820  1.00  0.00           H
ATOM   1934  C   LEU A 707      29.760  48.650  45.080  1.00  0.00           C
ATOM   1935  O   LEU A 707      29.720  48.900  43.870  1.00  0.00           O
ATOM   1936  N   VAL A 708      29.990  47.400  45.500  1.00  0.00           N
ATOM   1937  HN  VAL A 708      29.900  47.260  46.490  1.00  0.00           H
ATOM   1938  CA  VAL A 708      30.090  46.240  44.600  1.00  0.00           C
ATOM   1939  HA  VAL A 708      30.920  46.380  43.930  1.00  0.00           H
ATOM   1940  CB  VAL A 708      30.320  44.940  45.390  1.00  0.00           C
ATOM   1941  HB  VAL A 708      29.580  44.790  46.210  1.00  0.00           H
ATOM   1942  CG1 VAL A 708      30.200  43.640  44.510  1.00  0.00           C
ATOM   1943 HG11 VAL A 708      29.150  43.440  44.210  1.00  0.00           H
ATOM   1944 HG12 VAL A 708      30.400  42.730  45.100  1.00  0.00           H
ATOM   1945 HG13 VAL A 708      30.880  43.770  43.640  1.00  0.00           H
ATOM   1946  CG2 VAL A 708      31.660  45.100  46.150  1.00  0.00           C
ATOM   1947 HG21 VAL A 708      31.810  44.390  46.990  1.00  0.00           H
ATOM   1948 HG22 VAL A 708      31.820  46.090  46.650  1.00  0.00           H
ATOM   1949 HG23 VAL A 708      32.540  44.930  45.500  1.00  0.00           H
ATOM   1950  C   VAL A 708      28.760  46.020  43.790  1.00  0.00           C
ATOM   1951  O   VAL A 708      28.700  45.770  42.560  1.00  0.00           O
ATOM   1952  N   ALA A 709      27.610  46.040  44.510  1.00  0.00           N
ATOM   1953  HN  ALA A 709      27.650  46.230  45.490  1.00  0.00           H
ATOM   1954  CA  ALA A 709      26.350  45.790  43.830  1.00  0.00           C
ATOM   1955  HA  ALA A 709      26.430  44.880  43.260  1.00  0.00           H
ATOM   1956  CB  ALA A 709      25.210  45.610  44.840  1.00  0.00           C
ATOM   1957  HB1 ALA A 709      24.270  45.590  44.240  1.00  0.00           H
ATOM   1958  HB2 ALA A 709      25.190  46.380  45.640  1.00  0.00           H
ATOM   1959  HB3 ALA A 709      25.260  44.660  45.400  1.00  0.00           H
ATOM   1960  C   ALA A 709      26.050  46.890  42.800  1.00  0.00           C
ATOM   1961  O   ALA A 709      25.470  46.590  41.730  1.00  0.00           O
ATOM   1962  N   THR A 710      26.360  48.210  43.060  1.00  0.00           N
ATOM   1963  HN  THR A 710      26.760  48.380  43.950  1.00  0.00           H
ATOM   1964  CA  THR A 710      26.000  49.240  42.060  1.00  0.00           C
ATOM   1965  HA  THR A 710      25.180  48.910  41.460  1.00  0.00           H
ATOM   1966  CB  THR A 710      25.650  50.560  42.580  1.00  0.00           C
ATOM   1967  HB  THR A 710      24.870  50.320  43.330  1.00  0.00           H
ATOM   1968  OG1 THR A 710      25.150  51.510  41.630  1.00  0.00           O
ATOM   1969  HG1 THR A 710      24.320  51.190  41.280  1.00  0.00           H
ATOM   1970  CG2 THR A 710      26.800  51.200  43.300  1.00  0.00           C
ATOM   1971 HG21 THR A 710      27.690  51.270  42.620  1.00  0.00           H
ATOM   1972 HG22 THR A 710      27.170  50.640  44.180  1.00  0.00           H
ATOM   1973 HG23 THR A 710      26.490  52.180  43.710  1.00  0.00           H
ATOM   1974  C   THR A 710      27.060  49.430  41.020  1.00  0.00           C
ATOM   1975  O   THR A 710      26.790  49.760  39.880  1.00  0.00           O
ATOM   1976  N   ASP A 711      28.300  48.960  41.290  1.00  0.00           N
ATOM   1977  HN  ASP A 711      28.360  48.700  42.250  1.00  0.00           H
ATOM   1978  CA  ASP A 711      29.480  48.900  40.500  1.00  0.00           C
ATOM   1979  HA  ASP A 711      30.050  48.260  41.150  1.00  0.00           H
ATOM   1980  CB  ASP A 711      29.390  48.270  39.050  1.00  0.00           C
ATOM   1981  HB1 ASP A 711      28.760  48.990  38.480  1.00  0.00           H
ATOM   1982  HB2 ASP A 711      28.920  47.270  39.080  1.00  0.00           H
ATOM   1983  CG  ASP A 711      30.710  48.190  38.280  1.00  0.00           C
ATOM   1984  OD1 ASP A 711      31.750  48.580  38.810  1.00  0.00           O
ATOM   1985  OD2 ASP A 711      30.700  47.650  37.180  1.00  0.00           O
ATOM   1986  C   ASP A 711      30.110  50.260  40.600  1.00  0.00           C
ATOM   1987  O   ASP A 711      29.680  51.290  40.090  1.00  0.00           O
ATOM   1988  N   ALA A 712      31.280  50.290  41.380  1.00  0.00           N
ATOM   1989  HN  ALA A 712      31.540  49.410  41.790  1.00  0.00           H
ATOM   1990  CA  ALA A 712      32.090  51.500  41.620  1.00  0.00           C
ATOM   1991  HA  ALA A 712      31.590  52.440  41.430  1.00  0.00           H
ATOM   1992  CB  ALA A 712      32.340  51.540  43.130  1.00  0.00           C
ATOM   1993  HB1 ALA A 712      33.010  50.680  43.410  1.00  0.00           H
ATOM   1994  HB2 ALA A 712      31.440  51.300  43.740  1.00  0.00           H
ATOM   1995  HB3 ALA A 712      32.750  52.550  43.340  1.00  0.00           H
ATOM   1996  C   ALA A 712      33.340  51.650  40.800  1.00  0.00           C
ATOM   1997  O   ALA A 712      34.120  52.600  41.000  1.00  0.00           O
ATOM   1998  N   SER A 713      33.470  50.900  39.660  1.00  0.00           N
ATOM   1999  HN  SER A 713      32.820  50.170  39.450  1.00  0.00           H
ATOM   2000  CA  SER A 713      34.580  51.040  38.780  1.00  0.00           C
ATOM   2001  HA  SER A 713      35.430  50.520  39.200  1.00  0.00           H
ATOM   2002  CB  SER A 713      34.300  50.190  37.470  1.00  0.00           C
ATOM   2003  HB1 SER A 713      35.080  50.340  36.690  1.00  0.00           H
ATOM   2004  HB2 SER A 713      33.330  50.580  37.100  1.00  0.00           H
ATOM   2005  OG  SER A 713      34.020  48.810  37.730  1.00  0.00           O
ATOM   2006  HG1 SER A 713      33.270  48.740  38.320  1.00  0.00           H
ATOM   2007  C   SER A 713      34.930  52.370  38.220  1.00  0.00           C
ATOM   2008  O   SER A 713      36.110  52.720  38.090  1.00  0.00           O
ATOM   2009  N   SER A 714      33.860  53.220  37.860  1.00  0.00           N
ATOM   2010  HN  SER A 714      32.930  53.000  38.130  1.00  0.00           H
ATOM   2011  CA  SER A 714      33.880  54.440  37.180  1.00  0.00           C
ATOM   2012  HA  SER A 714      34.580  54.400  36.350  1.00  0.00           H
ATOM   2013  CB  SER A 714      32.520  54.950  36.790  1.00  0.00           C
ATOM   2014  HB1 SER A 714      31.960  55.070  37.740  1.00  0.00           H
ATOM   2015  HB2 SER A 714      31.990  54.220  36.150  1.00  0.00           H
ATOM   2016  OG  SER A 714      32.600  56.190  36.150  1.00  0.00           O
ATOM   2017  HG1 SER A 714      32.240  56.870  36.720  1.00  0.00           H
ATOM   2018  C   SER A 714      34.540  55.440  38.170  1.00  0.00           C
ATOM   2019  O   SER A 714      35.570  56.030  37.810  1.00  0.00           O
ATOM   2020  N   LEU A 715      34.150  55.530  39.500  1.00  0.00           N
ATOM   2021  HN  LEU A 715      33.500  54.880  39.890  1.00  0.00           H
ATOM   2022  CA  LEU A 715      34.820  56.310  40.490  1.00  0.00           C
ATOM   2023  HA  LEU A 715      34.560  57.350  40.350  1.00  0.00           H
ATOM   2024  CB  LEU A 715      34.390  55.920  41.940  1.00  0.00           C
ATOM   2025  HB1 LEU A 715      34.870  56.580  42.690  1.00  0.00           H
ATOM   2026  HB2 LEU A 715      34.750  54.900  42.180  1.00  0.00           H
ATOM   2027  CG  LEU A 715      32.820  55.960  42.160  1.00  0.00           C
ATOM   2028  HG  LEU A 715      32.370  55.070  41.660  1.00  0.00           H
ATOM   2029  CD1 LEU A 715      32.510  55.820  43.670  1.00  0.00           C
ATOM   2030 HD11 LEU A 715      31.440  55.780  43.960  1.00  0.00           H
ATOM   2031 HD12 LEU A 715      32.940  56.650  44.290  1.00  0.00           H
ATOM   2032 HD13 LEU A 715      32.930  54.900  44.130  1.00  0.00           H
ATOM   2033  CD2 LEU A 715      32.200  57.160  41.510  1.00  0.00           C
ATOM   2034 HD21 LEU A 715      31.320  57.630  42.020  1.00  0.00           H
ATOM   2035 HD22 LEU A 715      31.810  56.770  40.540  1.00  0.00           H
ATOM   2036 HD23 LEU A 715      32.910  57.960  41.220  1.00  0.00           H
ATOM   2037  C   LEU A 715      36.330  56.150  40.490  1.00  0.00           C
ATOM   2038  O   LEU A 715      37.030  57.150  40.700  1.00  0.00           O
ATOM   2039  N   VAL A 716      36.810  54.910  40.280  1.00  0.00           N
ATOM   2040  HN  VAL A 716      36.170  54.220  39.930  1.00  0.00           H
ATOM   2041  CA  VAL A 716      38.210  54.530  40.320  1.00  0.00           C
ATOM   2042  HA  VAL A 716      38.530  55.080  41.180  1.00  0.00           H
ATOM   2043  CB  VAL A 716      38.340  53.060  40.630  1.00  0.00           C
ATOM   2044  HB  VAL A 716      37.980  52.510  39.730  1.00  0.00           H
ATOM   2045  CG1 VAL A 716      39.780  52.570  40.820  1.00  0.00           C
ATOM   2046 HG11 VAL A 716      40.320  52.500  39.840  1.00  0.00           H
ATOM   2047 HG12 VAL A 716      39.680  51.530  41.180  1.00  0.00           H
ATOM   2048 HG13 VAL A 716      40.250  53.320  41.490  1.00  0.00           H
ATOM   2049  CG2 VAL A 716      37.630  52.760  41.960  1.00  0.00           C
ATOM   2050 HG21 VAL A 716      36.660  53.290  42.020  1.00  0.00           H
ATOM   2051 HG22 VAL A 716      38.340  53.090  42.750  1.00  0.00           H
ATOM   2052 HG23 VAL A 716      37.500  51.670  42.160  1.00  0.00           H
ATOM   2053  C   VAL A 716      39.070  55.030  39.170  1.00  0.00           C
ATOM   2054  O   VAL A 716      40.240  55.220  39.280  1.00  0.00           O
ATOM   2055  N   CYS A 717      38.390  55.310  38.060  1.00  0.00           N
ATOM   2056  HN  CYS A 717      37.390  55.350  38.030  1.00  0.00           H
ATOM   2057  CA  CYS A 717      38.970  55.640  36.860  1.00  0.00           C
ATOM   2058  HA  CYS A 717      39.840  55.050  36.630  1.00  0.00           H
ATOM   2059  CB  CYS A 717      38.000  55.490  35.640  1.00  0.00           C
ATOM   2060  HB1 CYS A 717      38.560  55.810  34.730  1.00  0.00           H
ATOM   2061  HB2 CYS A 717      37.070  56.070  35.780  1.00  0.00           H
ATOM   2062  SG  CYS A 717      37.450  53.830  35.310  1.00  0.00           S
ATOM   2063  HG1 CYS A 717      36.430  53.890  36.150  1.00  0.00           H
ATOM   2064  C   CYS A 717      39.400  57.030  36.970  1.00  0.00           C
ATOM   2065  O   CYS A 717      40.300  57.540  36.380  1.00  0.00           O
ATOM   2066  N   TYR A 718      38.750  57.850  37.940  1.00  0.00           N
ATOM   2067  HN  TYR A 718      38.010  57.400  38.400  1.00  0.00           H
ATOM   2068  CA  TYR A 718      38.810  59.310  38.030  1.00  0.00           C
ATOM   2069  HA  TYR A 718      39.460  59.770  37.310  1.00  0.00           H
ATOM   2070  CB  TYR A 718      37.370  59.930  38.020  1.00  0.00           C
ATOM   2071  HB1 TYR A 718      37.520  61.030  38.070  1.00  0.00           H
ATOM   2072  HB2 TYR A 718      36.750  59.700  38.920  1.00  0.00           H
ATOM   2073  CG  TYR A 718      36.740  59.570  36.800  1.00  0.00           C
ATOM   2074  CD1 TYR A 718      35.510  58.880  36.690  1.00  0.00           C
ATOM   2075  HD1 TYR A 718      35.120  58.510  37.630  1.00  0.00           H
ATOM   2076  CE1 TYR A 718      35.080  58.350  35.400  1.00  0.00           C
ATOM   2077  HE1 TYR A 718      34.250  57.670  35.310  1.00  0.00           H
ATOM   2078  CZ  TYR A 718      35.780  58.720  34.240  1.00  0.00           C
ATOM   2079  OH  TYR A 718      35.300  58.070  33.060  1.00  0.00           O
ATOM   2080  HH  TYR A 718      34.700  57.340  33.240  1.00  0.00           H
ATOM   2081  CD2 TYR A 718      37.390  59.960  35.610  1.00  0.00           C
ATOM   2082  HD2 TYR A 718      38.350  60.440  35.610  1.00  0.00           H
ATOM   2083  CE2 TYR A 718      36.930  59.520  34.340  1.00  0.00           C
ATOM   2084  HE2 TYR A 718      37.420  59.570  33.380  1.00  0.00           H
ATOM   2085  C   TYR A 718      39.550  59.760  39.350  1.00  0.00           C
ATOM   2086  O   TYR A 718      39.640  60.940  39.680  1.00  0.00           O
ATOM   2087  N   ILE A 719      40.070  58.800  40.100  1.00  0.00           N
ATOM   2088  HN  ILE A 719      39.800  57.850  39.990  1.00  0.00           H
ATOM   2089  CA  ILE A 719      40.860  59.150  41.270  1.00  0.00           C
ATOM   2090  HA  ILE A 719      40.330  59.810  41.940  1.00  0.00           H
ATOM   2091  CB  ILE A 719      41.120  57.970  42.200  1.00  0.00           C
ATOM   2092  HB  ILE A 719      41.620  57.250  41.520  1.00  0.00           H
ATOM   2093  CG2 ILE A 719      42.130  58.380  43.350  1.00  0.00           C
ATOM   2094 HG21 ILE A 719      41.660  59.130  44.000  1.00  0.00           H
ATOM   2095 HG22 ILE A 719      43.100  58.780  42.970  1.00  0.00           H
ATOM   2096 HG23 ILE A 719      42.400  57.510  43.990  1.00  0.00           H
ATOM   2097  CG1 ILE A 719      39.760  57.420  42.710  1.00  0.00           C
ATOM   2098 HG11 ILE A 719      39.200  57.030  41.840  1.00  0.00           H
ATOM   2099 HG12 ILE A 719      39.210  58.190  43.270  1.00  0.00           H
ATOM   2100  CD  ILE A 719      39.960  56.240  43.690  1.00  0.00           C
ATOM   2101  HD1 ILE A 719      40.280  56.560  44.710  1.00  0.00           H
ATOM   2102  HD2 ILE A 719      40.680  55.490  43.310  1.00  0.00           H
ATOM   2103  HD3 ILE A 719      38.990  55.690  43.730  1.00  0.00           H
ATOM   2104  C   ILE A 719      42.090  60.000  40.970  1.00  0.00           C
ATOM   2105  O   ILE A 719      42.350  61.000  41.660  1.00  0.00           O
ATOM   2106  N   THR A 720      42.880  59.630  39.920  1.00  0.00           N
ATOM   2107  HN  THR A 720      42.470  58.850  39.440  1.00  0.00           H
ATOM   2108  CA  THR A 720      44.090  60.240  39.330  1.00  0.00           C
ATOM   2109  HA  THR A 720      44.160  59.850  38.340  1.00  0.00           H
ATOM   2110  CB  THR A 720      44.000  61.680  38.960  1.00  0.00           C
ATOM   2111  HB  THR A 720      44.770  62.030  38.230  1.00  0.00           H
ATOM   2112  OG1 THR A 720      44.220  62.540  40.070  1.00  0.00           O
ATOM   2113  HG1 THR A 720      43.670  62.160  40.750  1.00  0.00           H
ATOM   2114  CG2 THR A 720      42.560  62.070  38.490  1.00  0.00           C
ATOM   2115 HG21 THR A 720      42.100  61.300  37.850  1.00  0.00           H
ATOM   2116 HG22 THR A 720      42.660  62.960  37.820  1.00  0.00           H
ATOM   2117 HG23 THR A 720      41.910  62.420  39.330  1.00  0.00           H
ATOM   2118  C   THR A 720      45.460  59.940  40.020  1.00  0.00           C
ATOM   2119  O   THR A 720      45.610  59.810  41.220  1.00  0.00           O
ATOM   2120  N   ARG A 721      46.480  59.810  39.130  1.00  0.00           N
ATOM   2121  HN  ARG A 721      46.270  59.650  38.160  1.00  0.00           H
ATOM   2122  CA  ARG A 721      47.830  59.710  39.560  1.00  0.00           C
ATOM   2123  HA  ARG A 721      48.000  58.890  40.230  1.00  0.00           H
ATOM   2124  CB  ARG A 721      48.820  59.120  38.470  1.00  0.00           C
ATOM   2125  HB1 ARG A 721      49.780  59.140  39.020  1.00  0.00           H
ATOM   2126  HB2 ARG A 721      48.810  59.710  37.530  1.00  0.00           H
ATOM   2127  CG  ARG A 721      48.640  57.550  38.250  1.00  0.00           C
ATOM   2128  HG1 ARG A 721      47.810  57.580  37.520  1.00  0.00           H
ATOM   2129  HG2 ARG A 721      48.310  57.080  39.210  1.00  0.00           H
ATOM   2130  CD  ARG A 721      49.790  56.790  37.610  1.00  0.00           C
ATOM   2131  HD1 ARG A 721      50.200  57.340  36.750  1.00  0.00           H
ATOM   2132  HD2 ARG A 721      49.380  55.800  37.340  1.00  0.00           H
ATOM   2133  NE  ARG A 721      50.930  56.760  38.620  1.00  0.00           N
ATOM   2134  HE  ARG A 721      50.910  57.300  39.460  1.00  0.00           H
ATOM   2135  CZ  ARG A 721      52.080  56.150  38.310  1.00  0.00           C
ATOM   2136  NH1 ARG A 721      52.250  55.500  37.240  1.00  0.00           N
ATOM   2137 HH11 ARG A 721      51.660  55.770  36.490  1.00  0.00           H
ATOM   2138 HH12 ARG A 721      53.130  55.130  36.960  1.00  0.00           H
ATOM   2139  NH2 ARG A 721      53.080  56.200  39.160  1.00  0.00           N
ATOM   2140 HH21 ARG A 721      52.950  56.730  40.010  1.00  0.00           H
ATOM   2141 HH22 ARG A 721      54.030  55.900  39.020  1.00  0.00           H
ATOM   2142  C   ARG A 721      48.370  60.930  40.400  1.00  0.00           C
ATOM   2143  O   ARG A 721      49.140  60.720  41.350  1.00  0.00           O
ATOM   2144  N   PHE A 722      47.910  62.150  40.130  1.00  0.00           N
ATOM   2145  HN  PHE A 722      47.480  62.260  39.240  1.00  0.00           H
ATOM   2146  CA  PHE A 722      48.250  63.330  40.910  1.00  0.00           C
ATOM   2147  HA  PHE A 722      49.290  63.620  40.770  1.00  0.00           H
ATOM   2148  CB  PHE A 722      47.470  64.540  40.230  1.00  0.00           C
ATOM   2149  HB1 PHE A 722      46.510  64.370  39.700  1.00  0.00           H
ATOM   2150  HB2 PHE A 722      48.110  64.970  39.420  1.00  0.00           H
ATOM   2151  CG  PHE A 722      47.350  65.820  40.940  1.00  0.00           C
ATOM   2152  CD1 PHE A 722      48.300  66.870  40.900  1.00  0.00           C
ATOM   2153  HD1 PHE A 722      49.230  66.740  40.360  1.00  0.00           H
ATOM   2154  CE1 PHE A 722      48.010  68.020  41.570  1.00  0.00           C
ATOM   2155  HE1 PHE A 722      48.720  68.830  41.630  1.00  0.00           H
ATOM   2156  CZ  PHE A 722      46.740  68.280  42.110  1.00  0.00           C
ATOM   2157  HZ  PHE A 722      46.490  69.200  42.610  1.00  0.00           H
ATOM   2158  CD2 PHE A 722      46.050  66.020  41.510  1.00  0.00           C
ATOM   2159  HD2 PHE A 722      45.340  65.200  41.530  1.00  0.00           H
ATOM   2160  CE2 PHE A 722      45.770  67.260  42.070  1.00  0.00           C
ATOM   2161  HE2 PHE A 722      44.800  67.440  42.520  1.00  0.00           H
ATOM   2162  C   PHE A 722      47.820  63.160  42.380  1.00  0.00           C
ATOM   2163  O   PHE A 722      48.600  63.230  43.320  1.00  0.00           O
ATOM   2164  N   THR A 723      46.530  62.820  42.620  1.00  0.00           N
ATOM   2165  HN  THR A 723      45.890  62.590  41.890  1.00  0.00           H
ATOM   2166  CA  THR A 723      45.990  62.520  43.950  1.00  0.00           C
ATOM   2167  HA  THR A 723      46.050  63.440  44.530  1.00  0.00           H
ATOM   2168  CB  THR A 723      44.530  62.120  43.780  1.00  0.00           C
ATOM   2169  HB  THR A 723      44.490  61.120  43.270  1.00  0.00           H
ATOM   2170  OG1 THR A 723      43.920  63.060  42.920  1.00  0.00           O
ATOM   2171  HG1 THR A 723      43.100  62.670  42.630  1.00  0.00           H
ATOM   2172  CG2 THR A 723      43.680  62.020  45.090  1.00  0.00           C
ATOM   2173 HG21 THR A 723      44.180  61.450  45.900  1.00  0.00           H
ATOM   2174 HG22 THR A 723      42.690  61.550  44.920  1.00  0.00           H
ATOM   2175 HG23 THR A 723      43.650  63.010  45.570  1.00  0.00           H
ATOM   2176  C   THR A 723      46.630  61.390  44.620  1.00  0.00           C
ATOM   2177  O   THR A 723      46.830  61.540  45.810  1.00  0.00           O
ATOM   2178  N   GLU A 724      46.900  60.260  43.900  1.00  0.00           N
ATOM   2179  HN  GLU A 724      46.570  59.960  43.010  1.00  0.00           H
ATOM   2180  CA  GLU A 724      47.550  59.080  44.420  1.00  0.00           C
ATOM   2181  HA  GLU A 724      47.010  58.700  45.270  1.00  0.00           H
ATOM   2182  CB  GLU A 724      47.520  58.120  43.250  1.00  0.00           C
ATOM   2183  HB1 GLU A 724      47.830  58.590  42.290  1.00  0.00           H
ATOM   2184  HB2 GLU A 724      46.460  57.770  43.270  1.00  0.00           H
ATOM   2185  CG  GLU A 724      48.380  56.820  43.220  1.00  0.00           C
ATOM   2186  HG1 GLU A 724      47.970  56.140  44.010  1.00  0.00           H
ATOM   2187  HG2 GLU A 724      49.460  57.040  43.330  1.00  0.00           H
ATOM   2188  CD  GLU A 724      48.260  56.080  41.910  1.00  0.00           C
ATOM   2189  OE1 GLU A 724      47.120  55.960  41.370  1.00  0.00           O
ATOM   2190  OE2 GLU A 724      49.280  55.530  41.410  1.00  0.00           O
ATOM   2191  C   GLU A 724      48.960  59.260  44.890  1.00  0.00           C
ATOM   2192  O   GLU A 724      49.280  58.890  45.990  1.00  0.00           O
ATOM   2193  N   GLU A 725      49.730  60.100  44.100  1.00  0.00           N
ATOM   2194  HN  GLU A 725      49.230  60.250  43.250  1.00  0.00           H
ATOM   2195  CA  GLU A 725      50.990  60.640  44.360  1.00  0.00           C
ATOM   2196  HA  GLU A 725      51.570  59.810  44.750  1.00  0.00           H
ATOM   2197  CB  GLU A 725      51.660  61.210  43.140  1.00  0.00           C
ATOM   2198  HB1 GLU A 725      51.040  61.950  42.590  1.00  0.00           H
ATOM   2199  HB2 GLU A 725      51.760  60.300  42.500  1.00  0.00           H
ATOM   2200  CG  GLU A 725      53.010  61.880  43.400  1.00  0.00           C
ATOM   2201  HG1 GLU A 725      53.690  61.150  43.870  1.00  0.00           H
ATOM   2202  HG2 GLU A 725      53.110  62.870  43.900  1.00  0.00           H
ATOM   2203  CD  GLU A 725      53.730  62.110  42.080  1.00  0.00           C
ATOM   2204  OE1 GLU A 725      53.440  63.060  41.310  1.00  0.00           O
ATOM   2205  OE2 GLU A 725      54.670  61.370  41.830  1.00  0.00           O
ATOM   2206  C   GLU A 725      51.130  61.640  45.470  1.00  0.00           C
ATOM   2207  O   GLU A 725      51.960  61.510  46.330  1.00  0.00           O
ATOM   2208  N   ALA A 726      50.150  62.540  45.670  1.00  0.00           N
ATOM   2209  HN  ALA A 726      49.470  62.640  44.950  1.00  0.00           H
ATOM   2210  CA  ALA A 726      50.010  63.420  46.820  1.00  0.00           C
ATOM   2211  HA  ALA A 726      50.860  64.070  46.900  1.00  0.00           H
ATOM   2212  CB  ALA A 726      48.850  64.390  46.440  1.00  0.00           C
ATOM   2213  HB1 ALA A 726      48.840  65.210  47.190  1.00  0.00           H
ATOM   2214  HB2 ALA A 726      47.920  63.840  46.610  1.00  0.00           H
ATOM   2215  HB3 ALA A 726      49.040  64.860  45.450  1.00  0.00           H
ATOM   2216  C   ALA A 726      49.730  62.660  48.140  1.00  0.00           C
ATOM   2217  O   ALA A 726      50.260  62.920  49.190  1.00  0.00           O
ATOM   2218  N   PHE A 727      48.830  61.670  48.130  1.00  0.00           N
ATOM   2219  HN  PHE A 727      48.470  61.270  47.280  1.00  0.00           H
ATOM   2220  CA  PHE A 727      48.520  60.840  49.300  1.00  0.00           C
ATOM   2221  HA  PHE A 727      48.180  61.500  50.090  1.00  0.00           H
ATOM   2222  CB  PHE A 727      47.380  59.880  48.790  1.00  0.00           C
ATOM   2223  HB1 PHE A 727      47.830  59.100  48.140  1.00  0.00           H
ATOM   2224  HB2 PHE A 727      46.670  60.480  48.160  1.00  0.00           H
ATOM   2225  CG  PHE A 727      46.710  59.000  49.840  1.00  0.00           C
ATOM   2226  CD1 PHE A 727      47.250  57.810  50.370  1.00  0.00           C
ATOM   2227  HD1 PHE A 727      48.270  57.560  50.100  1.00  0.00           H
ATOM   2228  CE1 PHE A 727      46.530  57.000  51.240  1.00  0.00           C
ATOM   2229  HE1 PHE A 727      47.010  56.070  51.510  1.00  0.00           H
ATOM   2230  CZ  PHE A 727      45.280  57.440  51.640  1.00  0.00           C
ATOM   2231  HZ  PHE A 727      44.710  56.890  52.370  1.00  0.00           H
ATOM   2232  CD2 PHE A 727      45.430  59.480  50.250  1.00  0.00           C
ATOM   2233  HD2 PHE A 727      45.120  60.430  49.820  1.00  0.00           H
ATOM   2234  CE2 PHE A 727      44.730  58.660  51.140  1.00  0.00           C
ATOM   2235  HE2 PHE A 727      43.670  58.810  51.330  1.00  0.00           H
ATOM   2236  C   PHE A 727      49.840  60.030  49.610  1.00  0.00           C
ATOM   2237  O   PHE A 727      50.290  60.060  50.720  1.00  0.00           O
ATOM   2238  N   ALA A 728      50.460  59.370  48.600  1.00  0.00           N
ATOM   2239  HN  ALA A 728      50.110  59.380  47.670  1.00  0.00           H
ATOM   2240  CA  ALA A 728      51.680  58.580  48.670  1.00  0.00           C
ATOM   2241  HA  ALA A 728      51.540  57.760  49.370  1.00  0.00           H
ATOM   2242  CB  ALA A 728      52.070  58.030  47.280  1.00  0.00           C
ATOM   2243  HB1 ALA A 728      52.180  58.880  46.580  1.00  0.00           H
ATOM   2244  HB2 ALA A 728      51.280  57.320  46.960  1.00  0.00           H
ATOM   2245  HB3 ALA A 728      52.980  57.380  47.330  1.00  0.00           H
ATOM   2246  C   ALA A 728      52.930  59.390  49.210  1.00  0.00           C
ATOM   2247  O   ALA A 728      53.700  58.810  49.980  1.00  0.00           O
ATOM   2248  N   ALA A 729      53.140  60.610  48.770  1.00  0.00           N
ATOM   2249  HN  ALA A 729      52.530  61.040  48.100  1.00  0.00           H
ATOM   2250  CA  ALA A 729      54.230  61.470  49.200  1.00  0.00           C
ATOM   2251  HA  ALA A 729      55.110  60.840  49.260  1.00  0.00           H
ATOM   2252  CB  ALA A 729      54.480  62.810  48.400  1.00  0.00           C
ATOM   2253  HB1 ALA A 729      53.500  63.360  48.360  1.00  0.00           H
ATOM   2254  HB2 ALA A 729      54.840  62.630  47.370  1.00  0.00           H
ATOM   2255  HB3 ALA A 729      55.240  63.490  48.830  1.00  0.00           H
ATOM   2256  C   ALA A 729      53.990  61.910  50.680  1.00  0.00           C
ATOM   2257  O   ALA A 729      54.890  61.860  51.530  1.00  0.00           O
ATOM   2258  N   LEU A 730      52.710  62.170  51.080  1.00  0.00           N
ATOM   2259  HN  LEU A 730      52.090  62.450  50.360  1.00  0.00           H
ATOM   2260  CA  LEU A 730      52.410  62.520  52.420  1.00  0.00           C
ATOM   2261  HA  LEU A 730      53.130  63.250  52.790  1.00  0.00           H
ATOM   2262  CB  LEU A 730      50.980  62.990  52.380  1.00  0.00           C
ATOM   2263  HB1 LEU A 730      50.420  62.110  51.980  1.00  0.00           H
ATOM   2264  HB2 LEU A 730      50.740  63.740  51.600  1.00  0.00           H
ATOM   2265  CG  LEU A 730      50.430  63.300  53.810  1.00  0.00           C
ATOM   2266  HG  LEU A 730      50.750  62.520  54.530  1.00  0.00           H
ATOM   2267  CD1 LEU A 730      51.010  64.640  54.230  1.00  0.00           C
ATOM   2268 HD11 LEU A 730      50.740  65.420  53.500  1.00  0.00           H
ATOM   2269 HD12 LEU A 730      52.100  64.450  54.370  1.00  0.00           H
ATOM   2270 HD13 LEU A 730      50.590  65.020  55.190  1.00  0.00           H
ATOM   2271  CD2 LEU A 730      48.910  63.270  53.750  1.00  0.00           C
ATOM   2272 HD21 LEU A 730      48.360  64.190  53.460  1.00  0.00           H
ATOM   2273 HD22 LEU A 730      48.600  62.840  54.730  1.00  0.00           H
ATOM   2274 HD23 LEU A 730      48.680  62.410  53.080  1.00  0.00           H
ATOM   2275  C   LEU A 730      52.620  61.330  53.350  1.00  0.00           C
ATOM   2276  O   LEU A 730      53.140  61.460  54.410  1.00  0.00           O
ATOM   2277  N   ILE A 731      52.000  60.170  52.950  1.00  0.00           N
ATOM   2278  HN  ILE A 731      51.540  60.080  52.060  1.00  0.00           H
ATOM   2279  CA  ILE A 731      51.960  59.020  53.800  1.00  0.00           C
ATOM   2280  HA  ILE A 731      51.690  59.310  54.800  1.00  0.00           H
ATOM   2281  CB  ILE A 731      50.770  58.080  53.410  1.00  0.00           C
ATOM   2282  HB  ILE A 731      50.880  57.920  52.320  1.00  0.00           H
ATOM   2283  CG2 ILE A 731      50.710  56.700  54.040  1.00  0.00           C
ATOM   2284 HG21 ILE A 731      51.730  56.260  54.020  1.00  0.00           H
ATOM   2285 HG22 ILE A 731      49.990  56.050  53.500  1.00  0.00           H
ATOM   2286 HG23 ILE A 731      50.460  56.770  55.120  1.00  0.00           H
ATOM   2287  CG1 ILE A 731      49.440  58.780  53.590  1.00  0.00           C
ATOM   2288 HG11 ILE A 731      48.720  58.020  53.200  1.00  0.00           H
ATOM   2289 HG12 ILE A 731      49.360  59.700  52.980  1.00  0.00           H
ATOM   2290  CD  ILE A 731      49.030  59.150  55.010  1.00  0.00           C
ATOM   2291  HD1 ILE A 731      48.700  58.300  55.650  1.00  0.00           H
ATOM   2292  HD2 ILE A 731      48.220  59.900  54.980  1.00  0.00           H
ATOM   2293  HD3 ILE A 731      49.820  59.770  55.500  1.00  0.00           H
ATOM   2294  C   ILE A 731      53.300  58.400  54.050  1.00  0.00           C
ATOM   2295  O   ILE A 731      53.600  57.850  55.110  1.00  0.00           O
ATOM   2296  N   CYS A 732      54.220  58.440  53.040  1.00  0.00           N
ATOM   2297  HN  CYS A 732      53.870  58.680  52.130  1.00  0.00           H
ATOM   2298  CA  CYS A 732      55.610  57.930  53.140  1.00  0.00           C
ATOM   2299  HA  CYS A 732      55.560  56.900  53.440  1.00  0.00           H
ATOM   2300  CB  CYS A 732      56.290  57.820  51.740  1.00  0.00           C
ATOM   2301  HB1 CYS A 732      56.260  58.800  51.210  1.00  0.00           H
ATOM   2302  HB2 CYS A 732      55.650  57.220  51.040  1.00  0.00           H
ATOM   2303  SG  CYS A 732      57.960  57.120  51.660  1.00  0.00           S
ATOM   2304  HG1 CYS A 732      58.630  58.250  51.880  1.00  0.00           H
ATOM   2305  C   CYS A 732      56.420  58.620  54.120  1.00  0.00           C
ATOM   2306  O   CYS A 732      56.980  58.030  55.000  1.00  0.00           O
ATOM   2307  N   ILE A 733      56.390  59.960  54.130  1.00  0.00           N
ATOM   2308  HN  ILE A 733      56.000  60.470  53.360  1.00  0.00           H
ATOM   2309  CA  ILE A 733      57.020  60.830  55.050  1.00  0.00           C
ATOM   2310  HA  ILE A 733      58.040  60.490  54.940  1.00  0.00           H
ATOM   2311  CB  ILE A 733      57.140  62.290  54.630  1.00  0.00           C
ATOM   2312  HB  ILE A 733      56.870  62.350  53.540  1.00  0.00           H
ATOM   2313  CG2 ILE A 733      56.350  63.340  55.470  1.00  0.00           C
ATOM   2314 HG21 ILE A 733      55.260  63.180  55.550  1.00  0.00           H
ATOM   2315 HG22 ILE A 733      56.480  64.310  54.960  1.00  0.00           H
ATOM   2316 HG23 ILE A 733      56.830  63.410  56.470  1.00  0.00           H
ATOM   2317  CG1 ILE A 733      58.620  62.710  54.630  1.00  0.00           C
ATOM   2318 HG11 ILE A 733      59.230  62.360  55.490  1.00  0.00           H
ATOM   2319 HG12 ILE A 733      58.640  63.820  54.710  1.00  0.00           H
ATOM   2320  CD  ILE A 733      59.330  62.360  53.300  1.00  0.00           C
ATOM   2321  HD1 ILE A 733      59.260  61.260  53.090  1.00  0.00           H
ATOM   2322  HD2 ILE A 733      60.420  62.560  53.410  1.00  0.00           H
ATOM   2323  HD3 ILE A 733      58.910  62.930  52.440  1.00  0.00           H
ATOM   2324  C   ILE A 733      56.590  60.720  56.450  1.00  0.00           C
ATOM   2325  O   ILE A 733      57.360  60.600  57.380  1.00  0.00           O
ATOM   2326  N   ILE A 734      55.250  60.680  56.710  1.00  0.00           N
ATOM   2327  HN  ILE A 734      54.630  60.720  55.930  1.00  0.00           H
ATOM   2328  CA  ILE A 734      54.700  60.240  57.940  1.00  0.00           C
ATOM   2329  HA  ILE A 734      55.170  60.870  58.700  1.00  0.00           H
ATOM   2330  CB  ILE A 734      53.170  60.380  57.920  1.00  0.00           C
ATOM   2331  HB  ILE A 734      52.920  59.760  57.030  1.00  0.00           H
ATOM   2332  CG2 ILE A 734      52.650  59.810  59.240  1.00  0.00           C
ATOM   2333 HG21 ILE A 734      51.550  59.930  59.300  1.00  0.00           H
ATOM   2334 HG22 ILE A 734      53.100  60.360  60.100  1.00  0.00           H
ATOM   2335 HG23 ILE A 734      52.870  58.720  59.220  1.00  0.00           H
ATOM   2336  CG1 ILE A 734      52.670  61.830  57.650  1.00  0.00           C
ATOM   2337 HG11 ILE A 734      53.240  62.170  56.750  1.00  0.00           H
ATOM   2338 HG12 ILE A 734      52.980  62.450  58.530  1.00  0.00           H
ATOM   2339  CD  ILE A 734      51.170  62.180  57.290  1.00  0.00           C
ATOM   2340  HD1 ILE A 734      50.480  61.990  58.140  1.00  0.00           H
ATOM   2341  HD2 ILE A 734      50.740  61.400  56.610  1.00  0.00           H
ATOM   2342  HD3 ILE A 734      51.160  63.160  56.780  1.00  0.00           H
ATOM   2343  C   ILE A 734      55.260  58.900  58.450  1.00  0.00           C
ATOM   2344  O   ILE A 734      55.760  58.860  59.610  1.00  0.00           O
ATOM   2345  N   PHE A 735      55.320  57.880  57.560  1.00  0.00           N
ATOM   2346  HN  PHE A 735      55.040  58.140  56.640  1.00  0.00           H
ATOM   2347  CA  PHE A 735      55.860  56.630  57.980  1.00  0.00           C
ATOM   2348  HA  PHE A 735      55.380  56.230  58.860  1.00  0.00           H
ATOM   2349  CB  PHE A 735      55.590  55.570  56.890  1.00  0.00           C
ATOM   2350  HB1 PHE A 735      55.890  56.080  55.950  1.00  0.00           H
ATOM   2351  HB2 PHE A 735      54.510  55.300  56.840  1.00  0.00           H
ATOM   2352  CG  PHE A 735      56.330  54.260  56.990  1.00  0.00           C
ATOM   2353  CD1 PHE A 735      55.780  53.190  57.710  1.00  0.00           C
ATOM   2354  HD1 PHE A 735      54.890  53.340  58.290  1.00  0.00           H
ATOM   2355  CE1 PHE A 735      56.320  51.890  57.640  1.00  0.00           C
ATOM   2356  HE1 PHE A 735      55.860  51.110  58.230  1.00  0.00           H
ATOM   2357  CZ  PHE A 735      57.430  51.680  56.820  1.00  0.00           C
ATOM   2358  HZ  PHE A 735      57.870  50.700  56.850  1.00  0.00           H
ATOM   2359  CD2 PHE A 735      57.420  53.990  56.130  1.00  0.00           C
ATOM   2360  HD2 PHE A 735      57.810  54.840  55.600  1.00  0.00           H
ATOM   2361  CE2 PHE A 735      57.990  52.710  56.090  1.00  0.00           C
ATOM   2362  HE2 PHE A 735      58.830  52.480  55.450  1.00  0.00           H
ATOM   2363  C   PHE A 735      57.360  56.680  58.330  1.00  0.00           C
ATOM   2364  O   PHE A 735      57.760  56.250  59.440  1.00  0.00           O
ATOM   2365  N   ILE A 736      58.270  57.260  57.530  1.00  0.00           N
ATOM   2366  HN  ILE A 736      57.970  57.510  56.620  1.00  0.00           H
ATOM   2367  CA  ILE A 736      59.600  57.550  57.870  1.00  0.00           C
ATOM   2368  HA  ILE A 736      60.130  56.620  58.020  1.00  0.00           H
ATOM   2369  CB  ILE A 736      60.270  58.250  56.620  1.00  0.00           C
ATOM   2370  HB  ILE A 736      59.540  59.060  56.360  1.00  0.00           H
ATOM   2371  CG2 ILE A 736      61.540  59.030  56.940  1.00  0.00           C
ATOM   2372 HG21 ILE A 736      62.370  58.380  57.310  1.00  0.00           H
ATOM   2373 HG22 ILE A 736      61.370  59.840  57.680  1.00  0.00           H
ATOM   2374 HG23 ILE A 736      61.970  59.490  56.030  1.00  0.00           H
ATOM   2375  CG1 ILE A 736      60.410  57.270  55.450  1.00  0.00           C
ATOM   2376 HG11 ILE A 736      59.400  57.030  55.100  1.00  0.00           H
ATOM   2377 HG12 ILE A 736      60.930  56.360  55.830  1.00  0.00           H
ATOM   2378  CD  ILE A 736      61.120  57.910  54.210  1.00  0.00           C
ATOM   2379  HD1 ILE A 736      61.240  57.300  53.300  1.00  0.00           H
ATOM   2380  HD2 ILE A 736      62.170  58.040  54.550  1.00  0.00           H
ATOM   2381  HD3 ILE A 736      60.560  58.850  54.000  1.00  0.00           H
ATOM   2382  C   ILE A 736      59.760  58.370  59.190  1.00  0.00           C
ATOM   2383  O   ILE A 736      60.670  58.050  60.010  1.00  0.00           O
ATOM   2384  N   TYR A 737      58.910  59.410  59.470  1.00  0.00           N
ATOM   2385  HN  TYR A 737      58.140  59.460  58.830  1.00  0.00           H
ATOM   2386  CA  TYR A 737      58.930  60.210  60.680  1.00  0.00           C
ATOM   2387  HA  TYR A 737      59.920  60.600  60.830  1.00  0.00           H
ATOM   2388  CB  TYR A 737      57.940  61.420  60.610  1.00  0.00           C
ATOM   2389  HB1 TYR A 737      56.960  61.300  60.110  1.00  0.00           H
ATOM   2390  HB2 TYR A 737      58.500  62.090  59.910  1.00  0.00           H
ATOM   2391  CG  TYR A 737      57.800  62.300  61.860  1.00  0.00           C
ATOM   2392  CD1 TYR A 737      58.550  63.510  61.940  1.00  0.00           C
ATOM   2393  HD1 TYR A 737      59.240  63.830  61.160  1.00  0.00           H
ATOM   2394  CE1 TYR A 737      58.500  64.320  63.070  1.00  0.00           C
ATOM   2395  HE1 TYR A 737      59.300  65.020  63.220  1.00  0.00           H
ATOM   2396  CZ  TYR A 737      57.600  64.000  64.070  1.00  0.00           C
ATOM   2397  OH  TYR A 737      57.520  64.690  65.270  1.00  0.00           O
ATOM   2398  HH  TYR A 737      57.270  64.050  65.950  1.00  0.00           H
ATOM   2399  CD2 TYR A 737      56.920  62.050  62.890  1.00  0.00           C
ATOM   2400  HD2 TYR A 737      56.380  61.110  62.970  1.00  0.00           H
ATOM   2401  CE2 TYR A 737      56.730  62.950  63.930  1.00  0.00           C
ATOM   2402  HE2 TYR A 737      55.900  62.890  64.630  1.00  0.00           H
ATOM   2403  C   TYR A 737      58.660  59.480  61.970  1.00  0.00           C
ATOM   2404  O   TYR A 737      59.500  59.520  62.910  1.00  0.00           O
ATOM   2405  N   GLU A 738      57.620  58.660  62.070  1.00  0.00           N
ATOM   2406  HN  GLU A 738      56.990  58.660  61.300  1.00  0.00           H
ATOM   2407  CA  GLU A 738      57.320  57.810  63.240  1.00  0.00           C
ATOM   2408  HA  GLU A 738      57.140  58.390  64.120  1.00  0.00           H
ATOM   2409  CB  GLU A 738      56.080  56.960  62.980  1.00  0.00           C
ATOM   2410  HB1 GLU A 738      56.000  56.160  63.760  1.00  0.00           H
ATOM   2411  HB2 GLU A 738      56.210  56.570  61.960  1.00  0.00           H
ATOM   2412  CG  GLU A 738      54.750  57.740  62.950  1.00  0.00           C
ATOM   2413  HG1 GLU A 738      54.400  57.880  61.910  1.00  0.00           H
ATOM   2414  HG2 GLU A 738      54.660  58.800  63.270  1.00  0.00           H
ATOM   2415  CD  GLU A 738      53.620  56.940  63.620  1.00  0.00           C
ATOM   2416  OE1 GLU A 738      53.300  55.770  63.270  1.00  0.00           O
ATOM   2417  OE2 GLU A 738      52.940  57.520  64.490  1.00  0.00           O
ATOM   2418  C   GLU A 738      58.490  56.900  63.700  1.00  0.00           C
ATOM   2419  O   GLU A 738      58.740  56.790  64.870  1.00  0.00           O
ATOM   2420  N   ALA A 739      59.190  56.290  62.690  1.00  0.00           N
ATOM   2421  HN  ALA A 739      58.930  56.400  61.740  1.00  0.00           H
ATOM   2422  CA  ALA A 739      60.410  55.490  62.960  1.00  0.00           C
ATOM   2423  HA  ALA A 739      60.100  54.780  63.710  1.00  0.00           H
ATOM   2424  CB  ALA A 739      60.820  54.960  61.630  1.00  0.00           C
ATOM   2425  HB1 ALA A 739      61.780  54.410  61.760  1.00  0.00           H
ATOM   2426  HB2 ALA A 739      60.910  55.680  60.790  1.00  0.00           H
ATOM   2427  HB3 ALA A 739      60.100  54.200  61.270  1.00  0.00           H
ATOM   2428  C   ALA A 739      61.570  56.260  63.660  1.00  0.00           C
ATOM   2429  O   ALA A 739      62.130  55.860  64.700  1.00  0.00           O
ATOM   2430  N   LEU A 740      61.820  57.450  63.130  1.00  0.00           N
ATOM   2431  HN  LEU A 740      61.440  57.650  62.230  1.00  0.00           H
ATOM   2432  CA  LEU A 740      62.710  58.390  63.690  1.00  0.00           C
ATOM   2433  HA  LEU A 740      63.650  57.890  63.820  1.00  0.00           H
ATOM   2434  CB  LEU A 740      63.010  59.560  62.690  1.00  0.00           C
ATOM   2435  HB1 LEU A 740      63.430  60.450  63.190  1.00  0.00           H
ATOM   2436  HB2 LEU A 740      62.030  59.840  62.260  1.00  0.00           H
ATOM   2437  CG  LEU A 740      64.100  59.190  61.680  1.00  0.00           C
ATOM   2438  HG  LEU A 740      63.960  58.120  61.410  1.00  0.00           H
ATOM   2439  CD1 LEU A 740      63.990  59.880  60.360  1.00  0.00           C
ATOM   2440 HD11 LEU A 740      62.940  59.900  59.980  1.00  0.00           H
ATOM   2441 HD12 LEU A 740      64.560  59.330  59.590  1.00  0.00           H
ATOM   2442 HD13 LEU A 740      64.340  60.930  60.430  1.00  0.00           H
ATOM   2443  CD2 LEU A 740      65.510  59.360  62.360  1.00  0.00           C
ATOM   2444 HD21 LEU A 740      65.630  58.510  63.060  1.00  0.00           H
ATOM   2445 HD22 LEU A 740      65.520  60.340  62.880  1.00  0.00           H
ATOM   2446 HD23 LEU A 740      66.390  59.210  61.700  1.00  0.00           H
ATOM   2447  C   LEU A 740      62.200  58.950  65.120  1.00  0.00           C
ATOM   2448  O   LEU A 740      62.980  58.890  66.060  1.00  0.00           O
ATOM   2449  N   GLU A 741      60.940  59.310  65.300  1.00  0.00           N
ATOM   2450  HN  GLU A 741      60.430  59.310  64.440  1.00  0.00           H
ATOM   2451  CA  GLU A 741      60.310  59.730  66.570  1.00  0.00           C
ATOM   2452  HA  GLU A 741      60.950  60.520  66.960  1.00  0.00           H
ATOM   2453  CB  GLU A 741      58.930  60.290  66.280  1.00  0.00           C
ATOM   2454  HB1 GLU A 741      58.470  59.470  65.660  1.00  0.00           H
ATOM   2455  HB2 GLU A 741      58.990  61.150  65.590  1.00  0.00           H
ATOM   2456  CG  GLU A 741      58.050  60.520  67.530  1.00  0.00           C
ATOM   2457  HG1 GLU A 741      58.650  61.040  68.310  1.00  0.00           H
ATOM   2458  HG2 GLU A 741      57.750  59.550  67.970  1.00  0.00           H
ATOM   2459  CD  GLU A 741      56.890  61.410  67.160  1.00  0.00           C
ATOM   2460  OE1 GLU A 741      57.060  62.650  67.000  1.00  0.00           O
ATOM   2461  OE2 GLU A 741      55.710  60.830  67.190  1.00  0.00           O
ATOM   2462  C   GLU A 741      60.320  58.720  67.750  1.00  0.00           C
ATOM   2463  O   GLU A 741      60.780  59.000  68.870  1.00  0.00           O
ATOM   2464  N   LYS A 742      59.990  57.500  67.510  1.00  0.00           N
ATOM   2465  HN  LYS A 742      59.790  57.290  66.570  1.00  0.00           H
ATOM   2466  CA  LYS A 742      60.120  56.410  68.510  1.00  0.00           C
ATOM   2467  HA  LYS A 742      59.610  56.740  69.400  1.00  0.00           H
ATOM   2468  CB  LYS A 742      59.570  55.060  67.970  1.00  0.00           C
ATOM   2469  HB1 LYS A 742      59.850  54.200  68.610  1.00  0.00           H
ATOM   2470  HB2 LYS A 742      60.020  54.970  66.960  1.00  0.00           H
ATOM   2471  CG  LYS A 742      58.060  54.950  67.780  1.00  0.00           C
ATOM   2472  HG1 LYS A 742      57.760  54.090  67.140  1.00  0.00           H
ATOM   2473  HG2 LYS A 742      57.670  55.820  67.210  1.00  0.00           H
ATOM   2474  CD  LYS A 742      57.410  54.740  69.110  1.00  0.00           C
ATOM   2475  HD1 LYS A 742      57.810  55.390  69.920  1.00  0.00           H
ATOM   2476  HD2 LYS A 742      57.470  53.660  69.400  1.00  0.00           H
ATOM   2477  CE  LYS A 742      55.880  55.050  69.060  1.00  0.00           C
ATOM   2478  HE1 LYS A 742      55.340  54.790  69.990  1.00  0.00           H
ATOM   2479  HE2 LYS A 742      55.350  54.410  68.330  1.00  0.00           H
ATOM   2480  NZ  LYS A 742      55.600  56.480  68.770  1.00  0.00           N
ATOM   2481  HZ1 LYS A 742      54.580  56.640  68.960  1.00  0.00           H
ATOM   2482  HZ2 LYS A 742      55.780  56.740  67.790  1.00  0.00           H
ATOM   2483  HZ3 LYS A 742      56.180  57.100  69.350  1.00  0.00           H
ATOM   2484  C   LYS A 742      61.580  56.190  68.980  1.00  0.00           C
ATOM   2485  O   LYS A 742      61.820  55.880  70.160  1.00  0.00           O
ATOM   2486  N   LEU A 743      62.560  56.370  67.990  1.00  0.00           N
ATOM   2487  HN  LEU A 743      62.320  56.520  67.040  1.00  0.00           H
ATOM   2488  CA  LEU A 743      64.000  56.300  68.390  1.00  0.00           C
ATOM   2489  HA  LEU A 743      64.110  55.320  68.800  1.00  0.00           H
ATOM   2490  CB  LEU A 743      64.910  56.270  67.120  1.00  0.00           C
ATOM   2491  HB1 LEU A 743      65.130  57.280  66.720  1.00  0.00           H
ATOM   2492  HB2 LEU A 743      64.400  55.770  66.280  1.00  0.00           H
ATOM   2493  CG  LEU A 743      66.270  55.570  67.310  1.00  0.00           C
ATOM   2494  HG  LEU A 743      66.690  55.710  68.330  1.00  0.00           H
ATOM   2495  CD1 LEU A 743      66.280  54.130  67.040  1.00  0.00           C
ATOM   2496 HD11 LEU A 743      66.190  53.980  65.940  1.00  0.00           H
ATOM   2497 HD12 LEU A 743      65.390  53.620  67.460  1.00  0.00           H
ATOM   2498 HD13 LEU A 743      67.140  53.550  67.430  1.00  0.00           H
ATOM   2499  CD2 LEU A 743      67.230  56.300  66.320  1.00  0.00           C
ATOM   2500 HD21 LEU A 743      68.280  55.940  66.300  1.00  0.00           H
ATOM   2501 HD22 LEU A 743      67.250  57.390  66.580  1.00  0.00           H
ATOM   2502 HD23 LEU A 743      66.700  56.230  65.350  1.00  0.00           H
ATOM   2503  C   LEU A 743      64.530  57.350  69.390  1.00  0.00           C
ATOM   2504  O   LEU A 743      65.000  56.980  70.490  1.00  0.00           O
ATOM   2505  N   PHE A 744      64.340  58.670  69.110  1.00  0.00           N
ATOM   2506  HN  PHE A 744      63.950  59.030  68.270  1.00  0.00           H
ATOM   2507  CA  PHE A 744      64.570  59.710  70.090  1.00  0.00           C
ATOM   2508  HA  PHE A 744      65.630  59.830  70.280  1.00  0.00           H
ATOM   2509  CB  PHE A 744      64.100  61.080  69.520  1.00  0.00           C
ATOM   2510  HB1 PHE A 744      64.180  61.920  70.240  1.00  0.00           H
ATOM   2511  HB2 PHE A 744      63.050  61.160  69.180  1.00  0.00           H
ATOM   2512  CG  PHE A 744      65.000  61.440  68.440  1.00  0.00           C
ATOM   2513  CD1 PHE A 744      66.280  61.900  68.620  1.00  0.00           C
ATOM   2514  HD1 PHE A 744      66.620  61.960  69.640  1.00  0.00           H
ATOM   2515  CE1 PHE A 744      67.120  62.150  67.510  1.00  0.00           C
ATOM   2516  HE1 PHE A 744      68.170  62.360  67.650  1.00  0.00           H
ATOM   2517  CZ  PHE A 744      66.620  62.070  66.200  1.00  0.00           C
ATOM   2518  HZ  PHE A 744      67.200  62.140  65.290  1.00  0.00           H
ATOM   2519  CD2 PHE A 744      64.480  61.440  67.150  1.00  0.00           C
ATOM   2520  HD2 PHE A 744      63.460  61.140  66.980  1.00  0.00           H
ATOM   2521  CE2 PHE A 744      65.290  61.640  65.990  1.00  0.00           C
ATOM   2522  HE2 PHE A 744      65.000  61.470  64.960  1.00  0.00           H
ATOM   2523  C   PHE A 744      63.850  59.470  71.460  1.00  0.00           C
ATOM   2524  O   PHE A 744      64.390  59.910  72.500  1.00  0.00           O
ATOM   2525  N   ASP A 745      62.620  58.900  71.500  1.00  0.00           N
ATOM   2526  HN  ASP A 745      62.070  58.850  70.660  1.00  0.00           H
ATOM   2527  CA  ASP A 745      61.830  58.590  72.630  1.00  0.00           C
ATOM   2528  HA  ASP A 745      61.850  59.490  73.230  1.00  0.00           H
ATOM   2529  CB  ASP A 745      60.460  58.190  72.130  1.00  0.00           C
ATOM   2530  HB1 ASP A 745      60.560  57.550  71.230  1.00  0.00           H
ATOM   2531  HB2 ASP A 745      59.980  59.100  71.740  1.00  0.00           H
ATOM   2532  CG  ASP A 745      59.440  57.570  73.050  1.00  0.00           C
ATOM   2533  OD1 ASP A 745      59.490  57.830  74.250  1.00  0.00           O
ATOM   2534  OD2 ASP A 745      58.450  56.890  72.520  1.00  0.00           O
ATOM   2535  C   ASP A 745      62.470  57.490  73.520  1.00  0.00           C
ATOM   2536  O   ASP A 745      62.690  57.640  74.720  1.00  0.00           O
ATOM   2537  N   LEU A 746      62.900  56.280  72.880  1.00  0.00           N
ATOM   2538  HN  LEU A 746      62.570  56.080  71.960  1.00  0.00           H
ATOM   2539  CA  LEU A 746      63.820  55.280  73.420  1.00  0.00           C
ATOM   2540  HA  LEU A 746      63.340  54.790  74.260  1.00  0.00           H
ATOM   2541  CB  LEU A 746      64.270  54.400  72.310  1.00  0.00           C
ATOM   2542  HB1 LEU A 746      64.860  54.920  71.540  1.00  0.00           H
ATOM   2543  HB2 LEU A 746      63.290  54.120  71.870  1.00  0.00           H
ATOM   2544  CG  LEU A 746      64.990  53.070  72.520  1.00  0.00           C
ATOM   2545  HG  LEU A 746      64.880  52.760  73.590  1.00  0.00           H
ATOM   2546  CD1 LEU A 746      64.540  52.040  71.540  1.00  0.00           C
ATOM   2547 HD11 LEU A 746      63.450  51.830  71.600  1.00  0.00           H
ATOM   2548 HD12 LEU A 746      65.080  51.080  71.650  1.00  0.00           H
ATOM   2549 HD13 LEU A 746      64.700  52.400  70.510  1.00  0.00           H
ATOM   2550  CD2 LEU A 746      66.520  53.240  72.350  1.00  0.00           C
ATOM   2551 HD21 LEU A 746      66.930  53.880  73.160  1.00  0.00           H
ATOM   2552 HD22 LEU A 746      66.690  53.670  71.340  1.00  0.00           H
ATOM   2553 HD23 LEU A 746      66.940  52.220  72.500  1.00  0.00           H
ATOM   2554  C   LEU A 746      65.100  55.930  74.010  1.00  0.00           C
ATOM   2555  O   LEU A 746      65.590  55.760  75.120  1.00  0.00           O
ATOM   2556  N   GLY A 747      65.560  56.880  73.240  1.00  0.00           N
ATOM   2557  HN  GLY A 747      65.220  57.130  72.340  1.00  0.00           H
ATOM   2558  CA  GLY A 747      66.720  57.620  73.590  1.00  0.00           C
ATOM   2559  HA1 GLY A 747      67.010  58.300  72.790  1.00  0.00           H
ATOM   2560  HA2 GLY A 747      67.480  56.880  73.810  1.00  0.00           H
ATOM   2561  C   GLY A 747      66.820  58.540  74.760  1.00  0.00           C
ATOM   2562  O   GLY A 747      67.860  58.990  75.260  1.00  0.00           O
ATOM   2563  N   GLU A 748      65.620  58.980  75.180  1.00  0.00           N
ATOM   2564  HN  GLU A 748      64.790  58.650  74.720  1.00  0.00           H
ATOM   2565  CA  GLU A 748      65.460  59.810  76.410  1.00  0.00           C
ATOM   2566  HA  GLU A 748      66.060  60.700  76.310  1.00  0.00           H
ATOM   2567  CB  GLU A 748      63.960  60.410  76.640  1.00  0.00           C
ATOM   2568  HB1 GLU A 748      63.880  60.840  77.670  1.00  0.00           H
ATOM   2569  HB2 GLU A 748      63.300  59.510  76.600  1.00  0.00           H
ATOM   2570  CG  GLU A 748      63.440  61.490  75.670  1.00  0.00           C
ATOM   2571  HG1 GLU A 748      63.740  61.220  74.650  1.00  0.00           H
ATOM   2572  HG2 GLU A 748      63.780  62.470  76.070  1.00  0.00           H
ATOM   2573  CD  GLU A 748      61.930  61.640  75.600  1.00  0.00           C
ATOM   2574  OE1 GLU A 748      61.340  61.890  76.660  1.00  0.00           O
ATOM   2575  OE2 GLU A 748      61.270  61.580  74.510  1.00  0.00           O
ATOM   2576  C   GLU A 748      65.940  59.020  77.690  1.00  0.00           C
ATOM   2577  O   GLU A 748      66.570  59.550  78.640  1.00  0.00           O
ATOM   2578  N   THR A 749      65.630  57.720  77.740  1.00  0.00           N
ATOM   2579  HN  THR A 749      65.060  57.370  77.000  1.00  0.00           H
ATOM   2580  CA  THR A 749      65.770  56.820  78.970  1.00  0.00           C
ATOM   2581  HA  THR A 749      65.950  57.450  79.830  1.00  0.00           H
ATOM   2582  CB  THR A 749      64.500  56.050  79.390  1.00  0.00           C
ATOM   2583  HB  THR A 749      63.750  56.780  79.770  1.00  0.00           H
ATOM   2584  OG1 THR A 749      64.610  55.120  80.500  1.00  0.00           O
ATOM   2585  HG1 THR A 749      64.790  55.720  81.220  1.00  0.00           H
ATOM   2586  CG2 THR A 749      63.830  55.240  78.260  1.00  0.00           C
ATOM   2587 HG21 THR A 749      63.460  55.890  77.450  1.00  0.00           H
ATOM   2588 HG22 THR A 749      62.930  54.700  78.610  1.00  0.00           H
ATOM   2589 HG23 THR A 749      64.590  54.520  77.860  1.00  0.00           H
ATOM   2590  C   THR A 749      66.930  55.880  78.900  1.00  0.00           C
ATOM   2591  O   THR A 749      67.650  55.650  79.800  1.00  0.00           O
ATOM   2592  N   TYR A 750      67.260  55.450  77.670  1.00  0.00           N
ATOM   2593  HN  TYR A 750      66.620  55.690  76.940  1.00  0.00           H
ATOM   2594  CA  TYR A 750      68.190  54.400  77.310  1.00  0.00           C
ATOM   2595  HA  TYR A 750      68.370  53.770  78.160  1.00  0.00           H
ATOM   2596  CB  TYR A 750      67.600  53.510  76.140  1.00  0.00           C
ATOM   2597  HB1 TYR A 750      68.410  52.890  75.690  1.00  0.00           H
ATOM   2598  HB2 TYR A 750      67.190  54.180  75.360  1.00  0.00           H
ATOM   2599  CG  TYR A 750      66.530  52.540  76.730  1.00  0.00           C
ATOM   2600  CD1 TYR A 750      65.240  52.540  76.210  1.00  0.00           C
ATOM   2601  HD1 TYR A 750      64.980  53.320  75.520  1.00  0.00           H
ATOM   2602  CE1 TYR A 750      64.320  51.510  76.590  1.00  0.00           C
ATOM   2603  HE1 TYR A 750      63.400  51.390  76.030  1.00  0.00           H
ATOM   2604  CZ  TYR A 750      64.680  50.560  77.590  1.00  0.00           C
ATOM   2605  OH  TYR A 750      63.630  49.760  78.030  1.00  0.00           O
ATOM   2606  HH  TYR A 750      63.970  49.400  78.850  1.00  0.00           H
ATOM   2607  CD2 TYR A 750      66.820  51.620  77.670  1.00  0.00           C
ATOM   2608  HD2 TYR A 750      67.770  51.630  78.200  1.00  0.00           H
ATOM   2609  CE2 TYR A 750      65.950  50.600  78.110  1.00  0.00           C
ATOM   2610  HE2 TYR A 750      66.300  50.040  78.950  1.00  0.00           H
ATOM   2611  C   TYR A 750      69.630  54.930  77.030  1.00  0.00           C
ATOM   2612  O   TYR A 750      70.350  54.410  76.110  1.00  0.00           O
ATOM   2613  N   ALA A 751      70.070  56.040  77.720  1.00  0.00           N
ATOM   2614  HN  ALA A 751      69.580  56.350  78.530  1.00  0.00           H
ATOM   2615  CA  ALA A 751      71.220  56.810  77.250  1.00  0.00           C
ATOM   2616  HA  ALA A 751      70.860  57.250  76.340  1.00  0.00           H
ATOM   2617  CB  ALA A 751      71.550  57.870  78.160  1.00  0.00           C
ATOM   2618  HB1 ALA A 751      72.050  57.600  79.110  1.00  0.00           H
ATOM   2619  HB2 ALA A 751      70.580  58.370  78.390  1.00  0.00           H
ATOM   2620  HB3 ALA A 751      72.170  58.580  77.560  1.00  0.00           H
ATOM   2621  C   ALA A 751      72.550  56.070  76.900  1.00  0.00           C
ATOM   2622  O   ALA A 751      73.070  56.210  75.820  1.00  0.00           O
ATOM   2623  N   ASP A 752      72.980  55.140  77.790  1.00  0.00           N
ATOM   2624  HN  ASP A 752      72.360  54.960  78.550  1.00  0.00           H
ATOM   2625  CA  ASP A 752      74.070  54.290  77.540  1.00  0.00           C
ATOM   2626  HA  ASP A 752      74.840  55.050  77.520  1.00  0.00           H
ATOM   2627  CB  ASP A 752      74.380  53.210  78.690  1.00  0.00           C
ATOM   2628  HB1 ASP A 752      75.340  52.710  78.400  1.00  0.00           H
ATOM   2629  HB2 ASP A 752      73.600  52.420  78.770  1.00  0.00           H
ATOM   2630  CG  ASP A 752      74.410  53.650  80.110  1.00  0.00           C
ATOM   2631  OD1 ASP A 752      74.630  54.910  80.330  1.00  0.00           O
ATOM   2632  OD2 ASP A 752      74.300  52.760  81.000  1.00  0.00           O
ATOM   2633  C   ASP A 752      73.960  53.500  76.230  1.00  0.00           C
ATOM   2634  O   ASP A 752      74.960  53.300  75.510  1.00  0.00           O
ATOM   2635  N   VAL A 753      72.750  52.910  75.960  1.00  0.00           N
ATOM   2636  HN  VAL A 753      71.890  53.060  76.460  1.00  0.00           H
ATOM   2637  CA  VAL A 753      72.670  51.890  74.960  1.00  0.00           C
ATOM   2638  HA  VAL A 753      73.650  51.650  74.580  1.00  0.00           H
ATOM   2639  CB  VAL A 753      72.020  50.670  75.560  1.00  0.00           C
ATOM   2640  HB  VAL A 753      72.440  50.490  76.570  1.00  0.00           H
ATOM   2641  CG1 VAL A 753      70.470  50.880  75.710  1.00  0.00           C
ATOM   2642 HG11 VAL A 753      70.050  50.000  76.210  1.00  0.00           H
ATOM   2643 HG12 VAL A 753      70.050  51.030  74.690  1.00  0.00           H
ATOM   2644 HG13 VAL A 753      70.220  51.760  76.360  1.00  0.00           H
ATOM   2645  CG2 VAL A 753      72.260  49.430  74.660  1.00  0.00           C
ATOM   2646 HG21 VAL A 753      73.230  49.260  74.150  1.00  0.00           H
ATOM   2647 HG22 VAL A 753      71.520  49.450  73.840  1.00  0.00           H
ATOM   2648 HG23 VAL A 753      72.050  48.510  75.270  1.00  0.00           H
ATOM   2649  C   VAL A 753      72.080  52.470  73.660  1.00  0.00           C
ATOM   2650  O   VAL A 753      71.750  51.770  72.700  1.00  0.00           O
ATOM   2651  N   LEU A 754      71.840  53.830  73.640  1.00  0.00           N
ATOM   2652  HN  LEU A 754      71.900  54.290  74.520  1.00  0.00           H
ATOM   2653  CA  LEU A 754      71.430  54.560  72.450  1.00  0.00           C
ATOM   2654  HA  LEU A 754      70.550  54.070  72.050  1.00  0.00           H
ATOM   2655  CB  LEU A 754      71.100  56.030  72.790  1.00  0.00           C
ATOM   2656  HB1 LEU A 754      72.080  56.520  72.990  1.00  0.00           H
ATOM   2657  HB2 LEU A 754      70.430  56.080  73.670  1.00  0.00           H
ATOM   2658  CG  LEU A 754      70.430  56.790  71.580  1.00  0.00           C
ATOM   2659  HG  LEU A 754      71.130  56.690  70.720  1.00  0.00           H
ATOM   2660  CD1 LEU A 754      69.180  56.070  70.980  1.00  0.00           C
ATOM   2661 HD11 LEU A 754      68.840  56.740  70.170  1.00  0.00           H
ATOM   2662 HD12 LEU A 754      68.270  55.920  71.600  1.00  0.00           H
ATOM   2663 HD13 LEU A 754      69.510  55.080  70.580  1.00  0.00           H
ATOM   2664  CD2 LEU A 754      70.080  58.240  71.920  1.00  0.00           C
ATOM   2665 HD21 LEU A 754      69.880  58.680  70.930  1.00  0.00           H
ATOM   2666 HD22 LEU A 754      70.940  58.790  72.350  1.00  0.00           H
ATOM   2667 HD23 LEU A 754      69.190  58.280  72.590  1.00  0.00           H
ATOM   2668  C   LEU A 754      72.450  54.510  71.320  1.00  0.00           C
ATOM   2669  O   LEU A 754      72.100  54.260  70.190  1.00  0.00           O
ATOM   2670  N   PHE A 755      73.760  54.660  71.530  1.00  0.00           N
ATOM   2671  HN  PHE A 755      74.240  54.860  72.380  1.00  0.00           H
ATOM   2672  CA  PHE A 755      74.680  54.440  70.400  1.00  0.00           C
ATOM   2673  HA  PHE A 755      74.340  55.060  69.590  1.00  0.00           H
ATOM   2674  CB  PHE A 755      76.090  54.870  70.870  1.00  0.00           C
ATOM   2675  HB1 PHE A 755      76.390  54.280  71.750  1.00  0.00           H
ATOM   2676  HB2 PHE A 755      75.970  55.900  71.270  1.00  0.00           H
ATOM   2677  CG  PHE A 755      77.230  54.740  69.840  1.00  0.00           C
ATOM   2678  CD1 PHE A 755      77.040  55.200  68.480  1.00  0.00           C
ATOM   2679  HD1 PHE A 755      76.070  55.560  68.180  1.00  0.00           H
ATOM   2680  CE1 PHE A 755      78.090  55.030  67.580  1.00  0.00           C
ATOM   2681  HE1 PHE A 755      77.940  55.210  66.520  1.00  0.00           H
ATOM   2682  CZ  PHE A 755      79.370  54.560  67.950  1.00  0.00           C
ATOM   2683  HZ  PHE A 755      80.090  54.460  67.150  1.00  0.00           H
ATOM   2684  CD2 PHE A 755      78.490  54.210  70.220  1.00  0.00           C
ATOM   2685  HD2 PHE A 755      78.620  53.880  71.230  1.00  0.00           H
ATOM   2686  CE2 PHE A 755      79.550  54.110  69.280  1.00  0.00           C
ATOM   2687  HE2 PHE A 755      80.390  53.520  69.620  1.00  0.00           H
ATOM   2688  C   PHE A 755      74.730  53.070  69.650  1.00  0.00           C
ATOM   2689  O   PHE A 755      74.610  53.070  68.420  1.00  0.00           O
ATOM   2690  N   TRP A 756      74.640  51.900  70.360  1.00  0.00           N
ATOM   2691  HN  TRP A 756      74.750  51.880  71.350  1.00  0.00           H
ATOM   2692  CA  TRP A 756      74.380  50.610  69.790  1.00  0.00           C
ATOM   2693  HA  TRP A 756      75.100  50.250  69.070  1.00  0.00           H
ATOM   2694  CB  TRP A 756      74.410  49.520  70.930  1.00  0.00           C
ATOM   2695  HB1 TRP A 756      73.510  49.810  71.540  1.00  0.00           H
ATOM   2696  HB2 TRP A 756      75.360  49.650  71.470  1.00  0.00           H
ATOM   2697  CG  TRP A 756      74.320  48.090  70.670  1.00  0.00           C
ATOM   2698  CD1 TRP A 756      73.410  47.190  71.170  1.00  0.00           C
ATOM   2699  HD1 TRP A 756      72.690  47.310  71.960  1.00  0.00           H
ATOM   2700  NE1 TRP A 756      73.400  45.970  70.500  1.00  0.00           N
ATOM   2701  HE1 TRP A 756      72.860  45.170  70.670  1.00  0.00           H
ATOM   2702  CE2 TRP A 756      74.320  46.090  69.470  1.00  0.00           C
ATOM   2703  CD2 TRP A 756      74.970  47.400  69.550  1.00  0.00           C
ATOM   2704  CE3 TRP A 756      75.950  47.750  68.670  1.00  0.00           C
ATOM   2705  HE3 TRP A 756      76.410  48.720  68.640  1.00  0.00           H
ATOM   2706  CZ3 TRP A 756      76.300  46.710  67.760  1.00  0.00           C
ATOM   2707  HZ3 TRP A 756      77.150  46.860  67.110  1.00  0.00           H
ATOM   2708  CZ2 TRP A 756      74.840  45.100  68.610  1.00  0.00           C
ATOM   2709  HZ2 TRP A 756      74.590  44.050  68.760  1.00  0.00           H
ATOM   2710  CH2 TRP A 756      75.680  45.530  67.640  1.00  0.00           C
ATOM   2711  HH2 TRP A 756      76.080  44.780  66.980  1.00  0.00           H
ATOM   2712  C   TRP A 756      73.020  50.510  69.090  1.00  0.00           C
ATOM   2713  O   TRP A 756      72.870  50.020  67.990  1.00  0.00           O
ATOM   2714  N   CYS A 757      71.870  51.080  69.670  1.00  0.00           N
ATOM   2715  HN  CYS A 757      72.120  51.650  70.450  1.00  0.00           H
ATOM   2716  CA  CYS A 757      70.610  51.170  68.930  1.00  0.00           C
ATOM   2717  HA  CYS A 757      70.470  50.170  68.540  1.00  0.00           H
ATOM   2718  CB  CYS A 757      69.380  51.710  69.770  1.00  0.00           C
ATOM   2719  HB1 CYS A 757      68.430  51.850  69.220  1.00  0.00           H
ATOM   2720  HB2 CYS A 757      69.620  52.690  70.250  1.00  0.00           H
ATOM   2721  SG  CYS A 757      68.980  50.720  71.140  1.00  0.00           S
ATOM   2722  HG1 CYS A 757      69.940  51.370  71.780  1.00  0.00           H
ATOM   2723  C   CYS A 757      70.720  52.030  67.680  1.00  0.00           C
ATOM   2724  O   CYS A 757      70.130  51.740  66.650  1.00  0.00           O
ATOM   2725  N   VAL A 758      71.520  53.070  67.640  1.00  0.00           N
ATOM   2726  HN  VAL A 758      72.050  53.340  68.450  1.00  0.00           H
ATOM   2727  CA  VAL A 758      71.760  53.820  66.430  1.00  0.00           C
ATOM   2728  HA  VAL A 758      70.830  54.240  66.060  1.00  0.00           H
ATOM   2729  CB  VAL A 758      72.450  55.140  66.780  1.00  0.00           C
ATOM   2730  HB  VAL A 758      73.210  54.880  67.550  1.00  0.00           H
ATOM   2731  CG1 VAL A 758      73.090  55.810  65.560  1.00  0.00           C
ATOM   2732 HG11 VAL A 758      74.000  55.270  65.190  1.00  0.00           H
ATOM   2733 HG12 VAL A 758      73.330  56.870  65.780  1.00  0.00           H
ATOM   2734 HG13 VAL A 758      72.380  55.880  64.710  1.00  0.00           H
ATOM   2735  CG2 VAL A 758      71.540  56.160  67.480  1.00  0.00           C
ATOM   2736 HG21 VAL A 758      70.890  55.760  68.290  1.00  0.00           H
ATOM   2737 HG22 VAL A 758      70.810  56.430  66.690  1.00  0.00           H
ATOM   2738 HG23 VAL A 758      72.070  57.070  67.860  1.00  0.00           H
ATOM   2739  C   VAL A 758      72.470  53.000  65.380  1.00  0.00           C
ATOM   2740  O   VAL A 758      72.160  53.010  64.160  1.00  0.00           O
ATOM   2741  N   ILE A 759      73.580  52.290  65.870  1.00  0.00           N
ATOM   2742  HN  ILE A 759      73.950  52.350  66.790  1.00  0.00           H
ATOM   2743  CA  ILE A 759      74.220  51.380  64.960  1.00  0.00           C
ATOM   2744  HA  ILE A 759      74.590  51.830  64.060  1.00  0.00           H
ATOM   2745  CB  ILE A 759      75.370  50.740  65.690  1.00  0.00           C
ATOM   2746  HB  ILE A 759      74.990  50.560  66.720  1.00  0.00           H
ATOM   2747  CG2 ILE A 759      75.860  49.420  65.100  1.00  0.00           C
ATOM   2748 HG21 ILE A 759      76.320  49.440  64.090  1.00  0.00           H
ATOM   2749 HG22 ILE A 759      75.110  48.600  65.010  1.00  0.00           H
ATOM   2750 HG23 ILE A 759      76.660  48.970  65.710  1.00  0.00           H
ATOM   2751  CG1 ILE A 759      76.510  51.770  65.790  1.00  0.00           C
ATOM   2752 HG11 ILE A 759      76.150  52.720  66.240  1.00  0.00           H
ATOM   2753 HG12 ILE A 759      76.810  51.870  64.710  1.00  0.00           H
ATOM   2754  CD  ILE A 759      77.620  51.300  66.650  1.00  0.00           C
ATOM   2755  HD1 ILE A 759      77.210  50.740  67.520  1.00  0.00           H
ATOM   2756  HD2 ILE A 759      78.140  52.220  67.010  1.00  0.00           H
ATOM   2757  HD3 ILE A 759      78.300  50.550  66.200  1.00  0.00           H
ATOM   2758  C   ILE A 759      73.330  50.380  64.380  1.00  0.00           C
ATOM   2759  O   ILE A 759      73.430  50.220  63.190  1.00  0.00           O
ATOM   2760  N   LEU A 760      72.400  49.650  65.120  1.00  0.00           N
ATOM   2761  HN  LEU A 760      72.500  49.690  66.110  1.00  0.00           H
ATOM   2762  CA  LEU A 760      71.440  48.710  64.580  1.00  0.00           C
ATOM   2763  HA  LEU A 760      71.960  48.020  63.940  1.00  0.00           H
ATOM   2764  CB  LEU A 760      70.730  47.940  65.630  1.00  0.00           C
ATOM   2765  HB1 LEU A 760      70.000  47.250  65.150  1.00  0.00           H
ATOM   2766  HB2 LEU A 760      70.250  48.640  66.340  1.00  0.00           H
ATOM   2767  CG  LEU A 760      71.530  47.010  66.470  1.00  0.00           C
ATOM   2768  HG  LEU A 760      72.440  47.570  66.820  1.00  0.00           H
ATOM   2769  CD1 LEU A 760      70.620  46.730  67.740  1.00  0.00           C
ATOM   2770 HD11 LEU A 760      69.770  46.020  67.680  1.00  0.00           H
ATOM   2771 HD12 LEU A 760      70.140  47.680  68.060  1.00  0.00           H
ATOM   2772 HD13 LEU A 760      71.290  46.410  68.570  1.00  0.00           H
ATOM   2773  CD2 LEU A 760      71.910  45.730  65.630  1.00  0.00           C
ATOM   2774 HD21 LEU A 760      70.970  45.250  65.300  1.00  0.00           H
ATOM   2775 HD22 LEU A 760      72.380  45.000  66.320  1.00  0.00           H
ATOM   2776 HD23 LEU A 760      72.660  45.970  64.850  1.00  0.00           H
ATOM   2777  C   LEU A 760      70.450  49.260  63.610  1.00  0.00           C
ATOM   2778  O   LEU A 760      70.270  48.750  62.550  1.00  0.00           O
ATOM   2779  N   PHE A 761      69.980  50.500  63.860  1.00  0.00           N
ATOM   2780  HN  PHE A 761      70.310  50.880  64.720  1.00  0.00           H
ATOM   2781  CA  PHE A 761      69.010  51.220  63.110  1.00  0.00           C
ATOM   2782  HA  PHE A 761      68.150  50.590  63.020  1.00  0.00           H
ATOM   2783  CB  PHE A 761      68.680  52.500  63.910  1.00  0.00           C
ATOM   2784  HB1 PHE A 761      69.670  52.830  64.280  1.00  0.00           H
ATOM   2785  HB2 PHE A 761      68.060  52.110  64.750  1.00  0.00           H
ATOM   2786  CG  PHE A 761      67.930  53.490  63.030  1.00  0.00           C
ATOM   2787  CD1 PHE A 761      66.640  53.230  62.610  1.00  0.00           C
ATOM   2788  HD1 PHE A 761      66.110  52.390  63.030  1.00  0.00           H
ATOM   2789  CE1 PHE A 761      65.980  54.230  61.820  1.00  0.00           C
ATOM   2790  HE1 PHE A 761      65.010  53.940  61.470  1.00  0.00           H
ATOM   2791  CZ  PHE A 761      66.590  55.440  61.520  1.00  0.00           C
ATOM   2792  HZ  PHE A 761      66.130  56.100  60.810  1.00  0.00           H
ATOM   2793  CD2 PHE A 761      68.530  54.720  62.690  1.00  0.00           C
ATOM   2794  HD2 PHE A 761      69.500  54.850  63.140  1.00  0.00           H
ATOM   2795  CE2 PHE A 761      67.830  55.710  62.040  1.00  0.00           C
ATOM   2796  HE2 PHE A 761      68.340  56.650  61.930  1.00  0.00           H
ATOM   2797  C   PHE A 761      69.570  51.480  61.710  1.00  0.00           C
ATOM   2798  O   PHE A 761      68.920  51.070  60.800  1.00  0.00           O
ATOM   2799  N   PHE A 762      70.780  52.080  61.620  1.00  0.00           N
ATOM   2800  HN  PHE A 762      71.230  52.470  62.430  1.00  0.00           H
ATOM   2801  CA  PHE A 762      71.480  52.360  60.370  1.00  0.00           C
ATOM   2802  HA  PHE A 762      70.730  52.890  59.790  1.00  0.00           H
ATOM   2803  CB  PHE A 762      72.800  53.230  60.590  1.00  0.00           C
ATOM   2804  HB1 PHE A 762      73.320  53.320  59.610  1.00  0.00           H
ATOM   2805  HB2 PHE A 762      73.480  52.840  61.380  1.00  0.00           H
ATOM   2806  CG  PHE A 762      72.410  54.680  60.890  1.00  0.00           C
ATOM   2807  CD1 PHE A 762      72.980  55.210  62.050  1.00  0.00           C
ATOM   2808  HD1 PHE A 762      73.540  54.600  62.730  1.00  0.00           H
ATOM   2809  CE1 PHE A 762      72.770  56.590  62.320  1.00  0.00           C
ATOM   2810  HE1 PHE A 762      73.340  57.020  63.130  1.00  0.00           H
ATOM   2811  CZ  PHE A 762      71.930  57.320  61.550  1.00  0.00           C
ATOM   2812  HZ  PHE A 762      71.690  58.300  61.940  1.00  0.00           H
ATOM   2813  CD2 PHE A 762      71.570  55.480  60.040  1.00  0.00           C
ATOM   2814  HD2 PHE A 762      71.270  55.010  59.130  1.00  0.00           H
ATOM   2815  CE2 PHE A 762      71.340  56.840  60.360  1.00  0.00           C
ATOM   2816  HE2 PHE A 762      70.630  57.400  59.760  1.00  0.00           H
ATOM   2817  C   PHE A 762      72.020  51.130  59.660  1.00  0.00           C
ATOM   2818  O   PHE A 762      71.910  50.990  58.410  1.00  0.00           O
ATOM   2819  N   THR A 763      72.760  50.210  60.360  1.00  0.00           N
ATOM   2820  HN  THR A 763      72.850  50.180  61.360  1.00  0.00           H
ATOM   2821  CA  THR A 763      73.530  49.130  59.760  1.00  0.00           C
ATOM   2822  HA  THR A 763      74.060  49.560  58.930  1.00  0.00           H
ATOM   2823  CB  THR A 763      74.530  48.450  60.790  1.00  0.00           C
ATOM   2824  HB  THR A 763      73.920  47.880  61.520  1.00  0.00           H
ATOM   2825  OG1 THR A 763      75.300  49.360  61.530  1.00  0.00           O
ATOM   2826  HG1 THR A 763      74.730  49.690  62.220  1.00  0.00           H
ATOM   2827  CG2 THR A 763      75.510  47.570  59.890  1.00  0.00           C
ATOM   2828 HG21 THR A 763      76.120  47.060  60.670  1.00  0.00           H
ATOM   2829 HG22 THR A 763      76.090  48.270  59.260  1.00  0.00           H
ATOM   2830 HG23 THR A 763      74.960  46.900  59.190  1.00  0.00           H
ATOM   2831  C   THR A 763      72.580  48.130  59.210  1.00  0.00           C
ATOM   2832  O   THR A 763      72.830  47.470  58.210  1.00  0.00           O
ATOM   2833  N   THR A 764      71.340  47.910  59.800  1.00  0.00           N
ATOM   2834  HN  THR A 764      71.100  48.330  60.680  1.00  0.00           H
ATOM   2835  CA  THR A 764      70.260  47.110  59.200  1.00  0.00           C
ATOM   2836  HA  THR A 764      70.540  46.080  59.030  1.00  0.00           H
ATOM   2837  CB  THR A 764      68.940  47.250  60.090  1.00  0.00           C
ATOM   2838  HB  THR A 764      68.680  48.330  60.140  1.00  0.00           H
ATOM   2839  OG1 THR A 764      69.070  46.730  61.400  1.00  0.00           O
ATOM   2840  HG1 THR A 764      69.470  47.450  61.900  1.00  0.00           H
ATOM   2841  CG2 THR A 764      67.810  46.550  59.380  1.00  0.00           C
ATOM   2842 HG21 THR A 764      68.040  45.470  59.400  1.00  0.00           H
ATOM   2843 HG22 THR A 764      67.620  46.800  58.320  1.00  0.00           H
ATOM   2844 HG23 THR A 764      66.840  46.710  59.920  1.00  0.00           H
ATOM   2845  C   THR A 764      69.980  47.710  57.820  1.00  0.00           C
ATOM   2846  O   THR A 764      69.980  47.040  56.780  1.00  0.00           O
ATOM   2847  N   PHE A 765      69.690  49.010  57.780  1.00  0.00           N
ATOM   2848  HN  PHE A 765      69.810  49.610  58.560  1.00  0.00           H
ATOM   2849  CA  PHE A 765      69.330  49.680  56.500  1.00  0.00           C
ATOM   2850  HA  PHE A 765      68.500  49.140  56.050  1.00  0.00           H
ATOM   2851  CB  PHE A 765      68.780  51.120  56.740  1.00  0.00           C
ATOM   2852  HB1 PHE A 765      69.140  51.490  57.730  1.00  0.00           H
ATOM   2853  HB2 PHE A 765      67.680  51.150  56.840  1.00  0.00           H
ATOM   2854  CG  PHE A 765      69.050  52.090  55.700  1.00  0.00           C
ATOM   2855  CD1 PHE A 765      68.330  52.080  54.440  1.00  0.00           C
ATOM   2856  HD1 PHE A 765      67.560  51.330  54.280  1.00  0.00           H
ATOM   2857  CE1 PHE A 765      68.670  52.890  53.390  1.00  0.00           C
ATOM   2858  HE1 PHE A 765      68.200  52.760  52.420  1.00  0.00           H
ATOM   2859  CZ  PHE A 765      69.640  53.900  53.550  1.00  0.00           C
ATOM   2860  HZ  PHE A 765      69.860  54.590  52.740  1.00  0.00           H
ATOM   2861  CD2 PHE A 765      69.940  53.150  55.880  1.00  0.00           C
ATOM   2862  HD2 PHE A 765      70.470  53.280  56.820  1.00  0.00           H
ATOM   2863  CE2 PHE A 765      70.250  54.020  54.830  1.00  0.00           C
ATOM   2864  HE2 PHE A 765      70.950  54.830  54.950  1.00  0.00           H
ATOM   2865  C   PHE A 765      70.510  49.590  55.410  1.00  0.00           C
ATOM   2866  O   PHE A 765      70.350  49.200  54.300  1.00  0.00           O
ATOM   2867  N   PHE A 766      71.720  49.900  55.800  1.00  0.00           N
ATOM   2868  HN  PHE A 766      71.860  50.370  56.670  1.00  0.00           H
ATOM   2869  CA  PHE A 766      72.870  49.780  55.010  1.00  0.00           C
ATOM   2870  HA  PHE A 766      72.750  50.290  54.060  1.00  0.00           H
ATOM   2871  CB  PHE A 766      74.290  50.200  55.670  1.00  0.00           C
ATOM   2872  HB1 PHE A 766      75.030  50.110  54.850  1.00  0.00           H
ATOM   2873  HB2 PHE A 766      74.470  49.510  56.520  1.00  0.00           H
ATOM   2874  CG  PHE A 766      74.360  51.640  56.150  1.00  0.00           C
ATOM   2875  CD1 PHE A 766      73.960  52.780  55.430  1.00  0.00           C
ATOM   2876  HD1 PHE A 766      73.450  52.680  54.490  1.00  0.00           H
ATOM   2877  CE1 PHE A 766      74.320  54.050  55.820  1.00  0.00           C
ATOM   2878  HE1 PHE A 766      73.950  54.910  55.270  1.00  0.00           H
ATOM   2879  CZ  PHE A 766      75.030  54.250  56.960  1.00  0.00           C
ATOM   2880  HZ  PHE A 766      75.330  55.280  57.190  1.00  0.00           H
ATOM   2881  CD2 PHE A 766      75.110  51.860  57.310  1.00  0.00           C
ATOM   2882  HD2 PHE A 766      75.490  51.070  57.940  1.00  0.00           H
ATOM   2883  CE2 PHE A 766      75.380  53.190  57.720  1.00  0.00           C
ATOM   2884  HE2 PHE A 766      75.910  53.250  58.660  1.00  0.00           H
ATOM   2885  C   PHE A 766      73.090  48.390  54.500  1.00  0.00           C
ATOM   2886  O   PHE A 766      73.260  48.260  53.310  1.00  0.00           O
ATOM   2887  N   LEU A 767      72.950  47.340  55.310  1.00  0.00           N
ATOM   2888  HN  LEU A 767      72.860  47.420  56.300  1.00  0.00           H
ATOM   2889  CA  LEU A 767      73.300  46.040  54.950  1.00  0.00           C
ATOM   2890  HA  LEU A 767      74.180  46.070  54.340  1.00  0.00           H
ATOM   2891  CB  LEU A 767      73.450  45.150  56.240  1.00  0.00           C
ATOM   2892  HB1 LEU A 767      72.460  45.000  56.750  1.00  0.00           H
ATOM   2893  HB2 LEU A 767      74.140  45.700  56.920  1.00  0.00           H
ATOM   2894  CG  LEU A 767      74.040  43.790  55.980  1.00  0.00           C
ATOM   2895  HG  LEU A 767      73.290  43.190  55.420  1.00  0.00           H
ATOM   2896  CD1 LEU A 767      75.310  43.750  55.050  1.00  0.00           C
ATOM   2897 HD11 LEU A 767      76.080  44.470  55.390  1.00  0.00           H
ATOM   2898 HD12 LEU A 767      75.100  44.140  54.030  1.00  0.00           H
ATOM   2899 HD13 LEU A 767      75.870  42.790  54.960  1.00  0.00           H
ATOM   2900  CD2 LEU A 767      74.340  43.090  57.290  1.00  0.00           C
ATOM   2901 HD21 LEU A 767      74.410  42.010  57.080  1.00  0.00           H
ATOM   2902 HD22 LEU A 767      73.550  43.100  58.070  1.00  0.00           H
ATOM   2903 HD23 LEU A 767      75.230  43.600  57.730  1.00  0.00           H
ATOM   2904  C   LEU A 767      72.230  45.530  53.970  1.00  0.00           C
ATOM   2905  O   LEU A 767      72.490  44.910  52.970  1.00  0.00           O
ATOM   2906  N   SER A 768      70.900  45.700  54.290  1.00  0.00           N
ATOM   2907  HN  SER A 768      70.670  46.160  55.140  1.00  0.00           H
ATOM   2908  CA  SER A 768      69.800  45.390  53.390  1.00  0.00           C
ATOM   2909  HA  SER A 768      69.760  44.340  53.170  1.00  0.00           H
ATOM   2910  CB  SER A 768      68.380  45.630  54.080  1.00  0.00           C
ATOM   2911  HB1 SER A 768      68.090  44.880  54.830  1.00  0.00           H
ATOM   2912  HB2 SER A 768      67.520  45.510  53.390  1.00  0.00           H
ATOM   2913  OG  SER A 768      68.110  46.930  54.630  1.00  0.00           O
ATOM   2914  HG1 SER A 768      68.740  47.020  55.360  1.00  0.00           H
ATOM   2915  C   SER A 768      69.850  46.090  52.040  1.00  0.00           C
ATOM   2916  O   SER A 768      69.850  45.460  50.990  1.00  0.00           O
ATOM   2917  N   SER A 769      70.110  47.440  51.990  1.00  0.00           N
ATOM   2918  HN  SER A 769      70.260  47.880  52.880  1.00  0.00           H
ATOM   2919  CA  SER A 769      70.390  48.150  50.770  1.00  0.00           C
ATOM   2920  HA  SER A 769      69.560  47.950  50.120  1.00  0.00           H
ATOM   2921  CB  SER A 769      70.450  49.660  50.950  1.00  0.00           C
ATOM   2922  HB1 SER A 769      71.340  50.000  51.530  1.00  0.00           H
ATOM   2923  HB2 SER A 769      69.550  49.910  51.560  1.00  0.00           H
ATOM   2924  OG  SER A 769      70.420  50.330  49.730  1.00  0.00           O
ATOM   2925  HG1 SER A 769      71.090  49.900  49.210  1.00  0.00           H
ATOM   2926  C   SER A 769      71.650  47.690  50.010  1.00  0.00           C
ATOM   2927  O   SER A 769      71.690  47.620  48.770  1.00  0.00           O
ATOM   2928  N   PHE A 770      72.770  47.420  50.670  1.00  0.00           N
ATOM   2929  HN  PHE A 770      72.810  47.520  51.660  1.00  0.00           H
ATOM   2930  CA  PHE A 770      74.020  47.060  50.040  1.00  0.00           C
ATOM   2931  HA  PHE A 770      74.200  47.850  49.330  1.00  0.00           H
ATOM   2932  CB  PHE A 770      75.140  47.000  51.130  1.00  0.00           C
ATOM   2933  HB1 PHE A 770      74.860  46.160  51.780  1.00  0.00           H
ATOM   2934  HB2 PHE A 770      75.280  47.930  51.730  1.00  0.00           H
ATOM   2935  CG  PHE A 770      76.430  46.640  50.550  1.00  0.00           C
ATOM   2936  CD1 PHE A 770      77.250  47.680  49.970  1.00  0.00           C
ATOM   2937  HD1 PHE A 770      76.860  48.670  49.840  1.00  0.00           H
ATOM   2938  CE1 PHE A 770      78.480  47.400  49.440  1.00  0.00           C
ATOM   2939  HE1 PHE A 770      79.120  48.210  49.090  1.00  0.00           H
ATOM   2940  CZ  PHE A 770      79.050  46.170  49.620  1.00  0.00           C
ATOM   2941  HZ  PHE A 770      79.990  45.870  49.180  1.00  0.00           H
ATOM   2942  CD2 PHE A 770      77.000  45.370  50.690  1.00  0.00           C
ATOM   2943  HD2 PHE A 770      76.420  44.540  51.070  1.00  0.00           H
ATOM   2944  CE2 PHE A 770      78.290  45.080  50.250  1.00  0.00           C
ATOM   2945  HE2 PHE A 770      78.790  44.140  50.350  1.00  0.00           H
ATOM   2946  C   PHE A 770      73.880  45.660  49.290  1.00  0.00           C
ATOM   2947  O   PHE A 770      74.340  45.480  48.150  1.00  0.00           O
ATOM   2948  N   LEU A 771      73.170  44.690  49.970  1.00  0.00           N
ATOM   2949  HN  LEU A 771      72.710  44.860  50.840  1.00  0.00           H
ATOM   2950  CA  LEU A 771      72.860  43.390  49.380  1.00  0.00           C
ATOM   2951  HA  LEU A 771      73.750  42.880  49.050  1.00  0.00           H
ATOM   2952  CB  LEU A 771      72.340  42.420  50.470  1.00  0.00           C
ATOM   2953  HB1 LEU A 771      71.940  41.510  50.010  1.00  0.00           H
ATOM   2954  HB2 LEU A 771      71.500  42.920  51.010  1.00  0.00           H
ATOM   2955  CG  LEU A 771      73.330  42.020  51.540  1.00  0.00           C
ATOM   2956  HG  LEU A 771      73.750  42.930  52.010  1.00  0.00           H
ATOM   2957  CD1 LEU A 771      72.610  41.170  52.680  1.00  0.00           C
ATOM   2958 HD11 LEU A 771      71.820  41.830  53.090  1.00  0.00           H
ATOM   2959 HD12 LEU A 771      73.340  40.810  53.440  1.00  0.00           H
ATOM   2960 HD13 LEU A 771      72.110  40.330  52.150  1.00  0.00           H
ATOM   2961  CD2 LEU A 771      74.490  41.200  51.040  1.00  0.00           C
ATOM   2962 HD21 LEU A 771      74.130  40.150  50.880  1.00  0.00           H
ATOM   2963 HD22 LEU A 771      75.300  41.160  51.800  1.00  0.00           H
ATOM   2964 HD23 LEU A 771      74.860  41.600  50.080  1.00  0.00           H
ATOM   2965  C   LEU A 771      71.950  43.400  48.190  1.00  0.00           C
ATOM   2966  O   LEU A 771      72.070  42.740  47.140  1.00  0.00           O
ATOM   2967  N   LYS A 772      70.890  44.280  48.340  1.00  0.00           N
ATOM   2968  HN  LYS A 772      70.690  44.750  49.200  1.00  0.00           H
ATOM   2969  CA  LYS A 772      70.010  44.660  47.270  1.00  0.00           C
ATOM   2970  HA  LYS A 772      69.650  43.710  46.900  1.00  0.00           H
ATOM   2971  CB  LYS A 772      68.830  45.490  47.830  1.00  0.00           C
ATOM   2972  HB1 LYS A 772      69.200  46.240  48.550  1.00  0.00           H
ATOM   2973  HB2 LYS A 772      68.270  44.880  48.570  1.00  0.00           H
ATOM   2974  CG  LYS A 772      67.860  46.150  46.870  1.00  0.00           C
ATOM   2975  HG1 LYS A 772      68.420  46.730  46.110  1.00  0.00           H
ATOM   2976  HG2 LYS A 772      67.250  46.810  47.520  1.00  0.00           H
ATOM   2977  CD  LYS A 772      67.010  45.060  46.020  1.00  0.00           C
ATOM   2978  HD1 LYS A 772      66.770  44.140  46.600  1.00  0.00           H
ATOM   2979  HD2 LYS A 772      67.660  44.710  45.190  1.00  0.00           H
ATOM   2980  CE  LYS A 772      65.670  45.570  45.390  1.00  0.00           C
ATOM   2981  HE1 LYS A 772      64.960  45.920  46.180  1.00  0.00           H
ATOM   2982  HE2 LYS A 772      65.210  44.800  44.760  1.00  0.00           H
ATOM   2983  NZ  LYS A 772      65.870  46.780  44.500  1.00  0.00           N
ATOM   2984  HZ1 LYS A 772      66.460  47.520  44.940  1.00  0.00           H
ATOM   2985  HZ2 LYS A 772      64.980  47.240  44.250  1.00  0.00           H
ATOM   2986  HZ3 LYS A 772      66.410  46.480  43.670  1.00  0.00           H
ATOM   2987  C   LYS A 772      70.660  45.320  46.020  1.00  0.00           C
ATOM   2988  O   LYS A 772      70.450  44.970  44.840  1.00  0.00           O
ATOM   2989  N   GLN A 773      71.570  46.250  46.270  1.00  0.00           N
ATOM   2990  HN  GLN A 773      71.580  46.590  47.200  1.00  0.00           H
ATOM   2991  CA  GLN A 773      72.330  46.930  45.190  1.00  0.00           C
ATOM   2992  HA  GLN A 773      71.770  47.550  44.520  1.00  0.00           H
ATOM   2993  CB  GLN A 773      73.310  47.880  45.910  1.00  0.00           C
ATOM   2994  HB1 GLN A 773      73.840  47.330  46.720  1.00  0.00           H
ATOM   2995  HB2 GLN A 773      72.770  48.660  46.490  1.00  0.00           H
ATOM   2996  CG  GLN A 773      74.430  48.580  44.970  1.00  0.00           C
ATOM   2997  HG1 GLN A 773      73.800  49.140  44.250  1.00  0.00           H
ATOM   2998  HG2 GLN A 773      75.000  47.860  44.350  1.00  0.00           H
ATOM   2999  CD  GLN A 773      75.380  49.450  45.780  1.00  0.00           C
ATOM   3000  OE1 GLN A 773      75.290  50.700  45.620  1.00  0.00           O
ATOM   3001  NE2 GLN A 773      76.240  48.910  46.660  1.00  0.00           N
ATOM   3002 HE21 GLN A 773      76.850  49.460  47.230  1.00  0.00           H
ATOM   3003 HE22 GLN A 773      76.370  47.920  46.640  1.00  0.00           H
ATOM   3004  C   GLN A 773      73.170  46.040  44.290  1.00  0.00           C
ATOM   3005  O   GLN A 773      73.440  46.340  43.150  1.00  0.00           O
ATOM   3006  N   PHE A 774      73.680  44.920  44.840  1.00  0.00           N
ATOM   3007  HN  PHE A 774      73.500  44.950  45.820  1.00  0.00           H
ATOM   3008  CA  PHE A 774      74.540  43.980  44.170  1.00  0.00           C
ATOM   3009  HA  PHE A 774      75.440  44.480  43.850  1.00  0.00           H
ATOM   3010  CB  PHE A 774      74.920  42.930  45.210  1.00  0.00           C
ATOM   3011  HB1 PHE A 774      73.990  42.510  45.640  1.00  0.00           H
ATOM   3012  HB2 PHE A 774      75.480  43.430  46.030  1.00  0.00           H
ATOM   3013  CG  PHE A 774      75.910  41.880  44.670  1.00  0.00           C
ATOM   3014  CD1 PHE A 774      77.300  42.000  44.730  1.00  0.00           C
ATOM   3015  HD1 PHE A 774      77.770  42.880  45.110  1.00  0.00           H
ATOM   3016  CE1 PHE A 774      78.100  40.860  44.440  1.00  0.00           C
ATOM   3017  HE1 PHE A 774      79.170  40.870  44.360  1.00  0.00           H
ATOM   3018  CZ  PHE A 774      77.440  39.700  43.970  1.00  0.00           C
ATOM   3019  HZ  PHE A 774      78.080  38.820  44.000  1.00  0.00           H
ATOM   3020  CD2 PHE A 774      75.300  40.670  44.280  1.00  0.00           C
ATOM   3021  HD2 PHE A 774      74.220  40.600  44.290  1.00  0.00           H
ATOM   3022  CE2 PHE A 774      76.050  39.640  43.810  1.00  0.00           C
ATOM   3023  HE2 PHE A 774      75.660  38.700  43.410  1.00  0.00           H
ATOM   3024  C   PHE A 774      73.790  43.400  42.880  1.00  0.00           C
ATOM   3025  O   PHE A 774      74.440  42.940  41.900  1.00  0.00           O
ATOM   3026  N   LYS A 775      72.390  43.290  42.950  1.00  0.00           N
ATOM   3027  HN  LYS A 775      71.840  43.430  43.760  1.00  0.00           H
ATOM   3028  CA  LYS A 775      71.670  42.880  41.820  1.00  0.00           C
ATOM   3029  HA  LYS A 775      72.070  41.920  41.560  1.00  0.00           H
ATOM   3030  CB  LYS A 775      70.100  42.840  42.170  1.00  0.00           C
ATOM   3031  HB1 LYS A 775      69.710  43.740  42.690  1.00  0.00           H
ATOM   3032  HB2 LYS A 775      70.060  42.040  42.920  1.00  0.00           H
ATOM   3033  CG  LYS A 775      69.090  42.540  41.050  1.00  0.00           C
ATOM   3034  HG1 LYS A 775      69.090  43.270  40.220  1.00  0.00           H
ATOM   3035  HG2 LYS A 775      68.020  42.480  41.350  1.00  0.00           H
ATOM   3036  CD  LYS A 775      69.280  41.140  40.300  1.00  0.00           C
ATOM   3037  HD1 LYS A 775      69.270  40.380  41.110  1.00  0.00           H
ATOM   3038  HD2 LYS A 775      70.350  41.170  39.970  1.00  0.00           H
ATOM   3039  CE  LYS A 775      68.470  40.990  39.060  1.00  0.00           C
ATOM   3040  HE1 LYS A 775      68.750  40.130  38.410  1.00  0.00           H
ATOM   3041  HE2 LYS A 775      68.450  41.810  38.310  1.00  0.00           H
ATOM   3042  NZ  LYS A 775      67.080  40.890  39.490  1.00  0.00           N
ATOM   3043  HZ1 LYS A 775      66.560  41.450  38.770  1.00  0.00           H
ATOM   3044  HZ2 LYS A 775      66.890  41.350  40.400  1.00  0.00           H
ATOM   3045  HZ3 LYS A 775      66.750  39.910  39.530  1.00  0.00           H
ATOM   3046  C   LYS A 775      71.820  43.690  40.570  1.00  0.00           C
ATOM   3047  O   LYS A 775      71.950  43.070  39.530  1.00  0.00           O
ATOM   3048  N   THR A 776      71.700  45.000  40.730  1.00  0.00           N
ATOM   3049  HN  THR A 776      71.430  45.450  41.570  1.00  0.00           H
ATOM   3050  CA  THR A 776      71.800  46.100  39.660  1.00  0.00           C
ATOM   3051  HA  THR A 776      70.920  46.000  39.050  1.00  0.00           H
ATOM   3052  CB  THR A 776      71.670  47.550  40.330  1.00  0.00           C
ATOM   3053  HB  THR A 776      72.600  47.800  40.870  1.00  0.00           H
ATOM   3054  OG1 THR A 776      70.520  47.490  41.180  1.00  0.00           O
ATOM   3055  HG1 THR A 776      70.170  48.380  41.150  1.00  0.00           H
ATOM   3056  CG2 THR A 776      71.240  48.530  39.220  1.00  0.00           C
ATOM   3057 HG21 THR A 776      71.130  49.540  39.650  1.00  0.00           H
ATOM   3058 HG22 THR A 776      70.220  48.230  38.900  1.00  0.00           H
ATOM   3059 HG23 THR A 776      71.900  48.410  38.330  1.00  0.00           H
ATOM   3060  C   THR A 776      73.110  46.000  38.860  1.00  0.00           C
ATOM   3061  O   THR A 776      73.170  46.390  37.720  1.00  0.00           O
ATOM   3062  N   LYS A 777      74.220  45.650  39.610  1.00  0.00           N
ATOM   3063  HN  LYS A 777      74.180  45.340  40.560  1.00  0.00           H
ATOM   3064  CA  LYS A 777      75.600  45.690  39.130  1.00  0.00           C
ATOM   3065  HA  LYS A 777      75.790  46.630  38.640  1.00  0.00           H
ATOM   3066  CB  LYS A 777      76.620  45.460  40.330  1.00  0.00           C
ATOM   3067  HB1 LYS A 777      77.640  45.380  39.900  1.00  0.00           H
ATOM   3068  HB2 LYS A 777      76.350  44.560  40.940  1.00  0.00           H
ATOM   3069  CG  LYS A 777      76.670  46.670  41.340  1.00  0.00           C
ATOM   3070  HG1 LYS A 777      77.190  46.360  42.280  1.00  0.00           H
ATOM   3071  HG2 LYS A 777      75.620  46.890  41.640  1.00  0.00           H
ATOM   3072  CD  LYS A 777      77.330  47.990  40.760  1.00  0.00           C
ATOM   3073  HD1 LYS A 777      76.700  48.410  39.950  1.00  0.00           H
ATOM   3074  HD2 LYS A 777      78.240  47.660  40.210  1.00  0.00           H
ATOM   3075  CE  LYS A 777      77.600  49.170  41.830  1.00  0.00           C
ATOM   3076  HE1 LYS A 777      78.240  48.810  42.660  1.00  0.00           H
ATOM   3077  HE2 LYS A 777      76.590  49.460  42.210  1.00  0.00           H
ATOM   3078  NZ  LYS A 777      78.220  50.290  41.100  1.00  0.00           N
ATOM   3079  HZ1 LYS A 777      77.450  50.730  40.570  1.00  0.00           H
ATOM   3080  HZ2 LYS A 777      79.030  50.010  40.510  1.00  0.00           H
ATOM   3081  HZ3 LYS A 777      78.590  51.090  41.670  1.00  0.00           H
ATOM   3082  C   LYS A 777      75.830  44.600  38.050  1.00  0.00           C
ATOM   3083  O   LYS A 777      75.130  43.510  38.070  1.00  0.00           O
ATOM   3084  N   ARG A 778      76.670  44.880  37.030  1.00  0.00           N
ATOM   3085  HN  ARG A 778      77.260  45.670  36.920  1.00  0.00           H
ATOM   3086  CA  ARG A 778      76.660  44.020  35.820  1.00  0.00           C
ATOM   3087  HA  ARG A 778      75.810  43.350  35.880  1.00  0.00           H
ATOM   3088  CB  ARG A 778      76.530  44.900  34.600  1.00  0.00           C
ATOM   3089  HB1 ARG A 778      76.520  44.250  33.680  1.00  0.00           H
ATOM   3090  HB2 ARG A 778      77.400  45.570  34.470  1.00  0.00           H
ATOM   3091  CG  ARG A 778      75.160  45.700  34.550  1.00  0.00           C
ATOM   3092  HG1 ARG A 778      75.120  46.380  35.420  1.00  0.00           H
ATOM   3093  HG2 ARG A 778      74.380  44.980  34.840  1.00  0.00           H
ATOM   3094  CD  ARG A 778      74.720  46.450  33.220  1.00  0.00           C
ATOM   3095  HD1 ARG A 778      73.780  47.020  33.420  1.00  0.00           H
ATOM   3096  HD2 ARG A 778      74.590  45.770  32.360  1.00  0.00           H
ATOM   3097  NE  ARG A 778      75.920  47.340  32.950  1.00  0.00           N
ATOM   3098  HE  ARG A 778      76.590  47.030  32.290  1.00  0.00           H
ATOM   3099  CZ  ARG A 778      76.070  48.630  33.370  1.00  0.00           C
ATOM   3100  NH1 ARG A 778      75.230  49.180  34.170  1.00  0.00           N
ATOM   3101 HH11 ARG A 778      74.620  48.660  34.760  1.00  0.00           H
ATOM   3102 HH12 ARG A 778      75.480  50.040  34.610  1.00  0.00           H
ATOM   3103  NH2 ARG A 778      77.130  49.300  32.930  1.00  0.00           N
ATOM   3104 HH21 ARG A 778      77.830  48.900  32.350  1.00  0.00           H
ATOM   3105 HH22 ARG A 778      77.210  50.260  33.200  1.00  0.00           H
ATOM   3106  C   ARG A 778      77.810  43.080  35.650  1.00  0.00           C
ATOM   3107  O   ARG A 778      77.890  42.290  34.680  1.00  0.00           O
ATOM   3108  N   TYR A 779      78.720  43.030  36.610  1.00  0.00           N
ATOM   3109  HN  TYR A 779      78.540  43.610  37.390  1.00  0.00           H
ATOM   3110  CA  TYR A 779      79.950  42.210  36.570  1.00  0.00           C
ATOM   3111  HA  TYR A 779      80.290  42.300  35.550  1.00  0.00           H
ATOM   3112  CB  TYR A 779      80.960  42.970  37.450  1.00  0.00           C
ATOM   3113  HB1 TYR A 779      80.530  43.120  38.460  1.00  0.00           H
ATOM   3114  HB2 TYR A 779      81.190  43.970  37.020  1.00  0.00           H
ATOM   3115  CG  TYR A 779      82.290  42.200  37.710  1.00  0.00           C
ATOM   3116  CD1 TYR A 779      83.070  42.010  36.560  1.00  0.00           C
ATOM   3117  HD1 TYR A 779      82.700  42.310  35.590  1.00  0.00           H
ATOM   3118  CE1 TYR A 779      84.360  41.520  36.610  1.00  0.00           C
ATOM   3119  HE1 TYR A 779      85.000  41.380  35.740  1.00  0.00           H
ATOM   3120  CZ  TYR A 779      84.730  40.920  37.880  1.00  0.00           C
ATOM   3121  OH  TYR A 779      86.030  40.350  37.800  1.00  0.00           O
ATOM   3122  HH  TYR A 779      85.930  39.630  38.410  1.00  0.00           H
ATOM   3123  CD2 TYR A 779      82.660  41.710  38.950  1.00  0.00           C
ATOM   3124  HD2 TYR A 779      81.920  41.660  39.730  1.00  0.00           H
ATOM   3125  CE2 TYR A 779      83.850  41.000  39.030  1.00  0.00           C
ATOM   3126  HE2 TYR A 779      84.110  40.500  39.950  1.00  0.00           H
ATOM   3127  C   TYR A 779      79.710  40.710  36.970  1.00  0.00           C
ATOM   3128  O   TYR A 779      80.210  39.810  36.340  1.00  0.00           O
ATOM   3129  N   PHE A 780      78.920  40.460  38.050  1.00  0.00           N
ATOM   3130  HN  PHE A 780      78.470  41.180  38.580  1.00  0.00           H
ATOM   3131  CA  PHE A 780      78.950  39.120  38.600  1.00  0.00           C
ATOM   3132  HA  PHE A 780      79.940  38.770  38.330  1.00  0.00           H
ATOM   3133  CB  PHE A 780      78.850  39.160  40.150  1.00  0.00           C
ATOM   3134  HB1 PHE A 780      78.460  38.280  40.700  1.00  0.00           H
ATOM   3135  HB2 PHE A 780      78.090  39.920  40.440  1.00  0.00           H
ATOM   3136  CG  PHE A 780      80.100  39.620  40.860  1.00  0.00           C
ATOM   3137  CD1 PHE A 780      80.200  40.800  41.770  1.00  0.00           C
ATOM   3138  HD1 PHE A 780      79.360  41.460  41.910  1.00  0.00           H
ATOM   3139  CE1 PHE A 780      81.390  41.040  42.420  1.00  0.00           C
ATOM   3140  HE1 PHE A 780      81.490  41.950  43.010  1.00  0.00           H
ATOM   3141  CZ  PHE A 780      82.410  40.150  42.340  1.00  0.00           C
ATOM   3142  HZ  PHE A 780      83.330  40.220  42.910  1.00  0.00           H
ATOM   3143  CD2 PHE A 780      81.150  38.700  40.860  1.00  0.00           C
ATOM   3144  HD2 PHE A 780      81.010  37.790  40.280  1.00  0.00           H
ATOM   3145  CE2 PHE A 780      82.360  38.980  41.560  1.00  0.00           C
ATOM   3146  HE2 PHE A 780      83.200  38.300  41.470  1.00  0.00           H
ATOM   3147  C   PHE A 780      77.850  38.150  37.950  1.00  0.00           C
ATOM   3148  O   PHE A 780      76.970  38.670  37.260  1.00  0.00           O
ATOM   3149  N   PRO A 781      78.030  36.850  38.040  1.00  0.00           N
ATOM   3150  CD  PRO A 781      79.260  36.180  38.390  1.00  0.00           C
ATOM   3151  HD1 PRO A 781      79.340  36.250  39.490  1.00  0.00           H
ATOM   3152  HD2 PRO A 781      80.100  36.600  37.810  1.00  0.00           H
ATOM   3153  CA  PRO A 781      77.000  35.850  37.720  1.00  0.00           C
ATOM   3154  HA  PRO A 781      77.050  35.810  36.640  1.00  0.00           H
ATOM   3155  CB  PRO A 781      77.680  34.590  38.380  1.00  0.00           C
ATOM   3156  HB1 PRO A 781      77.160  33.700  37.980  1.00  0.00           H
ATOM   3157  HB2 PRO A 781      77.540  34.540  39.490  1.00  0.00           H
ATOM   3158  CG  PRO A 781      79.160  34.670  38.040  1.00  0.00           C
ATOM   3159  HG1 PRO A 781      79.830  34.110  38.710  1.00  0.00           H
ATOM   3160  HG2 PRO A 781      79.260  34.460  36.950  1.00  0.00           H
ATOM   3161  C   PRO A 781      75.570  36.170  38.100  1.00  0.00           C
ATOM   3162  O   PRO A 781      75.340  36.680  39.220  1.00  0.00           O
ATOM   3163  N   THR A 782      74.570  35.860  37.320  1.00  0.00           N
ATOM   3164  HN  THR A 782      74.820  35.580  36.390  1.00  0.00           H
ATOM   3165  CA  THR A 782      73.130  35.980  37.690  1.00  0.00           C
ATOM   3166  HA  THR A 782      72.910  37.040  37.760  1.00  0.00           H
ATOM   3167  CB  THR A 782      72.200  35.420  36.590  1.00  0.00           C
ATOM   3168  HB  THR A 782      71.910  34.360  36.760  1.00  0.00           H
ATOM   3169  OG1 THR A 782      72.750  35.450  35.300  1.00  0.00           O
ATOM   3170  HG1 THR A 782      73.360  34.720  35.160  1.00  0.00           H
ATOM   3171  CG2 THR A 782      70.870  36.180  36.530  1.00  0.00           C
ATOM   3172 HG21 THR A 782      70.220  36.080  37.420  1.00  0.00           H
ATOM   3173 HG22 THR A 782      70.390  35.680  35.650  1.00  0.00           H
ATOM   3174 HG23 THR A 782      70.870  37.280  36.330  1.00  0.00           H
ATOM   3175  C   THR A 782      72.660  35.340  38.990  1.00  0.00           C
ATOM   3176  O   THR A 782      71.940  36.000  39.770  1.00  0.00           O
ATOM   3177  N   LYS A 783      72.950  34.070  39.280  1.00  0.00           N
ATOM   3178  HN  LYS A 783      73.390  33.450  38.650  1.00  0.00           H
ATOM   3179  CA  LYS A 783      72.330  33.430  40.440  1.00  0.00           C
ATOM   3180  HA  LYS A 783      71.260  33.510  40.330  1.00  0.00           H
ATOM   3181  CB  LYS A 783      72.810  31.910  40.470  1.00  0.00           C
ATOM   3182  HB1 LYS A 783      72.650  31.510  41.500  1.00  0.00           H
ATOM   3183  HB2 LYS A 783      73.910  31.910  40.540  1.00  0.00           H
ATOM   3184  CG  LYS A 783      72.140  30.980  39.420  1.00  0.00           C
ATOM   3185  HG1 LYS A 783      72.160  31.320  38.360  1.00  0.00           H
ATOM   3186  HG2 LYS A 783      71.060  30.830  39.630  1.00  0.00           H
ATOM   3187  CD  LYS A 783      72.770  29.600  39.420  1.00  0.00           C
ATOM   3188  HD1 LYS A 783      72.960  29.480  40.510  1.00  0.00           H
ATOM   3189  HD2 LYS A 783      73.750  29.530  38.920  1.00  0.00           H
ATOM   3190  CE  LYS A 783      71.780  28.470  39.090  1.00  0.00           C
ATOM   3191  HE1 LYS A 783      70.990  28.510  39.870  1.00  0.00           H
ATOM   3192  HE2 LYS A 783      72.240  27.460  39.100  1.00  0.00           H
ATOM   3193  NZ  LYS A 783      71.260  28.790  37.760  1.00  0.00           N
ATOM   3194  HZ1 LYS A 783      70.800  27.950  37.380  1.00  0.00           H
ATOM   3195  HZ2 LYS A 783      72.170  28.960  37.280  1.00  0.00           H
ATOM   3196  HZ3 LYS A 783      70.660  29.640  37.720  1.00  0.00           H
ATOM   3197  C   LYS A 783      72.580  33.990  41.820  1.00  0.00           C
ATOM   3198  O   LYS A 783      71.670  34.150  42.700  1.00  0.00           O
ATOM   3199  N   VAL A 784      73.890  34.400  42.080  1.00  0.00           N
ATOM   3200  HN  VAL A 784      74.580  34.420  41.350  1.00  0.00           H
ATOM   3201  CA  VAL A 784      74.250  35.120  43.230  1.00  0.00           C
ATOM   3202  HA  VAL A 784      73.860  34.550  44.060  1.00  0.00           H
ATOM   3203  CB  VAL A 784      75.790  35.140  43.530  1.00  0.00           C
ATOM   3204  HB  VAL A 784      76.140  34.080  43.570  1.00  0.00           H
ATOM   3205  CG1 VAL A 784      76.630  35.860  42.460  1.00  0.00           C
ATOM   3206 HG11 VAL A 784      77.730  35.750  42.540  1.00  0.00           H
ATOM   3207 HG12 VAL A 784      76.320  36.910  42.270  1.00  0.00           H
ATOM   3208 HG13 VAL A 784      76.380  35.300  41.550  1.00  0.00           H
ATOM   3209  CG2 VAL A 784      76.020  35.840  44.930  1.00  0.00           C
ATOM   3210 HG21 VAL A 784      75.600  35.340  45.830  1.00  0.00           H
ATOM   3211 HG22 VAL A 784      75.670  36.890  44.880  1.00  0.00           H
ATOM   3212 HG23 VAL A 784      77.120  35.910  45.060  1.00  0.00           H
ATOM   3213  C   VAL A 784      73.620  36.480  43.340  1.00  0.00           C
ATOM   3214  O   VAL A 784      73.120  36.910  44.370  1.00  0.00           O
ATOM   3215  N   ARG A 785      73.540  37.250  42.220  1.00  0.00           N
ATOM   3216  HN  ARG A 785      73.870  36.930  41.350  1.00  0.00           H
ATOM   3217  CA  ARG A 785      72.800  38.550  42.050  1.00  0.00           C
ATOM   3218  HA  ARG A 785      73.210  39.320  42.690  1.00  0.00           H
ATOM   3219  CB  ARG A 785      73.100  39.120  40.620  1.00  0.00           C
ATOM   3220  HB1 ARG A 785      72.380  39.920  40.370  1.00  0.00           H
ATOM   3221  HB2 ARG A 785      72.970  38.330  39.850  1.00  0.00           H
ATOM   3222  CG  ARG A 785      74.440  39.810  40.660  1.00  0.00           C
ATOM   3223  HG1 ARG A 785      75.140  38.950  40.750  1.00  0.00           H
ATOM   3224  HG2 ARG A 785      74.620  40.370  41.610  1.00  0.00           H
ATOM   3225  CD  ARG A 785      74.890  40.820  39.530  1.00  0.00           C
ATOM   3226  HD1 ARG A 785      75.990  40.940  39.640  1.00  0.00           H
ATOM   3227  HD2 ARG A 785      74.340  41.790  39.540  1.00  0.00           H
ATOM   3228  NE  ARG A 785      74.750  40.120  38.250  1.00  0.00           N
ATOM   3229  HE  ARG A 785      75.540  39.780  37.730  1.00  0.00           H
ATOM   3230  CZ  ARG A 785      73.690  40.360  37.430  1.00  0.00           C
ATOM   3231  NH1 ARG A 785      72.570  40.930  37.680  1.00  0.00           N
ATOM   3232 HH11 ARG A 785      71.740  40.740  37.150  1.00  0.00           H
ATOM   3233 HH12 ARG A 785      72.440  41.510  38.480  1.00  0.00           H
ATOM   3234  NH2 ARG A 785      73.600  39.710  36.290  1.00  0.00           N
ATOM   3235 HH21 ARG A 785      72.890  39.870  35.610  1.00  0.00           H
ATOM   3236 HH22 ARG A 785      74.450  39.270  36.020  1.00  0.00           H
ATOM   3237  C   ARG A 785      71.290  38.420  42.420  1.00  0.00           C
ATOM   3238  O   ARG A 785      70.630  39.240  42.980  1.00  0.00           O
ATOM   3239  N   SER A 786      70.690  37.340  41.900  1.00  0.00           N
ATOM   3240  HN  SER A 786      71.210  36.640  41.430  1.00  0.00           H
ATOM   3241  CA  SER A 786      69.290  37.020  42.210  1.00  0.00           C
ATOM   3242  HA  SER A 786      68.590  37.810  41.950  1.00  0.00           H
ATOM   3243  CB  SER A 786      68.790  35.970  41.270  1.00  0.00           C
ATOM   3244  HB1 SER A 786      69.190  34.990  41.600  1.00  0.00           H
ATOM   3245  HB2 SER A 786      69.200  36.270  40.290  1.00  0.00           H
ATOM   3246  OG  SER A 786      67.380  36.080  41.100  1.00  0.00           O
ATOM   3247  HG1 SER A 786      67.190  36.540  40.290  1.00  0.00           H
ATOM   3248  C   SER A 786      68.910  36.540  43.590  1.00  0.00           C
ATOM   3249  O   SER A 786      67.990  36.950  44.230  1.00  0.00           O
ATOM   3250  N   THR A 787      69.670  35.470  44.140  1.00  0.00           N
ATOM   3251  HN  THR A 787      70.370  35.040  43.580  1.00  0.00           H
ATOM   3252  CA  THR A 787      69.460  34.810  45.490  1.00  0.00           C
ATOM   3253  HA  THR A 787      68.440  34.480  45.570  1.00  0.00           H
ATOM   3254  CB  THR A 787      70.380  33.580  45.570  1.00  0.00           C
ATOM   3255  HB  THR A 787      71.430  33.950  45.590  1.00  0.00           H
ATOM   3256  OG1 THR A 787      70.170  32.630  44.550  1.00  0.00           O
ATOM   3257  HG1 THR A 787      70.440  32.980  43.700  1.00  0.00           H
ATOM   3258  CG2 THR A 787      70.150  32.810  46.890  1.00  0.00           C
ATOM   3259 HG21 THR A 787      69.060  32.590  46.850  1.00  0.00           H
ATOM   3260 HG22 THR A 787      70.440  33.350  47.810  1.00  0.00           H
ATOM   3261 HG23 THR A 787      70.740  31.880  46.850  1.00  0.00           H
ATOM   3262  C   THR A 787      69.560  35.730  46.680  1.00  0.00           C
ATOM   3263  O   THR A 787      68.740  35.830  47.600  1.00  0.00           O
ATOM   3264  N   ILE A 788      70.620  36.550  46.690  1.00  0.00           N
ATOM   3265  HN  ILE A 788      71.360  36.460  46.030  1.00  0.00           H
ATOM   3266  CA  ILE A 788      70.980  37.590  47.590  1.00  0.00           C
ATOM   3267  HA  ILE A 788      70.960  37.210  48.600  1.00  0.00           H
ATOM   3268  CB  ILE A 788      72.430  38.020  47.410  1.00  0.00           C
ATOM   3269  HB  ILE A 788      72.570  38.490  46.420  1.00  0.00           H
ATOM   3270  CG2 ILE A 788      72.710  39.200  48.350  1.00  0.00           C
ATOM   3271 HG21 ILE A 788      73.800  39.360  48.480  1.00  0.00           H
ATOM   3272 HG22 ILE A 788      72.310  38.980  49.380  1.00  0.00           H
ATOM   3273 HG23 ILE A 788      72.220  40.140  48.030  1.00  0.00           H
ATOM   3274  CG1 ILE A 788      73.490  36.930  47.660  1.00  0.00           C
ATOM   3275 HG11 ILE A 788      74.500  37.400  47.590  1.00  0.00           H
ATOM   3276 HG12 ILE A 788      73.480  36.230  46.790  1.00  0.00           H
ATOM   3277  CD  ILE A 788      73.240  36.250  49.030  1.00  0.00           C
ATOM   3278  HD1 ILE A 788      74.050  35.570  49.320  1.00  0.00           H
ATOM   3279  HD2 ILE A 788      72.340  35.610  48.940  1.00  0.00           H
ATOM   3280  HD3 ILE A 788      73.030  36.950  49.880  1.00  0.00           H
ATOM   3281  C   ILE A 788      69.920  38.750  47.500  1.00  0.00           C
ATOM   3282  O   ILE A 788      69.570  39.270  48.610  1.00  0.00           O
ATOM   3283  N   SER A 789      69.360  39.170  46.340  1.00  0.00           N
ATOM   3284  HN  SER A 789      69.710  38.760  45.500  1.00  0.00           H
ATOM   3285  CA  SER A 789      68.250  40.110  46.350  1.00  0.00           C
ATOM   3286  HA  SER A 789      68.520  41.110  46.660  1.00  0.00           H
ATOM   3287  CB  SER A 789      67.780  40.360  44.890  1.00  0.00           C
ATOM   3288  HB1 SER A 789      67.350  39.460  44.390  1.00  0.00           H
ATOM   3289  HB2 SER A 789      68.620  40.730  44.250  1.00  0.00           H
ATOM   3290  OG  SER A 789      66.790  41.430  44.800  1.00  0.00           O
ATOM   3291  HG1 SER A 789      65.940  41.140  45.130  1.00  0.00           H
ATOM   3292  C   SER A 789      67.050  39.720  47.110  1.00  0.00           C
ATOM   3293  O   SER A 789      66.620  40.300  48.100  1.00  0.00           O
ATOM   3294  N   ASP A 790      66.530  38.450  46.870  1.00  0.00           N
ATOM   3295  HN  ASP A 790      66.920  37.840  46.200  1.00  0.00           H
ATOM   3296  CA  ASP A 790      65.380  37.820  47.590  1.00  0.00           C
ATOM   3297  HA  ASP A 790      64.460  38.370  47.410  1.00  0.00           H
ATOM   3298  CB  ASP A 790      65.260  36.390  47.060  1.00  0.00           C
ATOM   3299  HB1 ASP A 790      64.390  35.930  47.580  1.00  0.00           H
ATOM   3300  HB2 ASP A 790      66.190  35.800  47.120  1.00  0.00           H
ATOM   3301  CG  ASP A 790      64.790  36.290  45.590  1.00  0.00           C
ATOM   3302  OD1 ASP A 790      64.420  37.380  44.920  1.00  0.00           O
ATOM   3303  OD2 ASP A 790      64.810  35.140  45.080  1.00  0.00           O
ATOM   3304  C   ASP A 790      65.590  37.710  49.110  1.00  0.00           C
ATOM   3305  O   ASP A 790      64.750  38.030  49.950  1.00  0.00           O
ATOM   3306  N   PHE A 791      66.760  37.200  49.600  1.00  0.00           N
ATOM   3307  HN  PHE A 791      67.530  36.960  49.010  1.00  0.00           H
ATOM   3308  CA  PHE A 791      66.950  36.920  51.000  1.00  0.00           C
ATOM   3309  HA  PHE A 791      66.000  36.770  51.500  1.00  0.00           H
ATOM   3310  CB  PHE A 791      67.740  35.560  51.180  1.00  0.00           C
ATOM   3311  HB1 PHE A 791      67.780  35.340  52.260  1.00  0.00           H
ATOM   3312  HB2 PHE A 791      68.750  35.630  50.720  1.00  0.00           H
ATOM   3313  CG  PHE A 791      67.060  34.420  50.510  1.00  0.00           C
ATOM   3314  CD1 PHE A 791      65.620  34.210  50.500  1.00  0.00           C
ATOM   3315  HD1 PHE A 791      65.020  35.020  50.880  1.00  0.00           H
ATOM   3316  CE1 PHE A 791      65.030  33.130  49.870  1.00  0.00           C
ATOM   3317  HE1 PHE A 791      63.950  33.080  49.890  1.00  0.00           H
ATOM   3318  CZ  PHE A 791      65.830  32.130  49.470  1.00  0.00           C
ATOM   3319  HZ  PHE A 791      65.450  31.190  49.110  1.00  0.00           H
ATOM   3320  CD2 PHE A 791      67.890  33.380  50.010  1.00  0.00           C
ATOM   3321  HD2 PHE A 791      68.960  33.470  49.910  1.00  0.00           H
ATOM   3322  CE2 PHE A 791      67.220  32.230  49.590  1.00  0.00           C
ATOM   3323  HE2 PHE A 791      67.820  31.440  49.170  1.00  0.00           H
ATOM   3324  C   PHE A 791      67.570  38.050  51.710  1.00  0.00           C
ATOM   3325  O   PHE A 791      67.800  37.880  52.860  1.00  0.00           O
ATOM   3326  N   ALA A 792      67.910  39.160  51.070  1.00  0.00           N
ATOM   3327  HN  ALA A 792      67.740  39.350  50.110  1.00  0.00           H
ATOM   3328  CA  ALA A 792      68.600  40.230  51.820  1.00  0.00           C
ATOM   3329  HA  ALA A 792      69.600  39.980  52.150  1.00  0.00           H
ATOM   3330  CB  ALA A 792      68.820  41.370  50.850  1.00  0.00           C
ATOM   3331  HB1 ALA A 792      67.860  41.850  50.570  1.00  0.00           H
ATOM   3332  HB2 ALA A 792      69.410  41.070  49.960  1.00  0.00           H
ATOM   3333  HB3 ALA A 792      69.370  42.160  51.380  1.00  0.00           H
ATOM   3334  C   ALA A 792      68.000  40.660  53.110  1.00  0.00           C
ATOM   3335  O   ALA A 792      68.660  40.920  54.120  1.00  0.00           O
ATOM   3336  N   VAL A 793      66.710  40.790  53.160  1.00  0.00           N
ATOM   3337  HN  VAL A 793      66.220  40.780  52.300  1.00  0.00           H
ATOM   3338  CA  VAL A 793      65.970  41.130  54.400  1.00  0.00           C
ATOM   3339  HA  VAL A 793      66.400  41.980  54.910  1.00  0.00           H
ATOM   3340  CB  VAL A 793      64.530  41.490  54.090  1.00  0.00           C
ATOM   3341  HB  VAL A 793      64.060  40.750  53.410  1.00  0.00           H
ATOM   3342  CG1 VAL A 793      63.690  41.540  55.370  1.00  0.00           C
ATOM   3343 HG11 VAL A 793      62.690  41.930  55.070  1.00  0.00           H
ATOM   3344 HG12 VAL A 793      64.100  42.190  56.170  1.00  0.00           H
ATOM   3345 HG13 VAL A 793      63.560  40.550  55.850  1.00  0.00           H
ATOM   3346  CG2 VAL A 793      64.500  42.930  53.380  1.00  0.00           C
ATOM   3347 HG21 VAL A 793      65.360  43.610  53.520  1.00  0.00           H
ATOM   3348 HG22 VAL A 793      63.590  43.390  53.850  1.00  0.00           H
ATOM   3349 HG23 VAL A 793      64.220  42.780  52.320  1.00  0.00           H
ATOM   3350  C   VAL A 793      66.100  40.050  55.420  1.00  0.00           C
ATOM   3351  O   VAL A 793      66.590  40.310  56.510  1.00  0.00           O
ATOM   3352  N   PHE A 794      65.730  38.780  55.050  1.00  0.00           N
ATOM   3353  HN  PHE A 794      65.420  38.560  54.120  1.00  0.00           H
ATOM   3354  CA  PHE A 794      65.750  37.630  55.960  1.00  0.00           C
ATOM   3355  HA  PHE A 794      65.210  37.780  56.880  1.00  0.00           H
ATOM   3356  CB  PHE A 794      65.320  36.400  55.070  1.00  0.00           C
ATOM   3357  HB1 PHE A 794      65.840  36.510  54.100  1.00  0.00           H
ATOM   3358  HB2 PHE A 794      64.210  36.420  54.950  1.00  0.00           H
ATOM   3359  CG  PHE A 794      65.780  35.080  55.640  1.00  0.00           C
ATOM   3360  CD1 PHE A 794      67.060  34.600  55.210  1.00  0.00           C
ATOM   3361  HD1 PHE A 794      67.590  35.150  54.440  1.00  0.00           H
ATOM   3362  CE1 PHE A 794      67.620  33.410  55.660  1.00  0.00           C
ATOM   3363  HE1 PHE A 794      68.560  33.060  55.260  1.00  0.00           H
ATOM   3364  CZ  PHE A 794      66.960  32.700  56.730  1.00  0.00           C
ATOM   3365  HZ  PHE A 794      67.470  31.920  57.270  1.00  0.00           H
ATOM   3366  CD2 PHE A 794      65.160  34.370  56.700  1.00  0.00           C
ATOM   3367  HD2 PHE A 794      64.240  34.790  57.060  1.00  0.00           H
ATOM   3368  CE2 PHE A 794      65.730  33.220  57.190  1.00  0.00           C
ATOM   3369  HE2 PHE A 794      65.320  32.850  58.120  1.00  0.00           H
ATOM   3370  C   PHE A 794      67.220  37.460  56.500  1.00  0.00           C
ATOM   3371  O   PHE A 794      67.480  37.340  57.700  1.00  0.00           O
ATOM   3372  N   LEU A 795      68.230  37.640  55.660  1.00  0.00           N
ATOM   3373  HN  LEU A 795      68.110  37.860  54.690  1.00  0.00           H
ATOM   3374  CA  LEU A 795      69.600  37.610  56.020  1.00  0.00           C
ATOM   3375  HA  LEU A 795      69.760  36.700  56.590  1.00  0.00           H
ATOM   3376  CB  LEU A 795      70.650  37.550  54.800  1.00  0.00           C
ATOM   3377  HB1 LEU A 795      71.700  37.600  55.170  1.00  0.00           H
ATOM   3378  HB2 LEU A 795      70.600  38.500  54.240  1.00  0.00           H
ATOM   3379  CG  LEU A 795      70.500  36.220  53.900  1.00  0.00           C
ATOM   3380  HG  LEU A 795      69.400  36.050  53.790  1.00  0.00           H
ATOM   3381  CD1 LEU A 795      71.150  36.420  52.500  1.00  0.00           C
ATOM   3382 HD11 LEU A 795      70.560  37.080  51.840  1.00  0.00           H
ATOM   3383 HD12 LEU A 795      71.210  35.370  52.140  1.00  0.00           H
ATOM   3384 HD13 LEU A 795      72.230  36.660  52.480  1.00  0.00           H
ATOM   3385  CD2 LEU A 795      71.090  34.990  54.620  1.00  0.00           C
ATOM   3386 HD21 LEU A 795      72.200  35.130  54.580  1.00  0.00           H
ATOM   3387 HD22 LEU A 795      70.790  34.030  54.160  1.00  0.00           H
ATOM   3388 HD23 LEU A 795      70.820  34.950  55.690  1.00  0.00           H
ATOM   3389  C   LEU A 795      69.970  38.730  57.000  1.00  0.00           C
ATOM   3390  O   LEU A 795      70.520  38.480  58.030  1.00  0.00           O
ATOM   3391  N   THR A 796      69.510  39.940  56.750  1.00  0.00           N
ATOM   3392  HN  THR A 796      68.890  40.100  55.990  1.00  0.00           H
ATOM   3393  CA  THR A 796      69.680  41.100  57.640  1.00  0.00           C
ATOM   3394  HA  THR A 796      70.750  41.200  57.710  1.00  0.00           H
ATOM   3395  CB  THR A 796      69.220  42.400  56.950  1.00  0.00           C
ATOM   3396  HB  THR A 796      68.200  42.300  56.510  1.00  0.00           H
ATOM   3397  OG1 THR A 796      70.090  42.620  55.820  1.00  0.00           O
ATOM   3398  HG1 THR A 796      69.910  41.970  55.140  1.00  0.00           H
ATOM   3399  CG2 THR A 796      69.220  43.660  57.790  1.00  0.00           C
ATOM   3400 HG21 THR A 796      70.190  43.820  58.310  1.00  0.00           H
ATOM   3401 HG22 THR A 796      68.440  43.500  58.570  1.00  0.00           H
ATOM   3402 HG23 THR A 796      69.020  44.600  57.230  1.00  0.00           H
ATOM   3403  C   THR A 796      69.140  41.020  58.950  1.00  0.00           C
ATOM   3404  O   THR A 796      69.870  41.380  59.840  1.00  0.00           O
ATOM   3405  N   ILE A 797      67.900  40.510  59.180  1.00  0.00           N
ATOM   3406  HN  ILE A 797      67.340  40.260  58.400  1.00  0.00           H
ATOM   3407  CA  ILE A 797      67.210  40.340  60.520  1.00  0.00           C
ATOM   3408  HA  ILE A 797      67.280  41.250  61.100  1.00  0.00           H
ATOM   3409  CB  ILE A 797      65.740  40.070  60.330  1.00  0.00           C
ATOM   3410  HB  ILE A 797      65.650  39.120  59.760  1.00  0.00           H
ATOM   3411  CG2 ILE A 797      65.080  39.800  61.650  1.00  0.00           C
ATOM   3412 HG21 ILE A 797      65.560  39.100  62.370  1.00  0.00           H
ATOM   3413 HG22 ILE A 797      64.020  39.550  61.510  1.00  0.00           H
ATOM   3414 HG23 ILE A 797      65.220  40.670  62.320  1.00  0.00           H
ATOM   3415  CG1 ILE A 797      65.130  41.270  59.480  1.00  0.00           C
ATOM   3416 HG11 ILE A 797      65.730  41.220  58.550  1.00  0.00           H
ATOM   3417 HG12 ILE A 797      65.320  42.240  59.990  1.00  0.00           H
ATOM   3418  CD  ILE A 797      63.670  41.040  59.170  1.00  0.00           C
ATOM   3419  HD1 ILE A 797      63.340  41.630  58.300  1.00  0.00           H
ATOM   3420  HD2 ILE A 797      63.060  41.490  59.970  1.00  0.00           H
ATOM   3421  HD3 ILE A 797      63.390  39.960  59.090  1.00  0.00           H
ATOM   3422  C   ILE A 797      67.920  39.200  61.310  1.00  0.00           C
ATOM   3423  O   ILE A 797      68.300  39.330  62.470  1.00  0.00           O
ATOM   3424  N   VAL A 798      68.140  38.030  60.690  1.00  0.00           N
ATOM   3425  HN  VAL A 798      67.790  37.890  59.760  1.00  0.00           H
ATOM   3426  CA  VAL A 798      68.980  37.040  61.330  1.00  0.00           C
ATOM   3427  HA  VAL A 798      68.490  36.840  62.270  1.00  0.00           H
ATOM   3428  CB  VAL A 798      68.970  35.820  60.460  1.00  0.00           C
ATOM   3429  HB  VAL A 798      69.430  36.140  59.510  1.00  0.00           H
ATOM   3430  CG1 VAL A 798      69.920  34.750  61.100  1.00  0.00           C
ATOM   3431 HG11 VAL A 798      70.980  35.100  61.160  1.00  0.00           H
ATOM   3432 HG12 VAL A 798      69.950  33.980  60.300  1.00  0.00           H
ATOM   3433 HG13 VAL A 798      69.510  34.400  62.060  1.00  0.00           H
ATOM   3434  CG2 VAL A 798      67.520  35.240  60.340  1.00  0.00           C
ATOM   3435 HG21 VAL A 798      67.510  34.290  59.760  1.00  0.00           H
ATOM   3436 HG22 VAL A 798      66.830  35.940  59.830  1.00  0.00           H
ATOM   3437 HG23 VAL A 798      67.040  35.000  61.320  1.00  0.00           H
ATOM   3438  C   VAL A 798      70.410  37.400  61.710  1.00  0.00           C
ATOM   3439  O   VAL A 798      70.850  37.140  62.840  1.00  0.00           O
ATOM   3440  N   ILE A 799      71.220  38.060  60.810  1.00  0.00           N
ATOM   3441  HN  ILE A 799      70.940  38.260  59.880  1.00  0.00           H
ATOM   3442  CA  ILE A 799      72.550  38.600  61.140  1.00  0.00           C
ATOM   3443  HA  ILE A 799      73.130  37.810  61.590  1.00  0.00           H
ATOM   3444  CB  ILE A 799      73.340  39.220  59.980  1.00  0.00           C
ATOM   3445  HB  ILE A 799      72.610  39.910  59.520  1.00  0.00           H
ATOM   3446  CG2 ILE A 799      74.680  39.980  60.280  1.00  0.00           C
ATOM   3447 HG21 ILE A 799      74.430  40.980  60.700  1.00  0.00           H
ATOM   3448 HG22 ILE A 799      75.190  40.250  59.330  1.00  0.00           H
ATOM   3449 HG23 ILE A 799      75.270  39.390  61.030  1.00  0.00           H
ATOM   3450  CG1 ILE A 799      73.630  38.100  58.950  1.00  0.00           C
ATOM   3451 HG11 ILE A 799      72.790  37.360  58.940  1.00  0.00           H
ATOM   3452 HG12 ILE A 799      74.560  37.670  59.380  1.00  0.00           H
ATOM   3453  CD  ILE A 799      73.780  38.530  57.440  1.00  0.00           C
ATOM   3454  HD1 ILE A 799      72.910  39.050  56.960  1.00  0.00           H
ATOM   3455  HD2 ILE A 799      73.920  37.650  56.790  1.00  0.00           H
ATOM   3456  HD3 ILE A 799      74.620  39.230  57.620  1.00  0.00           H
ATOM   3457  C   ILE A 799      72.570  39.580  62.320  1.00  0.00           C
ATOM   3458  O   ILE A 799      73.310  39.490  63.310  1.00  0.00           O
ATOM   3459  N   MET A 800      71.730  40.610  62.240  1.00  0.00           N
ATOM   3460  HN  MET A 800      71.100  40.780  61.490  1.00  0.00           H
ATOM   3461  CA  MET A 800      71.740  41.700  63.180  1.00  0.00           C
ATOM   3462  HA  MET A 800      72.810  41.820  63.340  1.00  0.00           H
ATOM   3463  CB  MET A 800      71.240  43.040  62.600  1.00  0.00           C
ATOM   3464  HB1 MET A 800      70.990  43.760  63.400  1.00  0.00           H
ATOM   3465  HB2 MET A 800      70.300  42.820  62.040  1.00  0.00           H
ATOM   3466  CG  MET A 800      72.280  43.700  61.630  1.00  0.00           C
ATOM   3467  HG1 MET A 800      71.860  44.580  61.120  1.00  0.00           H
ATOM   3468  HG2 MET A 800      72.600  42.920  60.900  1.00  0.00           H
ATOM   3469  SD  MET A 800      73.680  44.440  62.670  1.00  0.00           S
ATOM   3470  CE  MET A 800      74.970  44.080  61.490  1.00  0.00           C
ATOM   3471  HE1 MET A 800      75.330  43.060  61.750  1.00  0.00           H
ATOM   3472  HE2 MET A 800      75.850  44.730  61.690  1.00  0.00           H
ATOM   3473  HE3 MET A 800      74.690  44.180  60.420  1.00  0.00           H
ATOM   3474  C   MET A 800      71.260  41.290  64.580  1.00  0.00           C
ATOM   3475  O   MET A 800      71.860  41.730  65.540  1.00  0.00           O
ATOM   3476  N   VAL A 801      70.240  40.400  64.710  1.00  0.00           N
ATOM   3477  HN  VAL A 801      69.570  40.300  63.980  1.00  0.00           H
ATOM   3478  CA  VAL A 801      69.740  39.810  65.990  1.00  0.00           C
ATOM   3479  HA  VAL A 801      69.640  40.600  66.730  1.00  0.00           H
ATOM   3480  CB  VAL A 801      68.430  39.160  65.650  1.00  0.00           C
ATOM   3481  HB  VAL A 801      68.600  38.350  64.920  1.00  0.00           H
ATOM   3482  CG1 VAL A 801      67.880  38.330  66.930  1.00  0.00           C
ATOM   3483 HG11 VAL A 801      68.470  37.430  67.140  1.00  0.00           H
ATOM   3484 HG12 VAL A 801      66.870  37.890  66.760  1.00  0.00           H
ATOM   3485 HG13 VAL A 801      67.880  38.970  67.830  1.00  0.00           H
ATOM   3486  CG2 VAL A 801      67.300  40.130  65.170  1.00  0.00           C
ATOM   3487 HG21 VAL A 801      66.460  39.660  64.620  1.00  0.00           H
ATOM   3488 HG22 VAL A 801      67.660  40.930  64.490  1.00  0.00           H
ATOM   3489 HG23 VAL A 801      66.920  40.610  66.100  1.00  0.00           H
ATOM   3490  C   VAL A 801      70.740  38.820  66.570  1.00  0.00           C
ATOM   3491  O   VAL A 801      71.150  38.830  67.720  1.00  0.00           O
ATOM   3492  N   THR A 802      71.390  37.870  65.780  1.00  0.00           N
ATOM   3493  HN  THR A 802      71.310  37.810  64.790  1.00  0.00           H
ATOM   3494  CA  THR A 802      72.500  37.010  66.270  1.00  0.00           C
ATOM   3495  HA  THR A 802      72.080  36.400  67.050  1.00  0.00           H
ATOM   3496  CB  THR A 802      73.070  36.250  65.000  1.00  0.00           C
ATOM   3497  HB  THR A 802      73.420  37.050  64.320  1.00  0.00           H
ATOM   3498  OG1 THR A 802      72.040  35.360  64.550  1.00  0.00           O
ATOM   3499  HG1 THR A 802      71.620  36.020  63.970  1.00  0.00           H
ATOM   3500  CG2 THR A 802      74.130  35.220  65.490  1.00  0.00           C
ATOM   3501 HG21 THR A 802      74.080  34.430  64.710  1.00  0.00           H
ATOM   3502 HG22 THR A 802      73.850  34.690  66.430  1.00  0.00           H
ATOM   3503 HG23 THR A 802      75.220  35.380  65.640  1.00  0.00           H
ATOM   3504  C   THR A 802      73.740  37.690  66.800  1.00  0.00           C
ATOM   3505  O   THR A 802      74.280  37.290  67.870  1.00  0.00           O
ATOM   3506  N   ILE A 803      74.160  38.720  66.040  1.00  0.00           N
ATOM   3507  HN  ILE A 803      73.870  38.950  65.120  1.00  0.00           H
ATOM   3508  CA  ILE A 803      75.270  39.500  66.480  1.00  0.00           C
ATOM   3509  HA  ILE A 803      76.160  38.960  66.730  1.00  0.00           H
ATOM   3510  CB  ILE A 803      75.690  40.500  65.400  1.00  0.00           C
ATOM   3511  HB  ILE A 803      74.770  40.960  64.960  1.00  0.00           H
ATOM   3512  CG2 ILE A 803      76.560  41.700  65.890  1.00  0.00           C
ATOM   3513 HG21 ILE A 803      76.870  42.460  65.130  1.00  0.00           H
ATOM   3514 HG22 ILE A 803      77.500  41.370  66.390  1.00  0.00           H
ATOM   3515 HG23 ILE A 803      75.990  42.360  66.580  1.00  0.00           H
ATOM   3516  CG1 ILE A 803      76.400  39.760  64.210  1.00  0.00           C
ATOM   3517 HG11 ILE A 803      76.570  40.500  63.400  1.00  0.00           H
ATOM   3518 HG12 ILE A 803      75.710  38.990  63.810  1.00  0.00           H
ATOM   3519  CD  ILE A 803      77.700  38.970  64.510  1.00  0.00           C
ATOM   3520  HD1 ILE A 803      78.160  38.500  63.610  1.00  0.00           H
ATOM   3521  HD2 ILE A 803      77.580  38.260  65.340  1.00  0.00           H
ATOM   3522  HD3 ILE A 803      78.550  39.660  64.730  1.00  0.00           H
ATOM   3523  C   ILE A 803      74.990  40.160  67.860  1.00  0.00           C
ATOM   3524  O   ILE A 803      75.840  40.170  68.740  1.00  0.00           O
ATOM   3525  N   ASP A 804      73.790  40.880  68.060  1.00  0.00           N
ATOM   3526  HN  ASP A 804      73.270  41.090  67.240  1.00  0.00           H
ATOM   3527  CA  ASP A 804      73.370  41.430  69.350  1.00  0.00           C
ATOM   3528  HA  ASP A 804      74.070  42.190  69.660  1.00  0.00           H
ATOM   3529  CB  ASP A 804      72.120  42.370  69.050  1.00  0.00           C
ATOM   3530  HB1 ASP A 804      71.610  41.960  68.150  1.00  0.00           H
ATOM   3531  HB2 ASP A 804      72.380  43.360  68.650  1.00  0.00           H
ATOM   3532  CG  ASP A 804      71.090  42.640  70.210  1.00  0.00           C
ATOM   3533  OD1 ASP A 804      71.020  43.840  70.630  1.00  0.00           O
ATOM   3534  OD2 ASP A 804      70.390  41.750  70.720  1.00  0.00           O
ATOM   3535  C   ASP A 804      73.210  40.450  70.470  1.00  0.00           C
ATOM   3536  O   ASP A 804      73.680  40.830  71.600  1.00  0.00           O
ATOM   3537  N   TYR A 805      72.630  39.280  70.260  1.00  0.00           N
ATOM   3538  HN  TYR A 805      72.180  39.180  69.370  1.00  0.00           H
ATOM   3539  CA  TYR A 805      72.670  38.220  71.250  1.00  0.00           C
ATOM   3540  HA  TYR A 805      72.270  38.650  72.160  1.00  0.00           H
ATOM   3541  CB  TYR A 805      71.770  37.030  70.700  1.00  0.00           C
ATOM   3542  HB1 TYR A 805      72.130  36.740  69.700  1.00  0.00           H
ATOM   3543  HB2 TYR A 805      70.680  37.270  70.680  1.00  0.00           H
ATOM   3544  CG  TYR A 805      71.990  35.800  71.540  1.00  0.00           C
ATOM   3545  CD1 TYR A 805      71.420  35.710  72.810  1.00  0.00           C
ATOM   3546  HD1 TYR A 805      70.760  36.510  73.100  1.00  0.00           H
ATOM   3547  CE1 TYR A 805      71.480  34.560  73.590  1.00  0.00           C
ATOM   3548  HE1 TYR A 805      70.900  34.480  74.500  1.00  0.00           H
ATOM   3549  CZ  TYR A 805      72.350  33.540  73.220  1.00  0.00           C
ATOM   3550  OH  TYR A 805      72.450  32.350  74.020  1.00  0.00           O
ATOM   3551  HH  TYR A 805      72.850  31.640  73.530  1.00  0.00           H
ATOM   3552  CD2 TYR A 805      72.950  34.800  71.180  1.00  0.00           C
ATOM   3553  HD2 TYR A 805      73.500  34.900  70.260  1.00  0.00           H
ATOM   3554  CE2 TYR A 805      73.040  33.630  71.990  1.00  0.00           C
ATOM   3555  HE2 TYR A 805      73.630  32.810  71.610  1.00  0.00           H
ATOM   3556  C   TYR A 805      74.100  37.730  71.610  1.00  0.00           C
ATOM   3557  O   TYR A 805      74.380  37.510  72.840  1.00  0.00           O
ATOM   3558  N   LEU A 806      74.970  37.570  70.600  1.00  0.00           N
ATOM   3559  HN  LEU A 806      74.660  37.450  69.660  1.00  0.00           H
ATOM   3560  CA  LEU A 806      76.390  37.220  70.860  1.00  0.00           C
ATOM   3561  HA  LEU A 806      76.440  36.310  71.450  1.00  0.00           H
ATOM   3562  CB  LEU A 806      77.210  36.950  69.530  1.00  0.00           C
ATOM   3563  HB1 LEU A 806      76.980  37.830  68.910  1.00  0.00           H
ATOM   3564  HB2 LEU A 806      76.670  36.100  69.050  1.00  0.00           H
ATOM   3565  CG  LEU A 806      78.650  36.510  69.590  1.00  0.00           C
ATOM   3566  HG  LEU A 806      79.210  37.320  70.100  1.00  0.00           H
ATOM   3567  CD1 LEU A 806      78.940  35.200  70.270  1.00  0.00           C
ATOM   3568 HD11 LEU A 806      78.540  35.140  71.310  1.00  0.00           H
ATOM   3569 HD12 LEU A 806      80.030  35.050  70.150  1.00  0.00           H
ATOM   3570 HD13 LEU A 806      78.410  34.360  69.760  1.00  0.00           H
ATOM   3571  CD2 LEU A 806      79.210  36.630  68.130  1.00  0.00           C
ATOM   3572 HD21 LEU A 806      80.310  36.570  68.220  1.00  0.00           H
ATOM   3573 HD22 LEU A 806      78.990  37.670  67.790  1.00  0.00           H
ATOM   3574 HD23 LEU A 806      78.760  35.880  67.440  1.00  0.00           H
ATOM   3575  C   LEU A 806      77.220  38.170  71.620  1.00  0.00           C
ATOM   3576  O   LEU A 806      78.020  37.780  72.410  1.00  0.00           O
ATOM   3577  N   VAL A 807      76.990  39.490  71.450  1.00  0.00           N
ATOM   3578  HN  VAL A 807      76.300  39.740  70.780  1.00  0.00           H
ATOM   3579  CA  VAL A 807      77.830  40.550  72.090  1.00  0.00           C
ATOM   3580  HA  VAL A 807      78.780  40.140  72.410  1.00  0.00           H
ATOM   3581  CB  VAL A 807      78.000  41.730  71.170  1.00  0.00           C
ATOM   3582  HB  VAL A 807      78.360  41.310  70.210  1.00  0.00           H
ATOM   3583  CG1 VAL A 807      76.710  42.470  71.020  1.00  0.00           C
ATOM   3584 HG11 VAL A 807      76.340  42.740  72.040  1.00  0.00           H
ATOM   3585 HG12 VAL A 807      75.930  41.800  70.600  1.00  0.00           H
ATOM   3586 HG13 VAL A 807      76.860  43.330  70.340  1.00  0.00           H
ATOM   3587  CG2 VAL A 807      79.170  42.570  71.690  1.00  0.00           C
ATOM   3588 HG21 VAL A 807      79.480  43.240  70.870  1.00  0.00           H
ATOM   3589 HG22 VAL A 807      80.060  41.930  71.900  1.00  0.00           H
ATOM   3590 HG23 VAL A 807      78.900  43.210  72.550  1.00  0.00           H
ATOM   3591  C   VAL A 807      77.270  41.020  73.410  1.00  0.00           C
ATOM   3592  O   VAL A 807      77.910  41.760  74.110  1.00  0.00           O
ATOM   3593  N   GLY A 808      76.050  40.630  73.840  1.00  0.00           N
ATOM   3594  HN  GLY A 808      75.620  40.060  73.140  1.00  0.00           H
ATOM   3595  CA  GLY A 808      75.440  40.870  75.120  1.00  0.00           C
ATOM   3596  HA1 GLY A 808      75.970  40.350  75.900  1.00  0.00           H
ATOM   3597  HA2 GLY A 808      74.460  40.410  75.070  1.00  0.00           H
ATOM   3598  C   GLY A 808      75.250  42.370  75.480  1.00  0.00           C
ATOM   3599  O   GLY A 808      75.140  42.860  76.670  1.00  0.00           O
ATOM   3600  N   VAL A 809      75.030  43.190  74.470  1.00  0.00           N
ATOM   3601  HN  VAL A 809      74.870  42.830  73.560  1.00  0.00           H
ATOM   3602  CA  VAL A 809      74.830  44.640  74.650  1.00  0.00           C
ATOM   3603  HA  VAL A 809      75.090  44.910  75.670  1.00  0.00           H
ATOM   3604  CB  VAL A 809      75.560  45.620  73.720  1.00  0.00           C
ATOM   3605  HB  VAL A 809      75.180  45.510  72.680  1.00  0.00           H
ATOM   3606  CG1 VAL A 809      75.200  47.030  74.120  1.00  0.00           C
ATOM   3607 HG11 VAL A 809      75.440  47.180  75.200  1.00  0.00           H
ATOM   3608 HG12 VAL A 809      74.150  47.200  73.800  1.00  0.00           H
ATOM   3609 HG13 VAL A 809      75.800  47.750  73.510  1.00  0.00           H
ATOM   3610  CG2 VAL A 809      77.040  45.340  73.870  1.00  0.00           C
ATOM   3611 HG21 VAL A 809      77.370  44.330  73.560  1.00  0.00           H
ATOM   3612 HG22 VAL A 809      77.400  45.580  74.880  1.00  0.00           H
ATOM   3613 HG23 VAL A 809      77.560  46.120  73.290  1.00  0.00           H
ATOM   3614  C   VAL A 809      73.390  44.910  74.510  1.00  0.00           C
ATOM   3615  O   VAL A 809      72.840  44.750  73.410  1.00  0.00           O
ATOM   3616  N   PRO A 810      72.510  45.350  75.530  1.00  0.00           N
ATOM   3617  CD  PRO A 810      73.000  45.650  76.890  1.00  0.00           C
ATOM   3618  HD1 PRO A 810      73.730  46.490  76.800  1.00  0.00           H
ATOM   3619  HD2 PRO A 810      73.510  44.770  77.350  1.00  0.00           H
ATOM   3620  CA  PRO A 810      71.050  45.080  75.530  1.00  0.00           C
ATOM   3621  HA  PRO A 810      70.930  44.070  75.190  1.00  0.00           H
ATOM   3622  CB  PRO A 810      70.660  45.110  77.000  1.00  0.00           C
ATOM   3623  HB1 PRO A 810      70.840  44.100  77.400  1.00  0.00           H
ATOM   3624  HB2 PRO A 810      69.590  45.290  77.210  1.00  0.00           H
ATOM   3625  CG  PRO A 810      71.710  45.900  77.680  1.00  0.00           C
ATOM   3626  HG1 PRO A 810      71.360  46.960  77.670  1.00  0.00           H
ATOM   3627  HG2 PRO A 810      71.880  45.620  78.750  1.00  0.00           H
ATOM   3628  C   PRO A 810      70.230  46.160  74.810  1.00  0.00           C
ATOM   3629  O   PRO A 810      69.740  47.030  75.490  1.00  0.00           O
ATOM   3630  N   SER A 811      70.070  46.130  73.480  1.00  0.00           N
ATOM   3631  HN  SER A 811      70.620  45.560  72.870  1.00  0.00           H
ATOM   3632  CA  SER A 811      69.090  46.990  72.810  1.00  0.00           C
ATOM   3633  HA  SER A 811      69.200  47.970  73.270  1.00  0.00           H
ATOM   3634  CB  SER A 811      69.350  47.130  71.290  1.00  0.00           C
ATOM   3635  HB1 SER A 811      70.380  47.530  71.140  1.00  0.00           H
ATOM   3636  HB2 SER A 811      68.680  47.930  70.920  1.00  0.00           H
ATOM   3637  OG  SER A 811      69.180  45.920  70.480  1.00  0.00           O
ATOM   3638  HG1 SER A 811      70.010  45.430  70.470  1.00  0.00           H
ATOM   3639  C   SER A 811      67.620  46.650  73.130  1.00  0.00           C
ATOM   3640  O   SER A 811      67.360  45.430  73.220  1.00  0.00           O
ATOM   3641  N   PRO A 812      66.680  47.630  73.360  1.00  0.00           N
ATOM   3642  CD  PRO A 812      66.960  49.040  73.250  1.00  0.00           C
ATOM   3643  HD1 PRO A 812      66.700  49.390  72.220  1.00  0.00           H
ATOM   3644  HD2 PRO A 812      67.930  49.390  73.650  1.00  0.00           H
ATOM   3645  CA  PRO A 812      65.300  47.330  73.580  1.00  0.00           C
ATOM   3646  HA  PRO A 812      65.260  46.950  74.590  1.00  0.00           H
ATOM   3647  CB  PRO A 812      64.640  48.670  73.740  1.00  0.00           C
ATOM   3648  HB1 PRO A 812      63.850  48.540  74.510  1.00  0.00           H
ATOM   3649  HB2 PRO A 812      64.120  49.150  72.900  1.00  0.00           H
ATOM   3650  CG  PRO A 812      65.870  49.570  74.150  1.00  0.00           C
ATOM   3651  HG1 PRO A 812      65.670  50.660  74.010  1.00  0.00           H
ATOM   3652  HG2 PRO A 812      66.180  49.340  75.190  1.00  0.00           H
ATOM   3653  C   PRO A 812      64.620  46.390  72.580  1.00  0.00           C
ATOM   3654  O   PRO A 812      64.630  46.620  71.400  1.00  0.00           O
ATOM   3655  N   LYS A 813      63.960  45.360  73.090  1.00  0.00           N
ATOM   3656  HN  LYS A 813      63.670  45.370  74.050  1.00  0.00           H
ATOM   3657  CA  LYS A 813      63.410  44.180  72.450  1.00  0.00           C
ATOM   3658  HA  LYS A 813      63.860  44.210  71.470  1.00  0.00           H
ATOM   3659  CB  LYS A 813      63.800  42.800  73.170  1.00  0.00           C
ATOM   3660  HB1 LYS A 813      63.380  41.890  72.680  1.00  0.00           H
ATOM   3661  HB2 LYS A 813      63.370  42.780  74.200  1.00  0.00           H
ATOM   3662  CG  LYS A 813      65.330  42.570  73.130  1.00  0.00           C
ATOM   3663  HG1 LYS A 813      65.620  41.590  73.560  1.00  0.00           H
ATOM   3664  HG2 LYS A 813      65.680  43.380  73.810  1.00  0.00           H
ATOM   3665  CD  LYS A 813      66.060  42.610  71.770  1.00  0.00           C
ATOM   3666  HD1 LYS A 813      66.080  43.660  71.390  1.00  0.00           H
ATOM   3667  HD2 LYS A 813      65.430  42.050  71.050  1.00  0.00           H
ATOM   3668  CE  LYS A 813      67.480  42.010  71.810  1.00  0.00           C
ATOM   3669  HE1 LYS A 813      67.830  41.630  70.830  1.00  0.00           H
ATOM   3670  HE2 LYS A 813      67.510  41.120  72.490  1.00  0.00           H
ATOM   3671  NZ  LYS A 813      68.500  42.910  72.210  1.00  0.00           N
ATOM   3672  HZ1 LYS A 813      69.480  42.640  71.990  1.00  0.00           H
ATOM   3673  HZ2 LYS A 813      68.330  43.080  73.230  1.00  0.00           H
ATOM   3674  HZ3 LYS A 813      68.320  43.830  71.760  1.00  0.00           H
ATOM   3675  C   LYS A 813      61.930  44.220  72.310  1.00  0.00           C
ATOM   3676  O   LYS A 813      61.170  44.910  73.050  1.00  0.00           O
ATOM   3677  N   LEU A 814      61.390  43.520  71.370  1.00  0.00           N
ATOM   3678  HN  LEU A 814      61.930  42.930  70.770  1.00  0.00           H
ATOM   3679  CA  LEU A 814      59.970  43.280  71.230  1.00  0.00           C
ATOM   3680  HA  LEU A 814      59.400  44.190  71.360  1.00  0.00           H
ATOM   3681  CB  LEU A 814      59.710  42.750  69.810  1.00  0.00           C
ATOM   3682  HB1 LEU A 814      60.350  41.840  69.710  1.00  0.00           H
ATOM   3683  HB2 LEU A 814      59.980  43.520  69.050  1.00  0.00           H
ATOM   3684  CG  LEU A 814      58.350  42.240  69.330  1.00  0.00           C
ATOM   3685  HG  LEU A 814      57.960  41.640  70.180  1.00  0.00           H
ATOM   3686  CD1 LEU A 814      57.340  43.360  69.060  1.00  0.00           C
ATOM   3687 HD11 LEU A 814      57.240  43.940  70.010  1.00  0.00           H
ATOM   3688 HD12 LEU A 814      56.340  42.940  68.790  1.00  0.00           H
ATOM   3689 HD13 LEU A 814      57.770  44.060  68.330  1.00  0.00           H
ATOM   3690  CD2 LEU A 814      58.510  41.270  68.160  1.00  0.00           C
ATOM   3691 HD21 LEU A 814      57.530  40.790  67.990  1.00  0.00           H
ATOM   3692 HD22 LEU A 814      59.140  40.400  68.430  1.00  0.00           H
ATOM   3693 HD23 LEU A 814      58.930  41.730  67.250  1.00  0.00           H
ATOM   3694  C   LEU A 814      59.450  42.280  72.310  1.00  0.00           C
ATOM   3695  O   LEU A 814      59.820  41.130  72.360  1.00  0.00           O
ATOM   3696  N   HSD A 815      58.600  42.870  73.180  1.00  0.00           N
ATOM   3697  HN  HSD A 815      58.320  43.830  73.110  1.00  0.00           H
ATOM   3698  CA  HSD A 815      58.020  42.100  74.220  1.00  0.00           C
ATOM   3699  HA  HSD A 815      58.670  41.270  74.460  1.00  0.00           H
ATOM   3700  CB  HSD A 815      57.950  42.890  75.540  1.00  0.00           C
ATOM   3701  HB1 HSD A 815      57.440  42.220  76.260  1.00  0.00           H
ATOM   3702  HB2 HSD A 815      57.290  43.780  75.560  1.00  0.00           H
ATOM   3703  ND1 HSD A 815      60.400  42.630  75.970  1.00  0.00           N
ATOM   3704  HD1 HSD A 815      60.500  41.760  75.500  1.00  0.00           H
ATOM   3705  CG  HSD A 815      59.270  43.430  76.110  1.00  0.00           C
ATOM   3706  CE1 HSD A 815      61.390  43.280  76.540  1.00  0.00           C
ATOM   3707  HE1 HSD A 815      62.410  42.950  76.730  1.00  0.00           H
ATOM   3708  NE2 HSD A 815      60.920  44.430  77.080  1.00  0.00           N
ATOM   3709  CD2 HSD A 815      59.580  44.540  76.830  1.00  0.00           C
ATOM   3710  HD2 HSD A 815      59.040  45.440  77.090  1.00  0.00           H
ATOM   3711  C   HSD A 815      56.590  41.570  73.850  1.00  0.00           C
ATOM   3712  O   HSD A 815      55.580  42.070  74.290  1.00  0.00           O
ATOM   3713  N   VAL A 816      56.590  40.560  72.940  1.00  0.00           N
ATOM   3714  HN  VAL A 816      57.480  40.260  72.600  1.00  0.00           H
ATOM   3715  CA  VAL A 816      55.410  39.750  72.630  1.00  0.00           C
ATOM   3716  HA  VAL A 816      54.700  40.390  72.130  1.00  0.00           H
ATOM   3717  CB  VAL A 816      55.760  38.650  71.570  1.00  0.00           C
ATOM   3718  HB  VAL A 816      54.830  38.120  71.340  1.00  0.00           H
ATOM   3719  CG1 VAL A 816      56.270  39.290  70.240  1.00  0.00           C
ATOM   3720 HG11 VAL A 816      57.340  39.510  70.430  1.00  0.00           H
ATOM   3721 HG12 VAL A 816      55.650  40.140  69.860  1.00  0.00           H
ATOM   3722 HG13 VAL A 816      56.150  38.550  69.410  1.00  0.00           H
ATOM   3723  CG2 VAL A 816      56.740  37.600  72.140  1.00  0.00           C
ATOM   3724 HG21 VAL A 816      56.250  36.980  72.920  1.00  0.00           H
ATOM   3725 HG22 VAL A 816      57.630  38.150  72.500  1.00  0.00           H
ATOM   3726 HG23 VAL A 816      57.060  37.000  71.260  1.00  0.00           H
ATOM   3727  C   VAL A 816      54.770  39.110  73.900  1.00  0.00           C
ATOM   3728  O   VAL A 816      55.480  38.490  74.710  1.00  0.00           O
ATOM   3729  N   PRO A 817      53.470  39.010  74.070  1.00  0.00           N
ATOM   3730  CD  PRO A 817      52.440  39.780  73.330  1.00  0.00           C
ATOM   3731  HD1 PRO A 817      52.640  39.590  72.250  1.00  0.00           H
ATOM   3732  HD2 PRO A 817      52.400  40.820  73.720  1.00  0.00           H
ATOM   3733  CA  PRO A 817      52.830  37.970  74.900  1.00  0.00           C
ATOM   3734  HA  PRO A 817      53.220  38.120  75.900  1.00  0.00           H
ATOM   3735  CB  PRO A 817      51.330  38.140  74.900  1.00  0.00           C
ATOM   3736  HB1 PRO A 817      51.040  38.710  75.810  1.00  0.00           H
ATOM   3737  HB2 PRO A 817      50.780  37.180  74.920  1.00  0.00           H
ATOM   3738  CG  PRO A 817      51.130  39.100  73.620  1.00  0.00           C
ATOM   3739  HG1 PRO A 817      50.890  38.460  72.750  1.00  0.00           H
ATOM   3740  HG2 PRO A 817      50.420  39.950  73.800  1.00  0.00           H
ATOM   3741  C   PRO A 817      53.160  36.590  74.360  1.00  0.00           C
ATOM   3742  O   PRO A 817      52.970  36.370  73.140  1.00  0.00           O
ATOM   3743  N   GLU A 818      53.530  35.650  75.210  1.00  0.00           N
ATOM   3744  HN  GLU A 818      53.510  35.890  76.170  1.00  0.00           H
ATOM   3745  CA  GLU A 818      53.870  34.340  74.840  1.00  0.00           C
ATOM   3746  HA  GLU A 818      54.400  34.330  73.900  1.00  0.00           H
ATOM   3747  CB  GLU A 818      54.830  33.780  75.900  1.00  0.00           C
ATOM   3748  HB1 GLU A 818      54.900  32.670  75.930  1.00  0.00           H
ATOM   3749  HB2 GLU A 818      54.460  34.170  76.870  1.00  0.00           H
ATOM   3750  CG  GLU A 818      56.300  34.410  75.950  1.00  0.00           C
ATOM   3751  HG1 GLU A 818      56.050  35.480  75.880  1.00  0.00           H
ATOM   3752  HG2 GLU A 818      56.890  33.910  75.160  1.00  0.00           H
ATOM   3753  CD  GLU A 818      57.090  34.150  77.250  1.00  0.00           C
ATOM   3754  OE1 GLU A 818      57.290  33.030  77.720  1.00  0.00           O
ATOM   3755  OE2 GLU A 818      57.460  35.270  77.750  1.00  0.00           O
ATOM   3756  C   GLU A 818      52.700  33.370  74.780  1.00  0.00           C
ATOM   3757  O   GLU A 818      52.810  32.160  75.120  1.00  0.00           O
ATOM   3758  N   LYS A 819      51.490  33.890  74.280  1.00  0.00           N
ATOM   3759  HN  LYS A 819      51.440  34.870  74.070  1.00  0.00           H
ATOM   3760  CA  LYS A 819      50.290  33.090  74.090  1.00  0.00           C
ATOM   3761  HA  LYS A 819      50.560  32.100  73.720  1.00  0.00           H
ATOM   3762  CB  LYS A 819      49.480  32.840  75.390  1.00  0.00           C
ATOM   3763  HB1 LYS A 819      50.120  32.390  76.170  1.00  0.00           H
ATOM   3764  HB2 LYS A 819      48.680  32.090  75.160  1.00  0.00           H
ATOM   3765  CG  LYS A 819      48.900  34.110  76.150  1.00  0.00           C
ATOM   3766  HG1 LYS A 819      48.180  34.560  75.440  1.00  0.00           H
ATOM   3767  HG2 LYS A 819      49.690  34.900  76.200  1.00  0.00           H
ATOM   3768  CD  LYS A 819      48.320  33.850  77.580  1.00  0.00           C
ATOM   3769  HD1 LYS A 819      49.080  33.300  78.160  1.00  0.00           H
ATOM   3770  HD2 LYS A 819      47.440  33.170  77.530  1.00  0.00           H
ATOM   3771  CE  LYS A 819      47.910  35.160  78.360  1.00  0.00           C
ATOM   3772  HE1 LYS A 819      47.240  35.750  77.700  1.00  0.00           H
ATOM   3773  HE2 LYS A 819      48.840  35.730  78.560  1.00  0.00           H
ATOM   3774  NZ  LYS A 819      47.270  34.790  79.550  1.00  0.00           N
ATOM   3775  HZ1 LYS A 819      47.340  35.580  80.230  1.00  0.00           H
ATOM   3776  HZ2 LYS A 819      47.720  33.920  79.930  1.00  0.00           H
ATOM   3777  HZ3 LYS A 819      46.250  34.580  79.450  1.00  0.00           H
ATOM   3778  C   LYS A 819      49.290  33.540  73.060  1.00  0.00           C
ATOM   3779  O   LYS A 819      49.390  34.650  72.510  1.00  0.00           O
ATOM   3780  N   PHE A 820      48.280  32.660  72.750  1.00  0.00           N
ATOM   3781  HN  PHE A 820      48.210  31.770  73.180  1.00  0.00           H
ATOM   3782  CA  PHE A 820      47.200  33.080  71.820  1.00  0.00           C
ATOM   3783  HA  PHE A 820      47.620  33.650  71.010  1.00  0.00           H
ATOM   3784  CB  PHE A 820      46.580  31.900  71.060  1.00  0.00           C
ATOM   3785  HB1 PHE A 820      46.350  31.150  71.860  1.00  0.00           H
ATOM   3786  HB2 PHE A 820      47.310  31.380  70.400  1.00  0.00           H
ATOM   3787  CG  PHE A 820      45.260  32.110  70.260  1.00  0.00           C
ATOM   3788  CD1 PHE A 820      44.020  31.540  70.630  1.00  0.00           C
ATOM   3789  HD1 PHE A 820      43.920  30.960  71.530  1.00  0.00           H
ATOM   3790  CE1 PHE A 820      42.910  31.590  69.820  1.00  0.00           C
ATOM   3791  HE1 PHE A 820      41.960  31.150  70.080  1.00  0.00           H
ATOM   3792  CZ  PHE A 820      43.030  32.270  68.590  1.00  0.00           C
ATOM   3793  HZ  PHE A 820      42.230  32.230  67.860  1.00  0.00           H
ATOM   3794  CD2 PHE A 820      45.330  32.770  69.000  1.00  0.00           C
ATOM   3795  HD2 PHE A 820      46.180  33.380  68.750  1.00  0.00           H
ATOM   3796  CE2 PHE A 820      44.200  32.870  68.140  1.00  0.00           C
ATOM   3797  HE2 PHE A 820      44.270  33.370  67.180  1.00  0.00           H
ATOM   3798  C   PHE A 820      46.100  33.940  72.410  1.00  0.00           C
ATOM   3799  O   PHE A 820      45.740  35.010  71.840  1.00  0.00           O
ATOM   3800  N   GLU A 821      45.600  33.570  73.530  1.00  0.00           N
ATOM   3801  HN  GLU A 821      46.030  32.770  73.950  1.00  0.00           H
ATOM   3802  CA  GLU A 821      44.710  34.220  74.460  1.00  0.00           C
ATOM   3803  HA  GLU A 821      43.740  33.880  74.170  1.00  0.00           H
ATOM   3804  CB  GLU A 821      44.830  33.670  75.850  1.00  0.00           C
ATOM   3805  HB1 GLU A 821      45.920  33.620  76.040  1.00  0.00           H
ATOM   3806  HB2 GLU A 821      44.430  32.640  75.960  1.00  0.00           H
ATOM   3807  CG  GLU A 821      44.130  34.470  77.010  1.00  0.00           C
ATOM   3808  HG1 GLU A 821      43.070  34.620  76.700  1.00  0.00           H
ATOM   3809  HG2 GLU A 821      44.620  35.450  77.170  1.00  0.00           H
ATOM   3810  CD  GLU A 821      44.100  33.690  78.350  1.00  0.00           C
ATOM   3811  OE1 GLU A 821      44.610  34.230  79.390  1.00  0.00           O
ATOM   3812  OE2 GLU A 821      43.550  32.530  78.390  1.00  0.00           O
ATOM   3813  C   GLU A 821      44.930  35.730  74.520  1.00  0.00           C
ATOM   3814  O   GLU A 821      46.050  36.060  74.770  1.00  0.00           O
ATOM   3815  N   PRO A 822      43.970  36.620  74.330  1.00  0.00           N
ATOM   3816  CD  PRO A 822      42.540  36.170  74.020  1.00  0.00           C
ATOM   3817  HD1 PRO A 822      42.170  35.660  74.940  1.00  0.00           H
ATOM   3818  HD2 PRO A 822      42.540  35.410  73.210  1.00  0.00           H
ATOM   3819  CA  PRO A 822      44.030  38.060  74.320  1.00  0.00           C
ATOM   3820  HA  PRO A 822      44.550  38.280  73.410  1.00  0.00           H
ATOM   3821  CB  PRO A 822      42.570  38.470  74.470  1.00  0.00           C
ATOM   3822  HB1 PRO A 822      42.470  39.520  74.110  1.00  0.00           H
ATOM   3823  HB2 PRO A 822      42.250  38.530  75.530  1.00  0.00           H
ATOM   3824  CG  PRO A 822      41.770  37.470  73.650  1.00  0.00           C
ATOM   3825  HG1 PRO A 822      40.670  37.520  73.840  1.00  0.00           H
ATOM   3826  HG2 PRO A 822      41.920  37.630  72.560  1.00  0.00           H
ATOM   3827  C   PRO A 822      44.910  38.760  75.380  1.00  0.00           C
ATOM   3828  O   PRO A 822      44.930  38.240  76.550  1.00  0.00           O
ATOM   3829  N   THR A 823      45.570  39.900  75.020  1.00  0.00           N
ATOM   3830  HN  THR A 823      45.430  40.310  74.130  1.00  0.00           H
ATOM   3831  CA  THR A 823      46.550  40.500  75.950  1.00  0.00           C
ATOM   3832  HA  THR A 823      47.050  39.690  76.460  1.00  0.00           H
ATOM   3833  CB  THR A 823      47.750  41.270  75.250  1.00  0.00           C
ATOM   3834  HB  THR A 823      47.830  40.680  74.310  1.00  0.00           H
ATOM   3835  OG1 THR A 823      48.950  41.330  75.960  1.00  0.00           O
ATOM   3836  HG1 THR A 823      48.970  40.590  76.570  1.00  0.00           H
ATOM   3837  CG2 THR A 823      47.350  42.760  75.080  1.00  0.00           C
ATOM   3838 HG21 THR A 823      47.980  43.260  74.330  1.00  0.00           H
ATOM   3839 HG22 THR A 823      47.480  43.270  76.060  1.00  0.00           H
ATOM   3840 HG23 THR A 823      46.270  42.840  74.810  1.00  0.00           H
ATOM   3841  C   THR A 823      45.970  41.280  77.040  1.00  0.00           C
ATOM   3842  O   THR A 823      46.670  41.390  78.040  1.00  0.00           O
ATOM   3843  N   HSD A 824      44.750  41.710  76.830  1.00  0.00           N
ATOM   3844  HN  HSD A 824      44.410  41.520  75.910  1.00  0.00           H
ATOM   3845  CA  HSD A 824      43.840  42.460  77.620  1.00  0.00           C
ATOM   3846  HA  HSD A 824      44.410  43.130  78.240  1.00  0.00           H
ATOM   3847  CB  HSD A 824      42.910  43.290  76.780  1.00  0.00           C
ATOM   3848  HB1 HSD A 824      42.000  42.850  76.310  1.00  0.00           H
ATOM   3849  HB2 HSD A 824      43.500  43.770  75.970  1.00  0.00           H
ATOM   3850  ND1 HSD A 824      43.210  45.350  78.290  1.00  0.00           N
ATOM   3851  HD1 HSD A 824      44.210  45.310  78.300  1.00  0.00           H
ATOM   3852  CG  HSD A 824      42.370  44.450  77.680  1.00  0.00           C
ATOM   3853  CE1 HSD A 824      42.410  46.290  78.940  1.00  0.00           C
ATOM   3854  HE1 HSD A 824      42.740  47.030  79.660  1.00  0.00           H
ATOM   3855  NE2 HSD A 824      41.160  46.030  78.820  1.00  0.00           N
ATOM   3856  CD2 HSD A 824      41.170  44.810  78.080  1.00  0.00           C
ATOM   3857  HD2 HSD A 824      40.240  44.250  78.000  1.00  0.00           H
ATOM   3858  C   HSD A 824      42.980  41.490  78.470  1.00  0.00           C
ATOM   3859  O   HSD A 824      42.280  40.630  77.870  1.00  0.00           O
ATOM   3860  N   PRO A 825      42.770  41.570  79.750  1.00  0.00           N
ATOM   3861  CD  PRO A 825      43.500  42.480  80.620  1.00  0.00           C
ATOM   3862  HD1 PRO A 825      42.890  43.390  80.770  1.00  0.00           H
ATOM   3863  HD2 PRO A 825      44.520  42.680  80.220  1.00  0.00           H
ATOM   3864  CA  PRO A 825      42.140  40.530  80.620  1.00  0.00           C
ATOM   3865  HA  PRO A 825      42.590  39.570  80.390  1.00  0.00           H
ATOM   3866  CB  PRO A 825      42.460  40.930  82.050  1.00  0.00           C
ATOM   3867  HB1 PRO A 825      42.580  40.070  82.740  1.00  0.00           H
ATOM   3868  HB2 PRO A 825      41.740  41.710  82.370  1.00  0.00           H
ATOM   3869  CG  PRO A 825      43.770  41.650  81.900  1.00  0.00           C
ATOM   3870  HG1 PRO A 825      43.990  42.270  82.790  1.00  0.00           H
ATOM   3871  HG2 PRO A 825      44.660  41.010  81.740  1.00  0.00           H
ATOM   3872  C   PRO A 825      40.660  40.320  80.340  1.00  0.00           C
ATOM   3873  O   PRO A 825      40.200  39.200  80.530  1.00  0.00           O
ATOM   3874  N   GLU A 826      39.880  41.380  79.930  1.00  0.00           N
ATOM   3875  HN  GLU A 826      40.330  42.270  79.930  1.00  0.00           H
ATOM   3876  CA  GLU A 826      38.480  41.380  79.910  1.00  0.00           C
ATOM   3877  HA  GLU A 826      38.200  40.730  80.730  1.00  0.00           H
ATOM   3878  CB  GLU A 826      37.940  42.750  80.280  1.00  0.00           C
ATOM   3879  HB1 GLU A 826      36.830  42.710  80.250  1.00  0.00           H
ATOM   3880  HB2 GLU A 826      38.270  43.460  79.480  1.00  0.00           H
ATOM   3881  CG  GLU A 826      38.380  43.310  81.620  1.00  0.00           C
ATOM   3882  HG1 GLU A 826      39.470  43.530  81.590  1.00  0.00           H
ATOM   3883  HG2 GLU A 826      38.230  42.480  82.350  1.00  0.00           H
ATOM   3884  CD  GLU A 826      37.570  44.490  82.070  1.00  0.00           C
ATOM   3885  OE1 GLU A 826      37.320  44.560  83.330  1.00  0.00           O
ATOM   3886  OE2 GLU A 826      37.180  45.330  81.230  1.00  0.00           O
ATOM   3887  C   GLU A 826      37.950  40.900  78.500  1.00  0.00           C
ATOM   3888  O   GLU A 826      36.740  40.910  78.250  1.00  0.00           O
ATOM   3889  N   ARG A 827      38.940  40.530  77.590  1.00  0.00           N
ATOM   3890  HN  ARG A 827      39.880  40.420  77.880  1.00  0.00           H
ATOM   3891  CA  ARG A 827      38.740  40.160  76.200  1.00  0.00           C
ATOM   3892  HA  ARG A 827      37.730  40.460  75.960  1.00  0.00           H
ATOM   3893  CB  ARG A 827      39.760  40.920  75.400  1.00  0.00           C
ATOM   3894  HB1 ARG A 827      39.890  40.360  74.440  1.00  0.00           H
ATOM   3895  HB2 ARG A 827      40.660  40.800  76.030  1.00  0.00           H
ATOM   3896  CG  ARG A 827      39.550  42.390  75.220  1.00  0.00           C
ATOM   3897  HG1 ARG A 827      40.410  42.900  74.720  1.00  0.00           H
ATOM   3898  HG2 ARG A 827      39.340  43.020  76.110  1.00  0.00           H
ATOM   3899  CD  ARG A 827      38.440  42.580  74.140  1.00  0.00           C
ATOM   3900  HD1 ARG A 827      38.320  43.650  73.910  1.00  0.00           H
ATOM   3901  HD2 ARG A 827      37.430  42.190  74.370  1.00  0.00           H
ATOM   3902  NE  ARG A 827      38.910  41.890  72.910  1.00  0.00           N
ATOM   3903  HE  ARG A 827      39.840  42.000  72.560  1.00  0.00           H
ATOM   3904  CZ  ARG A 827      38.030  41.360  72.070  1.00  0.00           C
ATOM   3905  NH1 ARG A 827      36.760  41.330  72.190  1.00  0.00           N
ATOM   3906 HH11 ARG A 827      36.270  41.770  72.940  1.00  0.00           H
ATOM   3907 HH12 ARG A 827      36.180  40.940  71.470  1.00  0.00           H
ATOM   3908  NH2 ARG A 827      38.630  40.650  71.100  1.00  0.00           N
ATOM   3909 HH21 ARG A 827      39.600  40.610  70.830  1.00  0.00           H
ATOM   3910 HH22 ARG A 827      38.020  40.210  70.440  1.00  0.00           H
ATOM   3911  C   ARG A 827      38.840  38.640  75.940  1.00  0.00           C
ATOM   3912  O   ARG A 827      39.630  37.980  76.610  1.00  0.00           O
ATOM   3913  N   GLY A 828      37.970  38.110  75.140  1.00  0.00           N
ATOM   3914  HN  GLY A 828      37.300  38.750  74.750  1.00  0.00           H
ATOM   3915  CA  GLY A 828      37.890  36.700  74.630  1.00  0.00           C
ATOM   3916  HA1 GLY A 828      37.190  36.120  75.210  1.00  0.00           H
ATOM   3917  HA2 GLY A 828      38.920  36.340  74.540  1.00  0.00           H
ATOM   3918  C   GLY A 828      37.290  36.990  73.280  1.00  0.00           C
ATOM   3919  O   GLY A 828      36.710  38.050  73.080  1.00  0.00           O
ATOM   3920  N   TRP A 829      37.380  36.170  72.230  1.00  0.00           N
ATOM   3921  HN  TRP A 829      37.710  35.230  72.230  1.00  0.00           H
ATOM   3922  CA  TRP A 829      37.270  36.630  70.860  1.00  0.00           C
ATOM   3923  HA  TRP A 829      37.870  37.540  70.810  1.00  0.00           H
ATOM   3924  CB  TRP A 829      37.760  35.600  69.780  1.00  0.00           C
ATOM   3925  HB1 TRP A 829      37.820  35.980  68.740  1.00  0.00           H
ATOM   3926  HB2 TRP A 829      37.060  34.750  69.810  1.00  0.00           H
ATOM   3927  CG  TRP A 829      39.160  35.080  70.030  1.00  0.00           C
ATOM   3928  CD1 TRP A 829      39.540  34.180  70.960  1.00  0.00           C
ATOM   3929  HD1 TRP A 829      38.780  33.530  71.380  1.00  0.00           H
ATOM   3930  NE1 TRP A 829      40.890  34.210  71.100  1.00  0.00           N
ATOM   3931  HE1 TRP A 829      41.250  33.420  71.550  1.00  0.00           H
ATOM   3932  CE2 TRP A 829      41.420  35.040  70.230  1.00  0.00           C
ATOM   3933  CD2 TRP A 829      40.380  35.690  69.590  1.00  0.00           C
ATOM   3934  CE3 TRP A 829      40.670  36.750  68.680  1.00  0.00           C
ATOM   3935  HE3 TRP A 829      39.820  37.260  68.240  1.00  0.00           H
ATOM   3936  CZ3 TRP A 829      41.950  37.080  68.320  1.00  0.00           C
ATOM   3937  HZ3 TRP A 829      42.110  37.840  67.570  1.00  0.00           H
ATOM   3938  CZ2 TRP A 829      42.770  35.410  69.980  1.00  0.00           C
ATOM   3939  HZ2 TRP A 829      43.510  34.920  70.600  1.00  0.00           H
ATOM   3940  CH2 TRP A 829      43.010  36.350  68.970  1.00  0.00           C
ATOM   3941  HH2 TRP A 829      44.030  36.400  68.600  1.00  0.00           H
ATOM   3942  C   TRP A 829      35.870  37.100  70.300  1.00  0.00           C
ATOM   3943  O   TRP A 829      35.710  37.830  69.360  1.00  0.00           O
ATOM   3944  N   ILE A 830      34.800  36.840  71.020  1.00  0.00           N
ATOM   3945  HN  ILE A 830      34.940  36.170  71.750  1.00  0.00           H
ATOM   3946  CA  ILE A 830      33.350  37.110  70.660  1.00  0.00           C
ATOM   3947  HA  ILE A 830      33.360  37.590  69.700  1.00  0.00           H
ATOM   3948  CB  ILE A 830      32.570  35.730  70.650  1.00  0.00           C
ATOM   3949  HB  ILE A 830      33.320  35.050  70.180  1.00  0.00           H
ATOM   3950  CG2 ILE A 830      32.410  35.220  72.070  1.00  0.00           C
ATOM   3951 HG21 ILE A 830      33.300  35.270  72.730  1.00  0.00           H
ATOM   3952 HG22 ILE A 830      32.020  34.190  72.040  1.00  0.00           H
ATOM   3953 HG23 ILE A 830      31.600  35.720  72.640  1.00  0.00           H
ATOM   3954  CG1 ILE A 830      31.270  35.630  69.850  1.00  0.00           C
ATOM   3955 HG11 ILE A 830      30.400  36.040  70.410  1.00  0.00           H
ATOM   3956 HG12 ILE A 830      31.210  34.540  69.680  1.00  0.00           H
ATOM   3957  CD  ILE A 830      31.370  36.350  68.450  1.00  0.00           C
ATOM   3958  HD1 ILE A 830      30.640  36.050  67.670  1.00  0.00           H
ATOM   3959  HD2 ILE A 830      32.330  36.080  67.980  1.00  0.00           H
ATOM   3960  HD3 ILE A 830      31.210  37.430  68.670  1.00  0.00           H
ATOM   3961  C   ILE A 830      32.740  38.050  71.710  1.00  0.00           C
ATOM   3962  O   ILE A 830      31.690  38.650  71.470  1.00  0.00           O
ATOM   3963  N   ILE A 831      33.540  38.310  72.790  1.00  0.00           N
ATOM   3964  HN  ILE A 831      34.500  38.060  72.830  1.00  0.00           H
ATOM   3965  CA  ILE A 831      33.150  39.200  73.840  1.00  0.00           C
ATOM   3966  HA  ILE A 831      32.070  39.230  73.860  1.00  0.00           H
ATOM   3967  CB  ILE A 831      33.790  38.880  75.150  1.00  0.00           C
ATOM   3968  HB  ILE A 831      34.840  39.220  75.230  1.00  0.00           H
ATOM   3969  CG2 ILE A 831      32.940  39.510  76.410  1.00  0.00           C
ATOM   3970 HG21 ILE A 831      33.560  39.450  77.330  1.00  0.00           H
ATOM   3971 HG22 ILE A 831      32.000  38.940  76.570  1.00  0.00           H
ATOM   3972 HG23 ILE A 831      32.550  40.540  76.280  1.00  0.00           H
ATOM   3973  CG1 ILE A 831      33.810  37.380  75.420  1.00  0.00           C
ATOM   3974 HG11 ILE A 831      34.320  37.270  76.410  1.00  0.00           H
ATOM   3975 HG12 ILE A 831      34.480  36.830  74.720  1.00  0.00           H
ATOM   3976  CD  ILE A 831      32.490  36.650  75.540  1.00  0.00           C
ATOM   3977  HD1 ILE A 831      31.790  36.960  76.350  1.00  0.00           H
ATOM   3978  HD2 ILE A 831      32.660  35.560  75.700  1.00  0.00           H
ATOM   3979  HD3 ILE A 831      31.860  36.790  74.640  1.00  0.00           H
ATOM   3980  C   ILE A 831      33.550  40.610  73.540  1.00  0.00           C
ATOM   3981  O   ILE A 831      34.570  41.160  73.940  1.00  0.00           O
ATOM   3982  N   SER A 832      32.620  41.280  72.800  1.00  0.00           N
ATOM   3983  HN  SER A 832      31.860  40.760  72.410  1.00  0.00           H
ATOM   3984  CA  SER A 832      32.760  42.660  72.420  1.00  0.00           C
ATOM   3985  HA  SER A 832      33.520  43.120  73.020  1.00  0.00           H
ATOM   3986  CB  SER A 832      33.180  42.680  70.940  1.00  0.00           C
ATOM   3987  HB1 SER A 832      32.690  41.770  70.500  1.00  0.00           H
ATOM   3988  HB2 SER A 832      34.250  42.390  70.880  1.00  0.00           H
ATOM   3989  OG  SER A 832      32.820  43.880  70.240  1.00  0.00           O
ATOM   3990  HG1 SER A 832      31.920  43.960  70.540  1.00  0.00           H
ATOM   3991  C   SER A 832      31.430  43.520  72.630  1.00  0.00           C
ATOM   3992  O   SER A 832      30.610  43.660  71.690  1.00  0.00           O
ATOM   3993  N   PRO A 833      31.230  44.160  73.830  1.00  0.00           N
ATOM   3994  CD  PRO A 833      32.000  43.950  75.070  1.00  0.00           C
ATOM   3995  HD1 PRO A 833      33.050  44.320  74.990  1.00  0.00           H
ATOM   3996  HD2 PRO A 833      32.100  42.910  75.400  1.00  0.00           H
ATOM   3997  CA  PRO A 833      30.150  45.180  74.080  1.00  0.00           C
ATOM   3998  HA  PRO A 833      29.260  44.640  74.360  1.00  0.00           H
ATOM   3999  CB  PRO A 833      30.570  45.950  75.340  1.00  0.00           C
ATOM   4000  HB1 PRO A 833      29.640  46.320  75.830  1.00  0.00           H
ATOM   4001  HB2 PRO A 833      31.200  46.810  75.060  1.00  0.00           H
ATOM   4002  CG  PRO A 833      31.310  44.810  76.120  1.00  0.00           C
ATOM   4003  HG1 PRO A 833      32.010  45.270  76.840  1.00  0.00           H
ATOM   4004  HG2 PRO A 833      30.590  44.180  76.670  1.00  0.00           H
ATOM   4005  C   PRO A 833      29.570  46.090  72.960  1.00  0.00           C
ATOM   4006  O   PRO A 833      30.400  46.680  72.280  1.00  0.00           O
ATOM   4007  N   LEU A 834      28.340  46.070  72.740  1.00  0.00           N
ATOM   4008  HN  LEU A 834      27.720  45.480  73.250  1.00  0.00           H
ATOM   4009  CA  LEU A 834      27.780  46.830  71.630  1.00  0.00           C
ATOM   4010  HA  LEU A 834      28.410  47.590  71.190  1.00  0.00           H
ATOM   4011  CB  LEU A 834      27.510  45.800  70.510  1.00  0.00           C
ATOM   4012  HB1 LEU A 834      26.810  44.970  70.730  1.00  0.00           H
ATOM   4013  HB2 LEU A 834      28.510  45.420  70.240  1.00  0.00           H
ATOM   4014  CG  LEU A 834      26.950  46.460  69.160  1.00  0.00           C
ATOM   4015  HG  LEU A 834      25.970  46.890  69.470  1.00  0.00           H
ATOM   4016  CD1 LEU A 834      27.890  47.610  68.630  1.00  0.00           C
ATOM   4017 HD11 LEU A 834      27.800  47.710  67.530  1.00  0.00           H
ATOM   4018 HD12 LEU A 834      28.950  47.360  68.870  1.00  0.00           H
ATOM   4019 HD13 LEU A 834      27.560  48.550  69.130  1.00  0.00           H
ATOM   4020  CD2 LEU A 834      26.730  45.410  68.070  1.00  0.00           C
ATOM   4021 HD21 LEU A 834      26.170  45.780  67.190  1.00  0.00           H
ATOM   4022 HD22 LEU A 834      26.110  44.550  68.400  1.00  0.00           H
ATOM   4023 HD23 LEU A 834      27.750  45.050  67.770  1.00  0.00           H
ATOM   4024  C   LEU A 834      26.580  47.590  72.100  1.00  0.00           C
ATOM   4025  O   LEU A 834      26.160  48.500  71.380  1.00  0.00           O
ATOM   4026  N   GLY A 835      25.940  47.220  73.250  1.00  0.00           N
ATOM   4027  HN  GLY A 835      26.350  46.490  73.810  1.00  0.00           H
ATOM   4028  CA  GLY A 835      24.740  47.930  73.830  1.00  0.00           C
ATOM   4029  HA1 GLY A 835      24.110  47.160  74.270  1.00  0.00           H
ATOM   4030  HA2 GLY A 835      24.220  48.310  72.960  1.00  0.00           H
ATOM   4031  C   GLY A 835      25.080  49.050  74.740  1.00  0.00           C
ATOM   4032  O   GLY A 835      24.170  49.800  75.130  1.00  0.00           O
ATOM   4033  N   ASP A 836      26.300  49.130  75.230  1.00  0.00           N
ATOM   4034  HN  ASP A 836      26.830  48.310  75.060  1.00  0.00           H
ATOM   4035  CA  ASP A 836      26.790  50.150  76.170  1.00  0.00           C
ATOM   4036  HA  ASP A 836      26.090  50.170  77.000  1.00  0.00           H
ATOM   4037  CB  ASP A 836      28.210  49.620  76.750  1.00  0.00           C
ATOM   4038  HB1 ASP A 836      28.740  50.400  77.330  1.00  0.00           H
ATOM   4039  HB2 ASP A 836      28.720  49.180  75.860  1.00  0.00           H
ATOM   4040  CG  ASP A 836      28.040  48.470  77.750  1.00  0.00           C
ATOM   4041  OD1 ASP A 836      26.900  47.880  77.800  1.00  0.00           O
ATOM   4042  OD2 ASP A 836      29.050  48.000  78.350  1.00  0.00           O
ATOM   4043  C   ASP A 836      26.950  51.650  75.660  1.00  0.00           C
ATOM   4044  O   ASP A 836      27.540  52.460  76.390  1.00  0.00           O
ATOM   4045  N   ASN A 837      26.430  52.070  74.520  1.00  0.00           N
ATOM   4046  HN  ASN A 837      25.860  51.510  73.920  1.00  0.00           H
ATOM   4047  CA  ASN A 837      26.450  53.520  74.130  1.00  0.00           C
ATOM   4048  HA  ASN A 837      26.590  54.100  75.020  1.00  0.00           H
ATOM   4049  CB  ASN A 837      27.230  53.940  72.810  1.00  0.00           C
ATOM   4050  HB1 ASN A 837      26.950  54.960  72.500  1.00  0.00           H
ATOM   4051  HB2 ASN A 837      26.870  53.210  72.040  1.00  0.00           H
ATOM   4052  CG  ASN A 837      28.740  53.780  73.120  1.00  0.00           C
ATOM   4053  OD1 ASN A 837      29.270  54.130  74.170  1.00  0.00           O
ATOM   4054  ND2 ASN A 837      29.490  53.280  72.140  1.00  0.00           N
ATOM   4055 HD21 ASN A 837      30.490  53.260  72.230  1.00  0.00           H
ATOM   4056 HD22 ASN A 837      29.010  52.890  71.360  1.00  0.00           H
ATOM   4057  C   ASN A 837      25.000  53.860  73.890  1.00  0.00           C
ATOM   4058  O   ASN A 837      24.250  53.020  73.490  1.00  0.00           O
ATOM   4059  N   PRO A 838      24.580  55.140  74.140  1.00  0.00           N
ATOM   4060  CD  PRO A 838      25.250  56.120  75.090  1.00  0.00           C
ATOM   4061  HD1 PRO A 838      26.160  56.450  74.550  1.00  0.00           H
ATOM   4062  HD2 PRO A 838      25.600  55.510  75.950  1.00  0.00           H
ATOM   4063  CA  PRO A 838      23.310  55.650  73.700  1.00  0.00           C
ATOM   4064  HA  PRO A 838      22.520  55.050  74.140  1.00  0.00           H
ATOM   4065  CB  PRO A 838      23.290  57.030  74.290  1.00  0.00           C
ATOM   4066  HB1 PRO A 838      22.240  57.360  74.320  1.00  0.00           H
ATOM   4067  HB2 PRO A 838      23.770  57.760  73.590  1.00  0.00           H
ATOM   4068  CG  PRO A 838      24.160  57.010  75.570  1.00  0.00           C
ATOM   4069  HG1 PRO A 838      24.520  57.960  76.040  1.00  0.00           H
ATOM   4070  HG2 PRO A 838      23.460  56.510  76.250  1.00  0.00           H
ATOM   4071  C   PRO A 838      23.040  55.600  72.230  1.00  0.00           C
ATOM   4072  O   PRO A 838      23.970  55.540  71.420  1.00  0.00           O
ATOM   4073  N   TRP A 839      21.730  55.530  71.850  1.00  0.00           N
ATOM   4074  HN  TRP A 839      21.010  55.700  72.520  1.00  0.00           H
ATOM   4075  CA  TRP A 839      21.320  55.310  70.470  1.00  0.00           C
ATOM   4076  HA  TRP A 839      21.770  54.460  69.990  1.00  0.00           H
ATOM   4077  CB  TRP A 839      19.800  54.950  70.390  1.00  0.00           C
ATOM   4078  HB1 TRP A 839      19.130  55.700  70.880  1.00  0.00           H
ATOM   4079  HB2 TRP A 839      19.600  53.990  70.930  1.00  0.00           H
ATOM   4080  CG  TRP A 839      19.140  54.750  69.100  1.00  0.00           C
ATOM   4081  CD1 TRP A 839      18.960  53.490  68.590  1.00  0.00           C
ATOM   4082  HD1 TRP A 839      19.290  52.570  69.070  1.00  0.00           H
ATOM   4083  NE1 TRP A 839      18.200  53.610  67.460  1.00  0.00           N
ATOM   4084  HE1 TRP A 839      17.860  52.900  66.890  1.00  0.00           H
ATOM   4085  CE2 TRP A 839      17.980  54.990  67.190  1.00  0.00           C
ATOM   4086  CD2 TRP A 839      18.530  55.700  68.260  1.00  0.00           C
ATOM   4087  CE3 TRP A 839      18.370  57.100  68.270  1.00  0.00           C
ATOM   4088  HE3 TRP A 839      18.670  57.590  69.190  1.00  0.00           H
ATOM   4089  CZ3 TRP A 839      17.730  57.730  67.280  1.00  0.00           C
ATOM   4090  HZ3 TRP A 839      17.900  58.790  67.150  1.00  0.00           H
ATOM   4091  CZ2 TRP A 839      17.320  55.610  66.140  1.00  0.00           C
ATOM   4092  HZ2 TRP A 839      16.860  55.020  65.380  1.00  0.00           H
ATOM   4093  CH2 TRP A 839      17.270  57.030  66.120  1.00  0.00           C
ATOM   4094  HH2 TRP A 839      16.930  57.560  65.240  1.00  0.00           H
ATOM   4095  C   TRP A 839      21.700  56.530  69.610  1.00  0.00           C
ATOM   4096  O   TRP A 839      21.880  56.400  68.410  1.00  0.00           O
ATOM   4097  N   TRP A 840      21.760  57.800  70.210  1.00  0.00           N
ATOM   4098  HN  TRP A 840      21.460  57.810  71.160  1.00  0.00           H
ATOM   4099  CA  TRP A 840      22.110  59.040  69.570  1.00  0.00           C
ATOM   4100  HA  TRP A 840      21.540  59.080  68.660  1.00  0.00           H
ATOM   4101  CB  TRP A 840      21.780  60.260  70.480  1.00  0.00           C
ATOM   4102  HB1 TRP A 840      20.820  60.120  71.040  1.00  0.00           H
ATOM   4103  HB2 TRP A 840      21.500  61.110  69.830  1.00  0.00           H
ATOM   4104  CG  TRP A 840      22.890  60.790  71.430  1.00  0.00           C
ATOM   4105  CD1 TRP A 840      22.810  60.490  72.780  1.00  0.00           C
ATOM   4106  HD1 TRP A 840      21.970  59.970  73.190  1.00  0.00           H
ATOM   4107  NE1 TRP A 840      23.800  61.190  73.430  1.00  0.00           N
ATOM   4108  HE1 TRP A 840      24.110  61.110  74.350  1.00  0.00           H
ATOM   4109  CE2 TRP A 840      24.570  61.830  72.550  1.00  0.00           C
ATOM   4110  CD2 TRP A 840      24.080  61.570  71.240  1.00  0.00           C
ATOM   4111  CE3 TRP A 840      24.710  62.090  70.070  1.00  0.00           C
ATOM   4112  HE3 TRP A 840      24.430  61.780  69.090  1.00  0.00           H
ATOM   4113  CZ3 TRP A 840      25.860  62.790  70.260  1.00  0.00           C
ATOM   4114  HZ3 TRP A 840      26.370  63.230  69.420  1.00  0.00           H
ATOM   4115  CZ2 TRP A 840      25.720  62.590  72.700  1.00  0.00           C
ATOM   4116  HZ2 TRP A 840      26.200  62.790  73.650  1.00  0.00           H
ATOM   4117  CH2 TRP A 840      26.270  63.140  71.500  1.00  0.00           C
ATOM   4118  HH2 TRP A 840      27.270  63.530  71.630  1.00  0.00           H
ATOM   4119  C   TRP A 840      23.570  58.970  69.160  1.00  0.00           C
ATOM   4120  O   TRP A 840      23.980  59.380  68.060  1.00  0.00           O
ATOM   4121  N   THR A 841      24.490  58.500  70.000  1.00  0.00           N
ATOM   4122  HN  THR A 841      24.180  58.340  70.930  1.00  0.00           H
ATOM   4123  CA  THR A 841      25.890  58.280  69.790  1.00  0.00           C
ATOM   4124  HA  THR A 841      26.300  59.200  69.390  1.00  0.00           H
ATOM   4125  CB  THR A 841      26.580  58.020  71.120  1.00  0.00           C
ATOM   4126  HB  THR A 841      26.110  57.220  71.740  1.00  0.00           H
ATOM   4127  OG1 THR A 841      26.680  59.160  71.910  1.00  0.00           O
ATOM   4128  HG1 THR A 841      26.610  59.960  71.380  1.00  0.00           H
ATOM   4129  CG2 THR A 841      28.040  57.560  70.820  1.00  0.00           C
ATOM   4130 HG21 THR A 841      28.510  57.350  71.800  1.00  0.00           H
ATOM   4131 HG22 THR A 841      28.570  58.440  70.390  1.00  0.00           H
ATOM   4132 HG23 THR A 841      28.170  56.660  70.190  1.00  0.00           H
ATOM   4133  C   THR A 841      26.200  57.230  68.680  1.00  0.00           C
ATOM   4134  O   THR A 841      27.120  57.270  67.880  1.00  0.00           O
ATOM   4135  N   LEU A 842      25.430  56.130  68.780  1.00  0.00           N
ATOM   4136  HN  LEU A 842      24.870  56.020  69.600  1.00  0.00           H
ATOM   4137  CA  LEU A 842      25.300  55.120  67.690  1.00  0.00           C
ATOM   4138  HA  LEU A 842      26.280  54.710  67.490  1.00  0.00           H
ATOM   4139  CB  LEU A 842      24.320  53.970  68.090  1.00  0.00           C
ATOM   4140  HB1 LEU A 842      24.280  53.340  67.170  1.00  0.00           H
ATOM   4141  HB2 LEU A 842      23.350  54.440  68.370  1.00  0.00           H
ATOM   4142  CG  LEU A 842      24.690  53.090  69.280  1.00  0.00           C
ATOM   4143  HG  LEU A 842      24.920  53.880  70.020  1.00  0.00           H
ATOM   4144  CD1 LEU A 842      23.620  52.100  69.810  1.00  0.00           C
ATOM   4145 HD11 LEU A 842      22.740  52.660  70.170  1.00  0.00           H
ATOM   4146 HD12 LEU A 842      23.980  51.530  70.690  1.00  0.00           H
ATOM   4147 HD13 LEU A 842      23.310  51.470  68.940  1.00  0.00           H
ATOM   4148  CD2 LEU A 842      26.070  52.450  68.860  1.00  0.00           C
ATOM   4149 HD21 LEU A 842      26.020  51.750  67.990  1.00  0.00           H
ATOM   4150 HD22 LEU A 842      26.530  51.790  69.630  1.00  0.00           H
ATOM   4151 HD23 LEU A 842      26.790  53.270  68.640  1.00  0.00           H
ATOM   4152  C   LEU A 842      24.910  55.780  66.340  1.00  0.00           C
ATOM   4153  O   LEU A 842      25.640  55.620  65.380  1.00  0.00           O
ATOM   4154  N   LEU A 843      23.810  56.580  66.270  1.00  0.00           N
ATOM   4155  HN  LEU A 843      23.320  56.770  67.120  1.00  0.00           H
ATOM   4156  CA  LEU A 843      23.340  57.190  65.050  1.00  0.00           C
ATOM   4157  HA  LEU A 843      23.210  56.440  64.270  1.00  0.00           H
ATOM   4158  CB  LEU A 843      21.930  57.830  65.180  1.00  0.00           C
ATOM   4159  HB1 LEU A 843      22.050  58.620  65.950  1.00  0.00           H
ATOM   4160  HB2 LEU A 843      21.260  57.020  65.550  1.00  0.00           H
ATOM   4161  CG  LEU A 843      21.290  58.460  64.000  1.00  0.00           C
ATOM   4162  HG  LEU A 843      21.930  59.310  63.690  1.00  0.00           H
ATOM   4163  CD1 LEU A 843      21.250  57.510  62.810  1.00  0.00           C
ATOM   4164 HD11 LEU A 843      22.210  57.150  62.400  1.00  0.00           H
ATOM   4165 HD12 LEU A 843      20.780  57.980  61.930  1.00  0.00           H
ATOM   4166 HD13 LEU A 843      20.640  56.590  62.990  1.00  0.00           H
ATOM   4167  CD2 LEU A 843      19.880  59.020  64.330  1.00  0.00           C
ATOM   4168 HD21 LEU A 843      19.680  59.880  63.650  1.00  0.00           H
ATOM   4169 HD22 LEU A 843      19.940  59.420  65.370  1.00  0.00           H
ATOM   4170 HD23 LEU A 843      19.070  58.270  64.270  1.00  0.00           H
ATOM   4171  C   LEU A 843      24.270  58.130  64.370  1.00  0.00           C
ATOM   4172  O   LEU A 843      24.410  58.130  63.150  1.00  0.00           O
ATOM   4173  N   ILE A 844      24.870  58.990  65.210  1.00  0.00           N
ATOM   4174  HN  ILE A 844      24.700  58.960  66.200  1.00  0.00           H
ATOM   4175  CA  ILE A 844      25.830  59.900  64.640  1.00  0.00           C
ATOM   4176  HA  ILE A 844      25.490  60.340  63.700  1.00  0.00           H
ATOM   4177  CB  ILE A 844      26.080  61.050  65.600  1.00  0.00           C
ATOM   4178  HB  ILE A 844      25.070  61.220  66.010  1.00  0.00           H
ATOM   4179  CG2 ILE A 844      26.870  60.580  66.880  1.00  0.00           C
ATOM   4180 HG21 ILE A 844      26.580  59.580  67.250  1.00  0.00           H
ATOM   4181 HG22 ILE A 844      26.820  61.440  67.600  1.00  0.00           H
ATOM   4182 HG23 ILE A 844      27.950  60.530  66.620  1.00  0.00           H
ATOM   4183  CG1 ILE A 844      26.640  62.340  65.060  1.00  0.00           C
ATOM   4184 HG11 ILE A 844      26.030  62.490  64.130  1.00  0.00           H
ATOM   4185 HG12 ILE A 844      27.720  62.230  64.800  1.00  0.00           H
ATOM   4186  CD  ILE A 844      26.450  63.510  66.000  1.00  0.00           C
ATOM   4187  HD1 ILE A 844      26.960  63.470  66.990  1.00  0.00           H
ATOM   4188  HD2 ILE A 844      25.360  63.710  66.170  1.00  0.00           H
ATOM   4189  HD3 ILE A 844      26.760  64.440  65.480  1.00  0.00           H
ATOM   4190  C   ILE A 844      27.120  59.280  64.240  1.00  0.00           C
ATOM   4191  O   ILE A 844      27.930  59.840  63.520  1.00  0.00           O
ATOM   4192  N   ALA A 845      27.400  57.970  64.510  1.00  0.00           N
ATOM   4193  HN  ALA A 845      26.760  57.450  65.080  1.00  0.00           H
ATOM   4194  CA  ALA A 845      28.630  57.280  64.120  1.00  0.00           C
ATOM   4195  HA  ALA A 845      29.480  57.940  64.260  1.00  0.00           H
ATOM   4196  CB  ALA A 845      28.890  56.090  65.030  1.00  0.00           C
ATOM   4197  HB1 ALA A 845      28.080  55.350  64.950  1.00  0.00           H
ATOM   4198  HB2 ALA A 845      28.780  56.450  66.070  1.00  0.00           H
ATOM   4199  HB3 ALA A 845      29.820  55.540  64.760  1.00  0.00           H
ATOM   4200  C   ALA A 845      28.570  56.910  62.650  1.00  0.00           C
ATOM   4201  O   ALA A 845      29.680  56.560  62.100  1.00  0.00           O
ATOM   4202  N   ALA A 846      27.370  56.990  61.950  1.00  0.00           N
ATOM   4203  HN  ALA A 846      26.590  57.430  62.370  1.00  0.00           H
ATOM   4204  CA  ALA A 846      27.530  56.790  60.550  1.00  0.00           C
ATOM   4205  HA  ALA A 846      28.010  55.840  60.360  1.00  0.00           H
ATOM   4206  CB  ALA A 846      26.100  56.770  59.920  1.00  0.00           C
ATOM   4207  HB1 ALA A 846      26.100  57.080  58.840  1.00  0.00           H
ATOM   4208  HB2 ALA A 846      25.410  57.420  60.500  1.00  0.00           H
ATOM   4209  HB3 ALA A 846      25.820  55.700  60.050  1.00  0.00           H
ATOM   4210  C   ALA A 846      28.300  57.910  59.840  1.00  0.00           C
ATOM   4211  O   ALA A 846      28.930  57.740  58.810  1.00  0.00           O
ATOM   4212  N   ILE A 847      28.420  59.150  60.410  1.00  0.00           N
ATOM   4213  HN  ILE A 847      27.850  59.330  61.200  1.00  0.00           H
ATOM   4214  CA  ILE A 847      29.170  60.240  59.870  1.00  0.00           C
ATOM   4215  HA  ILE A 847      28.820  60.440  58.870  1.00  0.00           H
ATOM   4216  CB  ILE A 847      28.770  61.560  60.520  1.00  0.00           C
ATOM   4217  HB  ILE A 847      28.860  61.530  61.620  1.00  0.00           H
ATOM   4218  CG2 ILE A 847      29.800  62.620  60.090  1.00  0.00           C
ATOM   4219 HG21 ILE A 847      30.800  62.480  60.550  1.00  0.00           H
ATOM   4220 HG22 ILE A 847      29.360  63.610  60.330  1.00  0.00           H
ATOM   4221 HG23 ILE A 847      29.850  62.600  58.980  1.00  0.00           H
ATOM   4222  CG1 ILE A 847      27.300  62.010  60.260  1.00  0.00           C
ATOM   4223 HG11 ILE A 847      27.120  62.850  60.970  1.00  0.00           H
ATOM   4224 HG12 ILE A 847      26.480  61.300  60.490  1.00  0.00           H
ATOM   4225  CD  ILE A 847      27.100  62.510  58.830  1.00  0.00           C
ATOM   4226  HD1 ILE A 847      27.530  61.910  58.010  1.00  0.00           H
ATOM   4227  HD2 ILE A 847      27.600  63.500  58.880  1.00  0.00           H
ATOM   4228  HD3 ILE A 847      26.000  62.420  58.710  1.00  0.00           H
ATOM   4229  C   ILE A 847      30.740  59.900  59.770  1.00  0.00           C
ATOM   4230  O   ILE A 847      31.290  60.070  58.690  1.00  0.00           O
ATOM   4231  N   PRO A 848      31.340  59.310  60.810  1.00  0.00           N
ATOM   4232  CD  PRO A 848      30.990  59.730  62.210  1.00  0.00           C
ATOM   4233  HD1 PRO A 848      30.180  59.110  62.640  1.00  0.00           H
ATOM   4234  HD2 PRO A 848      30.840  60.830  62.190  1.00  0.00           H
ATOM   4235  CA  PRO A 848      32.650  58.750  60.740  1.00  0.00           C
ATOM   4236  HA  PRO A 848      33.360  59.450  60.310  1.00  0.00           H
ATOM   4237  CB  PRO A 848      32.980  58.400  62.180  1.00  0.00           C
ATOM   4238  HB1 PRO A 848      34.070  58.400  62.360  1.00  0.00           H
ATOM   4239  HB2 PRO A 848      32.570  57.420  62.510  1.00  0.00           H
ATOM   4240  CG  PRO A 848      32.260  59.430  62.940  1.00  0.00           C
ATOM   4241  HG1 PRO A 848      32.040  59.090  63.970  1.00  0.00           H
ATOM   4242  HG2 PRO A 848      32.820  60.390  62.890  1.00  0.00           H
ATOM   4243  C   PRO A 848      32.720  57.520  59.930  1.00  0.00           C
ATOM   4244  O   PRO A 848      33.730  57.290  59.210  1.00  0.00           O
ATOM   4245  N   ALA A 849      31.740  56.670  59.930  1.00  0.00           N
ATOM   4246  HN  ALA A 849      31.060  56.840  60.630  1.00  0.00           H
ATOM   4247  CA  ALA A 849      31.910  55.460  59.230  1.00  0.00           C
ATOM   4248  HA  ALA A 849      32.850  55.020  59.560  1.00  0.00           H
ATOM   4249  CB  ALA A 849      30.680  54.660  59.580  1.00  0.00           C
ATOM   4250  HB1 ALA A 849      30.780  53.580  59.300  1.00  0.00           H
ATOM   4251  HB2 ALA A 849      29.790  55.170  59.170  1.00  0.00           H
ATOM   4252  HB3 ALA A 849      30.530  54.760  60.680  1.00  0.00           H
ATOM   4253  C   ALA A 849      31.970  55.750  57.740  1.00  0.00           C
ATOM   4254  O   ALA A 849      32.750  55.100  57.040  1.00  0.00           O
ATOM   4255  N   LEU A 850      31.260  56.810  57.200  1.00  0.00           N
ATOM   4256  HN  LEU A 850      30.560  57.200  57.790  1.00  0.00           H
ATOM   4257  CA  LEU A 850      31.450  57.390  55.880  1.00  0.00           C
ATOM   4258  HA  LEU A 850      31.280  56.630  55.150  1.00  0.00           H
ATOM   4259  CB  LEU A 850      30.380  58.510  55.690  1.00  0.00           C
ATOM   4260  HB1 LEU A 850      30.560  59.030  54.720  1.00  0.00           H
ATOM   4261  HB2 LEU A 850      30.420  59.250  56.520  1.00  0.00           H
ATOM   4262  CG  LEU A 850      28.910  58.010  55.560  1.00  0.00           C
ATOM   4263  HG  LEU A 850      28.680  57.460  56.490  1.00  0.00           H
ATOM   4264  CD1 LEU A 850      27.890  59.180  55.560  1.00  0.00           C
ATOM   4265 HD11 LEU A 850      27.710  59.770  54.640  1.00  0.00           H
ATOM   4266 HD12 LEU A 850      28.110  59.850  56.420  1.00  0.00           H
ATOM   4267 HD13 LEU A 850      26.900  58.720  55.720  1.00  0.00           H
ATOM   4268  CD2 LEU A 850      28.660  57.130  54.490  1.00  0.00           C
ATOM   4269 HD21 LEU A 850      29.440  56.380  54.270  1.00  0.00           H
ATOM   4270 HD22 LEU A 850      28.150  57.600  53.620  1.00  0.00           H
ATOM   4271 HD23 LEU A 850      27.860  56.430  54.850  1.00  0.00           H
ATOM   4272  C   LEU A 850      32.920  57.870  55.700  1.00  0.00           C
ATOM   4273  O   LEU A 850      33.590  57.600  54.680  1.00  0.00           O
ATOM   4274  N   LEU A 851      33.530  58.520  56.710  1.00  0.00           N
ATOM   4275  HN  LEU A 851      33.010  58.690  57.540  1.00  0.00           H
ATOM   4276  CA  LEU A 851      34.980  58.910  56.600  1.00  0.00           C
ATOM   4277  HA  LEU A 851      35.130  59.410  55.650  1.00  0.00           H
ATOM   4278  CB  LEU A 851      35.350  59.900  57.730  1.00  0.00           C
ATOM   4279  HB1 LEU A 851      36.370  60.330  57.680  1.00  0.00           H
ATOM   4280  HB2 LEU A 851      35.160  59.570  58.770  1.00  0.00           H
ATOM   4281  CG  LEU A 851      34.450  61.240  57.670  1.00  0.00           C
ATOM   4282  HG  LEU A 851      33.380  60.940  57.680  1.00  0.00           H
ATOM   4283  CD1 LEU A 851      34.740  62.120  58.960  1.00  0.00           C
ATOM   4284 HD11 LEU A 851      34.190  63.070  58.780  1.00  0.00           H
ATOM   4285 HD12 LEU A 851      35.840  62.330  58.950  1.00  0.00           H
ATOM   4286 HD13 LEU A 851      34.360  61.650  59.880  1.00  0.00           H
ATOM   4287  CD2 LEU A 851      34.530  62.170  56.420  1.00  0.00           C
ATOM   4288 HD21 LEU A 851      35.520  62.640  56.350  1.00  0.00           H
ATOM   4289 HD22 LEU A 851      33.880  63.080  56.410  1.00  0.00           H
ATOM   4290 HD23 LEU A 851      34.250  61.610  55.490  1.00  0.00           H
ATOM   4291  C   LEU A 851      35.890  57.690  56.610  1.00  0.00           C
ATOM   4292  O   LEU A 851      36.970  57.690  55.940  1.00  0.00           O
ATOM   4293  N   CYS A 852      35.590  56.610  57.340  1.00  0.00           N
ATOM   4294  HN  CYS A 852      34.800  56.640  57.950  1.00  0.00           H
ATOM   4295  CA  CYS A 852      36.310  55.310  57.370  1.00  0.00           C
ATOM   4296  HA  CYS A 852      37.370  55.480  57.500  1.00  0.00           H
ATOM   4297  CB  CYS A 852      35.800  54.360  58.530  1.00  0.00           C
ATOM   4298  HB1 CYS A 852      34.710  54.360  58.300  1.00  0.00           H
ATOM   4299  HB2 CYS A 852      35.810  54.780  59.560  1.00  0.00           H
ATOM   4300  SG  CYS A 852      36.680  52.800  58.620  1.00  0.00           S
ATOM   4301  HG1 CYS A 852      35.880  52.470  59.630  1.00  0.00           H
ATOM   4302  C   CYS A 852      36.190  54.720  55.920  1.00  0.00           C
ATOM   4303  O   CYS A 852      37.100  54.140  55.340  1.00  0.00           O
ATOM   4304  N   THR A 853      34.980  54.860  55.370  1.00  0.00           N
ATOM   4305  HN  THR A 853      34.230  55.250  55.900  1.00  0.00           H
ATOM   4306  CA  THR A 853      34.670  54.310  54.030  1.00  0.00           C
ATOM   4307  HA  THR A 853      34.930  53.260  54.030  1.00  0.00           H
ATOM   4308  CB  THR A 853      33.220  54.290  53.660  1.00  0.00           C
ATOM   4309  HB  THR A 853      32.870  55.340  53.520  1.00  0.00           H
ATOM   4310  OG1 THR A 853      32.430  53.680  54.660  1.00  0.00           O
ATOM   4311  HG1 THR A 853      32.860  53.970  55.480  1.00  0.00           H
ATOM   4312  CG2 THR A 853      32.820  53.600  52.340  1.00  0.00           C
ATOM   4313 HG21 THR A 853      33.310  54.030  51.440  1.00  0.00           H
ATOM   4314 HG22 THR A 853      31.730  53.690  52.110  1.00  0.00           H
ATOM   4315 HG23 THR A 853      33.090  52.520  52.290  1.00  0.00           H
ATOM   4316  C   THR A 853      35.430  54.930  52.880  1.00  0.00           C
ATOM   4317  O   THR A 853      36.080  54.160  52.200  1.00  0.00           O
ATOM   4318  N   ILE A 854      35.650  56.220  52.910  1.00  0.00           N
ATOM   4319  HN  ILE A 854      35.270  56.840  53.600  1.00  0.00           H
ATOM   4320  CA  ILE A 854      36.510  56.860  51.920  1.00  0.00           C
ATOM   4321  HA  ILE A 854      36.030  56.590  50.990  1.00  0.00           H
ATOM   4322  CB  ILE A 854      36.480  58.420  52.050  1.00  0.00           C
ATOM   4323  HB  ILE A 854      36.680  58.700  53.100  1.00  0.00           H
ATOM   4324  CG2 ILE A 854      37.580  59.070  51.220  1.00  0.00           C
ATOM   4325 HG21 ILE A 854      37.580  58.630  50.210  1.00  0.00           H
ATOM   4326 HG22 ILE A 854      38.600  58.690  51.510  1.00  0.00           H
ATOM   4327 HG23 ILE A 854      37.710  60.170  51.210  1.00  0.00           H
ATOM   4328  CG1 ILE A 854      35.170  59.030  51.770  1.00  0.00           C
ATOM   4329 HG11 ILE A 854      34.400  58.350  52.180  1.00  0.00           H
ATOM   4330 HG12 ILE A 854      35.020  59.160  50.680  1.00  0.00           H
ATOM   4331  CD  ILE A 854      34.970  60.390  52.350  1.00  0.00           C
ATOM   4332  HD1 ILE A 854      33.960  60.450  52.800  1.00  0.00           H
ATOM   4333  HD2 ILE A 854      35.030  61.180  51.550  1.00  0.00           H
ATOM   4334  HD3 ILE A 854      35.770  60.690  53.060  1.00  0.00           H
ATOM   4335  C   ILE A 854      37.900  56.300  51.990  1.00  0.00           C
ATOM   4336  O   ILE A 854      38.450  55.990  50.950  1.00  0.00           O
ATOM   4337  N   LEU A 855      38.490  56.160  53.130  1.00  0.00           N
ATOM   4338  HN  LEU A 855      37.990  56.360  53.970  1.00  0.00           H
ATOM   4339  CA  LEU A 855      39.820  55.620  53.420  1.00  0.00           C
ATOM   4340  HA  LEU A 855      40.390  56.150  52.660  1.00  0.00           H
ATOM   4341  CB  LEU A 855      40.290  55.880  54.890  1.00  0.00           C
ATOM   4342  HB1 LEU A 855      41.360  55.610  54.880  1.00  0.00           H
ATOM   4343  HB2 LEU A 855      39.740  55.220  55.590  1.00  0.00           H
ATOM   4344  CG  LEU A 855      40.270  57.400  55.300  1.00  0.00           C
ATOM   4345  HG  LEU A 855      39.200  57.680  55.420  1.00  0.00           H
ATOM   4346  CD1 LEU A 855      40.790  57.540  56.720  1.00  0.00           C
ATOM   4347 HD11 LEU A 855      40.740  58.620  57.020  1.00  0.00           H
ATOM   4348 HD12 LEU A 855      41.870  57.330  56.780  1.00  0.00           H
ATOM   4349 HD13 LEU A 855      40.330  56.850  57.460  1.00  0.00           H
ATOM   4350  CD2 LEU A 855      41.050  58.360  54.360  1.00  0.00           C
ATOM   4351 HD21 LEU A 855      42.150  58.210  54.410  1.00  0.00           H
ATOM   4352 HD22 LEU A 855      40.770  59.390  54.680  1.00  0.00           H
ATOM   4353 HD23 LEU A 855      40.590  58.200  53.360  1.00  0.00           H
ATOM   4354  C   LEU A 855      39.990  54.170  53.050  1.00  0.00           C
ATOM   4355  O   LEU A 855      40.930  53.860  52.360  1.00  0.00           O
ATOM   4356  N   ILE A 856      39.100  53.260  53.390  1.00  0.00           N
ATOM   4357  HN  ILE A 856      38.310  53.580  53.900  1.00  0.00           H
ATOM   4358  CA  ILE A 856      39.020  51.890  53.010  1.00  0.00           C
ATOM   4359  HA  ILE A 856      40.050  51.600  53.140  1.00  0.00           H
ATOM   4360  CB  ILE A 856      38.160  51.120  53.960  1.00  0.00           C
ATOM   4361  HB  ILE A 856      37.320  51.800  54.220  1.00  0.00           H
ATOM   4362  CG2 ILE A 856      37.560  49.820  53.240  1.00  0.00           C
ATOM   4363 HG21 ILE A 856      36.710  50.090  52.570  1.00  0.00           H
ATOM   4364 HG22 ILE A 856      37.160  49.090  53.970  1.00  0.00           H
ATOM   4365 HG23 ILE A 856      38.350  49.230  52.730  1.00  0.00           H
ATOM   4366  CG1 ILE A 856      38.930  50.590  55.180  1.00  0.00           C
ATOM   4367 HG11 ILE A 856      38.260  49.880  55.710  1.00  0.00           H
ATOM   4368 HG12 ILE A 856      39.100  51.410  55.910  1.00  0.00           H
ATOM   4369  CD  ILE A 856      40.200  49.880  55.000  1.00  0.00           C
ATOM   4370  HD1 ILE A 856      40.550  49.590  56.020  1.00  0.00           H
ATOM   4371  HD2 ILE A 856      40.940  50.590  54.600  1.00  0.00           H
ATOM   4372  HD3 ILE A 856      40.070  48.990  54.330  1.00  0.00           H
ATOM   4373  C   ILE A 856      38.750  51.670  51.580  1.00  0.00           C
ATOM   4374  O   ILE A 856      39.430  50.870  50.950  1.00  0.00           O
ATOM   4375  N   PHE A 857      37.730  52.340  50.920  1.00  0.00           N
ATOM   4376  HN  PHE A 857      37.060  52.910  51.370  1.00  0.00           H
ATOM   4377  CA  PHE A 857      37.450  52.180  49.500  1.00  0.00           C
ATOM   4378  HA  PHE A 857      37.180  51.180  49.200  1.00  0.00           H
ATOM   4379  CB  PHE A 857      36.300  53.130  49.160  1.00  0.00           C
ATOM   4380  HB1 PHE A 857      36.440  54.110  49.650  1.00  0.00           H
ATOM   4381  HB2 PHE A 857      35.410  52.640  49.620  1.00  0.00           H
ATOM   4382  CG  PHE A 857      35.960  53.140  47.700  1.00  0.00           C
ATOM   4383  CD1 PHE A 857      35.360  51.990  47.170  1.00  0.00           C
ATOM   4384  HD1 PHE A 857      34.970  51.150  47.720  1.00  0.00           H
ATOM   4385  CE1 PHE A 857      35.210  51.920  45.790  1.00  0.00           C
ATOM   4386  HE1 PHE A 857      34.620  51.130  45.360  1.00  0.00           H
ATOM   4387  CZ  PHE A 857      35.680  53.010  44.980  1.00  0.00           C
ATOM   4388  HZ  PHE A 857      35.550  52.930  43.910  1.00  0.00           H
ATOM   4389  CD2 PHE A 857      36.350  54.230  46.900  1.00  0.00           C
ATOM   4390  HD2 PHE A 857      36.740  55.110  47.360  1.00  0.00           H
ATOM   4391  CE2 PHE A 857      36.230  54.210  45.540  1.00  0.00           C
ATOM   4392  HE2 PHE A 857      36.640  54.980  44.890  1.00  0.00           H
ATOM   4393  C   PHE A 857      38.640  52.670  48.650  1.00  0.00           C
ATOM   4394  O   PHE A 857      39.140  51.920  47.790  1.00  0.00           O
ATOM   4395  N   MET A 858      39.150  53.910  48.830  1.00  0.00           N
ATOM   4396  HN  MET A 858      38.790  54.520  49.530  1.00  0.00           H
ATOM   4397  CA  MET A 858      40.140  54.430  47.950  1.00  0.00           C
ATOM   4398  HA  MET A 858      39.740  54.250  46.960  1.00  0.00           H
ATOM   4399  CB  MET A 858      40.280  56.020  48.140  1.00  0.00           C
ATOM   4400  HB1 MET A 858      41.010  56.350  47.360  1.00  0.00           H
ATOM   4401  HB2 MET A 858      40.680  56.310  49.130  1.00  0.00           H
ATOM   4402  CG  MET A 858      38.990  56.720  47.880  1.00  0.00           C
ATOM   4403  HG1 MET A 858      38.110  56.420  48.480  1.00  0.00           H
ATOM   4404  HG2 MET A 858      38.580  56.490  46.870  1.00  0.00           H
ATOM   4405  SD  MET A 858      39.060  58.550  47.980  1.00  0.00           S
ATOM   4406  CE  MET A 858      40.020  58.780  46.460  1.00  0.00           C
ATOM   4407  HE1 MET A 858      40.400  59.820  46.300  1.00  0.00           H
ATOM   4408  HE2 MET A 858      39.400  58.540  45.580  1.00  0.00           H
ATOM   4409  HE3 MET A 858      40.950  58.170  46.470  1.00  0.00           H
ATOM   4410  C   MET A 858      41.500  53.780  48.070  1.00  0.00           C
ATOM   4411  O   MET A 858      42.060  53.470  47.030  1.00  0.00           O
ATOM   4412  N   ASP A 859      42.080  53.490  49.220  1.00  0.00           N
ATOM   4413  HN  ASP A 859      41.620  53.570  50.110  1.00  0.00           H
ATOM   4414  CA  ASP A 859      43.360  52.860  49.350  1.00  0.00           C
ATOM   4415  HA  ASP A 859      44.000  53.500  48.760  1.00  0.00           H
ATOM   4416  CB  ASP A 859      43.740  53.020  50.890  1.00  0.00           C
ATOM   4417  HB1 ASP A 859      43.020  52.410  51.480  1.00  0.00           H
ATOM   4418  HB2 ASP A 859      43.620  54.090  51.160  1.00  0.00           H
ATOM   4419  CG  ASP A 859      45.140  52.600  51.140  1.00  0.00           C
ATOM   4420  OD1 ASP A 859      46.070  52.460  50.260  1.00  0.00           O
ATOM   4421  OD2 ASP A 859      45.460  52.530  52.370  1.00  0.00           O
ATOM   4422  C   ASP A 859      43.500  51.460  48.800  1.00  0.00           C
ATOM   4423  O   ASP A 859      44.360  51.100  48.070  1.00  0.00           O
ATOM   4424  N   GLN A 860      42.390  50.670  49.090  1.00  0.00           N
ATOM   4425  HN  GLN A 860      41.740  50.910  49.800  1.00  0.00           H
ATOM   4426  CA  GLN A 860      42.230  49.330  48.420  1.00  0.00           C
ATOM   4427  HA  GLN A 860      43.040  48.740  48.810  1.00  0.00           H
ATOM   4428  CB  GLN A 860      40.880  48.780  48.940  1.00  0.00           C
ATOM   4429  HB1 GLN A 860      40.130  49.530  48.640  1.00  0.00           H
ATOM   4430  HB2 GLN A 860      40.880  48.730  50.050  1.00  0.00           H
ATOM   4431  CG  GLN A 860      40.360  47.390  48.490  1.00  0.00           C
ATOM   4432  HG1 GLN A 860      39.810  47.550  47.530  1.00  0.00           H
ATOM   4433  HG2 GLN A 860      39.530  47.000  49.110  1.00  0.00           H
ATOM   4434  CD  GLN A 860      41.440  46.360  48.580  1.00  0.00           C
ATOM   4435  OE1 GLN A 860      41.970  46.250  49.720  1.00  0.00           O
ATOM   4436  NE2 GLN A 860      41.890  45.770  47.450  1.00  0.00           N
ATOM   4437 HE21 GLN A 860      42.340  44.870  47.420  1.00  0.00           H
ATOM   4438 HE22 GLN A 860      41.600  46.160  46.580  1.00  0.00           H
ATOM   4439  C   GLN A 860      42.190  49.270  46.910  1.00  0.00           C
ATOM   4440  O   GLN A 860      42.760  48.420  46.190  1.00  0.00           O
ATOM   4441  N   GLN A 861      41.320  50.100  46.340  1.00  0.00           N
ATOM   4442  HN  GLN A 861      40.720  50.560  47.000  1.00  0.00           H
ATOM   4443  CA  GLN A 861      41.100  50.320  44.890  1.00  0.00           C
ATOM   4444  HA  GLN A 861      41.080  49.340  44.410  1.00  0.00           H
ATOM   4445  CB  GLN A 861      39.890  51.140  44.670  1.00  0.00           C
ATOM   4446  HB1 GLN A 861      39.790  51.340  43.580  1.00  0.00           H
ATOM   4447  HB2 GLN A 861      39.950  52.170  45.080  1.00  0.00           H
ATOM   4448  CG  GLN A 861      38.520  50.480  45.090  1.00  0.00           C
ATOM   4449  HG1 GLN A 861      37.610  51.030  44.820  1.00  0.00           H
ATOM   4450  HG2 GLN A 861      38.490  50.330  46.200  1.00  0.00           H
ATOM   4451  CD  GLN A 861      38.310  49.120  44.600  1.00  0.00           C
ATOM   4452  OE1 GLN A 861      38.870  48.120  45.090  1.00  0.00           O
ATOM   4453  NE2 GLN A 861      37.350  48.980  43.660  1.00  0.00           N
ATOM   4454 HE21 GLN A 861      37.170  48.030  43.420  1.00  0.00           H
ATOM   4455 HE22 GLN A 861      36.690  49.690  43.430  1.00  0.00           H
ATOM   4456  C   GLN A 861      42.360  50.810  44.170  1.00  0.00           C
ATOM   4457  O   GLN A 861      42.740  50.300  43.120  1.00  0.00           O
ATOM   4458  N   ILE A 862      42.940  51.810  44.860  1.00  0.00           N
ATOM   4459  HN  ILE A 862      42.540  52.270  45.630  1.00  0.00           H
ATOM   4460  CA  ILE A 862      44.240  52.400  44.460  1.00  0.00           C
ATOM   4461  HA  ILE A 862      44.060  52.770  43.460  1.00  0.00           H
ATOM   4462  CB  ILE A 862      44.610  53.670  45.240  1.00  0.00           C
ATOM   4463  HB  ILE A 862      44.430  53.480  46.330  1.00  0.00           H
ATOM   4464  CG2 ILE A 862      46.110  54.080  45.200  1.00  0.00           C
ATOM   4465 HG21 ILE A 862      46.620  53.350  45.890  1.00  0.00           H
ATOM   4466 HG22 ILE A 862      46.320  55.070  45.640  1.00  0.00           H
ATOM   4467 HG23 ILE A 862      46.440  54.110  44.140  1.00  0.00           H
ATOM   4468  CG1 ILE A 862      43.750  54.830  44.870  1.00  0.00           C
ATOM   4469 HG11 ILE A 862      42.700  54.460  44.800  1.00  0.00           H
ATOM   4470 HG12 ILE A 862      43.990  55.230  43.860  1.00  0.00           H
ATOM   4471  CD  ILE A 862      43.810  56.080  45.790  1.00  0.00           C
ATOM   4472  HD1 ILE A 862      44.750  56.670  45.650  1.00  0.00           H
ATOM   4473  HD2 ILE A 862      43.760  55.730  46.840  1.00  0.00           H
ATOM   4474  HD3 ILE A 862      42.960  56.790  45.680  1.00  0.00           H
ATOM   4475  C   ILE A 862      45.430  51.430  44.370  1.00  0.00           C
ATOM   4476  O   ILE A 862      46.020  51.290  43.290  1.00  0.00           O
ATOM   4477  N   THR A 863      45.510  50.610  45.390  1.00  0.00           N
ATOM   4478  HN  THR A 863      44.970  50.760  46.220  1.00  0.00           H
ATOM   4479  CA  THR A 863      46.550  49.560  45.520  1.00  0.00           C
ATOM   4480  HA  THR A 863      47.570  49.910  45.470  1.00  0.00           H
ATOM   4481  CB  THR A 863      46.530  48.880  46.930  1.00  0.00           C
ATOM   4482  HB  THR A 863      45.510  48.510  47.150  1.00  0.00           H
ATOM   4483  OG1 THR A 863      46.760  49.940  47.800  1.00  0.00           O
ATOM   4484  HG1 THR A 863      45.990  50.300  48.240  1.00  0.00           H
ATOM   4485  CG2 THR A 863      47.620  47.850  47.150  1.00  0.00           C
ATOM   4486 HG21 THR A 863      48.540  48.140  46.610  1.00  0.00           H
ATOM   4487 HG22 THR A 863      47.200  46.910  46.720  1.00  0.00           H
ATOM   4488 HG23 THR A 863      47.840  47.560  48.210  1.00  0.00           H
ATOM   4489  C   THR A 863      46.490  48.550  44.450  1.00  0.00           C
ATOM   4490  O   THR A 863      47.490  48.160  43.900  1.00  0.00           O
ATOM   4491  N   ALA A 864      45.220  48.150  44.240  1.00  0.00           N
ATOM   4492  HN  ALA A 864      44.500  48.700  44.640  1.00  0.00           H
ATOM   4493  CA  ALA A 864      44.840  47.100  43.260  1.00  0.00           C
ATOM   4494  HA  ALA A 864      45.430  46.210  43.260  1.00  0.00           H
ATOM   4495  CB  ALA A 864      43.300  46.800  43.360  1.00  0.00           C
ATOM   4496  HB1 ALA A 864      43.110  46.080  42.520  1.00  0.00           H
ATOM   4497  HB2 ALA A 864      42.770  47.770  43.230  1.00  0.00           H
ATOM   4498  HB3 ALA A 864      43.080  46.400  44.360  1.00  0.00           H
ATOM   4499  C   ALA A 864      45.110  47.590  41.800  1.00  0.00           C
ATOM   4500  O   ALA A 864      45.700  46.800  41.080  1.00  0.00           O
ATOM   4501  N   VAL A 865      44.780  48.830  41.450  1.00  0.00           N
ATOM   4502  HN  VAL A 865      44.370  49.410  42.150  1.00  0.00           H
ATOM   4503  CA  VAL A 865      45.090  49.540  40.210  1.00  0.00           C
ATOM   4504  HA  VAL A 865      44.680  48.890  39.440  1.00  0.00           H
ATOM   4505  CB  VAL A 865      44.440  50.880  40.170  1.00  0.00           C
ATOM   4506  HB  VAL A 865      44.810  51.570  40.960  1.00  0.00           H
ATOM   4507  CG1 VAL A 865      44.810  51.450  38.760  1.00  0.00           C
ATOM   4508 HG11 VAL A 865      45.890  51.660  38.580  1.00  0.00           H
ATOM   4509 HG12 VAL A 865      44.150  52.330  38.650  1.00  0.00           H
ATOM   4510 HG13 VAL A 865      44.400  50.770  37.990  1.00  0.00           H
ATOM   4511  CG2 VAL A 865      42.940  50.750  40.210  1.00  0.00           C
ATOM   4512 HG21 VAL A 865      42.530  51.740  40.460  1.00  0.00           H
ATOM   4513 HG22 VAL A 865      42.620  49.970  40.930  1.00  0.00           H
ATOM   4514 HG23 VAL A 865      42.530  50.370  39.250  1.00  0.00           H
ATOM   4515  C   VAL A 865      46.610  49.610  39.990  1.00  0.00           C
ATOM   4516  O   VAL A 865      47.090  49.230  38.930  1.00  0.00           O
ATOM   4517  N   ILE A 866      47.400  49.950  41.110  1.00  0.00           N
ATOM   4518  HN  ILE A 866      47.000  50.220  41.990  1.00  0.00           H
ATOM   4519  CA  ILE A 866      48.840  50.000  41.090  1.00  0.00           C
ATOM   4520  HA  ILE A 866      49.220  50.570  40.260  1.00  0.00           H
ATOM   4521  CB  ILE A 866      49.420  50.510  42.420  1.00  0.00           C
ATOM   4522  HB  ILE A 866      49.020  49.930  43.280  1.00  0.00           H
ATOM   4523  CG2 ILE A 866      50.970  50.320  42.450  1.00  0.00           C
ATOM   4524 HG21 ILE A 866      51.420  50.840  43.310  1.00  0.00           H
ATOM   4525 HG22 ILE A 866      51.460  50.650  41.500  1.00  0.00           H
ATOM   4526 HG23 ILE A 866      51.190  49.230  42.500  1.00  0.00           H
ATOM   4527  CG1 ILE A 866      49.090  51.970  42.730  1.00  0.00           C
ATOM   4528 HG11 ILE A 866      48.040  52.250  42.520  1.00  0.00           H
ATOM   4529 HG12 ILE A 866      49.670  52.560  41.980  1.00  0.00           H
ATOM   4530  CD  ILE A 866      49.310  52.400  44.170  1.00  0.00           C
ATOM   4531  HD1 ILE A 866      48.860  51.810  45.010  1.00  0.00           H
ATOM   4532  HD2 ILE A 866      48.950  53.440  44.370  1.00  0.00           H
ATOM   4533  HD3 ILE A 866      50.390  52.450  44.430  1.00  0.00           H
ATOM   4534  C   ILE A 866      49.400  48.610  40.810  1.00  0.00           C
ATOM   4535  O   ILE A 866      50.380  48.460  40.030  1.00  0.00           O
ATOM   4536  N   ILE A 867      48.850  47.540  41.370  1.00  0.00           N
ATOM   4537  HN  ILE A 867      48.160  47.700  42.080  1.00  0.00           H
ATOM   4538  CA  ILE A 867      49.280  46.220  41.100  1.00  0.00           C
ATOM   4539  HA  ILE A 867      50.350  46.060  41.110  1.00  0.00           H
ATOM   4540  CB  ILE A 867      48.710  45.160  42.170  1.00  0.00           C
ATOM   4541  HB  ILE A 867      47.640  45.410  42.240  1.00  0.00           H
ATOM   4542  CG2 ILE A 867      48.900  43.730  41.730  1.00  0.00           C
ATOM   4543 HG21 ILE A 867      49.990  43.530  41.620  1.00  0.00           H
ATOM   4544 HG22 ILE A 867      48.310  43.450  40.840  1.00  0.00           H
ATOM   4545 HG23 ILE A 867      48.430  43.150  42.560  1.00  0.00           H
ATOM   4546  CG1 ILE A 867      49.360  45.420  43.550  1.00  0.00           C
ATOM   4547 HG11 ILE A 867      49.040  44.820  44.410  1.00  0.00           H
ATOM   4548 HG12 ILE A 867      49.240  46.500  43.760  1.00  0.00           H
ATOM   4549  CD  ILE A 867      50.890  45.200  43.580  1.00  0.00           C
ATOM   4550  HD1 ILE A 867      51.530  45.710  42.840  1.00  0.00           H
ATOM   4551  HD2 ILE A 867      51.020  44.100  43.550  1.00  0.00           H
ATOM   4552  HD3 ILE A 867      51.290  45.450  44.590  1.00  0.00           H
ATOM   4553  C   ILE A 867      48.960  45.850  39.650  1.00  0.00           C
ATOM   4554  O   ILE A 867      49.810  45.210  39.000  1.00  0.00           O
ATOM   4555  N   ASN A 868      47.850  46.280  39.120  1.00  0.00           N
ATOM   4556  HN  ASN A 868      47.210  46.860  39.610  1.00  0.00           H
ATOM   4557  CA  ASN A 868      47.400  45.850  37.790  1.00  0.00           C
ATOM   4558  HA  ASN A 868      47.760  44.850  37.580  1.00  0.00           H
ATOM   4559  CB  ASN A 868      45.820  45.690  37.650  1.00  0.00           C
ATOM   4560  HB1 ASN A 868      45.650  45.510  36.570  1.00  0.00           H
ATOM   4561  HB2 ASN A 868      45.330  46.590  38.080  1.00  0.00           H
ATOM   4562  CG  ASN A 868      45.190  44.450  38.420  1.00  0.00           C
ATOM   4563  OD1 ASN A 868      44.950  43.500  37.750  1.00  0.00           O
ATOM   4564  ND2 ASN A 868      44.890  44.630  39.710  1.00  0.00           N
ATOM   4565 HD21 ASN A 868      45.250  45.430  40.190  1.00  0.00           H
ATOM   4566 HD22 ASN A 868      44.400  43.870  40.130  1.00  0.00           H
ATOM   4567  C   ASN A 868      47.830  46.750  36.650  1.00  0.00           C
ATOM   4568  O   ASN A 868      47.620  46.570  35.430  1.00  0.00           O
ATOM   4569  N   ARG A 869      48.620  47.800  36.950  1.00  0.00           N
ATOM   4570  HN  ARG A 869      48.840  47.970  37.900  1.00  0.00           H
ATOM   4571  CA  ARG A 869      49.370  48.550  35.940  1.00  0.00           C
ATOM   4572  HA  ARG A 869      48.590  48.870  35.270  1.00  0.00           H
ATOM   4573  CB  ARG A 869      50.120  49.740  36.500  1.00  0.00           C
ATOM   4574  HB1 ARG A 869      50.820  50.070  35.710  1.00  0.00           H
ATOM   4575  HB2 ARG A 869      50.550  49.470  37.480  1.00  0.00           H
ATOM   4576  CG  ARG A 869      49.350  51.020  36.710  1.00  0.00           C
ATOM   4577  HG1 ARG A 869      48.700  50.950  37.620  1.00  0.00           H
ATOM   4578  HG2 ARG A 869      48.650  51.140  35.850  1.00  0.00           H
ATOM   4579  CD  ARG A 869      50.280  52.230  36.950  1.00  0.00           C
ATOM   4580  HD1 ARG A 869      49.630  53.130  36.880  1.00  0.00           H
ATOM   4581  HD2 ARG A 869      51.000  52.300  36.110  1.00  0.00           H
ATOM   4582  NE  ARG A 869      50.940  52.080  38.270  1.00  0.00           N
ATOM   4583  HE  ARG A 869      51.690  51.420  38.240  1.00  0.00           H
ATOM   4584  CZ  ARG A 869      50.850  52.970  39.260  1.00  0.00           C
ATOM   4585  NH1 ARG A 869      49.880  53.790  39.350  1.00  0.00           N
ATOM   4586 HH11 ARG A 869      49.040  53.720  38.820  1.00  0.00           H
ATOM   4587 HH12 ARG A 869      49.790  54.400  40.150  1.00  0.00           H
ATOM   4588  NH2 ARG A 869      51.700  53.000  40.310  1.00  0.00           N
ATOM   4589 HH21 ARG A 869      52.470  52.380  40.160  1.00  0.00           H
ATOM   4590 HH22 ARG A 869      51.780  53.800  40.910  1.00  0.00           H
ATOM   4591  C   ARG A 869      50.220  47.710  34.950  1.00  0.00           C
ATOM   4592  O   ARG A 869      50.740  46.680  35.390  1.00  0.00           O
ATOM   4593  N   LYS A 870      50.410  48.210  33.720  1.00  0.00           N
ATOM   4594  HN  LYS A 870      50.190  49.160  33.480  1.00  0.00           H
ATOM   4595  CA  LYS A 870      50.910  47.300  32.720  1.00  0.00           C
ATOM   4596  HA  LYS A 870      50.380  46.360  32.820  1.00  0.00           H
ATOM   4597  CB  LYS A 870      50.600  47.910  31.340  1.00  0.00           C
ATOM   4598  HB1 LYS A 870      49.550  48.310  31.420  1.00  0.00           H
ATOM   4599  HB2 LYS A 870      50.650  47.140  30.530  1.00  0.00           H
ATOM   4600  CG  LYS A 870      51.490  49.060  30.800  1.00  0.00           C
ATOM   4601  HG1 LYS A 870      52.410  48.580  30.390  1.00  0.00           H
ATOM   4602  HG2 LYS A 870      51.780  49.670  31.680  1.00  0.00           H
ATOM   4603  CD  LYS A 870      50.770  49.970  29.810  1.00  0.00           C
ATOM   4604  HD1 LYS A 870      49.860  50.420  30.250  1.00  0.00           H
ATOM   4605  HD2 LYS A 870      50.440  49.330  28.950  1.00  0.00           H
ATOM   4606  CE  LYS A 870      51.650  51.120  29.240  1.00  0.00           C
ATOM   4607  HE1 LYS A 870      51.060  51.790  28.570  1.00  0.00           H
ATOM   4608  HE2 LYS A 870      52.530  50.740  28.680  1.00  0.00           H
ATOM   4609  NZ  LYS A 870      52.130  51.880  30.360  1.00  0.00           N
ATOM   4610  HZ1 LYS A 870      52.830  51.360  30.920  1.00  0.00           H
ATOM   4611  HZ2 LYS A 870      51.430  52.300  31.010  1.00  0.00           H
ATOM   4612  HZ3 LYS A 870      52.720  52.690  30.070  1.00  0.00           H
ATOM   4613  C   LYS A 870      52.400  47.040  32.780  1.00  0.00           C
ATOM   4614  O   LYS A 870      52.940  46.100  32.340  1.00  0.00           O
ATOM   4615  N   GLU A 871      53.090  47.930  33.560  1.00  0.00           N
ATOM   4616  HN  GLU A 871      52.600  48.680  33.990  1.00  0.00           H
ATOM   4617  CA  GLU A 871      54.440  47.850  33.940  1.00  0.00           C
ATOM   4618  HA  GLU A 871      55.030  47.900  33.040  1.00  0.00           H
ATOM   4619  CB  GLU A 871      54.890  49.020  34.850  1.00  0.00           C
ATOM   4620  HB1 GLU A 871      55.850  48.850  35.400  1.00  0.00           H
ATOM   4621  HB2 GLU A 871      54.090  49.130  35.630  1.00  0.00           H
ATOM   4622  CG  GLU A 871      55.130  50.260  33.900  1.00  0.00           C
ATOM   4623  HG1 GLU A 871      55.930  49.870  33.240  1.00  0.00           H
ATOM   4624  HG2 GLU A 871      55.640  51.080  34.470  1.00  0.00           H
ATOM   4625  CD  GLU A 871      53.950  50.750  33.090  1.00  0.00           C
ATOM   4626  OE1 GLU A 871      54.010  50.790  31.850  1.00  0.00           O
ATOM   4627  OE2 GLU A 871      52.910  51.100  33.710  1.00  0.00           O
ATOM   4628  C   GLU A 871      54.840  46.540  34.520  1.00  0.00           C
ATOM   4629  O   GLU A 871      55.900  45.960  34.210  1.00  0.00           O
ATOM   4630  N   HSD A 872      53.990  45.950  35.390  1.00  0.00           N
ATOM   4631  HN  HSD A 872      53.150  46.480  35.510  1.00  0.00           H
ATOM   4632  CA  HSD A 872      54.280  44.830  36.210  1.00  0.00           C
ATOM   4633  HA  HSD A 872      55.360  44.790  36.290  1.00  0.00           H
ATOM   4634  CB  HSD A 872      53.690  44.930  37.650  1.00  0.00           C
ATOM   4635  HB1 HSD A 872      54.220  44.360  38.450  1.00  0.00           H
ATOM   4636  HB2 HSD A 872      52.650  44.560  37.600  1.00  0.00           H
ATOM   4637  ND1 HSD A 872      52.530  47.010  38.470  1.00  0.00           N
ATOM   4638  HD1 HSD A 872      51.600  46.640  38.420  1.00  0.00           H
ATOM   4639  CG  HSD A 872      53.710  46.320  38.180  1.00  0.00           C
ATOM   4640  CE1 HSD A 872      52.880  48.270  38.740  1.00  0.00           C
ATOM   4641  HE1 HSD A 872      52.190  49.090  38.930  1.00  0.00           H
ATOM   4642  NE2 HSD A 872      54.210  48.430  38.710  1.00  0.00           N
ATOM   4643  CD2 HSD A 872      54.720  47.200  38.310  1.00  0.00           C
ATOM   4644  HD2 HSD A 872      55.790  47.100  38.130  1.00  0.00           H
ATOM   4645  C   HSD A 872      53.790  43.550  35.440  1.00  0.00           C
ATOM   4646  O   HSD A 872      54.170  42.480  35.780  1.00  0.00           O
ATOM   4647  N   LYS A 873      53.120  43.710  34.330  1.00  0.00           N
ATOM   4648  HN  LYS A 873      52.890  44.640  34.010  1.00  0.00           H
ATOM   4649  CA  LYS A 873      52.780  42.630  33.440  1.00  0.00           C
ATOM   4650  HA  LYS A 873      52.140  43.050  32.680  1.00  0.00           H
ATOM   4651  CB  LYS A 873      54.030  42.220  32.580  1.00  0.00           C
ATOM   4652  HB1 LYS A 873      53.790  41.260  32.060  1.00  0.00           H
ATOM   4653  HB2 LYS A 873      54.920  42.160  33.240  1.00  0.00           H
ATOM   4654  CG  LYS A 873      54.410  43.190  31.410  1.00  0.00           C
ATOM   4655  HG1 LYS A 873      54.940  43.970  31.990  1.00  0.00           H
ATOM   4656  HG2 LYS A 873      53.560  43.620  30.850  1.00  0.00           H
ATOM   4657  CD  LYS A 873      55.410  42.510  30.420  1.00  0.00           C
ATOM   4658  HD1 LYS A 873      56.300  42.100  30.950  1.00  0.00           H
ATOM   4659  HD2 LYS A 873      55.790  43.300  29.750  1.00  0.00           H
ATOM   4660  CE  LYS A 873      54.720  41.440  29.520  1.00  0.00           C
ATOM   4661  HE1 LYS A 873      54.240  40.710  30.210  1.00  0.00           H
ATOM   4662  HE2 LYS A 873      55.490  40.880  28.950  1.00  0.00           H
ATOM   4663  NZ  LYS A 873      53.690  41.990  28.670  1.00  0.00           N
ATOM   4664  HZ1 LYS A 873      54.100  42.720  28.050  1.00  0.00           H
ATOM   4665  HZ2 LYS A 873      52.880  42.400  29.150  1.00  0.00           H
ATOM   4666  HZ3 LYS A 873      53.260  41.310  28.000  1.00  0.00           H
ATOM   4667  C   LYS A 873      52.170  41.330  34.020  1.00  0.00           C
ATOM   4668  O   LYS A 873      52.770  40.240  34.100  1.00  0.00           O
ATOM   4669  N   LEU A 874      50.900  41.510  34.440  1.00  0.00           N
ATOM   4670  HN  LEU A 874      50.540  42.440  34.450  1.00  0.00           H
ATOM   4671  CA  LEU A 874      50.070  40.450  34.940  1.00  0.00           C
ATOM   4672  HA  LEU A 874      50.590  39.730  35.540  1.00  0.00           H
ATOM   4673  CB  LEU A 874      48.790  40.900  35.660  1.00  0.00           C
ATOM   4674  HB1 LEU A 874      48.040  40.090  35.770  1.00  0.00           H
ATOM   4675  HB2 LEU A 874      48.290  41.700  35.070  1.00  0.00           H
ATOM   4676  CG  LEU A 874      48.950  41.320  37.140  1.00  0.00           C
ATOM   4677  HG  LEU A 874      49.290  40.430  37.690  1.00  0.00           H
ATOM   4678  CD1 LEU A 874      50.240  42.190  37.390  1.00  0.00           C
ATOM   4679 HD11 LEU A 874      51.090  41.700  36.880  1.00  0.00           H
ATOM   4680 HD12 LEU A 874      50.530  42.200  38.460  1.00  0.00           H
ATOM   4681 HD13 LEU A 874      50.180  43.230  37.050  1.00  0.00           H
ATOM   4682  CD2 LEU A 874      47.640  41.810  37.800  1.00  0.00           C
ATOM   4683 HD21 LEU A 874      47.190  42.720  37.330  1.00  0.00           H
ATOM   4684 HD22 LEU A 874      47.880  42.050  38.860  1.00  0.00           H
ATOM   4685 HD23 LEU A 874      46.890  40.990  37.750  1.00  0.00           H
ATOM   4686  C   LEU A 874      49.450  39.600  33.720  1.00  0.00           C
ATOM   4687  O   LEU A 874      49.050  40.160  32.690  1.00  0.00           O
ATOM   4688  N   LYS A 875      49.390  38.260  33.870  1.00  0.00           N
ATOM   4689  HN  LYS A 875      49.770  37.830  34.690  1.00  0.00           H
ATOM   4690  CA  LYS A 875      49.170  37.310  32.800  1.00  0.00           C
ATOM   4691  HA  LYS A 875      48.870  37.810  31.890  1.00  0.00           H
ATOM   4692  CB  LYS A 875      50.430  36.390  32.590  1.00  0.00           C
ATOM   4693  HB1 LYS A 875      50.300  35.590  31.840  1.00  0.00           H
ATOM   4694  HB2 LYS A 875      50.490  35.910  33.590  1.00  0.00           H
ATOM   4695  CG  LYS A 875      51.710  37.020  32.200  1.00  0.00           C
ATOM   4696  HG1 LYS A 875      52.570  36.370  32.430  1.00  0.00           H
ATOM   4697  HG2 LYS A 875      51.820  37.960  32.790  1.00  0.00           H
ATOM   4698  CD  LYS A 875      51.930  37.630  30.780  1.00  0.00           C
ATOM   4699  HD1 LYS A 875      52.860  38.230  30.850  1.00  0.00           H
ATOM   4700  HD2 LYS A 875      51.140  38.370  30.530  1.00  0.00           H
ATOM   4701  CE  LYS A 875      51.960  36.480  29.730  1.00  0.00           C
ATOM   4702  HE1 LYS A 875      50.990  35.960  29.630  1.00  0.00           H
ATOM   4703  HE2 LYS A 875      52.680  35.720  30.110  1.00  0.00           H
ATOM   4704  NZ  LYS A 875      52.270  37.090  28.470  1.00  0.00           N
ATOM   4705  HZ1 LYS A 875      51.500  37.730  28.180  1.00  0.00           H
ATOM   4706  HZ2 LYS A 875      52.510  36.430  27.700  1.00  0.00           H
ATOM   4707  HZ3 LYS A 875      53.100  37.700  28.570  1.00  0.00           H
ATOM   4708  C   LYS A 875      47.860  36.510  33.040  1.00  0.00           C
ATOM   4709  O   LYS A 875      47.590  35.530  32.350  1.00  0.00           O
ATOM   4710  N   LYS A 876      47.080  36.970  34.050  1.00  0.00           N
ATOM   4711  HN  LYS A 876      47.440  37.780  34.500  1.00  0.00           H
ATOM   4712  CA  LYS A 876      45.780  36.380  34.450  1.00  0.00           C
ATOM   4713  HA  LYS A 876      45.360  35.910  33.560  1.00  0.00           H
ATOM   4714  CB  LYS A 876      45.930  35.370  35.690  1.00  0.00           C
ATOM   4715  HB1 LYS A 876      44.960  34.860  35.920  1.00  0.00           H
ATOM   4716  HB2 LYS A 876      46.320  35.940  36.550  1.00  0.00           H
ATOM   4717  CG  LYS A 876      46.820  34.090  35.400  1.00  0.00           C
ATOM   4718  HG1 LYS A 876      47.870  34.390  35.170  1.00  0.00           H
ATOM   4719  HG2 LYS A 876      46.400  33.640  34.470  1.00  0.00           H
ATOM   4720  CD  LYS A 876      46.840  33.040  36.510  1.00  0.00           C
ATOM   4721  HD1 LYS A 876      45.790  32.690  36.630  1.00  0.00           H
ATOM   4722  HD2 LYS A 876      47.060  33.640  37.420  1.00  0.00           H
ATOM   4723  CE  LYS A 876      47.800  31.900  36.210  1.00  0.00           C
ATOM   4724  HE1 LYS A 876      48.840  32.280  36.210  1.00  0.00           H
ATOM   4725  HE2 LYS A 876      47.530  31.530  35.190  1.00  0.00           H
ATOM   4726  NZ  LYS A 876      47.740  30.730  37.080  1.00  0.00           N
ATOM   4727  HZ1 LYS A 876      47.380  30.980  38.020  1.00  0.00           H
ATOM   4728  HZ2 LYS A 876      48.660  30.250  37.040  1.00  0.00           H
ATOM   4729  HZ3 LYS A 876      47.140  30.000  36.640  1.00  0.00           H
ATOM   4730  C   LYS A 876      44.810  37.470  34.790  1.00  0.00           C
ATOM   4731  O   LYS A 876      45.110  38.550  35.280  1.00  0.00           O
ATOM   4732  N   GLY A 877      43.450  37.230  34.560  1.00  0.00           N
ATOM   4733  HN  GLY A 877      43.280  36.260  34.390  1.00  0.00           H
ATOM   4734  CA  GLY A 877      42.340  38.130  34.860  1.00  0.00           C
ATOM   4735  HA1 GLY A 877      41.470  37.550  34.630  1.00  0.00           H
ATOM   4736  HA2 GLY A 877      42.520  39.010  34.270  1.00  0.00           H
ATOM   4737  C   GLY A 877      42.340  38.610  36.290  1.00  0.00           C
ATOM   4738  O   GLY A 877      42.900  38.060  37.150  1.00  0.00           O
ATOM   4739  N   ALA A 878      41.770  39.830  36.510  1.00  0.00           N
ATOM   4740  HN  ALA A 878      41.180  40.310  35.850  1.00  0.00           H
ATOM   4741  CA  ALA A 878      41.850  40.530  37.770  1.00  0.00           C
ATOM   4742  HA  ALA A 878      42.770  40.170  38.200  1.00  0.00           H
ATOM   4743  CB  ALA A 878      41.980  42.070  37.500  1.00  0.00           C
ATOM   4744  HB1 ALA A 878      42.320  42.690  38.350  1.00  0.00           H
ATOM   4745  HB2 ALA A 878      41.000  42.360  37.070  1.00  0.00           H
ATOM   4746  HB3 ALA A 878      42.630  42.380  36.660  1.00  0.00           H
ATOM   4747  C   ALA A 878      40.840  40.280  38.920  1.00  0.00           C
ATOM   4748  O   ALA A 878      41.110  39.500  39.790  1.00  0.00           O
ATOM   4749  N   GLY A 879      39.690  40.950  38.810  1.00  0.00           N
ATOM   4750  HN  GLY A 879      39.470  41.560  38.050  1.00  0.00           H
ATOM   4751  CA  GLY A 879      38.570  40.740  39.820  1.00  0.00           C
ATOM   4752  HA1 GLY A 879      38.630  39.770  40.290  1.00  0.00           H
ATOM   4753  HA2 GLY A 879      37.630  40.960  39.340  1.00  0.00           H
ATOM   4754  C   GLY A 879      38.640  41.740  41.000  1.00  0.00           C
ATOM   4755  O   GLY A 879      38.610  41.330  42.170  1.00  0.00           O
ATOM   4756  N   TYR A 880      38.610  43.050  40.710  1.00  0.00           N
ATOM   4757  HN  TYR A 880      38.420  43.440  39.820  1.00  0.00           H
ATOM   4758  CA  TYR A 880      38.590  44.110  41.610  1.00  0.00           C
ATOM   4759  HA  TYR A 880      39.510  44.150  42.170  1.00  0.00           H
ATOM   4760  CB  TYR A 880      38.540  45.470  40.860  1.00  0.00           C
ATOM   4761  HB1 TYR A 880      38.610  46.220  41.670  1.00  0.00           H
ATOM   4762  HB2 TYR A 880      37.580  45.750  40.370  1.00  0.00           H
ATOM   4763  CG  TYR A 880      39.710  45.630  39.890  1.00  0.00           C
ATOM   4764  CD1 TYR A 880      39.510  45.270  38.490  1.00  0.00           C
ATOM   4765  HD1 TYR A 880      38.590  44.800  38.200  1.00  0.00           H
ATOM   4766  CE1 TYR A 880      40.520  45.500  37.610  1.00  0.00           C
ATOM   4767  HE1 TYR A 880      40.450  45.150  36.600  1.00  0.00           H
ATOM   4768  CZ  TYR A 880      41.750  46.070  38.050  1.00  0.00           C
ATOM   4769  OH  TYR A 880      42.770  46.340  37.080  1.00  0.00           O
ATOM   4770  HH  TYR A 880      42.480  45.930  36.250  1.00  0.00           H
ATOM   4771  CD2 TYR A 880      40.860  46.260  40.310  1.00  0.00           C
ATOM   4772  HD2 TYR A 880      41.070  46.600  41.300  1.00  0.00           H
ATOM   4773  CE2 TYR A 880      41.870  46.440  39.370  1.00  0.00           C
ATOM   4774  HE2 TYR A 880      42.730  47.020  39.670  1.00  0.00           H
ATOM   4775  C   TYR A 880      37.400  44.140  42.610  1.00  0.00           C
ATOM   4776  O   TYR A 880      37.530  44.300  43.830  1.00  0.00           O
ATOM   4777  N   HSD A 881      36.130  44.060  42.080  1.00  0.00           N
ATOM   4778  HN  HSD A 881      36.000  44.150  41.100  1.00  0.00           H
ATOM   4779  CA  HSD A 881      34.980  44.120  43.010  1.00  0.00           C
ATOM   4780  HA  HSD A 881      35.200  44.800  43.800  1.00  0.00           H
ATOM   4781  CB  HSD A 881      33.760  44.690  42.280  1.00  0.00           C
ATOM   4782  HB1 HSD A 881      32.830  44.560  42.870  1.00  0.00           H
ATOM   4783  HB2 HSD A 881      33.620  44.220  41.280  1.00  0.00           H
ATOM   4784  ND1 HSD A 881      34.530  46.630  40.810  1.00  0.00           N
ATOM   4785  HD1 HSD A 881      35.100  46.120  40.170  1.00  0.00           H
ATOM   4786  CG  HSD A 881      33.960  46.110  42.030  1.00  0.00           C
ATOM   4787  CE1 HSD A 881      34.210  47.920  40.810  1.00  0.00           C
ATOM   4788  HE1 HSD A 881      34.630  48.620  40.070  1.00  0.00           H
ATOM   4789  NE2 HSD A 881      33.480  48.260  41.850  1.00  0.00           N
ATOM   4790  CD2 HSD A 881      33.320  47.130  42.630  1.00  0.00           C
ATOM   4791  HD2 HSD A 881      32.680  47.280  43.480  1.00  0.00           H
ATOM   4792  C   HSD A 881      34.710  42.860  43.770  1.00  0.00           C
ATOM   4793  O   HSD A 881      34.030  42.860  44.810  1.00  0.00           O
ATOM   4794  N   LEU A 882      35.230  41.700  43.210  1.00  0.00           N
ATOM   4795  HN  LEU A 882      35.600  41.740  42.280  1.00  0.00           H
ATOM   4796  CA  LEU A 882      35.400  40.520  43.890  1.00  0.00           C
ATOM   4797  HA  LEU A 882      34.440  40.180  44.260  1.00  0.00           H
ATOM   4798  CB  LEU A 882      35.980  39.500  42.960  1.00  0.00           C
ATOM   4799  HB1 LEU A 882      36.850  39.970  42.460  1.00  0.00           H
ATOM   4800  HB2 LEU A 882      35.210  39.290  42.190  1.00  0.00           H
ATOM   4801  CG  LEU A 882      36.300  38.110  43.480  1.00  0.00           C
ATOM   4802  HG  LEU A 882      37.230  38.080  44.100  1.00  0.00           H
ATOM   4803  CD1 LEU A 882      35.200  37.570  44.360  1.00  0.00           C
ATOM   4804 HD11 LEU A 882      35.360  36.490  44.590  1.00  0.00           H
ATOM   4805 HD12 LEU A 882      34.220  37.500  43.840  1.00  0.00           H
ATOM   4806 HD13 LEU A 882      35.210  38.060  45.350  1.00  0.00           H
ATOM   4807  CD2 LEU A 882      36.680  37.120  42.290  1.00  0.00           C
ATOM   4808 HD21 LEU A 882      37.140  36.220  42.770  1.00  0.00           H
ATOM   4809 HD22 LEU A 882      37.500  37.560  41.710  1.00  0.00           H
ATOM   4810 HD23 LEU A 882      35.840  36.800  41.650  1.00  0.00           H
ATOM   4811  C   LEU A 882      36.380  40.650  45.100  1.00  0.00           C
ATOM   4812  O   LEU A 882      36.140  40.310  46.240  1.00  0.00           O
ATOM   4813  N   ASP A 883      37.530  41.330  44.890  1.00  0.00           N
ATOM   4814  HN  ASP A 883      37.690  41.770  44.000  1.00  0.00           H
ATOM   4815  CA  ASP A 883      38.530  41.730  45.910  1.00  0.00           C
ATOM   4816  HA  ASP A 883      38.720  40.790  46.420  1.00  0.00           H
ATOM   4817  CB  ASP A 883      39.800  42.410  45.240  1.00  0.00           C
ATOM   4818  HB1 ASP A 883      40.540  42.620  46.050  1.00  0.00           H
ATOM   4819  HB2 ASP A 883      39.600  43.400  44.790  1.00  0.00           H
ATOM   4820  CG  ASP A 883      40.610  41.600  44.240  1.00  0.00           C
ATOM   4821  OD1 ASP A 883      40.930  40.380  44.290  1.00  0.00           O
ATOM   4822  OD2 ASP A 883      41.070  42.320  43.150  1.00  0.00           O
ATOM   4823  HD2 ASP A 883      41.250  41.600  42.540  1.00  0.00           H
ATOM   4824  C   ASP A 883      37.870  42.610  46.990  1.00  0.00           C
ATOM   4825  O   ASP A 883      38.010  42.400  48.210  1.00  0.00           O
ATOM   4826  N   LEU A 884      37.180  43.690  46.510  1.00  0.00           N
ATOM   4827  HN  LEU A 884      37.220  43.830  45.520  1.00  0.00           H
ATOM   4828  CA  LEU A 884      36.480  44.680  47.330  1.00  0.00           C
ATOM   4829  HA  LEU A 884      37.280  45.050  47.960  1.00  0.00           H
ATOM   4830  CB  LEU A 884      35.870  45.780  46.410  1.00  0.00           C
ATOM   4831  HB1 LEU A 884      35.120  45.290  45.750  1.00  0.00           H
ATOM   4832  HB2 LEU A 884      36.690  46.110  45.730  1.00  0.00           H
ATOM   4833  CG  LEU A 884      35.200  46.940  47.170  1.00  0.00           C
ATOM   4834  HG  LEU A 884      34.190  46.670  47.540  1.00  0.00           H
ATOM   4835  CD1 LEU A 884      36.080  47.380  48.410  1.00  0.00           C
ATOM   4836 HD11 LEU A 884      35.620  48.190  49.010  1.00  0.00           H
ATOM   4837 HD12 LEU A 884      37.080  47.720  48.050  1.00  0.00           H
ATOM   4838 HD13 LEU A 884      36.210  46.630  49.220  1.00  0.00           H
ATOM   4839  CD2 LEU A 884      34.910  48.120  46.250  1.00  0.00           C
ATOM   4840 HD21 LEU A 884      34.380  47.680  45.370  1.00  0.00           H
ATOM   4841 HD22 LEU A 884      35.860  48.560  45.870  1.00  0.00           H
ATOM   4842 HD23 LEU A 884      34.250  48.860  46.740  1.00  0.00           H
ATOM   4843  C   LEU A 884      35.370  44.010  48.230  1.00  0.00           C
ATOM   4844  O   LEU A 884      35.200  44.320  49.390  1.00  0.00           O
ATOM   4845  N   LEU A 885      34.590  43.090  47.710  1.00  0.00           N
ATOM   4846  HN  LEU A 885      34.770  43.000  46.740  1.00  0.00           H
ATOM   4847  CA  LEU A 885      33.610  42.280  48.440  1.00  0.00           C
ATOM   4848  HA  LEU A 885      32.980  42.930  49.040  1.00  0.00           H
ATOM   4849  CB  LEU A 885      32.880  41.430  47.360  1.00  0.00           C
ATOM   4850  HB1 LEU A 885      33.630  40.990  46.670  1.00  0.00           H
ATOM   4851  HB2 LEU A 885      32.240  42.160  46.810  1.00  0.00           H
ATOM   4852  CG  LEU A 885      31.890  40.340  47.950  1.00  0.00           C
ATOM   4853  HG  LEU A 885      32.560  39.590  48.420  1.00  0.00           H
ATOM   4854  CD1 LEU A 885      30.950  40.960  48.990  1.00  0.00           C
ATOM   4855 HD11 LEU A 885      30.490  41.910  48.660  1.00  0.00           H
ATOM   4856 HD12 LEU A 885      31.600  41.210  49.860  1.00  0.00           H
ATOM   4857 HD13 LEU A 885      30.130  40.250  49.240  1.00  0.00           H
ATOM   4858  CD2 LEU A 885      31.060  39.760  46.740  1.00  0.00           C
ATOM   4859 HD21 LEU A 885      30.280  40.510  46.490  1.00  0.00           H
ATOM   4860 HD22 LEU A 885      30.690  38.740  47.000  1.00  0.00           H
ATOM   4861 HD23 LEU A 885      31.800  39.600  45.920  1.00  0.00           H
ATOM   4862  C   LEU A 885      34.320  41.430  49.530  1.00  0.00           C
ATOM   4863  O   LEU A 885      34.000  41.560  50.690  1.00  0.00           O
ATOM   4864  N   MET A 886      35.350  40.730  49.110  1.00  0.00           N
ATOM   4865  HN  MET A 886      35.780  40.830  48.220  1.00  0.00           H
ATOM   4866  CA  MET A 886      36.110  39.930  50.090  1.00  0.00           C
ATOM   4867  HA  MET A 886      35.330  39.290  50.490  1.00  0.00           H
ATOM   4868  CB  MET A 886      37.190  39.080  49.360  1.00  0.00           C
ATOM   4869  HB1 MET A 886      37.990  38.660  50.000  1.00  0.00           H
ATOM   4870  HB2 MET A 886      37.730  39.830  48.740  1.00  0.00           H
ATOM   4871  CG  MET A 886      36.680  37.990  48.440  1.00  0.00           C
ATOM   4872  HG1 MET A 886      37.640  37.470  48.230  1.00  0.00           H
ATOM   4873  HG2 MET A 886      36.300  38.420  47.480  1.00  0.00           H
ATOM   4874  SD  MET A 886      35.500  36.850  49.220  1.00  0.00           S
ATOM   4875  CE  MET A 886      36.510  36.420  50.630  1.00  0.00           C
ATOM   4876  HE1 MET A 886      36.540  37.270  51.350  1.00  0.00           H
ATOM   4877  HE2 MET A 886      37.580  36.220  50.370  1.00  0.00           H
ATOM   4878  HE3 MET A 886      36.150  35.490  51.110  1.00  0.00           H
ATOM   4879  C   MET A 886      36.860  40.710  51.200  1.00  0.00           C
ATOM   4880  O   MET A 886      36.990  40.320  52.370  1.00  0.00           O
ATOM   4881  N   VAL A 887      37.310  41.920  50.880  1.00  0.00           N
ATOM   4882  HN  VAL A 887      37.330  42.220  49.930  1.00  0.00           H
ATOM   4883  CA  VAL A 887      37.710  42.850  51.890  1.00  0.00           C
ATOM   4884  HA  VAL A 887      38.360  42.300  52.560  1.00  0.00           H
ATOM   4885  CB  VAL A 887      38.540  44.090  51.480  1.00  0.00           C
ATOM   4886  HB  VAL A 887      38.010  44.590  50.640  1.00  0.00           H
ATOM   4887  CG1 VAL A 887      38.750  45.060  52.630  1.00  0.00           C
ATOM   4888 HG11 VAL A 887      39.330  44.610  53.470  1.00  0.00           H
ATOM   4889 HG12 VAL A 887      37.810  45.550  52.960  1.00  0.00           H
ATOM   4890 HG13 VAL A 887      39.320  45.940  52.280  1.00  0.00           H
ATOM   4891  CG2 VAL A 887      39.880  43.600  50.990  1.00  0.00           C
ATOM   4892 HG21 VAL A 887      40.590  44.450  50.880  1.00  0.00           H
ATOM   4893 HG22 VAL A 887      39.770  43.050  50.030  1.00  0.00           H
ATOM   4894 HG23 VAL A 887      40.280  42.910  51.770  1.00  0.00           H
ATOM   4895  C   VAL A 887      36.600  43.330  52.850  1.00  0.00           C
ATOM   4896  O   VAL A 887      36.750  43.170  54.040  1.00  0.00           O
ATOM   4897  N   GLY A 888      35.460  43.800  52.280  1.00  0.00           N
ATOM   4898  HN  GLY A 888      35.370  43.840  51.290  1.00  0.00           H
ATOM   4899  CA  GLY A 888      34.300  44.150  53.040  1.00  0.00           C
ATOM   4900  HA1 GLY A 888      33.470  44.190  52.350  1.00  0.00           H
ATOM   4901  HA2 GLY A 888      34.440  45.120  53.490  1.00  0.00           H
ATOM   4902  C   GLY A 888      33.830  43.100  54.000  1.00  0.00           C
ATOM   4903  O   GLY A 888      33.660  43.400  55.180  1.00  0.00           O
ATOM   4904  N   VAL A 889      33.590  41.890  53.530  1.00  0.00           N
ATOM   4905  HN  VAL A 889      33.940  41.590  52.640  1.00  0.00           H
ATOM   4906  CA  VAL A 889      32.990  40.910  54.400  1.00  0.00           C
ATOM   4907  HA  VAL A 889      32.080  41.310  54.830  1.00  0.00           H
ATOM   4908  CB  VAL A 889      32.520  39.600  53.790  1.00  0.00           C
ATOM   4909  HB  VAL A 889      33.290  39.130  53.150  1.00  0.00           H
ATOM   4910  CG1 VAL A 889      32.060  38.510  54.850  1.00  0.00           C
ATOM   4911 HG11 VAL A 889      31.590  37.610  54.400  1.00  0.00           H
ATOM   4912 HG12 VAL A 889      31.370  38.860  55.650  1.00  0.00           H
ATOM   4913 HG13 VAL A 889      32.960  38.040  55.310  1.00  0.00           H
ATOM   4914  CG2 VAL A 889      31.300  39.850  52.900  1.00  0.00           C
ATOM   4915 HG21 VAL A 889      31.080  38.990  52.230  1.00  0.00           H
ATOM   4916 HG22 VAL A 889      31.450  40.740  52.260  1.00  0.00           H
ATOM   4917 HG23 VAL A 889      30.370  40.140  53.440  1.00  0.00           H
ATOM   4918  C   VAL A 889      33.900  40.610  55.590  1.00  0.00           C
ATOM   4919  O   VAL A 889      33.530  40.530  56.790  1.00  0.00           O
ATOM   4920  N   MET A 890      35.160  40.280  55.290  1.00  0.00           N
ATOM   4921  HN  MET A 890      35.400  40.160  54.330  1.00  0.00           H
ATOM   4922  CA  MET A 890      36.150  40.060  56.360  1.00  0.00           C
ATOM   4923  HA  MET A 890      35.750  39.330  57.040  1.00  0.00           H
ATOM   4924  CB  MET A 890      37.500  39.420  55.850  1.00  0.00           C
ATOM   4925  HB1 MET A 890      38.260  39.550  56.650  1.00  0.00           H
ATOM   4926  HB2 MET A 890      37.940  40.040  55.040  1.00  0.00           H
ATOM   4927  CG  MET A 890      37.440  37.960  55.570  1.00  0.00           C
ATOM   4928  HG1 MET A 890      38.490  37.770  55.260  1.00  0.00           H
ATOM   4929  HG2 MET A 890      36.750  37.860  54.700  1.00  0.00           H
ATOM   4930  SD  MET A 890      36.770  36.810  56.760  1.00  0.00           S
ATOM   4931  CE  MET A 890      37.950  37.090  58.130  1.00  0.00           C
ATOM   4932  HE1 MET A 890      39.000  37.280  57.800  1.00  0.00           H
ATOM   4933  HE2 MET A 890      37.930  36.100  58.640  1.00  0.00           H
ATOM   4934  HE3 MET A 890      37.580  37.870  58.820  1.00  0.00           H
ATOM   4935  C   MET A 890      36.430  41.240  57.270  1.00  0.00           C
ATOM   4936  O   MET A 890      36.920  41.020  58.380  1.00  0.00           O
ATOM   4937  N   LEU A 891      36.200  42.480  56.810  1.00  0.00           N
ATOM   4938  HN  LEU A 891      36.090  42.630  55.830  1.00  0.00           H
ATOM   4939  CA  LEU A 891      36.300  43.750  57.620  1.00  0.00           C
ATOM   4940  HA  LEU A 891      37.260  43.740  58.110  1.00  0.00           H
ATOM   4941  CB  LEU A 891      36.190  45.050  56.710  1.00  0.00           C
ATOM   4942  HB1 LEU A 891      35.140  45.020  56.390  1.00  0.00           H
ATOM   4943  HB2 LEU A 891      36.680  44.840  55.730  1.00  0.00           H
ATOM   4944  CG  LEU A 891      36.470  46.410  57.420  1.00  0.00           C
ATOM   4945  HG  LEU A 891      35.930  46.400  58.390  1.00  0.00           H
ATOM   4946  CD1 LEU A 891      37.960  46.680  57.760  1.00  0.00           C
ATOM   4947 HD11 LEU A 891      38.470  45.790  58.180  1.00  0.00           H
ATOM   4948 HD12 LEU A 891      38.000  47.630  58.330  1.00  0.00           H
ATOM   4949 HD13 LEU A 891      38.440  46.790  56.760  1.00  0.00           H
ATOM   4950  CD2 LEU A 891      35.960  47.650  56.700  1.00  0.00           C
ATOM   4951 HD21 LEU A 891      36.210  48.460  57.410  1.00  0.00           H
ATOM   4952 HD22 LEU A 891      34.880  47.540  56.440  1.00  0.00           H
ATOM   4953 HD23 LEU A 891      36.420  47.800  55.710  1.00  0.00           H
ATOM   4954  C   LEU A 891      35.280  43.840  58.710  1.00  0.00           C
ATOM   4955  O   LEU A 891      35.470  44.160  59.840  1.00  0.00           O
ATOM   4956  N   GLY A 892      34.030  43.460  58.380  1.00  0.00           N
ATOM   4957  HN  GLY A 892      33.840  43.290  57.410  1.00  0.00           H
ATOM   4958  CA  GLY A 892      33.000  43.330  59.390  1.00  0.00           C
ATOM   4959  HA1 GLY A 892      32.060  43.210  58.880  1.00  0.00           H
ATOM   4960  HA2 GLY A 892      32.930  44.270  59.930  1.00  0.00           H
ATOM   4961  C   GLY A 892      33.310  42.190  60.370  1.00  0.00           C
ATOM   4962  O   GLY A 892      33.260  42.380  61.610  1.00  0.00           O
ATOM   4963  N   VAL A 893      33.800  41.050  59.930  1.00  0.00           N
ATOM   4964  HN  VAL A 893      33.870  40.970  58.930  1.00  0.00           H
ATOM   4965  CA  VAL A 893      34.140  39.860  60.800  1.00  0.00           C
ATOM   4966  HA  VAL A 893      33.270  39.720  61.420  1.00  0.00           H
ATOM   4967  CB  VAL A 893      34.470  38.660  59.880  1.00  0.00           C
ATOM   4968  HB  VAL A 893      35.050  39.100  59.030  1.00  0.00           H
ATOM   4969  CG1 VAL A 893      35.270  37.640  60.720  1.00  0.00           C
ATOM   4970 HG11 VAL A 893      35.470  36.670  60.220  1.00  0.00           H
ATOM   4971 HG12 VAL A 893      34.710  37.240  61.590  1.00  0.00           H
ATOM   4972 HG13 VAL A 893      36.230  38.140  60.980  1.00  0.00           H
ATOM   4973  CG2 VAL A 893      33.150  38.220  59.340  1.00  0.00           C
ATOM   4974 HG21 VAL A 893      33.290  37.360  58.650  1.00  0.00           H
ATOM   4975 HG22 VAL A 893      32.750  39.110  58.810  1.00  0.00           H
ATOM   4976 HG23 VAL A 893      32.380  37.910  60.070  1.00  0.00           H
ATOM   4977  C   VAL A 893      35.250  40.150  61.790  1.00  0.00           C
ATOM   4978  O   VAL A 893      35.250  39.850  63.010  1.00  0.00           O
ATOM   4979  N   CYS A 894      36.270  40.880  61.350  1.00  0.00           N
ATOM   4980  HN  CYS A 894      36.330  40.980  60.360  1.00  0.00           H
ATOM   4981  CA  CYS A 894      37.290  41.510  62.200  1.00  0.00           C
ATOM   4982  HA  CYS A 894      37.750  40.720  62.770  1.00  0.00           H
ATOM   4983  CB  CYS A 894      38.440  42.170  61.300  1.00  0.00           C
ATOM   4984  HB1 CYS A 894      39.090  42.710  62.020  1.00  0.00           H
ATOM   4985  HB2 CYS A 894      38.020  42.780  60.460  1.00  0.00           H
ATOM   4986  SG  CYS A 894      39.290  40.830  60.400  1.00  0.00           S
ATOM   4987  HG1 CYS A 894      38.530  40.750  59.310  1.00  0.00           H
ATOM   4988  C   CYS A 894      36.740  42.490  63.210  1.00  0.00           C
ATOM   4989  O   CYS A 894      37.270  42.530  64.290  1.00  0.00           O
ATOM   4990  N   SER A 895      35.800  43.330  62.790  1.00  0.00           N
ATOM   4991  HN  SER A 895      35.500  43.230  61.840  1.00  0.00           H
ATOM   4992  CA  SER A 895      35.140  44.350  63.640  1.00  0.00           C
ATOM   4993  HA  SER A 895      35.890  45.030  64.000  1.00  0.00           H
ATOM   4994  CB  SER A 895      34.080  45.320  62.940  1.00  0.00           C
ATOM   4995  HB1 SER A 895      33.840  46.100  63.680  1.00  0.00           H
ATOM   4996  HB2 SER A 895      33.220  44.780  62.510  1.00  0.00           H
ATOM   4997  OG  SER A 895      34.670  45.890  61.800  1.00  0.00           O
ATOM   4998  HG1 SER A 895      35.000  45.130  61.310  1.00  0.00           H
ATOM   4999  C   SER A 895      34.400  43.770  64.720  1.00  0.00           C
ATOM   5000  O   SER A 895      34.440  44.230  65.840  1.00  0.00           O
ATOM   5001  N   VAL A 896      33.740  42.620  64.420  1.00  0.00           N
ATOM   5002  HN  VAL A 896      33.750  42.300  63.480  1.00  0.00           H
ATOM   5003  CA  VAL A 896      33.050  41.810  65.390  1.00  0.00           C
ATOM   5004  HA  VAL A 896      32.480  42.420  66.060  1.00  0.00           H
ATOM   5005  CB  VAL A 896      32.140  40.920  64.620  1.00  0.00           C
ATOM   5006  HB  VAL A 896      32.680  40.510  63.750  1.00  0.00           H
ATOM   5007  CG1 VAL A 896      31.720  39.680  65.450  1.00  0.00           C
ATOM   5008 HG11 VAL A 896      30.820  39.270  64.960  1.00  0.00           H
ATOM   5009 HG12 VAL A 896      31.490  39.900  66.510  1.00  0.00           H
ATOM   5010 HG13 VAL A 896      32.590  39.000  65.510  1.00  0.00           H
ATOM   5011  CG2 VAL A 896      30.950  41.750  64.310  1.00  0.00           C
ATOM   5012 HG21 VAL A 896      30.620  41.520  63.270  1.00  0.00           H
ATOM   5013 HG22 VAL A 896      31.230  42.820  64.340  1.00  0.00           H
ATOM   5014 HG23 VAL A 896      30.070  41.630  64.970  1.00  0.00           H
ATOM   5015  C   VAL A 896      33.970  41.030  66.360  1.00  0.00           C
ATOM   5016  O   VAL A 896      33.810  41.010  67.540  1.00  0.00           O
ATOM   5017  N   MET A 897      35.130  40.520  65.900  1.00  0.00           N
ATOM   5018  HN  MET A 897      35.300  40.490  64.920  1.00  0.00           H
ATOM   5019  CA  MET A 897      36.020  39.740  66.700  1.00  0.00           C
ATOM   5020  HA  MET A 897      35.480  39.260  67.500  1.00  0.00           H
ATOM   5021  CB  MET A 897      36.830  38.600  65.890  1.00  0.00           C
ATOM   5022  HB1 MET A 897      37.410  38.070  66.680  1.00  0.00           H
ATOM   5023  HB2 MET A 897      37.510  39.100  65.170  1.00  0.00           H
ATOM   5024  CG  MET A 897      35.910  37.540  65.410  1.00  0.00           C
ATOM   5025  HG1 MET A 897      35.090  38.020  64.840  1.00  0.00           H
ATOM   5026  HG2 MET A 897      35.410  36.990  66.230  1.00  0.00           H
ATOM   5027  SD  MET A 897      36.720  36.320  64.350  1.00  0.00           S
ATOM   5028  CE  MET A 897      38.130  35.820  65.410  1.00  0.00           C
ATOM   5029  HE1 MET A 897      38.990  35.480  64.790  1.00  0.00           H
ATOM   5030  HE2 MET A 897      37.900  35.040  66.170  1.00  0.00           H
ATOM   5031  HE3 MET A 897      38.580  36.610  66.050  1.00  0.00           H
ATOM   5032  C   MET A 897      36.990  40.680  67.490  1.00  0.00           C
ATOM   5033  O   MET A 897      37.790  40.170  68.280  1.00  0.00           O
ATOM   5034  N   GLY A 898      36.900  42.030  67.370  1.00  0.00           N
ATOM   5035  HN  GLY A 898      36.220  42.410  66.750  1.00  0.00           H
ATOM   5036  CA  GLY A 898      37.830  42.950  68.000  1.00  0.00           C
ATOM   5037  HA1 GLY A 898      37.960  42.750  69.060  1.00  0.00           H
ATOM   5038  HA2 GLY A 898      37.350  43.920  67.970  1.00  0.00           H
ATOM   5039  C   GLY A 898      39.170  42.920  67.360  1.00  0.00           C
ATOM   5040  O   GLY A 898      40.190  42.890  68.030  1.00  0.00           O
ATOM   5041  N   LEU A 899      39.250  42.770  66.050  1.00  0.00           N
ATOM   5042  HN  LEU A 899      38.430  42.570  65.520  1.00  0.00           H
ATOM   5043  CA  LEU A 899      40.480  42.700  65.360  1.00  0.00           C
ATOM   5044  HA  LEU A 899      41.300  42.500  66.030  1.00  0.00           H
ATOM   5045  CB  LEU A 899      40.440  41.610  64.350  1.00  0.00           C
ATOM   5046  HB1 LEU A 899      41.320  41.780  63.690  1.00  0.00           H
ATOM   5047  HB2 LEU A 899      39.560  41.580  63.690  1.00  0.00           H
ATOM   5048  CG  LEU A 899      40.740  40.190  64.840  1.00  0.00           C
ATOM   5049  HG  LEU A 899      39.960  39.920  65.580  1.00  0.00           H
ATOM   5050  CD1 LEU A 899      40.570  39.200  63.660  1.00  0.00           C
ATOM   5051 HD11 LEU A 899      41.200  39.440  62.770  1.00  0.00           H
ATOM   5052 HD12 LEU A 899      39.530  39.220  63.290  1.00  0.00           H
ATOM   5053 HD13 LEU A 899      40.940  38.170  63.890  1.00  0.00           H
ATOM   5054  CD2 LEU A 899      42.100  40.140  65.530  1.00  0.00           C
ATOM   5055 HD21 LEU A 899      42.900  40.560  64.870  1.00  0.00           H
ATOM   5056 HD22 LEU A 899      42.350  39.080  65.750  1.00  0.00           H
ATOM   5057 HD23 LEU A 899      41.960  40.650  66.500  1.00  0.00           H
ATOM   5058  C   LEU A 899      40.720  44.080  64.600  1.00  0.00           C
ATOM   5059  O   LEU A 899      39.770  44.820  64.340  1.00  0.00           O
ATOM   5060  N   PRO A 900      41.950  44.550  64.380  1.00  0.00           N
[truncated: 7,490,634 more chars]
