# Supplementary material for: CryoEM and computational modeling structural insights into the pH regulator NBCn1
Source: Nat Commun. 2025 Nov 11;16:9932. doi: 10.1038/s41467-025-64868-z (PMC12606367; doi:10.1038/s41467-025-64868-z)
Supplement: Supplementary file 8 — Supplementary Data 6 [file 41467_2025_64868_MOESM8_ESM.zip › 1us_unrestr_MD_OF_IF_transition_apoNBCn1/transition_rep1_traj8_first.pdb]

REMARK    GENERATED BY TRJCONV
TITLE     Title t=   0.00000 step= 0
REMARK    THIS IS A SIMULATION BOX
CRYST1   96.260   96.260  104.192  90.00  90.00  90.00 P 1           1
MODEL        1
ATOM      1  N   LEU A 585      30.430  42.230  38.850  1.00  0.00           N
ATOM      2  HT1 LEU A 585      31.180  42.370  38.150  1.00  0.00           H
ATOM      3  HT2 LEU A 585      30.330  43.100  39.400  1.00  0.00           H
ATOM      4  HT3 LEU A 585      29.480  42.160  38.430  1.00  0.00           H
ATOM      5  CA  LEU A 585      30.840  41.090  39.810  1.00  0.00           C
ATOM      6  HA  LEU A 585      31.770  41.430  40.230  1.00  0.00           H
ATOM      7  CB  LEU A 585      29.720  41.010  40.900  1.00  0.00           C
ATOM      8  HB1 LEU A 585      28.790  40.790  40.340  1.00  0.00           H
ATOM      9  HB2 LEU A 585      29.640  42.030  41.340  1.00  0.00           H
ATOM     10  CG  LEU A 585      30.130  40.060  41.960  1.00  0.00           C
ATOM     11  HG  LEU A 585      30.120  39.030  41.550  1.00  0.00           H
ATOM     12  CD1 LEU A 585      31.430  40.490  42.580  1.00  0.00           C
ATOM     13 HD11 LEU A 585      31.340  41.460  43.110  1.00  0.00           H
ATOM     14 HD12 LEU A 585      32.310  40.420  41.920  1.00  0.00           H
ATOM     15 HD13 LEU A 585      31.700  39.700  43.330  1.00  0.00           H
ATOM     16  CD2 LEU A 585      29.080  40.040  43.170  1.00  0.00           C
ATOM     17 HD21 LEU A 585      28.860  41.070  43.530  1.00  0.00           H
ATOM     18 HD22 LEU A 585      29.490  39.350  43.940  1.00  0.00           H
ATOM     19 HD23 LEU A 585      28.100  39.650  42.830  1.00  0.00           H
ATOM     20  C   LEU A 585      30.920  39.810  39.020  1.00  0.00           C
ATOM     21  O   LEU A 585      31.810  38.990  39.120  1.00  0.00           O
ATOM     22  N   ILE A 586      29.850  39.530  38.200  1.00  0.00           N
ATOM     23  HN  ILE A 586      28.970  40.000  38.280  1.00  0.00           H
ATOM     24  CA  ILE A 586      29.810  38.280  37.450  1.00  0.00           C
ATOM     25  HA  ILE A 586      29.980  37.480  38.150  1.00  0.00           H
ATOM     26  CB  ILE A 586      28.350  37.940  36.900  1.00  0.00           C
ATOM     27  HB  ILE A 586      28.300  36.870  36.600  1.00  0.00           H
ATOM     28  CG2 ILE A 586      27.320  38.160  38.070  1.00  0.00           C
ATOM     29 HG21 ILE A 586      26.380  37.660  37.770  1.00  0.00           H
ATOM     30 HG22 ILE A 586      27.080  39.190  38.420  1.00  0.00           H
ATOM     31 HG23 ILE A 586      27.610  37.580  38.970  1.00  0.00           H
ATOM     32  CG1 ILE A 586      27.850  38.680  35.590  1.00  0.00           C
ATOM     33 HG11 ILE A 586      27.990  39.760  35.850  1.00  0.00           H
ATOM     34 HG12 ILE A 586      26.740  38.610  35.540  1.00  0.00           H
ATOM     35  CD  ILE A 586      28.400  38.130  34.330  1.00  0.00           C
ATOM     36  HD1 ILE A 586      28.430  37.020  34.320  1.00  0.00           H
ATOM     37  HD2 ILE A 586      29.460  38.320  34.080  1.00  0.00           H
ATOM     38  HD3 ILE A 586      27.880  38.420  33.390  1.00  0.00           H
ATOM     39  C   ILE A 586      30.930  38.130  36.410  1.00  0.00           C
ATOM     40  O   ILE A 586      31.430  37.050  36.170  1.00  0.00           O
ATOM     41  N   LEU A 587      31.350  39.260  35.740  1.00  0.00           N
ATOM     42  HN  LEU A 587      31.110  40.200  36.020  1.00  0.00           H
ATOM     43  CA  LEU A 587      32.410  39.130  34.760  1.00  0.00           C
ATOM     44  HA  LEU A 587      32.150  38.380  34.030  1.00  0.00           H
ATOM     45  CB  LEU A 587      32.450  40.460  33.970  1.00  0.00           C
ATOM     46  HB1 LEU A 587      32.760  41.300  34.630  1.00  0.00           H
ATOM     47  HB2 LEU A 587      31.410  40.660  33.620  1.00  0.00           H
ATOM     48  CG  LEU A 587      33.200  40.470  32.640  1.00  0.00           C
ATOM     49  HG  LEU A 587      34.260  40.440  32.970  1.00  0.00           H
ATOM     50  CD1 LEU A 587      32.870  39.210  31.800  1.00  0.00           C
ATOM     51 HD11 LEU A 587      33.060  39.320  30.710  1.00  0.00           H
ATOM     52 HD12 LEU A 587      31.780  39.010  31.850  1.00  0.00           H
ATOM     53 HD13 LEU A 587      33.540  38.440  32.230  1.00  0.00           H
ATOM     54  CD2 LEU A 587      32.730  41.660  31.750  1.00  0.00           C
ATOM     55 HD21 LEU A 587      33.330  41.940  30.860  1.00  0.00           H
ATOM     56 HD22 LEU A 587      32.510  42.570  32.350  1.00  0.00           H
ATOM     57 HD23 LEU A 587      31.760  41.310  31.340  1.00  0.00           H
ATOM     58  C   LEU A 587      33.790  38.840  35.350  1.00  0.00           C
ATOM     59  O   LEU A 587      34.710  38.290  34.830  1.00  0.00           O
ATOM     60  N   ASP A 588      33.980  39.400  36.610  1.00  0.00           N
ATOM     61  HN  ASP A 588      33.250  40.010  36.910  1.00  0.00           H
ATOM     62  CA  ASP A 588      35.130  39.050  37.430  1.00  0.00           C
ATOM     63  HA  ASP A 588      35.970  39.400  36.840  1.00  0.00           H
ATOM     64  CB  ASP A 588      35.090  39.810  38.790  1.00  0.00           C
ATOM     65  HB1 ASP A 588      36.030  39.620  39.360  1.00  0.00           H
ATOM     66  HB2 ASP A 588      34.290  39.380  39.440  1.00  0.00           H
ATOM     67  CG  ASP A 588      34.950  41.290  38.930  1.00  0.00           C
ATOM     68  OD1 ASP A 588      34.840  41.810  40.090  1.00  0.00           O
ATOM     69  OD2 ASP A 588      34.990  42.040  37.900  1.00  0.00           O
ATOM     70  C   ASP A 588      35.240  37.570  37.700  1.00  0.00           C
ATOM     71  O   ASP A 588      36.360  36.960  37.680  1.00  0.00           O
ATOM     72  N   ILE A 589      34.130  36.910  37.960  1.00  0.00           N
ATOM     73  HN  ILE A 589      33.320  37.500  37.990  1.00  0.00           H
ATOM     74  CA  ILE A 589      33.930  35.440  38.240  1.00  0.00           C
ATOM     75  HA  ILE A 589      34.720  35.360  38.970  1.00  0.00           H
ATOM     76  CB  ILE A 589      32.630  35.140  38.960  1.00  0.00           C
ATOM     77  HB  ILE A 589      31.800  35.610  38.380  1.00  0.00           H
ATOM     78  CG2 ILE A 589      32.440  33.640  39.100  1.00  0.00           C
ATOM     79 HG21 ILE A 589      32.510  33.040  38.160  1.00  0.00           H
ATOM     80 HG22 ILE A 589      31.460  33.370  39.550  1.00  0.00           H
ATOM     81 HG23 ILE A 589      33.170  33.290  39.870  1.00  0.00           H
ATOM     82  CG1 ILE A 589      32.620  35.840  40.350  1.00  0.00           C
ATOM     83 HG11 ILE A 589      32.900  36.900  40.250  1.00  0.00           H
ATOM     84 HG12 ILE A 589      33.400  35.250  40.880  1.00  0.00           H
ATOM     85  CD  ILE A 589      31.250  35.720  41.040  1.00  0.00           C
ATOM     86  HD1 ILE A 589      30.780  34.710  41.080  1.00  0.00           H
ATOM     87  HD2 ILE A 589      30.560  36.280  40.380  1.00  0.00           H
ATOM     88  HD3 ILE A 589      31.240  36.080  42.090  1.00  0.00           H
ATOM     89  C   ILE A 589      34.210  34.690  36.990  1.00  0.00           C
ATOM     90  O   ILE A 589      34.980  33.720  37.060  1.00  0.00           O
ATOM     91  N   LYS A 590      33.660  35.130  35.880  1.00  0.00           N
ATOM     92  HN  LYS A 590      32.830  35.650  36.040  1.00  0.00           H
ATOM     93  CA  LYS A 590      33.890  34.670  34.550  1.00  0.00           C
ATOM     94  HA  LYS A 590      33.680  33.610  34.500  1.00  0.00           H
ATOM     95  CB  LYS A 590      32.870  35.260  33.510  1.00  0.00           C
ATOM     96  HB1 LYS A 590      33.310  35.230  32.490  1.00  0.00           H
ATOM     97  HB2 LYS A 590      32.840  36.330  33.800  1.00  0.00           H
ATOM     98  CG  LYS A 590      31.380  34.760  33.560  1.00  0.00           C
ATOM     99  HG1 LYS A 590      30.940  35.030  34.550  1.00  0.00           H
ATOM    100  HG2 LYS A 590      31.420  33.650  33.570  1.00  0.00           H
ATOM    101  CD  LYS A 590      30.480  35.310  32.460  1.00  0.00           C
ATOM    102  HD1 LYS A 590      29.830  36.180  32.700  1.00  0.00           H
ATOM    103  HD2 LYS A 590      29.740  34.500  32.340  1.00  0.00           H
ATOM    104  CE  LYS A 590      31.130  35.620  31.040  1.00  0.00           C
ATOM    105  HE1 LYS A 590      31.660  34.700  30.720  1.00  0.00           H
ATOM    106  HE2 LYS A 590      31.810  36.480  31.200  1.00  0.00           H
ATOM    107  NZ  LYS A 590      30.010  35.910  30.050  1.00  0.00           N
ATOM    108  HZ1 LYS A 590      29.220  35.240  30.100  1.00  0.00           H
ATOM    109  HZ2 LYS A 590      30.440  35.940  29.100  1.00  0.00           H
ATOM    110  HZ3 LYS A 590      29.640  36.860  30.210  1.00  0.00           H
ATOM    111  C   LYS A 590      35.290  34.850  34.120  1.00  0.00           C
ATOM    112  O   LYS A 590      35.800  33.970  33.500  1.00  0.00           O
ATOM    113  N   ARG A 591      36.030  35.880  34.500  1.00  0.00           N
ATOM    114  HN  ARG A 591      35.550  36.640  34.920  1.00  0.00           H
ATOM    115  CA  ARG A 591      37.420  36.080  34.050  1.00  0.00           C
ATOM    116  HA  ARG A 591      37.800  35.630  33.150  1.00  0.00           H
ATOM    117  CB  ARG A 591      37.620  37.610  33.900  1.00  0.00           C
ATOM    118  HB1 ARG A 591      38.690  37.860  33.730  1.00  0.00           H
ATOM    119  HB2 ARG A 591      37.250  38.250  34.730  1.00  0.00           H
ATOM    120  CG  ARG A 591      36.850  38.230  32.730  1.00  0.00           C
ATOM    121  HG1 ARG A 591      36.740  39.280  33.060  1.00  0.00           H
ATOM    122  HG2 ARG A 591      35.840  37.780  32.680  1.00  0.00           H
ATOM    123  CD  ARG A 591      37.540  38.060  31.380  1.00  0.00           C
ATOM    124  HD1 ARG A 591      38.020  37.090  31.130  1.00  0.00           H
ATOM    125  HD2 ARG A 591      38.420  38.710  31.600  1.00  0.00           H
ATOM    126  NE  ARG A 591      36.600  38.660  30.360  1.00  0.00           N
ATOM    127  HE  ARG A 591      36.640  39.650  30.200  1.00  0.00           H
ATOM    128  CZ  ARG A 591      35.770  37.920  29.650  1.00  0.00           C
ATOM    129  NH1 ARG A 591      35.590  36.630  29.770  1.00  0.00           N
ATOM    130 HH11 ARG A 591      34.730  36.180  29.530  1.00  0.00           H
ATOM    131 HH12 ARG A 591      36.220  36.090  30.320  1.00  0.00           H
ATOM    132  NH2 ARG A 591      34.890  38.500  28.870  1.00  0.00           N
ATOM    133 HH21 ARG A 591      35.090  39.430  28.540  1.00  0.00           H
ATOM    134 HH22 ARG A 591      34.490  37.790  28.290  1.00  0.00           H
ATOM    135  C   ARG A 591      38.440  35.610  35.130  1.00  0.00           C
ATOM    136  O   ARG A 591      39.640  35.570  34.830  1.00  0.00           O
ATOM    137  N   LYS A 592      38.000  35.030  36.270  1.00  0.00           N
ATOM    138  HN  LYS A 592      37.030  35.110  36.490  1.00  0.00           H
ATOM    139  CA  LYS A 592      38.900  34.350  37.230  1.00  0.00           C
ATOM    140  HA  LYS A 592      39.910  34.560  36.930  1.00  0.00           H
ATOM    141  CB  LYS A 592      38.700  34.800  38.710  1.00  0.00           C
ATOM    142  HB1 LYS A 592      39.250  34.100  39.360  1.00  0.00           H
ATOM    143  HB2 LYS A 592      37.610  34.720  38.930  1.00  0.00           H
ATOM    144  CG  LYS A 592      39.180  36.250  39.080  1.00  0.00           C
ATOM    145  HG1 LYS A 592      39.000  36.470  40.160  1.00  0.00           H
ATOM    146  HG2 LYS A 592      38.420  36.910  38.620  1.00  0.00           H
ATOM    147  CD  LYS A 592      40.550  36.770  38.690  1.00  0.00           C
ATOM    148  HD1 LYS A 592      40.520  37.710  39.270  1.00  0.00           H
ATOM    149  HD2 LYS A 592      40.490  36.950  37.600  1.00  0.00           H
ATOM    150  CE  LYS A 592      41.730  35.920  39.000  1.00  0.00           C
ATOM    151  HE1 LYS A 592      41.860  35.210  38.160  1.00  0.00           H
ATOM    152  HE2 LYS A 592      41.780  35.410  39.990  1.00  0.00           H
ATOM    153  NZ  LYS A 592      42.920  36.790  38.920  1.00  0.00           N
ATOM    154  HZ1 LYS A 592      42.780  37.490  39.680  1.00  0.00           H
ATOM    155  HZ2 LYS A 592      42.960  37.290  38.010  1.00  0.00           H
ATOM    156  HZ3 LYS A 592      43.820  36.300  39.120  1.00  0.00           H
ATOM    157  C   LYS A 592      38.670  32.790  37.180  1.00  0.00           C
ATOM    158  O   LYS A 592      39.520  32.000  37.630  1.00  0.00           O
ATOM    159  N   ALA A 593      37.480  32.340  36.720  1.00  0.00           N
ATOM    160  HN  ALA A 593      36.690  32.950  36.710  1.00  0.00           H
ATOM    161  CA  ALA A 593      37.080  30.940  36.520  1.00  0.00           C
ATOM    162  HA  ALA A 593      37.150  30.490  37.500  1.00  0.00           H
ATOM    163  CB  ALA A 593      35.750  30.740  36.030  1.00  0.00           C
ATOM    164  HB1 ALA A 593      35.590  29.680  35.770  1.00  0.00           H
ATOM    165  HB2 ALA A 593      35.370  31.490  35.290  1.00  0.00           H
ATOM    166  HB3 ALA A 593      35.040  30.710  36.890  1.00  0.00           H
ATOM    167  C   ALA A 593      38.080  30.110  35.690  1.00  0.00           C
ATOM    168  O   ALA A 593      38.640  29.120  36.190  1.00  0.00           O
ATOM    169  N   PRO A 594      38.470  30.460  34.470  1.00  0.00           N
ATOM    170  CD  PRO A 594      38.020  31.630  33.660  1.00  0.00           C
ATOM    171  HD1 PRO A 594      38.240  32.610  34.140  1.00  0.00           H
ATOM    172  HD2 PRO A 594      36.920  31.580  33.530  1.00  0.00           H
ATOM    173  CA  PRO A 594      39.320  29.580  33.640  1.00  0.00           C
ATOM    174  HA  PRO A 594      38.990  28.590  33.890  1.00  0.00           H
ATOM    175  CB  PRO A 594      39.000  29.990  32.200  1.00  0.00           C
ATOM    176  HB1 PRO A 594      38.150  29.380  31.820  1.00  0.00           H
ATOM    177  HB2 PRO A 594      39.840  29.760  31.510  1.00  0.00           H
ATOM    178  CG  PRO A 594      38.650  31.490  32.290  1.00  0.00           C
ATOM    179  HG1 PRO A 594      39.590  32.070  32.270  1.00  0.00           H
ATOM    180  HG2 PRO A 594      37.880  31.890  31.590  1.00  0.00           H
ATOM    181  C   PRO A 594      40.820  29.690  34.050  1.00  0.00           C
ATOM    182  O   PRO A 594      41.610  29.110  33.300  1.00  0.00           O
ATOM    183  N   PHE A 595      41.110  30.390  35.170  1.00  0.00           N
ATOM    184  HN  PHE A 595      40.400  30.940  35.600  1.00  0.00           H
ATOM    185  CA  PHE A 595      42.470  30.410  35.710  1.00  0.00           C
ATOM    186  HA  PHE A 595      43.110  29.770  35.130  1.00  0.00           H
ATOM    187  CB  PHE A 595      43.060  31.820  35.680  1.00  0.00           C
ATOM    188  HB1 PHE A 595      44.140  31.760  35.970  1.00  0.00           H
ATOM    189  HB2 PHE A 595      42.420  32.410  36.370  1.00  0.00           H
ATOM    190  CG  PHE A 595      43.010  32.420  34.350  1.00  0.00           C
ATOM    191  CD1 PHE A 595      44.050  32.320  33.350  1.00  0.00           C
ATOM    192  HD1 PHE A 595      44.990  31.930  33.710  1.00  0.00           H
ATOM    193  CE1 PHE A 595      43.920  32.800  32.030  1.00  0.00           C
ATOM    194  HE1 PHE A 595      44.760  32.560  31.400  1.00  0.00           H
ATOM    195  CZ  PHE A 595      42.790  33.580  31.710  1.00  0.00           C
ATOM    196  HZ  PHE A 595      42.610  34.030  30.760  1.00  0.00           H
ATOM    197  CD2 PHE A 595      41.810  33.210  33.950  1.00  0.00           C
ATOM    198  HD2 PHE A 595      40.960  33.300  34.610  1.00  0.00           H
ATOM    199  CE2 PHE A 595      41.760  33.760  32.700  1.00  0.00           C
ATOM    200  HE2 PHE A 595      40.940  34.440  32.630  1.00  0.00           H
ATOM    201  C   PHE A 595      42.700  29.900  37.140  1.00  0.00           C
ATOM    202  O   PHE A 595      43.850  29.620  37.580  1.00  0.00           O
ATOM    203  N   PHE A 596      41.690  29.890  37.950  1.00  0.00           N
ATOM    204  HN  PHE A 596      40.800  30.310  37.770  1.00  0.00           H
ATOM    205  CA  PHE A 596      41.750  29.440  39.360  1.00  0.00           C
ATOM    206  HA  PHE A 596      42.380  30.170  39.850  1.00  0.00           H
ATOM    207  CB  PHE A 596      40.390  29.550  40.060  1.00  0.00           C
ATOM    208  HB1 PHE A 596      39.570  28.960  39.600  1.00  0.00           H
ATOM    209  HB2 PHE A 596      40.130  30.610  40.240  1.00  0.00           H
ATOM    210  CG  PHE A 596      40.490  29.010  41.490  1.00  0.00           C
ATOM    211  CD1 PHE A 596      40.830  29.820  42.520  1.00  0.00           C
ATOM    212  HD1 PHE A 596      41.060  30.860  42.320  1.00  0.00           H
ATOM    213  CE1 PHE A 596      40.840  29.410  43.870  1.00  0.00           C
ATOM    214  HE1 PHE A 596      40.900  30.080  44.710  1.00  0.00           H
ATOM    215  CZ  PHE A 596      40.240  28.140  44.120  1.00  0.00           C
ATOM    216  HZ  PHE A 596      40.290  27.790  45.140  1.00  0.00           H
ATOM    217  CD2 PHE A 596      39.910  27.720  41.730  1.00  0.00           C
ATOM    218  HD2 PHE A 596      39.520  27.170  40.890  1.00  0.00           H
ATOM    219  CE2 PHE A 596      39.790  27.300  43.050  1.00  0.00           C
ATOM    220  HE2 PHE A 596      39.090  26.500  43.270  1.00  0.00           H
ATOM    221  C   PHE A 596      42.420  28.010  39.590  1.00  0.00           C
ATOM    222  O   PHE A 596      43.330  27.880  40.420  1.00  0.00           O
ATOM    223  N   LEU A 597      42.070  26.990  38.810  1.00  0.00           N
ATOM    224  HN  LEU A 597      41.400  27.120  38.080  1.00  0.00           H
ATOM    225  CA  LEU A 597      42.760  25.720  38.820  1.00  0.00           C
ATOM    226  HA  LEU A 597      42.990  25.350  39.810  1.00  0.00           H
ATOM    227  CB  LEU A 597      42.020  24.670  37.930  1.00  0.00           C
ATOM    228  HB1 LEU A 597      42.660  23.760  37.920  1.00  0.00           H
ATOM    229  HB2 LEU A 597      42.030  25.120  36.910  1.00  0.00           H
ATOM    230  CG  LEU A 597      40.550  24.300  38.190  1.00  0.00           C
ATOM    231  HG  LEU A 597      39.920  25.200  38.330  1.00  0.00           H
ATOM    232  CD1 LEU A 597      40.030  23.430  37.060  1.00  0.00           C
ATOM    233 HD11 LEU A 597      38.920  23.370  37.180  1.00  0.00           H
ATOM    234 HD12 LEU A 597      40.500  22.410  37.080  1.00  0.00           H
ATOM    235 HD13 LEU A 597      40.200  23.870  36.070  1.00  0.00           H
ATOM    236  CD2 LEU A 597      40.540  23.510  39.490  1.00  0.00           C
ATOM    237 HD21 LEU A 597      41.160  23.980  40.280  1.00  0.00           H
ATOM    238 HD22 LEU A 597      40.750  22.420  39.550  1.00  0.00           H
ATOM    239 HD23 LEU A 597      39.520  23.640  39.910  1.00  0.00           H
ATOM    240  C   LEU A 597      44.220  25.930  38.310  1.00  0.00           C
ATOM    241  O   LEU A 597      45.180  25.370  38.870  1.00  0.00           O
ATOM    242  N   SER A 598      44.520  26.820  37.330  1.00  0.00           N
ATOM    243  HN  SER A 598      43.790  27.340  36.880  1.00  0.00           H
ATOM    244  CA  SER A 598      45.790  27.020  36.720  1.00  0.00           C
ATOM    245  HA  SER A 598      46.270  26.060  36.830  1.00  0.00           H
ATOM    246  CB  SER A 598      45.850  27.650  35.290  1.00  0.00           C
ATOM    247  HB1 SER A 598      46.840  28.000  34.920  1.00  0.00           H
ATOM    248  HB2 SER A 598      45.130  28.490  35.180  1.00  0.00           H
ATOM    249  OG  SER A 598      45.410  26.610  34.440  1.00  0.00           O
ATOM    250  HG1 SER A 598      44.630  26.260  34.870  1.00  0.00           H
ATOM    251  C   SER A 598      46.850  27.820  37.530  1.00  0.00           C
ATOM    252  O   SER A 598      48.000  27.700  37.230  1.00  0.00           O
ATOM    253  N   ASP A 599      46.410  28.630  38.510  1.00  0.00           N
ATOM    254  HN  ASP A 599      45.450  28.870  38.640  1.00  0.00           H
ATOM    255  CA  ASP A 599      47.240  29.310  39.550  1.00  0.00           C
ATOM    256  HA  ASP A 599      47.940  29.800  38.890  1.00  0.00           H
ATOM    257  CB  ASP A 599      46.200  30.200  40.320  1.00  0.00           C
ATOM    258  HB1 ASP A 599      46.810  30.760  41.070  1.00  0.00           H
ATOM    259  HB2 ASP A 599      45.400  29.610  40.810  1.00  0.00           H
ATOM    260  CG  ASP A 599      45.550  31.280  39.530  1.00  0.00           C
ATOM    261  OD1 ASP A 599      46.140  31.650  38.500  1.00  0.00           O
ATOM    262  OD2 ASP A 599      44.560  31.960  39.990  1.00  0.00           O
ATOM    263  C   ASP A 599      47.870  28.200  40.440  1.00  0.00           C
ATOM    264  O   ASP A 599      49.080  28.230  40.660  1.00  0.00           O
ATOM    265  N   PHE A 600      47.100  27.170  40.890  1.00  0.00           N
ATOM    266  HN  PHE A 600      46.140  27.110  40.650  1.00  0.00           H
ATOM    267  CA  PHE A 600      47.770  26.090  41.610  1.00  0.00           C
ATOM    268  HA  PHE A 600      48.250  26.510  42.490  1.00  0.00           H
ATOM    269  CB  PHE A 600      46.620  25.090  41.940  1.00  0.00           C
ATOM    270  HB1 PHE A 600      47.000  24.240  42.530  1.00  0.00           H
ATOM    271  HB2 PHE A 600      46.150  24.780  40.970  1.00  0.00           H
ATOM    272  CG  PHE A 600      45.600  25.700  42.840  1.00  0.00           C
ATOM    273  CD1 PHE A 600      46.040  26.350  44.000  1.00  0.00           C
ATOM    274  HD1 PHE A 600      47.100  26.470  44.220  1.00  0.00           H
ATOM    275  CE1 PHE A 600      45.100  26.960  44.860  1.00  0.00           C
ATOM    276  HE1 PHE A 600      45.370  27.440  45.780  1.00  0.00           H
ATOM    277  CZ  PHE A 600      43.750  26.930  44.530  1.00  0.00           C
ATOM    278  HZ  PHE A 600      42.990  27.410  45.130  1.00  0.00           H
ATOM    279  CD2 PHE A 600      44.290  25.680  42.520  1.00  0.00           C
ATOM    280  HD2 PHE A 600      43.890  25.290  41.600  1.00  0.00           H
ATOM    281  CE2 PHE A 600      43.360  26.270  43.360  1.00  0.00           C
ATOM    282  HE2 PHE A 600      42.310  26.160  43.130  1.00  0.00           H
ATOM    283  C   PHE A 600      48.820  25.320  40.890  1.00  0.00           C
ATOM    284  O   PHE A 600      49.840  25.040  41.460  1.00  0.00           O
ATOM    285  N   LYS A 601      48.630  24.970  39.590  1.00  0.00           N
ATOM    286  HN  LYS A 601      47.700  25.140  39.290  1.00  0.00           H
ATOM    287  CA  LYS A 601      49.620  24.430  38.670  1.00  0.00           C
ATOM    288  HA  LYS A 601      49.990  23.450  38.920  1.00  0.00           H
ATOM    289  CB  LYS A 601      48.930  24.240  37.310  1.00  0.00           C
ATOM    290  HB1 LYS A 601      48.220  25.070  37.160  1.00  0.00           H
ATOM    291  HB2 LYS A 601      48.360  23.300  37.380  1.00  0.00           H
ATOM    292  CG  LYS A 601      49.760  23.980  35.930  1.00  0.00           C
ATOM    293  HG1 LYS A 601      48.920  23.750  35.240  1.00  0.00           H
ATOM    294  HG2 LYS A 601      50.390  23.080  35.990  1.00  0.00           H
ATOM    295  CD  LYS A 601      50.510  25.190  35.400  1.00  0.00           C
ATOM    296  HD1 LYS A 601      51.380  25.350  36.060  1.00  0.00           H
ATOM    297  HD2 LYS A 601      49.860  26.080  35.530  1.00  0.00           H
ATOM    298  CE  LYS A 601      51.040  25.190  34.020  1.00  0.00           C
ATOM    299  HE1 LYS A 601      50.230  25.060  33.280  1.00  0.00           H
ATOM    300  HE2 LYS A 601      51.790  24.410  33.790  1.00  0.00           H
ATOM    301  NZ  LYS A 601      51.770  26.450  33.670  1.00  0.00           N
ATOM    302  HZ1 LYS A 601      51.750  26.740  32.670  1.00  0.00           H
ATOM    303  HZ2 LYS A 601      52.740  26.410  34.020  1.00  0.00           H
ATOM    304  HZ3 LYS A 601      51.290  27.250  34.130  1.00  0.00           H
ATOM    305  C   LYS A 601      50.880  25.420  38.560  1.00  0.00           C
ATOM    306  O   LYS A 601      52.040  25.040  38.530  1.00  0.00           O
ATOM    307  N   ASP A 602      50.610  26.740  38.420  1.00  0.00           N
ATOM    308  HN  ASP A 602      49.680  27.110  38.410  1.00  0.00           H
ATOM    309  CA  ASP A 602      51.690  27.700  38.180  1.00  0.00           C
ATOM    310  HA  ASP A 602      52.370  27.350  37.420  1.00  0.00           H
ATOM    311  CB  ASP A 602      51.120  29.140  37.840  1.00  0.00           C
ATOM    312  HB1 ASP A 602      51.780  30.010  38.080  1.00  0.00           H
ATOM    313  HB2 ASP A 602      50.220  29.210  38.480  1.00  0.00           H
ATOM    314  CG  ASP A 602      50.750  29.240  36.380  1.00  0.00           C
ATOM    315  OD1 ASP A 602      51.260  28.450  35.560  1.00  0.00           O
ATOM    316  OD2 ASP A 602      50.030  30.180  35.940  1.00  0.00           O
ATOM    317  C   ASP A 602      52.470  27.850  39.470  1.00  0.00           C
ATOM    318  O   ASP A 602      53.580  28.250  39.570  1.00  0.00           O
ATOM    319  N   ALA A 603      51.840  27.610  40.660  1.00  0.00           N
ATOM    320  HN  ALA A 603      50.840  27.560  40.670  1.00  0.00           H
ATOM    321  CA  ALA A 603      52.470  27.640  42.010  1.00  0.00           C
ATOM    322  HA  ALA A 603      52.830  28.640  42.170  1.00  0.00           H
ATOM    323  CB  ALA A 603      51.410  27.390  43.090  1.00  0.00           C
ATOM    324  HB1 ALA A 603      51.740  27.400  44.150  1.00  0.00           H
ATOM    325  HB2 ALA A 603      51.020  26.380  42.900  1.00  0.00           H
ATOM    326  HB3 ALA A 603      50.590  28.140  42.930  1.00  0.00           H
ATOM    327  C   ALA A 603      53.490  26.570  42.120  1.00  0.00           C
ATOM    328  O   ALA A 603      54.540  26.760  42.720  1.00  0.00           O
ATOM    329  N   LEU A 604      53.210  25.380  41.560  1.00  0.00           N
ATOM    330  HN  LEU A 604      52.250  25.320  41.260  1.00  0.00           H
ATOM    331  CA  LEU A 604      54.130  24.220  41.490  1.00  0.00           C
ATOM    332  HA  LEU A 604      54.330  23.980  42.520  1.00  0.00           H
ATOM    333  CB  LEU A 604      53.330  23.070  40.830  1.00  0.00           C
ATOM    334  HB1 LEU A 604      53.240  23.110  39.720  1.00  0.00           H
ATOM    335  HB2 LEU A 604      52.280  23.010  41.210  1.00  0.00           H
ATOM    336  CG  LEU A 604      53.950  21.640  41.070  1.00  0.00           C
ATOM    337  HG  LEU A 604      54.800  21.590  40.350  1.00  0.00           H
ATOM    338  CD1 LEU A 604      54.510  21.350  42.430  1.00  0.00           C
ATOM    339 HD11 LEU A 604      53.740  21.540  43.210  1.00  0.00           H
ATOM    340 HD12 LEU A 604      55.310  22.080  42.640  1.00  0.00           H
ATOM    341 HD13 LEU A 604      54.940  20.350  42.640  1.00  0.00           H
ATOM    342  CD2 LEU A 604      53.060  20.400  40.560  1.00  0.00           C
ATOM    343 HD21 LEU A 604      53.610  19.510  40.940  1.00  0.00           H
ATOM    344 HD22 LEU A 604      53.180  20.420  39.460  1.00  0.00           H
ATOM    345 HD23 LEU A 604      52.020  20.560  40.920  1.00  0.00           H
ATOM    346  C   LEU A 604      55.450  24.460  40.860  1.00  0.00           C
ATOM    347  O   LEU A 604      56.490  24.060  41.370  1.00  0.00           O
ATOM    348  N   SER A 605      55.410  25.210  39.740  1.00  0.00           N
ATOM    349  HN  SER A 605      54.580  25.460  39.250  1.00  0.00           H
ATOM    350  CA  SER A 605      56.650  25.360  39.040  1.00  0.00           C
ATOM    351  HA  SER A 605      57.420  24.670  39.390  1.00  0.00           H
ATOM    352  CB  SER A 605      56.480  25.360  37.520  1.00  0.00           C
ATOM    353  HB1 SER A 605      55.870  24.430  37.410  1.00  0.00           H
ATOM    354  HB2 SER A 605      57.410  25.310  36.920  1.00  0.00           H
ATOM    355  OG  SER A 605      55.630  26.330  36.910  1.00  0.00           O
ATOM    356  HG1 SER A 605      56.170  27.110  37.000  1.00  0.00           H
ATOM    357  C   SER A 605      57.160  26.780  39.420  1.00  0.00           C
ATOM    358  O   SER A 605      56.630  27.790  38.950  1.00  0.00           O
ATOM    359  N   LEU A 606      58.360  26.900  40.090  1.00  0.00           N
ATOM    360  HN  LEU A 606      58.790  26.050  40.400  1.00  0.00           H
ATOM    361  CA  LEU A 606      59.240  28.060  40.170  1.00  0.00           C
ATOM    362  HA  LEU A 606      60.160  27.660  40.570  1.00  0.00           H
ATOM    363  CB  LEU A 606      59.700  28.770  38.880  1.00  0.00           C
ATOM    364  HB1 LEU A 606      60.610  29.390  39.060  1.00  0.00           H
ATOM    365  HB2 LEU A 606      58.880  29.430  38.540  1.00  0.00           H
ATOM    366  CG  LEU A 606      60.080  27.850  37.760  1.00  0.00           C
ATOM    367  HG  LEU A 606      59.170  27.320  37.410  1.00  0.00           H
ATOM    368  CD1 LEU A 606      60.570  28.650  36.530  1.00  0.00           C
ATOM    369 HD11 LEU A 606      61.440  29.270  36.810  1.00  0.00           H
ATOM    370 HD12 LEU A 606      59.790  29.290  36.070  1.00  0.00           H
ATOM    371 HD13 LEU A 606      60.930  27.910  35.780  1.00  0.00           H
ATOM    372  CD2 LEU A 606      61.120  26.790  38.160  1.00  0.00           C
ATOM    373 HD21 LEU A 606      60.770  26.210  39.050  1.00  0.00           H
ATOM    374 HD22 LEU A 606      62.120  27.200  38.400  1.00  0.00           H
ATOM    375 HD23 LEU A 606      61.290  26.110  37.300  1.00  0.00           H
ATOM    376  C   LEU A 606      58.810  29.020  41.310  1.00  0.00           C
ATOM    377  O   LEU A 606      57.640  29.230  41.530  1.00  0.00           O
ATOM    378  N   GLN A 607      59.710  29.670  42.030  1.00  0.00           N
ATOM    379  HN  GLN A 607      60.640  29.320  41.920  1.00  0.00           H
ATOM    380  CA  GLN A 607      59.530  30.810  42.870  1.00  0.00           C
ATOM    381  HA  GLN A 607      60.500  31.040  43.280  1.00  0.00           H
ATOM    382  CB  GLN A 607      58.990  32.090  42.020  1.00  0.00           C
ATOM    383  HB1 GLN A 607      58.910  32.930  42.740  1.00  0.00           H
ATOM    384  HB2 GLN A 607      57.950  31.890  41.690  1.00  0.00           H
ATOM    385  CG  GLN A 607      59.950  32.570  40.870  1.00  0.00           C
ATOM    386  HG1 GLN A 607      59.680  33.610  40.590  1.00  0.00           H
ATOM    387  HG2 GLN A 607      59.910  31.780  40.100  1.00  0.00           H
ATOM    388  CD  GLN A 607      61.410  32.420  41.320  1.00  0.00           C
ATOM    389  OE1 GLN A 607      62.250  31.920  40.540  1.00  0.00           O
ATOM    390  NE2 GLN A 607      61.800  32.960  42.500  1.00  0.00           N
ATOM    391 HE21 GLN A 607      62.600  32.580  42.950  1.00  0.00           H
ATOM    392 HE22 GLN A 607      61.210  33.570  43.030  1.00  0.00           H
ATOM    393  C   GLN A 607      58.710  30.790  44.170  1.00  0.00           C
ATOM    394  O   GLN A 607      58.940  31.630  45.020  1.00  0.00           O
ATOM    395  N   CYS A 608      57.830  29.770  44.370  1.00  0.00           N
ATOM    396  HN  CYS A 608      57.640  29.070  43.690  1.00  0.00           H
ATOM    397  CA  CYS A 608      57.020  29.610  45.600  1.00  0.00           C
ATOM    398  HA  CYS A 608      56.550  30.580  45.670  1.00  0.00           H
ATOM    399  CB  CYS A 608      55.860  28.510  45.410  1.00  0.00           C
ATOM    400  HB1 CYS A 608      56.340  27.580  45.010  1.00  0.00           H
ATOM    401  HB2 CYS A 608      55.170  28.960  44.660  1.00  0.00           H
ATOM    402  SG  CYS A 608      54.910  28.120  46.910  1.00  0.00           S
ATOM    403  HG1 CYS A 608      54.280  27.170  46.240  1.00  0.00           H
ATOM    404  C   CYS A 608      57.770  29.560  46.920  1.00  0.00           C
ATOM    405  O   CYS A 608      57.500  30.360  47.840  1.00  0.00           O
ATOM    406  N   LEU A 609      58.870  28.750  46.950  1.00  0.00           N
ATOM    407  HN  LEU A 609      59.080  28.080  46.250  1.00  0.00           H
ATOM    408  CA  LEU A 609      59.620  28.600  48.190  1.00  0.00           C
ATOM    409  HA  LEU A 609      58.790  28.450  48.860  1.00  0.00           H
ATOM    410  CB  LEU A 609      60.590  27.320  48.220  1.00  0.00           C
ATOM    411  HB1 LEU A 609      61.040  27.320  49.240  1.00  0.00           H
ATOM    412  HB2 LEU A 609      61.430  27.430  47.500  1.00  0.00           H
ATOM    413  CG  LEU A 609      59.930  25.910  48.060  1.00  0.00           C
ATOM    414  HG  LEU A 609      59.520  25.940  47.030  1.00  0.00           H
ATOM    415  CD1 LEU A 609      61.010  24.810  48.250  1.00  0.00           C
ATOM    416 HD11 LEU A 609      60.510  23.870  47.940  1.00  0.00           H
ATOM    417 HD12 LEU A 609      61.330  24.750  49.310  1.00  0.00           H
ATOM    418 HD13 LEU A 609      61.830  25.050  47.530  1.00  0.00           H
ATOM    419  CD2 LEU A 609      58.750  25.660  49.030  1.00  0.00           C
ATOM    420 HD21 LEU A 609      59.180  25.690  50.050  1.00  0.00           H
ATOM    421 HD22 LEU A 609      58.480  24.590  48.880  1.00  0.00           H
ATOM    422 HD23 LEU A 609      57.810  26.220  48.850  1.00  0.00           H
ATOM    423  C   LEU A 609      60.400  29.820  48.640  1.00  0.00           C
ATOM    424  O   LEU A 609      60.440  30.260  49.820  1.00  0.00           O
ATOM    425  N   ALA A 610      61.040  30.510  47.720  1.00  0.00           N
ATOM    426  HN  ALA A 610      61.070  30.110  46.800  1.00  0.00           H
ATOM    427  CA  ALA A 610      61.740  31.740  47.880  1.00  0.00           C
ATOM    428  HA  ALA A 610      62.450  31.640  48.690  1.00  0.00           H
ATOM    429  CB  ALA A 610      62.580  32.100  46.560  1.00  0.00           C
ATOM    430  HB1 ALA A 610      61.870  32.280  45.730  1.00  0.00           H
ATOM    431  HB2 ALA A 610      63.100  31.200  46.200  1.00  0.00           H
ATOM    432  HB3 ALA A 610      63.220  33.020  46.630  1.00  0.00           H
ATOM    433  C   ALA A 610      60.810  32.940  48.130  1.00  0.00           C
ATOM    434  O   ALA A 610      61.060  33.880  48.880  1.00  0.00           O
ATOM    435  N   SER A 611      59.600  32.970  47.520  1.00  0.00           N
ATOM    436  HN  SER A 611      59.430  32.390  46.720  1.00  0.00           H
ATOM    437  CA  SER A 611      58.660  33.990  47.880  1.00  0.00           C
ATOM    438  HA  SER A 611      59.120  34.960  47.710  1.00  0.00           H
ATOM    439  CB  SER A 611      57.330  33.960  46.980  1.00  0.00           C
ATOM    440  HB1 SER A 611      56.820  32.970  47.010  1.00  0.00           H
ATOM    441  HB2 SER A 611      57.780  34.010  45.960  1.00  0.00           H
ATOM    442  OG  SER A 611      56.450  35.050  47.100  1.00  0.00           O
ATOM    443  HG1 SER A 611      56.760  35.840  46.680  1.00  0.00           H
ATOM    444  C   SER A 611      58.210  33.950  49.340  1.00  0.00           C
ATOM    445  O   SER A 611      58.140  35.000  49.920  1.00  0.00           O
ATOM    446  N   ILE A 612      58.010  32.730  49.880  1.00  0.00           N
ATOM    447  HN  ILE A 612      58.290  31.910  49.390  1.00  0.00           H
ATOM    448  CA  ILE A 612      57.750  32.520  51.300  1.00  0.00           C
ATOM    449  HA  ILE A 612      56.930  33.160  51.590  1.00  0.00           H
ATOM    450  CB  ILE A 612      57.510  31.030  51.640  1.00  0.00           C
ATOM    451  HB  ILE A 612      58.390  30.430  51.320  1.00  0.00           H
ATOM    452  CG2 ILE A 612      57.260  30.720  53.170  1.00  0.00           C
ATOM    453 HG21 ILE A 612      57.360  29.640  53.400  1.00  0.00           H
ATOM    454 HG22 ILE A 612      56.320  31.180  53.520  1.00  0.00           H
ATOM    455 HG23 ILE A 612      58.090  31.220  53.720  1.00  0.00           H
ATOM    456  CG1 ILE A 612      56.340  30.480  50.880  1.00  0.00           C
ATOM    457 HG11 ILE A 612      56.380  30.900  49.860  1.00  0.00           H
ATOM    458 HG12 ILE A 612      55.350  30.670  51.350  1.00  0.00           H
ATOM    459  CD  ILE A 612      56.390  28.880  50.660  1.00  0.00           C
ATOM    460  HD1 ILE A 612      56.330  28.450  51.690  1.00  0.00           H
ATOM    461  HD2 ILE A 612      57.310  28.600  50.110  1.00  0.00           H
ATOM    462  HD3 ILE A 612      55.490  28.630  50.060  1.00  0.00           H
ATOM    463  C   ILE A 612      58.830  33.020  52.210  1.00  0.00           C
ATOM    464  O   ILE A 612      58.650  33.880  53.130  1.00  0.00           O
ATOM    465  N   LEU A 613      60.130  32.750  51.880  1.00  0.00           N
ATOM    466  HN  LEU A 613      60.420  32.080  51.200  1.00  0.00           H
ATOM    467  CA  LEU A 613      61.230  33.230  52.670  1.00  0.00           C
ATOM    468  HA  LEU A 613      60.890  32.850  53.620  1.00  0.00           H
ATOM    469  CB  LEU A 613      62.550  32.540  52.290  1.00  0.00           C
ATOM    470  HB1 LEU A 613      62.680  32.840  51.230  1.00  0.00           H
ATOM    471  HB2 LEU A 613      62.310  31.460  52.230  1.00  0.00           H
ATOM    472  CG  LEU A 613      63.760  32.640  53.210  1.00  0.00           C
ATOM    473  HG  LEU A 613      64.060  33.710  53.120  1.00  0.00           H
ATOM    474  CD1 LEU A 613      63.360  32.400  54.630  1.00  0.00           C
ATOM    475 HD11 LEU A 613      62.550  33.080  54.960  1.00  0.00           H
ATOM    476 HD12 LEU A 613      64.240  32.400  55.310  1.00  0.00           H
ATOM    477 HD13 LEU A 613      63.080  31.340  54.730  1.00  0.00           H
ATOM    478  CD2 LEU A 613      64.960  31.730  52.800  1.00  0.00           C
ATOM    479 HD21 LEU A 613      64.720  30.670  52.580  1.00  0.00           H
ATOM    480 HD22 LEU A 613      65.780  31.800  53.540  1.00  0.00           H
ATOM    481 HD23 LEU A 613      65.410  32.110  51.850  1.00  0.00           H
ATOM    482  C   LEU A 613      61.430  34.780  52.750  1.00  0.00           C
ATOM    483  O   LEU A 613      61.700  35.290  53.810  1.00  0.00           O
ATOM    484  N   PHE A 614      61.030  35.460  51.710  1.00  0.00           N
ATOM    485  HN  PHE A 614      60.790  34.930  50.890  1.00  0.00           H
ATOM    486  CA  PHE A 614      61.040  36.900  51.690  1.00  0.00           C
ATOM    487  HA  PHE A 614      61.850  37.300  52.280  1.00  0.00           H
ATOM    488  CB  PHE A 614      61.120  37.340  50.220  1.00  0.00           C
ATOM    489  HB1 PHE A 614      60.310  36.770  49.710  1.00  0.00           H
ATOM    490  HB2 PHE A 614      62.120  37.040  49.840  1.00  0.00           H
ATOM    491  CG  PHE A 614      60.960  38.820  49.940  1.00  0.00           C
ATOM    492  CD1 PHE A 614      61.250  39.840  50.830  1.00  0.00           C
ATOM    493  HD1 PHE A 614      61.560  39.550  51.820  1.00  0.00           H
ATOM    494  CE1 PHE A 614      61.090  41.220  50.480  1.00  0.00           C
ATOM    495  HE1 PHE A 614      61.400  41.950  51.210  1.00  0.00           H
ATOM    496  CZ  PHE A 614      60.680  41.540  49.230  1.00  0.00           C
ATOM    497  HZ  PHE A 614      60.620  42.590  49.020  1.00  0.00           H
ATOM    498  CD2 PHE A 614      60.530  39.210  48.660  1.00  0.00           C
ATOM    499  HD2 PHE A 614      60.350  38.380  48.000  1.00  0.00           H
ATOM    500  CE2 PHE A 614      60.300  40.560  48.340  1.00  0.00           C
ATOM    501  HE2 PHE A 614      60.060  40.850  47.320  1.00  0.00           H
ATOM    502  C   PHE A 614      59.800  37.480  52.320  1.00  0.00           C
ATOM    503  O   PHE A 614      59.880  38.220  53.320  1.00  0.00           O
ATOM    504  N   LEU A 615      58.580  37.100  51.790  1.00  0.00           N
ATOM    505  HN  LEU A 615      58.540  36.600  50.930  1.00  0.00           H
ATOM    506  CA  LEU A 615      57.300  37.760  52.020  1.00  0.00           C
ATOM    507  HA  LEU A 615      57.460  38.820  51.890  1.00  0.00           H
ATOM    508  CB  LEU A 615      56.170  37.380  50.980  1.00  0.00           C
ATOM    509  HB1 LEU A 615      56.200  36.280  51.150  1.00  0.00           H
ATOM    510  HB2 LEU A 615      56.480  37.680  49.960  1.00  0.00           H
ATOM    511  CG  LEU A 615      54.790  37.820  51.210  1.00  0.00           C
ATOM    512  HG  LEU A 615      54.450  37.450  52.200  1.00  0.00           H
ATOM    513  CD1 LEU A 615      54.730  39.320  51.130  1.00  0.00           C
ATOM    514 HD11 LEU A 615      53.670  39.630  50.970  1.00  0.00           H
ATOM    515 HD12 LEU A 615      55.250  39.720  50.230  1.00  0.00           H
ATOM    516 HD13 LEU A 615      55.150  39.730  52.070  1.00  0.00           H
ATOM    517  CD2 LEU A 615      53.910  37.220  50.070  1.00  0.00           C
ATOM    518 HD21 LEU A 615      52.830  37.490  50.150  1.00  0.00           H
ATOM    519 HD22 LEU A 615      54.060  36.120  50.090  1.00  0.00           H
ATOM    520 HD23 LEU A 615      54.190  37.700  49.110  1.00  0.00           H
ATOM    521  C   LEU A 615      56.750  37.710  53.380  1.00  0.00           C
ATOM    522  O   LEU A 615      56.370  38.770  53.940  1.00  0.00           O
ATOM    523  N   TYR A 616      57.040  36.560  54.110  1.00  0.00           N
ATOM    524  HN  TYR A 616      57.580  35.890  53.620  1.00  0.00           H
ATOM    525  CA  TYR A 616      56.820  36.320  55.530  1.00  0.00           C
ATOM    526  HA  TYR A 616      55.780  36.620  55.620  1.00  0.00           H
ATOM    527  CB  TYR A 616      57.020  34.840  55.850  1.00  0.00           C
ATOM    528  HB1 TYR A 616      57.980  34.490  55.430  1.00  0.00           H
ATOM    529  HB2 TYR A 616      56.280  34.160  55.380  1.00  0.00           H
ATOM    530  CG  TYR A 616      56.970  34.740  57.350  1.00  0.00           C
ATOM    531  CD1 TYR A 616      55.840  34.940  58.110  1.00  0.00           C
ATOM    532  HD1 TYR A 616      54.930  35.180  57.570  1.00  0.00           H
ATOM    533  CE1 TYR A 616      55.820  34.840  59.530  1.00  0.00           C
ATOM    534  HE1 TYR A 616      54.900  34.880  60.110  1.00  0.00           H
ATOM    535  CZ  TYR A 616      57.060  34.700  60.210  1.00  0.00           C
ATOM    536  OH  TYR A 616      56.980  34.610  61.620  1.00  0.00           O
ATOM    537  HH  TYR A 616      56.080  34.410  61.880  1.00  0.00           H
ATOM    538  CD2 TYR A 616      58.180  34.550  58.040  1.00  0.00           C
ATOM    539  HD2 TYR A 616      58.990  34.360  57.350  1.00  0.00           H
ATOM    540  CE2 TYR A 616      58.210  34.550  59.430  1.00  0.00           C
ATOM    541  HE2 TYR A 616      59.060  34.460  60.070  1.00  0.00           H
ATOM    542  C   TYR A 616      57.670  37.340  56.290  1.00  0.00           C
ATOM    543  O   TYR A 616      57.220  38.100  57.160  1.00  0.00           O
ATOM    544  N   CYS A 617      58.990  37.350  55.980  1.00  0.00           N
ATOM    545  HN  CYS A 617      59.250  36.730  55.250  1.00  0.00           H
ATOM    546  CA  CYS A 617      59.930  38.200  56.750  1.00  0.00           C
ATOM    547  HA  CYS A 617      59.780  37.970  57.790  1.00  0.00           H
ATOM    548  CB  CYS A 617      61.340  37.760  56.350  1.00  0.00           C
ATOM    549  HB1 CYS A 617      61.920  38.480  56.960  1.00  0.00           H
ATOM    550  HB2 CYS A 617      61.630  37.880  55.280  1.00  0.00           H
ATOM    551  SG  CYS A 617      61.900  36.160  56.900  1.00  0.00           S
ATOM    552  HG1 CYS A 617      61.550  35.650  55.730  1.00  0.00           H
ATOM    553  C   CYS A 617      59.690  39.670  56.520  1.00  0.00           C
ATOM    554  O   CYS A 617      59.800  40.540  57.400  1.00  0.00           O
ATOM    555  N   ALA A 618      59.340  40.000  55.290  1.00  0.00           N
ATOM    556  HN  ALA A 618      59.330  39.320  54.560  1.00  0.00           H
ATOM    557  CA  ALA A 618      58.800  41.300  54.960  1.00  0.00           C
ATOM    558  HA  ALA A 618      59.580  42.040  54.970  1.00  0.00           H
ATOM    559  CB  ALA A 618      58.370  41.330  53.480  1.00  0.00           C
ATOM    560  HB1 ALA A 618      57.460  40.740  53.250  1.00  0.00           H
ATOM    561  HB2 ALA A 618      59.260  41.060  52.870  1.00  0.00           H
ATOM    562  HB3 ALA A 618      58.100  42.380  53.210  1.00  0.00           H
ATOM    563  C   ALA A 618      57.600  41.780  55.820  1.00  0.00           C
ATOM    564  O   ALA A 618      57.620  42.770  56.530  1.00  0.00           O
ATOM    565  N   CYS A 619      56.530  40.940  55.950  1.00  0.00           N
ATOM    566  HN  CYS A 619      56.620  40.170  55.310  1.00  0.00           H
ATOM    567  CA  CYS A 619      55.310  41.220  56.700  1.00  0.00           C
ATOM    568  HA  CYS A 619      54.990  42.230  56.450  1.00  0.00           H
ATOM    569  CB  CYS A 619      54.340  40.110  56.370  1.00  0.00           C
ATOM    570  HB1 CYS A 619      53.400  40.260  56.950  1.00  0.00           H
ATOM    571  HB2 CYS A 619      54.800  39.140  56.640  1.00  0.00           H
ATOM    572  SG  CYS A 619      53.590  40.070  54.690  1.00  0.00           S
ATOM    573  HG1 CYS A 619      54.450  39.270  54.070  1.00  0.00           H
ATOM    574  C   CYS A 619      55.380  41.430  58.190  1.00  0.00           C
ATOM    575  O   CYS A 619      54.600  42.200  58.800  1.00  0.00           O
ATOM    576  N   MET A 620      56.320  40.800  58.860  1.00  0.00           N
ATOM    577  HN  MET A 620      57.010  40.290  58.340  1.00  0.00           H
ATOM    578  CA  MET A 620      56.630  40.810  60.210  1.00  0.00           C
ATOM    579  HA  MET A 620      55.770  40.410  60.730  1.00  0.00           H
ATOM    580  CB  MET A 620      57.720  39.800  60.550  1.00  0.00           C
ATOM    581  HB1 MET A 620      58.250  39.920  61.520  1.00  0.00           H
ATOM    582  HB2 MET A 620      58.460  39.880  59.730  1.00  0.00           H
ATOM    583  CG  MET A 620      57.220  38.280  60.630  1.00  0.00           C
ATOM    584  HG1 MET A 620      58.070  37.570  60.700  1.00  0.00           H
ATOM    585  HG2 MET A 620      56.800  38.140  59.600  1.00  0.00           H
ATOM    586  SD  MET A 620      56.070  37.950  61.950  1.00  0.00           S
ATOM    587  CE  MET A 620      57.380  37.630  63.190  1.00  0.00           C
ATOM    588  HE1 MET A 620      58.190  36.990  62.770  1.00  0.00           H
ATOM    589  HE2 MET A 620      56.980  37.130  64.100  1.00  0.00           H
ATOM    590  HE3 MET A 620      57.930  38.560  63.450  1.00  0.00           H
ATOM    591  C   MET A 620      56.930  42.190  60.810  1.00  0.00           C
ATOM    592  O   MET A 620      56.480  42.640  61.870  1.00  0.00           O
ATOM    593  N   SER A 621      57.670  43.000  60.020  1.00  0.00           N
ATOM    594  HN  SER A 621      58.060  42.660  59.180  1.00  0.00           H
ATOM    595  CA  SER A 621      58.070  44.360  60.400  1.00  0.00           C
ATOM    596  HA  SER A 621      58.600  44.240  61.330  1.00  0.00           H
ATOM    597  CB  SER A 621      59.080  44.950  59.400  1.00  0.00           C
ATOM    598  HB1 SER A 621      58.720  44.870  58.360  1.00  0.00           H
ATOM    599  HB2 SER A 621      59.840  44.140  59.430  1.00  0.00           H
ATOM    600  OG  SER A 621      59.630  46.180  59.830  1.00  0.00           O
ATOM    601  HG1 SER A 621      58.890  46.760  60.010  1.00  0.00           H
ATOM    602  C   SER A 621      56.880  45.320  60.630  1.00  0.00           C
ATOM    603  O   SER A 621      56.860  45.990  61.670  1.00  0.00           O
ATOM    604  N   PRO A 622      55.860  45.540  59.740  1.00  0.00           N
ATOM    605  CD  PRO A 622      55.910  45.150  58.310  1.00  0.00           C
ATOM    606  HD1 PRO A 622      56.010  44.060  58.150  1.00  0.00           H
ATOM    607  HD2 PRO A 622      56.740  45.610  57.730  1.00  0.00           H
ATOM    608  CA  PRO A 622      54.670  46.240  60.060  1.00  0.00           C
ATOM    609  HA  PRO A 622      54.870  47.160  60.580  1.00  0.00           H
ATOM    610  CB  PRO A 622      54.040  46.600  58.670  1.00  0.00           C
ATOM    611  HB1 PRO A 622      54.370  47.630  58.400  1.00  0.00           H
ATOM    612  HB2 PRO A 622      52.930  46.530  58.700  1.00  0.00           H
ATOM    613  CG  PRO A 622      54.560  45.570  57.680  1.00  0.00           C
ATOM    614  HG1 PRO A 622      53.890  44.690  57.680  1.00  0.00           H
ATOM    615  HG2 PRO A 622      54.550  45.840  56.600  1.00  0.00           H
ATOM    616  C   PRO A 622      53.650  45.540  60.970  1.00  0.00           C
ATOM    617  O   PRO A 622      53.210  46.150  61.950  1.00  0.00           O
ATOM    618  N   VAL A 623      53.400  44.230  60.690  1.00  0.00           N
ATOM    619  HN  VAL A 623      53.630  43.760  59.830  1.00  0.00           H
ATOM    620  CA  VAL A 623      52.490  43.490  61.610  1.00  0.00           C
ATOM    621  HA  VAL A 623      51.490  43.910  61.540  1.00  0.00           H
ATOM    622  CB  VAL A 623      52.340  42.030  61.160  1.00  0.00           C
ATOM    623  HB  VAL A 623      53.370  41.590  61.190  1.00  0.00           H
ATOM    624  CG1 VAL A 623      51.520  41.250  62.170  1.00  0.00           C
ATOM    625 HG11 VAL A 623      51.280  40.240  61.750  1.00  0.00           H
ATOM    626 HG12 VAL A 623      50.590  41.730  62.540  1.00  0.00           H
ATOM    627 HG13 VAL A 623      52.010  41.020  63.140  1.00  0.00           H
ATOM    628  CG2 VAL A 623      51.630  41.870  59.770  1.00  0.00           C
ATOM    629 HG21 VAL A 623      51.840  42.760  59.130  1.00  0.00           H
ATOM    630 HG22 VAL A 623      50.530  41.760  59.860  1.00  0.00           H
ATOM    631 HG23 VAL A 623      52.120  41.020  59.240  1.00  0.00           H
ATOM    632  C   VAL A 623      52.860  43.540  63.070  1.00  0.00           C
ATOM    633  O   VAL A 623      52.030  43.780  63.930  1.00  0.00           O
ATOM    634  N   ILE A 624      54.150  43.310  63.450  1.00  0.00           N
ATOM    635  HN  ILE A 624      54.780  42.980  62.750  1.00  0.00           H
ATOM    636  CA  ILE A 624      54.610  43.220  64.840  1.00  0.00           C
ATOM    637  HA  ILE A 624      53.790  42.710  65.320  1.00  0.00           H
ATOM    638  CB  ILE A 624      55.840  42.400  65.110  1.00  0.00           C
ATOM    639  HB  ILE A 624      56.630  42.880  64.480  1.00  0.00           H
ATOM    640  CG2 ILE A 624      56.310  42.490  66.560  1.00  0.00           C
ATOM    641 HG21 ILE A 624      56.520  43.560  66.780  1.00  0.00           H
ATOM    642 HG22 ILE A 624      57.300  42.000  66.650  1.00  0.00           H
ATOM    643 HG23 ILE A 624      55.620  42.110  67.340  1.00  0.00           H
ATOM    644  CG1 ILE A 624      55.710  40.930  64.580  1.00  0.00           C
ATOM    645 HG11 ILE A 624      56.700  40.440  64.730  1.00  0.00           H
ATOM    646 HG12 ILE A 624      55.610  40.960  63.470  1.00  0.00           H
ATOM    647  CD  ILE A 624      54.600  40.150  65.430  1.00  0.00           C
ATOM    648  HD1 ILE A 624      53.590  40.600  65.310  1.00  0.00           H
ATOM    649  HD2 ILE A 624      54.810  40.050  66.520  1.00  0.00           H
ATOM    650  HD3 ILE A 624      54.580  39.140  64.970  1.00  0.00           H
ATOM    651  C   ILE A 624      54.590  44.530  65.460  1.00  0.00           C
ATOM    652  O   ILE A 624      54.030  44.750  66.560  1.00  0.00           O
ATOM    653  N   THR A 625      55.010  45.600  64.700  1.00  0.00           N
ATOM    654  HN  THR A 625      55.340  45.600  63.760  1.00  0.00           H
ATOM    655  CA  THR A 625      54.980  47.020  65.200  1.00  0.00           C
ATOM    656  HA  THR A 625      55.260  46.980  66.240  1.00  0.00           H
ATOM    657  CB  THR A 625      55.910  48.090  64.590  1.00  0.00           C
ATOM    658  HB  THR A 625      55.580  49.100  64.920  1.00  0.00           H
ATOM    659  OG1 THR A 625      55.830  48.080  63.180  1.00  0.00           O
ATOM    660  HG1 THR A 625      56.230  47.260  62.880  1.00  0.00           H
ATOM    661  CG2 THR A 625      57.310  47.820  65.050  1.00  0.00           C
ATOM    662 HG21 THR A 625      58.030  48.430  64.450  1.00  0.00           H
ATOM    663 HG22 THR A 625      57.600  46.780  64.790  1.00  0.00           H
ATOM    664 HG23 THR A 625      57.500  47.970  66.140  1.00  0.00           H
ATOM    665  C   THR A 625      53.570  47.570  65.310  1.00  0.00           C
ATOM    666  O   THR A 625      53.220  48.120  66.350  1.00  0.00           O
ATOM    667  N   PHE A 626      52.730  47.430  64.260  1.00  0.00           N
ATOM    668  HN  PHE A 626      53.120  46.950  63.470  1.00  0.00           H
ATOM    669  CA  PHE A 626      51.350  47.950  64.160  1.00  0.00           C
ATOM    670  HA  PHE A 626      51.430  49.000  64.410  1.00  0.00           H
ATOM    671  CB  PHE A 626      50.690  47.750  62.730  1.00  0.00           C
ATOM    672  HB1 PHE A 626      49.650  48.130  62.640  1.00  0.00           H
ATOM    673  HB2 PHE A 626      50.740  46.660  62.510  1.00  0.00           H
ATOM    674  CG  PHE A 626      51.430  48.650  61.720  1.00  0.00           C
ATOM    675  CD1 PHE A 626      52.170  49.900  62.070  1.00  0.00           C
ATOM    676  HD1 PHE A 626      52.100  50.310  63.070  1.00  0.00           H
ATOM    677  CE1 PHE A 626      52.830  50.640  61.150  1.00  0.00           C
ATOM    678  HE1 PHE A 626      53.450  51.470  61.440  1.00  0.00           H
ATOM    679  CZ  PHE A 626      52.770  50.280  59.840  1.00  0.00           C
ATOM    680  HZ  PHE A 626      53.300  50.940  59.180  1.00  0.00           H
ATOM    681  CD2 PHE A 626      51.320  48.400  60.370  1.00  0.00           C
ATOM    682  HD2 PHE A 626      50.600  47.650  60.040  1.00  0.00           H
ATOM    683  CE2 PHE A 626      51.960  49.220  59.380  1.00  0.00           C
ATOM    684  HE2 PHE A 626      51.940  48.890  58.360  1.00  0.00           H
ATOM    685  C   PHE A 626      50.510  47.280  65.240  1.00  0.00           C
ATOM    686  O   PHE A 626      49.880  47.980  66.010  1.00  0.00           O
ATOM    687  N   GLY A 627      50.600  45.930  65.460  1.00  0.00           N
ATOM    688  HN  GLY A 627      50.920  45.370  64.700  1.00  0.00           H
ATOM    689  CA  GLY A 627      49.910  45.320  66.710  1.00  0.00           C
ATOM    690  HA1 GLY A 627      50.320  44.330  66.810  1.00  0.00           H
ATOM    691  HA2 GLY A 627      48.840  45.420  66.580  1.00  0.00           H
ATOM    692  C   GLY A 627      50.290  45.910  68.090  1.00  0.00           C
ATOM    693  O   GLY A 627      49.450  45.970  69.010  1.00  0.00           O
ATOM    694  N   GLY A 628      51.540  46.300  68.230  1.00  0.00           N
ATOM    695  HN  GLY A 628      52.010  46.320  67.350  1.00  0.00           H
ATOM    696  CA  GLY A 628      52.130  46.880  69.380  1.00  0.00           C
ATOM    697  HA1 GLY A 628      53.200  46.810  69.230  1.00  0.00           H
ATOM    698  HA2 GLY A 628      51.870  46.300  70.250  1.00  0.00           H
ATOM    699  C   GLY A 628      51.760  48.350  69.630  1.00  0.00           C
ATOM    700  O   GLY A 628      51.450  48.790  70.760  1.00  0.00           O
ATOM    701  N   LEU A 629      51.740  49.130  68.540  1.00  0.00           N
ATOM    702  HN  LEU A 629      52.150  48.790  67.700  1.00  0.00           H
ATOM    703  CA  LEU A 629      51.320  50.480  68.490  1.00  0.00           C
ATOM    704  HA  LEU A 629      51.870  51.090  69.190  1.00  0.00           H
ATOM    705  CB  LEU A 629      51.820  50.970  67.060  1.00  0.00           C
ATOM    706  HB1 LEU A 629      51.610  50.190  66.290  1.00  0.00           H
ATOM    707  HB2 LEU A 629      52.920  51.090  67.190  1.00  0.00           H
ATOM    708  CG  LEU A 629      51.240  52.360  66.640  1.00  0.00           C
ATOM    709  HG  LEU A 629      50.990  52.950  67.560  1.00  0.00           H
ATOM    710  CD1 LEU A 629      52.390  52.980  65.820  1.00  0.00           C
ATOM    711 HD11 LEU A 629      52.280  54.030  65.470  1.00  0.00           H
ATOM    712 HD12 LEU A 629      52.630  52.250  65.040  1.00  0.00           H
ATOM    713 HD13 LEU A 629      53.300  53.090  66.440  1.00  0.00           H
ATOM    714  CD2 LEU A 629      49.900  52.250  65.800  1.00  0.00           C
ATOM    715 HD21 LEU A 629      49.690  53.210  65.290  1.00  0.00           H
ATOM    716 HD22 LEU A 629      49.080  52.020  66.520  1.00  0.00           H
ATOM    717 HD23 LEU A 629      49.960  51.500  64.980  1.00  0.00           H
ATOM    718  C   LEU A 629      49.900  50.590  68.790  1.00  0.00           C
ATOM    719  O   LEU A 629      49.520  51.420  69.580  1.00  0.00           O
ATOM    720  N   LEU A 630      49.030  49.750  68.130  1.00  0.00           N
ATOM    721  HN  LEU A 630      49.280  49.110  67.410  1.00  0.00           H
ATOM    722  CA  LEU A 630      47.660  49.580  68.430  1.00  0.00           C
ATOM    723  HA  LEU A 630      47.100  50.500  68.360  1.00  0.00           H
ATOM    724  CB  LEU A 630      46.950  48.660  67.380  1.00  0.00           C
ATOM    725  HB1 LEU A 630      45.960  48.260  67.700  1.00  0.00           H
ATOM    726  HB2 LEU A 630      47.610  47.760  67.420  1.00  0.00           H
ATOM    727  CG  LEU A 630      46.800  49.250  65.990  1.00  0.00           C
ATOM    728  HG  LEU A 630      47.810  49.650  65.750  1.00  0.00           H
ATOM    729  CD1 LEU A 630      46.510  48.120  64.980  1.00  0.00           C
ATOM    730 HD11 LEU A 630      46.680  48.480  63.940  1.00  0.00           H
ATOM    731 HD12 LEU A 630      45.460  47.750  65.110  1.00  0.00           H
ATOM    732 HD13 LEU A 630      47.230  47.300  65.130  1.00  0.00           H
ATOM    733  CD2 LEU A 630      45.600  50.320  65.910  1.00  0.00           C
ATOM    734 HD21 LEU A 630      44.680  49.720  65.980  1.00  0.00           H
ATOM    735 HD22 LEU A 630      45.800  50.930  65.000  1.00  0.00           H
ATOM    736 HD23 LEU A 630      45.610  50.940  66.830  1.00  0.00           H
ATOM    737  C   LEU A 630      47.390  49.100  69.830  1.00  0.00           C
ATOM    738  O   LEU A 630      46.470  49.650  70.480  1.00  0.00           O
ATOM    739  N   GLY A 631      48.140  48.120  70.420  1.00  0.00           N
ATOM    740  HN  GLY A 631      48.900  47.770  69.890  1.00  0.00           H
ATOM    741  CA  GLY A 631      47.970  47.600  71.800  1.00  0.00           C
ATOM    742  HA1 GLY A 631      48.560  46.710  72.030  1.00  0.00           H
ATOM    743  HA2 GLY A 631      46.910  47.430  71.900  1.00  0.00           H
ATOM    744  C   GLY A 631      48.310  48.620  72.910  1.00  0.00           C
ATOM    745  O   GLY A 631      47.540  48.900  73.850  1.00  0.00           O
ATOM    746  N   GLU A 632      49.460  49.230  72.850  1.00  0.00           N
ATOM    747  HN  GLU A 632      50.070  48.930  72.120  1.00  0.00           H
ATOM    748  CA  GLU A 632      49.900  50.390  73.660  1.00  0.00           C
ATOM    749  HA  GLU A 632      49.500  50.110  74.620  1.00  0.00           H
ATOM    750  CB  GLU A 632      51.420  50.580  73.570  1.00  0.00           C
ATOM    751  HB1 GLU A 632      51.610  51.600  73.960  1.00  0.00           H
ATOM    752  HB2 GLU A 632      51.800  50.570  72.520  1.00  0.00           H
ATOM    753  CG  GLU A 632      52.240  49.610  74.470  1.00  0.00           C
ATOM    754  HG1 GLU A 632      52.100  48.570  74.120  1.00  0.00           H
ATOM    755  HG2 GLU A 632      51.820  49.590  75.500  1.00  0.00           H
ATOM    756  CD  GLU A 632      53.670  50.000  74.520  1.00  0.00           C
ATOM    757  OE1 GLU A 632      54.030  51.130  74.930  1.00  0.00           O
ATOM    758  OE2 GLU A 632      54.550  49.130  74.260  1.00  0.00           O
ATOM    759  C   GLU A 632      49.100  51.700  73.560  1.00  0.00           C
ATOM    760  O   GLU A 632      48.780  52.430  74.510  1.00  0.00           O
ATOM    761  N   ALA A 633      48.620  52.150  72.380  1.00  0.00           N
ATOM    762  HN  ALA A 633      48.850  51.700  71.520  1.00  0.00           H
ATOM    763  CA  ALA A 633      47.560  53.170  72.320  1.00  0.00           C
ATOM    764  HA  ALA A 633      47.820  54.030  72.920  1.00  0.00           H
ATOM    765  CB  ALA A 633      47.360  53.570  70.830  1.00  0.00           C
ATOM    766  HB1 ALA A 633      46.880  54.560  70.660  1.00  0.00           H
ATOM    767  HB2 ALA A 633      47.020  52.750  70.170  1.00  0.00           H
ATOM    768  HB3 ALA A 633      48.390  53.700  70.430  1.00  0.00           H
ATOM    769  C   ALA A 633      46.290  52.720  72.880  1.00  0.00           C
ATOM    770  O   ALA A 633      45.580  53.490  73.570  1.00  0.00           O
ATOM    771  N   THR A 634      45.820  51.450  72.680  1.00  0.00           N
ATOM    772  HN  THR A 634      46.330  50.830  72.090  1.00  0.00           H
ATOM    773  CA  THR A 634      44.430  51.060  73.030  1.00  0.00           C
ATOM    774  HA  THR A 634      43.800  51.950  73.100  1.00  0.00           H
ATOM    775  CB  THR A 634      43.650  50.180  72.020  1.00  0.00           C
ATOM    776  HB  THR A 634      42.680  49.930  72.490  1.00  0.00           H
ATOM    777  OG1 THR A 634      44.380  48.950  71.850  1.00  0.00           O
ATOM    778  HG1 THR A 634      45.230  49.200  71.460  1.00  0.00           H
ATOM    779  CG2 THR A 634      43.370  50.900  70.690  1.00  0.00           C
ATOM    780 HG21 THR A 634      42.800  50.270  69.980  1.00  0.00           H
ATOM    781 HG22 THR A 634      44.280  51.190  70.130  1.00  0.00           H
ATOM    782 HG23 THR A 634      42.660  51.720  70.960  1.00  0.00           H
ATOM    783  C   THR A 634      44.350  50.520  74.460  1.00  0.00           C
ATOM    784  O   THR A 634      43.500  49.700  74.770  1.00  0.00           O
ATOM    785  N   GLU A 635      45.330  50.900  75.290  1.00  0.00           N
ATOM    786  HN  GLU A 635      45.970  51.580  74.940  1.00  0.00           H
ATOM    787  CA  GLU A 635      45.600  50.470  76.670  1.00  0.00           C
ATOM    788  HA  GLU A 635      46.660  50.660  76.820  1.00  0.00           H
ATOM    789  CB  GLU A 635      44.890  51.360  77.640  1.00  0.00           C
ATOM    790  HB1 GLU A 635      45.140  51.000  78.660  1.00  0.00           H
ATOM    791  HB2 GLU A 635      43.790  51.300  77.480  1.00  0.00           H
ATOM    792  CG  GLU A 635      45.110  52.870  77.420  1.00  0.00           C
ATOM    793  HG1 GLU A 635      44.710  52.970  76.400  1.00  0.00           H
ATOM    794  HG2 GLU A 635      46.190  53.090  77.590  1.00  0.00           H
ATOM    795  CD  GLU A 635      44.290  53.680  78.410  1.00  0.00           C
ATOM    796  OE1 GLU A 635      43.450  54.450  77.900  1.00  0.00           O
ATOM    797  OE2 GLU A 635      44.550  53.690  79.650  1.00  0.00           O
ATOM    798  C   GLU A 635      45.410  49.030  76.870  1.00  0.00           C
ATOM    799  O   GLU A 635      44.800  48.480  77.790  1.00  0.00           O
ATOM    800  N   GLY A 636      46.040  48.190  75.990  1.00  0.00           N
ATOM    801  HN  GLY A 636      46.590  48.610  75.260  1.00  0.00           H
ATOM    802  CA  GLY A 636      46.110  46.690  76.010  1.00  0.00           C
ATOM    803  HA1 GLY A 636      46.370  46.370  77.010  1.00  0.00           H
ATOM    804  HA2 GLY A 636      46.900  46.400  75.330  1.00  0.00           H
ATOM    805  C   GLY A 636      44.920  45.990  75.560  1.00  0.00           C
ATOM    806  O   GLY A 636      44.780  44.800  75.860  1.00  0.00           O
ATOM    807  N   ARG A 637      43.960  46.620  74.810  1.00  0.00           N
ATOM    808  HN  ARG A 637      44.090  47.550  74.470  1.00  0.00           H
ATOM    809  CA  ARG A 637      42.760  46.010  74.220  1.00  0.00           C
ATOM    810  HA  ARG A 637      42.530  45.140  74.830  1.00  0.00           H
ATOM    811  CB  ARG A 637      41.510  46.910  74.310  1.00  0.00           C
ATOM    812  HB1 ARG A 637      40.750  46.380  73.700  1.00  0.00           H
ATOM    813  HB2 ARG A 637      41.650  47.930  73.910  1.00  0.00           H
ATOM    814  CG  ARG A 637      40.820  47.120  75.690  1.00  0.00           C
ATOM    815  HG1 ARG A 637      40.410  46.190  76.130  1.00  0.00           H
ATOM    816  HG2 ARG A 637      39.930  47.720  75.400  1.00  0.00           H
ATOM    817  CD  ARG A 637      41.710  47.850  76.760  1.00  0.00           C
ATOM    818  HD1 ARG A 637      42.300  48.740  76.450  1.00  0.00           H
ATOM    819  HD2 ARG A 637      42.420  47.150  77.240  1.00  0.00           H
ATOM    820  NE  ARG A 637      40.760  48.310  77.880  1.00  0.00           N
ATOM    821  HE  ARG A 637      39.800  48.030  77.840  1.00  0.00           H
ATOM    822  CZ  ARG A 637      41.130  48.870  78.980  1.00  0.00           C
ATOM    823  NH1 ARG A 637      42.360  49.180  79.340  1.00  0.00           N
ATOM    824 HH11 ARG A 637      42.460  49.850  80.080  1.00  0.00           H
ATOM    825 HH12 ARG A 637      43.070  49.060  78.650  1.00  0.00           H
ATOM    826  NH2 ARG A 637      40.130  49.190  79.840  1.00  0.00           N
ATOM    827 HH21 ARG A 637      39.240  48.920  79.470  1.00  0.00           H
ATOM    828 HH22 ARG A 637      40.400  49.330  80.790  1.00  0.00           H
ATOM    829  C   ARG A 637      42.990  45.490  72.870  1.00  0.00           C
ATOM    830  O   ARG A 637      42.130  44.840  72.220  1.00  0.00           O
ATOM    831  N   LEU A 638      44.280  45.540  72.390  1.00  0.00           N
ATOM    832  HN  LEU A 638      44.940  45.970  73.000  1.00  0.00           H
ATOM    833  CA  LEU A 638      44.660  45.000  71.070  1.00  0.00           C
ATOM    834  HA  LEU A 638      44.230  44.060  70.770  1.00  0.00           H
ATOM    835  CB  LEU A 638      44.710  45.990  69.910  1.00  0.00           C
ATOM    836  HB1 LEU A 638      45.280  45.610  69.030  1.00  0.00           H
ATOM    837  HB2 LEU A 638      45.270  46.830  70.360  1.00  0.00           H
ATOM    838  CG  LEU A 638      43.280  46.300  69.530  1.00  0.00           C
ATOM    839  HG  LEU A 638      42.800  46.620  70.480  1.00  0.00           H
ATOM    840  CD1 LEU A 638      43.220  47.470  68.580  1.00  0.00           C
ATOM    841 HD11 LEU A 638      43.920  48.250  68.970  1.00  0.00           H
ATOM    842 HD12 LEU A 638      42.190  47.890  68.580  1.00  0.00           H
ATOM    843 HD13 LEU A 638      43.640  47.240  67.580  1.00  0.00           H
ATOM    844  CD2 LEU A 638      42.520  45.100  68.870  1.00  0.00           C
ATOM    845 HD21 LEU A 638      42.580  44.210  69.530  1.00  0.00           H
ATOM    846 HD22 LEU A 638      42.980  44.780  67.900  1.00  0.00           H
ATOM    847 HD23 LEU A 638      41.450  45.350  68.770  1.00  0.00           H
ATOM    848  C   LEU A 638      46.080  44.620  71.290  1.00  0.00           C
ATOM    849  O   LEU A 638      46.630  44.940  72.370  1.00  0.00           O
ATOM    850  N   SER A 639      46.680  43.910  70.350  1.00  0.00           N
ATOM    851  HN  SER A 639      46.260  43.730  69.460  1.00  0.00           H
ATOM    852  CA  SER A 639      48.000  43.320  70.630  1.00  0.00           C
ATOM    853  HA  SER A 639      48.640  44.090  71.040  1.00  0.00           H
ATOM    854  CB  SER A 639      47.960  42.160  71.640  1.00  0.00           C
ATOM    855  HB1 SER A 639      47.580  42.640  72.560  1.00  0.00           H
ATOM    856  HB2 SER A 639      48.930  41.670  71.900  1.00  0.00           H
ATOM    857  OG  SER A 639      47.170  41.040  71.220  1.00  0.00           O
ATOM    858  HG1 SER A 639      46.230  41.250  71.200  1.00  0.00           H
ATOM    859  C   SER A 639      48.590  42.850  69.370  1.00  0.00           C
ATOM    860  O   SER A 639      47.910  42.880  68.310  1.00  0.00           O
ATOM    861  N   ALA A 640      49.850  42.360  69.380  1.00  0.00           N
ATOM    862  HN  ALA A 640      50.340  42.510  70.240  1.00  0.00           H
ATOM    863  CA  ALA A 640      50.510  41.630  68.370  1.00  0.00           C
ATOM    864  HA  ALA A 640      50.250  42.230  67.510  1.00  0.00           H
ATOM    865  CB  ALA A 640      52.040  41.730  68.310  1.00  0.00           C
ATOM    866  HB1 ALA A 640      52.340  41.430  69.330  1.00  0.00           H
ATOM    867  HB2 ALA A 640      52.370  42.790  68.160  1.00  0.00           H
ATOM    868  HB3 ALA A 640      52.520  41.060  67.560  1.00  0.00           H
ATOM    869  C   ALA A 640      49.950  40.280  68.080  1.00  0.00           C
ATOM    870  O   ALA A 640      49.790  39.950  66.920  1.00  0.00           O
ATOM    871  N   ILE A 641      49.600  39.570  69.120  1.00  0.00           N
ATOM    872  HN  ILE A 641      49.590  39.950  70.040  1.00  0.00           H
ATOM    873  CA  ILE A 641      49.070  38.150  69.060  1.00  0.00           C
ATOM    874  HA  ILE A 641      49.790  37.520  68.560  1.00  0.00           H
ATOM    875  CB  ILE A 641      48.840  37.570  70.460  1.00  0.00           C
ATOM    876  HB  ILE A 641      47.970  38.120  70.880  1.00  0.00           H
ATOM    877  CG2 ILE A 641      48.470  36.070  70.430  1.00  0.00           C
ATOM    878 HG21 ILE A 641      47.390  35.950  70.190  1.00  0.00           H
ATOM    879 HG22 ILE A 641      48.670  35.550  71.380  1.00  0.00           H
ATOM    880 HG23 ILE A 641      49.110  35.520  69.700  1.00  0.00           H
ATOM    881  CG1 ILE A 641      50.100  37.680  71.350  1.00  0.00           C
ATOM    882 HG11 ILE A 641      50.020  37.070  72.280  1.00  0.00           H
ATOM    883 HG12 ILE A 641      50.300  38.730  71.630  1.00  0.00           H
ATOM    884  CD  ILE A 641      51.300  37.260  70.610  1.00  0.00           C
ATOM    885  HD1 ILE A 641      52.140  37.170  71.350  1.00  0.00           H
ATOM    886  HD2 ILE A 641      51.620  37.940  69.790  1.00  0.00           H
ATOM    887  HD3 ILE A 641      51.200  36.220  70.250  1.00  0.00           H
ATOM    888  C   ILE A 641      47.850  38.090  68.230  1.00  0.00           C
ATOM    889  O   ILE A 641      47.750  37.260  67.330  1.00  0.00           O
ATOM    890  N   GLU A 642      46.920  39.030  68.590  1.00  0.00           N
ATOM    891  HN  GLU A 642      47.020  39.570  69.430  1.00  0.00           H
ATOM    892  CA  GLU A 642      45.620  39.200  67.920  1.00  0.00           C
ATOM    893  HA  GLU A 642      45.150  38.230  67.830  1.00  0.00           H
ATOM    894  CB  GLU A 642      44.790  40.170  68.710  1.00  0.00           C
ATOM    895  HB1 GLU A 642      43.840  40.370  68.170  1.00  0.00           H
ATOM    896  HB2 GLU A 642      45.220  41.180  68.880  1.00  0.00           H
ATOM    897  CG  GLU A 642      44.340  39.540  70.100  1.00  0.00           C
ATOM    898  HG1 GLU A 642      45.210  39.070  70.590  1.00  0.00           H
ATOM    899  HG2 GLU A 642      43.660  38.660  70.110  1.00  0.00           H
ATOM    900  CD  GLU A 642      43.750  40.620  70.950  1.00  0.00           C
ATOM    901  OE1 GLU A 642      42.550  40.740  71.190  1.00  0.00           O
ATOM    902  OE2 GLU A 642      44.570  41.510  71.410  1.00  0.00           O
ATOM    903  C   GLU A 642      45.750  39.640  66.480  1.00  0.00           C
ATOM    904  O   GLU A 642      45.140  39.150  65.510  1.00  0.00           O
ATOM    905  N   SER A 643      46.670  40.540  66.160  1.00  0.00           N
ATOM    906  HN  SER A 643      47.150  40.940  66.940  1.00  0.00           H
ATOM    907  CA  SER A 643      47.100  40.920  64.780  1.00  0.00           C
ATOM    908  HA  SER A 643      46.290  41.440  64.300  1.00  0.00           H
ATOM    909  CB  SER A 643      48.230  41.960  64.630  1.00  0.00           C
ATOM    910  HB1 SER A 643      48.320  42.220  63.560  1.00  0.00           H
ATOM    911  HB2 SER A 643      49.140  41.600  65.160  1.00  0.00           H
ATOM    912  OG  SER A 643      47.840  43.130  65.390  1.00  0.00           O
ATOM    913  HG1 SER A 643      48.040  42.990  66.320  1.00  0.00           H
ATOM    914  C   SER A 643      47.610  39.750  63.960  1.00  0.00           C
ATOM    915  O   SER A 643      47.120  39.570  62.820  1.00  0.00           O
ATOM    916  N   LEU A 644      48.510  38.880  64.500  1.00  0.00           N
ATOM    917  HN  LEU A 644      48.760  38.910  65.470  1.00  0.00           H
ATOM    918  CA  LEU A 644      48.940  37.620  63.890  1.00  0.00           C
ATOM    919  HA  LEU A 644      49.410  37.930  62.970  1.00  0.00           H
ATOM    920  CB  LEU A 644      50.000  36.790  64.670  1.00  0.00           C
ATOM    921  HB1 LEU A 644      50.250  35.770  64.290  1.00  0.00           H
ATOM    922  HB2 LEU A 644      49.530  36.600  65.650  1.00  0.00           H
ATOM    923  CG  LEU A 644      51.370  37.520  64.980  1.00  0.00           C
ATOM    924  HG  LEU A 644      51.220  38.580  65.270  1.00  0.00           H
ATOM    925  CD1 LEU A 644      52.000  36.910  66.260  1.00  0.00           C
ATOM    926 HD11 LEU A 644      52.280  35.890  65.920  1.00  0.00           H
ATOM    927 HD12 LEU A 644      51.280  36.800  67.090  1.00  0.00           H
ATOM    928 HD13 LEU A 644      52.970  37.360  66.570  1.00  0.00           H
ATOM    929  CD2 LEU A 644      52.330  37.350  63.760  1.00  0.00           C
ATOM    930 HD21 LEU A 644      51.900  37.920  62.910  1.00  0.00           H
ATOM    931 HD22 LEU A 644      52.450  36.280  63.490  1.00  0.00           H
ATOM    932 HD23 LEU A 644      53.340  37.750  63.970  1.00  0.00           H
ATOM    933  C   LEU A 644      47.800  36.700  63.540  1.00  0.00           C
ATOM    934  O   LEU A 644      47.580  36.230  62.400  1.00  0.00           O
ATOM    935  N   PHE A 645      46.890  36.460  64.510  1.00  0.00           N
ATOM    936  HN  PHE A 645      47.150  36.660  65.450  1.00  0.00           H
ATOM    937  CA  PHE A 645      45.670  35.690  64.300  1.00  0.00           C
ATOM    938  HA  PHE A 645      46.050  34.810  63.800  1.00  0.00           H
ATOM    939  CB  PHE A 645      45.080  35.230  65.680  1.00  0.00           C
ATOM    940  HB1 PHE A 645      45.200  36.060  66.410  1.00  0.00           H
ATOM    941  HB2 PHE A 645      45.730  34.430  66.100  1.00  0.00           H
ATOM    942  CG  PHE A 645      43.660  34.780  65.560  1.00  0.00           C
ATOM    943  CD1 PHE A 645      43.280  33.570  64.980  1.00  0.00           C
ATOM    944  HD1 PHE A 645      44.050  33.030  64.460  1.00  0.00           H
ATOM    945  CE1 PHE A 645      41.930  33.140  65.010  1.00  0.00           C
ATOM    946  HE1 PHE A 645      41.710  32.190  64.530  1.00  0.00           H
ATOM    947  CZ  PHE A 645      40.900  33.990  65.570  1.00  0.00           C
ATOM    948  HZ  PHE A 645      39.850  33.740  65.590  1.00  0.00           H
ATOM    949  CD2 PHE A 645      42.690  35.640  66.080  1.00  0.00           C
ATOM    950  HD2 PHE A 645      42.950  36.660  66.350  1.00  0.00           H
ATOM    951  CE2 PHE A 645      41.310  35.230  66.130  1.00  0.00           C
ATOM    952  HE2 PHE A 645      40.510  35.810  66.570  1.00  0.00           H
ATOM    953  C   PHE A 645      44.650  36.250  63.270  1.00  0.00           C
ATOM    954  O   PHE A 645      44.240  35.440  62.410  1.00  0.00           O
ATOM    955  N   GLY A 646      44.380  37.580  63.230  1.00  0.00           N
ATOM    956  HN  GLY A 646      44.860  38.190  63.850  1.00  0.00           H
ATOM    957  CA  GLY A 646      43.510  38.240  62.290  1.00  0.00           C
ATOM    958  HA1 GLY A 646      43.480  39.280  62.580  1.00  0.00           H
ATOM    959  HA2 GLY A 646      42.540  37.770  62.320  1.00  0.00           H
ATOM    960  C   GLY A 646      43.900  38.260  60.920  1.00  0.00           C
ATOM    961  O   GLY A 646      43.080  38.090  59.990  1.00  0.00           O
ATOM    962  N   ALA A 647      45.150  38.580  60.620  1.00  0.00           N
ATOM    963  HN  ALA A 647      45.800  38.760  61.360  1.00  0.00           H
ATOM    964  CA  ALA A 647      45.780  38.620  59.310  1.00  0.00           C
ATOM    965  HA  ALA A 647      45.150  39.210  58.670  1.00  0.00           H
ATOM    966  CB  ALA A 647      47.190  39.310  59.390  1.00  0.00           C
ATOM    967  HB1 ALA A 647      46.960  40.370  59.650  1.00  0.00           H
ATOM    968  HB2 ALA A 647      47.770  39.350  58.440  1.00  0.00           H
ATOM    969  HB3 ALA A 647      47.750  38.820  60.200  1.00  0.00           H
ATOM    970  C   ALA A 647      45.970  37.270  58.670  1.00  0.00           C
ATOM    971  O   ALA A 647      45.820  36.960  57.490  1.00  0.00           O
ATOM    972  N   SER A 648      46.430  36.300  59.550  1.00  0.00           N
ATOM    973  HN  SER A 648      46.700  36.460  60.490  1.00  0.00           H
ATOM    974  CA  SER A 648      46.270  34.870  59.350  1.00  0.00           C
ATOM    975  HA  SER A 648      46.950  34.680  58.540  1.00  0.00           H
ATOM    976  CB  SER A 648      46.630  33.940  60.470  1.00  0.00           C
ATOM    977  HB1 SER A 648      45.990  33.960  61.380  1.00  0.00           H
ATOM    978  HB2 SER A 648      47.620  34.260  60.850  1.00  0.00           H
ATOM    979  OG  SER A 648      46.770  32.580  60.070  1.00  0.00           O
ATOM    980  HG1 SER A 648      47.340  32.600  59.290  1.00  0.00           H
ATOM    981  C   SER A 648      44.970  34.450  58.760  1.00  0.00           C
ATOM    982  O   SER A 648      44.820  34.110  57.610  1.00  0.00           O
ATOM    983  N   LEU A 649      43.940  34.640  59.650  1.00  0.00           N
ATOM    984  HN  LEU A 649      44.060  34.980  60.580  1.00  0.00           H
ATOM    985  CA  LEU A 649      42.520  34.340  59.330  1.00  0.00           C
ATOM    986  HA  LEU A 649      42.470  33.290  59.080  1.00  0.00           H
ATOM    987  CB  LEU A 649      41.670  34.630  60.550  1.00  0.00           C
ATOM    988  HB1 LEU A 649      41.900  35.650  60.930  1.00  0.00           H
ATOM    989  HB2 LEU A 649      41.780  33.750  61.210  1.00  0.00           H
ATOM    990  CG  LEU A 649      40.080  34.580  60.340  1.00  0.00           C
ATOM    991  HG  LEU A 649      39.770  35.340  59.580  1.00  0.00           H
ATOM    992  CD1 LEU A 649      39.640  33.180  59.910  1.00  0.00           C
ATOM    993 HD11 LEU A 649      39.780  32.490  60.760  1.00  0.00           H
ATOM    994 HD12 LEU A 649      40.380  32.960  59.110  1.00  0.00           H
ATOM    995 HD13 LEU A 649      38.620  33.290  59.470  1.00  0.00           H
ATOM    996  CD2 LEU A 649      39.390  35.120  61.630  1.00  0.00           C
ATOM    997 HD21 LEU A 649      39.330  34.300  62.380  1.00  0.00           H
ATOM    998 HD22 LEU A 649      38.330  35.270  61.320  1.00  0.00           H
ATOM    999 HD23 LEU A 649      39.850  36.080  61.940  1.00  0.00           H
ATOM   1000  C   LEU A 649      41.940  35.110  58.130  1.00  0.00           C
ATOM   1001  O   LEU A 649      41.570  34.540  57.080  1.00  0.00           O
ATOM   1002  N   THR A 650      41.990  36.470  58.190  1.00  0.00           N
ATOM   1003  HN  THR A 650      42.290  36.920  59.030  1.00  0.00           H
ATOM   1004  CA  THR A 650      41.510  37.320  57.130  1.00  0.00           C
ATOM   1005  HA  THR A 650      40.490  37.060  56.880  1.00  0.00           H
ATOM   1006  CB  THR A 650      41.410  38.800  57.580  1.00  0.00           C
ATOM   1007  HB  THR A 650      42.380  39.340  57.550  1.00  0.00           H
ATOM   1008  OG1 THR A 650      40.820  39.000  58.830  1.00  0.00           O
ATOM   1009  HG1 THR A 650      41.520  38.790  59.450  1.00  0.00           H
ATOM   1010  CG2 THR A 650      40.620  39.660  56.630  1.00  0.00           C
ATOM   1011 HG21 THR A 650      39.530  39.480  56.650  1.00  0.00           H
ATOM   1012 HG22 THR A 650      41.090  39.580  55.630  1.00  0.00           H
ATOM   1013 HG23 THR A 650      40.710  40.720  56.950  1.00  0.00           H
ATOM   1014  C   THR A 650      42.260  37.110  55.820  1.00  0.00           C
ATOM   1015  O   THR A 650      41.670  37.060  54.750  1.00  0.00           O
ATOM   1016  N   GLY A 651      43.580  36.890  55.840  1.00  0.00           N
ATOM   1017  HN  GLY A 651      44.070  36.770  56.710  1.00  0.00           H
ATOM   1018  CA  GLY A 651      44.310  36.670  54.690  1.00  0.00           C
ATOM   1019  HA1 GLY A 651      45.340  36.770  55.000  1.00  0.00           H
ATOM   1020  HA2 GLY A 651      44.070  37.330  53.870  1.00  0.00           H
ATOM   1021  C   GLY A 651      44.150  35.320  54.200  1.00  0.00           C
ATOM   1022  O   GLY A 651      44.150  35.150  52.990  1.00  0.00           O
ATOM   1023  N   ILE A 652      43.950  34.210  54.920  1.00  0.00           N
ATOM   1024  HN  ILE A 652      44.060  34.290  55.910  1.00  0.00           H
ATOM   1025  CA  ILE A 652      43.670  32.850  54.350  1.00  0.00           C
ATOM   1026  HA  ILE A 652      44.460  32.610  53.670  1.00  0.00           H
ATOM   1027  CB  ILE A 652      43.530  31.800  55.430  1.00  0.00           C
ATOM   1028  HB  ILE A 652      42.980  32.210  56.300  1.00  0.00           H
ATOM   1029  CG2 ILE A 652      42.940  30.500  54.900  1.00  0.00           C
ATOM   1030 HG21 ILE A 652      41.830  30.450  55.000  1.00  0.00           H
ATOM   1031 HG22 ILE A 652      43.120  29.650  55.600  1.00  0.00           H
ATOM   1032 HG23 ILE A 652      43.280  30.190  53.890  1.00  0.00           H
ATOM   1033  CG1 ILE A 652      44.940  31.480  56.000  1.00  0.00           C
ATOM   1034 HG11 ILE A 652      45.450  32.460  56.170  1.00  0.00           H
ATOM   1035 HG12 ILE A 652      45.550  30.900  55.280  1.00  0.00           H
ATOM   1036  CD  ILE A 652      44.880  30.890  57.450  1.00  0.00           C
ATOM   1037  HD1 ILE A 652      44.870  31.710  58.190  1.00  0.00           H
ATOM   1038  HD2 ILE A 652      45.730  30.230  57.730  1.00  0.00           H
ATOM   1039  HD3 ILE A 652      43.980  30.280  57.690  1.00  0.00           H
ATOM   1040  C   ILE A 652      42.340  32.880  53.630  1.00  0.00           C
ATOM   1041  O   ILE A 652      42.240  32.430  52.460  1.00  0.00           O
ATOM   1042  N   ALA A 653      41.220  33.400  54.240  1.00  0.00           N
ATOM   1043  HN  ALA A 653      41.320  33.710  55.190  1.00  0.00           H
ATOM   1044  CA  ALA A 653      40.000  33.750  53.600  1.00  0.00           C
ATOM   1045  HA  ALA A 653      39.590  32.830  53.210  1.00  0.00           H
ATOM   1046  CB  ALA A 653      39.040  34.380  54.600  1.00  0.00           C
ATOM   1047  HB1 ALA A 653      39.400  35.390  54.900  1.00  0.00           H
ATOM   1048  HB2 ALA A 653      38.960  33.750  55.500  1.00  0.00           H
ATOM   1049  HB3 ALA A 653      38.060  34.420  54.070  1.00  0.00           H
ATOM   1050  C   ALA A 653      40.080  34.670  52.370  1.00  0.00           C
ATOM   1051  O   ALA A 653      39.510  34.380  51.320  1.00  0.00           O
ATOM   1052  N   TYR A 654      40.980  35.700  52.410  1.00  0.00           N
ATOM   1053  HN  TYR A 654      41.560  35.750  53.220  1.00  0.00           H
ATOM   1054  CA  TYR A 654      41.150  36.440  51.210  1.00  0.00           C
ATOM   1055  HA  TYR A 654      40.170  36.840  50.980  1.00  0.00           H
ATOM   1056  CB  TYR A 654      42.090  37.620  51.440  1.00  0.00           C
ATOM   1057  HB1 TYR A 654      43.140  37.320  51.640  1.00  0.00           H
ATOM   1058  HB2 TYR A 654      41.740  38.140  52.360  1.00  0.00           H
ATOM   1059  CG  TYR A 654      42.020  38.560  50.270  1.00  0.00           C
ATOM   1060  CD1 TYR A 654      43.180  38.730  49.410  1.00  0.00           C
ATOM   1061  HD1 TYR A 654      44.010  38.050  49.520  1.00  0.00           H
ATOM   1062  CE1 TYR A 654      43.230  39.760  48.510  1.00  0.00           C
ATOM   1063  HE1 TYR A 654      44.100  39.920  47.880  1.00  0.00           H
ATOM   1064  CZ  TYR A 654      42.160  40.670  48.320  1.00  0.00           C
ATOM   1065  OH  TYR A 654      42.240  41.680  47.360  1.00  0.00           O
ATOM   1066  HH  TYR A 654      43.140  41.760  47.020  1.00  0.00           H
ATOM   1067  CD2 TYR A 654      40.970  39.440  50.100  1.00  0.00           C
ATOM   1068  HD2 TYR A 654      40.030  39.460  50.640  1.00  0.00           H
ATOM   1069  CE2 TYR A 654      41.030  40.430  49.110  1.00  0.00           C
ATOM   1070  HE2 TYR A 654      40.260  41.190  49.220  1.00  0.00           H
ATOM   1071  C   TYR A 654      41.760  35.530  50.120  1.00  0.00           C
ATOM   1072  O   TYR A 654      41.280  35.400  48.970  1.00  0.00           O
ATOM   1073  N   SER A 655      42.760  34.740  50.410  1.00  0.00           N
ATOM   1074  HN  SER A 655      43.100  34.860  51.340  1.00  0.00           H
ATOM   1075  CA  SER A 655      43.430  34.000  49.430  1.00  0.00           C
ATOM   1076  HA  SER A 655      43.800  34.760  48.750  1.00  0.00           H
ATOM   1077  CB  SER A 655      44.640  33.200  50.070  1.00  0.00           C
ATOM   1078  HB1 SER A 655      45.170  32.630  49.270  1.00  0.00           H
ATOM   1079  HB2 SER A 655      44.310  32.520  50.880  1.00  0.00           H
ATOM   1080  OG  SER A 655      45.620  34.010  50.660  1.00  0.00           O
ATOM   1081  HG1 SER A 655      45.160  34.610  51.270  1.00  0.00           H
ATOM   1082  C   SER A 655      42.630  33.040  48.640  1.00  0.00           C
ATOM   1083  O   SER A 655      42.830  32.810  47.480  1.00  0.00           O
ATOM   1084  N   LEU A 656      41.710  32.330  49.270  1.00  0.00           N
ATOM   1085  HN  LEU A 656      41.710  32.330  50.260  1.00  0.00           H
ATOM   1086  CA  LEU A 656      40.840  31.380  48.520  1.00  0.00           C
ATOM   1087  HA  LEU A 656      41.540  30.750  47.980  1.00  0.00           H
ATOM   1088  CB  LEU A 656      40.010  30.470  49.520  1.00  0.00           C
ATOM   1089  HB1 LEU A 656      39.390  29.730  48.960  1.00  0.00           H
ATOM   1090  HB2 LEU A 656      39.380  31.110  50.180  1.00  0.00           H
ATOM   1091  CG  LEU A 656      40.880  29.670  50.520  1.00  0.00           C
ATOM   1092  HG  LEU A 656      41.550  30.380  51.050  1.00  0.00           H
ATOM   1093  CD1 LEU A 656      40.030  29.090  51.680  1.00  0.00           C
ATOM   1094 HD11 LEU A 656      40.680  28.540  52.390  1.00  0.00           H
ATOM   1095 HD12 LEU A 656      39.180  28.450  51.360  1.00  0.00           H
ATOM   1096 HD13 LEU A 656      39.630  29.980  52.220  1.00  0.00           H
ATOM   1097  CD2 LEU A 656      41.610  28.540  49.770  1.00  0.00           C
ATOM   1098 HD21 LEU A 656      42.310  28.620  48.910  1.00  0.00           H
ATOM   1099 HD22 LEU A 656      40.900  27.770  49.390  1.00  0.00           H
ATOM   1100 HD23 LEU A 656      42.070  28.030  50.650  1.00  0.00           H
ATOM   1101  C   LEU A 656      39.940  32.040  47.480  1.00  0.00           C
ATOM   1102  O   LEU A 656      39.710  31.520  46.350  1.00  0.00           O
ATOM   1103  N   PHE A 657      39.380  33.160  47.900  1.00  0.00           N
ATOM   1104  HN  PHE A 657      39.650  33.600  48.750  1.00  0.00           H
ATOM   1105  CA  PHE A 657      38.260  33.780  47.180  1.00  0.00           C
ATOM   1106  HA  PHE A 657      37.930  33.170  46.350  1.00  0.00           H
ATOM   1107  CB  PHE A 657      37.040  33.950  48.100  1.00  0.00           C
ATOM   1108  HB1 PHE A 657      36.260  34.610  47.660  1.00  0.00           H
ATOM   1109  HB2 PHE A 657      37.210  34.430  49.090  1.00  0.00           H
ATOM   1110  CG  PHE A 657      36.380  32.650  48.510  1.00  0.00           C
ATOM   1111  CD1 PHE A 657      36.300  32.340  49.840  1.00  0.00           C
ATOM   1112  HD1 PHE A 657      36.730  32.950  50.630  1.00  0.00           H
ATOM   1113  CE1 PHE A 657      35.720  31.130  50.250  1.00  0.00           C
ATOM   1114  HE1 PHE A 657      35.650  30.880  51.300  1.00  0.00           H
ATOM   1115  CZ  PHE A 657      35.110  30.250  49.370  1.00  0.00           C
ATOM   1116  HZ  PHE A 657      34.660  29.290  49.580  1.00  0.00           H
ATOM   1117  CD2 PHE A 657      35.840  31.720  47.570  1.00  0.00           C
ATOM   1118  HD2 PHE A 657      35.810  31.900  46.500  1.00  0.00           H
ATOM   1119  CE2 PHE A 657      35.220  30.560  48.060  1.00  0.00           C
ATOM   1120  HE2 PHE A 657      34.860  29.800  47.370  1.00  0.00           H
ATOM   1121  C   PHE A 657      38.570  35.160  46.350  1.00  0.00           C
ATOM   1122  O   PHE A 657      37.680  35.540  45.590  1.00  0.00           O
ATOM   1123  N   ALA A 658      39.760  35.720  46.460  1.00  0.00           N
ATOM   1124  HN  ALA A 658      40.300  35.280  47.180  1.00  0.00           H
ATOM   1125  CA  ALA A 658      40.200  36.980  45.890  1.00  0.00           C
ATOM   1126  HA  ALA A 658      39.450  37.710  46.140  1.00  0.00           H
ATOM   1127  CB  ALA A 658      41.510  37.360  46.650  1.00  0.00           C
ATOM   1128  HB1 ALA A 658      41.320  37.320  47.750  1.00  0.00           H
ATOM   1129  HB2 ALA A 658      41.900  38.370  46.400  1.00  0.00           H
ATOM   1130  HB3 ALA A 658      42.300  36.640  46.360  1.00  0.00           H
ATOM   1131  C   ALA A 658      40.220  37.060  44.370  1.00  0.00           C
ATOM   1132  O   ALA A 658      40.500  36.110  43.630  1.00  0.00           O
ATOM   1133  N   GLY A 659      39.920  38.250  43.840  1.00  0.00           N
ATOM   1134  HN  GLY A 659      39.660  39.020  44.420  1.00  0.00           H
ATOM   1135  CA  GLY A 659      40.200  38.530  42.460  1.00  0.00           C
ATOM   1136  HA1 GLY A 659      39.770  39.490  42.200  1.00  0.00           H
ATOM   1137  HA2 GLY A 659      39.890  37.680  41.860  1.00  0.00           H
ATOM   1138  C   GLY A 659      41.690  38.720  42.200  1.00  0.00           C
ATOM   1139  O   GLY A 659      42.270  38.230  41.230  1.00  0.00           O
ATOM   1140  N   GLN A 660      42.350  39.410  43.180  1.00  0.00           N
ATOM   1141  HN  GLN A 660      41.880  39.870  43.920  1.00  0.00           H
ATOM   1142  CA  GLN A 660      43.790  39.630  43.140  1.00  0.00           C
ATOM   1143  HA  GLN A 660      44.210  39.100  42.310  1.00  0.00           H
ATOM   1144  CB  GLN A 660      44.100  41.160  42.990  1.00  0.00           C
ATOM   1145  HB1 GLN A 660      45.180  41.320  43.180  1.00  0.00           H
ATOM   1146  HB2 GLN A 660      43.550  41.760  43.750  1.00  0.00           H
ATOM   1147  CG  GLN A 660      44.000  41.770  41.530  1.00  0.00           C
ATOM   1148  HG1 GLN A 660      44.120  40.920  40.830  1.00  0.00           H
ATOM   1149  HG2 GLN A 660      44.800  42.510  41.330  1.00  0.00           H
ATOM   1150  CD  GLN A 660      42.630  42.350  41.370  1.00  0.00           C
ATOM   1151  OE1 GLN A 660      41.590  41.710  41.660  1.00  0.00           O
ATOM   1152  NE2 GLN A 660      42.490  43.580  40.810  1.00  0.00           N
ATOM   1153 HE21 GLN A 660      41.610  44.060  40.900  1.00  0.00           H
ATOM   1154 HE22 GLN A 660      43.350  44.030  40.590  1.00  0.00           H
ATOM   1155  C   GLN A 660      44.400  39.080  44.360  1.00  0.00           C
ATOM   1156  O   GLN A 660      44.230  39.550  45.450  1.00  0.00           O
ATOM   1157  N   PRO A 661      45.210  37.970  44.330  1.00  0.00           N
ATOM   1158  CD  PRO A 661      45.190  36.930  43.270  1.00  0.00           C
ATOM   1159  HD1 PRO A 661      45.300  37.390  42.260  1.00  0.00           H
ATOM   1160  HD2 PRO A 661      44.220  36.380  43.260  1.00  0.00           H
ATOM   1161  CA  PRO A 661      46.090  37.540  45.380  1.00  0.00           C
ATOM   1162  HA  PRO A 661      45.460  37.550  46.250  1.00  0.00           H
ATOM   1163  CB  PRO A 661      46.480  36.080  44.950  1.00  0.00           C
ATOM   1164  HB1 PRO A 661      45.770  35.470  45.550  1.00  0.00           H
ATOM   1165  HB2 PRO A 661      47.510  35.860  45.300  1.00  0.00           H
ATOM   1166  CG  PRO A 661      46.320  35.920  43.520  1.00  0.00           C
ATOM   1167  HG1 PRO A 661      47.170  36.100  42.820  1.00  0.00           H
ATOM   1168  HG2 PRO A 661      46.010  34.850  43.450  1.00  0.00           H
ATOM   1169  C   PRO A 661      47.310  38.310  45.600  1.00  0.00           C
ATOM   1170  O   PRO A 661      47.830  38.320  46.700  1.00  0.00           O
ATOM   1171  N   LEU A 662      47.790  38.980  44.570  1.00  0.00           N
ATOM   1172  HN  LEU A 662      47.270  39.040  43.730  1.00  0.00           H
ATOM   1173  CA  LEU A 662      48.950  39.810  44.680  1.00  0.00           C
ATOM   1174  HA  LEU A 662      49.870  39.300  44.890  1.00  0.00           H
ATOM   1175  CB  LEU A 662      49.450  40.290  43.270  1.00  0.00           C
ATOM   1176  HB1 LEU A 662      50.210  41.080  43.400  1.00  0.00           H
ATOM   1177  HB2 LEU A 662      48.610  40.950  42.950  1.00  0.00           H
ATOM   1178  CG  LEU A 662      49.860  39.330  42.240  1.00  0.00           C
ATOM   1179  HG  LEU A 662      49.130  38.540  41.970  1.00  0.00           H
ATOM   1180  CD1 LEU A 662      50.010  40.110  40.910  1.00  0.00           C
ATOM   1181 HD11 LEU A 662      50.140  39.570  39.940  1.00  0.00           H
ATOM   1182 HD12 LEU A 662      50.950  40.690  40.910  1.00  0.00           H
ATOM   1183 HD13 LEU A 662      49.100  40.740  40.800  1.00  0.00           H
ATOM   1184  CD2 LEU A 662      51.120  38.600  42.590  1.00  0.00           C
ATOM   1185 HD21 LEU A 662      51.870  39.330  42.960  1.00  0.00           H
ATOM   1186 HD22 LEU A 662      51.640  38.070  41.760  1.00  0.00           H
ATOM   1187 HD23 LEU A 662      51.010  37.800  43.340  1.00  0.00           H
ATOM   1188  C   LEU A 662      48.840  40.930  45.720  1.00  0.00           C
ATOM   1189  O   LEU A 662      49.840  41.420  46.300  1.00  0.00           O
ATOM   1190  N   THR A 663      47.620  41.440  46.070  1.00  0.00           N
ATOM   1191  HN  THR A 663      46.820  40.940  45.740  1.00  0.00           H
ATOM   1192  CA  THR A 663      47.420  42.390  47.180  1.00  0.00           C
ATOM   1193  HA  THR A 663      48.230  43.090  47.160  1.00  0.00           H
ATOM   1194  CB  THR A 663      46.130  43.270  47.140  1.00  0.00           C
ATOM   1195  HB  THR A 663      46.010  43.930  48.020  1.00  0.00           H
ATOM   1196  OG1 THR A 663      44.930  42.440  46.900  1.00  0.00           O
ATOM   1197  HG1 THR A 663      45.080  41.650  47.420  1.00  0.00           H
ATOM   1198  CG2 THR A 663      46.260  44.190  45.900  1.00  0.00           C
ATOM   1199 HG21 THR A 663      46.110  43.670  44.930  1.00  0.00           H
ATOM   1200 HG22 THR A 663      47.290  44.570  45.800  1.00  0.00           H
ATOM   1201 HG23 THR A 663      45.560  45.040  45.990  1.00  0.00           H
ATOM   1202  C   THR A 663      47.380  41.740  48.540  1.00  0.00           C
ATOM   1203  O   THR A 663      46.590  40.920  48.840  1.00  0.00           O
ATOM   1204  N   ILE A 664      48.320  42.180  49.480  1.00  0.00           N
ATOM   1205  HN  ILE A 664      49.000  42.830  49.170  1.00  0.00           H
ATOM   1206  CA  ILE A 664      48.470  41.640  50.820  1.00  0.00           C
ATOM   1207  HA  ILE A 664      48.120  40.610  50.810  1.00  0.00           H
ATOM   1208  CB  ILE A 664      49.950  41.690  51.300  1.00  0.00           C
ATOM   1209  HB  ILE A 664      50.260  42.760  51.330  1.00  0.00           H
ATOM   1210  CG2 ILE A 664      50.150  41.130  52.750  1.00  0.00           C
ATOM   1211 HG21 ILE A 664      49.850  40.060  52.780  1.00  0.00           H
ATOM   1212 HG22 ILE A 664      49.480  41.610  53.490  1.00  0.00           H
ATOM   1213 HG23 ILE A 664      51.210  41.260  53.040  1.00  0.00           H
ATOM   1214  CG1 ILE A 664      50.850  40.940  50.300  1.00  0.00           C
ATOM   1215 HG11 ILE A 664      51.870  41.150  50.710  1.00  0.00           H
ATOM   1216 HG12 ILE A 664      50.860  41.390  49.290  1.00  0.00           H
ATOM   1217  CD  ILE A 664      50.560  39.410  50.320  1.00  0.00           C
ATOM   1218  HD1 ILE A 664      51.230  38.980  49.540  1.00  0.00           H
ATOM   1219  HD2 ILE A 664      49.520  39.210  50.000  1.00  0.00           H
ATOM   1220  HD3 ILE A 664      50.740  38.840  51.250  1.00  0.00           H
ATOM   1221  C   ILE A 664      47.680  42.440  51.820  1.00  0.00           C
ATOM   1222  O   ILE A 664      47.700  43.630  51.810  1.00  0.00           O
ATOM   1223  N   LEU A 665      46.730  41.780  52.600  1.00  0.00           N
ATOM   1224  HN  LEU A 665      46.560  40.800  52.560  1.00  0.00           H
ATOM   1225  CA  LEU A 665      45.970  42.550  53.580  1.00  0.00           C
ATOM   1226  HA  LEU A 665      45.770  43.500  53.120  1.00  0.00           H
ATOM   1227  CB  LEU A 665      44.680  41.880  54.030  1.00  0.00           C
ATOM   1228  HB1 LEU A 665      44.170  42.620  54.680  1.00  0.00           H
ATOM   1229  HB2 LEU A 665      44.950  40.950  54.580  1.00  0.00           H
ATOM   1230  CG  LEU A 665      43.680  41.510  52.980  1.00  0.00           C
ATOM   1231  HG  LEU A 665      44.140  40.790  52.270  1.00  0.00           H
ATOM   1232  CD1 LEU A 665      42.560  40.650  53.590  1.00  0.00           C
ATOM   1233 HD11 LEU A 665      41.830  40.210  52.860  1.00  0.00           H
ATOM   1234 HD12 LEU A 665      41.980  41.260  54.300  1.00  0.00           H
ATOM   1235 HD13 LEU A 665      42.880  39.710  54.080  1.00  0.00           H
ATOM   1236  CD2 LEU A 665      42.920  42.690  52.300  1.00  0.00           C
ATOM   1237 HD21 LEU A 665      42.490  43.350  53.090  1.00  0.00           H
ATOM   1238 HD22 LEU A 665      42.240  42.240  51.550  1.00  0.00           H
ATOM   1239 HD23 LEU A 665      43.560  43.330  51.650  1.00  0.00           H
ATOM   1240  C   LEU A 665      46.840  42.890  54.810  1.00  0.00           C
ATOM   1241  O   LEU A 665      47.500  42.040  55.360  1.00  0.00           O
ATOM   1242  N   GLY A 666      46.950  44.170  55.130  1.00  0.00           N
ATOM   1243  HN  GLY A 666      46.470  44.780  54.510  1.00  0.00           H
ATOM   1244  CA  GLY A 666      47.750  44.720  56.280  1.00  0.00           C
ATOM   1245  HA1 GLY A 666      48.680  45.170  55.930  1.00  0.00           H
ATOM   1246  HA2 GLY A 666      47.980  43.880  56.930  1.00  0.00           H
ATOM   1247  C   GLY A 666      46.990  45.680  57.170  1.00  0.00           C
ATOM   1248  O   GLY A 666      45.790  45.900  56.980  1.00  0.00           O
ATOM   1249  N   SER A 667      47.610  46.240  58.220  1.00  0.00           N
ATOM   1250  HN  SER A 667      48.480  45.880  58.540  1.00  0.00           H
ATOM   1251  CA  SER A 667      47.190  47.480  58.820  1.00  0.00           C
ATOM   1252  HA  SER A 667      46.150  47.720  58.670  1.00  0.00           H
ATOM   1253  CB  SER A 667      47.340  47.610  60.270  1.00  0.00           C
ATOM   1254  HB1 SER A 667      47.110  48.660  60.540  1.00  0.00           H
ATOM   1255  HB2 SER A 667      48.440  47.540  60.430  1.00  0.00           H
ATOM   1256  OG  SER A 667      46.650  46.690  61.160  1.00  0.00           O
ATOM   1257  HG1 SER A 667      45.740  46.990  61.120  1.00  0.00           H
ATOM   1258  C   SER A 667      47.940  48.610  58.130  1.00  0.00           C
ATOM   1259  O   SER A 667      49.150  48.660  58.050  1.00  0.00           O
ATOM   1260  N   THR A 668      47.150  49.480  57.460  1.00  0.00           N
ATOM   1261  HN  THR A 668      46.180  49.280  57.350  1.00  0.00           H
ATOM   1262  CA  THR A 668      47.580  50.710  56.840  1.00  0.00           C
ATOM   1263  HA  THR A 668      48.650  50.700  56.680  1.00  0.00           H
ATOM   1264  CB  THR A 668      46.730  51.010  55.600  1.00  0.00           C
ATOM   1265  HB  THR A 668      46.790  52.040  55.210  1.00  0.00           H
ATOM   1266  OG1 THR A 668      45.410  50.860  55.950  1.00  0.00           O
ATOM   1267  HG1 THR A 668      44.840  51.090  55.200  1.00  0.00           H
ATOM   1268  CG2 THR A 668      47.000  50.000  54.420  1.00  0.00           C
ATOM   1269 HG21 THR A 668      48.020  50.230  54.030  1.00  0.00           H
ATOM   1270 HG22 THR A 668      46.240  50.050  53.610  1.00  0.00           H
ATOM   1271 HG23 THR A 668      47.070  48.970  54.840  1.00  0.00           H
ATOM   1272  C   THR A 668      47.420  51.810  57.880  1.00  0.00           C
ATOM   1273  O   THR A 668      46.620  51.740  58.780  1.00  0.00           O
ATOM   1274  N   GLY A 669      48.390  52.770  57.670  1.00  0.00           N
ATOM   1275  HN  GLY A 669      49.020  52.640  56.900  1.00  0.00           H
ATOM   1276  CA  GLY A 669      48.510  54.020  58.420  1.00  0.00           C
ATOM   1277  HA1 GLY A 669      49.170  54.670  57.870  1.00  0.00           H
ATOM   1278  HA2 GLY A 669      48.940  53.770  59.380  1.00  0.00           H
ATOM   1279  C   GLY A 669      47.380  54.950  58.560  1.00  0.00           C
ATOM   1280  O   GLY A 669      47.200  55.310  59.710  1.00  0.00           O
ATOM   1281  N   PRO A 670      46.610  55.320  57.540  1.00  0.00           N
ATOM   1282  CD  PRO A 670      46.860  55.320  56.100  1.00  0.00           C
ATOM   1283  HD1 PRO A 670      46.380  54.360  55.810  1.00  0.00           H
ATOM   1284  HD2 PRO A 670      47.940  55.380  55.850  1.00  0.00           H
ATOM   1285  CA  PRO A 670      45.400  56.070  57.830  1.00  0.00           C
ATOM   1286  HA  PRO A 670      45.780  56.850  58.470  1.00  0.00           H
ATOM   1287  CB  PRO A 670      44.860  56.580  56.480  1.00  0.00           C
ATOM   1288  HB1 PRO A 670      44.380  57.580  56.510  1.00  0.00           H
ATOM   1289  HB2 PRO A 670      44.120  55.850  56.090  1.00  0.00           H
ATOM   1290  CG  PRO A 670      46.020  56.470  55.500  1.00  0.00           C
ATOM   1291  HG1 PRO A 670      45.700  56.220  54.470  1.00  0.00           H
ATOM   1292  HG2 PRO A 670      46.440  57.490  55.340  1.00  0.00           H
ATOM   1293  C   PRO A 670      44.390  55.380  58.700  1.00  0.00           C
ATOM   1294  O   PRO A 670      43.770  56.040  59.590  1.00  0.00           O
ATOM   1295  N   VAL A 671      44.210  54.130  58.510  1.00  0.00           N
ATOM   1296  HN  VAL A 671      44.730  53.730  57.760  1.00  0.00           H
ATOM   1297  CA  VAL A 671      43.330  53.280  59.340  1.00  0.00           C
ATOM   1298  HA  VAL A 671      42.360  53.770  59.360  1.00  0.00           H
ATOM   1299  CB  VAL A 671      43.290  51.820  58.840  1.00  0.00           C
ATOM   1300  HB  VAL A 671      44.300  51.340  58.780  1.00  0.00           H
ATOM   1301  CG1 VAL A 671      42.450  50.940  59.820  1.00  0.00           C
ATOM   1302 HG11 VAL A 671      42.340  49.950  59.310  1.00  0.00           H
ATOM   1303 HG12 VAL A 671      41.390  51.260  59.870  1.00  0.00           H
ATOM   1304 HG13 VAL A 671      42.890  50.750  60.820  1.00  0.00           H
ATOM   1305  CG2 VAL A 671      42.760  51.840  57.460  1.00  0.00           C
ATOM   1306 HG21 VAL A 671      41.780  52.370  57.460  1.00  0.00           H
ATOM   1307 HG22 VAL A 671      42.600  50.940  56.840  1.00  0.00           H
ATOM   1308 HG23 VAL A 671      43.530  52.440  56.950  1.00  0.00           H
ATOM   1309  C   VAL A 671      43.870  53.260  60.810  1.00  0.00           C
ATOM   1310  O   VAL A 671      43.090  53.420  61.720  1.00  0.00           O
ATOM   1311  N   LEU A 672      45.240  53.150  61.150  1.00  0.00           N
ATOM   1312  HN  LEU A 672      45.940  53.000  60.440  1.00  0.00           H
ATOM   1313  CA  LEU A 672      45.730  53.350  62.530  1.00  0.00           C
ATOM   1314  HA  LEU A 672      45.280  52.580  63.130  1.00  0.00           H
ATOM   1315  CB  LEU A 672      47.300  53.350  62.570  1.00  0.00           C
ATOM   1316  HB1 LEU A 672      47.620  53.370  63.630  1.00  0.00           H
ATOM   1317  HB2 LEU A 672      47.750  54.170  61.960  1.00  0.00           H
ATOM   1318  CG  LEU A 672      47.820  52.040  61.960  1.00  0.00           C
ATOM   1319  HG  LEU A 672      47.500  52.040  60.900  1.00  0.00           H
ATOM   1320  CD1 LEU A 672      49.370  52.020  61.790  1.00  0.00           C
ATOM   1321 HD11 LEU A 672      49.710  50.980  61.610  1.00  0.00           H
ATOM   1322 HD12 LEU A 672      49.910  52.410  62.680  1.00  0.00           H
ATOM   1323 HD13 LEU A 672      49.630  52.670  60.930  1.00  0.00           H
ATOM   1324  CD2 LEU A 672      47.480  50.810  62.800  1.00  0.00           C
ATOM   1325 HD21 LEU A 672      47.920  50.980  63.810  1.00  0.00           H
ATOM   1326 HD22 LEU A 672      47.940  49.930  62.320  1.00  0.00           H
ATOM   1327 HD23 LEU A 672      46.390  50.680  62.900  1.00  0.00           H
ATOM   1328  C   LEU A 672      45.310  54.720  63.140  1.00  0.00           C
ATOM   1329  O   LEU A 672      44.820  54.850  64.280  1.00  0.00           O
ATOM   1330  N   VAL A 673      45.530  55.820  62.340  1.00  0.00           N
ATOM   1331  HN  VAL A 673      45.990  55.540  61.500  1.00  0.00           H
ATOM   1332  CA  VAL A 673      45.210  57.210  62.700  1.00  0.00           C
ATOM   1333  HA  VAL A 673      45.660  57.340  63.680  1.00  0.00           H
ATOM   1334  CB  VAL A 673      45.770  58.250  61.660  1.00  0.00           C
ATOM   1335  HB  VAL A 673      45.610  57.830  60.650  1.00  0.00           H
ATOM   1336  CG1 VAL A 673      44.950  59.510  61.740  1.00  0.00           C
ATOM   1337 HG11 VAL A 673      44.760  59.860  62.780  1.00  0.00           H
ATOM   1338 HG12 VAL A 673      43.910  59.390  61.390  1.00  0.00           H
ATOM   1339 HG13 VAL A 673      45.420  60.350  61.180  1.00  0.00           H
ATOM   1340  CG2 VAL A 673      47.300  58.490  61.980  1.00  0.00           C
ATOM   1341 HG21 VAL A 673      47.340  59.090  62.910  1.00  0.00           H
ATOM   1342 HG22 VAL A 673      47.800  59.080  61.190  1.00  0.00           H
ATOM   1343 HG23 VAL A 673      47.800  57.510  62.050  1.00  0.00           H
ATOM   1344  C   VAL A 673      43.720  57.370  62.960  1.00  0.00           C
ATOM   1345  O   VAL A 673      43.330  57.940  64.000  1.00  0.00           O
ATOM   1346  N   PHE A 674      42.860  56.760  62.130  1.00  0.00           N
ATOM   1347  HN  PHE A 674      43.140  56.510  61.210  1.00  0.00           H
ATOM   1348  CA  PHE A 674      41.420  56.650  62.430  1.00  0.00           C
ATOM   1349  HA  PHE A 674      41.160  57.680  62.650  1.00  0.00           H
ATOM   1350  CB  PHE A 674      40.740  56.110  61.090  1.00  0.00           C
ATOM   1351  HB1 PHE A 674      41.110  55.100  60.820  1.00  0.00           H
ATOM   1352  HB2 PHE A 674      40.970  56.770  60.220  1.00  0.00           H
ATOM   1353  CG  PHE A 674      39.270  56.150  61.260  1.00  0.00           C
ATOM   1354  CD1 PHE A 674      38.580  57.300  60.910  1.00  0.00           C
ATOM   1355  HD1 PHE A 674      39.140  58.100  60.450  1.00  0.00           H
ATOM   1356  CE1 PHE A 674      37.200  57.320  61.170  1.00  0.00           C
ATOM   1357  HE1 PHE A 674      36.700  58.250  60.990  1.00  0.00           H
ATOM   1358  CZ  PHE A 674      36.520  56.150  61.580  1.00  0.00           C
ATOM   1359  HZ  PHE A 674      35.480  56.270  61.840  1.00  0.00           H
ATOM   1360  CD2 PHE A 674      38.560  54.940  61.530  1.00  0.00           C
ATOM   1361  HD2 PHE A 674      39.150  54.040  61.670  1.00  0.00           H
ATOM   1362  CE2 PHE A 674      37.190  54.960  61.860  1.00  0.00           C
ATOM   1363  HE2 PHE A 674      36.700  54.070  62.210  1.00  0.00           H
ATOM   1364  C   PHE A 674      41.120  55.870  63.690  1.00  0.00           C
ATOM   1365  O   PHE A 674      40.430  56.410  64.570  1.00  0.00           O
ATOM   1366  N   GLU A 675      41.630  54.660  63.820  1.00  0.00           N
ATOM   1367  HN  GLU A 675      42.080  54.140  63.100  1.00  0.00           H
ATOM   1368  CA  GLU A 675      41.400  53.910  65.070  1.00  0.00           C
ATOM   1369  HA  GLU A 675      40.330  53.770  65.150  1.00  0.00           H
ATOM   1370  CB  GLU A 675      41.970  52.500  64.960  1.00  0.00           C
ATOM   1371  HB1 GLU A 675      41.990  51.920  65.920  1.00  0.00           H
ATOM   1372  HB2 GLU A 675      43.040  52.640  64.700  1.00  0.00           H
ATOM   1373  CG  GLU A 675      41.310  51.680  63.900  1.00  0.00           C
ATOM   1374  HG1 GLU A 675      42.000  50.970  63.390  1.00  0.00           H
ATOM   1375  HG2 GLU A 675      40.940  52.400  63.140  1.00  0.00           H
ATOM   1376  CD  GLU A 675      40.190  50.810  64.540  1.00  0.00           C
ATOM   1377  OE1 GLU A 675      40.030  49.630  64.180  1.00  0.00           O
ATOM   1378  OE2 GLU A 675      39.560  51.280  65.500  1.00  0.00           O
ATOM   1379  C   GLU A 675      41.860  54.470  66.390  1.00  0.00           C
ATOM   1380  O   GLU A 675      41.180  54.350  67.400  1.00  0.00           O
ATOM   1381  N   LYS A 676      43.080  55.110  66.440  1.00  0.00           N
ATOM   1382  HN  LYS A 676      43.690  55.230  65.670  1.00  0.00           H
ATOM   1383  CA  LYS A 676      43.490  55.820  67.640  1.00  0.00           C
ATOM   1384  HA  LYS A 676      43.680  55.130  68.460  1.00  0.00           H
ATOM   1385  CB  LYS A 676      44.850  56.510  67.400  1.00  0.00           C
ATOM   1386  HB1 LYS A 676      45.050  57.340  68.120  1.00  0.00           H
ATOM   1387  HB2 LYS A 676      44.960  56.950  66.390  1.00  0.00           H
ATOM   1388  CG  LYS A 676      46.100  55.580  67.690  1.00  0.00           C
ATOM   1389  HG1 LYS A 676      46.150  54.550  67.280  1.00  0.00           H
ATOM   1390  HG2 LYS A 676      46.110  55.340  68.780  1.00  0.00           H
ATOM   1391  CD  LYS A 676      47.410  56.240  67.420  1.00  0.00           C
ATOM   1392  HD1 LYS A 676      47.300  57.210  67.950  1.00  0.00           H
ATOM   1393  HD2 LYS A 676      47.310  56.550  66.350  1.00  0.00           H
ATOM   1394  CE  LYS A 676      48.740  55.580  67.880  1.00  0.00           C
ATOM   1395  HE1 LYS A 676      48.800  54.570  67.410  1.00  0.00           H
ATOM   1396  HE2 LYS A 676      48.940  55.510  68.970  1.00  0.00           H
ATOM   1397  NZ  LYS A 676      49.850  56.450  67.290  1.00  0.00           N
ATOM   1398  HZ1 LYS A 676      50.760  55.980  67.500  1.00  0.00           H
ATOM   1399  HZ2 LYS A 676      49.850  57.280  67.910  1.00  0.00           H
ATOM   1400  HZ3 LYS A 676      49.750  56.580  66.270  1.00  0.00           H
ATOM   1401  C   LYS A 676      42.560  57.020  68.080  1.00  0.00           C
ATOM   1402  O   LYS A 676      42.260  57.340  69.230  1.00  0.00           O
ATOM   1403  N   ILE A 677      42.100  57.800  67.070  1.00  0.00           N
ATOM   1404  HN  ILE A 677      42.420  57.590  66.140  1.00  0.00           H
ATOM   1405  CA  ILE A 677      41.220  58.930  67.060  1.00  0.00           C
ATOM   1406  HA  ILE A 677      41.620  59.690  67.720  1.00  0.00           H
ATOM   1407  CB  ILE A 677      41.090  59.510  65.680  1.00  0.00           C
ATOM   1408  HB  ILE A 677      41.220  58.700  64.930  1.00  0.00           H
ATOM   1409  CG2 ILE A 677      39.770  60.180  65.320  1.00  0.00           C
ATOM   1410 HG21 ILE A 677      39.570  60.190  64.230  1.00  0.00           H
ATOM   1411 HG22 ILE A 677      39.760  61.200  65.740  1.00  0.00           H
ATOM   1412 HG23 ILE A 677      38.960  59.550  65.730  1.00  0.00           H
ATOM   1413  CG1 ILE A 677      42.310  60.450  65.460  1.00  0.00           C
ATOM   1414 HG11 ILE A 677      43.190  59.890  65.840  1.00  0.00           H
ATOM   1415 HG12 ILE A 677      42.180  61.330  66.130  1.00  0.00           H
ATOM   1416  CD  ILE A 677      42.530  60.960  64.020  1.00  0.00           C
ATOM   1417  HD1 ILE A 677      43.410  61.630  64.080  1.00  0.00           H
ATOM   1418  HD2 ILE A 677      41.710  61.610  63.640  1.00  0.00           H
ATOM   1419  HD3 ILE A 677      42.630  60.050  63.390  1.00  0.00           H
ATOM   1420  C   ILE A 677      39.900  58.450  67.690  1.00  0.00           C
ATOM   1421  O   ILE A 677      39.300  59.080  68.550  1.00  0.00           O
ATOM   1422  N   LEU A 678      39.430  57.260  67.170  1.00  0.00           N
ATOM   1423  HN  LEU A 678      39.890  56.940  66.350  1.00  0.00           H
ATOM   1424  CA  LEU A 678      38.200  56.620  67.620  1.00  0.00           C
ATOM   1425  HA  LEU A 678      37.460  57.410  67.650  1.00  0.00           H
ATOM   1426  CB  LEU A 678      37.600  55.510  66.710  1.00  0.00           C
ATOM   1427  HB1 LEU A 678      38.400  54.810  66.360  1.00  0.00           H
ATOM   1428  HB2 LEU A 678      37.310  55.970  65.740  1.00  0.00           H
ATOM   1429  CG  LEU A 678      36.360  54.820  67.370  1.00  0.00           C
ATOM   1430  HG  LEU A 678      36.640  54.590  68.410  1.00  0.00           H
ATOM   1431  CD1 LEU A 678      35.220  55.810  67.440  1.00  0.00           C
ATOM   1432 HD11 LEU A 678      35.420  56.760  68.000  1.00  0.00           H
ATOM   1433 HD12 LEU A 678      34.300  55.380  67.880  1.00  0.00           H
ATOM   1434 HD13 LEU A 678      35.010  56.090  66.390  1.00  0.00           H
ATOM   1435  CD2 LEU A 678      35.960  53.550  66.600  1.00  0.00           C
ATOM   1436 HD21 LEU A 678      35.160  53.030  67.180  1.00  0.00           H
ATOM   1437 HD22 LEU A 678      36.880  52.940  66.480  1.00  0.00           H
ATOM   1438 HD23 LEU A 678      35.570  53.900  65.620  1.00  0.00           H
ATOM   1439  C   LEU A 678      38.380  56.200  69.130  1.00  0.00           C
ATOM   1440  O   LEU A 678      37.500  56.480  69.970  1.00  0.00           O
ATOM   1441  N   TYR A 679      39.480  55.570  69.500  1.00  0.00           N
ATOM   1442  HN  TYR A 679      40.200  55.400  68.820  1.00  0.00           H
ATOM   1443  CA  TYR A 679      39.740  55.310  70.900  1.00  0.00           C
ATOM   1444  HA  TYR A 679      38.890  54.700  71.160  1.00  0.00           H
ATOM   1445  CB  TYR A 679      40.880  54.240  71.050  1.00  0.00           C
ATOM   1446  HB1 TYR A 679      41.880  54.670  70.830  1.00  0.00           H
ATOM   1447  HB2 TYR A 679      40.780  53.450  70.280  1.00  0.00           H
ATOM   1448  CG  TYR A 679      41.070  53.710  72.440  1.00  0.00           C
ATOM   1449  CD1 TYR A 679      41.840  54.520  73.330  1.00  0.00           C
ATOM   1450  HD1 TYR A 679      42.300  55.460  73.030  1.00  0.00           H
ATOM   1451  CE1 TYR A 679      42.020  54.090  74.690  1.00  0.00           C
ATOM   1452  HE1 TYR A 679      42.600  54.630  75.420  1.00  0.00           H
ATOM   1453  CZ  TYR A 679      41.440  52.890  75.100  1.00  0.00           C
ATOM   1454  OH  TYR A 679      41.560  52.460  76.500  1.00  0.00           O
ATOM   1455  HH  TYR A 679      42.080  53.100  76.990  1.00  0.00           H
ATOM   1456  CD2 TYR A 679      40.510  52.570  72.960  1.00  0.00           C
ATOM   1457  HD2 TYR A 679      39.930  51.950  72.290  1.00  0.00           H
ATOM   1458  CE2 TYR A 679      40.710  52.090  74.200  1.00  0.00           C
ATOM   1459  HE2 TYR A 679      40.400  51.100  74.490  1.00  0.00           H
ATOM   1460  C   TYR A 679      39.930  56.420  71.890  1.00  0.00           C
ATOM   1461  O   TYR A 679      39.550  56.450  73.100  1.00  0.00           O
ATOM   1462  N   LYS A 680      40.580  57.600  71.480  1.00  0.00           N
ATOM   1463  HN  LYS A 680      40.890  57.690  70.540  1.00  0.00           H
ATOM   1464  CA  LYS A 680      40.790  58.680  72.350  1.00  0.00           C
ATOM   1465  HA  LYS A 680      41.180  58.260  73.260  1.00  0.00           H
ATOM   1466  CB  LYS A 680      41.940  59.590  71.830  1.00  0.00           C
ATOM   1467  HB1 LYS A 680      41.840  59.750  70.740  1.00  0.00           H
ATOM   1468  HB2 LYS A 680      42.890  59.040  72.000  1.00  0.00           H
ATOM   1469  CG  LYS A 680      42.120  61.080  72.380  1.00  0.00           C
ATOM   1470  HG1 LYS A 680      41.170  61.650  72.250  1.00  0.00           H
ATOM   1471  HG2 LYS A 680      42.910  61.750  71.990  1.00  0.00           H
ATOM   1472  CD  LYS A 680      42.500  60.980  73.900  1.00  0.00           C
ATOM   1473  HD1 LYS A 680      43.270  60.190  74.010  1.00  0.00           H
ATOM   1474  HD2 LYS A 680      41.580  60.620  74.420  1.00  0.00           H
ATOM   1475  CE  LYS A 680      43.080  62.290  74.450  1.00  0.00           C
ATOM   1476  HE1 LYS A 680      44.030  62.370  73.890  1.00  0.00           H
ATOM   1477  HE2 LYS A 680      43.220  62.180  75.550  1.00  0.00           H
ATOM   1478  NZ  LYS A 680      42.190  63.450  74.290  1.00  0.00           N
ATOM   1479  HZ1 LYS A 680      42.130  63.900  73.350  1.00  0.00           H
ATOM   1480  HZ2 LYS A 680      42.370  64.190  74.990  1.00  0.00           H
ATOM   1481  HZ3 LYS A 680      41.220  63.100  74.410  1.00  0.00           H
ATOM   1482  C   LYS A 680      39.480  59.460  72.650  1.00  0.00           C
ATOM   1483  O   LYS A 680      39.310  59.950  73.720  1.00  0.00           O
ATOM   1484  N   PHE A 681      38.630  59.510  71.650  1.00  0.00           N
ATOM   1485  HN  PHE A 681      38.880  59.030  70.810  1.00  0.00           H
ATOM   1486  CA  PHE A 681      37.300  60.000  71.790  1.00  0.00           C
ATOM   1487  HA  PHE A 681      37.450  61.000  72.170  1.00  0.00           H
ATOM   1488  CB  PHE A 681      36.660  59.990  70.370  1.00  0.00           C
ATOM   1489  HB1 PHE A 681      36.460  58.970  69.970  1.00  0.00           H
ATOM   1490  HB2 PHE A 681      37.370  60.520  69.690  1.00  0.00           H
ATOM   1491  CG  PHE A 681      35.460  60.880  70.200  1.00  0.00           C
ATOM   1492  CD1 PHE A 681      34.220  60.120  70.410  1.00  0.00           C
ATOM   1493  HD1 PHE A 681      34.320  59.100  70.730  1.00  0.00           H
ATOM   1494  CE1 PHE A 681      33.010  60.770  70.250  1.00  0.00           C
ATOM   1495  HE1 PHE A 681      32.070  60.260  70.340  1.00  0.00           H
ATOM   1496  CZ  PHE A 681      32.970  62.160  69.850  1.00  0.00           C
ATOM   1497  HZ  PHE A 681      32.050  62.600  69.510  1.00  0.00           H
ATOM   1498  CD2 PHE A 681      35.470  62.280  69.790  1.00  0.00           C
ATOM   1499  HD2 PHE A 681      36.400  62.750  69.550  1.00  0.00           H
ATOM   1500  CE2 PHE A 681      34.210  62.890  69.660  1.00  0.00           C
ATOM   1501  HE2 PHE A 681      34.080  63.860  69.210  1.00  0.00           H
ATOM   1502  C   PHE A 681      36.450  59.140  72.830  1.00  0.00           C
ATOM   1503  O   PHE A 681      35.810  59.750  73.700  1.00  0.00           O
ATOM   1504  N   CYS A 682      36.590  57.780  72.790  1.00  0.00           N
ATOM   1505  HN  CYS A 682      36.870  57.390  71.920  1.00  0.00           H
ATOM   1506  CA  CYS A 682      35.920  56.930  73.730  1.00  0.00           C
ATOM   1507  HA  CYS A 682      34.870  57.150  73.740  1.00  0.00           H
ATOM   1508  CB  CYS A 682      36.060  55.470  73.260  1.00  0.00           C
ATOM   1509  HB1 CYS A 682      35.400  54.910  73.960  1.00  0.00           H
ATOM   1510  HB2 CYS A 682      37.090  55.070  73.380  1.00  0.00           H
ATOM   1511  SG  CYS A 682      35.200  55.140  71.640  1.00  0.00           S
ATOM   1512  HG1 CYS A 682      36.160  55.660  70.890  1.00  0.00           H
ATOM   1513  C   CYS A 682      36.410  57.090  75.120  1.00  0.00           C
ATOM   1514  O   CYS A 682      35.680  57.060  76.120  1.00  0.00           O
ATOM   1515  N   ARG A 683      37.750  57.380  75.260  1.00  0.00           N
ATOM   1516  HN  ARG A 683      38.400  57.460  74.510  1.00  0.00           H
ATOM   1517  CA  ARG A 683      38.250  57.720  76.580  1.00  0.00           C
ATOM   1518  HA  ARG A 683      37.860  56.990  77.270  1.00  0.00           H
ATOM   1519  CB  ARG A 683      39.830  57.790  76.520  1.00  0.00           C
ATOM   1520  HB1 ARG A 683      40.170  58.550  77.260  1.00  0.00           H
ATOM   1521  HB2 ARG A 683      40.270  58.030  75.530  1.00  0.00           H
ATOM   1522  CG  ARG A 683      40.570  56.520  76.920  1.00  0.00           C
ATOM   1523  HG1 ARG A 683      41.670  56.690  76.950  1.00  0.00           H
ATOM   1524  HG2 ARG A 683      40.450  55.780  76.100  1.00  0.00           H
ATOM   1525  CD  ARG A 683      39.940  55.960  78.190  1.00  0.00           C
ATOM   1526  HD1 ARG A 683      38.980  55.420  78.030  1.00  0.00           H
ATOM   1527  HD2 ARG A 683      39.710  56.750  78.940  1.00  0.00           H
ATOM   1528  NE  ARG A 683      40.940  55.090  78.860  1.00  0.00           N
ATOM   1529  HE  ARG A 683      41.890  55.060  78.540  1.00  0.00           H
ATOM   1530  CZ  ARG A 683      40.660  54.170  79.720  1.00  0.00           C
ATOM   1531  NH1 ARG A 683      39.360  53.860  80.040  1.00  0.00           N
ATOM   1532 HH11 ARG A 683      38.580  54.390  79.700  1.00  0.00           H
ATOM   1533 HH12 ARG A 683      39.200  53.260  80.830  1.00  0.00           H
ATOM   1534  NH2 ARG A 683      41.620  53.460  80.330  1.00  0.00           N
ATOM   1535 HH21 ARG A 683      42.570  53.660  80.090  1.00  0.00           H
ATOM   1536 HH22 ARG A 683      41.280  52.950  81.120  1.00  0.00           H
ATOM   1537  C   ARG A 683      37.860  59.130  77.100  1.00  0.00           C
ATOM   1538  O   ARG A 683      37.530  59.310  78.250  1.00  0.00           O
ATOM   1539  N   ASP A 684      37.900  60.200  76.290  1.00  0.00           N
ATOM   1540  HN  ASP A 684      38.190  60.110  75.340  1.00  0.00           H
ATOM   1541  CA  ASP A 684      37.610  61.560  76.760  1.00  0.00           C
ATOM   1542  HA  ASP A 684      38.280  61.780  77.590  1.00  0.00           H
ATOM   1543  CB  ASP A 684      37.760  62.570  75.590  1.00  0.00           C
ATOM   1544  HB1 ASP A 684      37.410  63.560  75.950  1.00  0.00           H
ATOM   1545  HB2 ASP A 684      37.160  62.230  74.710  1.00  0.00           H
ATOM   1546  CG  ASP A 684      39.210  62.760  75.210  1.00  0.00           C
ATOM   1547  OD1 ASP A 684      40.110  62.670  76.090  1.00  0.00           O
ATOM   1548  OD2 ASP A 684      39.460  63.200  74.030  1.00  0.00           O
ATOM   1549  C   ASP A 684      36.160  61.700  77.240  1.00  0.00           C
ATOM   1550  O   ASP A 684      35.830  62.240  78.280  1.00  0.00           O
ATOM   1551  N   TYR A 685      35.260  61.210  76.370  1.00  0.00           N
ATOM   1552  HN  TYR A 685      35.460  60.730  75.530  1.00  0.00           H
ATOM   1553  CA  TYR A 685      33.830  61.310  76.510  1.00  0.00           C
ATOM   1554  HA  TYR A 685      33.510  62.120  77.160  1.00  0.00           H
ATOM   1555  CB  TYR A 685      33.210  61.580  75.070  1.00  0.00           C
ATOM   1556  HB1 TYR A 685      32.110  61.720  75.140  1.00  0.00           H
ATOM   1557  HB2 TYR A 685      33.430  60.730  74.390  1.00  0.00           H
ATOM   1558  CG  TYR A 685      33.850  62.870  74.550  1.00  0.00           C
ATOM   1559  CD1 TYR A 685      34.700  62.790  73.420  1.00  0.00           C
ATOM   1560  HD1 TYR A 685      34.780  61.940  72.760  1.00  0.00           H
ATOM   1561  CE1 TYR A 685      35.540  63.840  73.050  1.00  0.00           C
ATOM   1562  HE1 TYR A 685      36.140  63.570  72.190  1.00  0.00           H
ATOM   1563  CZ  TYR A 685      35.580  65.020  73.810  1.00  0.00           C
ATOM   1564  OH  TYR A 685      36.280  66.160  73.380  1.00  0.00           O
ATOM   1565  HH  TYR A 685      36.760  65.870  72.600  1.00  0.00           H
ATOM   1566  CD2 TYR A 685      33.880  64.110  75.260  1.00  0.00           C
ATOM   1567  HD2 TYR A 685      33.180  64.210  76.080  1.00  0.00           H
ATOM   1568  CE2 TYR A 685      34.670  65.220  74.860  1.00  0.00           C
ATOM   1569  HE2 TYR A 685      34.650  66.220  75.280  1.00  0.00           H
ATOM   1570  C   TYR A 685      33.230  60.040  77.090  1.00  0.00           C
ATOM   1571  O   TYR A 685      32.020  59.960  77.280  1.00  0.00           O
ATOM   1572  N   GLN A 686      34.000  58.980  77.450  1.00  0.00           N
ATOM   1573  HN  GLN A 686      35.000  59.000  77.390  1.00  0.00           H
ATOM   1574  CA  GLN A 686      33.500  57.930  78.260  1.00  0.00           C
ATOM   1575  HA  GLN A 686      34.360  57.290  78.420  1.00  0.00           H
ATOM   1576  CB  GLN A 686      32.990  58.310  79.620  1.00  0.00           C
ATOM   1577  HB1 GLN A 686      32.610  57.440  80.200  1.00  0.00           H
ATOM   1578  HB2 GLN A 686      32.110  58.970  79.440  1.00  0.00           H
ATOM   1579  CG  GLN A 686      33.970  58.940  80.590  1.00  0.00           C
ATOM   1580  HG1 GLN A 686      33.500  59.310  81.530  1.00  0.00           H
ATOM   1581  HG2 GLN A 686      34.460  59.810  80.110  1.00  0.00           H
ATOM   1582  CD  GLN A 686      35.060  57.950  81.010  1.00  0.00           C
ATOM   1583  OE1 GLN A 686      36.090  57.660  80.460  1.00  0.00           O
ATOM   1584  NE2 GLN A 686      34.640  57.260  82.120  1.00  0.00           N
ATOM   1585 HE21 GLN A 686      35.240  56.580  82.540  1.00  0.00           H
ATOM   1586 HE22 GLN A 686      33.750  57.540  82.470  1.00  0.00           H
ATOM   1587  C   GLN A 686      32.510  56.910  77.630  1.00  0.00           C
ATOM   1588  O   GLN A 686      31.420  56.620  78.150  1.00  0.00           O
ATOM   1589  N   LEU A 687      32.870  56.350  76.490  1.00  0.00           N
ATOM   1590  HN  LEU A 687      33.850  56.470  76.400  1.00  0.00           H
ATOM   1591  CA  LEU A 687      32.160  55.330  75.670  1.00  0.00           C
ATOM   1592  HA  LEU A 687      31.220  55.160  76.170  1.00  0.00           H
ATOM   1593  CB  LEU A 687      31.910  55.710  74.180  1.00  0.00           C
ATOM   1594  HB1 LEU A 687      31.100  55.060  73.780  1.00  0.00           H
ATOM   1595  HB2 LEU A 687      32.760  55.600  73.480  1.00  0.00           H
ATOM   1596  CG  LEU A 687      31.520  57.240  74.010  1.00  0.00           C
ATOM   1597  HG  LEU A 687      32.140  57.850  74.700  1.00  0.00           H
ATOM   1598  CD1 LEU A 687      31.460  57.580  72.470  1.00  0.00           C
ATOM   1599 HD11 LEU A 687      31.350  58.660  72.240  1.00  0.00           H
ATOM   1600 HD12 LEU A 687      30.750  56.930  71.930  1.00  0.00           H
ATOM   1601 HD13 LEU A 687      32.490  57.390  72.080  1.00  0.00           H
ATOM   1602  CD2 LEU A 687      30.100  57.510  74.570  1.00  0.00           C
ATOM   1603 HD21 LEU A 687      29.340  56.810  74.170  1.00  0.00           H
ATOM   1604 HD22 LEU A 687      29.770  58.550  74.380  1.00  0.00           H
ATOM   1605 HD23 LEU A 687      30.130  57.460  75.680  1.00  0.00           H
ATOM   1606  C   LEU A 687      32.890  54.040  75.680  1.00  0.00           C
ATOM   1607  O   LEU A 687      34.040  53.970  76.030  1.00  0.00           O
ATOM   1608  N   SER A 688      32.220  53.010  75.270  1.00  0.00           N
ATOM   1609  HN  SER A 688      31.230  53.160  75.240  1.00  0.00           H
ATOM   1610  CA  SER A 688      32.800  51.720  74.810  1.00  0.00           C
ATOM   1611  HA  SER A 688      33.800  51.620  75.200  1.00  0.00           H
ATOM   1612  CB  SER A 688      32.230  50.370  75.410  1.00  0.00           C
ATOM   1613  HB1 SER A 688      32.540  50.350  76.480  1.00  0.00           H
ATOM   1614  HB2 SER A 688      32.790  49.580  74.870  1.00  0.00           H
ATOM   1615  OG  SER A 688      30.820  50.160  75.260  1.00  0.00           O
ATOM   1616  HG1 SER A 688      30.390  50.820  75.810  1.00  0.00           H
ATOM   1617  C   SER A 688      33.110  51.580  73.320  1.00  0.00           C
ATOM   1618  O   SER A 688      32.230  51.370  72.490  1.00  0.00           O
ATOM   1619  N   TYR A 689      34.440  51.780  72.950  1.00  0.00           N
ATOM   1620  HN  TYR A 689      35.060  52.030  73.690  1.00  0.00           H
ATOM   1621  CA  TYR A 689      35.070  51.610  71.610  1.00  0.00           C
ATOM   1622  HA  TYR A 689      34.670  52.430  71.040  1.00  0.00           H
ATOM   1623  CB  TYR A 689      36.630  51.780  71.770  1.00  0.00           C
ATOM   1624  HB1 TYR A 689      36.820  51.280  72.750  1.00  0.00           H
ATOM   1625  HB2 TYR A 689      36.870  52.860  71.890  1.00  0.00           H
ATOM   1626  CG  TYR A 689      37.560  51.340  70.670  1.00  0.00           C
ATOM   1627  CD1 TYR A 689      37.580  52.010  69.470  1.00  0.00           C
ATOM   1628  HD1 TYR A 689      36.820  52.770  69.300  1.00  0.00           H
ATOM   1629  CE1 TYR A 689      38.610  51.750  68.510  1.00  0.00           C
ATOM   1630  HE1 TYR A 689      38.710  52.370  67.640  1.00  0.00           H
ATOM   1631  CZ  TYR A 689      39.620  50.830  68.810  1.00  0.00           C
ATOM   1632  OH  TYR A 689      40.490  50.550  67.810  1.00  0.00           O
ATOM   1633  HH  TYR A 689      40.210  51.020  67.020  1.00  0.00           H
ATOM   1634  CD2 TYR A 689      38.520  50.350  70.840  1.00  0.00           C
ATOM   1635  HD2 TYR A 689      38.610  49.830  71.790  1.00  0.00           H
ATOM   1636  CE2 TYR A 689      39.560  50.100  69.950  1.00  0.00           C
ATOM   1637  HE2 TYR A 689      40.310  49.340  70.100  1.00  0.00           H
ATOM   1638  C   TYR A 689      34.710  50.380  70.780  1.00  0.00           C
ATOM   1639  O   TYR A 689      34.300  50.480  69.640  1.00  0.00           O
ATOM   1640  N   LEU A 690      34.970  49.170  71.330  1.00  0.00           N
ATOM   1641  HN  LEU A 690      35.270  49.130  72.270  1.00  0.00           H
ATOM   1642  CA  LEU A 690      34.800  47.960  70.530  1.00  0.00           C
ATOM   1643  HA  LEU A 690      35.290  48.180  69.600  1.00  0.00           H
ATOM   1644  CB  LEU A 690      35.550  46.790  71.200  1.00  0.00           C
ATOM   1645  HB1 LEU A 690      35.400  45.890  70.560  1.00  0.00           H
ATOM   1646  HB2 LEU A 690      35.130  46.680  72.220  1.00  0.00           H
ATOM   1647  CG  LEU A 690      37.090  47.010  71.360  1.00  0.00           C
ATOM   1648  HG  LEU A 690      37.290  47.920  71.970  1.00  0.00           H
ATOM   1649  CD1 LEU A 690      37.770  45.870  72.120  1.00  0.00           C
ATOM   1650 HD11 LEU A 690      37.540  44.920  71.610  1.00  0.00           H
ATOM   1651 HD12 LEU A 690      37.240  45.740  73.100  1.00  0.00           H
ATOM   1652 HD13 LEU A 690      38.850  46.060  72.310  1.00  0.00           H
ATOM   1653  CD2 LEU A 690      37.940  47.140  70.030  1.00  0.00           C
ATOM   1654 HD21 LEU A 690      37.810  48.150  69.580  1.00  0.00           H
ATOM   1655 HD22 LEU A 690      37.440  46.580  69.200  1.00  0.00           H
ATOM   1656 HD23 LEU A 690      39.010  46.840  70.090  1.00  0.00           H
ATOM   1657  C   LEU A 690      33.330  47.540  70.300  1.00  0.00           C
ATOM   1658  O   LEU A 690      32.850  47.090  69.230  1.00  0.00           O
ATOM   1659  N   SER A 691      32.500  47.830  71.270  1.00  0.00           N
ATOM   1660  HN  SER A 691      32.780  48.140  72.180  1.00  0.00           H
ATOM   1661  CA  SER A 691      31.030  47.810  71.080  1.00  0.00           C
ATOM   1662  HA  SER A 691      30.690  46.820  70.810  1.00  0.00           H
ATOM   1663  CB  SER A 691      30.300  48.280  72.340  1.00  0.00           C
ATOM   1664  HB1 SER A 691      30.530  49.310  72.710  1.00  0.00           H
ATOM   1665  HB2 SER A 691      30.540  47.680  73.240  1.00  0.00           H
ATOM   1666  OG  SER A 691      28.890  48.150  72.170  1.00  0.00           O
ATOM   1667  HG1 SER A 691      28.670  47.280  72.520  1.00  0.00           H
ATOM   1668  C   SER A 691      30.600  48.750  70.000  1.00  0.00           C
ATOM   1669  O   SER A 691      29.960  48.340  69.060  1.00  0.00           O
ATOM   1670  N   LEU A 692      31.070  50.050  70.150  1.00  0.00           N
ATOM   1671  HN  LEU A 692      31.600  50.420  70.910  1.00  0.00           H
ATOM   1672  CA  LEU A 692      30.810  51.110  69.220  1.00  0.00           C
ATOM   1673  HA  LEU A 692      29.750  51.300  69.180  1.00  0.00           H
ATOM   1674  CB  LEU A 692      31.410  52.470  69.740  1.00  0.00           C
ATOM   1675  HB1 LEU A 692      32.460  52.200  69.970  1.00  0.00           H
ATOM   1676  HB2 LEU A 692      30.940  52.690  70.720  1.00  0.00           H
ATOM   1677  CG  LEU A 692      31.180  53.690  68.840  1.00  0.00           C
ATOM   1678  HG  LEU A 692      31.840  53.350  68.020  1.00  0.00           H
ATOM   1679  CD1 LEU A 692      29.790  53.710  68.310  1.00  0.00           C
ATOM   1680 HD11 LEU A 692      29.580  53.000  67.490  1.00  0.00           H
ATOM   1681 HD12 LEU A 692      29.560  54.620  67.720  1.00  0.00           H
ATOM   1682 HD13 LEU A 692      29.020  53.650  69.110  1.00  0.00           H
ATOM   1683  CD2 LEU A 692      31.680  54.970  69.520  1.00  0.00           C
ATOM   1684 HD21 LEU A 692      32.650  54.850  70.050  1.00  0.00           H
ATOM   1685 HD22 LEU A 692      30.970  55.390  70.260  1.00  0.00           H
ATOM   1686 HD23 LEU A 692      31.870  55.690  68.680  1.00  0.00           H
ATOM   1687  C   LEU A 692      31.320  50.780  67.860  1.00  0.00           C
ATOM   1688  O   LEU A 692      30.660  51.000  66.790  1.00  0.00           O
ATOM   1689  N   ARG A 693      32.520  50.180  67.690  1.00  0.00           N
ATOM   1690  HN  ARG A 693      33.200  50.220  68.420  1.00  0.00           H
ATOM   1691  CA  ARG A 693      33.140  49.850  66.400  1.00  0.00           C
ATOM   1692  HA  ARG A 693      33.140  50.690  65.730  1.00  0.00           H
ATOM   1693  CB  ARG A 693      34.620  49.560  66.620  1.00  0.00           C
ATOM   1694  HB1 ARG A 693      34.780  48.660  67.250  1.00  0.00           H
ATOM   1695  HB2 ARG A 693      34.890  50.480  67.200  1.00  0.00           H
ATOM   1696  CG  ARG A 693      35.440  49.530  65.290  1.00  0.00           C
ATOM   1697  HG1 ARG A 693      35.240  50.460  64.720  1.00  0.00           H
ATOM   1698  HG2 ARG A 693      35.140  48.620  64.730  1.00  0.00           H
ATOM   1699  CD  ARG A 693      36.900  49.450  65.630  1.00  0.00           C
ATOM   1700  HD1 ARG A 693      37.270  50.160  66.400  1.00  0.00           H
ATOM   1701  HD2 ARG A 693      37.500  49.720  64.740  1.00  0.00           H
ATOM   1702  NE  ARG A 693      36.960  47.960  66.160  1.00  0.00           N
ATOM   1703  HE  ARG A 693      36.300  47.540  66.780  1.00  0.00           H
ATOM   1704  CZ  ARG A 693      37.720  46.980  65.650  1.00  0.00           C
ATOM   1705  NH1 ARG A 693      38.650  47.200  64.840  1.00  0.00           N
ATOM   1706 HH11 ARG A 693      38.830  48.130  64.520  1.00  0.00           H
ATOM   1707 HH12 ARG A 693      39.190  46.380  64.620  1.00  0.00           H
ATOM   1708  NH2 ARG A 693      37.330  45.720  65.860  1.00  0.00           N
ATOM   1709 HH21 ARG A 693      36.450  45.590  66.330  1.00  0.00           H
ATOM   1710 HH22 ARG A 693      37.770  45.010  65.310  1.00  0.00           H
ATOM   1711  C   ARG A 693      32.490  48.730  65.620  1.00  0.00           C
ATOM   1712  O   ARG A 693      32.470  48.670  64.380  1.00  0.00           O
ATOM   1713  N   THR A 694      31.890  47.760  66.360  1.00  0.00           N
ATOM   1714  HN  THR A 694      32.040  47.830  67.350  1.00  0.00           H
ATOM   1715  CA  THR A 694      30.960  46.820  65.700  1.00  0.00           C
ATOM   1716  HA  THR A 694      31.450  46.280  64.910  1.00  0.00           H
ATOM   1717  CB  THR A 694      30.300  45.860  66.690  1.00  0.00           C
ATOM   1718  HB  THR A 694      29.570  46.370  67.370  1.00  0.00           H
ATOM   1719  OG1 THR A 694      31.270  45.340  67.530  1.00  0.00           O
ATOM   1720  HG1 THR A 694      31.600  46.030  68.110  1.00  0.00           H
ATOM   1721  CG2 THR A 694      29.620  44.720  66.070  1.00  0.00           C
ATOM   1722 HG21 THR A 694      29.160  44.040  66.820  1.00  0.00           H
ATOM   1723 HG22 THR A 694      30.330  44.050  65.550  1.00  0.00           H
ATOM   1724 HG23 THR A 694      28.810  45.010  65.360  1.00  0.00           H
ATOM   1725  C   THR A 694      29.800  47.460  64.950  1.00  0.00           C
ATOM   1726  O   THR A 694      29.520  47.000  63.840  1.00  0.00           O
ATOM   1727  N   SER A 695      29.190  48.530  65.410  1.00  0.00           N
ATOM   1728  HN  SER A 695      29.480  48.640  66.360  1.00  0.00           H
ATOM   1729  CA  SER A 695      28.090  49.290  64.770  1.00  0.00           C
ATOM   1730  HA  SER A 695      27.230  48.660  64.600  1.00  0.00           H
ATOM   1731  CB  SER A 695      27.400  50.330  65.740  1.00  0.00           C
ATOM   1732  HB1 SER A 695      28.160  51.020  66.160  1.00  0.00           H
ATOM   1733  HB2 SER A 695      27.070  49.620  66.540  1.00  0.00           H
ATOM   1734  OG  SER A 695      26.220  50.900  65.190  1.00  0.00           O
ATOM   1735  HG1 SER A 695      26.460  51.540  64.510  1.00  0.00           H
ATOM   1736  C   SER A 695      28.650  49.940  63.460  1.00  0.00           C
ATOM   1737  O   SER A 695      28.100  49.870  62.340  1.00  0.00           O
ATOM   1738  N   ILE A 696      29.830  50.590  63.610  1.00  0.00           N
ATOM   1739  HN  ILE A 696      30.290  50.650  64.490  1.00  0.00           H
ATOM   1740  CA  ILE A 696      30.570  51.250  62.480  1.00  0.00           C
ATOM   1741  HA  ILE A 696      29.860  51.930  62.010  1.00  0.00           H
ATOM   1742  CB  ILE A 696      31.750  52.050  63.110  1.00  0.00           C
ATOM   1743  HB  ILE A 696      32.370  51.270  63.600  1.00  0.00           H
ATOM   1744  CG2 ILE A 696      32.570  52.730  61.970  1.00  0.00           C
ATOM   1745 HG21 ILE A 696      31.980  53.430  61.330  1.00  0.00           H
ATOM   1746 HG22 ILE A 696      32.920  51.930  61.280  1.00  0.00           H
ATOM   1747 HG23 ILE A 696      33.410  53.320  62.400  1.00  0.00           H
ATOM   1748  CG1 ILE A 696      31.220  53.090  64.100  1.00  0.00           C
ATOM   1749 HG11 ILE A 696      30.580  52.550  64.840  1.00  0.00           H
ATOM   1750 HG12 ILE A 696      30.630  53.870  63.570  1.00  0.00           H
ATOM   1751  CD  ILE A 696      32.380  53.730  64.880  1.00  0.00           C
ATOM   1752  HD1 ILE A 696      33.180  54.100  64.210  1.00  0.00           H
ATOM   1753  HD2 ILE A 696      32.970  53.050  65.530  1.00  0.00           H
ATOM   1754  HD3 ILE A 696      31.970  54.530  65.520  1.00  0.00           H
ATOM   1755  C   ILE A 696      30.970  50.290  61.400  1.00  0.00           C
ATOM   1756  O   ILE A 696      30.890  50.610  60.210  1.00  0.00           O
ATOM   1757  N   GLY A 697      31.440  49.090  61.850  1.00  0.00           N
ATOM   1758  HN  GLY A 697      31.660  49.050  62.820  1.00  0.00           H
ATOM   1759  CA  GLY A 697      31.770  47.890  61.060  1.00  0.00           C
ATOM   1760  HA1 GLY A 697      31.890  47.080  61.760  1.00  0.00           H
ATOM   1761  HA2 GLY A 697      32.640  48.070  60.450  1.00  0.00           H
ATOM   1762  C   GLY A 697      30.640  47.320  60.190  1.00  0.00           C
ATOM   1763  O   GLY A 697      30.840  46.990  59.010  1.00  0.00           O
ATOM   1764  N   LEU A 698      29.390  47.130  60.760  1.00  0.00           N
ATOM   1765  HN  LEU A 698      29.170  47.300  61.720  1.00  0.00           H
ATOM   1766  CA  LEU A 698      28.290  46.430  60.020  1.00  0.00           C
ATOM   1767  HA  LEU A 698      28.700  45.520  59.610  1.00  0.00           H
ATOM   1768  CB  LEU A 698      27.110  45.880  60.850  1.00  0.00           C
ATOM   1769  HB1 LEU A 698      26.380  45.280  60.280  1.00  0.00           H
ATOM   1770  HB2 LEU A 698      26.560  46.740  61.300  1.00  0.00           H
ATOM   1771  CG  LEU A 698      27.400  44.960  62.010  1.00  0.00           C
ATOM   1772  HG  LEU A 698      28.210  45.340  62.660  1.00  0.00           H
ATOM   1773  CD1 LEU A 698      26.150  44.700  62.810  1.00  0.00           C
ATOM   1774 HD11 LEU A 698      26.210  43.930  63.610  1.00  0.00           H
ATOM   1775 HD12 LEU A 698      25.400  44.460  62.040  1.00  0.00           H
ATOM   1776 HD13 LEU A 698      25.750  45.600  63.330  1.00  0.00           H
ATOM   1777  CD2 LEU A 698      27.850  43.550  61.550  1.00  0.00           C
ATOM   1778 HD21 LEU A 698      28.670  43.550  60.820  1.00  0.00           H
ATOM   1779 HD22 LEU A 698      26.970  43.190  60.970  1.00  0.00           H
ATOM   1780 HD23 LEU A 698      28.150  42.880  62.400  1.00  0.00           H
ATOM   1781  C   LEU A 698      27.780  47.290  58.850  1.00  0.00           C
ATOM   1782  O   LEU A 698      27.550  46.890  57.710  1.00  0.00           O
ATOM   1783  N   TRP A 699      27.670  48.650  59.100  1.00  0.00           N
ATOM   1784  HN  TRP A 699      27.990  48.960  59.990  1.00  0.00           H
ATOM   1785  CA  TRP A 699      27.240  49.640  58.180  1.00  0.00           C
ATOM   1786  HA  TRP A 699      26.330  49.260  57.740  1.00  0.00           H
ATOM   1787  CB  TRP A 699      27.140  50.970  58.980  1.00  0.00           C
ATOM   1788  HB1 TRP A 699      28.140  51.320  59.290  1.00  0.00           H
ATOM   1789  HB2 TRP A 699      26.550  50.770  59.900  1.00  0.00           H
ATOM   1790  CG  TRP A 699      26.350  51.990  58.250  1.00  0.00           C
ATOM   1791  CD1 TRP A 699      26.750  53.060  57.430  1.00  0.00           C
ATOM   1792  HD1 TRP A 699      27.770  53.290  57.160  1.00  0.00           H
ATOM   1793  NE1 TRP A 699      25.680  53.680  56.880  1.00  0.00           N
ATOM   1794  HE1 TRP A 699      25.910  54.520  56.440  1.00  0.00           H
ATOM   1795  CE2 TRP A 699      24.550  53.180  57.430  1.00  0.00           C
ATOM   1796  CD2 TRP A 699      24.930  52.090  58.280  1.00  0.00           C
ATOM   1797  CE3 TRP A 699      23.890  51.340  58.880  1.00  0.00           C
ATOM   1798  HE3 TRP A 699      24.000  50.420  59.430  1.00  0.00           H
ATOM   1799  CZ3 TRP A 699      22.620  51.730  58.770  1.00  0.00           C
ATOM   1800  HZ3 TRP A 699      21.870  51.110  59.240  1.00  0.00           H
ATOM   1801  CZ2 TRP A 699      23.210  53.490  57.240  1.00  0.00           C
ATOM   1802  HZ2 TRP A 699      22.900  54.290  56.600  1.00  0.00           H
ATOM   1803  CH2 TRP A 699      22.280  52.810  57.940  1.00  0.00           C
ATOM   1804  HH2 TRP A 699      21.230  53.080  57.900  1.00  0.00           H
ATOM   1805  C   TRP A 699      28.200  49.720  56.950  1.00  0.00           C
ATOM   1806  O   TRP A 699      27.880  49.820  55.780  1.00  0.00           O
ATOM   1807  N   THR A 700      29.510  49.620  57.270  1.00  0.00           N
ATOM   1808  HN  THR A 700      29.650  49.480  58.250  1.00  0.00           H
ATOM   1809  CA  THR A 700      30.590  49.680  56.400  1.00  0.00           C
ATOM   1810  HA  THR A 700      30.480  50.540  55.750  1.00  0.00           H
ATOM   1811  CB  THR A 700      31.960  49.670  57.080  1.00  0.00           C
ATOM   1812  HB  THR A 700      31.870  48.800  57.770  1.00  0.00           H
ATOM   1813  OG1 THR A 700      32.150  50.900  57.770  1.00  0.00           O
ATOM   1814  HG1 THR A 700      31.640  50.960  58.580  1.00  0.00           H
ATOM   1815  CG2 THR A 700      33.040  49.500  56.020  1.00  0.00           C
ATOM   1816 HG21 THR A 700      32.890  48.470  55.630  1.00  0.00           H
ATOM   1817 HG22 THR A 700      34.050  49.640  56.460  1.00  0.00           H
ATOM   1818 HG23 THR A 700      32.800  50.230  55.220  1.00  0.00           H
ATOM   1819  C   THR A 700      30.520  48.460  55.450  1.00  0.00           C
ATOM   1820  O   THR A 700      30.690  48.580  54.280  1.00  0.00           O
ATOM   1821  N   SER A 701      30.300  47.240  56.100  1.00  0.00           N
ATOM   1822  HN  SER A 701      30.140  47.320  57.080  1.00  0.00           H
ATOM   1823  CA  SER A 701      30.180  46.010  55.370  1.00  0.00           C
ATOM   1824  HA  SER A 701      31.080  45.860  54.780  1.00  0.00           H
ATOM   1825  CB  SER A 701      29.970  44.790  56.300  1.00  0.00           C
ATOM   1826  HB1 SER A 701      29.070  44.930  56.930  1.00  0.00           H
ATOM   1827  HB2 SER A 701      30.880  44.800  56.940  1.00  0.00           H
ATOM   1828  OG  SER A 701      29.950  43.630  55.480  1.00  0.00           O
ATOM   1829  HG1 SER A 701      30.860  43.470  55.230  1.00  0.00           H
ATOM   1830  C   SER A 701      28.950  46.110  54.410  1.00  0.00           C
ATOM   1831  O   SER A 701      29.090  45.680  53.280  1.00  0.00           O
ATOM   1832  N   PHE A 702      27.860  46.720  54.860  1.00  0.00           N
ATOM   1833  HN  PHE A 702      27.840  47.060  55.790  1.00  0.00           H
ATOM   1834  CA  PHE A 702      26.740  47.030  54.010  1.00  0.00           C
ATOM   1835  HA  PHE A 702      26.330  46.100  53.650  1.00  0.00           H
ATOM   1836  CB  PHE A 702      25.430  47.410  54.860  1.00  0.00           C
ATOM   1837  HB1 PHE A 702      25.730  48.210  55.570  1.00  0.00           H
ATOM   1838  HB2 PHE A 702      25.140  46.590  55.540  1.00  0.00           H
ATOM   1839  CG  PHE A 702      24.270  47.880  54.010  1.00  0.00           C
ATOM   1840  CD1 PHE A 702      23.300  47.020  53.610  1.00  0.00           C
ATOM   1841  HD1 PHE A 702      23.390  45.990  53.920  1.00  0.00           H
ATOM   1842  CE1 PHE A 702      22.190  47.490  52.880  1.00  0.00           C
ATOM   1843  HE1 PHE A 702      21.390  46.820  52.620  1.00  0.00           H
ATOM   1844  CZ  PHE A 702      22.160  48.840  52.450  1.00  0.00           C
ATOM   1845  HZ  PHE A 702      21.330  49.230  51.890  1.00  0.00           H
ATOM   1846  CD2 PHE A 702      24.190  49.210  53.660  1.00  0.00           C
ATOM   1847  HD2 PHE A 702      25.020  49.810  53.990  1.00  0.00           H
ATOM   1848  CE2 PHE A 702      23.250  49.690  52.810  1.00  0.00           C
ATOM   1849  HE2 PHE A 702      23.150  50.720  52.540  1.00  0.00           H
ATOM   1850  C   PHE A 702      27.070  47.960  52.800  1.00  0.00           C
ATOM   1851  O   PHE A 702      26.630  47.640  51.700  1.00  0.00           O
ATOM   1852  N   LEU A 703      27.800  49.090  53.030  1.00  0.00           N
ATOM   1853  HN  LEU A 703      28.030  49.320  53.970  1.00  0.00           H
ATOM   1854  CA  LEU A 703      28.310  49.960  51.980  1.00  0.00           C
ATOM   1855  HA  LEU A 703      27.440  50.320  51.470  1.00  0.00           H
ATOM   1856  CB  LEU A 703      28.850  51.290  52.540  1.00  0.00           C
ATOM   1857  HB1 LEU A 703      29.240  51.950  51.740  1.00  0.00           H
ATOM   1858  HB2 LEU A 703      29.660  51.030  53.250  1.00  0.00           H
ATOM   1859  CG  LEU A 703      27.830  52.140  53.220  1.00  0.00           C
ATOM   1860  HG  LEU A 703      27.150  51.510  53.840  1.00  0.00           H
ATOM   1861  CD1 LEU A 703      28.470  53.250  54.090  1.00  0.00           C
ATOM   1862 HD11 LEU A 703      29.180  53.870  53.510  1.00  0.00           H
ATOM   1863 HD12 LEU A 703      29.070  52.820  54.920  1.00  0.00           H
ATOM   1864 HD13 LEU A 703      27.640  53.860  54.500  1.00  0.00           H
ATOM   1865  CD2 LEU A 703      27.020  52.860  52.120  1.00  0.00           C
ATOM   1866 HD21 LEU A 703      27.760  53.590  51.720  1.00  0.00           H
ATOM   1867 HD22 LEU A 703      26.190  53.430  52.570  1.00  0.00           H
ATOM   1868 HD23 LEU A 703      26.640  52.110  51.390  1.00  0.00           H
ATOM   1869  C   LEU A 703      29.170  49.320  50.980  1.00  0.00           C
ATOM   1870  O   LEU A 703      28.880  49.560  49.840  1.00  0.00           O
ATOM   1871  N   CYS A 704      30.070  48.430  51.350  1.00  0.00           N
ATOM   1872  HN  CYS A 704      30.320  48.370  52.320  1.00  0.00           H
ATOM   1873  CA  CYS A 704      30.900  47.620  50.490  1.00  0.00           C
ATOM   1874  HA  CYS A 704      31.410  48.290  49.810  1.00  0.00           H
ATOM   1875  CB  CYS A 704      31.940  46.790  51.220  1.00  0.00           C
ATOM   1876  HB1 CYS A 704      32.560  46.190  50.520  1.00  0.00           H
ATOM   1877  HB2 CYS A 704      31.330  46.100  51.850  1.00  0.00           H
ATOM   1878  SG  CYS A 704      32.940  47.780  52.290  1.00  0.00           S
ATOM   1879  HG1 CYS A 704      32.210  48.000  53.380  1.00  0.00           H
ATOM   1880  C   CYS A 704      30.140  46.700  49.540  1.00  0.00           C
ATOM   1881  O   CYS A 704      30.480  46.650  48.330  1.00  0.00           O
ATOM   1882  N   ILE A 705      29.120  46.000  50.070  1.00  0.00           N
ATOM   1883  HN  ILE A 705      28.810  46.210  50.980  1.00  0.00           H
ATOM   1884  CA  ILE A 705      28.150  45.180  49.320  1.00  0.00           C
ATOM   1885  HA  ILE A 705      28.660  44.400  48.790  1.00  0.00           H
ATOM   1886  CB  ILE A 705      27.350  44.350  50.290  1.00  0.00           C
ATOM   1887  HB  ILE A 705      26.710  44.870  51.040  1.00  0.00           H
ATOM   1888  CG2 ILE A 705      26.260  43.570  49.520  1.00  0.00           C
ATOM   1889 HG21 ILE A 705      25.750  42.780  50.110  1.00  0.00           H
ATOM   1890 HG22 ILE A 705      26.710  43.080  48.630  1.00  0.00           H
ATOM   1891 HG23 ILE A 705      25.430  44.170  49.120  1.00  0.00           H
ATOM   1892  CG1 ILE A 705      28.340  43.380  51.080  1.00  0.00           C
ATOM   1893 HG11 ILE A 705      29.300  43.880  51.350  1.00  0.00           H
ATOM   1894 HG12 ILE A 705      28.770  42.550  50.480  1.00  0.00           H
ATOM   1895  CD  ILE A 705      27.700  42.940  52.390  1.00  0.00           C
ATOM   1896  HD1 ILE A 705      27.340  41.890  52.280  1.00  0.00           H
ATOM   1897  HD2 ILE A 705      26.900  43.650  52.700  1.00  0.00           H
ATOM   1898  HD3 ILE A 705      28.520  42.970  53.130  1.00  0.00           H
ATOM   1899  C   ILE A 705      27.310  46.080  48.380  1.00  0.00           C
ATOM   1900  O   ILE A 705      27.040  45.680  47.230  1.00  0.00           O
ATOM   1901  N   VAL A 706      26.840  47.250  48.720  1.00  0.00           N
ATOM   1902  HN  VAL A 706      26.840  47.500  49.680  1.00  0.00           H
ATOM   1903  CA  VAL A 706      26.160  48.240  47.870  1.00  0.00           C
ATOM   1904  HA  VAL A 706      25.400  47.700  47.310  1.00  0.00           H
ATOM   1905  CB  VAL A 706      25.560  49.370  48.740  1.00  0.00           C
ATOM   1906  HB  VAL A 706      26.350  49.700  49.450  1.00  0.00           H
ATOM   1907  CG1 VAL A 706      25.150  50.630  47.920  1.00  0.00           C
ATOM   1908 HG11 VAL A 706      24.820  51.470  48.570  1.00  0.00           H
ATOM   1909 HG12 VAL A 706      24.230  50.370  47.350  1.00  0.00           H
ATOM   1910 HG13 VAL A 706      25.900  51.040  47.210  1.00  0.00           H
ATOM   1911  CG2 VAL A 706      24.360  48.860  49.560  1.00  0.00           C
ATOM   1912 HG21 VAL A 706      23.830  49.710  50.050  1.00  0.00           H
ATOM   1913 HG22 VAL A 706      24.680  48.080  50.290  1.00  0.00           H
ATOM   1914 HG23 VAL A 706      23.620  48.360  48.900  1.00  0.00           H
ATOM   1915  C   VAL A 706      27.030  48.890  46.750  1.00  0.00           C
ATOM   1916  O   VAL A 706      26.660  48.910  45.540  1.00  0.00           O
ATOM   1917  N   LEU A 707      28.240  49.360  47.090  1.00  0.00           N
ATOM   1918  HN  LEU A 707      28.510  49.250  48.050  1.00  0.00           H
ATOM   1919  CA  LEU A 707      29.330  49.650  46.140  1.00  0.00           C
ATOM   1920  HA  LEU A 707      29.120  50.550  45.580  1.00  0.00           H
ATOM   1921  CB  LEU A 707      30.680  49.880  46.930  1.00  0.00           C
ATOM   1922  HB1 LEU A 707      31.590  49.950  46.280  1.00  0.00           H
ATOM   1923  HB2 LEU A 707      30.870  49.170  47.760  1.00  0.00           H
ATOM   1924  CG  LEU A 707      30.720  51.250  47.660  1.00  0.00           C
ATOM   1925  HG  LEU A 707      30.230  51.130  48.660  1.00  0.00           H
ATOM   1926  CD1 LEU A 707      32.220  51.700  48.000  1.00  0.00           C
ATOM   1927 HD11 LEU A 707      32.230  52.570  48.700  1.00  0.00           H
ATOM   1928 HD12 LEU A 707      32.660  52.130  47.080  1.00  0.00           H
ATOM   1929 HD13 LEU A 707      32.690  50.890  48.590  1.00  0.00           H
ATOM   1930  CD2 LEU A 707      29.890  52.380  47.020  1.00  0.00           C
ATOM   1931 HD21 LEU A 707      29.880  53.190  47.790  1.00  0.00           H
ATOM   1932 HD22 LEU A 707      28.900  52.160  46.570  1.00  0.00           H
ATOM   1933 HD23 LEU A 707      30.460  52.930  46.250  1.00  0.00           H
ATOM   1934  C   LEU A 707      29.710  48.710  45.080  1.00  0.00           C
ATOM   1935  O   LEU A 707      29.860  48.990  43.900  1.00  0.00           O
ATOM   1936  N   VAL A 708      29.860  47.430  45.470  1.00  0.00           N
ATOM   1937  HN  VAL A 708      29.920  47.220  46.440  1.00  0.00           H
ATOM   1938  CA  VAL A 708      29.890  46.310  44.580  1.00  0.00           C
ATOM   1939  HA  VAL A 708      30.710  46.470  43.890  1.00  0.00           H
ATOM   1940  CB  VAL A 708      30.220  44.990  45.330  1.00  0.00           C
ATOM   1941  HB  VAL A 708      29.630  44.960  46.280  1.00  0.00           H
ATOM   1942  CG1 VAL A 708      29.800  43.810  44.420  1.00  0.00           C
ATOM   1943 HG11 VAL A 708      30.200  42.810  44.720  1.00  0.00           H
ATOM   1944 HG12 VAL A 708      30.170  43.940  43.380  1.00  0.00           H
ATOM   1945 HG13 VAL A 708      28.680  43.690  44.500  1.00  0.00           H
ATOM   1946  CG2 VAL A 708      31.760  45.070  45.610  1.00  0.00           C
ATOM   1947 HG21 VAL A 708      31.880  45.650  46.550  1.00  0.00           H
ATOM   1948 HG22 VAL A 708      32.400  45.450  44.780  1.00  0.00           H
ATOM   1949 HG23 VAL A 708      32.160  44.090  45.920  1.00  0.00           H
ATOM   1950  C   VAL A 708      28.560  46.110  43.770  1.00  0.00           C
ATOM   1951  O   VAL A 708      28.590  45.900  42.540  1.00  0.00           O
ATOM   1952  N   ALA A 709      27.400  46.240  44.460  1.00  0.00           N
ATOM   1953  HN  ALA A 709      27.390  46.330  45.450  1.00  0.00           H
ATOM   1954  CA  ALA A 709      26.150  46.070  43.650  1.00  0.00           C
ATOM   1955  HA  ALA A 709      26.250  45.120  43.150  1.00  0.00           H
ATOM   1956  CB  ALA A 709      24.880  46.130  44.570  1.00  0.00           C
ATOM   1957  HB1 ALA A 709      24.920  47.140  45.040  1.00  0.00           H
ATOM   1958  HB2 ALA A 709      24.860  45.310  45.320  1.00  0.00           H
ATOM   1959  HB3 ALA A 709      23.900  46.040  44.070  1.00  0.00           H
ATOM   1960  C   ALA A 709      25.930  47.140  42.580  1.00  0.00           C
ATOM   1961  O   ALA A 709      25.470  46.920  41.440  1.00  0.00           O
ATOM   1962  N   THR A 710      26.390  48.340  42.940  1.00  0.00           N
ATOM   1963  HN  THR A 710      26.690  48.490  43.880  1.00  0.00           H
ATOM   1964  CA  THR A 710      26.250  49.540  42.040  1.00  0.00           C
ATOM   1965  HA  THR A 710      25.300  49.510  41.540  1.00  0.00           H
ATOM   1966  CB  THR A 710      26.420  50.840  42.780  1.00  0.00           C
ATOM   1967  HB  THR A 710      26.480  51.750  42.140  1.00  0.00           H
ATOM   1968  OG1 THR A 710      27.420  50.820  43.800  1.00  0.00           O
ATOM   1969  HG1 THR A 710      27.020  50.130  44.330  1.00  0.00           H
ATOM   1970  CG2 THR A 710      25.160  51.110  43.630  1.00  0.00           C
ATOM   1971 HG21 THR A 710      24.830  50.210  44.200  1.00  0.00           H
ATOM   1972 HG22 THR A 710      24.340  51.300  42.920  1.00  0.00           H
ATOM   1973 HG23 THR A 710      25.270  51.920  44.380  1.00  0.00           H
ATOM   1974  C   THR A 710      27.410  49.690  40.960  1.00  0.00           C
ATOM   1975  O   THR A 710      27.270  50.410  39.950  1.00  0.00           O
ATOM   1976  N   ASP A 711      28.540  49.000  41.180  1.00  0.00           N
ATOM   1977  HN  ASP A 711      28.800  48.690  42.090  1.00  0.00           H
ATOM   1978  CA  ASP A 711      29.710  49.250  40.270  1.00  0.00           C
ATOM   1979  HA  ASP A 711      30.360  48.450  40.580  1.00  0.00           H
ATOM   1980  CB  ASP A 711      29.560  48.980  38.680  1.00  0.00           C
ATOM   1981  HB1 ASP A 711      30.410  49.510  38.210  1.00  0.00           H
ATOM   1982  HB2 ASP A 711      28.780  49.680  38.330  1.00  0.00           H
ATOM   1983  CG  ASP A 711      29.430  47.550  38.300  1.00  0.00           C
ATOM   1984  OD1 ASP A 711      29.040  47.290  37.130  1.00  0.00           O
ATOM   1985  OD2 ASP A 711      30.010  46.700  39.030  1.00  0.00           O
ATOM   1986  C   ASP A 711      30.650  50.460  40.640  1.00  0.00           C
ATOM   1987  O   ASP A 711      31.010  51.270  39.780  1.00  0.00           O
ATOM   1988  N   ALA A 712      31.200  50.450  41.870  1.00  0.00           N
ATOM   1989  HN  ALA A 712      30.960  49.720  42.510  1.00  0.00           H
ATOM   1990  CA  ALA A 712      32.000  51.550  42.460  1.00  0.00           C
ATOM   1991  HA  ALA A 712      31.600  52.480  42.060  1.00  0.00           H
ATOM   1992  CB  ALA A 712      31.930  51.450  44.000  1.00  0.00           C
ATOM   1993  HB1 ALA A 712      30.880  51.640  44.290  1.00  0.00           H
ATOM   1994  HB2 ALA A 712      32.580  52.270  44.390  1.00  0.00           H
ATOM   1995  HB3 ALA A 712      32.280  50.480  44.400  1.00  0.00           H
ATOM   1996  C   ALA A 712      33.450  51.530  41.920  1.00  0.00           C
ATOM   1997  O   ALA A 712      34.140  52.550  42.030  1.00  0.00           O
ATOM   1998  N   SER A 713      33.870  50.420  41.250  1.00  0.00           N
ATOM   1999  HN  SER A 713      33.220  49.660  41.270  1.00  0.00           H
ATOM   2000  CA  SER A 713      35.170  50.370  40.520  1.00  0.00           C
ATOM   2001  HA  SER A 713      35.960  50.650  41.200  1.00  0.00           H
ATOM   2002  CB  SER A 713      35.500  48.940  40.070  1.00  0.00           C
ATOM   2003  HB1 SER A 713      36.420  48.740  39.480  1.00  0.00           H
ATOM   2004  HB2 SER A 713      34.570  48.540  39.590  1.00  0.00           H
ATOM   2005  OG  SER A 713      35.660  48.120  41.230  1.00  0.00           O
ATOM   2006  HG1 SER A 713      34.790  47.810  41.470  1.00  0.00           H
ATOM   2007  C   SER A 713      35.220  51.310  39.380  1.00  0.00           C
ATOM   2008  O   SER A 713      36.330  51.660  39.010  1.00  0.00           O
ATOM   2009  N   SER A 714      34.000  51.590  38.890  1.00  0.00           N
ATOM   2010  HN  SER A 714      33.160  51.140  39.190  1.00  0.00           H
ATOM   2011  CA  SER A 714      34.020  52.440  37.700  1.00  0.00           C
ATOM   2012  HA  SER A 714      34.670  52.000  36.970  1.00  0.00           H
ATOM   2013  CB  SER A 714      32.550  52.460  37.070  1.00  0.00           C
ATOM   2014  HB1 SER A 714      32.210  51.440  36.790  1.00  0.00           H
ATOM   2015  HB2 SER A 714      32.680  52.860  36.040  1.00  0.00           H
ATOM   2016  OG  SER A 714      31.560  53.120  37.810  1.00  0.00           O
ATOM   2017  HG1 SER A 714      31.330  52.550  38.550  1.00  0.00           H
ATOM   2018  C   SER A 714      34.460  53.880  38.000  1.00  0.00           C
ATOM   2019  O   SER A 714      35.170  54.530  37.270  1.00  0.00           O
ATOM   2020  N   LEU A 715      34.130  54.410  39.190  1.00  0.00           N
ATOM   2021  HN  LEU A 715      33.580  53.850  39.810  1.00  0.00           H
ATOM   2022  CA  LEU A 715      34.500  55.720  39.690  1.00  0.00           C
ATOM   2023  HA  LEU A 715      34.190  56.500  39.020  1.00  0.00           H
ATOM   2024  CB  LEU A 715      33.950  55.860  41.070  1.00  0.00           C
ATOM   2025  HB1 LEU A 715      34.200  56.910  41.330  1.00  0.00           H
ATOM   2026  HB2 LEU A 715      34.440  55.190  41.810  1.00  0.00           H
ATOM   2027  CG  LEU A 715      32.440  55.930  41.300  1.00  0.00           C
ATOM   2028  HG  LEU A 715      32.000  54.940  41.090  1.00  0.00           H
ATOM   2029  CD1 LEU A 715      32.260  56.230  42.790  1.00  0.00           C
ATOM   2030 HD11 LEU A 715      32.620  57.150  43.310  1.00  0.00           H
ATOM   2031 HD12 LEU A 715      32.550  55.420  43.490  1.00  0.00           H
ATOM   2032 HD13 LEU A 715      31.160  56.280  42.920  1.00  0.00           H
ATOM   2033  CD2 LEU A 715      31.730  56.970  40.390  1.00  0.00           C
ATOM   2034 HD21 LEU A 715      32.190  57.930  40.710  1.00  0.00           H
ATOM   2035 HD22 LEU A 715      30.630  57.060  40.530  1.00  0.00           H
ATOM   2036 HD23 LEU A 715      31.940  56.800  39.310  1.00  0.00           H
ATOM   2037  C   LEU A 715      36.020  55.890  39.860  1.00  0.00           C
ATOM   2038  O   LEU A 715      36.590  56.980  39.820  1.00  0.00           O
ATOM   2039  N   VAL A 716      36.710  54.720  40.010  1.00  0.00           N
ATOM   2040  HN  VAL A 716      36.230  53.850  39.970  1.00  0.00           H
ATOM   2041  CA  VAL A 716      38.080  54.630  40.470  1.00  0.00           C
ATOM   2042  HA  VAL A 716      38.110  55.280  41.320  1.00  0.00           H
ATOM   2043  CB  VAL A 716      38.490  53.200  40.820  1.00  0.00           C
ATOM   2044  HB  VAL A 716      38.320  52.500  39.980  1.00  0.00           H
ATOM   2045  CG1 VAL A 716      39.940  52.980  41.190  1.00  0.00           C
ATOM   2046 HG11 VAL A 716      39.910  51.920  41.520  1.00  0.00           H
ATOM   2047 HG12 VAL A 716      40.280  53.530  42.090  1.00  0.00           H
ATOM   2048 HG13 VAL A 716      40.660  53.160  40.360  1.00  0.00           H
ATOM   2049  CG2 VAL A 716      37.650  52.730  41.970  1.00  0.00           C
ATOM   2050 HG21 VAL A 716      37.950  53.350  42.840  1.00  0.00           H
ATOM   2051 HG22 VAL A 716      37.950  51.690  42.270  1.00  0.00           H
ATOM   2052 HG23 VAL A 716      36.570  52.780  41.740  1.00  0.00           H
ATOM   2053  C   VAL A 716      39.110  55.380  39.520  1.00  0.00           C
ATOM   2054  O   VAL A 716      40.150  55.960  39.970  1.00  0.00           O
ATOM   2055  N   CYS A 717      38.830  55.390  38.160  1.00  0.00           N
ATOM   2056  HN  CYS A 717      38.080  54.850  37.790  1.00  0.00           H
ATOM   2057  CA  CYS A 717      39.760  55.990  37.240  1.00  0.00           C
ATOM   2058  HA  CYS A 717      40.770  55.660  37.440  1.00  0.00           H
ATOM   2059  CB  CYS A 717      39.410  55.620  35.790  1.00  0.00           C
ATOM   2060  HB1 CYS A 717      39.460  54.510  35.770  1.00  0.00           H
ATOM   2061  HB2 CYS A 717      40.190  55.980  35.090  1.00  0.00           H
ATOM   2062  SG  CYS A 717      37.830  56.150  35.150  1.00  0.00           S
ATOM   2063  HG1 CYS A 717      38.190  57.040  34.220  1.00  0.00           H
ATOM   2064  C   CYS A 717      39.810  57.530  37.260  1.00  0.00           C
ATOM   2065  O   CYS A 717      40.600  58.080  36.510  1.00  0.00           O
ATOM   2066  N   TYR A 718      38.890  58.220  37.970  1.00  0.00           N
ATOM   2067  HN  TYR A 718      38.200  57.770  38.520  1.00  0.00           H
ATOM   2068  CA  TYR A 718      38.780  59.640  38.010  1.00  0.00           C
ATOM   2069  HA  TYR A 718      39.210  60.020  37.090  1.00  0.00           H
ATOM   2070  CB  TYR A 718      37.300  60.090  38.130  1.00  0.00           C
ATOM   2071  HB1 TYR A 718      37.120  61.170  38.290  1.00  0.00           H
ATOM   2072  HB2 TYR A 718      36.990  59.600  39.080  1.00  0.00           H
ATOM   2073  CG  TYR A 718      36.430  59.690  37.010  1.00  0.00           C
ATOM   2074  CD1 TYR A 718      36.570  60.260  35.750  1.00  0.00           C
ATOM   2075  HD1 TYR A 718      37.260  61.060  35.500  1.00  0.00           H
ATOM   2076  CE1 TYR A 718      35.640  59.890  34.730  1.00  0.00           C
ATOM   2077  HE1 TYR A 718      35.770  60.350  33.760  1.00  0.00           H
ATOM   2078  CZ  TYR A 718      34.650  59.000  34.980  1.00  0.00           C
ATOM   2079  OH  TYR A 718      33.730  58.630  33.940  1.00  0.00           O
ATOM   2080  HH  TYR A 718      33.130  57.940  34.240  1.00  0.00           H
ATOM   2081  CD2 TYR A 718      35.460  58.740  37.230  1.00  0.00           C
ATOM   2082  HD2 TYR A 718      35.410  58.260  38.190  1.00  0.00           H
ATOM   2083  CE2 TYR A 718      34.590  58.330  36.220  1.00  0.00           C
ATOM   2084  HE2 TYR A 718      33.740  57.670  36.310  1.00  0.00           H
ATOM   2085  C   TYR A 718      39.530  60.390  39.170  1.00  0.00           C
ATOM   2086  O   TYR A 718      39.720  61.600  39.140  1.00  0.00           O
ATOM   2087  N   ILE A 719      40.080  59.580  40.120  1.00  0.00           N
ATOM   2088  HN  ILE A 719      39.960  58.600  40.230  1.00  0.00           H
ATOM   2089  CA  ILE A 719      40.800  60.190  41.270  1.00  0.00           C
ATOM   2090  HA  ILE A 719      40.160  60.980  41.620  1.00  0.00           H
ATOM   2091  CB  ILE A 719      41.040  59.200  42.340  1.00  0.00           C
ATOM   2092  HB  ILE A 719      41.420  58.290  41.820  1.00  0.00           H
ATOM   2093  CG2 ILE A 719      41.900  59.510  43.580  1.00  0.00           C
ATOM   2094 HG21 ILE A 719      42.920  59.880  43.350  1.00  0.00           H
ATOM   2095 HG22 ILE A 719      42.030  58.690  44.320  1.00  0.00           H
ATOM   2096 HG23 ILE A 719      41.450  60.390  44.090  1.00  0.00           H
ATOM   2097  CG1 ILE A 719      39.620  58.820  42.820  1.00  0.00           C
ATOM   2098 HG11 ILE A 719      38.750  58.850  42.140  1.00  0.00           H
ATOM   2099 HG12 ILE A 719      39.290  59.620  43.520  1.00  0.00           H
ATOM   2100  CD  ILE A 719      39.720  57.410  43.400  1.00  0.00           C
ATOM   2101  HD1 ILE A 719      40.340  57.450  44.320  1.00  0.00           H
ATOM   2102  HD2 ILE A 719      40.210  56.760  42.640  1.00  0.00           H
ATOM   2103  HD3 ILE A 719      38.740  56.910  43.510  1.00  0.00           H
ATOM   2104  C   ILE A 719      42.070  60.890  40.830  1.00  0.00           C
ATOM   2105  O   ILE A 719      42.290  62.030  41.240  1.00  0.00           O
ATOM   2106  N   THR A 720      42.770  60.270  39.880  1.00  0.00           N
ATOM   2107  HN  THR A 720      42.390  59.370  39.670  1.00  0.00           H
ATOM   2108  CA  THR A 720      43.950  60.780  39.170  1.00  0.00           C
ATOM   2109  HA  THR A 720      43.930  60.270  38.220  1.00  0.00           H
ATOM   2110  CB  THR A 720      44.050  62.280  38.680  1.00  0.00           C
ATOM   2111  HB  THR A 720      44.870  62.460  37.940  1.00  0.00           H
ATOM   2112  OG1 THR A 720      44.250  63.210  39.760  1.00  0.00           O
ATOM   2113  HG1 THR A 720      43.440  63.200  40.270  1.00  0.00           H
ATOM   2114  CG2 THR A 720      42.750  62.520  37.910  1.00  0.00           C
ATOM   2115 HG21 THR A 720      42.470  63.580  37.720  1.00  0.00           H
ATOM   2116 HG22 THR A 720      41.910  62.250  38.580  1.00  0.00           H
ATOM   2117 HG23 THR A 720      42.610  61.940  36.970  1.00  0.00           H
ATOM   2118  C   THR A 720      45.260  60.390  39.790  1.00  0.00           C
ATOM   2119  O   THR A 720      45.420  60.280  40.980  1.00  0.00           O
ATOM   2120  N   ARG A 721      46.280  60.300  38.860  1.00  0.00           N
ATOM   2121  HN  ARG A 721      46.180  60.530  37.900  1.00  0.00           H
ATOM   2122  CA  ARG A 721      47.650  60.190  39.330  1.00  0.00           C
ATOM   2123  HA  ARG A 721      47.680  59.340  39.990  1.00  0.00           H
ATOM   2124  CB  ARG A 721      48.690  59.900  38.250  1.00  0.00           C
ATOM   2125  HB1 ARG A 721      49.690  59.640  38.690  1.00  0.00           H
ATOM   2126  HB2 ARG A 721      48.760  60.830  37.650  1.00  0.00           H
ATOM   2127  CG  ARG A 721      48.350  58.740  37.250  1.00  0.00           C
ATOM   2128  HG1 ARG A 721      49.160  58.770  36.490  1.00  0.00           H
ATOM   2129  HG2 ARG A 721      47.400  58.970  36.730  1.00  0.00           H
ATOM   2130  CD  ARG A 721      48.360  57.290  37.830  1.00  0.00           C
ATOM   2131  HD1 ARG A 721      49.230  57.340  38.520  1.00  0.00           H
ATOM   2132  HD2 ARG A 721      48.570  56.420  37.180  1.00  0.00           H
ATOM   2133  NE  ARG A 721      47.070  56.990  38.540  1.00  0.00           N
ATOM   2134  HE  ARG A 721      46.890  56.960  39.530  1.00  0.00           H
ATOM   2135  CZ  ARG A 721      45.940  56.770  37.890  1.00  0.00           C
ATOM   2136  NH1 ARG A 721      45.890  56.650  36.570  1.00  0.00           N
ATOM   2137 HH11 ARG A 721      46.680  56.500  35.980  1.00  0.00           H
ATOM   2138 HH12 ARG A 721      44.990  56.850  36.170  1.00  0.00           H
ATOM   2139  NH2 ARG A 721      44.870  56.780  38.560  1.00  0.00           N
ATOM   2140 HH21 ARG A 721      44.950  56.820  39.560  1.00  0.00           H
ATOM   2141 HH22 ARG A 721      43.990  56.740  38.090  1.00  0.00           H
ATOM   2142  C   ARG A 721      48.090  61.400  40.160  1.00  0.00           C
ATOM   2143  O   ARG A 721      48.830  61.270  41.160  1.00  0.00           O
ATOM   2144  N   PHE A 722      47.680  62.670  39.780  1.00  0.00           N
ATOM   2145  HN  PHE A 722      47.170  62.750  38.930  1.00  0.00           H
ATOM   2146  CA  PHE A 722      47.950  63.860  40.560  1.00  0.00           C
ATOM   2147  HA  PHE A 722      49.020  64.020  40.650  1.00  0.00           H
ATOM   2148  CB  PHE A 722      47.280  65.020  39.920  1.00  0.00           C
ATOM   2149  HB1 PHE A 722      46.200  64.780  39.830  1.00  0.00           H
ATOM   2150  HB2 PHE A 722      47.730  65.130  38.920  1.00  0.00           H
ATOM   2151  CG  PHE A 722      47.250  66.330  40.740  1.00  0.00           C
ATOM   2152  CD1 PHE A 722      48.410  67.150  40.840  1.00  0.00           C
ATOM   2153  HD1 PHE A 722      49.310  66.820  40.360  1.00  0.00           H
ATOM   2154  CE1 PHE A 722      48.420  68.410  41.550  1.00  0.00           C
ATOM   2155  HE1 PHE A 722      49.280  69.060  41.530  1.00  0.00           H
ATOM   2156  CZ  PHE A 722      47.200  68.870  42.060  1.00  0.00           C
ATOM   2157  HZ  PHE A 722      47.040  69.840  42.510  1.00  0.00           H
ATOM   2158  CD2 PHE A 722      46.090  66.810  41.310  1.00  0.00           C
ATOM   2159  HD2 PHE A 722      45.210  66.200  41.410  1.00  0.00           H
ATOM   2160  CE2 PHE A 722      46.070  68.080  41.910  1.00  0.00           C
ATOM   2161  HE2 PHE A 722      45.160  68.500  42.320  1.00  0.00           H
ATOM   2162  C   PHE A 722      47.450  63.740  42.060  1.00  0.00           C
ATOM   2163  O   PHE A 722      48.200  63.940  43.010  1.00  0.00           O
ATOM   2164  N   THR A 723      46.190  63.340  42.360  1.00  0.00           N
ATOM   2165  HN  THR A 723      45.500  63.190  41.660  1.00  0.00           H
ATOM   2166  CA  THR A 723      45.720  63.060  43.740  1.00  0.00           C
ATOM   2167  HA  THR A 723      45.920  63.960  44.300  1.00  0.00           H
ATOM   2168  CB  THR A 723      44.270  62.720  43.710  1.00  0.00           C
ATOM   2169  HB  THR A 723      44.060  61.790  43.140  1.00  0.00           H
ATOM   2170  OG1 THR A 723      43.510  63.690  43.050  1.00  0.00           O
ATOM   2171  HG1 THR A 723      42.760  63.250  42.630  1.00  0.00           H
ATOM   2172  CG2 THR A 723      43.730  62.710  45.110  1.00  0.00           C
ATOM   2173 HG21 THR A 723      42.620  62.690  45.160  1.00  0.00           H
ATOM   2174 HG22 THR A 723      43.910  63.750  45.470  1.00  0.00           H
ATOM   2175 HG23 THR A 723      44.130  62.030  45.890  1.00  0.00           H
ATOM   2176  C   THR A 723      46.350  61.850  44.500  1.00  0.00           C
ATOM   2177  O   THR A 723      46.650  61.900  45.660  1.00  0.00           O
ATOM   2178  N   GLU A 724      46.610  60.740  43.710  1.00  0.00           N
ATOM   2179  HN  GLU A 724      46.360  60.680  42.750  1.00  0.00           H
ATOM   2180  CA  GLU A 724      47.250  59.490  44.170  1.00  0.00           C
ATOM   2181  HA  GLU A 724      46.790  59.210  45.110  1.00  0.00           H
ATOM   2182  CB  GLU A 724      46.940  58.280  43.180  1.00  0.00           C
ATOM   2183  HB1 GLU A 724      47.480  57.370  43.520  1.00  0.00           H
ATOM   2184  HB2 GLU A 724      47.410  58.460  42.190  1.00  0.00           H
ATOM   2185  CG  GLU A 724      45.440  57.970  43.040  1.00  0.00           C
ATOM   2186  HG1 GLU A 724      44.890  58.900  42.770  1.00  0.00           H
ATOM   2187  HG2 GLU A 724      44.980  57.570  43.970  1.00  0.00           H
ATOM   2188  CD  GLU A 724      45.110  57.100  41.860  1.00  0.00           C
ATOM   2189  OE1 GLU A 724      46.050  56.550  41.150  1.00  0.00           O
ATOM   2190  OE2 GLU A 724      43.900  56.900  41.490  1.00  0.00           O
ATOM   2191  C   GLU A 724      48.750  59.520  44.540  1.00  0.00           C
ATOM   2192  O   GLU A 724      49.110  59.130  45.630  1.00  0.00           O
ATOM   2193  N   GLU A 725      49.550  60.140  43.690  1.00  0.00           N
ATOM   2194  HN  GLU A 725      49.230  60.270  42.760  1.00  0.00           H
ATOM   2195  CA  GLU A 725      51.010  60.270  43.910  1.00  0.00           C
ATOM   2196  HA  GLU A 725      51.370  59.280  44.140  1.00  0.00           H
ATOM   2197  CB  GLU A 725      51.780  60.860  42.700  1.00  0.00           C
ATOM   2198  HB1 GLU A 725      52.750  61.260  43.040  1.00  0.00           H
ATOM   2199  HB2 GLU A 725      51.170  61.700  42.290  1.00  0.00           H
ATOM   2200  CG  GLU A 725      51.970  59.840  41.590  1.00  0.00           C
ATOM   2201  HG1 GLU A 725      50.960  59.460  41.340  1.00  0.00           H
ATOM   2202  HG2 GLU A 725      52.490  58.930  41.930  1.00  0.00           H
ATOM   2203  CD  GLU A 725      52.640  60.220  40.300  1.00  0.00           C
ATOM   2204  OE1 GLU A 725      53.240  61.280  40.280  1.00  0.00           O
ATOM   2205  OE2 GLU A 725      52.590  59.490  39.320  1.00  0.00           O
ATOM   2206  C   GLU A 725      51.320  61.160  45.100  1.00  0.00           C
ATOM   2207  O   GLU A 725      52.120  60.800  45.960  1.00  0.00           O
ATOM   2208  N   ALA A 726      50.670  62.330  45.230  1.00  0.00           N
ATOM   2209  HN  ALA A 726      50.130  62.600  44.440  1.00  0.00           H
ATOM   2210  CA  ALA A 726      50.820  63.160  46.350  1.00  0.00           C
ATOM   2211  HA  ALA A 726      51.860  63.440  46.450  1.00  0.00           H
ATOM   2212  CB  ALA A 726      49.980  64.490  46.260  1.00  0.00           C
ATOM   2213  HB1 ALA A 726      50.580  65.210  45.660  1.00  0.00           H
ATOM   2214  HB2 ALA A 726      49.960  64.990  47.250  1.00  0.00           H
ATOM   2215  HB3 ALA A 726      48.920  64.350  45.930  1.00  0.00           H
ATOM   2216  C   ALA A 726      50.370  62.440  47.690  1.00  0.00           C
ATOM   2217  O   ALA A 726      50.950  62.700  48.780  1.00  0.00           O
ATOM   2218  N   PHE A 727      49.310  61.630  47.690  1.00  0.00           N
ATOM   2219  HN  PHE A 727      48.770  61.460  46.870  1.00  0.00           H
ATOM   2220  CA  PHE A 727      48.790  60.820  48.850  1.00  0.00           C
ATOM   2221  HA  PHE A 727      48.570  61.410  49.730  1.00  0.00           H
ATOM   2222  CB  PHE A 727      47.350  60.310  48.550  1.00  0.00           C
ATOM   2223  HB1 PHE A 727      47.410  59.580  47.710  1.00  0.00           H
ATOM   2224  HB2 PHE A 727      46.720  61.170  48.230  1.00  0.00           H
ATOM   2225  CG  PHE A 727      46.580  59.650  49.680  1.00  0.00           C
ATOM   2226  CD1 PHE A 727      46.970  59.720  51.100  1.00  0.00           C
ATOM   2227  HD1 PHE A 727      47.850  60.270  51.390  1.00  0.00           H
ATOM   2228  CE1 PHE A 727      46.140  59.080  52.000  1.00  0.00           C
ATOM   2229  HE1 PHE A 727      46.320  58.990  53.060  1.00  0.00           H
ATOM   2230  CZ  PHE A 727      44.960  58.440  51.550  1.00  0.00           C
ATOM   2231  HZ  PHE A 727      44.360  57.970  52.310  1.00  0.00           H
ATOM   2232  CD2 PHE A 727      45.400  58.970  49.340  1.00  0.00           C
ATOM   2233  HD2 PHE A 727      45.210  58.740  48.300  1.00  0.00           H
ATOM   2234  CE2 PHE A 727      44.560  58.460  50.240  1.00  0.00           C
ATOM   2235  HE2 PHE A 727      43.630  57.960  49.980  1.00  0.00           H
ATOM   2236  C   PHE A 727      49.710  59.710  49.300  1.00  0.00           C
ATOM   2237  O   PHE A 727      50.070  59.590  50.470  1.00  0.00           O
ATOM   2238  N   ALA A 728      50.290  59.030  48.340  1.00  0.00           N
ATOM   2239  HN  ALA A 728      49.980  59.250  47.410  1.00  0.00           H
ATOM   2240  CA  ALA A 728      51.420  58.150  48.400  1.00  0.00           C
ATOM   2241  HA  ALA A 728      51.120  57.390  49.110  1.00  0.00           H
ATOM   2242  CB  ALA A 728      51.740  57.510  47.010  1.00  0.00           C
ATOM   2243  HB1 ALA A 728      51.800  58.310  46.240  1.00  0.00           H
ATOM   2244  HB2 ALA A 728      50.880  56.830  46.820  1.00  0.00           H
ATOM   2245  HB3 ALA A 728      52.700  56.950  46.940  1.00  0.00           H
ATOM   2246  C   ALA A 728      52.710  58.750  48.970  1.00  0.00           C
ATOM   2247  O   ALA A 728      53.210  58.090  49.930  1.00  0.00           O
ATOM   2248  N   ALA A 729      53.140  59.870  48.520  1.00  0.00           N
ATOM   2249  HN  ALA A 729      52.770  60.220  47.670  1.00  0.00           H
ATOM   2250  CA  ALA A 729      54.170  60.630  49.050  1.00  0.00           C
ATOM   2251  HA  ALA A 729      55.050  60.010  49.000  1.00  0.00           H
ATOM   2252  CB  ALA A 729      54.540  61.790  48.090  1.00  0.00           C
ATOM   2253  HB1 ALA A 729      54.550  61.240  47.130  1.00  0.00           H
ATOM   2254  HB2 ALA A 729      55.530  62.280  48.200  1.00  0.00           H
ATOM   2255  HB3 ALA A 729      53.760  62.570  47.920  1.00  0.00           H
ATOM   2256  C   ALA A 729      53.940  61.130  50.430  1.00  0.00           C
ATOM   2257  O   ALA A 729      54.770  60.960  51.340  1.00  0.00           O
ATOM   2258  N   LEU A 730      52.660  61.530  50.740  1.00  0.00           N
ATOM   2259  HN  LEU A 730      51.980  61.490  50.030  1.00  0.00           H
ATOM   2260  CA  LEU A 730      52.300  61.900  52.130  1.00  0.00           C
ATOM   2261  HA  LEU A 730      53.000  62.650  52.450  1.00  0.00           H
ATOM   2262  CB  LEU A 730      50.860  62.330  52.050  1.00  0.00           C
ATOM   2263  HB1 LEU A 730      50.180  61.530  51.680  1.00  0.00           H
ATOM   2264  HB2 LEU A 730      50.860  63.100  51.250  1.00  0.00           H
ATOM   2265  CG  LEU A 730      50.290  62.920  53.350  1.00  0.00           C
ATOM   2266  HG  LEU A 730      50.370  62.200  54.180  1.00  0.00           H
ATOM   2267  CD1 LEU A 730      51.010  64.170  53.800  1.00  0.00           C
ATOM   2268 HD11 LEU A 730      50.540  64.440  54.770  1.00  0.00           H
ATOM   2269 HD12 LEU A 730      50.720  65.030  53.160  1.00  0.00           H
ATOM   2270 HD13 LEU A 730      52.110  64.080  53.920  1.00  0.00           H
ATOM   2271  CD2 LEU A 730      48.770  63.090  53.000  1.00  0.00           C
ATOM   2272 HD21 LEU A 730      48.310  62.080  53.030  1.00  0.00           H
ATOM   2273 HD22 LEU A 730      48.610  63.600  52.020  1.00  0.00           H
ATOM   2274 HD23 LEU A 730      48.320  63.570  53.900  1.00  0.00           H
ATOM   2275  C   LEU A 730      52.340  60.690  53.170  1.00  0.00           C
ATOM   2276  O   LEU A 730      52.990  60.660  54.240  1.00  0.00           O
ATOM   2277  N   ILE A 731      51.830  59.490  52.750  1.00  0.00           N
ATOM   2278  HN  ILE A 731      51.420  59.420  51.840  1.00  0.00           H
ATOM   2279  CA  ILE A 731      52.050  58.260  53.460  1.00  0.00           C
ATOM   2280  HA  ILE A 731      51.850  58.450  54.510  1.00  0.00           H
ATOM   2281  CB  ILE A 731      51.170  57.060  53.030  1.00  0.00           C
ATOM   2282  HB  ILE A 731      51.590  56.690  52.070  1.00  0.00           H
ATOM   2283  CG2 ILE A 731      51.410  55.890  54.010  1.00  0.00           C
ATOM   2284 HG21 ILE A 731      51.070  56.130  55.040  1.00  0.00           H
ATOM   2285 HG22 ILE A 731      52.470  55.580  54.110  1.00  0.00           H
ATOM   2286 HG23 ILE A 731      50.910  54.960  53.660  1.00  0.00           H
ATOM   2287  CG1 ILE A 731      49.710  57.440  52.930  1.00  0.00           C
ATOM   2288 HG11 ILE A 731      49.150  56.510  52.710  1.00  0.00           H
ATOM   2289 HG12 ILE A 731      49.560  58.000  51.970  1.00  0.00           H
ATOM   2290  CD  ILE A 731      49.160  58.080  54.190  1.00  0.00           C
ATOM   2291  HD1 ILE A 731      49.720  59.030  54.380  1.00  0.00           H
ATOM   2292  HD2 ILE A 731      49.390  57.460  55.080  1.00  0.00           H
ATOM   2293  HD3 ILE A 731      48.090  58.350  54.300  1.00  0.00           H
ATOM   2294  C   ILE A 731      53.560  57.860  53.500  1.00  0.00           C
ATOM   2295  O   ILE A 731      54.010  57.410  54.550  1.00  0.00           O
ATOM   2296  N   CYS A 732      54.360  58.090  52.410  1.00  0.00           N
ATOM   2297  HN  CYS A 732      53.970  58.580  51.640  1.00  0.00           H
ATOM   2298  CA  CYS A 732      55.840  57.820  52.410  1.00  0.00           C
ATOM   2299  HA  CYS A 732      55.990  56.770  52.640  1.00  0.00           H
ATOM   2300  CB  CYS A 732      56.510  58.120  51.090  1.00  0.00           C
ATOM   2301  HB1 CYS A 732      57.620  58.080  51.130  1.00  0.00           H
ATOM   2302  HB2 CYS A 732      56.300  59.150  50.720  1.00  0.00           H
ATOM   2303  SG  CYS A 732      56.040  57.020  49.710  1.00  0.00           S
ATOM   2304  HG1 CYS A 732      54.900  57.660  49.470  1.00  0.00           H
ATOM   2305  C   CYS A 732      56.660  58.570  53.530  1.00  0.00           C
ATOM   2306  O   CYS A 732      57.490  57.970  54.220  1.00  0.00           O
ATOM   2307  N   ILE A 733      56.330  59.840  53.800  1.00  0.00           N
ATOM   2308  HN  ILE A 733      55.620  60.180  53.190  1.00  0.00           H
ATOM   2309  CA  ILE A 733      56.840  60.670  54.900  1.00  0.00           C
ATOM   2310  HA  ILE A 733      57.910  60.750  54.780  1.00  0.00           H
ATOM   2311  CB  ILE A 733      56.360  62.160  54.740  1.00  0.00           C
ATOM   2312  HB  ILE A 733      55.290  62.130  54.420  1.00  0.00           H
ATOM   2313  CG2 ILE A 733      56.430  62.960  56.050  1.00  0.00           C
ATOM   2314 HG21 ILE A 733      55.940  63.940  55.880  1.00  0.00           H
ATOM   2315 HG22 ILE A 733      57.470  63.110  56.420  1.00  0.00           H
ATOM   2316 HG23 ILE A 733      55.900  62.420  56.860  1.00  0.00           H
ATOM   2317  CG1 ILE A 733      57.080  62.990  53.500  1.00  0.00           C
ATOM   2318 HG11 ILE A 733      57.200  62.300  52.650  1.00  0.00           H
ATOM   2319 HG12 ILE A 733      58.060  63.390  53.850  1.00  0.00           H
ATOM   2320  CD  ILE A 733      56.180  64.120  52.960  1.00  0.00           C
ATOM   2321  HD1 ILE A 733      56.620  64.500  52.020  1.00  0.00           H
ATOM   2322  HD2 ILE A 733      56.120  64.940  53.710  1.00  0.00           H
ATOM   2323  HD3 ILE A 733      55.150  63.720  52.830  1.00  0.00           H
ATOM   2324  C   ILE A 733      56.360  60.080  56.280  1.00  0.00           C
ATOM   2325  O   ILE A 733      57.200  59.920  57.170  1.00  0.00           O
ATOM   2326  N   ILE A 734      55.050  59.610  56.380  1.00  0.00           N
ATOM   2327  HN  ILE A 734      54.460  59.710  55.580  1.00  0.00           H
ATOM   2328  CA  ILE A 734      54.470  59.130  57.590  1.00  0.00           C
ATOM   2329  HA  ILE A 734      54.790  59.800  58.390  1.00  0.00           H
ATOM   2330  CB  ILE A 734      52.980  59.040  57.430  1.00  0.00           C
ATOM   2331  HB  ILE A 734      52.680  58.910  56.370  1.00  0.00           H
ATOM   2332  CG2 ILE A 734      52.380  57.810  58.150  1.00  0.00           C
ATOM   2333 HG21 ILE A 734      51.280  57.830  57.970  1.00  0.00           H
ATOM   2334 HG22 ILE A 734      52.560  57.850  59.240  1.00  0.00           H
ATOM   2335 HG23 ILE A 734      52.890  56.940  57.670  1.00  0.00           H
ATOM   2336  CG1 ILE A 734      52.200  60.380  57.750  1.00  0.00           C
ATOM   2337 HG11 ILE A 734      52.870  61.210  57.450  1.00  0.00           H
ATOM   2338 HG12 ILE A 734      52.080  60.460  58.850  1.00  0.00           H
ATOM   2339  CD  ILE A 734      50.730  60.510  57.250  1.00  0.00           C
ATOM   2340  HD1 ILE A 734      50.620  60.340  56.160  1.00  0.00           H
ATOM   2341  HD2 ILE A 734      50.230  61.480  57.470  1.00  0.00           H
ATOM   2342  HD3 ILE A 734      50.220  59.660  57.760  1.00  0.00           H
ATOM   2343  C   ILE A 734      55.220  57.850  58.100  1.00  0.00           C
ATOM   2344  O   ILE A 734      55.530  57.790  59.330  1.00  0.00           O
ATOM   2345  N   PHE A 735      55.640  56.960  57.200  1.00  0.00           N
ATOM   2346  HN  PHE A 735      55.290  56.990  56.260  1.00  0.00           H
ATOM   2347  CA  PHE A 735      56.500  55.840  57.410  1.00  0.00           C
ATOM   2348  HA  PHE A 735      56.130  55.220  58.200  1.00  0.00           H
ATOM   2349  CB  PHE A 735      56.640  55.030  56.080  1.00  0.00           C
ATOM   2350  HB1 PHE A 735      57.410  54.220  56.070  1.00  0.00           H
ATOM   2351  HB2 PHE A 735      56.870  55.720  55.240  1.00  0.00           H
ATOM   2352  CG  PHE A 735      55.440  54.240  55.590  1.00  0.00           C
ATOM   2353  CD1 PHE A 735      55.390  53.840  54.250  1.00  0.00           C
ATOM   2354  HD1 PHE A 735      56.060  54.140  53.450  1.00  0.00           H
ATOM   2355  CE1 PHE A 735      54.280  53.130  53.820  1.00  0.00           C
ATOM   2356  HE1 PHE A 735      54.270  52.810  52.790  1.00  0.00           H
ATOM   2357  CZ  PHE A 735      53.220  52.730  54.710  1.00  0.00           C
ATOM   2358  HZ  PHE A 735      52.440  52.050  54.380  1.00  0.00           H
ATOM   2359  CD2 PHE A 735      54.430  53.800  56.500  1.00  0.00           C
ATOM   2360  HD2 PHE A 735      54.400  54.070  57.550  1.00  0.00           H
ATOM   2361  CE2 PHE A 735      53.350  52.980  56.060  1.00  0.00           C
ATOM   2362  HE2 PHE A 735      52.600  52.690  56.760  1.00  0.00           H
ATOM   2363  C   PHE A 735      57.930  56.160  58.050  1.00  0.00           C
ATOM   2364  O   PHE A 735      58.320  55.550  58.980  1.00  0.00           O
ATOM   2365  N   ILE A 736      58.710  57.070  57.410  1.00  0.00           N
ATOM   2366  HN  ILE A 736      58.440  57.550  56.580  1.00  0.00           H
ATOM   2367  CA  ILE A 736      60.130  57.330  57.660  1.00  0.00           C
ATOM   2368  HA  ILE A 736      60.590  56.400  57.980  1.00  0.00           H
ATOM   2369  CB  ILE A 736      60.820  58.050  56.460  1.00  0.00           C
ATOM   2370  HB  ILE A 736      60.070  58.800  56.110  1.00  0.00           H
ATOM   2371  CG2 ILE A 736      62.120  58.770  56.830  1.00  0.00           C
ATOM   2372 HG21 ILE A 736      61.900  59.480  57.660  1.00  0.00           H
ATOM   2373 HG22 ILE A 736      62.320  59.430  55.960  1.00  0.00           H
ATOM   2374 HG23 ILE A 736      62.980  58.130  57.090  1.00  0.00           H
ATOM   2375  CG1 ILE A 736      60.960  57.150  55.250  1.00  0.00           C
ATOM   2376 HG11 ILE A 736      60.040  56.510  55.270  1.00  0.00           H
ATOM   2377 HG12 ILE A 736      61.780  56.420  55.320  1.00  0.00           H
ATOM   2378  CD  ILE A 736      61.110  57.870  53.850  1.00  0.00           C
ATOM   2379  HD1 ILE A 736      62.180  58.120  53.750  1.00  0.00           H
ATOM   2380  HD2 ILE A 736      60.480  58.780  53.720  1.00  0.00           H
ATOM   2381  HD3 ILE A 736      60.980  57.290  52.910  1.00  0.00           H
ATOM   2382  C   ILE A 736      60.250  58.200  58.890  1.00  0.00           C
ATOM   2383  O   ILE A 736      61.080  57.980  59.770  1.00  0.00           O
ATOM   2384  N   TYR A 737      59.290  59.130  59.150  1.00  0.00           N
ATOM   2385  HN  TYR A 737      58.610  59.270  58.440  1.00  0.00           H
ATOM   2386  CA  TYR A 737      59.010  59.860  60.430  1.00  0.00           C
ATOM   2387  HA  TYR A 737      59.970  60.360  60.550  1.00  0.00           H
ATOM   2388  CB  TYR A 737      57.770  60.800  60.200  1.00  0.00           C
ATOM   2389  HB1 TYR A 737      56.890  60.230  59.860  1.00  0.00           H
ATOM   2390  HB2 TYR A 737      58.050  61.540  59.420  1.00  0.00           H
ATOM   2391  CG  TYR A 737      57.540  61.520  61.500  1.00  0.00           C
ATOM   2392  CD1 TYR A 737      56.430  61.250  62.270  1.00  0.00           C
ATOM   2393  HD1 TYR A 737      55.760  60.470  61.920  1.00  0.00           H
ATOM   2394  CE1 TYR A 737      56.190  61.780  63.500  1.00  0.00           C
ATOM   2395  HE1 TYR A 737      55.410  61.410  64.150  1.00  0.00           H
ATOM   2396  CZ  TYR A 737      56.960  62.830  63.890  1.00  0.00           C
ATOM   2397  OH  TYR A 737      56.820  63.410  65.170  1.00  0.00           O
ATOM   2398  HH  TYR A 737      56.400  62.770  65.740  1.00  0.00           H
ATOM   2399  CD2 TYR A 737      58.410  62.530  61.940  1.00  0.00           C
ATOM   2400  HD2 TYR A 737      59.230  62.870  61.320  1.00  0.00           H
ATOM   2401  CE2 TYR A 737      58.080  63.270  63.000  1.00  0.00           C
ATOM   2402  HE2 TYR A 737      58.640  64.180  63.190  1.00  0.00           H
ATOM   2403  C   TYR A 737      58.750  58.930  61.600  1.00  0.00           C
ATOM   2404  O   TYR A 737      59.390  59.090  62.630  1.00  0.00           O
ATOM   2405  N   GLU A 738      57.850  57.920  61.430  1.00  0.00           N
ATOM   2406  HN  GLU A 738      57.350  57.840  60.570  1.00  0.00           H
ATOM   2407  CA  GLU A 738      57.430  57.010  62.470  1.00  0.00           C
ATOM   2408  HA  GLU A 738      56.980  57.580  63.270  1.00  0.00           H
ATOM   2409  CB  GLU A 738      56.250  56.130  62.030  1.00  0.00           C
ATOM   2410  HB1 GLU A 738      56.420  55.790  60.990  1.00  0.00           H
ATOM   2411  HB2 GLU A 738      55.330  56.740  61.910  1.00  0.00           H
ATOM   2412  CG  GLU A 738      55.980  54.760  62.890  1.00  0.00           C
ATOM   2413  HG1 GLU A 738      56.840  54.100  63.090  1.00  0.00           H
ATOM   2414  HG2 GLU A 738      55.160  54.260  62.330  1.00  0.00           H
ATOM   2415  CD  GLU A 738      55.340  55.070  64.240  1.00  0.00           C
ATOM   2416  OE1 GLU A 738      55.380  54.190  65.080  1.00  0.00           O
ATOM   2417  OE2 GLU A 738      54.790  56.190  64.360  1.00  0.00           O
ATOM   2418  C   GLU A 738      58.630  56.230  63.060  1.00  0.00           C
ATOM   2419  O   GLU A 738      58.840  56.280  64.300  1.00  0.00           O
ATOM   2420  N   ALA A 739      59.430  55.590  62.190  1.00  0.00           N
ATOM   2421  HN  ALA A 739      59.120  55.580  61.240  1.00  0.00           H
ATOM   2422  CA  ALA A 739      60.660  54.860  62.500  1.00  0.00           C
ATOM   2423  HA  ALA A 739      60.360  53.990  63.070  1.00  0.00           H
ATOM   2424  CB  ALA A 739      61.290  54.530  61.160  1.00  0.00           C
ATOM   2425  HB1 ALA A 739      62.300  54.070  61.220  1.00  0.00           H
ATOM   2426  HB2 ALA A 739      61.520  55.380  60.500  1.00  0.00           H
ATOM   2427  HB3 ALA A 739      60.670  53.800  60.580  1.00  0.00           H
ATOM   2428  C   ALA A 739      61.670  55.700  63.330  1.00  0.00           C
ATOM   2429  O   ALA A 739      62.180  55.210  64.320  1.00  0.00           O
ATOM   2430  N   LEU A 740      61.930  56.980  62.890  1.00  0.00           N
ATOM   2431  HN  LEU A 740      61.540  57.280  62.020  1.00  0.00           H
ATOM   2432  CA  LEU A 740      62.840  57.870  63.500  1.00  0.00           C
ATOM   2433  HA  LEU A 740      63.660  57.350  63.960  1.00  0.00           H
ATOM   2434  CB  LEU A 740      63.220  59.010  62.610  1.00  0.00           C
ATOM   2435  HB1 LEU A 740      63.490  59.880  63.240  1.00  0.00           H
ATOM   2436  HB2 LEU A 740      62.330  59.430  62.090  1.00  0.00           H
ATOM   2437  CG  LEU A 740      64.350  58.740  61.590  1.00  0.00           C
ATOM   2438  HG  LEU A 740      64.050  57.860  60.980  1.00  0.00           H
ATOM   2439  CD1 LEU A 740      64.540  59.980  60.610  1.00  0.00           C
ATOM   2440 HD11 LEU A 740      65.470  59.910  60.010  1.00  0.00           H
ATOM   2441 HD12 LEU A 740      64.520  60.930  61.190  1.00  0.00           H
ATOM   2442 HD13 LEU A 740      63.700  60.040  59.880  1.00  0.00           H
ATOM   2443  CD2 LEU A 740      65.670  58.350  62.200  1.00  0.00           C
ATOM   2444 HD21 LEU A 740      65.510  57.570  62.970  1.00  0.00           H
ATOM   2445 HD22 LEU A 740      66.060  59.260  62.700  1.00  0.00           H
ATOM   2446 HD23 LEU A 740      66.270  58.010  61.320  1.00  0.00           H
ATOM   2447  C   LEU A 740      62.270  58.450  64.820  1.00  0.00           C
ATOM   2448  O   LEU A 740      63.080  58.570  65.740  1.00  0.00           O
ATOM   2449  N   GLU A 741      60.920  58.600  64.920  1.00  0.00           N
ATOM   2450  HN  GLU A 741      60.360  58.300  64.150  1.00  0.00           H
ATOM   2451  CA  GLU A 741      60.160  58.940  66.090  1.00  0.00           C
ATOM   2452  HA  GLU A 741      60.760  59.730  66.490  1.00  0.00           H
ATOM   2453  CB  GLU A 741      58.630  59.290  65.920  1.00  0.00           C
ATOM   2454  HB1 GLU A 741      58.050  58.460  65.450  1.00  0.00           H
ATOM   2455  HB2 GLU A 741      58.610  60.060  65.120  1.00  0.00           H
ATOM   2456  CG  GLU A 741      58.030  59.990  67.160  1.00  0.00           C
ATOM   2457  HG1 GLU A 741      58.660  60.880  67.370  1.00  0.00           H
ATOM   2458  HG2 GLU A 741      58.060  59.460  68.140  1.00  0.00           H
ATOM   2459  CD  GLU A 741      56.620  60.510  67.030  1.00  0.00           C
ATOM   2460  OE1 GLU A 741      56.430  61.680  67.500  1.00  0.00           O
ATOM   2461  OE2 GLU A 741      55.700  59.880  66.520  1.00  0.00           O
ATOM   2462  C   GLU A 741      60.310  57.860  67.140  1.00  0.00           C
ATOM   2463  O   GLU A 741      60.610  58.060  68.310  1.00  0.00           O
ATOM   2464  N   LYS A 742      60.170  56.560  66.660  1.00  0.00           N
ATOM   2465  HN  LYS A 742      60.130  56.420  65.670  1.00  0.00           H
ATOM   2466  CA  LYS A 742      60.450  55.420  67.560  1.00  0.00           C
ATOM   2467  HA  LYS A 742      59.880  55.730  68.430  1.00  0.00           H
ATOM   2468  CB  LYS A 742      60.000  54.070  66.930  1.00  0.00           C
ATOM   2469  HB1 LYS A 742      60.460  53.260  67.520  1.00  0.00           H
ATOM   2470  HB2 LYS A 742      60.360  53.890  65.890  1.00  0.00           H
ATOM   2471  CG  LYS A 742      58.460  53.880  66.850  1.00  0.00           C
ATOM   2472  HG1 LYS A 742      58.200  52.820  66.660  1.00  0.00           H
ATOM   2473  HG2 LYS A 742      57.830  54.480  66.160  1.00  0.00           H
ATOM   2474  CD  LYS A 742      57.890  54.310  68.300  1.00  0.00           C
ATOM   2475  HD1 LYS A 742      57.850  55.420  68.360  1.00  0.00           H
ATOM   2476  HD2 LYS A 742      58.600  53.900  69.060  1.00  0.00           H
ATOM   2477  CE  LYS A 742      56.440  53.910  68.560  1.00  0.00           C
ATOM   2478  HE1 LYS A 742      56.220  54.000  69.650  1.00  0.00           H
ATOM   2479  HE2 LYS A 742      56.400  52.820  68.380  1.00  0.00           H
ATOM   2480  NZ  LYS A 742      55.460  54.590  67.800  1.00  0.00           N
ATOM   2481  HZ1 LYS A 742      54.520  54.220  68.090  1.00  0.00           H
ATOM   2482  HZ2 LYS A 742      55.510  54.390  66.780  1.00  0.00           H
ATOM   2483  HZ3 LYS A 742      55.370  55.630  67.900  1.00  0.00           H
ATOM   2484  C   LYS A 742      61.870  55.360  68.160  1.00  0.00           C
ATOM   2485  O   LYS A 742      62.130  55.070  69.320  1.00  0.00           O
ATOM   2486  N   LEU A 743      62.830  55.630  67.190  1.00  0.00           N
ATOM   2487  HN  LEU A 743      62.540  55.660  66.240  1.00  0.00           H
ATOM   2488  CA  LEU A 743      64.250  55.670  67.670  1.00  0.00           C
ATOM   2489  HA  LEU A 743      64.430  54.740  68.190  1.00  0.00           H
ATOM   2490  CB  LEU A 743      65.230  55.670  66.520  1.00  0.00           C
ATOM   2491  HB1 LEU A 743      64.950  56.470  65.810  1.00  0.00           H
ATOM   2492  HB2 LEU A 743      65.120  54.670  66.030  1.00  0.00           H
ATOM   2493  CG  LEU A 743      66.750  55.680  66.890  1.00  0.00           C
ATOM   2494  HG  LEU A 743      66.950  56.420  67.700  1.00  0.00           H
ATOM   2495  CD1 LEU A 743      67.230  54.400  67.640  1.00  0.00           C
ATOM   2496 HD11 LEU A 743      67.540  53.620  66.920  1.00  0.00           H
ATOM   2497 HD12 LEU A 743      66.440  53.980  68.320  1.00  0.00           H
ATOM   2498 HD13 LEU A 743      68.050  54.750  68.300  1.00  0.00           H
ATOM   2499  CD2 LEU A 743      67.590  56.000  65.710  1.00  0.00           C
ATOM   2500 HD21 LEU A 743      67.490  55.280  64.860  1.00  0.00           H
ATOM   2501 HD22 LEU A 743      68.680  56.130  65.860  1.00  0.00           H
ATOM   2502 HD23 LEU A 743      67.330  56.970  65.240  1.00  0.00           H
ATOM   2503  C   LEU A 743      64.470  56.870  68.620  1.00  0.00           C
ATOM   2504  O   LEU A 743      65.150  56.730  69.630  1.00  0.00           O
ATOM   2505  N   PHE A 744      63.890  58.040  68.300  1.00  0.00           N
ATOM   2506  HN  PHE A 744      63.580  58.090  67.350  1.00  0.00           H
ATOM   2507  CA  PHE A 744      63.800  59.090  69.330  1.00  0.00           C
ATOM   2508  HA  PHE A 744      64.760  59.480  69.610  1.00  0.00           H
ATOM   2509  CB  PHE A 744      63.010  60.240  68.720  1.00  0.00           C
ATOM   2510  HB1 PHE A 744      62.410  60.780  69.480  1.00  0.00           H
ATOM   2511  HB2 PHE A 744      62.400  59.930  67.840  1.00  0.00           H
ATOM   2512  CG  PHE A 744      63.990  61.260  68.140  1.00  0.00           C
ATOM   2513  CD1 PHE A 744      64.760  60.990  67.060  1.00  0.00           C
ATOM   2514  HD1 PHE A 744      64.820  59.960  66.760  1.00  0.00           H
ATOM   2515  CE1 PHE A 744      65.710  61.860  66.500  1.00  0.00           C
ATOM   2516  HE1 PHE A 744      66.310  61.450  65.700  1.00  0.00           H
ATOM   2517  CZ  PHE A 744      65.830  63.130  67.020  1.00  0.00           C
ATOM   2518  HZ  PHE A 744      66.570  63.780  66.580  1.00  0.00           H
ATOM   2519  CD2 PHE A 744      64.070  62.570  68.590  1.00  0.00           C
ATOM   2520  HD2 PHE A 744      63.410  62.840  69.410  1.00  0.00           H
ATOM   2521  CE2 PHE A 744      64.980  63.490  68.060  1.00  0.00           C
ATOM   2522  HE2 PHE A 744      64.970  64.520  68.390  1.00  0.00           H
ATOM   2523  C   PHE A 744      63.300  58.740  70.730  1.00  0.00           C
ATOM   2524  O   PHE A 744      64.080  58.890  71.640  1.00  0.00           O
ATOM   2525  N   ASP A 745      62.110  58.100  70.770  1.00  0.00           N
ATOM   2526  HN  ASP A 745      61.620  58.060  69.900  1.00  0.00           H
ATOM   2527  CA  ASP A 745      61.540  57.630  72.050  1.00  0.00           C
ATOM   2528  HA  ASP A 745      61.370  58.460  72.730  1.00  0.00           H
ATOM   2529  CB  ASP A 745      60.220  57.030  71.630  1.00  0.00           C
ATOM   2530  HB1 ASP A 745      60.510  56.240  70.900  1.00  0.00           H
ATOM   2531  HB2 ASP A 745      59.710  57.830  71.050  1.00  0.00           H
ATOM   2532  CG  ASP A 745      59.420  56.370  72.730  1.00  0.00           C
ATOM   2533  OD1 ASP A 745      59.430  56.800  73.930  1.00  0.00           O
ATOM   2534  OD2 ASP A 745      58.630  55.480  72.350  1.00  0.00           O
ATOM   2535  C   ASP A 745      62.430  56.610  72.880  1.00  0.00           C
ATOM   2536  O   ASP A 745      62.490  56.580  74.120  1.00  0.00           O
ATOM   2537  N   LEU A 746      63.260  55.710  72.190  1.00  0.00           N
ATOM   2538  HN  LEU A 746      63.350  55.670  71.200  1.00  0.00           H
ATOM   2539  CA  LEU A 746      64.320  54.920  72.910  1.00  0.00           C
ATOM   2540  HA  LEU A 746      63.920  54.590  73.850  1.00  0.00           H
ATOM   2541  CB  LEU A 746      64.770  53.660  72.110  1.00  0.00           C
ATOM   2542  HB1 LEU A 746      65.500  53.120  72.740  1.00  0.00           H
ATOM   2543  HB2 LEU A 746      65.260  53.930  71.150  1.00  0.00           H
ATOM   2544  CG  LEU A 746      63.740  52.680  71.610  1.00  0.00           C
ATOM   2545  HG  LEU A 746      63.030  53.080  70.850  1.00  0.00           H
ATOM   2546  CD1 LEU A 746      64.380  51.610  70.800  1.00  0.00           C
ATOM   2547 HD11 LEU A 746      63.670  51.070  70.140  1.00  0.00           H
ATOM   2548 HD12 LEU A 746      64.950  51.000  71.530  1.00  0.00           H
ATOM   2549 HD13 LEU A 746      65.040  52.070  70.020  1.00  0.00           H
ATOM   2550  CD2 LEU A 746      62.990  51.900  72.700  1.00  0.00           C
ATOM   2551 HD21 LEU A 746      62.710  52.600  73.510  1.00  0.00           H
ATOM   2552 HD22 LEU A 746      63.580  51.020  73.050  1.00  0.00           H
ATOM   2553 HD23 LEU A 746      62.190  51.350  72.150  1.00  0.00           H
ATOM   2554  C   LEU A 746      65.530  55.710  73.310  1.00  0.00           C
ATOM   2555  O   LEU A 746      66.210  55.390  74.290  1.00  0.00           O
ATOM   2556  N   GLY A 747      65.820  56.800  72.540  1.00  0.00           N
ATOM   2557  HN  GLY A 747      65.300  56.990  71.710  1.00  0.00           H
ATOM   2558  CA  GLY A 747      67.000  57.580  72.740  1.00  0.00           C
ATOM   2559  HA1 GLY A 747      67.080  58.180  71.850  1.00  0.00           H
ATOM   2560  HA2 GLY A 747      67.850  56.970  73.010  1.00  0.00           H
ATOM   2561  C   GLY A 747      66.870  58.450  73.980  1.00  0.00           C
ATOM   2562  O   GLY A 747      67.830  58.860  74.680  1.00  0.00           O
ATOM   2563  N   GLU A 748      65.650  58.840  74.390  1.00  0.00           N
ATOM   2564  HN  GLU A 748      64.830  58.760  73.830  1.00  0.00           H
ATOM   2565  CA  GLU A 748      65.520  59.490  75.730  1.00  0.00           C
ATOM   2566  HA  GLU A 748      66.300  60.230  75.830  1.00  0.00           H
ATOM   2567  CB  GLU A 748      64.100  60.150  76.010  1.00  0.00           C
ATOM   2568  HB1 GLU A 748      64.160  60.520  77.060  1.00  0.00           H
ATOM   2569  HB2 GLU A 748      63.370  59.310  76.020  1.00  0.00           H
ATOM   2570  CG  GLU A 748      63.800  61.160  74.900  1.00  0.00           C
ATOM   2571  HG1 GLU A 748      63.950  60.780  73.860  1.00  0.00           H
ATOM   2572  HG2 GLU A 748      64.500  62.010  74.920  1.00  0.00           H
ATOM   2573  CD  GLU A 748      62.360  61.700  74.910  1.00  0.00           C
ATOM   2574  OE1 GLU A 748      61.400  60.930  75.140  1.00  0.00           O
ATOM   2575  OE2 GLU A 748      62.130  62.940  74.670  1.00  0.00           O
ATOM   2576  C   GLU A 748      65.870  58.530  76.970  1.00  0.00           C
ATOM   2577  O   GLU A 748      66.520  59.020  77.920  1.00  0.00           O
ATOM   2578  N   THR A 749      65.430  57.270  76.910  1.00  0.00           N
ATOM   2579  HN  THR A 749      64.760  57.000  76.200  1.00  0.00           H
ATOM   2580  CA  THR A 749      65.380  56.380  78.080  1.00  0.00           C
ATOM   2581  HA  THR A 749      64.910  56.950  78.860  1.00  0.00           H
ATOM   2582  CB  THR A 749      64.350  55.300  77.700  1.00  0.00           C
ATOM   2583  HB  THR A 749      64.510  54.600  76.860  1.00  0.00           H
ATOM   2584  OG1 THR A 749      63.130  55.850  77.290  1.00  0.00           O
ATOM   2585  HG1 THR A 749      62.750  55.230  76.680  1.00  0.00           H
ATOM   2586  CG2 THR A 749      63.980  54.380  78.890  1.00  0.00           C
ATOM   2587 HG21 THR A 749      63.470  54.970  79.690  1.00  0.00           H
ATOM   2588 HG22 THR A 749      64.810  53.810  79.370  1.00  0.00           H
ATOM   2589 HG23 THR A 749      63.230  53.660  78.500  1.00  0.00           H
ATOM   2590  C   THR A 749      66.680  55.700  78.420  1.00  0.00           C
ATOM   2591  O   THR A 749      67.020  55.510  79.570  1.00  0.00           O
ATOM   2592  N   TYR A 750      67.450  55.280  77.420  1.00  0.00           N
ATOM   2593  HN  TYR A 750      67.350  55.580  76.480  1.00  0.00           H
ATOM   2594  CA  TYR A 750      68.720  54.600  77.680  1.00  0.00           C
ATOM   2595  HA  TYR A 750      68.760  54.160  78.670  1.00  0.00           H
ATOM   2596  CB  TYR A 750      68.920  53.450  76.600  1.00  0.00           C
ATOM   2597  HB1 TYR A 750      69.930  53.050  76.810  1.00  0.00           H
ATOM   2598  HB2 TYR A 750      68.870  53.770  75.530  1.00  0.00           H
ATOM   2599  CG  TYR A 750      68.000  52.230  76.830  1.00  0.00           C
ATOM   2600  CD1 TYR A 750      68.450  51.280  77.820  1.00  0.00           C
ATOM   2601  HD1 TYR A 750      69.430  51.470  78.230  1.00  0.00           H
ATOM   2602  CE1 TYR A 750      67.620  50.260  78.200  1.00  0.00           C
ATOM   2603  HE1 TYR A 750      67.930  49.500  78.910  1.00  0.00           H
ATOM   2604  CZ  TYR A 750      66.320  50.140  77.680  1.00  0.00           C
ATOM   2605  OH  TYR A 750      65.490  49.040  77.920  1.00  0.00           O
ATOM   2606  HH  TYR A 750      64.640  49.260  77.540  1.00  0.00           H
ATOM   2607  CD2 TYR A 750      66.690  52.230  76.430  1.00  0.00           C
ATOM   2608  HD2 TYR A 750      66.180  53.050  75.940  1.00  0.00           H
ATOM   2609  CE2 TYR A 750      65.840  51.180  76.850  1.00  0.00           C
ATOM   2610  HE2 TYR A 750      64.860  51.230  76.400  1.00  0.00           H
ATOM   2611  C   TYR A 750      69.770  55.700  77.690  1.00  0.00           C
ATOM   2612  O   TYR A 750      69.470  56.880  77.560  1.00  0.00           O
ATOM   2613  N   ALA A 751      71.000  55.250  77.970  1.00  0.00           N
ATOM   2614  HN  ALA A 751      71.190  54.290  78.130  1.00  0.00           H
ATOM   2615  CA  ALA A 751      71.970  56.250  78.390  1.00  0.00           C
ATOM   2616  HA  ALA A 751      71.920  57.120  77.760  1.00  0.00           H
ATOM   2617  CB  ALA A 751      71.960  56.570  79.890  1.00  0.00           C
ATOM   2618  HB1 ALA A 751      72.860  57.070  80.300  1.00  0.00           H
ATOM   2619  HB2 ALA A 751      71.710  55.590  80.360  1.00  0.00           H
ATOM   2620  HB3 ALA A 751      71.020  57.150  80.050  1.00  0.00           H
ATOM   2621  C   ALA A 751      73.370  55.800  77.990  1.00  0.00           C
ATOM   2622  O   ALA A 751      73.920  56.270  77.030  1.00  0.00           O
ATOM   2623  N   ASP A 752      73.900  54.750  78.680  1.00  0.00           N
ATOM   2624  HN  ASP A 752      73.650  54.440  79.600  1.00  0.00           H
ATOM   2625  CA  ASP A 752      75.050  54.110  78.190  1.00  0.00           C
ATOM   2626  HA  ASP A 752      75.720  54.940  77.960  1.00  0.00           H
ATOM   2627  CB  ASP A 752      75.730  53.220  79.200  1.00  0.00           C
ATOM   2628  HB1 ASP A 752      76.630  52.720  78.780  1.00  0.00           H
ATOM   2629  HB2 ASP A 752      74.990  52.520  79.650  1.00  0.00           H
ATOM   2630  CG  ASP A 752      76.190  53.980  80.420  1.00  0.00           C
ATOM   2631  OD1 ASP A 752      76.510  55.190  80.330  1.00  0.00           O
ATOM   2632  OD2 ASP A 752      76.380  53.350  81.470  1.00  0.00           O
ATOM   2633  C   ASP A 752      74.770  53.300  76.870  1.00  0.00           C
ATOM   2634  O   ASP A 752      75.570  53.410  75.920  1.00  0.00           O
ATOM   2635  N   VAL A 753      73.620  52.740  76.690  1.00  0.00           N
ATOM   2636  HN  VAL A 753      73.030  52.570  77.480  1.00  0.00           H
ATOM   2637  CA  VAL A 753      73.210  51.890  75.580  1.00  0.00           C
ATOM   2638  HA  VAL A 753      74.010  51.360  75.110  1.00  0.00           H
ATOM   2639  CB  VAL A 753      72.260  50.830  76.150  1.00  0.00           C
ATOM   2640  HB  VAL A 753      71.450  51.300  76.760  1.00  0.00           H
ATOM   2641  CG1 VAL A 753      71.780  49.820  75.090  1.00  0.00           C
ATOM   2642 HG11 VAL A 753      71.050  50.270  74.400  1.00  0.00           H
ATOM   2643 HG12 VAL A 753      71.180  49.090  75.670  1.00  0.00           H
ATOM   2644 HG13 VAL A 753      72.710  49.420  74.640  1.00  0.00           H
ATOM   2645  CG2 VAL A 753      73.100  49.910  77.260  1.00  0.00           C
ATOM   2646 HG21 VAL A 753      73.310  50.450  78.210  1.00  0.00           H
ATOM   2647 HG22 VAL A 753      74.070  49.600  76.810  1.00  0.00           H
ATOM   2648 HG23 VAL A 753      72.540  48.950  77.380  1.00  0.00           H
ATOM   2649  C   VAL A 753      72.510  52.640  74.400  1.00  0.00           C
ATOM   2650  O   VAL A 753      72.220  52.120  73.350  1.00  0.00           O
ATOM   2651  N   LEU A 754      72.330  53.960  74.630  1.00  0.00           N
ATOM   2652  HN  LEU A 754      72.630  54.400  75.460  1.00  0.00           H
ATOM   2653  CA  LEU A 754      71.640  54.830  73.630  1.00  0.00           C
ATOM   2654  HA  LEU A 754      70.620  54.510  73.520  1.00  0.00           H
ATOM   2655  CB  LEU A 754      71.500  56.180  74.400  1.00  0.00           C
ATOM   2656  HB1 LEU A 754      72.190  56.240  75.260  1.00  0.00           H
ATOM   2657  HB2 LEU A 754      70.430  56.250  74.690  1.00  0.00           H
ATOM   2658  CG  LEU A 754      71.740  57.560  73.700  1.00  0.00           C
ATOM   2659  HG  LEU A 754      72.800  57.540  73.360  1.00  0.00           H
ATOM   2660  CD1 LEU A 754      70.860  57.970  72.470  1.00  0.00           C
ATOM   2661 HD11 LEU A 754      69.860  58.380  72.750  1.00  0.00           H
ATOM   2662 HD12 LEU A 754      70.800  57.190  71.680  1.00  0.00           H
ATOM   2663 HD13 LEU A 754      71.270  58.850  71.920  1.00  0.00           H
ATOM   2664  CD2 LEU A 754      71.560  58.540  74.840  1.00  0.00           C
ATOM   2665 HD21 LEU A 754      72.330  58.340  75.610  1.00  0.00           H
ATOM   2666 HD22 LEU A 754      70.560  58.490  75.310  1.00  0.00           H
ATOM   2667 HD23 LEU A 754      71.790  59.580  74.520  1.00  0.00           H
ATOM   2668  C   LEU A 754      72.250  54.860  72.190  1.00  0.00           C
ATOM   2669  O   LEU A 754      71.530  54.760  71.220  1.00  0.00           O
ATOM   2670  N   PHE A 755      73.610  54.870  72.020  1.00  0.00           N
ATOM   2671  HN  PHE A 755      74.170  54.890  72.840  1.00  0.00           H
ATOM   2672  CA  PHE A 755      74.270  54.900  70.690  1.00  0.00           C
ATOM   2673  HA  PHE A 755      73.730  55.630  70.100  1.00  0.00           H
ATOM   2674  CB  PHE A 755      75.700  55.440  71.010  1.00  0.00           C
ATOM   2675  HB1 PHE A 755      76.220  54.980  71.870  1.00  0.00           H
ATOM   2676  HB2 PHE A 755      75.670  56.530  71.250  1.00  0.00           H
ATOM   2677  CG  PHE A 755      76.690  55.480  69.960  1.00  0.00           C
ATOM   2678  CD1 PHE A 755      78.040  55.040  70.170  1.00  0.00           C
ATOM   2679  HD1 PHE A 755      78.480  54.740  71.110  1.00  0.00           H
ATOM   2680  CE1 PHE A 755      78.930  55.010  69.080  1.00  0.00           C
ATOM   2681  HE1 PHE A 755      79.930  54.660  69.300  1.00  0.00           H
ATOM   2682  CZ  PHE A 755      78.640  55.590  67.880  1.00  0.00           C
ATOM   2683  HZ  PHE A 755      79.320  55.630  67.040  1.00  0.00           H
ATOM   2684  CD2 PHE A 755      76.360  55.990  68.690  1.00  0.00           C
ATOM   2685  HD2 PHE A 755      75.310  56.150  68.520  1.00  0.00           H
ATOM   2686  CE2 PHE A 755      77.310  56.110  67.740  1.00  0.00           C
ATOM   2687  HE2 PHE A 755      76.950  56.500  66.790  1.00  0.00           H
ATOM   2688  C   PHE A 755      74.260  53.580  69.930  1.00  0.00           C
ATOM   2689  O   PHE A 755      74.040  53.470  68.690  1.00  0.00           O
ATOM   2690  N   TRP A 756      74.370  52.480  70.710  1.00  0.00           N
ATOM   2691  HN  TRP A 756      74.620  52.520  71.670  1.00  0.00           H
ATOM   2692  CA  TRP A 756      74.380  51.110  70.240  1.00  0.00           C
ATOM   2693  HA  TRP A 756      75.230  51.020  69.580  1.00  0.00           H
ATOM   2694  CB  TRP A 756      74.630  50.260  71.440  1.00  0.00           C
ATOM   2695  HB1 TRP A 756      73.880  50.550  72.210  1.00  0.00           H
ATOM   2696  HB2 TRP A 756      75.640  50.500  71.840  1.00  0.00           H
ATOM   2697  CG  TRP A 756      74.630  48.770  71.320  1.00  0.00           C
ATOM   2698  CD1 TRP A 756      73.960  47.820  72.050  1.00  0.00           C
ATOM   2699  HD1 TRP A 756      73.520  48.070  73.000  1.00  0.00           H
ATOM   2700  NE1 TRP A 756      74.040  46.630  71.370  1.00  0.00           N
ATOM   2701  HE1 TRP A 756      73.420  45.900  71.250  1.00  0.00           H
ATOM   2702  CE2 TRP A 756      74.930  46.770  70.350  1.00  0.00           C
ATOM   2703  CD2 TRP A 756      75.330  48.120  70.320  1.00  0.00           C
ATOM   2704  CE3 TRP A 756      76.270  48.580  69.420  1.00  0.00           C
ATOM   2705  HE3 TRP A 756      76.780  49.520  69.640  1.00  0.00           H
ATOM   2706  CZ3 TRP A 756      76.760  47.650  68.540  1.00  0.00           C
ATOM   2707  HZ3 TRP A 756      77.570  48.000  67.940  1.00  0.00           H
ATOM   2708  CZ2 TRP A 756      75.340  45.880  69.370  1.00  0.00           C
ATOM   2709  HZ2 TRP A 756      75.030  44.840  69.360  1.00  0.00           H
ATOM   2710  CH2 TRP A 756      76.320  46.290  68.530  1.00  0.00           C
ATOM   2711  HH2 TRP A 756      76.760  45.510  67.930  1.00  0.00           H
ATOM   2712  C   TRP A 756      73.090  50.720  69.570  1.00  0.00           C
ATOM   2713  O   TRP A 756      73.040  50.010  68.550  1.00  0.00           O
ATOM   2714  N   CYS A 757      71.960  51.170  70.030  1.00  0.00           N
ATOM   2715  HN  CYS A 757      72.050  51.620  70.920  1.00  0.00           H
ATOM   2716  CA  CYS A 757      70.670  51.160  69.330  1.00  0.00           C
ATOM   2717  HA  CYS A 757      70.600  50.110  69.070  1.00  0.00           H
ATOM   2718  CB  CYS A 757      69.500  51.680  70.180  1.00  0.00           C
ATOM   2719  HB1 CYS A 757      68.580  51.390  69.630  1.00  0.00           H
ATOM   2720  HB2 CYS A 757      69.420  52.790  70.240  1.00  0.00           H
ATOM   2721  SG  CYS A 757      69.530  51.050  71.940  1.00  0.00           S
ATOM   2722  HG1 CYS A 757      70.120  52.130  72.420  1.00  0.00           H
ATOM   2723  C   CYS A 757      70.730  51.930  68.010  1.00  0.00           C
ATOM   2724  O   CYS A 757      70.220  51.430  67.030  1.00  0.00           O
ATOM   2725  N   VAL A 758      71.310  53.130  67.940  1.00  0.00           N
ATOM   2726  HN  VAL A 758      72.000  53.340  68.620  1.00  0.00           H
ATOM   2727  CA  VAL A 758      71.410  53.880  66.640  1.00  0.00           C
ATOM   2728  HA  VAL A 758      70.490  53.850  66.090  1.00  0.00           H
ATOM   2729  CB  VAL A 758      71.860  55.360  66.830  1.00  0.00           C
ATOM   2730  HB  VAL A 758      72.930  55.420  67.110  1.00  0.00           H
ATOM   2731  CG1 VAL A 758      71.710  56.140  65.510  1.00  0.00           C
ATOM   2732 HG11 VAL A 758      72.240  55.560  64.720  1.00  0.00           H
ATOM   2733 HG12 VAL A 758      71.890  57.230  65.540  1.00  0.00           H
ATOM   2734 HG13 VAL A 758      70.640  56.060  65.220  1.00  0.00           H
ATOM   2735  CG2 VAL A 758      70.960  55.990  68.000  1.00  0.00           C
ATOM   2736 HG21 VAL A 758      71.240  55.550  68.980  1.00  0.00           H
ATOM   2737 HG22 VAL A 758      69.900  55.740  67.770  1.00  0.00           H
ATOM   2738 HG23 VAL A 758      71.310  57.040  68.130  1.00  0.00           H
ATOM   2739  C   VAL A 758      72.410  53.270  65.640  1.00  0.00           C
ATOM   2740  O   VAL A 758      72.180  53.400  64.400  1.00  0.00           O
ATOM   2741  N   ILE A 759      73.450  52.570  66.120  1.00  0.00           N
ATOM   2742  HN  ILE A 759      73.780  52.770  67.060  1.00  0.00           H
ATOM   2743  CA  ILE A 759      74.370  51.790  65.320  1.00  0.00           C
ATOM   2744  HA  ILE A 759      74.650  52.390  64.460  1.00  0.00           H
ATOM   2745  CB  ILE A 759      75.580  51.140  66.070  1.00  0.00           C
ATOM   2746  HB  ILE A 759      75.230  50.520  66.920  1.00  0.00           H
ATOM   2747  CG2 ILE A 759      76.310  50.220  65.100  1.00  0.00           C
ATOM   2748 HG21 ILE A 759      75.760  49.280  64.920  1.00  0.00           H
ATOM   2749 HG22 ILE A 759      77.320  49.920  65.430  1.00  0.00           H
ATOM   2750 HG23 ILE A 759      76.370  50.760  64.130  1.00  0.00           H
ATOM   2751  CG1 ILE A 759      76.560  52.250  66.520  1.00  0.00           C
ATOM   2752 HG11 ILE A 759      77.500  51.840  66.940  1.00  0.00           H
ATOM   2753 HG12 ILE A 759      76.260  52.840  67.420  1.00  0.00           H
ATOM   2754  CD  ILE A 759      76.890  53.330  65.470  1.00  0.00           C
ATOM   2755  HD1 ILE A 759      76.960  52.900  64.450  1.00  0.00           H
ATOM   2756  HD2 ILE A 759      77.910  53.700  65.720  1.00  0.00           H
ATOM   2757  HD3 ILE A 759      76.180  54.170  65.630  1.00  0.00           H
ATOM   2758  C   ILE A 759      73.540  50.680  64.670  1.00  0.00           C
ATOM   2759  O   ILE A 759      73.540  50.520  63.410  1.00  0.00           O
ATOM   2760  N   LEU A 760      72.710  49.950  65.400  1.00  0.00           N
ATOM   2761  HN  LEU A 760      72.710  50.040  66.390  1.00  0.00           H
ATOM   2762  CA  LEU A 760      71.930  48.840  64.910  1.00  0.00           C
ATOM   2763  HA  LEU A 760      72.570  48.190  64.350  1.00  0.00           H
ATOM   2764  CB  LEU A 760      71.310  47.920  66.030  1.00  0.00           C
ATOM   2765  HB1 LEU A 760      70.830  47.090  65.460  1.00  0.00           H
ATOM   2766  HB2 LEU A 760      70.640  48.600  66.600  1.00  0.00           H
ATOM   2767  CG  LEU A 760      72.390  47.330  66.960  1.00  0.00           C
ATOM   2768  HG  LEU A 760      73.160  48.130  67.030  1.00  0.00           H
ATOM   2769  CD1 LEU A 760      71.690  47.200  68.330  1.00  0.00           C
ATOM   2770 HD11 LEU A 760      71.280  48.160  68.690  1.00  0.00           H
ATOM   2771 HD12 LEU A 760      72.200  46.650  69.140  1.00  0.00           H
ATOM   2772 HD13 LEU A 760      70.870  46.460  68.210  1.00  0.00           H
ATOM   2773  CD2 LEU A 760      72.930  45.990  66.360  1.00  0.00           C
ATOM   2774 HD21 LEU A 760      73.360  46.090  65.340  1.00  0.00           H
ATOM   2775 HD22 LEU A 760      72.170  45.190  66.320  1.00  0.00           H
ATOM   2776 HD23 LEU A 760      73.790  45.640  66.970  1.00  0.00           H
ATOM   2777  C   LEU A 760      70.850  49.270  63.870  1.00  0.00           C
ATOM   2778  O   LEU A 760      70.610  48.580  62.860  1.00  0.00           O
ATOM   2779  N   PHE A 761      70.240  50.420  64.140  1.00  0.00           N
ATOM   2780  HN  PHE A 761      70.450  50.980  64.930  1.00  0.00           H
ATOM   2781  CA  PHE A 761      69.240  50.930  63.240  1.00  0.00           C
ATOM   2782  HA  PHE A 761      68.530  50.130  63.070  1.00  0.00           H
ATOM   2783  CB  PHE A 761      68.530  52.160  64.000  1.00  0.00           C
ATOM   2784  HB1 PHE A 761      69.360  52.860  64.270  1.00  0.00           H
ATOM   2785  HB2 PHE A 761      68.040  51.890  64.960  1.00  0.00           H
ATOM   2786  CG  PHE A 761      67.500  52.850  63.240  1.00  0.00           C
ATOM   2787  CD1 PHE A 761      66.160  52.590  63.370  1.00  0.00           C
ATOM   2788  HD1 PHE A 761      65.890  51.740  63.980  1.00  0.00           H
ATOM   2789  CE1 PHE A 761      65.180  53.470  62.890  1.00  0.00           C
ATOM   2790  HE1 PHE A 761      64.140  53.170  62.870  1.00  0.00           H
ATOM   2791  CZ  PHE A 761      65.590  54.670  62.180  1.00  0.00           C
ATOM   2792  HZ  PHE A 761      64.860  55.340  61.750  1.00  0.00           H
ATOM   2793  CD2 PHE A 761      67.910  53.930  62.430  1.00  0.00           C
ATOM   2794  HD2 PHE A 761      68.930  54.240  62.250  1.00  0.00           H
ATOM   2795  CE2 PHE A 761      66.960  54.910  62.050  1.00  0.00           C
ATOM   2796  HE2 PHE A 761      67.240  55.860  61.610  1.00  0.00           H
ATOM   2797  C   PHE A 761      69.740  51.410  61.850  1.00  0.00           C
ATOM   2798  O   PHE A 761      69.240  51.030  60.780  1.00  0.00           O
ATOM   2799  N   PHE A 762      70.840  52.170  61.900  1.00  0.00           N
ATOM   2800  HN  PHE A 762      71.190  52.550  62.750  1.00  0.00           H
ATOM   2801  CA  PHE A 762      71.490  52.650  60.710  1.00  0.00           C
ATOM   2802  HA  PHE A 762      70.710  52.830  59.990  1.00  0.00           H
ATOM   2803  CB  PHE A 762      72.160  54.060  60.990  1.00  0.00           C
ATOM   2804  HB1 PHE A 762      72.980  54.140  60.240  1.00  0.00           H
ATOM   2805  HB2 PHE A 762      72.600  54.160  62.000  1.00  0.00           H
ATOM   2806  CG  PHE A 762      71.080  55.140  60.760  1.00  0.00           C
ATOM   2807  CD1 PHE A 762      70.460  55.530  59.500  1.00  0.00           C
ATOM   2808  HD1 PHE A 762      70.740  55.070  58.570  1.00  0.00           H
ATOM   2809  CE1 PHE A 762      69.630  56.640  59.330  1.00  0.00           C
ATOM   2810  HE1 PHE A 762      69.270  56.880  58.350  1.00  0.00           H
ATOM   2811  CZ  PHE A 762      69.500  57.470  60.410  1.00  0.00           C
ATOM   2812  HZ  PHE A 762      68.950  58.390  60.310  1.00  0.00           H
ATOM   2813  CD2 PHE A 762      70.870  56.000  61.780  1.00  0.00           C
ATOM   2814  HD2 PHE A 762      71.420  55.880  62.710  1.00  0.00           H
ATOM   2815  CE2 PHE A 762      70.150  57.190  61.610  1.00  0.00           C
ATOM   2816  HE2 PHE A 762      70.000  57.890  62.410  1.00  0.00           H
ATOM   2817  C   PHE A 762      72.270  51.650  60.000  1.00  0.00           C
ATOM   2818  O   PHE A 762      72.420  51.650  58.760  1.00  0.00           O
ATOM   2819  N   THR A 763      72.800  50.600  60.670  1.00  0.00           N
ATOM   2820  HN  THR A 763      72.770  50.570  61.660  1.00  0.00           H
ATOM   2821  CA  THR A 763      73.410  49.470  60.020  1.00  0.00           C
ATOM   2822  HA  THR A 763      74.210  49.870  59.410  1.00  0.00           H
ATOM   2823  CB  THR A 763      74.060  48.430  60.890  1.00  0.00           C
ATOM   2824  HB  THR A 763      73.460  47.960  61.690  1.00  0.00           H
ATOM   2825  OG1 THR A 763      75.070  49.120  61.580  1.00  0.00           O
ATOM   2826  HG1 THR A 763      74.590  49.600  62.260  1.00  0.00           H
ATOM   2827  CG2 THR A 763      74.840  47.370  60.060  1.00  0.00           C
ATOM   2828 HG21 THR A 763      75.630  46.770  60.560  1.00  0.00           H
ATOM   2829 HG22 THR A 763      75.400  47.820  59.200  1.00  0.00           H
ATOM   2830 HG23 THR A 763      74.130  46.630  59.660  1.00  0.00           H
ATOM   2831  C   THR A 763      72.470  48.640  59.220  1.00  0.00           C
ATOM   2832  O   THR A 763      72.610  48.240  58.070  1.00  0.00           O
ATOM   2833  N   THR A 764      71.270  48.330  59.850  1.00  0.00           N
ATOM   2834  HN  THR A 764      71.050  48.620  60.780  1.00  0.00           H
ATOM   2835  CA  THR A 764      70.130  47.560  59.290  1.00  0.00           C
ATOM   2836  HA  THR A 764      70.490  46.570  59.040  1.00  0.00           H
ATOM   2837  CB  THR A 764      68.980  47.460  60.360  1.00  0.00           C
ATOM   2838  HB  THR A 764      68.810  48.490  60.740  1.00  0.00           H
ATOM   2839  OG1 THR A 764      69.410  46.660  61.460  1.00  0.00           O
ATOM   2840  HG1 THR A 764      70.020  47.240  61.920  1.00  0.00           H
ATOM   2841  CG2 THR A 764      67.680  46.820  59.730  1.00  0.00           C
ATOM   2842 HG21 THR A 764      67.820  45.780  59.360  1.00  0.00           H
ATOM   2843 HG22 THR A 764      67.300  47.420  58.880  1.00  0.00           H
ATOM   2844 HG23 THR A 764      66.830  46.780  60.440  1.00  0.00           H
ATOM   2845  C   THR A 764      69.640  48.170  58.040  1.00  0.00           C
ATOM   2846  O   THR A 764      69.520  47.500  57.000  1.00  0.00           O
ATOM   2847  N   PHE A 765      69.420  49.510  58.140  1.00  0.00           N
ATOM   2848  HN  PHE A 765      69.630  50.030  58.970  1.00  0.00           H
ATOM   2849  CA  PHE A 765      69.090  50.250  56.940  1.00  0.00           C
ATOM   2850  HA  PHE A 765      68.250  49.700  56.550  1.00  0.00           H
ATOM   2851  CB  PHE A 765      68.620  51.750  57.290  1.00  0.00           C
ATOM   2852  HB1 PHE A 765      69.430  52.070  57.970  1.00  0.00           H
ATOM   2853  HB2 PHE A 765      67.680  51.680  57.880  1.00  0.00           H
ATOM   2854  CG  PHE A 765      68.510  52.570  56.070  1.00  0.00           C
ATOM   2855  CD1 PHE A 765      67.460  52.280  55.080  1.00  0.00           C
ATOM   2856  HD1 PHE A 765      66.780  51.490  55.380  1.00  0.00           H
ATOM   2857  CE1 PHE A 765      67.360  53.070  53.930  1.00  0.00           C
ATOM   2858  HE1 PHE A 765      66.490  52.930  53.300  1.00  0.00           H
ATOM   2859  CZ  PHE A 765      68.270  53.980  53.590  1.00  0.00           C
ATOM   2860  HZ  PHE A 765      68.280  54.570  52.690  1.00  0.00           H
ATOM   2861  CD2 PHE A 765      69.320  53.700  55.760  1.00  0.00           C
ATOM   2862  HD2 PHE A 765      70.030  54.070  56.480  1.00  0.00           H
ATOM   2863  CE2 PHE A 765      69.240  54.340  54.540  1.00  0.00           C
ATOM   2864  HE2 PHE A 765      69.790  55.230  54.270  1.00  0.00           H
ATOM   2865  C   PHE A 765      70.120  50.210  55.720  1.00  0.00           C
ATOM   2866  O   PHE A 765      69.790  49.720  54.620  1.00  0.00           O
ATOM   2867  N   PHE A 766      71.440  50.500  55.900  1.00  0.00           N
ATOM   2868  HN  PHE A 766      71.800  50.820  56.770  1.00  0.00           H
ATOM   2869  CA  PHE A 766      72.510  50.250  54.980  1.00  0.00           C
ATOM   2870  HA  PHE A 766      72.210  50.830  54.110  1.00  0.00           H
ATOM   2871  CB  PHE A 766      73.890  50.670  55.470  1.00  0.00           C
ATOM   2872  HB1 PHE A 766      74.680  50.380  54.740  1.00  0.00           H
ATOM   2873  HB2 PHE A 766      74.310  50.370  56.450  1.00  0.00           H
ATOM   2874  CG  PHE A 766      73.990  52.150  55.530  1.00  0.00           C
ATOM   2875  CD1 PHE A 766      74.220  52.910  56.690  1.00  0.00           C
ATOM   2876  HD1 PHE A 766      74.280  52.500  57.690  1.00  0.00           H
ATOM   2877  CE1 PHE A 766      74.590  54.250  56.740  1.00  0.00           C
ATOM   2878  HE1 PHE A 766      74.940  54.800  57.600  1.00  0.00           H
ATOM   2879  CZ  PHE A 766      74.610  54.890  55.490  1.00  0.00           C
ATOM   2880  HZ  PHE A 766      74.810  55.950  55.450  1.00  0.00           H
ATOM   2881  CD2 PHE A 766      74.230  52.870  54.350  1.00  0.00           C
ATOM   2882  HD2 PHE A 766      74.080  52.490  53.350  1.00  0.00           H
ATOM   2883  CE2 PHE A 766      74.420  54.240  54.270  1.00  0.00           C
ATOM   2884  HE2 PHE A 766      74.490  54.770  53.320  1.00  0.00           H
ATOM   2885  C   PHE A 766      72.730  48.790  54.580  1.00  0.00           C
ATOM   2886  O   PHE A 766      73.140  48.500  53.440  1.00  0.00           O
ATOM   2887  N   LEU A 767      72.550  47.830  55.410  1.00  0.00           N
ATOM   2888  HN  LEU A 767      72.400  47.990  56.380  1.00  0.00           H
ATOM   2889  CA  LEU A 767      72.800  46.360  55.150  1.00  0.00           C
ATOM   2890  HA  LEU A 767      73.850  46.320  54.880  1.00  0.00           H
ATOM   2891  CB  LEU A 767      72.880  45.460  56.440  1.00  0.00           C
ATOM   2892  HB1 LEU A 767      71.910  45.570  56.960  1.00  0.00           H
ATOM   2893  HB2 LEU A 767      73.660  45.900  57.090  1.00  0.00           H
ATOM   2894  CG  LEU A 767      73.070  43.910  56.300  1.00  0.00           C
ATOM   2895  HG  LEU A 767      72.150  43.560  55.770  1.00  0.00           H
ATOM   2896  CD1 LEU A 767      74.200  43.400  55.400  1.00  0.00           C
ATOM   2897 HD11 LEU A 767      74.110  43.580  54.300  1.00  0.00           H
ATOM   2898 HD12 LEU A 767      74.250  42.300  55.500  1.00  0.00           H
ATOM   2899 HD13 LEU A 767      75.180  43.690  55.830  1.00  0.00           H
ATOM   2900  CD2 LEU A 767      73.180  43.330  57.650  1.00  0.00           C
ATOM   2901 HD21 LEU A 767      72.950  42.250  57.460  1.00  0.00           H
ATOM   2902 HD22 LEU A 767      72.490  43.720  58.420  1.00  0.00           H
ATOM   2903 HD23 LEU A 767      74.220  43.410  58.020  1.00  0.00           H
ATOM   2904  C   LEU A 767      71.860  45.850  54.080  1.00  0.00           C
ATOM   2905  O   LEU A 767      72.200  45.390  52.970  1.00  0.00           O
ATOM   2906  N   SER A 768      70.540  46.060  54.370  1.00  0.00           N
ATOM   2907  HN  SER A 768      70.310  46.440  55.260  1.00  0.00           H
ATOM   2908  CA  SER A 768      69.430  45.700  53.560  1.00  0.00           C
ATOM   2909  HA  SER A 768      69.650  44.670  53.320  1.00  0.00           H
ATOM   2910  CB  SER A 768      68.150  45.940  54.410  1.00  0.00           C
ATOM   2911  HB1 SER A 768      68.170  47.040  54.560  1.00  0.00           H
ATOM   2912  HB2 SER A 768      68.150  45.380  55.360  1.00  0.00           H
ATOM   2913  OG  SER A 768      66.990  45.550  53.630  1.00  0.00           O
ATOM   2914  HG1 SER A 768      66.920  46.190  52.910  1.00  0.00           H
ATOM   2915  C   SER A 768      69.430  46.450  52.230  1.00  0.00           C
ATOM   2916  O   SER A 768      69.370  45.860  51.140  1.00  0.00           O
ATOM   2917  N   SER A 769      69.700  47.810  52.330  1.00  0.00           N
ATOM   2918  HN  SER A 769      69.720  48.330  53.180  1.00  0.00           H
ATOM   2919  CA  SER A 769      70.010  48.490  51.120  1.00  0.00           C
ATOM   2920  HA  SER A 769      69.140  48.460  50.500  1.00  0.00           H
ATOM   2921  CB  SER A 769      70.490  49.970  51.420  1.00  0.00           C
ATOM   2922  HB1 SER A 769      70.580  50.480  50.440  1.00  0.00           H
ATOM   2923  HB2 SER A 769      71.460  49.920  51.960  1.00  0.00           H
ATOM   2924  OG  SER A 769      69.520  50.760  52.180  1.00  0.00           O
ATOM   2925  HG1 SER A 769      69.680  50.650  53.110  1.00  0.00           H
ATOM   2926  C   SER A 769      71.180  47.880  50.240  1.00  0.00           C
ATOM   2927  O   SER A 769      70.990  47.560  49.070  1.00  0.00           O
ATOM   2928  N   PHE A 770      72.360  47.600  50.920  1.00  0.00           N
ATOM   2929  HN  PHE A 770      72.500  47.650  51.910  1.00  0.00           H
ATOM   2930  CA  PHE A 770      73.450  46.970  50.150  1.00  0.00           C
ATOM   2931  HA  PHE A 770      73.530  47.670  49.330  1.00  0.00           H
ATOM   2932  CB  PHE A 770      74.730  47.020  51.000  1.00  0.00           C
ATOM   2933  HB1 PHE A 770      74.480  46.510  51.950  1.00  0.00           H
ATOM   2934  HB2 PHE A 770      75.210  48.020  51.150  1.00  0.00           H
ATOM   2935  CG  PHE A 770      75.860  46.320  50.310  1.00  0.00           C
ATOM   2936  CD1 PHE A 770      76.340  46.760  49.080  1.00  0.00           C
ATOM   2937  HD1 PHE A 770      76.170  47.720  48.620  1.00  0.00           H
ATOM   2938  CE1 PHE A 770      77.210  45.970  48.270  1.00  0.00           C
ATOM   2939  HE1 PHE A 770      77.530  46.330  47.300  1.00  0.00           H
ATOM   2940  CZ  PHE A 770      77.510  44.650  48.700  1.00  0.00           C
ATOM   2941  HZ  PHE A 770      78.010  43.920  48.090  1.00  0.00           H
ATOM   2942  CD2 PHE A 770      76.320  45.110  50.860  1.00  0.00           C
ATOM   2943  HD2 PHE A 770      75.880  44.720  51.770  1.00  0.00           H
ATOM   2944  CE2 PHE A 770      77.060  44.290  49.960  1.00  0.00           C
ATOM   2945  HE2 PHE A 770      77.320  43.300  50.290  1.00  0.00           H
ATOM   2946  C   PHE A 770      73.110  45.610  49.550  1.00  0.00           C
ATOM   2947  O   PHE A 770      73.510  45.380  48.390  1.00  0.00           O
ATOM   2948  N   LEU A 771      72.440  44.710  50.320  1.00  0.00           N
ATOM   2949  HN  LEU A 771      72.130  44.940  51.240  1.00  0.00           H
ATOM   2950  CA  LEU A 771      72.090  43.370  49.800  1.00  0.00           C
ATOM   2951  HA  LEU A 771      72.910  43.070  49.170  1.00  0.00           H
ATOM   2952  CB  LEU A 771      71.830  42.330  50.950  1.00  0.00           C
ATOM   2953  HB1 LEU A 771      71.560  41.390  50.440  1.00  0.00           H
ATOM   2954  HB2 LEU A 771      70.920  42.680  51.510  1.00  0.00           H
ATOM   2955  CG  LEU A 771      72.840  42.230  52.070  1.00  0.00           C
ATOM   2956  HG  LEU A 771      72.960  43.180  52.640  1.00  0.00           H
ATOM   2957  CD1 LEU A 771      72.320  41.260  53.130  1.00  0.00           C
ATOM   2958 HD11 LEU A 771      73.130  41.150  53.870  1.00  0.00           H
ATOM   2959 HD12 LEU A 771      72.090  40.300  52.600  1.00  0.00           H
ATOM   2960 HD13 LEU A 771      71.420  41.730  53.590  1.00  0.00           H
ATOM   2961  CD2 LEU A 771      74.190  41.790  51.510  1.00  0.00           C
ATOM   2962 HD21 LEU A 771      74.270  40.820  51.000  1.00  0.00           H
ATOM   2963 HD22 LEU A 771      74.960  41.820  52.320  1.00  0.00           H
ATOM   2964 HD23 LEU A 771      74.550  42.630  50.870  1.00  0.00           H
ATOM   2965  C   LEU A 771      70.960  43.490  48.730  1.00  0.00           C
ATOM   2966  O   LEU A 771      70.970  42.810  47.720  1.00  0.00           O
ATOM   2967  N   LYS A 772      70.020  44.460  48.970  1.00  0.00           N
ATOM   2968  HN  LYS A 772      69.980  44.940  49.830  1.00  0.00           H
ATOM   2969  CA  LYS A 772      69.040  44.870  47.990  1.00  0.00           C
ATOM   2970  HA  LYS A 772      68.500  44.000  47.640  1.00  0.00           H
ATOM   2971  CB  LYS A 772      67.930  45.850  48.510  1.00  0.00           C
ATOM   2972  HB1 LYS A 772      68.480  46.710  48.950  1.00  0.00           H
ATOM   2973  HB2 LYS A 772      67.460  45.330  49.370  1.00  0.00           H
ATOM   2974  CG  LYS A 772      66.920  46.440  47.460  1.00  0.00           C
ATOM   2975  HG1 LYS A 772      67.440  47.080  46.710  1.00  0.00           H
ATOM   2976  HG2 LYS A 772      66.220  47.130  47.980  1.00  0.00           H
ATOM   2977  CD  LYS A 772      66.140  45.330  46.720  1.00  0.00           C
ATOM   2978  HD1 LYS A 772      65.200  44.950  47.170  1.00  0.00           H
ATOM   2979  HD2 LYS A 772      66.780  44.430  46.810  1.00  0.00           H
ATOM   2980  CE  LYS A 772      65.960  45.480  45.230  1.00  0.00           C
ATOM   2981  HE1 LYS A 772      65.490  44.520  44.910  1.00  0.00           H
ATOM   2982  HE2 LYS A 772      66.910  45.720  44.710  1.00  0.00           H
ATOM   2983  NZ  LYS A 772      65.050  46.520  44.950  1.00  0.00           N
ATOM   2984  HZ1 LYS A 772      64.720  46.530  43.960  1.00  0.00           H
ATOM   2985  HZ2 LYS A 772      65.520  47.440  45.050  1.00  0.00           H
ATOM   2986  HZ3 LYS A 772      64.230  46.610  45.590  1.00  0.00           H
ATOM   2987  C   LYS A 772      69.570  45.310  46.650  1.00  0.00           C
ATOM   2988  O   LYS A 772      69.320  44.780  45.590  1.00  0.00           O
ATOM   2989  N   GLN A 773      70.640  46.210  46.630  1.00  0.00           N
ATOM   2990  HN  GLN A 773      70.900  46.620  47.500  1.00  0.00           H
ATOM   2991  CA  GLN A 773      71.040  46.940  45.450  1.00  0.00           C
ATOM   2992  HA  GLN A 773      70.180  46.970  44.800  1.00  0.00           H
ATOM   2993  CB  GLN A 773      71.320  48.320  45.910  1.00  0.00           C
ATOM   2994  HB1 GLN A 773      71.920  48.940  45.200  1.00  0.00           H
ATOM   2995  HB2 GLN A 773      72.010  48.280  46.780  1.00  0.00           H
ATOM   2996  CG  GLN A 773      70.060  49.110  46.350  1.00  0.00           C
ATOM   2997  HG1 GLN A 773      69.430  48.640  47.120  1.00  0.00           H
ATOM   2998  HG2 GLN A 773      69.410  49.340  45.490  1.00  0.00           H
ATOM   2999  CD  GLN A 773      70.470  50.430  46.930  1.00  0.00           C
ATOM   3000  OE1 GLN A 773      69.910  51.480  46.530  1.00  0.00           O
ATOM   3001  NE2 GLN A 773      71.360  50.480  47.880  1.00  0.00           N
ATOM   3002 HE21 GLN A 773      71.830  51.370  47.940  1.00  0.00           H
ATOM   3003 HE22 GLN A 773      71.800  49.610  48.110  1.00  0.00           H
ATOM   3004  C   GLN A 773      72.210  46.270  44.740  1.00  0.00           C
ATOM   3005  O   GLN A 773      73.030  46.870  43.990  1.00  0.00           O
ATOM   3006  N   PHE A 774      72.340  44.970  44.960  1.00  0.00           N
ATOM   3007  HN  PHE A 774      71.680  44.670  45.650  1.00  0.00           H
ATOM   3008  CA  PHE A 774      73.370  44.090  44.570  1.00  0.00           C
ATOM   3009  HA  PHE A 774      74.240  44.690  44.330  1.00  0.00           H
ATOM   3010  CB  PHE A 774      73.550  43.050  45.690  1.00  0.00           C
ATOM   3011  HB1 PHE A 774      72.690  42.360  45.850  1.00  0.00           H
ATOM   3012  HB2 PHE A 774      73.640  43.620  46.640  1.00  0.00           H
ATOM   3013  CG  PHE A 774      74.810  42.250  45.480  1.00  0.00           C
ATOM   3014  CD1 PHE A 774      74.860  40.870  45.840  1.00  0.00           C
ATOM   3015  HD1 PHE A 774      73.940  40.440  46.220  1.00  0.00           H
ATOM   3016  CE1 PHE A 774      76.070  40.160  45.600  1.00  0.00           C
ATOM   3017  HE1 PHE A 774      76.180  39.120  45.890  1.00  0.00           H
ATOM   3018  CZ  PHE A 774      77.170  40.700  45.030  1.00  0.00           C
ATOM   3019  HZ  PHE A 774      78.080  40.130  44.880  1.00  0.00           H
ATOM   3020  CD2 PHE A 774      76.010  42.830  45.090  1.00  0.00           C
ATOM   3021  HD2 PHE A 774      76.090  43.880  44.850  1.00  0.00           H
ATOM   3022  CE2 PHE A 774      77.180  42.120  44.830  1.00  0.00           C
ATOM   3023  HE2 PHE A 774      78.040  42.550  44.360  1.00  0.00           H
ATOM   3024  C   PHE A 774      73.050  43.340  43.300  1.00  0.00           C
ATOM   3025  O   PHE A 774      73.900  42.760  42.700  1.00  0.00           O
ATOM   3026  N   LYS A 775      71.840  43.490  42.750  1.00  0.00           N
ATOM   3027  HN  LYS A 775      71.180  44.010  43.280  1.00  0.00           H
ATOM   3028  CA  LYS A 775      71.510  42.800  41.480  1.00  0.00           C
ATOM   3029  HA  LYS A 775      72.290  42.080  41.240  1.00  0.00           H
ATOM   3030  CB  LYS A 775      70.130  42.100  41.700  1.00  0.00           C
ATOM   3031  HB1 LYS A 775      70.300  41.500  42.610  1.00  0.00           H
ATOM   3032  HB2 LYS A 775      69.720  41.490  40.860  1.00  0.00           H
ATOM   3033  CG  LYS A 775      68.980  43.070  42.070  1.00  0.00           C
ATOM   3034  HG1 LYS A 775      69.130  43.960  41.410  1.00  0.00           H
ATOM   3035  HG2 LYS A 775      69.080  43.290  43.160  1.00  0.00           H
ATOM   3036  CD  LYS A 775      67.530  42.450  41.920  1.00  0.00           C
ATOM   3037  HD1 LYS A 775      66.800  43.220  42.260  1.00  0.00           H
ATOM   3038  HD2 LYS A 775      67.520  41.550  42.580  1.00  0.00           H
ATOM   3039  CE  LYS A 775      67.090  42.160  40.500  1.00  0.00           C
ATOM   3040  HE1 LYS A 775      67.860  41.530  39.980  1.00  0.00           H
ATOM   3041  HE2 LYS A 775      66.930  43.090  39.910  1.00  0.00           H
ATOM   3042  NZ  LYS A 775      65.890  41.330  40.500  1.00  0.00           N
ATOM   3043  HZ1 LYS A 775      66.000  40.500  41.120  1.00  0.00           H
ATOM   3044  HZ2 LYS A 775      65.720  40.970  39.540  1.00  0.00           H
ATOM   3045  HZ3 LYS A 775      65.060  41.830  40.860  1.00  0.00           H
ATOM   3046  C   LYS A 775      71.400  43.770  40.320  1.00  0.00           C
ATOM   3047  O   LYS A 775      71.000  43.440  39.210  1.00  0.00           O
ATOM   3048  N   THR A 776      71.690  45.090  40.450  1.00  0.00           N
ATOM   3049  HN  THR A 776      71.980  45.450  41.340  1.00  0.00           H
ATOM   3050  CA  THR A 776      71.570  46.150  39.410  1.00  0.00           C
ATOM   3051  HA  THR A 776      70.660  45.990  38.840  1.00  0.00           H
ATOM   3052  CB  THR A 776      71.280  47.520  39.970  1.00  0.00           C
ATOM   3053  HB  THR A 776      71.620  48.250  39.210  1.00  0.00           H
ATOM   3054  OG1 THR A 776      72.120  47.690  41.110  1.00  0.00           O
ATOM   3055  HG1 THR A 776      72.060  48.630  41.370  1.00  0.00           H
ATOM   3056  CG2 THR A 776      69.830  47.640  40.420  1.00  0.00           C
ATOM   3057 HG21 THR A 776      69.150  47.550  39.550  1.00  0.00           H
ATOM   3058 HG22 THR A 776      69.550  48.640  40.820  1.00  0.00           H
ATOM   3059 HG23 THR A 776      69.690  46.990  41.310  1.00  0.00           H
ATOM   3060  C   THR A 776      72.710  46.210  38.440  1.00  0.00           C
ATOM   3061  O   THR A 776      72.440  46.790  37.390  1.00  0.00           O
ATOM   3062  N   LYS A 777      73.870  45.620  38.700  1.00  0.00           N
ATOM   3063  HN  LYS A 777      74.020  45.010  39.470  1.00  0.00           H
ATOM   3064  CA  LYS A 777      75.020  45.820  37.780  1.00  0.00           C
ATOM   3065  HA  LYS A 777      74.650  46.220  36.850  1.00  0.00           H
ATOM   3066  CB  LYS A 777      76.100  46.650  38.490  1.00  0.00           C
ATOM   3067  HB1 LYS A 777      76.720  46.940  37.620  1.00  0.00           H
ATOM   3068  HB2 LYS A 777      76.660  46.090  39.270  1.00  0.00           H
ATOM   3069  CG  LYS A 777      75.650  48.020  39.140  1.00  0.00           C
ATOM   3070  HG1 LYS A 777      76.500  48.480  39.680  1.00  0.00           H
ATOM   3071  HG2 LYS A 777      75.060  47.790  40.060  1.00  0.00           H
ATOM   3072  CD  LYS A 777      75.230  49.120  38.140  1.00  0.00           C
ATOM   3073  HD1 LYS A 777      74.590  48.680  37.340  1.00  0.00           H
ATOM   3074  HD2 LYS A 777      76.180  49.490  37.700  1.00  0.00           H
ATOM   3075  CE  LYS A 777      74.470  50.390  38.660  1.00  0.00           C
ATOM   3076  HE1 LYS A 777      75.100  50.980  39.360  1.00  0.00           H
ATOM   3077  HE2 LYS A 777      73.550  50.020  39.160  1.00  0.00           H
ATOM   3078  NZ  LYS A 777      74.170  51.240  37.550  1.00  0.00           N
ATOM   3079  HZ1 LYS A 777      75.020  51.250  36.950  1.00  0.00           H
ATOM   3080  HZ2 LYS A 777      73.920  52.200  37.870  1.00  0.00           H
ATOM   3081  HZ3 LYS A 777      73.430  50.790  36.970  1.00  0.00           H
ATOM   3082  C   LYS A 777      75.450  44.350  37.420  1.00  0.00           C
ATOM   3083  O   LYS A 777      75.310  43.430  38.240  1.00  0.00           O
ATOM   3084  N   ARG A 778      75.950  44.150  36.250  1.00  0.00           N
ATOM   3085  HN  ARG A 778      76.000  44.920  35.610  1.00  0.00           H
ATOM   3086  CA  ARG A 778      76.460  42.870  35.630  1.00  0.00           C
ATOM   3087  HA  ARG A 778      75.750  42.090  35.870  1.00  0.00           H
ATOM   3088  CB  ARG A 778      76.660  43.020  34.060  1.00  0.00           C
ATOM   3089  HB1 ARG A 778      76.800  41.990  33.660  1.00  0.00           H
ATOM   3090  HB2 ARG A 778      77.600  43.610  33.930  1.00  0.00           H
ATOM   3091  CG  ARG A 778      75.460  43.670  33.440  1.00  0.00           C
ATOM   3092  HG1 ARG A 778      75.620  43.700  32.350  1.00  0.00           H
ATOM   3093  HG2 ARG A 778      75.150  44.720  33.600  1.00  0.00           H
ATOM   3094  CD  ARG A 778      74.150  42.860  33.710  1.00  0.00           C
ATOM   3095  HD1 ARG A 778      73.830  43.030  34.760  1.00  0.00           H
ATOM   3096  HD2 ARG A 778      74.250  41.770  33.490  1.00  0.00           H
ATOM   3097  NE  ARG A 778      73.070  43.420  32.800  1.00  0.00           N
ATOM   3098  HE  ARG A 778      73.170  44.380  32.550  1.00  0.00           H
ATOM   3099  CZ  ARG A 778      72.410  42.700  31.940  1.00  0.00           C
ATOM   3100  NH1 ARG A 778      72.110  41.430  32.110  1.00  0.00           N
ATOM   3101 HH11 ARG A 778      72.330  41.140  33.040  1.00  0.00           H
ATOM   3102 HH12 ARG A 778      71.720  40.820  31.420  1.00  0.00           H
ATOM   3103  NH2 ARG A 778      71.720  43.330  30.980  1.00  0.00           N
ATOM   3104 HH21 ARG A 778      71.390  44.260  31.120  1.00  0.00           H
ATOM   3105 HH22 ARG A 778      71.160  42.730  30.400  1.00  0.00           H
ATOM   3106  C   ARG A 778      77.710  42.290  36.430  1.00  0.00           C
ATOM   3107  O   ARG A 778      78.190  42.940  37.320  1.00  0.00           O
ATOM   3108  N   TYR A 779      78.280  41.120  36.080  1.00  0.00           N
ATOM   3109  HN  TYR A 779      77.760  40.510  35.490  1.00  0.00           H
ATOM   3110  CA  TYR A 779      79.470  40.450  36.760  1.00  0.00           C
ATOM   3111  HA  TYR A 779      79.570  39.650  36.040  1.00  0.00           H
ATOM   3112  CB  TYR A 779      80.850  41.300  36.550  1.00  0.00           C
ATOM   3113  HB1 TYR A 779      80.660  42.340  36.880  1.00  0.00           H
ATOM   3114  HB2 TYR A 779      81.230  41.240  35.510  1.00  0.00           H
ATOM   3115  CG  TYR A 779      82.010  40.810  37.430  1.00  0.00           C
ATOM   3116  CD1 TYR A 779      82.710  39.650  37.010  1.00  0.00           C
ATOM   3117  HD1 TYR A 779      82.530  39.090  36.110  1.00  0.00           H
ATOM   3118  CE1 TYR A 779      83.660  39.180  37.850  1.00  0.00           C
ATOM   3119  HE1 TYR A 779      84.140  38.220  37.650  1.00  0.00           H
ATOM   3120  CZ  TYR A 779      83.990  39.790  39.110  1.00  0.00           C
ATOM   3121  OH  TYR A 779      84.930  39.010  39.830  1.00  0.00           O
ATOM   3122  HH  TYR A 779      85.500  38.620  39.170  1.00  0.00           H
ATOM   3123  CD2 TYR A 779      82.260  41.380  38.730  1.00  0.00           C
ATOM   3124  HD2 TYR A 779      81.730  42.260  39.070  1.00  0.00           H
ATOM   3125  CE2 TYR A 779      83.260  40.910  39.560  1.00  0.00           C
ATOM   3126  HE2 TYR A 779      83.490  41.270  40.550  1.00  0.00           H
ATOM   3127  C   TYR A 779      79.270  39.790  38.110  1.00  0.00           C
ATOM   3128  O   TYR A 779      78.490  40.240  38.940  1.00  0.00           O
ATOM   3129  N   PHE A 780      79.940  38.660  38.380  1.00  0.00           N
ATOM   3130  HN  PHE A 780      80.610  38.390  37.680  1.00  0.00           H
ATOM   3131  CA  PHE A 780      79.870  37.850  39.550  1.00  0.00           C
ATOM   3132  HA  PHE A 780      80.680  37.130  39.470  1.00  0.00           H
ATOM   3133  CB  PHE A 780      80.130  38.580  40.920  1.00  0.00           C
ATOM   3134  HB1 PHE A 780      79.520  39.510  40.990  1.00  0.00           H
ATOM   3135  HB2 PHE A 780      81.210  38.830  40.980  1.00  0.00           H
ATOM   3136  CG  PHE A 780      79.750  37.760  42.110  1.00  0.00           C
ATOM   3137  CD1 PHE A 780      78.410  37.680  42.530  1.00  0.00           C
ATOM   3138  HD1 PHE A 780      77.580  38.080  41.970  1.00  0.00           H
ATOM   3139  CE1 PHE A 780      78.160  37.180  43.820  1.00  0.00           C
ATOM   3140  HE1 PHE A 780      77.130  37.280  44.120  1.00  0.00           H
ATOM   3141  CZ  PHE A 780      79.190  36.570  44.490  1.00  0.00           C
ATOM   3142  HZ  PHE A 780      78.970  36.130  45.450  1.00  0.00           H
ATOM   3143  CD2 PHE A 780      80.820  37.130  42.790  1.00  0.00           C
ATOM   3144  HD2 PHE A 780      81.830  37.090  42.400  1.00  0.00           H
ATOM   3145  CE2 PHE A 780      80.530  36.530  43.950  1.00  0.00           C
ATOM   3146  HE2 PHE A 780      81.360  36.220  44.570  1.00  0.00           H
ATOM   3147  C   PHE A 780      78.570  37.030  39.480  1.00  0.00           C
ATOM   3148  O   PHE A 780      77.560  37.590  39.020  1.00  0.00           O
ATOM   3149  N   PRO A 781      78.450  35.760  39.880  1.00  0.00           N
ATOM   3150  CD  PRO A 781      79.650  34.940  40.150  1.00  0.00           C
ATOM   3151  HD1 PRO A 781      80.180  35.190  41.090  1.00  0.00           H
ATOM   3152  HD2 PRO A 781      80.380  34.870  39.310  1.00  0.00           H
ATOM   3153  CA  PRO A 781      77.200  34.960  39.600  1.00  0.00           C
ATOM   3154  HA  PRO A 781      77.350  34.770  38.550  1.00  0.00           H
ATOM   3155  CB  PRO A 781      77.500  33.570  40.250  1.00  0.00           C
ATOM   3156  HB1 PRO A 781      77.030  32.710  39.710  1.00  0.00           H
ATOM   3157  HB2 PRO A 781      77.250  33.550  41.330  1.00  0.00           H
ATOM   3158  CG  PRO A 781      79.020  33.460  40.050  1.00  0.00           C
ATOM   3159  HG1 PRO A 781      79.560  32.750  40.720  1.00  0.00           H
ATOM   3160  HG2 PRO A 781      79.070  33.040  39.020  1.00  0.00           H
ATOM   3161  C   PRO A 781      75.830  35.600  39.710  1.00  0.00           C
ATOM   3162  O   PRO A 781      75.350  36.060  40.760  1.00  0.00           O
ATOM   3163  N   THR A 782      75.110  35.550  38.560  1.00  0.00           N
ATOM   3164  HN  THR A 782      75.470  35.080  37.750  1.00  0.00           H
ATOM   3165  CA  THR A 782      74.010  36.480  38.410  1.00  0.00           C
ATOM   3166  HA  THR A 782      74.300  37.470  38.750  1.00  0.00           H
ATOM   3167  CB  THR A 782      73.560  36.750  36.990  1.00  0.00           C
ATOM   3168  HB  THR A 782      74.380  37.120  36.330  1.00  0.00           H
ATOM   3169  OG1 THR A 782      72.500  37.670  36.940  1.00  0.00           O
ATOM   3170  HG1 THR A 782      72.820  38.570  36.860  1.00  0.00           H
ATOM   3171  CG2 THR A 782      73.190  35.420  36.320  1.00  0.00           C
ATOM   3172 HG21 THR A 782      73.970  34.640  36.340  1.00  0.00           H
ATOM   3173 HG22 THR A 782      72.950  35.580  35.240  1.00  0.00           H
ATOM   3174 HG23 THR A 782      72.300  34.960  36.790  1.00  0.00           H
ATOM   3175  C   THR A 782      72.820  36.020  39.230  1.00  0.00           C
ATOM   3176  O   THR A 782      72.020  36.700  39.850  1.00  0.00           O
ATOM   3177  N   LYS A 783      72.690  34.690  39.350  1.00  0.00           N
ATOM   3178  HN  LYS A 783      73.120  33.960  38.830  1.00  0.00           H
ATOM   3179  CA  LYS A 783      71.690  34.200  40.220  1.00  0.00           C
ATOM   3180  HA  LYS A 783      70.820  34.830  40.090  1.00  0.00           H
ATOM   3181  CB  LYS A 783      71.270  32.790  39.810  1.00  0.00           C
ATOM   3182  HB1 LYS A 783      70.490  32.460  40.530  1.00  0.00           H
ATOM   3183  HB2 LYS A 783      72.040  32.000  40.000  1.00  0.00           H
ATOM   3184  CG  LYS A 783      70.740  32.620  38.430  1.00  0.00           C
ATOM   3185  HG1 LYS A 783      71.560  32.890  37.750  1.00  0.00           H
ATOM   3186  HG2 LYS A 783      69.930  33.300  38.080  1.00  0.00           H
ATOM   3187  CD  LYS A 783      70.390  31.220  38.020  1.00  0.00           C
ATOM   3188  HD1 LYS A 783      70.040  31.270  36.970  1.00  0.00           H
ATOM   3189  HD2 LYS A 783      69.530  30.850  38.610  1.00  0.00           H
ATOM   3190  CE  LYS A 783      71.570  30.190  38.140  1.00  0.00           C
ATOM   3191  HE1 LYS A 783      71.800  30.130  39.220  1.00  0.00           H
ATOM   3192  HE2 LYS A 783      72.340  30.660  37.490  1.00  0.00           H
ATOM   3193  NZ  LYS A 783      71.180  28.860  37.650  1.00  0.00           N
ATOM   3194  HZ1 LYS A 783      70.540  28.360  38.300  1.00  0.00           H
ATOM   3195  HZ2 LYS A 783      72.120  28.450  37.480  1.00  0.00           H
ATOM   3196  HZ3 LYS A 783      70.830  28.890  36.680  1.00  0.00           H
ATOM   3197  C   LYS A 783      72.090  34.200  41.660  1.00  0.00           C
ATOM   3198  O   LYS A 783      71.190  34.180  42.560  1.00  0.00           O
ATOM   3199  N   VAL A 784      73.400  34.390  41.980  1.00  0.00           N
ATOM   3200  HN  VAL A 784      74.060  34.460  41.240  1.00  0.00           H
ATOM   3201  CA  VAL A 784      73.750  34.600  43.380  1.00  0.00           C
ATOM   3202  HA  VAL A 784      73.250  33.940  44.090  1.00  0.00           H
ATOM   3203  CB  VAL A 784      75.220  34.260  43.730  1.00  0.00           C
ATOM   3204  HB  VAL A 784      75.930  34.840  43.080  1.00  0.00           H
ATOM   3205  CG1 VAL A 784      75.570  34.710  45.190  1.00  0.00           C
ATOM   3206 HG11 VAL A 784      74.710  34.330  45.790  1.00  0.00           H
ATOM   3207 HG12 VAL A 784      75.650  35.820  45.280  1.00  0.00           H
ATOM   3208 HG13 VAL A 784      76.470  34.180  45.560  1.00  0.00           H
ATOM   3209  CG2 VAL A 784      75.450  32.700  43.550  1.00  0.00           C
ATOM   3210 HG21 VAL A 784      74.770  32.130  44.210  1.00  0.00           H
ATOM   3211 HG22 VAL A 784      76.440  32.420  43.960  1.00  0.00           H
ATOM   3212 HG23 VAL A 784      75.350  32.380  42.490  1.00  0.00           H
ATOM   3213  C   VAL A 784      73.470  36.070  43.830  1.00  0.00           C
ATOM   3214  O   VAL A 784      73.010  36.380  44.930  1.00  0.00           O
ATOM   3215  N   ARG A 785      73.610  37.070  42.950  1.00  0.00           N
ATOM   3216  HN  ARG A 785      73.980  36.880  42.040  1.00  0.00           H
ATOM   3217  CA  ARG A 785      73.260  38.500  43.080  1.00  0.00           C
ATOM   3218  HA  ARG A 785      73.850  38.890  43.900  1.00  0.00           H
ATOM   3219  CB  ARG A 785      73.710  39.360  41.820  1.00  0.00           C
ATOM   3220  HB1 ARG A 785      73.430  40.420  41.990  1.00  0.00           H
ATOM   3221  HB2 ARG A 785      73.260  39.040  40.850  1.00  0.00           H
ATOM   3222  CG  ARG A 785      75.230  39.270  41.590  1.00  0.00           C
ATOM   3223  HG1 ARG A 785      75.540  38.300  41.150  1.00  0.00           H
ATOM   3224  HG2 ARG A 785      75.790  39.310  42.550  1.00  0.00           H
ATOM   3225  CD  ARG A 785      75.860  40.360  40.650  1.00  0.00           C
ATOM   3226  HD1 ARG A 785      75.260  40.320  39.720  1.00  0.00           H
ATOM   3227  HD2 ARG A 785      76.910  40.010  40.540  1.00  0.00           H
ATOM   3228  NE  ARG A 785      75.880  41.630  41.320  1.00  0.00           N
ATOM   3229  HE  ARG A 785      75.120  41.920  41.900  1.00  0.00           H
ATOM   3230  CZ  ARG A 785      76.780  42.630  41.200  1.00  0.00           C
ATOM   3231  NH1 ARG A 785      77.840  42.430  40.400  1.00  0.00           N
ATOM   3232 HH11 ARG A 785      78.270  43.250  40.020  1.00  0.00           H
ATOM   3233 HH12 ARG A 785      77.940  41.590  39.860  1.00  0.00           H
ATOM   3234  NH2 ARG A 785      76.560  43.820  41.780  1.00  0.00           N
ATOM   3235 HH21 ARG A 785      77.170  44.580  41.590  1.00  0.00           H
ATOM   3236 HH22 ARG A 785      75.710  43.880  42.310  1.00  0.00           H
ATOM   3237  C   ARG A 785      71.790  38.700  43.320  1.00  0.00           C
ATOM   3238  O   ARG A 785      71.380  39.420  44.230  1.00  0.00           O
ATOM   3239  N   SER A 786      70.940  37.880  42.580  1.00  0.00           N
ATOM   3240  HN  SER A 786      71.420  37.300  41.920  1.00  0.00           H
ATOM   3241  CA  SER A 786      69.550  37.700  42.800  1.00  0.00           C
ATOM   3242  HA  SER A 786      69.240  38.700  43.070  1.00  0.00           H
ATOM   3243  CB  SER A 786      68.770  37.190  41.580  1.00  0.00           C
ATOM   3244  HB1 SER A 786      69.130  36.180  41.280  1.00  0.00           H
ATOM   3245  HB2 SER A 786      68.780  37.970  40.780  1.00  0.00           H
ATOM   3246  OG  SER A 786      67.400  36.890  41.810  1.00  0.00           O
ATOM   3247  HG1 SER A 786      67.340  36.200  42.480  1.00  0.00           H
ATOM   3248  C   SER A 786      69.170  36.960  44.070  1.00  0.00           C
ATOM   3249  O   SER A 786      68.240  37.390  44.720  1.00  0.00           O
ATOM   3250  N   THR A 787      69.870  35.930  44.430  1.00  0.00           N
ATOM   3251  HN  THR A 787      70.460  35.510  43.750  1.00  0.00           H
ATOM   3252  CA  THR A 787      69.600  35.170  45.640  1.00  0.00           C
ATOM   3253  HA  THR A 787      68.560  34.890  45.670  1.00  0.00           H
ATOM   3254  CB  THR A 787      70.500  33.940  45.710  1.00  0.00           C
ATOM   3255  HB  THR A 787      71.580  34.200  45.730  1.00  0.00           H
ATOM   3256  OG1 THR A 787      70.080  33.070  44.640  1.00  0.00           O
ATOM   3257  HG1 THR A 787      70.340  33.460  43.810  1.00  0.00           H
ATOM   3258  CG2 THR A 787      70.270  33.140  47.010  1.00  0.00           C
ATOM   3259 HG21 THR A 787      69.160  33.070  47.100  1.00  0.00           H
ATOM   3260 HG22 THR A 787      70.760  33.540  47.910  1.00  0.00           H
ATOM   3261 HG23 THR A 787      70.700  32.120  46.960  1.00  0.00           H
ATOM   3262  C   THR A 787      69.880  35.930  46.900  1.00  0.00           C
ATOM   3263  O   THR A 787      69.150  35.960  47.900  1.00  0.00           O
ATOM   3264  N   ILE A 788      70.970  36.690  46.860  1.00  0.00           N
ATOM   3265  HN  ILE A 788      71.620  36.750  46.100  1.00  0.00           H
ATOM   3266  CA  ILE A 788      71.250  37.620  47.980  1.00  0.00           C
ATOM   3267  HA  ILE A 788      71.130  37.070  48.890  1.00  0.00           H
ATOM   3268  CB  ILE A 788      72.720  38.220  48.030  1.00  0.00           C
ATOM   3269  HB  ILE A 788      73.020  38.550  47.030  1.00  0.00           H
ATOM   3270  CG2 ILE A 788      72.880  39.370  49.040  1.00  0.00           C
ATOM   3271 HG21 ILE A 788      72.190  40.230  48.890  1.00  0.00           H
ATOM   3272 HG22 ILE A 788      73.950  39.650  48.950  1.00  0.00           H
ATOM   3273 HG23 ILE A 788      72.690  39.120  50.110  1.00  0.00           H
ATOM   3274  CG1 ILE A 788      73.750  37.090  48.280  1.00  0.00           C
ATOM   3275 HG11 ILE A 788      73.540  36.180  47.670  1.00  0.00           H
ATOM   3276 HG12 ILE A 788      73.670  36.800  49.350  1.00  0.00           H
ATOM   3277  CD  ILE A 788      75.250  37.430  48.010  1.00  0.00           C
ATOM   3278  HD1 ILE A 788      75.410  38.370  48.580  1.00  0.00           H
ATOM   3279  HD2 ILE A 788      75.420  37.550  46.920  1.00  0.00           H
ATOM   3280  HD3 ILE A 788      76.010  36.680  48.320  1.00  0.00           H
ATOM   3281  C   ILE A 788      70.240  38.770  48.050  1.00  0.00           C
ATOM   3282  O   ILE A 788      69.860  39.120  49.130  1.00  0.00           O
ATOM   3283  N   SER A 789      69.700  39.370  46.920  1.00  0.00           N
ATOM   3284  HN  SER A 789      69.970  39.100  45.990  1.00  0.00           H
ATOM   3285  CA  SER A 789      68.770  40.520  46.970  1.00  0.00           C
ATOM   3286  HA  SER A 789      69.230  41.210  47.660  1.00  0.00           H
ATOM   3287  CB  SER A 789      68.790  41.050  45.500  1.00  0.00           C
ATOM   3288  HB1 SER A 789      68.580  40.270  44.740  1.00  0.00           H
ATOM   3289  HB2 SER A 789      69.840  41.240  45.210  1.00  0.00           H
ATOM   3290  OG  SER A 789      67.970  42.200  45.310  1.00  0.00           O
ATOM   3291  HG1 SER A 789      68.480  42.990  45.490  1.00  0.00           H
ATOM   3292  C   SER A 789      67.400  40.110  47.460  1.00  0.00           C
ATOM   3293  O   SER A 789      66.700  40.740  48.300  1.00  0.00           O
ATOM   3294  N   ASP A 790      67.020  38.930  47.000  1.00  0.00           N
ATOM   3295  HN  ASP A 790      67.640  38.400  46.430  1.00  0.00           H
ATOM   3296  CA  ASP A 790      65.730  38.260  47.340  1.00  0.00           C
ATOM   3297  HA  ASP A 790      64.900  38.970  47.350  1.00  0.00           H
ATOM   3298  CB  ASP A 790      65.450  37.040  46.410  1.00  0.00           C
ATOM   3299  HB1 ASP A 790      64.580  36.430  46.730  1.00  0.00           H
ATOM   3300  HB2 ASP A 790      66.330  36.370  46.360  1.00  0.00           H
ATOM   3301  CG  ASP A 790      65.130  37.590  45.030  1.00  0.00           C
ATOM   3302  OD1 ASP A 790      65.090  36.730  44.090  1.00  0.00           O
ATOM   3303  OD2 ASP A 790      65.060  38.850  44.850  1.00  0.00           O
ATOM   3304  C   ASP A 790      65.660  37.960  48.770  1.00  0.00           C
ATOM   3305  O   ASP A 790      64.560  38.050  49.320  1.00  0.00           O
ATOM   3306  N   PHE A 791      66.810  37.610  49.410  1.00  0.00           N
ATOM   3307  HN  PHE A 791      67.670  37.600  48.920  1.00  0.00           H
ATOM   3308  CA  PHE A 791      66.890  37.200  50.800  1.00  0.00           C
ATOM   3309  HA  PHE A 791      65.870  37.170  51.150  1.00  0.00           H
ATOM   3310  CB  PHE A 791      67.570  35.820  50.960  1.00  0.00           C
ATOM   3311  HB1 PHE A 791      67.500  35.520  52.020  1.00  0.00           H
ATOM   3312  HB2 PHE A 791      68.650  35.820  50.700  1.00  0.00           H
ATOM   3313  CG  PHE A 791      66.870  34.760  50.210  1.00  0.00           C
ATOM   3314  CD1 PHE A 791      67.680  33.790  49.550  1.00  0.00           C
ATOM   3315  HD1 PHE A 791      68.760  33.820  49.650  1.00  0.00           H
ATOM   3316  CE1 PHE A 791      67.010  32.890  48.650  1.00  0.00           C
ATOM   3317  HE1 PHE A 791      67.560  32.150  48.090  1.00  0.00           H
ATOM   3318  CZ  PHE A 791      65.600  32.960  48.510  1.00  0.00           C
ATOM   3319  HZ  PHE A 791      65.070  32.330  47.810  1.00  0.00           H
ATOM   3320  CD2 PHE A 791      65.500  34.780  49.970  1.00  0.00           C
ATOM   3321  HD2 PHE A 791      64.860  35.400  50.580  1.00  0.00           H
ATOM   3322  CE2 PHE A 791      64.880  33.900  49.150  1.00  0.00           C
ATOM   3323  HE2 PHE A 791      63.810  33.970  49.020  1.00  0.00           H
ATOM   3324  C   PHE A 791      67.510  38.260  51.670  1.00  0.00           C
ATOM   3325  O   PHE A 791      67.800  37.980  52.860  1.00  0.00           O
ATOM   3326  N   ALA A 792      67.710  39.460  51.140  1.00  0.00           N
ATOM   3327  HN  ALA A 792      67.650  39.590  50.160  1.00  0.00           H
ATOM   3328  CA  ALA A 792      68.300  40.570  51.840  1.00  0.00           C
ATOM   3329  HA  ALA A 792      69.340  40.420  52.100  1.00  0.00           H
ATOM   3330  CB  ALA A 792      68.360  41.790  50.830  1.00  0.00           C
ATOM   3331  HB1 ALA A 792      68.890  41.510  49.900  1.00  0.00           H
ATOM   3332  HB2 ALA A 792      69.010  42.590  51.250  1.00  0.00           H
ATOM   3333  HB3 ALA A 792      67.390  42.300  50.660  1.00  0.00           H
ATOM   3334  C   ALA A 792      67.600  41.100  53.100  1.00  0.00           C
ATOM   3335  O   ALA A 792      68.230  41.420  54.130  1.00  0.00           O
ATOM   3336  N   VAL A 793      66.250  41.120  53.180  1.00  0.00           N
ATOM   3337  HN  VAL A 793      65.690  40.930  52.380  1.00  0.00           H
ATOM   3338  CA  VAL A 793      65.520  41.420  54.400  1.00  0.00           C
ATOM   3339  HA  VAL A 793      65.990  42.290  54.840  1.00  0.00           H
ATOM   3340  CB  VAL A 793      64.050  41.700  54.010  1.00  0.00           C
ATOM   3341  HB  VAL A 793      63.620  41.100  53.180  1.00  0.00           H
ATOM   3342  CG1 VAL A 793      63.050  41.650  55.130  1.00  0.00           C
ATOM   3343 HG11 VAL A 793      62.100  41.940  54.640  1.00  0.00           H
ATOM   3344 HG12 VAL A 793      63.100  42.360  55.980  1.00  0.00           H
ATOM   3345 HG13 VAL A 793      63.040  40.550  55.310  1.00  0.00           H
ATOM   3346  CG2 VAL A 793      64.130  43.110  53.340  1.00  0.00           C
ATOM   3347 HG21 VAL A 793      64.730  43.090  52.410  1.00  0.00           H
ATOM   3348 HG22 VAL A 793      64.500  43.820  54.110  1.00  0.00           H
ATOM   3349 HG23 VAL A 793      63.070  43.390  53.130  1.00  0.00           H
ATOM   3350  C   VAL A 793      65.780  40.380  55.380  1.00  0.00           C
ATOM   3351  O   VAL A 793      66.100  40.770  56.490  1.00  0.00           O
ATOM   3352  N   PHE A 794      65.700  39.080  55.010  1.00  0.00           N
ATOM   3353  HN  PHE A 794      65.470  38.900  54.060  1.00  0.00           H
ATOM   3354  CA  PHE A 794      65.940  37.890  55.870  1.00  0.00           C
ATOM   3355  HA  PHE A 794      65.270  37.920  56.720  1.00  0.00           H
ATOM   3356  CB  PHE A 794      65.450  36.570  55.140  1.00  0.00           C
ATOM   3357  HB1 PHE A 794      65.690  36.530  54.050  1.00  0.00           H
ATOM   3358  HB2 PHE A 794      64.340  36.490  55.090  1.00  0.00           H
ATOM   3359  CG  PHE A 794      65.910  35.300  55.850  1.00  0.00           C
ATOM   3360  CD1 PHE A 794      66.930  34.550  55.390  1.00  0.00           C
ATOM   3361  HD1 PHE A 794      67.400  34.810  54.450  1.00  0.00           H
ATOM   3362  CE1 PHE A 794      67.490  33.490  56.210  1.00  0.00           C
ATOM   3363  HE1 PHE A 794      68.340  32.890  55.910  1.00  0.00           H
ATOM   3364  CZ  PHE A 794      66.910  33.140  57.500  1.00  0.00           C
ATOM   3365  HZ  PHE A 794      67.380  32.480  58.210  1.00  0.00           H
ATOM   3366  CD2 PHE A 794      65.460  34.990  57.140  1.00  0.00           C
ATOM   3367  HD2 PHE A 794      64.670  35.640  57.490  1.00  0.00           H
ATOM   3368  CE2 PHE A 794      65.780  33.930  57.960  1.00  0.00           C
ATOM   3369  HE2 PHE A 794      65.290  33.710  58.890  1.00  0.00           H
ATOM   3370  C   PHE A 794      67.440  37.840  56.360  1.00  0.00           C
ATOM   3371  O   PHE A 794      67.730  37.720  57.550  1.00  0.00           O
ATOM   3372  N   LEU A 795      68.490  37.890  55.470  1.00  0.00           N
ATOM   3373  HN  LEU A 795      68.360  37.890  54.480  1.00  0.00           H
ATOM   3374  CA  LEU A 795      69.920  37.890  55.900  1.00  0.00           C
ATOM   3375  HA  LEU A 795      70.090  37.080  56.600  1.00  0.00           H
ATOM   3376  CB  LEU A 795      70.940  37.940  54.730  1.00  0.00           C
ATOM   3377  HB1 LEU A 795      71.960  38.100  55.140  1.00  0.00           H
ATOM   3378  HB2 LEU A 795      70.670  38.740  54.010  1.00  0.00           H
ATOM   3379  CG  LEU A 795      70.920  36.660  53.890  1.00  0.00           C
ATOM   3380  HG  LEU A 795      69.900  36.210  53.860  1.00  0.00           H
ATOM   3381  CD1 LEU A 795      71.300  37.060  52.440  1.00  0.00           C
ATOM   3382 HD11 LEU A 795      70.590  37.780  51.990  1.00  0.00           H
ATOM   3383 HD12 LEU A 795      71.350  36.230  51.710  1.00  0.00           H
ATOM   3384 HD13 LEU A 795      72.250  37.640  52.460  1.00  0.00           H
ATOM   3385  CD2 LEU A 795      71.850  35.600  54.350  1.00  0.00           C
ATOM   3386 HD21 LEU A 795      72.860  36.050  54.410  1.00  0.00           H
ATOM   3387 HD22 LEU A 795      71.860  34.650  53.780  1.00  0.00           H
ATOM   3388 HD23 LEU A 795      71.560  35.410  55.400  1.00  0.00           H
ATOM   3389  C   LEU A 795      70.200  39.060  56.830  1.00  0.00           C
ATOM   3390  O   LEU A 795      70.970  38.950  57.790  1.00  0.00           O
ATOM   3391  N   THR A 796      69.620  40.300  56.590  1.00  0.00           N
ATOM   3392  HN  THR A 796      69.070  40.450  55.780  1.00  0.00           H
ATOM   3393  CA  THR A 796      69.770  41.480  57.470  1.00  0.00           C
ATOM   3394  HA  THR A 796      70.830  41.740  57.450  1.00  0.00           H
ATOM   3395  CB  THR A 796      68.960  42.690  56.890  1.00  0.00           C
ATOM   3396  HB  THR A 796      67.890  42.430  56.760  1.00  0.00           H
ATOM   3397  OG1 THR A 796      69.510  43.150  55.660  1.00  0.00           O
ATOM   3398  HG1 THR A 796      69.060  42.690  54.950  1.00  0.00           H
ATOM   3399  CG2 THR A 796      68.910  43.920  57.850  1.00  0.00           C
ATOM   3400 HG21 THR A 796      68.340  43.680  58.770  1.00  0.00           H
ATOM   3401 HG22 THR A 796      68.400  44.770  57.340  1.00  0.00           H
ATOM   3402 HG23 THR A 796      69.910  44.250  58.190  1.00  0.00           H
ATOM   3403  C   THR A 796      69.300  41.230  58.900  1.00  0.00           C
ATOM   3404  O   THR A 796      70.020  41.560  59.890  1.00  0.00           O
ATOM   3405  N   ILE A 797      68.130  40.650  59.040  1.00  0.00           N
ATOM   3406  HN  ILE A 797      67.630  40.410  58.210  1.00  0.00           H
ATOM   3407  CA  ILE A 797      67.490  40.370  60.350  1.00  0.00           C
ATOM   3408  HA  ILE A 797      67.630  41.210  61.010  1.00  0.00           H
ATOM   3409  CB  ILE A 797      66.030  39.980  60.250  1.00  0.00           C
ATOM   3410  HB  ILE A 797      66.070  38.990  59.740  1.00  0.00           H
ATOM   3411  CG2 ILE A 797      65.540  39.780  61.700  1.00  0.00           C
ATOM   3412 HG21 ILE A 797      64.440  39.750  61.840  1.00  0.00           H
ATOM   3413 HG22 ILE A 797      65.800  40.700  62.260  1.00  0.00           H
ATOM   3414 HG23 ILE A 797      65.860  38.910  62.320  1.00  0.00           H
ATOM   3415  CG1 ILE A 797      65.190  41.030  59.470  1.00  0.00           C
ATOM   3416 HG11 ILE A 797      65.640  41.580  58.630  1.00  0.00           H
ATOM   3417 HG12 ILE A 797      64.950  41.840  60.190  1.00  0.00           H
ATOM   3418  CD  ILE A 797      63.870  40.360  59.020  1.00  0.00           C
ATOM   3419  HD1 ILE A 797      63.210  40.070  59.870  1.00  0.00           H
ATOM   3420  HD2 ILE A 797      64.140  39.450  58.450  1.00  0.00           H
ATOM   3421  HD3 ILE A 797      63.270  40.980  58.310  1.00  0.00           H
ATOM   3422  C   ILE A 797      68.290  39.310  61.100  1.00  0.00           C
ATOM   3423  O   ILE A 797      68.670  39.510  62.260  1.00  0.00           O
ATOM   3424  N   VAL A 798      68.710  38.260  60.520  1.00  0.00           N
ATOM   3425  HN  VAL A 798      68.410  37.990  59.600  1.00  0.00           H
ATOM   3426  CA  VAL A 798      69.580  37.250  61.100  1.00  0.00           C
ATOM   3427  HA  VAL A 798      69.030  36.820  61.920  1.00  0.00           H
ATOM   3428  CB  VAL A 798      69.970  36.140  60.050  1.00  0.00           C
ATOM   3429  HB  VAL A 798      70.280  36.620  59.090  1.00  0.00           H
ATOM   3430  CG1 VAL A 798      71.100  35.150  60.520  1.00  0.00           C
ATOM   3431 HG11 VAL A 798      71.020  35.010  61.620  1.00  0.00           H
ATOM   3432 HG12 VAL A 798      72.030  35.750  60.350  1.00  0.00           H
ATOM   3433 HG13 VAL A 798      71.280  34.140  60.100  1.00  0.00           H
ATOM   3434  CG2 VAL A 798      68.630  35.330  60.000  1.00  0.00           C
ATOM   3435 HG21 VAL A 798      67.710  35.960  59.960  1.00  0.00           H
ATOM   3436 HG22 VAL A 798      68.560  34.520  60.760  1.00  0.00           H
ATOM   3437 HG23 VAL A 798      68.660  34.730  59.070  1.00  0.00           H
ATOM   3438  C   VAL A 798      71.010  37.710  61.600  1.00  0.00           C
ATOM   3439  O   VAL A 798      71.440  37.450  62.730  1.00  0.00           O
ATOM   3440  N   ILE A 799      71.750  38.490  60.800  1.00  0.00           N
ATOM   3441  HN  ILE A 799      71.320  38.860  59.980  1.00  0.00           H
ATOM   3442  CA  ILE A 799      73.130  38.910  61.160  1.00  0.00           C
ATOM   3443  HA  ILE A 799      73.700  38.020  61.360  1.00  0.00           H
ATOM   3444  CB  ILE A 799      73.750  39.660  60.030  1.00  0.00           C
ATOM   3445  HB  ILE A 799      73.140  40.520  59.680  1.00  0.00           H
ATOM   3446  CG2 ILE A 799      75.140  40.230  60.490  1.00  0.00           C
ATOM   3447 HG21 ILE A 799      75.880  40.620  59.760  1.00  0.00           H
ATOM   3448 HG22 ILE A 799      75.690  39.470  61.090  1.00  0.00           H
ATOM   3449 HG23 ILE A 799      74.990  41.090  61.170  1.00  0.00           H
ATOM   3450  CG1 ILE A 799      73.830  38.670  58.900  1.00  0.00           C
ATOM   3451 HG11 ILE A 799      72.860  38.170  58.670  1.00  0.00           H
ATOM   3452 HG12 ILE A 799      74.600  37.900  59.140  1.00  0.00           H
ATOM   3453  CD  ILE A 799      74.180  39.230  57.490  1.00  0.00           C
ATOM   3454  HD1 ILE A 799      74.340  38.480  56.680  1.00  0.00           H
ATOM   3455  HD2 ILE A 799      75.030  39.930  57.590  1.00  0.00           H
ATOM   3456  HD3 ILE A 799      73.350  39.810  57.030  1.00  0.00           H
ATOM   3457  C   ILE A 799      73.070  39.870  62.440  1.00  0.00           C
ATOM   3458  O   ILE A 799      73.960  39.790  63.320  1.00  0.00           O
ATOM   3459  N   MET A 800      72.090  40.820  62.400  1.00  0.00           N
ATOM   3460  HN  MET A 800      71.420  40.600  61.690  1.00  0.00           H
ATOM   3461  CA  MET A 800      71.720  41.740  63.530  1.00  0.00           C
ATOM   3462  HA  MET A 800      72.570  42.350  63.810  1.00  0.00           H
ATOM   3463  CB  MET A 800      70.590  42.750  63.120  1.00  0.00           C
ATOM   3464  HB1 MET A 800      70.330  43.360  64.020  1.00  0.00           H
ATOM   3465  HB2 MET A 800      69.710  42.190  62.730  1.00  0.00           H
ATOM   3466  CG  MET A 800      71.040  43.650  62.020  1.00  0.00           C
ATOM   3467  HG1 MET A 800      70.170  44.350  61.910  1.00  0.00           H
ATOM   3468  HG2 MET A 800      71.260  43.170  61.050  1.00  0.00           H
ATOM   3469  SD  MET A 800      72.410  44.830  62.580  1.00  0.00           S
ATOM   3470  CE  MET A 800      73.830  44.230  61.730  1.00  0.00           C
ATOM   3471  HE1 MET A 800      74.690  44.910  61.910  1.00  0.00           H
ATOM   3472  HE2 MET A 800      73.760  44.000  60.650  1.00  0.00           H
ATOM   3473  HE3 MET A 800      74.180  43.320  62.250  1.00  0.00           H
ATOM   3474  C   MET A 800      71.210  41.020  64.800  1.00  0.00           C
ATOM   3475  O   MET A 800      71.690  41.260  65.880  1.00  0.00           O
ATOM   3476  N   VAL A 801      70.240  40.090  64.630  1.00  0.00           N
ATOM   3477  HN  VAL A 801      69.900  39.860  63.720  1.00  0.00           H
ATOM   3478  CA  VAL A 801      69.750  39.290  65.720  1.00  0.00           C
ATOM   3479  HA  VAL A 801      69.510  39.920  66.570  1.00  0.00           H
ATOM   3480  CB  VAL A 801      68.620  38.340  65.310  1.00  0.00           C
ATOM   3481  HB  VAL A 801      68.880  37.730  64.420  1.00  0.00           H
ATOM   3482  CG1 VAL A 801      68.300  37.340  66.390  1.00  0.00           C
ATOM   3483 HG11 VAL A 801      69.040  36.510  66.480  1.00  0.00           H
ATOM   3484 HG12 VAL A 801      67.360  36.780  66.210  1.00  0.00           H
ATOM   3485 HG13 VAL A 801      68.210  37.800  67.400  1.00  0.00           H
ATOM   3486  CG2 VAL A 801      67.310  39.120  65.040  1.00  0.00           C
ATOM   3487 HG21 VAL A 801      66.860  39.290  66.040  1.00  0.00           H
ATOM   3488 HG22 VAL A 801      66.540  38.510  64.510  1.00  0.00           H
ATOM   3489 HG23 VAL A 801      67.400  40.090  64.530  1.00  0.00           H
ATOM   3490  C   VAL A 801      70.920  38.480  66.350  1.00  0.00           C
ATOM   3491  O   VAL A 801      71.050  38.450  67.560  1.00  0.00           O
ATOM   3492  N   THR A 802      71.830  37.830  65.460  1.00  0.00           N
ATOM   3493  HN  THR A 802      71.810  37.980  64.480  1.00  0.00           H
ATOM   3494  CA  THR A 802      73.120  37.190  65.870  1.00  0.00           C
ATOM   3495  HA  THR A 802      72.870  36.520  66.680  1.00  0.00           H
ATOM   3496  CB  THR A 802      73.840  36.390  64.720  1.00  0.00           C
ATOM   3497  HB  THR A 802      74.290  37.140  64.040  1.00  0.00           H
ATOM   3498  OG1 THR A 802      72.820  35.670  64.090  1.00  0.00           O
ATOM   3499  HG1 THR A 802      72.230  36.220  63.570  1.00  0.00           H
ATOM   3500  CG2 THR A 802      74.880  35.340  65.250  1.00  0.00           C
ATOM   3501 HG21 THR A 802      75.460  35.780  66.090  1.00  0.00           H
ATOM   3502 HG22 THR A 802      75.570  35.000  64.450  1.00  0.00           H
ATOM   3503 HG23 THR A 802      74.200  34.500  65.550  1.00  0.00           H
ATOM   3504  C   THR A 802      74.140  38.170  66.460  1.00  0.00           C
ATOM   3505  O   THR A 802      74.680  37.860  67.500  1.00  0.00           O
ATOM   3506  N   ILE A 803      74.360  39.360  65.970  1.00  0.00           N
ATOM   3507  HN  ILE A 803      73.880  39.610  65.140  1.00  0.00           H
ATOM   3508  CA  ILE A 803      75.240  40.390  66.530  1.00  0.00           C
ATOM   3509  HA  ILE A 803      76.280  40.130  66.510  1.00  0.00           H
ATOM   3510  CB  ILE A 803      75.280  41.720  65.680  1.00  0.00           C
ATOM   3511  HB  ILE A 803      74.300  41.670  65.160  1.00  0.00           H
ATOM   3512  CG2 ILE A 803      75.250  42.970  66.500  1.00  0.00           C
ATOM   3513 HG21 ILE A 803      75.160  43.840  65.820  1.00  0.00           H
ATOM   3514 HG22 ILE A 803      76.180  43.020  67.110  1.00  0.00           H
ATOM   3515 HG23 ILE A 803      74.440  43.110  67.240  1.00  0.00           H
ATOM   3516  CG1 ILE A 803      76.420  41.750  64.630  1.00  0.00           C
ATOM   3517 HG11 ILE A 803      76.090  42.460  63.850  1.00  0.00           H
ATOM   3518 HG12 ILE A 803      76.550  40.770  64.130  1.00  0.00           H
ATOM   3519  CD  ILE A 803      77.840  42.110  65.180  1.00  0.00           C
ATOM   3520  HD1 ILE A 803      77.950  43.200  65.390  1.00  0.00           H
ATOM   3521  HD2 ILE A 803      78.520  41.940  64.310  1.00  0.00           H
ATOM   3522  HD3 ILE A 803      78.190  41.460  66.010  1.00  0.00           H
ATOM   3523  C   ILE A 803      74.850  40.760  68.010  1.00  0.00           C
ATOM   3524  O   ILE A 803      75.700  40.870  68.860  1.00  0.00           O
ATOM   3525  N   ASP A 804      73.590  41.000  68.310  1.00  0.00           N
ATOM   3526  HN  ASP A 804      72.910  40.840  67.600  1.00  0.00           H
ATOM   3527  CA  ASP A 804      73.040  41.330  69.580  1.00  0.00           C
ATOM   3528  HA  ASP A 804      73.430  42.310  69.750  1.00  0.00           H
ATOM   3529  CB  ASP A 804      71.500  41.550  69.550  1.00  0.00           C
ATOM   3530  HB1 ASP A 804      70.890  40.850  68.950  1.00  0.00           H
ATOM   3531  HB2 ASP A 804      71.280  42.580  69.200  1.00  0.00           H
ATOM   3532  CG  ASP A 804      70.880  41.440  70.950  1.00  0.00           C
ATOM   3533  OD1 ASP A 804      69.840  40.790  71.090  1.00  0.00           O
ATOM   3534  OD2 ASP A 804      71.310  42.180  71.930  1.00  0.00           O
ATOM   3535  C   ASP A 804      73.560  40.310  70.700  1.00  0.00           C
ATOM   3536  O   ASP A 804      74.150  40.720  71.670  1.00  0.00           O
ATOM   3537  N   TYR A 805      73.310  39.030  70.420  1.00  0.00           N
ATOM   3538  HN  TYR A 805      72.820  38.750  69.590  1.00  0.00           H
ATOM   3539  CA  TYR A 805      73.680  37.990  71.300  1.00  0.00           C
ATOM   3540  HA  TYR A 805      73.330  38.190  72.310  1.00  0.00           H
ATOM   3541  CB  TYR A 805      72.840  36.740  70.760  1.00  0.00           C
ATOM   3542  HB1 TYR A 805      72.860  36.750  69.650  1.00  0.00           H
ATOM   3543  HB2 TYR A 805      71.780  36.770  71.080  1.00  0.00           H
ATOM   3544  CG  TYR A 805      73.370  35.380  71.330  1.00  0.00           C
ATOM   3545  CD1 TYR A 805      72.900  34.960  72.600  1.00  0.00           C
ATOM   3546  HD1 TYR A 805      72.150  35.590  73.050  1.00  0.00           H
ATOM   3547  CE1 TYR A 805      73.360  33.730  73.120  1.00  0.00           C
ATOM   3548  HE1 TYR A 805      72.960  33.440  74.080  1.00  0.00           H
ATOM   3549  CZ  TYR A 805      74.140  32.850  72.380  1.00  0.00           C
ATOM   3550  OH  TYR A 805      74.570  31.650  73.100  1.00  0.00           O
ATOM   3551  HH  TYR A 805      74.060  31.600  73.910  1.00  0.00           H
ATOM   3552  CD2 TYR A 805      74.130  34.460  70.590  1.00  0.00           C
ATOM   3553  HD2 TYR A 805      74.560  34.640  69.610  1.00  0.00           H
ATOM   3554  CE2 TYR A 805      74.520  33.270  71.080  1.00  0.00           C
ATOM   3555  HE2 TYR A 805      75.100  32.610  70.460  1.00  0.00           H
ATOM   3556  C   TYR A 805      75.190  37.760  71.510  1.00  0.00           C
ATOM   3557  O   TYR A 805      75.660  37.580  72.600  1.00  0.00           O
ATOM   3558  N   LEU A 806      75.910  37.790  70.330  1.00  0.00           N
ATOM   3559  HN  LEU A 806      75.400  37.950  69.490  1.00  0.00           H
ATOM   3560  CA  LEU A 806      77.280  37.840  70.290  1.00  0.00           C
ATOM   3561  HA  LEU A 806      77.690  36.910  70.680  1.00  0.00           H
ATOM   3562  CB  LEU A 806      77.740  37.940  68.780  1.00  0.00           C
ATOM   3563  HB1 LEU A 806      78.840  38.110  68.690  1.00  0.00           H
ATOM   3564  HB2 LEU A 806      77.180  38.710  68.210  1.00  0.00           H
ATOM   3565  CG  LEU A 806      77.550  36.510  68.090  1.00  0.00           C
ATOM   3566  HG  LEU A 806      76.450  36.440  68.050  1.00  0.00           H
ATOM   3567  CD1 LEU A 806      78.230  36.540  66.790  1.00  0.00           C
ATOM   3568 HD11 LEU A 806      78.100  35.610  66.190  1.00  0.00           H
ATOM   3569 HD12 LEU A 806      79.270  36.920  66.810  1.00  0.00           H
ATOM   3570 HD13 LEU A 806      77.760  37.350  66.190  1.00  0.00           H
ATOM   3571  CD2 LEU A 806      78.110  35.350  68.820  1.00  0.00           C
ATOM   3572 HD21 LEU A 806      77.550  35.120  69.740  1.00  0.00           H
ATOM   3573 HD22 LEU A 806      79.190  35.460  69.050  1.00  0.00           H
ATOM   3574 HD23 LEU A 806      78.120  34.510  68.080  1.00  0.00           H
ATOM   3575  C   LEU A 806      77.860  39.010  71.050  1.00  0.00           C
ATOM   3576  O   LEU A 806      78.740  38.800  71.890  1.00  0.00           O
ATOM   3577  N   VAL A 807      77.440  40.220  70.800  1.00  0.00           N
ATOM   3578  HN  VAL A 807      76.840  40.450  70.040  1.00  0.00           H
ATOM   3579  CA  VAL A 807      77.800  41.420  71.590  1.00  0.00           C
ATOM   3580  HA  VAL A 807      78.860  41.550  71.520  1.00  0.00           H
ATOM   3581  CB  VAL A 807      77.160  42.720  71.000  1.00  0.00           C
ATOM   3582  HB  VAL A 807      76.110  42.440  70.770  1.00  0.00           H
ATOM   3583  CG1 VAL A 807      77.170  43.850  72.020  1.00  0.00           C
ATOM   3584 HG11 VAL A 807      77.090  44.830  71.510  1.00  0.00           H
ATOM   3585 HG12 VAL A 807      78.180  43.830  72.480  1.00  0.00           H
ATOM   3586 HG13 VAL A 807      76.490  43.770  72.890  1.00  0.00           H
ATOM   3587  CG2 VAL A 807      78.050  43.060  69.770  1.00  0.00           C
ATOM   3588 HG21 VAL A 807      77.830  42.190  69.110  1.00  0.00           H
ATOM   3589 HG22 VAL A 807      79.120  43.280  70.000  1.00  0.00           H
ATOM   3590 HG23 VAL A 807      77.630  43.990  69.340  1.00  0.00           H
ATOM   3591  C   VAL A 807      77.490  41.310  73.040  1.00  0.00           C
ATOM   3592  O   VAL A 807      78.390  41.700  73.870  1.00  0.00           O
ATOM   3593  N   GLY A 808      76.330  40.790  73.440  1.00  0.00           N
ATOM   3594  HN  GLY A 808      75.590  40.670  72.790  1.00  0.00           H
ATOM   3595  CA  GLY A 808      76.020  40.440  74.840  1.00  0.00           C
ATOM   3596  HA1 GLY A 808      76.940  40.090  75.270  1.00  0.00           H
ATOM   3597  HA2 GLY A 808      75.370  39.580  74.830  1.00  0.00           H
ATOM   3598  C   GLY A 808      75.530  41.590  75.670  1.00  0.00           C
ATOM   3599  O   GLY A 808      75.570  41.510  76.860  1.00  0.00           O
ATOM   3600  N   VAL A 809      75.110  42.660  74.990  1.00  0.00           N
ATOM   3601  HN  VAL A 809      75.040  42.650  73.990  1.00  0.00           H
ATOM   3602  CA  VAL A 809      74.700  43.840  75.720  1.00  0.00           C
ATOM   3603  HA  VAL A 809      74.610  43.690  76.790  1.00  0.00           H
ATOM   3604  CB  VAL A 809      75.680  44.960  75.460  1.00  0.00           C
ATOM   3605  HB  VAL A 809      75.800  45.200  74.380  1.00  0.00           H
ATOM   3606  CG1 VAL A 809      75.230  46.200  76.210  1.00  0.00           C
ATOM   3607 HG11 VAL A 809      75.990  46.980  76.040  1.00  0.00           H
ATOM   3608 HG12 VAL A 809      75.160  46.040  77.310  1.00  0.00           H
ATOM   3609 HG13 VAL A 809      74.250  46.600  75.870  1.00  0.00           H
ATOM   3610  CG2 VAL A 809      77.050  44.570  76.030  1.00  0.00           C
ATOM   3611 HG21 VAL A 809      77.460  43.760  75.380  1.00  0.00           H
ATOM   3612 HG22 VAL A 809      76.940  44.330  77.110  1.00  0.00           H
ATOM   3613 HG23 VAL A 809      77.720  45.460  75.980  1.00  0.00           H
ATOM   3614  C   VAL A 809      73.310  44.280  75.300  1.00  0.00           C
ATOM   3615  O   VAL A 809      73.160  44.590  74.090  1.00  0.00           O
ATOM   3616  N   PRO A 810      72.220  44.290  76.110  1.00  0.00           N
ATOM   3617  CD  PRO A 810      72.170  43.700  77.450  1.00  0.00           C
ATOM   3618  HD1 PRO A 810      72.470  44.550  78.110  1.00  0.00           H
ATOM   3619  HD2 PRO A 810      72.780  42.800  77.650  1.00  0.00           H
ATOM   3620  CA  PRO A 810      70.910  44.240  75.520  1.00  0.00           C
ATOM   3621  HA  PRO A 810      70.870  43.400  74.830  1.00  0.00           H
ATOM   3622  CB  PRO A 810      69.920  43.940  76.620  1.00  0.00           C
ATOM   3623  HB1 PRO A 810      69.020  43.330  76.430  1.00  0.00           H
ATOM   3624  HB2 PRO A 810      69.590  44.890  77.080  1.00  0.00           H
ATOM   3625  CG  PRO A 810      70.790  43.290  77.730  1.00  0.00           C
ATOM   3626  HG1 PRO A 810      70.420  43.610  78.730  1.00  0.00           H
ATOM   3627  HG2 PRO A 810      70.570  42.230  77.470  1.00  0.00           H
ATOM   3628  C   PRO A 810      70.400  45.380  74.680  1.00  0.00           C
ATOM   3629  O   PRO A 810      70.190  46.450  75.210  1.00  0.00           O
ATOM   3630  N   SER A 811      70.160  45.160  73.370  1.00  0.00           N
ATOM   3631  HN  SER A 811      70.650  44.400  72.940  1.00  0.00           H
ATOM   3632  CA  SER A 811      69.320  46.060  72.600  1.00  0.00           C
ATOM   3633  HA  SER A 811      69.440  47.030  73.070  1.00  0.00           H
ATOM   3634  CB  SER A 811      69.630  46.170  71.110  1.00  0.00           C
ATOM   3635  HB1 SER A 811      69.390  45.240  70.560  1.00  0.00           H
ATOM   3636  HB2 SER A 811      70.710  46.400  71.040  1.00  0.00           H
ATOM   3637  OG  SER A 811      68.950  47.240  70.490  1.00  0.00           O
ATOM   3638  HG1 SER A 811      69.400  48.080  70.600  1.00  0.00           H
ATOM   3639  C   SER A 811      67.860  45.730  73.020  1.00  0.00           C
ATOM   3640  O   SER A 811      67.560  44.560  72.950  1.00  0.00           O
ATOM   3641  N   PRO A 812      67.000  46.710  73.330  1.00  0.00           N
ATOM   3642  CD  PRO A 812      67.380  48.100  73.510  1.00  0.00           C
ATOM   3643  HD1 PRO A 812      67.530  48.450  72.470  1.00  0.00           H
ATOM   3644  HD2 PRO A 812      68.240  48.100  74.220  1.00  0.00           H
ATOM   3645  CA  PRO A 812      65.550  46.570  73.710  1.00  0.00           C
ATOM   3646  HA  PRO A 812      65.600  46.260  74.750  1.00  0.00           H
ATOM   3647  CB  PRO A 812      65.090  47.990  73.550  1.00  0.00           C
ATOM   3648  HB1 PRO A 812      64.120  48.030  74.090  1.00  0.00           H
ATOM   3649  HB2 PRO A 812      64.900  48.240  72.490  1.00  0.00           H
ATOM   3650  CG  PRO A 812      66.230  48.790  74.210  1.00  0.00           C
ATOM   3651  HG1 PRO A 812      66.120  49.830  73.830  1.00  0.00           H
ATOM   3652  HG2 PRO A 812      66.310  48.730  75.320  1.00  0.00           H
ATOM   3653  C   PRO A 812      64.660  45.550  72.890  1.00  0.00           C
ATOM   3654  O   PRO A 812      64.610  45.560  71.660  1.00  0.00           O
ATOM   3655  N   LYS A 813      64.060  44.640  73.530  1.00  0.00           N
ATOM   3656  HN  LYS A 813      64.140  44.660  74.520  1.00  0.00           H
ATOM   3657  CA  LYS A 813      63.400  43.400  72.970  1.00  0.00           C
ATOM   3658  HA  LYS A 813      63.670  43.190  71.940  1.00  0.00           H
ATOM   3659  CB  LYS A 813      63.730  42.150  73.850  1.00  0.00           C
ATOM   3660  HB1 LYS A 813      63.150  41.280  73.470  1.00  0.00           H
ATOM   3661  HB2 LYS A 813      63.390  42.230  74.910  1.00  0.00           H
ATOM   3662  CG  LYS A 813      65.230  41.790  73.950  1.00  0.00           C
ATOM   3663  HG1 LYS A 813      65.310  40.860  74.560  1.00  0.00           H
ATOM   3664  HG2 LYS A 813      65.880  42.550  74.450  1.00  0.00           H
ATOM   3665  CD  LYS A 813      65.700  41.360  72.560  1.00  0.00           C
ATOM   3666  HD1 LYS A 813      65.530  42.260  71.940  1.00  0.00           H
ATOM   3667  HD2 LYS A 813      64.980  40.550  72.300  1.00  0.00           H
ATOM   3668  CE  LYS A 813      67.140  40.860  72.500  1.00  0.00           C
ATOM   3669  HE1 LYS A 813      67.500  40.690  71.460  1.00  0.00           H
ATOM   3670  HE2 LYS A 813      67.290  39.960  73.130  1.00  0.00           H
ATOM   3671  NZ  LYS A 813      68.070  41.840  72.950  1.00  0.00           N
ATOM   3672  HZ1 LYS A 813      69.000  41.650  72.520  1.00  0.00           H
ATOM   3673  HZ2 LYS A 813      68.180  41.780  73.980  1.00  0.00           H
ATOM   3674  HZ3 LYS A 813      67.760  42.840  72.900  1.00  0.00           H
ATOM   3675  C   LYS A 813      61.860  43.450  72.980  1.00  0.00           C
ATOM   3676  O   LYS A 813      61.190  44.260  73.620  1.00  0.00           O
ATOM   3677  N   LEU A 814      61.240  42.570  72.220  1.00  0.00           N
ATOM   3678  HN  LEU A 814      61.800  41.840  71.840  1.00  0.00           H
ATOM   3679  CA  LEU A 814      59.790  42.340  72.190  1.00  0.00           C
ATOM   3680  HA  LEU A 814      59.250  43.280  72.180  1.00  0.00           H
ATOM   3681  CB  LEU A 814      59.480  41.620  70.840  1.00  0.00           C
ATOM   3682  HB1 LEU A 814      59.940  40.610  70.920  1.00  0.00           H
ATOM   3683  HB2 LEU A 814      60.070  42.120  70.040  1.00  0.00           H
ATOM   3684  CG  LEU A 814      58.030  41.540  70.490  1.00  0.00           C
ATOM   3685  HG  LEU A 814      57.490  41.100  71.350  1.00  0.00           H
ATOM   3686  CD1 LEU A 814      57.370  42.920  70.090  1.00  0.00           C
ATOM   3687 HD11 LEU A 814      56.370  42.600  69.720  1.00  0.00           H
ATOM   3688 HD12 LEU A 814      57.920  43.390  69.240  1.00  0.00           H
ATOM   3689 HD13 LEU A 814      57.270  43.580  70.970  1.00  0.00           H
ATOM   3690  CD2 LEU A 814      57.970  40.660  69.290  1.00  0.00           C
ATOM   3691 HD21 LEU A 814      58.680  40.860  68.470  1.00  0.00           H
ATOM   3692 HD22 LEU A 814      56.920  40.630  68.930  1.00  0.00           H
ATOM   3693 HD23 LEU A 814      58.180  39.600  69.580  1.00  0.00           H
ATOM   3694  C   LEU A 814      59.340  41.540  73.460  1.00  0.00           C
ATOM   3695  O   LEU A 814      60.030  40.640  73.890  1.00  0.00           O
ATOM   3696  N   HSD A 815      58.220  41.880  74.040  1.00  0.00           N
ATOM   3697  HN  HSD A 815      57.720  42.660  73.690  1.00  0.00           H
ATOM   3698  CA  HSD A 815      57.780  41.370  75.340  1.00  0.00           C
ATOM   3699  HA  HSD A 815      58.360  40.450  75.460  1.00  0.00           H
ATOM   3700  CB  HSD A 815      58.010  42.260  76.540  1.00  0.00           C
ATOM   3701  HB1 HSD A 815      57.660  41.730  77.460  1.00  0.00           H
ATOM   3702  HB2 HSD A 815      57.500  43.230  76.380  1.00  0.00           H
ATOM   3703  ND1 HSD A 815      60.100  43.650  76.350  1.00  0.00           N
ATOM   3704  HD1 HSD A 815      59.790  44.270  75.640  1.00  0.00           H
ATOM   3705  CG  HSD A 815      59.390  42.620  76.920  1.00  0.00           C
ATOM   3706  CE1 HSD A 815      61.280  43.780  77.070  1.00  0.00           C
ATOM   3707  HE1 HSD A 815      61.990  44.610  77.010  1.00  0.00           H
ATOM   3708  NE2 HSD A 815      61.350  42.920  78.040  1.00  0.00           N
ATOM   3709  CD2 HSD A 815      60.200  42.180  77.930  1.00  0.00           C
ATOM   3710  HD2 HSD A 815      60.050  41.440  78.710  1.00  0.00           H
ATOM   3711  C   HSD A 815      56.400  40.850  75.350  1.00  0.00           C
ATOM   3712  O   HSD A 815      55.610  41.030  76.310  1.00  0.00           O
ATOM   3713  N   VAL A 816      55.960  40.220  74.230  1.00  0.00           N
ATOM   3714  HN  VAL A 816      56.540  40.040  73.440  1.00  0.00           H
ATOM   3715  CA  VAL A 816      54.580  39.750  74.140  1.00  0.00           C
ATOM   3716  HA  VAL A 816      53.980  40.550  74.530  1.00  0.00           H
ATOM   3717  CB  VAL A 816      54.270  39.460  72.660  1.00  0.00           C
ATOM   3718  HB  VAL A 816      53.250  39.030  72.540  1.00  0.00           H
ATOM   3719  CG1 VAL A 816      54.370  40.790  71.960  1.00  0.00           C
ATOM   3720 HG11 VAL A 816      53.940  40.760  70.940  1.00  0.00           H
ATOM   3721 HG12 VAL A 816      55.390  41.190  71.760  1.00  0.00           H
ATOM   3722 HG13 VAL A 816      53.780  41.580  72.460  1.00  0.00           H
ATOM   3723  CG2 VAL A 816      55.250  38.480  71.990  1.00  0.00           C
ATOM   3724 HG21 VAL A 816      55.030  38.470  70.900  1.00  0.00           H
ATOM   3725 HG22 VAL A 816      54.920  37.500  72.400  1.00  0.00           H
ATOM   3726 HG23 VAL A 816      56.320  38.520  72.270  1.00  0.00           H
ATOM   3727  C   VAL A 816      54.260  38.400  74.900  1.00  0.00           C
ATOM   3728  O   VAL A 816      55.200  37.700  75.330  1.00  0.00           O
ATOM   3729  N   PRO A 817      53.010  38.170  75.320  1.00  0.00           N
ATOM   3730  CD  PRO A 817      51.980  39.180  75.450  1.00  0.00           C
ATOM   3731  HD1 PRO A 817      51.420  39.260  74.500  1.00  0.00           H
ATOM   3732  HD2 PRO A 817      52.260  40.210  75.770  1.00  0.00           H
ATOM   3733  CA  PRO A 817      52.650  36.900  75.850  1.00  0.00           C
ATOM   3734  HA  PRO A 817      53.170  36.740  76.780  1.00  0.00           H
ATOM   3735  CB  PRO A 817      51.150  37.120  76.160  1.00  0.00           C
ATOM   3736  HB1 PRO A 817      50.870  36.450  77.000  1.00  0.00           H
ATOM   3737  HB2 PRO A 817      50.620  36.930  75.200  1.00  0.00           H
ATOM   3738  CG  PRO A 817      50.970  38.630  76.400  1.00  0.00           C
ATOM   3739  HG1 PRO A 817      49.940  39.040  76.280  1.00  0.00           H
ATOM   3740  HG2 PRO A 817      51.320  38.820  77.440  1.00  0.00           H
ATOM   3741  C   PRO A 817      52.830  35.630  75.070  1.00  0.00           C
ATOM   3742  O   PRO A 817      52.550  35.780  73.920  1.00  0.00           O
ATOM   3743  N   GLU A 818      53.290  34.440  75.580  1.00  0.00           N
ATOM   3744  HN  GLU A 818      53.460  34.330  76.550  1.00  0.00           H
ATOM   3745  CA  GLU A 818      53.380  33.250  74.790  1.00  0.00           C
ATOM   3746  HA  GLU A 818      53.390  33.490  73.740  1.00  0.00           H
ATOM   3747  CB  GLU A 818      54.540  32.390  75.220  1.00  0.00           C
ATOM   3748  HB1 GLU A 818      54.670  31.450  74.640  1.00  0.00           H
ATOM   3749  HB2 GLU A 818      54.400  32.080  76.270  1.00  0.00           H
ATOM   3750  CG  GLU A 818      55.910  33.180  74.990  1.00  0.00           C
ATOM   3751  HG1 GLU A 818      55.940  34.260  75.230  1.00  0.00           H
ATOM   3752  HG2 GLU A 818      56.220  33.230  73.930  1.00  0.00           H
ATOM   3753  CD  GLU A 818      57.090  32.480  75.690  1.00  0.00           C
ATOM   3754  OE1 GLU A 818      57.900  33.150  76.370  1.00  0.00           O
ATOM   3755  OE2 GLU A 818      57.150  31.260  75.530  1.00  0.00           O
ATOM   3756  C   GLU A 818      52.070  32.390  74.840  1.00  0.00           C
ATOM   3757  O   GLU A 818      51.990  31.380  74.160  1.00  0.00           O
ATOM   3758  N   LYS A 819      51.020  32.890  75.570  1.00  0.00           N
ATOM   3759  HN  LYS A 819      51.240  33.720  76.080  1.00  0.00           H
ATOM   3760  CA  LYS A 819      49.620  32.500  75.440  1.00  0.00           C
ATOM   3761  HA  LYS A 819      49.570  31.430  75.560  1.00  0.00           H
ATOM   3762  CB  LYS A 819      48.710  33.110  76.590  1.00  0.00           C
ATOM   3763  HB1 LYS A 819      47.620  33.000  76.390  1.00  0.00           H
ATOM   3764  HB2 LYS A 819      48.990  34.190  76.620  1.00  0.00           H
ATOM   3765  CG  LYS A 819      48.800  32.410  78.050  1.00  0.00           C
ATOM   3766  HG1 LYS A 819      49.660  32.760  78.660  1.00  0.00           H
ATOM   3767  HG2 LYS A 819      48.970  31.330  77.870  1.00  0.00           H
ATOM   3768  CD  LYS A 819      47.560  32.750  78.880  1.00  0.00           C
ATOM   3769  HD1 LYS A 819      47.570  32.240  79.870  1.00  0.00           H
ATOM   3770  HD2 LYS A 819      46.730  32.190  78.400  1.00  0.00           H
ATOM   3771  CE  LYS A 819      47.370  34.290  79.130  1.00  0.00           C
ATOM   3772  HE1 LYS A 819      46.990  34.710  78.180  1.00  0.00           H
ATOM   3773  HE2 LYS A 819      48.350  34.730  79.440  1.00  0.00           H
ATOM   3774  NZ  LYS A 819      46.310  34.550  80.090  1.00  0.00           N
ATOM   3775  HZ1 LYS A 819      46.170  35.580  80.070  1.00  0.00           H
ATOM   3776  HZ2 LYS A 819      46.370  34.220  81.070  1.00  0.00           H
ATOM   3777  HZ3 LYS A 819      45.460  34.090  79.700  1.00  0.00           H
ATOM   3778  C   LYS A 819      48.930  32.900  74.080  1.00  0.00           C
ATOM   3779  O   LYS A 819      49.140  33.930  73.470  1.00  0.00           O
ATOM   3780  N   PHE A 820      48.050  32.040  73.590  1.00  0.00           N
ATOM   3781  HN  PHE A 820      47.750  31.190  74.020  1.00  0.00           H
ATOM   3782  CA  PHE A 820      47.250  32.390  72.440  1.00  0.00           C
ATOM   3783  HA  PHE A 820      47.840  32.960  71.730  1.00  0.00           H
ATOM   3784  CB  PHE A 820      46.740  31.040  71.750  1.00  0.00           C
ATOM   3785  HB1 PHE A 820      47.660  30.550  71.360  1.00  0.00           H
ATOM   3786  HB2 PHE A 820      46.030  31.380  70.980  1.00  0.00           H
ATOM   3787  CG  PHE A 820      45.970  30.070  72.580  1.00  0.00           C
ATOM   3788  CD1 PHE A 820      46.470  28.800  72.960  1.00  0.00           C
ATOM   3789  HD1 PHE A 820      47.540  28.680  72.850  1.00  0.00           H
ATOM   3790  CE1 PHE A 820      45.740  27.840  73.610  1.00  0.00           C
ATOM   3791  HE1 PHE A 820      46.210  26.930  73.940  1.00  0.00           H
ATOM   3792  CZ  PHE A 820      44.360  28.110  73.860  1.00  0.00           C
ATOM   3793  HZ  PHE A 820      43.710  27.400  74.350  1.00  0.00           H
ATOM   3794  CD2 PHE A 820      44.580  30.350  72.830  1.00  0.00           C
ATOM   3795  HD2 PHE A 820      44.100  31.290  72.590  1.00  0.00           H
ATOM   3796  CE2 PHE A 820      43.800  29.350  73.490  1.00  0.00           C
ATOM   3797  HE2 PHE A 820      42.780  29.540  73.790  1.00  0.00           H
ATOM   3798  C   PHE A 820      46.070  33.280  72.770  1.00  0.00           C
ATOM   3799  O   PHE A 820      45.750  34.120  71.890  1.00  0.00           O
ATOM   3800  N   GLU A 821      45.550  33.240  73.990  1.00  0.00           N
ATOM   3801  HN  GLU A 821      46.070  32.750  74.680  1.00  0.00           H
ATOM   3802  CA  GLU A 821      44.360  34.100  74.220  1.00  0.00           C
ATOM   3803  HA  GLU A 821      43.720  33.820  73.400  1.00  0.00           H
ATOM   3804  CB  GLU A 821      43.570  33.660  75.480  1.00  0.00           C
ATOM   3805  HB1 GLU A 821      43.510  32.560  75.360  1.00  0.00           H
ATOM   3806  HB2 GLU A 821      42.530  34.040  75.540  1.00  0.00           H
ATOM   3807  CG  GLU A 821      44.220  34.050  76.850  1.00  0.00           C
ATOM   3808  HG1 GLU A 821      44.010  35.120  77.070  1.00  0.00           H
ATOM   3809  HG2 GLU A 821      45.320  33.890  76.890  1.00  0.00           H
ATOM   3810  CD  GLU A 821      43.640  33.190  77.930  1.00  0.00           C
ATOM   3811  OE1 GLU A 821      42.570  32.520  77.700  1.00  0.00           O
ATOM   3812  OE2 GLU A 821      44.200  33.180  79.040  1.00  0.00           O
ATOM   3813  C   GLU A 821      44.690  35.630  74.270  1.00  0.00           C
ATOM   3814  O   GLU A 821      45.820  35.990  74.600  1.00  0.00           O
ATOM   3815  N   PRO A 822      43.690  36.480  73.910  1.00  0.00           N
ATOM   3816  CD  PRO A 822      42.360  36.110  73.500  1.00  0.00           C
ATOM   3817  HD1 PRO A 822      41.830  35.690  74.380  1.00  0.00           H
ATOM   3818  HD2 PRO A 822      42.400  35.300  72.740  1.00  0.00           H
ATOM   3819  CA  PRO A 822      43.790  37.910  74.100  1.00  0.00           C
ATOM   3820  HA  PRO A 822      44.430  38.160  73.270  1.00  0.00           H
ATOM   3821  CB  PRO A 822      42.370  38.400  73.930  1.00  0.00           C
ATOM   3822  HB1 PRO A 822      42.430  39.450  73.570  1.00  0.00           H
ATOM   3823  HB2 PRO A 822      41.910  38.430  74.940  1.00  0.00           H
ATOM   3824  CG  PRO A 822      41.670  37.360  73.070  1.00  0.00           C
ATOM   3825  HG1 PRO A 822      40.560  37.450  73.010  1.00  0.00           H
ATOM   3826  HG2 PRO A 822      42.090  37.540  72.060  1.00  0.00           H
ATOM   3827  C   PRO A 822      44.460  38.480  75.390  1.00  0.00           C
ATOM   3828  O   PRO A 822      44.370  37.900  76.440  1.00  0.00           O
ATOM   3829  N   THR A 823      45.130  39.700  75.330  1.00  0.00           N
ATOM   3830  HN  THR A 823      45.240  40.320  74.560  1.00  0.00           H
ATOM   3831  CA  THR A 823      46.110  40.020  76.280  1.00  0.00           C
ATOM   3832  HA  THR A 823      46.520  39.110  76.680  1.00  0.00           H
ATOM   3833  CB  THR A 823      47.180  40.930  75.720  1.00  0.00           C
ATOM   3834  HB  THR A 823      47.920  40.940  76.560  1.00  0.00           H
ATOM   3835  OG1 THR A 823      46.810  42.260  75.400  1.00  0.00           O
ATOM   3836  HG1 THR A 823      45.970  42.240  74.930  1.00  0.00           H
ATOM   3837  CG2 THR A 823      47.730  40.240  74.470  1.00  0.00           C
ATOM   3838 HG21 THR A 823      47.680  39.140  74.630  1.00  0.00           H
ATOM   3839 HG22 THR A 823      48.740  40.570  74.140  1.00  0.00           H
ATOM   3840 HG23 THR A 823      47.120  40.450  73.560  1.00  0.00           H
ATOM   3841  C   THR A 823      45.440  40.790  77.470  1.00  0.00           C
ATOM   3842  O   THR A 823      46.050  40.950  78.570  1.00  0.00           O
ATOM   3843  N   HSD A 824      44.160  41.200  77.320  1.00  0.00           N
ATOM   3844  HN  HSD A 824      43.630  41.020  76.500  1.00  0.00           H
ATOM   3845  CA  HSD A 824      43.360  41.770  78.370  1.00  0.00           C
ATOM   3846  HA  HSD A 824      43.920  42.070  79.240  1.00  0.00           H
ATOM   3847  CB  HSD A 824      42.620  42.940  77.760  1.00  0.00           C
ATOM   3848  HB1 HSD A 824      41.920  42.570  76.980  1.00  0.00           H
ATOM   3849  HB2 HSD A 824      43.410  43.490  77.220  1.00  0.00           H
ATOM   3850  ND1 HSD A 824      42.640  44.620  79.660  1.00  0.00           N
ATOM   3851  HD1 HSD A 824      43.630  44.700  79.770  1.00  0.00           H
ATOM   3852  CG  HSD A 824      42.010  43.830  78.760  1.00  0.00           C
ATOM   3853  CE1 HSD A 824      41.660  45.360  80.300  1.00  0.00           C
ATOM   3854  HE1 HSD A 824      42.010  46.100  81.020  1.00  0.00           H
ATOM   3855  NE2 HSD A 824      40.470  45.100  79.820  1.00  0.00           N
ATOM   3856  CD2 HSD A 824      40.680  44.100  78.900  1.00  0.00           C
ATOM   3857  HD2 HSD A 824      39.810  43.790  78.330  1.00  0.00           H
ATOM   3858  C   HSD A 824      42.340  40.650  78.710  1.00  0.00           C
ATOM   3859  O   HSD A 824      41.770  40.070  77.790  1.00  0.00           O
ATOM   3860  N   PRO A 825      42.080  40.380  80.050  1.00  0.00           N
ATOM   3861  CD  PRO A 825      42.410  41.250  81.150  1.00  0.00           C
ATOM   3862  HD1 PRO A 825      41.940  42.250  80.970  1.00  0.00           H
ATOM   3863  HD2 PRO A 825      43.510  41.410  81.160  1.00  0.00           H
ATOM   3864  CA  PRO A 825      41.440  39.150  80.510  1.00  0.00           C
ATOM   3865  HA  PRO A 825      41.810  38.280  80.030  1.00  0.00           H
ATOM   3866  CB  PRO A 825      41.860  39.080  81.980  1.00  0.00           C
ATOM   3867  HB1 PRO A 825      42.810  38.550  82.170  1.00  0.00           H
ATOM   3868  HB2 PRO A 825      41.060  38.600  82.570  1.00  0.00           H
ATOM   3869  CG  PRO A 825      41.930  40.550  82.440  1.00  0.00           C
ATOM   3870  HG1 PRO A 825      40.930  40.910  82.770  1.00  0.00           H
ATOM   3871  HG2 PRO A 825      42.620  40.720  83.300  1.00  0.00           H
ATOM   3872  C   PRO A 825      39.970  39.300  80.300  1.00  0.00           C
ATOM   3873  O   PRO A 825      39.250  38.340  80.270  1.00  0.00           O
ATOM   3874  N   GLU A 826      39.550  40.560  80.080  1.00  0.00           N
ATOM   3875  HN  GLU A 826      40.210  41.310  80.130  1.00  0.00           H
ATOM   3876  CA  GLU A 826      38.180  41.050  79.800  1.00  0.00           C
ATOM   3877  HA  GLU A 826      37.490  40.270  80.080  1.00  0.00           H
ATOM   3878  CB  GLU A 826      37.930  42.350  80.680  1.00  0.00           C
ATOM   3879  HB1 GLU A 826      37.000  42.820  80.270  1.00  0.00           H
ATOM   3880  HB2 GLU A 826      38.610  43.170  80.370  1.00  0.00           H
ATOM   3881  CG  GLU A 826      37.790  42.160  82.180  1.00  0.00           C
ATOM   3882  HG1 GLU A 826      38.580  41.480  82.580  1.00  0.00           H
ATOM   3883  HG2 GLU A 826      36.820  41.650  82.340  1.00  0.00           H
ATOM   3884  CD  GLU A 826      37.760  43.470  82.980  1.00  0.00           C
ATOM   3885  OE1 GLU A 826      38.360  43.530  84.050  1.00  0.00           O
ATOM   3886  OE2 GLU A 826      37.300  44.520  82.450  1.00  0.00           O
ATOM   3887  C   GLU A 826      37.920  41.210  78.350  1.00  0.00           C
ATOM   3888  O   GLU A 826      36.840  41.590  77.960  1.00  0.00           O
ATOM   3889  N   ARG A 827      38.970  41.010  77.570  1.00  0.00           N
ATOM   3890  HN  ARG A 827      39.810  40.580  77.870  1.00  0.00           H
ATOM   3891  CA  ARG A 827      38.790  40.910  76.070  1.00  0.00           C
ATOM   3892  HA  ARG A 827      37.850  41.360  75.790  1.00  0.00           H
ATOM   3893  CB  ARG A 827      39.970  41.560  75.240  1.00  0.00           C
ATOM   3894  HB1 ARG A 827      39.850  41.190  74.200  1.00  0.00           H
ATOM   3895  HB2 ARG A 827      40.910  41.160  75.670  1.00  0.00           H
ATOM   3896  CG  ARG A 827      39.970  43.130  75.230  1.00  0.00           C
ATOM   3897  HG1 ARG A 827      40.870  43.410  74.630  1.00  0.00           H
ATOM   3898  HG2 ARG A 827      40.240  43.590  76.210  1.00  0.00           H
ATOM   3899  CD  ARG A 827      38.690  43.720  74.680  1.00  0.00           C
ATOM   3900  HD1 ARG A 827      38.810  44.810  74.560  1.00  0.00           H
ATOM   3901  HD2 ARG A 827      37.880  43.470  75.390  1.00  0.00           H
ATOM   3902  NE  ARG A 827      38.350  43.110  73.360  1.00  0.00           N
ATOM   3903  HE  ARG A 827      39.080  42.880  72.720  1.00  0.00           H
ATOM   3904  CZ  ARG A 827      37.310  42.290  73.090  1.00  0.00           C
ATOM   3905  NH1 ARG A 827      36.180  42.440  73.750  1.00  0.00           N
ATOM   3906 HH11 ARG A 827      36.140  43.160  74.440  1.00  0.00           H
ATOM   3907 HH12 ARG A 827      35.310  42.040  73.460  1.00  0.00           H
ATOM   3908  NH2 ARG A 827      37.380  41.520  72.040  1.00  0.00           N
ATOM   3909 HH21 ARG A 827      38.260  41.310  71.640  1.00  0.00           H
ATOM   3910 HH22 ARG A 827      36.530  41.040  71.810  1.00  0.00           H
ATOM   3911  C   ARG A 827      38.640  39.550  75.560  1.00  0.00           C
ATOM   3912  O   ARG A 827      39.430  38.670  75.860  1.00  0.00           O
ATOM   3913  N   GLY A 828      37.550  39.220  74.760  1.00  0.00           N
ATOM   3914  HN  GLY A 828      36.920  39.980  74.630  1.00  0.00           H
ATOM   3915  CA  GLY A 828      37.300  37.910  74.080  1.00  0.00           C
ATOM   3916  HA1 GLY A 828      36.780  37.190  74.690  1.00  0.00           H
ATOM   3917  HA2 GLY A 828      38.300  37.590  73.830  1.00  0.00           H
ATOM   3918  C   GLY A 828      36.600  38.060  72.830  1.00  0.00           C
ATOM   3919  O   GLY A 828      35.990  39.130  72.600  1.00  0.00           O
ATOM   3920  N   TRP A 829      36.620  37.000  71.980  1.00  0.00           N
ATOM   3921  HN  TRP A 829      37.070  36.200  72.350  1.00  0.00           H
ATOM   3922  CA  TRP A 829      36.240  36.980  70.540  1.00  0.00           C
ATOM   3923  HA  TRP A 829      36.620  37.870  70.060  1.00  0.00           H
ATOM   3924  CB  TRP A 829      36.840  35.840  69.780  1.00  0.00           C
ATOM   3925  HB1 TRP A 829      36.640  35.920  68.690  1.00  0.00           H
ATOM   3926  HB2 TRP A 829      36.520  34.860  70.190  1.00  0.00           H
ATOM   3927  CG  TRP A 829      38.300  35.880  69.850  1.00  0.00           C
ATOM   3928  CD1 TRP A 829      39.050  34.900  70.450  1.00  0.00           C
ATOM   3929  HD1 TRP A 829      38.580  34.140  71.060  1.00  0.00           H
ATOM   3930  NE1 TRP A 829      40.330  35.070  70.370  1.00  0.00           N
ATOM   3931  HE1 TRP A 829      40.990  34.430  70.670  1.00  0.00           H
ATOM   3932  CE2 TRP A 829      40.550  36.280  69.760  1.00  0.00           C
ATOM   3933  CD2 TRP A 829      39.280  36.770  69.340  1.00  0.00           C
ATOM   3934  CE3 TRP A 829      39.180  38.050  68.690  1.00  0.00           C
ATOM   3935  HE3 TRP A 829      38.230  38.490  68.410  1.00  0.00           H
ATOM   3936  CZ3 TRP A 829      40.330  38.620  68.260  1.00  0.00           C
ATOM   3937  HZ3 TRP A 829      40.310  39.500  67.640  1.00  0.00           H
ATOM   3938  CZ2 TRP A 829      41.670  36.860  69.320  1.00  0.00           C
ATOM   3939  HZ2 TRP A 829      42.610  36.360  69.500  1.00  0.00           H
ATOM   3940  CH2 TRP A 829      41.580  38.060  68.570  1.00  0.00           C
ATOM   3941  HH2 TRP A 829      42.510  38.540  68.290  1.00  0.00           H
ATOM   3942  C   TRP A 829      34.810  37.160  70.190  1.00  0.00           C
ATOM   3943  O   TRP A 829      34.380  37.170  69.040  1.00  0.00           O
ATOM   3944  N   ILE A 830      34.050  37.450  71.270  1.00  0.00           N
ATOM   3945  HN  ILE A 830      34.550  37.430  72.130  1.00  0.00           H
ATOM   3946  CA  ILE A 830      32.540  37.460  71.230  1.00  0.00           C
ATOM   3947  HA  ILE A 830      32.210  38.070  70.410  1.00  0.00           H
ATOM   3948  CB  ILE A 830      31.980  36.080  71.260  1.00  0.00           C
ATOM   3949  HB  ILE A 830      32.450  35.460  70.460  1.00  0.00           H
ATOM   3950  CG2 ILE A 830      32.200  35.280  72.590  1.00  0.00           C
ATOM   3951 HG21 ILE A 830      31.610  35.660  73.450  1.00  0.00           H
ATOM   3952 HG22 ILE A 830      33.280  35.320  72.830  1.00  0.00           H
ATOM   3953 HG23 ILE A 830      31.940  34.210  72.470  1.00  0.00           H
ATOM   3954  CG1 ILE A 830      30.460  36.000  70.830  1.00  0.00           C
ATOM   3955 HG11 ILE A 830      29.900  36.730  71.440  1.00  0.00           H
ATOM   3956 HG12 ILE A 830      29.870  35.070  70.940  1.00  0.00           H
ATOM   3957  CD  ILE A 830      30.190  36.430  69.390  1.00  0.00           C
ATOM   3958  HD1 ILE A 830      29.120  36.420  69.100  1.00  0.00           H
ATOM   3959  HD2 ILE A 830      30.760  35.710  68.760  1.00  0.00           H
ATOM   3960  HD3 ILE A 830      30.510  37.500  69.290  1.00  0.00           H
ATOM   3961  C   ILE A 830      32.100  38.290  72.480  1.00  0.00           C
ATOM   3962  O   ILE A 830      30.940  38.270  72.920  1.00  0.00           O
ATOM   3963  N   ILE A 831      33.000  39.060  73.120  1.00  0.00           N
ATOM   3964  HN  ILE A 831      33.870  39.230  72.660  1.00  0.00           H
ATOM   3965  CA  ILE A 831      32.710  39.860  74.360  1.00  0.00           C
ATOM   3966  HA  ILE A 831      31.720  39.650  74.730  1.00  0.00           H
ATOM   3967  CB  ILE A 831      33.770  39.650  75.490  1.00  0.00           C
ATOM   3968  HB  ILE A 831      34.760  39.880  75.040  1.00  0.00           H
ATOM   3969  CG2 ILE A 831      33.290  40.510  76.700  1.00  0.00           C
ATOM   3970 HG21 ILE A 831      33.150  41.550  76.360  1.00  0.00           H
ATOM   3971 HG22 ILE A 831      34.070  40.480  77.480  1.00  0.00           H
ATOM   3972 HG23 ILE A 831      32.360  40.080  77.140  1.00  0.00           H
ATOM   3973  CG1 ILE A 831      33.890  38.170  75.830  1.00  0.00           C
ATOM   3974 HG11 ILE A 831      34.320  37.650  74.940  1.00  0.00           H
ATOM   3975 HG12 ILE A 831      32.840  37.810  75.860  1.00  0.00           H
ATOM   3976  CD  ILE A 831      34.700  37.780  77.060  1.00  0.00           C
ATOM   3977  HD1 ILE A 831      33.940  37.510  77.830  1.00  0.00           H
ATOM   3978  HD2 ILE A 831      35.390  38.570  77.430  1.00  0.00           H
ATOM   3979  HD3 ILE A 831      35.370  36.910  76.870  1.00  0.00           H
ATOM   3980  C   ILE A 831      32.670  41.300  73.800  1.00  0.00           C
ATOM   3981  O   ILE A 831      33.740  41.740  73.370  1.00  0.00           O
ATOM   3982  N   SER A 832      31.570  42.070  73.770  1.00  0.00           N
ATOM   3983  HN  SER A 832      30.710  41.630  74.030  1.00  0.00           H
ATOM   3984  CA  SER A 832      31.460  43.490  73.530  1.00  0.00           C
ATOM   3985  HA  SER A 832      31.820  44.070  74.360  1.00  0.00           H
ATOM   3986  CB  SER A 832      32.240  44.160  72.360  1.00  0.00           C
ATOM   3987  HB1 SER A 832      31.940  45.210  72.160  1.00  0.00           H
ATOM   3988  HB2 SER A 832      32.240  43.450  71.500  1.00  0.00           H
ATOM   3989  OG  SER A 832      33.570  44.430  72.870  1.00  0.00           O
ATOM   3990  HG1 SER A 832      33.920  43.540  72.860  1.00  0.00           H
ATOM   3991  C   SER A 832      29.910  43.780  73.370  1.00  0.00           C
ATOM   3992  O   SER A 832      29.380  43.950  72.270  1.00  0.00           O
ATOM   3993  N   PRO A 833      29.190  43.910  74.510  1.00  0.00           N
ATOM   3994  CD  PRO A 833      29.720  43.750  75.910  1.00  0.00           C
ATOM   3995  HD1 PRO A 833      30.280  44.630  76.330  1.00  0.00           H
ATOM   3996  HD2 PRO A 833      30.390  42.860  75.920  1.00  0.00           H
ATOM   3997  CA  PRO A 833      27.750  44.070  74.430  1.00  0.00           C
ATOM   3998  HA  PRO A 833      27.450  43.090  74.070  1.00  0.00           H
ATOM   3999  CB  PRO A 833      27.440  44.180  75.970  1.00  0.00           C
ATOM   4000  HB1 PRO A 833      26.460  43.630  75.970  1.00  0.00           H
ATOM   4001  HB2 PRO A 833      27.310  45.260  76.220  1.00  0.00           H
ATOM   4002  CG  PRO A 833      28.500  43.630  76.810  1.00  0.00           C
ATOM   4003  HG1 PRO A 833      28.600  44.180  77.780  1.00  0.00           H
ATOM   4004  HG2 PRO A 833      28.320  42.550  76.930  1.00  0.00           H
ATOM   4005  C   PRO A 833      27.200  45.210  73.600  1.00  0.00           C
ATOM   4006  O   PRO A 833      27.840  46.240  73.510  1.00  0.00           O
ATOM   4007  N   LEU A 834      26.100  45.020  72.870  1.00  0.00           N
ATOM   4008  HN  LEU A 834      25.600  44.160  72.910  1.00  0.00           H
ATOM   4009  CA  LEU A 834      25.630  46.080  72.000  1.00  0.00           C
ATOM   4010  HA  LEU A 834      26.460  46.630  71.600  1.00  0.00           H
ATOM   4011  CB  LEU A 834      24.790  45.480  70.800  1.00  0.00           C
ATOM   4012  HB1 LEU A 834      24.350  46.310  70.210  1.00  0.00           H
ATOM   4013  HB2 LEU A 834      23.960  44.860  71.190  1.00  0.00           H
ATOM   4014  CG  LEU A 834      25.490  44.410  69.890  1.00  0.00           C
ATOM   4015  HG  LEU A 834      25.580  43.570  70.600  1.00  0.00           H
ATOM   4016  CD1 LEU A 834      24.650  44.060  68.640  1.00  0.00           C
ATOM   4017 HD11 LEU A 834      24.680  44.960  67.980  1.00  0.00           H
ATOM   4018 HD12 LEU A 834      23.620  43.810  68.960  1.00  0.00           H
ATOM   4019 HD13 LEU A 834      25.100  43.180  68.130  1.00  0.00           H
ATOM   4020  CD2 LEU A 834      26.940  44.830  69.480  1.00  0.00           C
ATOM   4021 HD21 LEU A 834      26.930  45.840  69.000  1.00  0.00           H
ATOM   4022 HD22 LEU A 834      27.450  44.110  68.810  1.00  0.00           H
ATOM   4023 HD23 LEU A 834      27.640  44.940  70.340  1.00  0.00           H
ATOM   4024  C   LEU A 834      24.870  47.210  72.670  1.00  0.00           C
ATOM   4025  O   LEU A 834      24.730  48.360  72.260  1.00  0.00           O
ATOM   4026  N   GLY A 835      24.450  47.030  73.970  1.00  0.00           N
ATOM   4027  HN  GLY A 835      24.460  46.080  74.270  1.00  0.00           H
ATOM   4028  CA  GLY A 835      23.610  47.920  74.830  1.00  0.00           C
ATOM   4029  HA1 GLY A 835      22.970  47.360  75.490  1.00  0.00           H
ATOM   4030  HA2 GLY A 835      23.130  48.560  74.110  1.00  0.00           H
ATOM   4031  C   GLY A 835      24.380  48.820  75.750  1.00  0.00           C
ATOM   4032  O   GLY A 835      23.780  49.680  76.350  1.00  0.00           O
ATOM   4033  N   ASP A 836      25.660  48.700  76.010  1.00  0.00           N
ATOM   4034  HN  ASP A 836      26.150  47.900  75.690  1.00  0.00           H
ATOM   4035  CA  ASP A 836      26.340  49.570  76.920  1.00  0.00           C
ATOM   4036  HA  ASP A 836      25.860  49.640  77.890  1.00  0.00           H
ATOM   4037  CB  ASP A 836      27.790  48.990  77.190  1.00  0.00           C
ATOM   4038  HB1 ASP A 836      28.110  49.630  78.050  1.00  0.00           H
ATOM   4039  HB2 ASP A 836      28.420  49.170  76.290  1.00  0.00           H
ATOM   4040  CG  ASP A 836      27.840  47.580  77.750  1.00  0.00           C
ATOM   4041  OD1 ASP A 836      26.760  47.010  77.950  1.00  0.00           O
ATOM   4042  OD2 ASP A 836      28.930  47.080  78.170  1.00  0.00           O
ATOM   4043  C   ASP A 836      26.440  51.060  76.550  1.00  0.00           C
ATOM   4044  O   ASP A 836      26.370  51.930  77.410  1.00  0.00           O
ATOM   4045  N   ASN A 837      26.700  51.410  75.320  1.00  0.00           N
ATOM   4046  HN  ASN A 837      26.760  50.800  74.530  1.00  0.00           H
ATOM   4047  CA  ASN A 837      26.500  52.790  74.860  1.00  0.00           C
ATOM   4048  HA  ASN A 837      27.090  53.420  75.530  1.00  0.00           H
ATOM   4049  CB  ASN A 837      27.140  53.010  73.510  1.00  0.00           C
ATOM   4050  HB1 ASN A 837      26.990  54.010  73.050  1.00  0.00           H
ATOM   4051  HB2 ASN A 837      26.610  52.330  72.810  1.00  0.00           H
ATOM   4052  CG  ASN A 837      28.650  52.800  73.590  1.00  0.00           C
ATOM   4053  OD1 ASN A 837      29.370  53.420  74.330  1.00  0.00           O
ATOM   4054  ND2 ASN A 837      29.220  51.790  72.910  1.00  0.00           N
ATOM   4055 HD21 ASN A 837      30.160  51.520  73.130  1.00  0.00           H
ATOM   4056 HD22 ASN A 837      28.590  51.110  72.520  1.00  0.00           H
ATOM   4057  C   ASN A 837      25.060  53.280  74.900  1.00  0.00           C
ATOM   4058  O   ASN A 837      24.200  52.560  74.490  1.00  0.00           O
ATOM   4059  N   PRO A 838      24.710  54.490  75.160  1.00  0.00           N
ATOM   4060  CD  PRO A 838      25.670  55.490  75.680  1.00  0.00           C
ATOM   4061  HD1 PRO A 838      26.530  55.710  75.000  1.00  0.00           H
ATOM   4062  HD2 PRO A 838      26.080  55.070  76.620  1.00  0.00           H
ATOM   4063  CA  PRO A 838      23.580  55.200  74.530  1.00  0.00           C
ATOM   4064  HA  PRO A 838      22.720  54.790  75.020  1.00  0.00           H
ATOM   4065  CB  PRO A 838      23.710  56.660  74.860  1.00  0.00           C
ATOM   4066  HB1 PRO A 838      22.750  57.040  75.270  1.00  0.00           H
ATOM   4067  HB2 PRO A 838      23.860  57.340  73.990  1.00  0.00           H
ATOM   4068  CG  PRO A 838      24.860  56.750  75.880  1.00  0.00           C
ATOM   4069  HG1 PRO A 838      25.510  57.660  75.790  1.00  0.00           H
ATOM   4070  HG2 PRO A 838      24.450  56.840  76.900  1.00  0.00           H
ATOM   4071  C   PRO A 838      23.330  54.890  73.040  1.00  0.00           C
ATOM   4072  O   PRO A 838      24.320  55.000  72.220  1.00  0.00           O
ATOM   4073  N   TRP A 839      22.050  54.620  72.670  1.00  0.00           N
ATOM   4074  HN  TRP A 839      21.430  54.450  73.440  1.00  0.00           H
ATOM   4075  CA  TRP A 839      21.670  54.340  71.320  1.00  0.00           C
ATOM   4076  HA  TRP A 839      22.320  53.520  71.040  1.00  0.00           H
ATOM   4077  CB  TRP A 839      20.200  53.680  71.350  1.00  0.00           C
ATOM   4078  HB1 TRP A 839      19.530  54.460  71.760  1.00  0.00           H
ATOM   4079  HB2 TRP A 839      20.110  52.800  72.030  1.00  0.00           H
ATOM   4080  CG  TRP A 839      19.630  53.380  69.980  1.00  0.00           C
ATOM   4081  CD1 TRP A 839      19.680  52.200  69.210  1.00  0.00           C
ATOM   4082  HD1 TRP A 839      20.080  51.300  69.660  1.00  0.00           H
ATOM   4083  NE1 TRP A 839      18.960  52.310  68.140  1.00  0.00           N
ATOM   4084  HE1 TRP A 839      19.020  51.720  67.360  1.00  0.00           H
ATOM   4085  CE2 TRP A 839      18.480  53.570  67.990  1.00  0.00           C
ATOM   4086  CD2 TRP A 839      18.790  54.260  69.220  1.00  0.00           C
ATOM   4087  CE3 TRP A 839      18.350  55.540  69.340  1.00  0.00           C
ATOM   4088  HE3 TRP A 839      18.530  56.030  70.290  1.00  0.00           H
ATOM   4089  CZ3 TRP A 839      17.650  56.110  68.310  1.00  0.00           C
ATOM   4090  HZ3 TRP A 839      17.260  57.110  68.390  1.00  0.00           H
ATOM   4091  CZ2 TRP A 839      17.770  54.140  66.920  1.00  0.00           C
ATOM   4092  HZ2 TRP A 839      17.570  53.560  66.030  1.00  0.00           H
ATOM   4093  CH2 TRP A 839      17.490  55.430  67.060  1.00  0.00           C
ATOM   4094  HH2 TRP A 839      17.170  56.020  66.210  1.00  0.00           H
ATOM   4095  C   TRP A 839      21.930  55.380  70.270  1.00  0.00           C
ATOM   4096  O   TRP A 839      22.420  55.070  69.210  1.00  0.00           O
ATOM   4097  N   TRP A 840      21.730  56.640  70.620  1.00  0.00           N
ATOM   4098  HN  TRP A 840      21.480  56.930  71.540  1.00  0.00           H
ATOM   4099  CA  TRP A 840      22.040  57.770  69.800  1.00  0.00           C
ATOM   4100  HA  TRP A 840      21.620  57.540  68.830  1.00  0.00           H
ATOM   4101  CB  TRP A 840      21.300  59.100  70.260  1.00  0.00           C
ATOM   4102  HB1 TRP A 840      20.200  59.050  70.130  1.00  0.00           H
ATOM   4103  HB2 TRP A 840      21.520  59.900  69.530  1.00  0.00           H
ATOM   4104  CG  TRP A 840      21.500  59.500  71.720  1.00  0.00           C
ATOM   4105  CD1 TRP A 840      20.710  59.250  72.830  1.00  0.00           C
ATOM   4106  HD1 TRP A 840      19.680  58.950  72.700  1.00  0.00           H
ATOM   4107  NE1 TRP A 840      21.290  59.710  74.000  1.00  0.00           N
ATOM   4108  HE1 TRP A 840      20.740  59.990  74.770  1.00  0.00           H
ATOM   4109  CE2 TRP A 840      22.450  60.300  73.670  1.00  0.00           C
ATOM   4110  CD2 TRP A 840      22.670  60.130  72.280  1.00  0.00           C
ATOM   4111  CE3 TRP A 840      23.730  60.680  71.630  1.00  0.00           C
ATOM   4112  HE3 TRP A 840      23.810  60.750  70.560  1.00  0.00           H
ATOM   4113  CZ3 TRP A 840      24.580  61.470  72.440  1.00  0.00           C
ATOM   4114  HZ3 TRP A 840      25.450  61.970  72.060  1.00  0.00           H
ATOM   4115  CZ2 TRP A 840      23.340  61.030  74.470  1.00  0.00           C
ATOM   4116  HZ2 TRP A 840      23.160  61.170  75.530  1.00  0.00           H
ATOM   4117  CH2 TRP A 840      24.420  61.640  73.840  1.00  0.00           C
ATOM   4118  HH2 TRP A 840      25.040  62.360  74.350  1.00  0.00           H
ATOM   4119  C   TRP A 840      23.500  57.920  69.370  1.00  0.00           C
ATOM   4120  O   TRP A 840      23.810  58.390  68.310  1.00  0.00           O
ATOM   4121  N   THR A 841      24.390  57.530  70.320  1.00  0.00           N
ATOM   4122  HN  THR A 841      24.120  57.370  71.270  1.00  0.00           H
ATOM   4123  CA  THR A 841      25.820  57.370  70.060  1.00  0.00           C
ATOM   4124  HA  THR A 841      26.090  58.290  69.590  1.00  0.00           H
ATOM   4125  CB  THR A 841      26.700  57.080  71.370  1.00  0.00           C
ATOM   4126  HB  THR A 841      26.440  56.150  71.900  1.00  0.00           H
ATOM   4127  OG1 THR A 841      26.570  58.250  72.250  1.00  0.00           O
ATOM   4128  HG1 THR A 841      27.450  58.350  72.600  1.00  0.00           H
ATOM   4129  CG2 THR A 841      28.200  57.030  71.010  1.00  0.00           C
ATOM   4130 HG21 THR A 841      28.550  57.940  70.480  1.00  0.00           H
ATOM   4131 HG22 THR A 841      28.470  56.150  70.400  1.00  0.00           H
ATOM   4132 HG23 THR A 841      28.830  57.060  71.940  1.00  0.00           H
ATOM   4133  C   THR A 841      26.100  56.430  68.910  1.00  0.00           C
ATOM   4134  O   THR A 841      26.870  56.770  68.000  1.00  0.00           O
ATOM   4135  N   LEU A 842      25.330  55.330  68.890  1.00  0.00           N
ATOM   4136  HN  LEU A 842      24.680  55.170  69.620  1.00  0.00           H
ATOM   4137  CA  LEU A 842      25.400  54.350  67.760  1.00  0.00           C
ATOM   4138  HA  LEU A 842      26.460  54.310  67.520  1.00  0.00           H
ATOM   4139  CB  LEU A 842      24.850  52.960  68.130  1.00  0.00           C
ATOM   4140  HB1 LEU A 842      24.890  52.230  67.290  1.00  0.00           H
ATOM   4141  HB2 LEU A 842      23.780  53.120  68.370  1.00  0.00           H
ATOM   4142  CG  LEU A 842      25.320  52.290  69.500  1.00  0.00           C
ATOM   4143  HG  LEU A 842      25.330  53.060  70.300  1.00  0.00           H
ATOM   4144  CD1 LEU A 842      24.290  51.300  70.030  1.00  0.00           C
ATOM   4145 HD11 LEU A 842      24.670  50.780  70.940  1.00  0.00           H
ATOM   4146 HD12 LEU A 842      24.020  50.520  69.280  1.00  0.00           H
ATOM   4147 HD13 LEU A 842      23.280  51.710  70.240  1.00  0.00           H
ATOM   4148  CD2 LEU A 842      26.730  51.640  69.500  1.00  0.00           C
ATOM   4149 HD21 LEU A 842      27.080  51.180  70.440  1.00  0.00           H
ATOM   4150 HD22 LEU A 842      27.350  52.500  69.160  1.00  0.00           H
ATOM   4151 HD23 LEU A 842      26.790  50.860  68.710  1.00  0.00           H
ATOM   4152  C   LEU A 842      24.860  54.760  66.440  1.00  0.00           C
ATOM   4153  O   LEU A 842      25.390  54.530  65.320  1.00  0.00           O
ATOM   4154  N   LEU A 843      23.740  55.450  66.540  1.00  0.00           N
ATOM   4155  HN  LEU A 843      23.280  55.570  67.410  1.00  0.00           H
ATOM   4156  CA  LEU A 843      23.010  56.080  65.450  1.00  0.00           C
ATOM   4157  HA  LEU A 843      22.690  55.370  64.710  1.00  0.00           H
ATOM   4158  CB  LEU A 843      21.730  56.660  66.090  1.00  0.00           C
ATOM   4159  HB1 LEU A 843      22.080  57.530  66.690  1.00  0.00           H
ATOM   4160  HB2 LEU A 843      21.280  55.980  66.840  1.00  0.00           H
ATOM   4161  CG  LEU A 843      20.670  57.080  65.110  1.00  0.00           C
ATOM   4162  HG  LEU A 843      21.120  57.630  64.250  1.00  0.00           H
ATOM   4163  CD1 LEU A 843      19.900  55.850  64.640  1.00  0.00           C
ATOM   4164 HD11 LEU A 843      19.450  55.290  65.480  1.00  0.00           H
ATOM   4165 HD12 LEU A 843      20.540  55.230  63.980  1.00  0.00           H
ATOM   4166 HD13 LEU A 843      19.050  56.140  63.990  1.00  0.00           H
ATOM   4167  CD2 LEU A 843      19.770  58.110  65.800  1.00  0.00           C
ATOM   4168 HD21 LEU A 843      20.440  58.850  66.280  1.00  0.00           H
ATOM   4169 HD22 LEU A 843      19.190  57.620  66.620  1.00  0.00           H
ATOM   4170 HD23 LEU A 843      19.160  58.720  65.100  1.00  0.00           H
ATOM   4171  C   LEU A 843      23.870  57.080  64.740  1.00  0.00           C
ATOM   4172  O   LEU A 843      24.020  57.110  63.500  1.00  0.00           O
ATOM   4173  N   ILE A 844      24.530  57.960  65.460  1.00  0.00           N
ATOM   4174  HN  ILE A 844      24.500  57.930  66.450  1.00  0.00           H
ATOM   4175  CA  ILE A 844      25.190  59.140  64.940  1.00  0.00           C
ATOM   4176  HA  ILE A 844      24.590  59.440  64.100  1.00  0.00           H
ATOM   4177  CB  ILE A 844      25.390  60.370  65.820  1.00  0.00           C
ATOM   4178  HB  ILE A 844      25.960  59.960  66.690  1.00  0.00           H
ATOM   4179  CG2 ILE A 844      26.380  61.390  65.260  1.00  0.00           C
ATOM   4180 HG21 ILE A 844      27.450  61.100  65.330  1.00  0.00           H
ATOM   4181 HG22 ILE A 844      26.370  62.280  65.920  1.00  0.00           H
ATOM   4182 HG23 ILE A 844      26.040  61.680  64.250  1.00  0.00           H
ATOM   4183  CG1 ILE A 844      24.010  61.060  66.200  1.00  0.00           C
ATOM   4184 HG11 ILE A 844      23.310  60.230  66.420  1.00  0.00           H
ATOM   4185 HG12 ILE A 844      23.720  61.650  65.310  1.00  0.00           H
ATOM   4186  CD  ILE A 844      24.100  61.880  67.460  1.00  0.00           C
ATOM   4187  HD1 ILE A 844      24.550  61.190  68.210  1.00  0.00           H
ATOM   4188  HD2 ILE A 844      23.080  62.160  67.800  1.00  0.00           H
ATOM   4189  HD3 ILE A 844      24.720  62.780  67.240  1.00  0.00           H
ATOM   4190  C   ILE A 844      26.540  58.650  64.340  1.00  0.00           C
ATOM   4191  O   ILE A 844      27.140  59.250  63.480  1.00  0.00           O
ATOM   4192  N   ALA A 845      26.980  57.460  64.830  1.00  0.00           N
ATOM   4193  HN  ALA A 845      26.440  57.110  65.590  1.00  0.00           H
ATOM   4194  CA  ALA A 845      28.220  56.750  64.490  1.00  0.00           C
ATOM   4195  HA  ALA A 845      28.970  57.520  64.510  1.00  0.00           H
ATOM   4196  CB  ALA A 845      28.770  55.830  65.530  1.00  0.00           C
ATOM   4197  HB1 ALA A 845      29.030  56.350  66.480  1.00  0.00           H
ATOM   4198  HB2 ALA A 845      29.550  55.130  65.140  1.00  0.00           H
ATOM   4199  HB3 ALA A 845      27.950  55.160  65.830  1.00  0.00           H
ATOM   4200  C   ALA A 845      28.150  56.090  63.110  1.00  0.00           C
ATOM   4201  O   ALA A 845      29.130  55.600  62.590  1.00  0.00           O
ATOM   4202  N   ALA A 846      27.060  56.190  62.380  1.00  0.00           N
ATOM   4203  HN  ALA A 846      26.310  56.730  62.750  1.00  0.00           H
ATOM   4204  CA  ALA A 846      26.830  55.740  61.040  1.00  0.00           C
ATOM   4205  HA  ALA A 846      27.370  54.830  60.820  1.00  0.00           H
ATOM   4206  CB  ALA A 846      25.350  55.440  60.850  1.00  0.00           C
ATOM   4207  HB1 ALA A 846      24.830  56.410  60.690  1.00  0.00           H
ATOM   4208  HB2 ALA A 846      24.970  55.020  61.810  1.00  0.00           H
ATOM   4209  HB3 ALA A 846      25.170  54.840  59.940  1.00  0.00           H
ATOM   4210  C   ALA A 846      27.440  56.780  60.050  1.00  0.00           C
ATOM   4211  O   ALA A 846      27.780  56.470  58.890  1.00  0.00           O
ATOM   4212  N   ILE A 847      27.660  58.040  60.570  1.00  0.00           N
ATOM   4213  HN  ILE A 847      27.380  58.200  61.510  1.00  0.00           H
ATOM   4214  CA  ILE A 847      28.350  59.110  59.910  1.00  0.00           C
ATOM   4215  HA  ILE A 847      28.090  59.090  58.870  1.00  0.00           H
ATOM   4216  CB  ILE A 847      27.760  60.470  60.390  1.00  0.00           C
ATOM   4217  HB  ILE A 847      27.840  60.690  61.480  1.00  0.00           H
ATOM   4218  CG2 ILE A 847      28.520  61.610  59.680  1.00  0.00           C
ATOM   4219 HG21 ILE A 847      28.570  61.400  58.600  1.00  0.00           H
ATOM   4220 HG22 ILE A 847      29.540  61.700  60.100  1.00  0.00           H
ATOM   4221 HG23 ILE A 847      28.040  62.600  59.840  1.00  0.00           H
ATOM   4222  CG1 ILE A 847      26.280  60.530  60.080  1.00  0.00           C
ATOM   4223 HG11 ILE A 847      25.920  61.520  60.420  1.00  0.00           H
ATOM   4224 HG12 ILE A 847      25.750  59.770  60.690  1.00  0.00           H
ATOM   4225  CD  ILE A 847      25.840  60.280  58.640  1.00  0.00           C
ATOM   4226  HD1 ILE A 847      25.980  59.210  58.400  1.00  0.00           H
ATOM   4227  HD2 ILE A 847      26.480  60.760  57.880  1.00  0.00           H
ATOM   4228  HD3 ILE A 847      24.750  60.400  58.490  1.00  0.00           H
ATOM   4229  C   ILE A 847      29.840  58.970  59.880  1.00  0.00           C
ATOM   4230  O   ILE A 847      30.450  58.950  58.780  1.00  0.00           O
ATOM   4231  N   PRO A 848      30.580  58.710  60.960  1.00  0.00           N
ATOM   4232  CD  PRO A 848      30.170  59.240  62.210  1.00  0.00           C
ATOM   4233  HD1 PRO A 848      29.220  58.760  62.570  1.00  0.00           H
ATOM   4234  HD2 PRO A 848      29.990  60.330  62.150  1.00  0.00           H
ATOM   4235  CA  PRO A 848      31.790  57.880  61.070  1.00  0.00           C
ATOM   4236  HA  PRO A 848      32.500  58.550  60.600  1.00  0.00           H
ATOM   4237  CB  PRO A 848      32.060  57.640  62.590  1.00  0.00           C
ATOM   4238  HB1 PRO A 848      33.150  57.480  62.780  1.00  0.00           H
ATOM   4239  HB2 PRO A 848      31.430  56.800  62.930  1.00  0.00           H
ATOM   4240  CG  PRO A 848      31.340  58.950  63.160  1.00  0.00           C
ATOM   4241  HG1 PRO A 848      30.960  58.720  64.180  1.00  0.00           H
ATOM   4242  HG2 PRO A 848      31.980  59.870  63.140  1.00  0.00           H
ATOM   4243  C   PRO A 848      31.940  56.700  60.120  1.00  0.00           C
ATOM   4244  O   PRO A 848      32.980  56.360  59.560  1.00  0.00           O
ATOM   4245  N   ALA A 849      30.840  55.910  60.000  1.00  0.00           N
ATOM   4246  HN  ALA A 849      30.000  56.200  60.470  1.00  0.00           H
ATOM   4247  CA  ALA A 849      30.950  54.730  59.150  1.00  0.00           C
ATOM   4248  HA  ALA A 849      31.780  54.140  59.500  1.00  0.00           H
ATOM   4249  CB  ALA A 849      29.750  53.810  59.360  1.00  0.00           C
ATOM   4250  HB1 ALA A 849      28.830  54.250  58.920  1.00  0.00           H
ATOM   4251  HB2 ALA A 849      29.600  53.650  60.450  1.00  0.00           H
ATOM   4252  HB3 ALA A 849      29.960  52.780  59.000  1.00  0.00           H
ATOM   4253  C   ALA A 849      31.180  55.040  57.700  1.00  0.00           C
ATOM   4254  O   ALA A 849      31.840  54.240  57.030  1.00  0.00           O
ATOM   4255  N   LEU A 850      30.760  56.220  57.180  1.00  0.00           N
ATOM   4256  HN  LEU A 850      30.370  56.880  57.820  1.00  0.00           H
ATOM   4257  CA  LEU A 850      31.000  56.600  55.870  1.00  0.00           C
ATOM   4258  HA  LEU A 850      30.730  55.710  55.310  1.00  0.00           H
ATOM   4259  CB  LEU A 850      29.930  57.620  55.500  1.00  0.00           C
ATOM   4260  HB1 LEU A 850      30.120  58.560  56.050  1.00  0.00           H
ATOM   4261  HB2 LEU A 850      28.920  57.270  55.810  1.00  0.00           H
ATOM   4262  CG  LEU A 850      29.800  57.910  53.980  1.00  0.00           C
ATOM   4263  HG  LEU A 850      30.750  58.180  53.460  1.00  0.00           H
ATOM   4264  CD1 LEU A 850      29.260  56.690  53.240  1.00  0.00           C
ATOM   4265 HD11 LEU A 850      28.330  56.390  53.750  1.00  0.00           H
ATOM   4266 HD12 LEU A 850      29.960  55.830  53.290  1.00  0.00           H
ATOM   4267 HD13 LEU A 850      29.000  56.970  52.200  1.00  0.00           H
ATOM   4268  CD2 LEU A 850      28.940  59.190  53.790  1.00  0.00           C
ATOM   4269 HD21 LEU A 850      27.960  59.130  54.300  1.00  0.00           H
ATOM   4270 HD22 LEU A 850      28.720  59.310  52.710  1.00  0.00           H
ATOM   4271 HD23 LEU A 850      29.490  60.040  54.230  1.00  0.00           H
ATOM   4272  C   LEU A 850      32.450  57.030  55.560  1.00  0.00           C
ATOM   4273  O   LEU A 850      33.030  56.720  54.510  1.00  0.00           O
ATOM   4274  N   LEU A 851      33.070  57.650  56.610  1.00  0.00           N
ATOM   4275  HN  LEU A 851      32.570  57.830  57.460  1.00  0.00           H
ATOM   4276  CA  LEU A 851      34.520  57.920  56.710  1.00  0.00           C
ATOM   4277  HA  LEU A 851      34.740  58.360  55.740  1.00  0.00           H
ATOM   4278  CB  LEU A 851      34.810  58.890  57.890  1.00  0.00           C
ATOM   4279  HB1 LEU A 851      34.760  58.400  58.880  1.00  0.00           H
ATOM   4280  HB2 LEU A 851      34.020  59.660  57.720  1.00  0.00           H
ATOM   4281  CG  LEU A 851      36.240  59.460  57.870  1.00  0.00           C
ATOM   4282  HG  LEU A 851      36.860  58.580  58.110  1.00  0.00           H
ATOM   4283  CD1 LEU A 851      36.710  60.220  56.630  1.00  0.00           C
ATOM   4284 HD11 LEU A 851      36.080  61.140  56.550  1.00  0.00           H
ATOM   4285 HD12 LEU A 851      36.700  59.620  55.690  1.00  0.00           H
ATOM   4286 HD13 LEU A 851      37.750  60.580  56.760  1.00  0.00           H
ATOM   4287  CD2 LEU A 851      36.490  60.520  58.920  1.00  0.00           C
ATOM   4288 HD21 LEU A 851      36.010  60.340  59.900  1.00  0.00           H
ATOM   4289 HD22 LEU A 851      36.050  61.480  58.550  1.00  0.00           H
ATOM   4290 HD23 LEU A 851      37.550  60.810  59.030  1.00  0.00           H
ATOM   4291  C   LEU A 851      35.440  56.690  56.710  1.00  0.00           C
ATOM   4292  O   LEU A 851      36.440  56.620  55.970  1.00  0.00           O
ATOM   4293  N   CYS A 852      34.990  55.650  57.500  1.00  0.00           N
ATOM   4294  HN  CYS A 852      34.250  55.840  58.140  1.00  0.00           H
ATOM   4295  CA  CYS A 852      35.560  54.310  57.450  1.00  0.00           C
ATOM   4296  HA  CYS A 852      36.600  54.430  57.730  1.00  0.00           H
ATOM   4297  CB  CYS A 852      34.880  53.440  58.490  1.00  0.00           C
ATOM   4298  HB1 CYS A 852      33.810  53.380  58.190  1.00  0.00           H
ATOM   4299  HB2 CYS A 852      35.060  53.840  59.510  1.00  0.00           H
ATOM   4300  SG  CYS A 852      35.520  51.780  58.420  1.00  0.00           S
ATOM   4301  HG1 CYS A 852      34.800  51.330  57.410  1.00  0.00           H
ATOM   4302  C   CYS A 852      35.440  53.730  56.000  1.00  0.00           C
ATOM   4303  O   CYS A 852      36.360  53.250  55.370  1.00  0.00           O
ATOM   4304  N   THR A 853      34.230  53.910  55.360  1.00  0.00           N
ATOM   4305  HN  THR A 853      33.550  54.300  55.990  1.00  0.00           H
ATOM   4306  CA  THR A 853      33.960  53.360  54.020  1.00  0.00           C
ATOM   4307  HA  THR A 853      34.080  52.290  54.050  1.00  0.00           H
ATOM   4308  CB  THR A 853      32.500  53.560  53.570  1.00  0.00           C
ATOM   4309  HB  THR A 853      32.380  54.660  53.610  1.00  0.00           H
ATOM   4310  OG1 THR A 853      31.620  52.990  54.510  1.00  0.00           O
ATOM   4311  HG1 THR A 853      32.000  53.290  55.340  1.00  0.00           H
ATOM   4312  CG2 THR A 853      32.240  52.940  52.140  1.00  0.00           C
ATOM   4313 HG21 THR A 853      32.710  53.360  51.230  1.00  0.00           H
ATOM   4314 HG22 THR A 853      31.150  53.070  51.980  1.00  0.00           H
ATOM   4315 HG23 THR A 853      32.400  51.840  52.140  1.00  0.00           H
ATOM   4316  C   THR A 853      34.840  53.980  52.970  1.00  0.00           C
ATOM   4317  O   THR A 853      35.390  53.280  52.140  1.00  0.00           O
ATOM   4318  N   ILE A 854      35.120  55.330  53.150  1.00  0.00           N
ATOM   4319  HN  ILE A 854      34.560  55.950  53.700  1.00  0.00           H
ATOM   4320  CA  ILE A 854      36.110  56.050  52.330  1.00  0.00           C
ATOM   4321  HA  ILE A 854      35.790  55.870  51.320  1.00  0.00           H
ATOM   4322  CB  ILE A 854      36.040  57.590  52.640  1.00  0.00           C
ATOM   4323  HB  ILE A 854      36.110  57.740  53.740  1.00  0.00           H
ATOM   4324  CG2 ILE A 854      37.200  58.380  51.970  1.00  0.00           C
ATOM   4325 HG21 ILE A 854      36.850  59.440  52.080  1.00  0.00           H
ATOM   4326 HG22 ILE A 854      37.430  58.090  50.930  1.00  0.00           H
ATOM   4327 HG23 ILE A 854      38.190  58.300  52.460  1.00  0.00           H
ATOM   4328  CG1 ILE A 854      34.630  58.210  52.170  1.00  0.00           C
ATOM   4329 HG11 ILE A 854      34.580  59.300  52.410  1.00  0.00           H
ATOM   4330 HG12 ILE A 854      33.850  57.620  52.690  1.00  0.00           H
ATOM   4331  CD  ILE A 854      34.260  58.150  50.660  1.00  0.00           C
ATOM   4332  HD1 ILE A 854      35.000  58.730  50.070  1.00  0.00           H
ATOM   4333  HD2 ILE A 854      33.240  58.510  50.390  1.00  0.00           H
ATOM   4334  HD3 ILE A 854      34.430  57.130  50.260  1.00  0.00           H
ATOM   4335  C   ILE A 854      37.520  55.560  52.520  1.00  0.00           C
ATOM   4336  O   ILE A 854      38.340  55.320  51.670  1.00  0.00           O
ATOM   4337  N   LEU A 855      37.930  55.370  53.720  1.00  0.00           N
ATOM   4338  HN  LEU A 855      37.360  55.590  54.510  1.00  0.00           H
ATOM   4339  CA  LEU A 855      39.270  54.960  54.080  1.00  0.00           C
ATOM   4340  HA  LEU A 855      39.930  55.700  53.650  1.00  0.00           H
ATOM   4341  CB  LEU A 855      39.430  55.050  55.610  1.00  0.00           C
ATOM   4342  HB1 LEU A 855      40.340  54.480  55.900  1.00  0.00           H
ATOM   4343  HB2 LEU A 855      38.500  54.560  55.970  1.00  0.00           H
ATOM   4344  CG  LEU A 855      39.580  56.460  56.160  1.00  0.00           C
ATOM   4345  HG  LEU A 855      38.930  57.210  55.650  1.00  0.00           H
ATOM   4346  CD1 LEU A 855      39.180  56.450  57.690  1.00  0.00           C
ATOM   4347 HD11 LEU A 855      39.950  56.010  58.350  1.00  0.00           H
ATOM   4348 HD12 LEU A 855      38.210  55.930  57.820  1.00  0.00           H
ATOM   4349 HD13 LEU A 855      39.090  57.510  58.010  1.00  0.00           H
ATOM   4350  CD2 LEU A 855      41.060  56.960  56.080  1.00  0.00           C
ATOM   4351 HD21 LEU A 855      41.480  56.690  55.080  1.00  0.00           H
ATOM   4352 HD22 LEU A 855      41.750  56.410  56.750  1.00  0.00           H
ATOM   4353 HD23 LEU A 855      41.070  58.020  56.420  1.00  0.00           H
ATOM   4354  C   LEU A 855      39.580  53.620  53.540  1.00  0.00           C
ATOM   4355  O   LEU A 855      40.500  53.360  52.760  1.00  0.00           O
ATOM   4356  N   ILE A 856      38.630  52.720  53.790  1.00  0.00           N
ATOM   4357  HN  ILE A 856      37.860  52.830  54.420  1.00  0.00           H
ATOM   4358  CA  ILE A 856      38.680  51.340  53.280  1.00  0.00           C
ATOM   4359  HA  ILE A 856      39.640  50.950  53.560  1.00  0.00           H
ATOM   4360  CB  ILE A 856      37.680  50.480  54.020  1.00  0.00           C
ATOM   4361  HB  ILE A 856      36.680  50.970  53.950  1.00  0.00           H
ATOM   4362  CG2 ILE A 856      37.630  49.110  53.280  1.00  0.00           C
ATOM   4363 HG21 ILE A 856      37.420  49.350  52.210  1.00  0.00           H
ATOM   4364 HG22 ILE A 856      36.790  48.570  53.750  1.00  0.00           H
ATOM   4365 HG23 ILE A 856      38.540  48.490  53.400  1.00  0.00           H
ATOM   4366  CG1 ILE A 856      38.010  50.310  55.470  1.00  0.00           C
ATOM   4367 HG11 ILE A 856      37.160  49.750  55.920  1.00  0.00           H
ATOM   4368 HG12 ILE A 856      37.940  51.280  56.010  1.00  0.00           H
ATOM   4369  CD  ILE A 856      39.310  49.480  55.820  1.00  0.00           C
ATOM   4370  HD1 ILE A 856      39.060  48.400  55.750  1.00  0.00           H
ATOM   4371  HD2 ILE A 856      39.510  49.700  56.890  1.00  0.00           H
ATOM   4372  HD3 ILE A 856      40.070  49.700  55.040  1.00  0.00           H
ATOM   4373  C   ILE A 856      38.770  51.290  51.720  1.00  0.00           C
ATOM   4374  O   ILE A 856      39.640  50.610  51.130  1.00  0.00           O
ATOM   4375  N   PHE A 857      37.860  52.010  51.030  1.00  0.00           N
ATOM   4376  HN  PHE A 857      37.210  52.570  51.540  1.00  0.00           H
ATOM   4377  CA  PHE A 857      37.920  52.220  49.640  1.00  0.00           C
ATOM   4378  HA  PHE A 857      37.810  51.230  49.230  1.00  0.00           H
ATOM   4379  CB  PHE A 857      36.690  53.070  49.290  1.00  0.00           C
ATOM   4380  HB1 PHE A 857      36.760  54.010  49.870  1.00  0.00           H
ATOM   4381  HB2 PHE A 857      35.860  52.420  49.650  1.00  0.00           H
ATOM   4382  CG  PHE A 857      36.490  53.430  47.850  1.00  0.00           C
ATOM   4383  CD1 PHE A 857      35.800  52.520  47.010  1.00  0.00           C
ATOM   4384  HD1 PHE A 857      35.260  51.720  47.480  1.00  0.00           H
ATOM   4385  CE1 PHE A 857      35.610  52.680  45.670  1.00  0.00           C
ATOM   4386  HE1 PHE A 857      34.880  52.120  45.110  1.00  0.00           H
ATOM   4387  CZ  PHE A 857      36.220  53.790  44.970  1.00  0.00           C
ATOM   4388  HZ  PHE A 857      36.030  53.980  43.930  1.00  0.00           H
ATOM   4389  CD2 PHE A 857      37.000  54.530  47.120  1.00  0.00           C
ATOM   4390  HD2 PHE A 857      37.560  55.320  47.610  1.00  0.00           H
ATOM   4391  CE2 PHE A 857      36.940  54.710  45.710  1.00  0.00           C
ATOM   4392  HE2 PHE A 857      37.240  55.630  45.230  1.00  0.00           H
ATOM   4393  C   PHE A 857      39.190  52.880  49.080  1.00  0.00           C
ATOM   4394  O   PHE A 857      39.700  52.440  48.110  1.00  0.00           O
ATOM   4395  N   MET A 858      39.740  54.030  49.670  1.00  0.00           N
ATOM   4396  HN  MET A 858      39.420  54.400  50.540  1.00  0.00           H
ATOM   4397  CA  MET A 858      40.910  54.720  49.210  1.00  0.00           C
ATOM   4398  HA  MET A 858      40.770  54.840  48.140  1.00  0.00           H
ATOM   4399  CB  MET A 858      40.950  56.160  49.690  1.00  0.00           C
ATOM   4400  HB1 MET A 858      41.910  56.700  49.520  1.00  0.00           H
ATOM   4401  HB2 MET A 858      40.730  56.200  50.780  1.00  0.00           H
ATOM   4402  CG  MET A 858      39.860  57.070  49.120  1.00  0.00           C
ATOM   4403  HG1 MET A 858      39.930  57.890  49.880  1.00  0.00           H
ATOM   4404  HG2 MET A 858      38.890  56.520  49.160  1.00  0.00           H
ATOM   4405  SD  MET A 858      40.020  57.450  47.340  1.00  0.00           S
ATOM   4406  CE  MET A 858      41.700  58.120  47.510  1.00  0.00           C
ATOM   4407  HE1 MET A 858      41.620  58.900  46.720  1.00  0.00           H
ATOM   4408  HE2 MET A 858      42.510  57.460  47.120  1.00  0.00           H
ATOM   4409  HE3 MET A 858      41.810  58.620  48.490  1.00  0.00           H
ATOM   4410  C   MET A 858      42.220  54.090  49.520  1.00  0.00           C
ATOM   4411  O   MET A 858      43.290  54.470  49.050  1.00  0.00           O
ATOM   4412  N   ASP A 859      42.160  52.980  50.320  1.00  0.00           N
ATOM   4413  HN  ASP A 859      41.300  52.740  50.770  1.00  0.00           H
ATOM   4414  CA  ASP A 859      43.180  52.060  50.430  1.00  0.00           C
ATOM   4415  HA  ASP A 859      44.130  52.400  50.050  1.00  0.00           H
ATOM   4416  CB  ASP A 859      43.400  51.490  51.800  1.00  0.00           C
ATOM   4417  HB1 ASP A 859      43.780  50.450  51.760  1.00  0.00           H
ATOM   4418  HB2 ASP A 859      42.460  51.320  52.360  1.00  0.00           H
ATOM   4419  CG  ASP A 859      44.360  52.150  52.730  1.00  0.00           C
ATOM   4420  OD1 ASP A 859      45.420  52.700  52.200  1.00  0.00           O
ATOM   4421  OD2 ASP A 859      44.070  52.230  53.950  1.00  0.00           O
ATOM   4422  C   ASP A 859      42.970  50.930  49.450  1.00  0.00           C
ATOM   4423  O   ASP A 859      43.850  50.800  48.550  1.00  0.00           O
ATOM   4424  N   GLN A 860      41.950  49.990  49.550  1.00  0.00           N
ATOM   4425  HN  GLN A 860      41.190  50.130  50.170  1.00  0.00           H
ATOM   4426  CA  GLN A 860      41.890  48.790  48.810  1.00  0.00           C
ATOM   4427  HA  GLN A 860      42.700  48.140  49.110  1.00  0.00           H
ATOM   4428  CB  GLN A 860      40.480  48.170  49.190  1.00  0.00           C
ATOM   4429  HB1 GLN A 860      39.700  48.880  48.820  1.00  0.00           H
ATOM   4430  HB2 GLN A 860      40.460  48.080  50.300  1.00  0.00           H
ATOM   4431  CG  GLN A 860      40.130  46.810  48.530  1.00  0.00           C
ATOM   4432  HG1 GLN A 860      39.770  46.620  47.500  1.00  0.00           H
ATOM   4433  HG2 GLN A 860      39.370  46.460  49.240  1.00  0.00           H
ATOM   4434  CD  GLN A 860      41.350  45.840  48.740  1.00  0.00           C
ATOM   4435  OE1 GLN A 860      41.840  45.640  49.830  1.00  0.00           O
ATOM   4436  NE2 GLN A 860      41.870  45.260  47.690  1.00  0.00           N
ATOM   4437 HE21 GLN A 860      41.610  45.570  46.780  1.00  0.00           H
ATOM   4438 HE22 GLN A 860      42.420  44.440  47.860  1.00  0.00           H
ATOM   4439  C   GLN A 860      41.930  48.880  47.340  1.00  0.00           C
ATOM   4440  O   GLN A 860      42.740  48.090  46.720  1.00  0.00           O
ATOM   4441  N   GLN A 861      41.140  49.790  46.810  1.00  0.00           N
ATOM   4442  HN  GLN A 861      40.600  50.380  47.400  1.00  0.00           H
ATOM   4443  CA  GLN A 861      41.030  50.030  45.380  1.00  0.00           C
ATOM   4444  HA  GLN A 861      40.930  49.030  45.010  1.00  0.00           H
ATOM   4445  CB  GLN A 861      39.790  50.930  45.080  1.00  0.00           C
ATOM   4446  HB1 GLN A 861      39.950  51.190  44.010  1.00  0.00           H
ATOM   4447  HB2 GLN A 861      39.910  51.820  45.730  1.00  0.00           H
ATOM   4448  CG  GLN A 861      38.380  50.340  45.330  1.00  0.00           C
ATOM   4449  HG1 GLN A 861      37.590  50.990  44.900  1.00  0.00           H
ATOM   4450  HG2 GLN A 861      38.160  50.420  46.420  1.00  0.00           H
ATOM   4451  CD  GLN A 861      38.280  48.840  44.880  1.00  0.00           C
ATOM   4452  OE1 GLN A 861      38.620  47.950  45.660  1.00  0.00           O
ATOM   4453  NE2 GLN A 861      37.820  48.700  43.600  1.00  0.00           N
ATOM   4454 HE21 GLN A 861      37.400  47.850  43.300  1.00  0.00           H
ATOM   4455 HE22 GLN A 861      37.430  49.490  43.120  1.00  0.00           H
ATOM   4456  C   GLN A 861      42.290  50.650  44.750  1.00  0.00           C
ATOM   4457  O   GLN A 861      42.740  50.120  43.760  1.00  0.00           O
ATOM   4458  N   ILE A 862      43.020  51.550  45.420  1.00  0.00           N
ATOM   4459  HN  ILE A 862      42.800  51.770  46.370  1.00  0.00           H
ATOM   4460  CA  ILE A 862      44.250  52.140  44.820  1.00  0.00           C
ATOM   4461  HA  ILE A 862      44.100  52.320  43.770  1.00  0.00           H
ATOM   4462  CB  ILE A 862      44.590  53.530  45.390  1.00  0.00           C
ATOM   4463  HB  ILE A 862      44.990  53.420  46.420  1.00  0.00           H
ATOM   4464  CG2 ILE A 862      45.740  54.160  44.620  1.00  0.00           C
ATOM   4465 HG21 ILE A 862      45.550  54.170  43.530  1.00  0.00           H
ATOM   4466 HG22 ILE A 862      46.670  53.580  44.820  1.00  0.00           H
ATOM   4467 HG23 ILE A 862      45.860  55.240  44.890  1.00  0.00           H
ATOM   4468  CG1 ILE A 862      43.270  54.330  45.560  1.00  0.00           C
ATOM   4469 HG11 ILE A 862      43.570  55.330  45.910  1.00  0.00           H
ATOM   4470 HG12 ILE A 862      42.680  53.930  46.410  1.00  0.00           H
ATOM   4471  CD  ILE A 862      42.440  54.670  44.330  1.00  0.00           C
ATOM   4472  HD1 ILE A 862      42.940  54.980  43.390  1.00  0.00           H
ATOM   4473  HD2 ILE A 862      41.650  55.440  44.500  1.00  0.00           H
ATOM   4474  HD3 ILE A 862      41.860  53.800  43.950  1.00  0.00           H
ATOM   4475  C   ILE A 862      45.350  51.170  44.880  1.00  0.00           C
ATOM   4476  O   ILE A 862      46.150  51.050  43.970  1.00  0.00           O
ATOM   4477  N   THR A 863      45.440  50.330  45.960  1.00  0.00           N
ATOM   4478  HN  THR A 863      44.870  50.390  46.780  1.00  0.00           H
ATOM   4479  CA  THR A 863      46.420  49.310  45.940  1.00  0.00           C
ATOM   4480  HA  THR A 863      47.300  49.720  45.440  1.00  0.00           H
ATOM   4481  CB  THR A 863      46.790  48.960  47.380  1.00  0.00           C
ATOM   4482  HB  THR A 863      45.850  48.820  47.950  1.00  0.00           H
ATOM   4483  OG1 THR A 863      47.590  50.000  48.010  1.00  0.00           O
ATOM   4484  HG1 THR A 863      47.080  50.820  47.990  1.00  0.00           H
ATOM   4485  CG2 THR A 863      47.630  47.640  47.600  1.00  0.00           C
ATOM   4486 HG21 THR A 863      47.810  47.580  48.690  1.00  0.00           H
ATOM   4487 HG22 THR A 863      48.610  47.740  47.100  1.00  0.00           H
ATOM   4488 HG23 THR A 863      47.100  46.740  47.220  1.00  0.00           H
ATOM   4489  C   THR A 863      46.100  48.090  45.140  1.00  0.00           C
ATOM   4490  O   THR A 863      47.000  47.480  44.660  1.00  0.00           O
ATOM   4491  N   ALA A 864      44.870  47.750  44.840  1.00  0.00           N
ATOM   4492  HN  ALA A 864      44.130  48.160  45.370  1.00  0.00           H
ATOM   4493  CA  ALA A 864      44.510  46.880  43.760  1.00  0.00           C
ATOM   4494  HA  ALA A 864      45.150  46.010  43.740  1.00  0.00           H
ATOM   4495  CB  ALA A 864      43.070  46.270  43.860  1.00  0.00           C
ATOM   4496  HB1 ALA A 864      42.880  45.570  43.020  1.00  0.00           H
ATOM   4497  HB2 ALA A 864      42.270  47.050  43.950  1.00  0.00           H
ATOM   4498  HB3 ALA A 864      43.030  45.640  44.770  1.00  0.00           H
ATOM   4499  C   ALA A 864      44.800  47.430  42.310  1.00  0.00           C
ATOM   4500  O   ALA A 864      45.290  46.730  41.450  1.00  0.00           O
ATOM   4501  N   VAL A 865      44.550  48.720  42.120  1.00  0.00           N
ATOM   4502  HN  VAL A 865      44.120  49.300  42.800  1.00  0.00           H
ATOM   4503  CA  VAL A 865      44.900  49.410  40.880  1.00  0.00           C
ATOM   4504  HA  VAL A 865      44.340  48.960  40.080  1.00  0.00           H
ATOM   4505  CB  VAL A 865      44.310  50.830  40.890  1.00  0.00           C
ATOM   4506  HB  VAL A 865      44.480  51.160  41.940  1.00  0.00           H
ATOM   4507  CG1 VAL A 865      45.050  51.850  40.010  1.00  0.00           C
ATOM   4508 HG11 VAL A 865      46.080  51.890  40.420  1.00  0.00           H
ATOM   4509 HG12 VAL A 865      44.680  52.880  40.200  1.00  0.00           H
ATOM   4510 HG13 VAL A 865      45.070  51.620  38.920  1.00  0.00           H
ATOM   4511  CG2 VAL A 865      42.830  50.940  40.660  1.00  0.00           C
ATOM   4512 HG21 VAL A 865      42.490  51.980  40.860  1.00  0.00           H
ATOM   4513 HG22 VAL A 865      42.290  50.200  41.290  1.00  0.00           H
ATOM   4514 HG23 VAL A 865      42.540  50.690  39.610  1.00  0.00           H
ATOM   4515  C   VAL A 865      46.380  49.420  40.650  1.00  0.00           C
ATOM   4516  O   VAL A 865      46.790  49.130  39.510  1.00  0.00           O
ATOM   4517  N   ILE A 866      47.140  49.680  41.700  1.00  0.00           N
ATOM   4518  HN  ILE A 866      46.780  49.980  42.580  1.00  0.00           H
ATOM   4519  CA  ILE A 866      48.620  49.680  41.600  1.00  0.00           C
ATOM   4520  HA  ILE A 866      48.950  50.200  40.700  1.00  0.00           H
ATOM   4521  CB  ILE A 866      49.160  50.230  42.890  1.00  0.00           C
ATOM   4522  HB  ILE A 866      48.480  49.770  43.640  1.00  0.00           H
ATOM   4523  CG2 ILE A 866      50.560  49.720  43.200  1.00  0.00           C
ATOM   4524 HG21 ILE A 866      50.770  50.010  44.250  1.00  0.00           H
ATOM   4525 HG22 ILE A 866      51.330  50.190  42.560  1.00  0.00           H
ATOM   4526 HG23 ILE A 866      50.670  48.610  43.150  1.00  0.00           H
ATOM   4527  CG1 ILE A 866      49.020  51.760  42.740  1.00  0.00           C
ATOM   4528 HG11 ILE A 866      47.980  51.920  42.390  1.00  0.00           H
ATOM   4529 HG12 ILE A 866      49.620  52.150  41.890  1.00  0.00           H
ATOM   4530  CD  ILE A 866      49.310  52.440  44.080  1.00  0.00           C
ATOM   4531  HD1 ILE A 866      50.280  52.180  44.520  1.00  0.00           H
ATOM   4532  HD2 ILE A 866      48.550  52.030  44.790  1.00  0.00           H
ATOM   4533  HD3 ILE A 866      49.240  53.530  43.870  1.00  0.00           H
ATOM   4534  C   ILE A 866      49.170  48.290  41.230  1.00  0.00           C
ATOM   4535  O   ILE A 866      50.160  48.260  40.500  1.00  0.00           O
ATOM   4536  N   ILE A 867      48.590  47.120  41.620  1.00  0.00           N
ATOM   4537  HN  ILE A 867      47.700  47.300  42.040  1.00  0.00           H
ATOM   4538  CA  ILE A 867      48.910  45.780  41.290  1.00  0.00           C
ATOM   4539  HA  ILE A 867      49.980  45.660  41.400  1.00  0.00           H
ATOM   4540  CB  ILE A 867      48.160  44.760  42.170  1.00  0.00           C
ATOM   4541  HB  ILE A 867      47.350  45.270  42.730  1.00  0.00           H
ATOM   4542  CG2 ILE A 867      47.550  43.490  41.450  1.00  0.00           C
ATOM   4543 HG21 ILE A 867      48.420  42.860  41.190  1.00  0.00           H
ATOM   4544 HG22 ILE A 867      46.950  43.640  40.530  1.00  0.00           H
ATOM   4545 HG23 ILE A 867      46.820  43.010  42.140  1.00  0.00           H
ATOM   4546  CG1 ILE A 867      49.250  44.250  43.190  1.00  0.00           C
ATOM   4547 HG11 ILE A 867      50.050  43.690  42.670  1.00  0.00           H
ATOM   4548 HG12 ILE A 867      48.680  43.510  43.790  1.00  0.00           H
ATOM   4549  CD  ILE A 867      50.020  45.330  44.000  1.00  0.00           C
ATOM   4550  HD1 ILE A 867      50.410  46.230  43.500  1.00  0.00           H
ATOM   4551  HD2 ILE A 867      50.880  44.850  44.530  1.00  0.00           H
ATOM   4552  HD3 ILE A 867      49.360  45.620  44.840  1.00  0.00           H
ATOM   4553  C   ILE A 867      48.670  45.490  39.820  1.00  0.00           C
ATOM   4554  O   ILE A 867      49.420  44.730  39.210  1.00  0.00           O
ATOM   4555  N   ASN A 868      47.680  46.130  39.160  1.00  0.00           N
ATOM   4556  HN  ASN A 868      47.060  46.700  39.690  1.00  0.00           H
ATOM   4557  CA  ASN A 868      47.380  45.770  37.720  1.00  0.00           C
ATOM   4558  HA  ASN A 868      47.900  44.860  37.460  1.00  0.00           H
ATOM   4559  CB  ASN A 868      45.780  45.620  37.620  1.00  0.00           C
ATOM   4560  HB1 ASN A 868      45.490  45.470  36.560  1.00  0.00           H
ATOM   4561  HB2 ASN A 868      45.310  46.550  37.990  1.00  0.00           H
ATOM   4562  CG  ASN A 868      45.210  44.460  38.510  1.00  0.00           C
ATOM   4563  OD1 ASN A 868      44.420  44.890  39.340  1.00  0.00           O
ATOM   4564  ND2 ASN A 868      45.440  43.170  38.130  1.00  0.00           N
ATOM   4565 HD21 ASN A 868      45.900  42.900  37.280  1.00  0.00           H
ATOM   4566 HD22 ASN A 868      45.070  42.410  38.660  1.00  0.00           H
ATOM   4567  C   ASN A 868      48.090  46.760  36.730  1.00  0.00           C
ATOM   4568  O   ASN A 868      47.780  46.610  35.560  1.00  0.00           O
ATOM   4569  N   ARG A 869      48.830  47.830  37.160  1.00  0.00           N
ATOM   4570  HN  ARG A 869      48.780  47.980  38.140  1.00  0.00           H
ATOM   4571  CA  ARG A 869      49.480  48.760  36.260  1.00  0.00           C
ATOM   4572  HA  ARG A 869      48.630  49.180  35.750  1.00  0.00           H
ATOM   4573  CB  ARG A 869      50.320  49.830  37.050  1.00  0.00           C
ATOM   4574  HB1 ARG A 869      49.650  50.340  37.780  1.00  0.00           H
ATOM   4575  HB2 ARG A 869      50.750  50.620  36.390  1.00  0.00           H
ATOM   4576  CG  ARG A 869      51.500  49.300  37.830  1.00  0.00           C
ATOM   4577  HG1 ARG A 869      52.350  49.100  37.150  1.00  0.00           H
ATOM   4578  HG2 ARG A 869      51.160  48.330  38.230  1.00  0.00           H
ATOM   4579  CD  ARG A 869      52.110  50.260  38.930  1.00  0.00           C
ATOM   4580  HD1 ARG A 869      51.280  50.690  39.520  1.00  0.00           H
ATOM   4581  HD2 ARG A 869      52.680  51.130  38.540  1.00  0.00           H
ATOM   4582  NE  ARG A 869      53.050  49.460  39.800  1.00  0.00           N
ATOM   4583  HE  ARG A 869      53.180  48.500  39.560  1.00  0.00           H
ATOM   4584  CZ  ARG A 869      53.860  50.010  40.690  1.00  0.00           C
ATOM   4585  NH1 ARG A 869      53.780  51.270  41.060  1.00  0.00           N
ATOM   4586 HH11 ARG A 869      52.950  51.800  40.890  1.00  0.00           H
ATOM   4587 HH12 ARG A 869      54.460  51.570  41.730  1.00  0.00           H
ATOM   4588  NH2 ARG A 869      54.860  49.250  41.090  1.00  0.00           N
ATOM   4589 HH21 ARG A 869      55.000  48.330  40.710  1.00  0.00           H
ATOM   4590 HH22 ARG A 869      55.620  49.610  41.620  1.00  0.00           H
ATOM   4591  C   ARG A 869      50.310  48.120  35.180  1.00  0.00           C
ATOM   4592  O   ARG A 869      50.710  46.920  35.150  1.00  0.00           O
ATOM   4593  N   LYS A 870      50.630  48.970  34.140  1.00  0.00           N
ATOM   4594  HN  LYS A 870      50.250  49.890  34.040  1.00  0.00           H
ATOM   4595  CA  LYS A 870      51.360  48.550  32.950  1.00  0.00           C
ATOM   4596  HA  LYS A 870      50.830  47.740  32.460  1.00  0.00           H
ATOM   4597  CB  LYS A 870      51.430  49.670  31.940  1.00  0.00           C
ATOM   4598  HB1 LYS A 870      50.390  49.670  31.550  1.00  0.00           H
ATOM   4599  HB2 LYS A 870      52.050  49.360  31.080  1.00  0.00           H
ATOM   4600  CG  LYS A 870      51.820  51.010  32.610  1.00  0.00           C
ATOM   4601  HG1 LYS A 870      52.610  50.830  33.380  1.00  0.00           H
ATOM   4602  HG2 LYS A 870      50.910  51.390  33.130  1.00  0.00           H
ATOM   4603  CD  LYS A 870      52.350  52.150  31.710  1.00  0.00           C
ATOM   4604  HD1 LYS A 870      51.630  52.440  30.920  1.00  0.00           H
ATOM   4605  HD2 LYS A 870      53.210  51.730  31.160  1.00  0.00           H
ATOM   4606  CE  LYS A 870      52.820  53.360  32.500  1.00  0.00           C
ATOM   4607  HE1 LYS A 870      53.490  53.960  31.850  1.00  0.00           H
ATOM   4608  HE2 LYS A 870      53.460  52.990  33.330  1.00  0.00           H
ATOM   4609  NZ  LYS A 870      51.710  54.150  33.010  1.00  0.00           N
ATOM   4610  HZ1 LYS A 870      52.180  55.030  33.260  1.00  0.00           H
ATOM   4611  HZ2 LYS A 870      51.210  53.800  33.860  1.00  0.00           H
ATOM   4612  HZ3 LYS A 870      51.050  54.410  32.250  1.00  0.00           H
ATOM   4613  C   LYS A 870      52.690  47.870  33.190  1.00  0.00           C
ATOM   4614  O   LYS A 870      52.990  46.900  32.510  1.00  0.00           O
ATOM   4615  N   GLU A 871      53.430  48.320  34.220  1.00  0.00           N
ATOM   4616  HN  GLU A 871      53.090  49.070  34.780  1.00  0.00           H
ATOM   4617  CA  GLU A 871      54.790  47.840  34.450  1.00  0.00           C
ATOM   4618  HA  GLU A 871      55.200  47.880  33.440  1.00  0.00           H
ATOM   4619  CB  GLU A 871      55.500  48.800  35.360  1.00  0.00           C
ATOM   4620  HB1 GLU A 871      56.290  48.370  36.030  1.00  0.00           H
ATOM   4621  HB2 GLU A 871      54.770  49.130  36.130  1.00  0.00           H
ATOM   4622  CG  GLU A 871      56.060  50.110  34.670  1.00  0.00           C
ATOM   4623  HG1 GLU A 871      56.160  50.930  35.420  1.00  0.00           H
ATOM   4624  HG2 GLU A 871      55.330  50.420  33.900  1.00  0.00           H
ATOM   4625  CD  GLU A 871      57.340  49.850  34.070  1.00  0.00           C
ATOM   4626  OE1 GLU A 871      57.580  48.790  33.440  1.00  0.00           O
ATOM   4627  OE2 GLU A 871      58.300  50.700  34.160  1.00  0.00           O
ATOM   4628  C   GLU A 871      54.820  46.410  35.030  1.00  0.00           C
ATOM   4629  O   GLU A 871      55.870  45.720  35.120  1.00  0.00           O
ATOM   4630  N   HSD A 872      53.650  45.950  35.470  1.00  0.00           N
ATOM   4631  HN  HSD A 872      52.820  46.500  35.510  1.00  0.00           H
ATOM   4632  CA  HSD A 872      53.620  44.660  36.030  1.00  0.00           C
ATOM   4633  HA  HSD A 872      54.560  44.360  36.470  1.00  0.00           H
ATOM   4634  CB  HSD A 872      52.610  44.650  37.210  1.00  0.00           C
ATOM   4635  HB1 HSD A 872      52.470  43.630  37.610  1.00  0.00           H
ATOM   4636  HB2 HSD A 872      51.690  45.010  36.700  1.00  0.00           H
ATOM   4637  ND1 HSD A 872      52.070  45.770  39.460  1.00  0.00           N
ATOM   4638  HD1 HSD A 872      51.140  45.390  39.530  1.00  0.00           H
ATOM   4639  CG  HSD A 872      52.880  45.480  38.350  1.00  0.00           C
ATOM   4640  CE1 HSD A 872      52.760  46.570  40.270  1.00  0.00           C
ATOM   4641  HE1 HSD A 872      52.300  46.930  41.200  1.00  0.00           H
ATOM   4642  NE2 HSD A 872      53.960  46.810  39.840  1.00  0.00           N
ATOM   4643  CD2 HSD A 872      54.020  46.190  38.590  1.00  0.00           C
ATOM   4644  HD2 HSD A 872      54.970  46.240  38.070  1.00  0.00           H
ATOM   4645  C   HSD A 872      53.260  43.590  35.010  1.00  0.00           C
ATOM   4646  O   HSD A 872      53.580  42.410  35.140  1.00  0.00           O
ATOM   4647  N   LYS A 873      52.780  44.010  33.770  1.00  0.00           N
ATOM   4648  HN  LYS A 873      52.440  44.940  33.660  1.00  0.00           H
ATOM   4649  CA  LYS A 873      52.690  43.160  32.640  1.00  0.00           C
ATOM   4650  HA  LYS A 873      52.090  43.710  31.940  1.00  0.00           H
ATOM   4651  CB  LYS A 873      54.110  42.890  32.050  1.00  0.00           C
ATOM   4652  HB1 LYS A 873      54.050  42.010  31.380  1.00  0.00           H
ATOM   4653  HB2 LYS A 873      54.800  42.710  32.900  1.00  0.00           H
ATOM   4654  CG  LYS A 873      54.580  44.070  31.230  1.00  0.00           C
ATOM   4655  HG1 LYS A 873      55.630  43.850  30.950  1.00  0.00           H
ATOM   4656  HG2 LYS A 873      54.460  44.950  31.880  1.00  0.00           H
ATOM   4657  CD  LYS A 873      53.760  44.190  29.900  1.00  0.00           C
ATOM   4658  HD1 LYS A 873      52.790  44.720  30.040  1.00  0.00           H
ATOM   4659  HD2 LYS A 873      53.630  43.170  29.500  1.00  0.00           H
ATOM   4660  CE  LYS A 873      54.600  45.030  28.820  1.00  0.00           C
ATOM   4661  HE1 LYS A 873      55.680  44.750  28.890  1.00  0.00           H
ATOM   4662  HE2 LYS A 873      54.430  46.110  29.000  1.00  0.00           H
ATOM   4663  NZ  LYS A 873      54.170  44.670  27.460  1.00  0.00           N
ATOM   4664  HZ1 LYS A 873      54.410  43.660  27.310  1.00  0.00           H
ATOM   4665  HZ2 LYS A 873      54.710  45.200  26.750  1.00  0.00           H
ATOM   4666  HZ3 LYS A 873      53.150  44.790  27.350  1.00  0.00           H
ATOM   4667  C   LYS A 873      51.890  41.810  32.720  1.00  0.00           C
ATOM   4668  O   LYS A 873      52.270  40.800  32.160  1.00  0.00           O
ATOM   4669  N   LEU A 874      50.700  41.950  33.410  1.00  0.00           N
ATOM   4670  HN  LEU A 874      50.480  42.830  33.840  1.00  0.00           H
ATOM   4671  CA  LEU A 874      49.790  40.900  33.820  1.00  0.00           C
ATOM   4672  HA  LEU A 874      50.350  40.120  34.320  1.00  0.00           H
ATOM   4673  CB  LEU A 874      48.890  41.380  34.960  1.00  0.00           C
ATOM   4674  HB1 LEU A 874      48.170  40.600  35.280  1.00  0.00           H
ATOM   4675  HB2 LEU A 874      48.170  42.140  34.580  1.00  0.00           H
ATOM   4676  CG  LEU A 874      49.520  41.780  36.350  1.00  0.00           C
ATOM   4677  HG  LEU A 874      50.100  42.720  36.220  1.00  0.00           H
ATOM   4678  CD1 LEU A 874      48.410  42.040  37.430  1.00  0.00           C
ATOM   4679 HD11 LEU A 874      47.680  41.210  37.580  1.00  0.00           H
ATOM   4680 HD12 LEU A 874      47.750  42.890  37.200  1.00  0.00           H
ATOM   4681 HD13 LEU A 874      48.910  42.230  38.400  1.00  0.00           H
ATOM   4682  CD2 LEU A 874      50.450  40.720  36.920  1.00  0.00           C
ATOM   4683 HD21 LEU A 874      50.880  40.980  37.900  1.00  0.00           H
ATOM   4684 HD22 LEU A 874      51.350  40.570  36.270  1.00  0.00           H
ATOM   4685 HD23 LEU A 874      49.910  39.750  36.920  1.00  0.00           H
ATOM   4686  C   LEU A 874      48.980  40.230  32.720  1.00  0.00           C
ATOM   4687  O   LEU A 874      48.450  40.910  31.890  1.00  0.00           O
ATOM   4688  N   LYS A 875      48.890  38.840  32.740  1.00  0.00           N
ATOM   4689  HN  LYS A 875      49.120  38.310  33.540  1.00  0.00           H
ATOM   4690  CA  LYS A 875      48.430  38.020  31.710  1.00  0.00           C
ATOM   4691  HA  LYS A 875      48.260  38.630  30.830  1.00  0.00           H
ATOM   4692  CB  LYS A 875      49.480  36.930  31.260  1.00  0.00           C
ATOM   4693  HB1 LYS A 875      49.050  35.930  31.040  1.00  0.00           H
ATOM   4694  HB2 LYS A 875      50.130  36.780  32.150  1.00  0.00           H
ATOM   4695  CG  LYS A 875      50.310  37.530  30.060  1.00  0.00           C
ATOM   4696  HG1 LYS A 875      50.720  38.550  30.220  1.00  0.00           H
ATOM   4697  HG2 LYS A 875      49.600  37.580  29.200  1.00  0.00           H
ATOM   4698  CD  LYS A 875      51.510  36.650  29.710  1.00  0.00           C
ATOM   4699  HD1 LYS A 875      51.930  37.060  28.770  1.00  0.00           H
ATOM   4700  HD2 LYS A 875      51.050  35.640  29.700  1.00  0.00           H
ATOM   4701  CE  LYS A 875      52.710  36.760  30.640  1.00  0.00           C
ATOM   4702  HE1 LYS A 875      52.430  36.480  31.680  1.00  0.00           H
ATOM   4703  HE2 LYS A 875      53.170  37.770  30.650  1.00  0.00           H
ATOM   4704  NZ  LYS A 875      53.820  35.810  30.230  1.00  0.00           N
ATOM   4705  HZ1 LYS A 875      54.080  35.850  29.220  1.00  0.00           H
ATOM   4706  HZ2 LYS A 875      53.590  34.820  30.440  1.00  0.00           H
ATOM   4707  HZ3 LYS A 875      54.640  36.100  30.810  1.00  0.00           H
ATOM   4708  C   LYS A 875      47.060  37.330  32.080  1.00  0.00           C
ATOM   4709  O   LYS A 875      46.560  36.610  31.200  1.00  0.00           O
ATOM   4710  N   LYS A 876      46.500  37.530  33.290  1.00  0.00           N
ATOM   4711  HN  LYS A 876      46.840  38.170  33.970  1.00  0.00           H
ATOM   4712  CA  LYS A 876      45.310  36.830  33.740  1.00  0.00           C
ATOM   4713  HA  LYS A 876      44.890  36.280  32.920  1.00  0.00           H
ATOM   4714  CB  LYS A 876      45.540  35.890  34.960  1.00  0.00           C
ATOM   4715  HB1 LYS A 876      44.640  35.350  35.330  1.00  0.00           H
ATOM   4716  HB2 LYS A 876      46.070  36.570  35.680  1.00  0.00           H
ATOM   4717  CG  LYS A 876      46.490  34.740  34.600  1.00  0.00           C
ATOM   4718  HG1 LYS A 876      47.490  35.060  34.210  1.00  0.00           H
ATOM   4719  HG2 LYS A 876      46.000  34.350  33.690  1.00  0.00           H
ATOM   4720  CD  LYS A 876      46.740  33.710  35.650  1.00  0.00           C
ATOM   4721  HD1 LYS A 876      45.740  33.280  35.860  1.00  0.00           H
ATOM   4722  HD2 LYS A 876      47.090  34.160  36.600  1.00  0.00           H
ATOM   4723  CE  LYS A 876      47.690  32.540  35.410  1.00  0.00           C
ATOM   4724  HE1 LYS A 876      48.650  33.000  35.130  1.00  0.00           H
ATOM   4725  HE2 LYS A 876      47.290  31.750  34.740  1.00  0.00           H
ATOM   4726  NZ  LYS A 876      48.010  31.900  36.690  1.00  0.00           N
ATOM   4727  HZ1 LYS A 876      47.210  31.730  37.330  1.00  0.00           H
ATOM   4728  HZ2 LYS A 876      48.590  32.610  37.180  1.00  0.00           H
ATOM   4729  HZ3 LYS A 876      48.630  31.080  36.540  1.00  0.00           H
ATOM   4730  C   LYS A 876      44.300  37.930  34.070  1.00  0.00           C
ATOM   4731  O   LYS A 876      44.670  39.080  34.160  1.00  0.00           O
ATOM   4732  N   GLY A 877      42.990  37.670  34.170  1.00  0.00           N
ATOM   4733  HN  GLY A 877      42.730  36.770  33.820  1.00  0.00           H
ATOM   4734  CA  GLY A 877      41.950  38.510  34.620  1.00  0.00           C
ATOM   4735  HA1 GLY A 877      41.120  37.850  34.800  1.00  0.00           H
ATOM   4736  HA2 GLY A 877      41.800  39.240  33.830  1.00  0.00           H
ATOM   4737  C   GLY A 877      42.020  39.270  35.920  1.00  0.00           C
ATOM   4738  O   GLY A 877      42.590  38.670  36.830  1.00  0.00           O
ATOM   4739  N   ALA A 878      41.350  40.440  36.180  1.00  0.00           N
ATOM   4740  HN  ALA A 878      40.840  40.970  35.520  1.00  0.00           H
ATOM   4741  CA  ALA A 878      41.330  41.170  37.430  1.00  0.00           C
ATOM   4742  HA  ALA A 878      41.850  40.530  38.130  1.00  0.00           H
ATOM   4743  CB  ALA A 878      42.060  42.590  37.270  1.00  0.00           C
ATOM   4744  HB1 ALA A 878      41.480  43.130  36.490  1.00  0.00           H
ATOM   4745  HB2 ALA A 878      43.120  42.510  36.970  1.00  0.00           H
ATOM   4746  HB3 ALA A 878      42.070  43.130  38.240  1.00  0.00           H
ATOM   4747  C   ALA A 878      39.950  41.360  38.060  1.00  0.00           C
ATOM   4748  O   ALA A 878      38.960  41.510  37.410  1.00  0.00           O
ATOM   4749  N   GLY A 879      39.760  41.270  39.390  1.00  0.00           N
ATOM   4750  HN  GLY A 879      40.500  41.320  40.060  1.00  0.00           H
ATOM   4751  CA  GLY A 879      38.420  41.330  40.020  1.00  0.00           C
ATOM   4752  HA1 GLY A 879      38.200  40.380  40.480  1.00  0.00           H
ATOM   4753  HA2 GLY A 879      37.660  41.620  39.300  1.00  0.00           H
ATOM   4754  C   GLY A 879      38.290  42.320  41.070  1.00  0.00           C
ATOM   4755  O   GLY A 879      38.410  41.910  42.190  1.00  0.00           O
ATOM   4756  N   TYR A 880      38.030  43.570  40.800  1.00  0.00           N
ATOM   4757  HN  TYR A 880      37.970  43.900  39.860  1.00  0.00           H
ATOM   4758  CA  TYR A 880      37.900  44.610  41.820  1.00  0.00           C
ATOM   4759  HA  TYR A 880      38.700  44.530  42.550  1.00  0.00           H
ATOM   4760  CB  TYR A 880      37.970  45.940  41.070  1.00  0.00           C
ATOM   4761  HB1 TYR A 880      37.720  46.790  41.740  1.00  0.00           H
ATOM   4762  HB2 TYR A 880      37.180  45.980  40.280  1.00  0.00           H
ATOM   4763  CG  TYR A 880      39.260  46.180  40.320  1.00  0.00           C
ATOM   4764  CD1 TYR A 880      40.410  46.620  41.080  1.00  0.00           C
ATOM   4765  HD1 TYR A 880      40.410  46.540  42.160  1.00  0.00           H
ATOM   4766  CE1 TYR A 880      41.630  46.850  40.430  1.00  0.00           C
ATOM   4767  HE1 TYR A 880      42.550  47.080  40.940  1.00  0.00           H
ATOM   4768  CZ  TYR A 880      41.660  46.840  39.030  1.00  0.00           C
ATOM   4769  OH  TYR A 880      42.840  47.050  38.280  1.00  0.00           O
ATOM   4770  HH  TYR A 880      43.470  46.490  38.740  1.00  0.00           H
ATOM   4771  CD2 TYR A 880      39.340  46.340  38.930  1.00  0.00           C
ATOM   4772  HD2 TYR A 880      38.450  46.100  38.360  1.00  0.00           H
ATOM   4773  CE2 TYR A 880      40.550  46.670  38.260  1.00  0.00           C
ATOM   4774  HE2 TYR A 880      40.610  46.840  37.190  1.00  0.00           H
ATOM   4775  C   TYR A 880      36.550  44.560  42.710  1.00  0.00           C
ATOM   4776  O   TYR A 880      36.610  44.880  43.890  1.00  0.00           O
ATOM   4777  N   HSD A 881      35.470  43.920  42.200  1.00  0.00           N
ATOM   4778  HN  HSD A 881      35.340  43.580  41.270  1.00  0.00           H
ATOM   4779  CA  HSD A 881      34.340  43.760  43.040  1.00  0.00           C
ATOM   4780  HA  HSD A 881      34.200  44.530  43.790  1.00  0.00           H
ATOM   4781  CB  HSD A 881      33.070  43.980  42.150  1.00  0.00           C
ATOM   4782  HB1 HSD A 881      32.270  43.630  42.840  1.00  0.00           H
ATOM   4783  HB2 HSD A 881      33.140  43.350  41.250  1.00  0.00           H
ATOM   4784  ND1 HSD A 881      32.700  45.670  40.490  1.00  0.00           N
ATOM   4785  HD1 HSD A 881      32.600  44.990  39.770  1.00  0.00           H
ATOM   4786  CG  HSD A 881      32.810  45.410  41.810  1.00  0.00           C
ATOM   4787  CE1 HSD A 881      32.720  47.040  40.350  1.00  0.00           C
ATOM   4788  HE1 HSD A 881      32.430  47.470  39.390  1.00  0.00           H
ATOM   4789  NE2 HSD A 881      32.790  47.650  41.490  1.00  0.00           N
ATOM   4790  CD2 HSD A 881      32.920  46.620  42.410  1.00  0.00           C
ATOM   4791  HD2 HSD A 881      33.180  46.860  43.430  1.00  0.00           H
ATOM   4792  C   HSD A 881      34.340  42.450  43.780  1.00  0.00           C
ATOM   4793  O   HSD A 881      33.650  42.390  44.750  1.00  0.00           O
ATOM   4794  N   LEU A 882      35.140  41.470  43.360  1.00  0.00           N
ATOM   4795  HN  LEU A 882      35.520  41.520  42.440  1.00  0.00           H
ATOM   4796  CA  LEU A 882      35.510  40.380  44.300  1.00  0.00           C
ATOM   4797  HA  LEU A 882      34.620  39.890  44.680  1.00  0.00           H
ATOM   4798  CB  LEU A 882      36.400  39.310  43.600  1.00  0.00           C
ATOM   4799  HB1 LEU A 882      36.790  38.590  44.360  1.00  0.00           H
ATOM   4800  HB2 LEU A 882      37.370  39.720  43.250  1.00  0.00           H
ATOM   4801  CG  LEU A 882      35.600  38.440  42.530  1.00  0.00           C
ATOM   4802  HG  LEU A 882      35.060  39.100  41.820  1.00  0.00           H
ATOM   4803  CD1 LEU A 882      36.470  37.520  41.720  1.00  0.00           C
ATOM   4804 HD11 LEU A 882      37.230  38.130  41.180  1.00  0.00           H
ATOM   4805 HD12 LEU A 882      35.830  36.990  40.980  1.00  0.00           H
ATOM   4806 HD13 LEU A 882      36.970  36.740  42.320  1.00  0.00           H
ATOM   4807  CD2 LEU A 882      34.520  37.510  43.170  1.00  0.00           C
ATOM   4808 HD21 LEU A 882      33.970  36.840  42.480  1.00  0.00           H
ATOM   4809 HD22 LEU A 882      33.750  38.210  43.590  1.00  0.00           H
ATOM   4810 HD23 LEU A 882      34.980  37.040  44.070  1.00  0.00           H
ATOM   4811  C   LEU A 882      36.310  40.910  45.470  1.00  0.00           C
ATOM   4812  O   LEU A 882      35.950  40.670  46.640  1.00  0.00           O
ATOM   4813  N   ASP A 883      37.360  41.730  45.190  1.00  0.00           N
ATOM   4814  HN  ASP A 883      37.660  42.060  44.290  1.00  0.00           H
ATOM   4815  CA  ASP A 883      38.260  42.150  46.250  1.00  0.00           C
ATOM   4816  HA  ASP A 883      38.610  41.260  46.740  1.00  0.00           H
ATOM   4817  CB  ASP A 883      39.420  42.970  45.730  1.00  0.00           C
ATOM   4818  HB1 ASP A 883      40.090  43.290  46.550  1.00  0.00           H
ATOM   4819  HB2 ASP A 883      39.050  43.920  45.280  1.00  0.00           H
ATOM   4820  CG  ASP A 883      40.220  42.200  44.750  1.00  0.00           C
ATOM   4821  OD1 ASP A 883      40.500  41.050  44.850  1.00  0.00           O
ATOM   4822  OD2 ASP A 883      40.730  42.960  43.730  1.00  0.00           O
ATOM   4823  HD2 ASP A 883      41.090  42.370  43.060  1.00  0.00           H
ATOM   4824  C   ASP A 883      37.580  43.040  47.310  1.00  0.00           C
ATOM   4825  O   ASP A 883      37.590  42.730  48.540  1.00  0.00           O
ATOM   4826  N   LEU A 884      36.760  44.000  46.860  1.00  0.00           N
ATOM   4827  HN  LEU A 884      36.670  44.290  45.910  1.00  0.00           H
ATOM   4828  CA  LEU A 884      35.900  44.780  47.800  1.00  0.00           C
ATOM   4829  HA  LEU A 884      36.450  45.390  48.500  1.00  0.00           H
ATOM   4830  CB  LEU A 884      35.120  45.790  46.890  1.00  0.00           C
ATOM   4831  HB1 LEU A 884      34.380  45.280  46.230  1.00  0.00           H
ATOM   4832  HB2 LEU A 884      35.920  46.050  46.170  1.00  0.00           H
ATOM   4833  CG  LEU A 884      34.390  46.980  47.580  1.00  0.00           C
ATOM   4834  HG  LEU A 884      33.520  46.520  48.130  1.00  0.00           H
ATOM   4835  CD1 LEU A 884      35.260  47.750  48.590  1.00  0.00           C
ATOM   4836 HD11 LEU A 884      35.610  46.960  49.280  1.00  0.00           H
ATOM   4837 HD12 LEU A 884      34.690  48.550  49.090  1.00  0.00           H
ATOM   4838 HD13 LEU A 884      36.120  48.180  48.050  1.00  0.00           H
ATOM   4839  CD2 LEU A 884      33.950  47.900  46.420  1.00  0.00           C
ATOM   4840 HD21 LEU A 884      33.620  47.410  45.480  1.00  0.00           H
ATOM   4841 HD22 LEU A 884      34.770  48.640  46.280  1.00  0.00           H
ATOM   4842 HD23 LEU A 884      33.120  48.590  46.670  1.00  0.00           H
ATOM   4843  C   LEU A 884      34.860  43.980  48.580  1.00  0.00           C
ATOM   4844  O   LEU A 884      34.390  44.350  49.660  1.00  0.00           O
ATOM   4845  N   LEU A 885      34.290  42.910  47.940  1.00  0.00           N
ATOM   4846  HN  LEU A 885      34.380  42.710  46.960  1.00  0.00           H
ATOM   4847  CA  LEU A 885      33.270  42.080  48.500  1.00  0.00           C
ATOM   4848  HA  LEU A 885      32.510  42.740  48.880  1.00  0.00           H
ATOM   4849  CB  LEU A 885      32.600  41.250  47.350  1.00  0.00           C
ATOM   4850  HB1 LEU A 885      33.380  40.680  46.810  1.00  0.00           H
ATOM   4851  HB2 LEU A 885      32.260  41.980  46.580  1.00  0.00           H
ATOM   4852  CG  LEU A 885      31.390  40.330  47.730  1.00  0.00           C
ATOM   4853  HG  LEU A 885      31.630  39.560  48.510  1.00  0.00           H
ATOM   4854  CD1 LEU A 885      30.290  41.150  48.310  1.00  0.00           C
ATOM   4855 HD11 LEU A 885      30.130  41.980  47.590  1.00  0.00           H
ATOM   4856 HD12 LEU A 885      30.570  41.650  49.260  1.00  0.00           H
ATOM   4857 HD13 LEU A 885      29.420  40.480  48.470  1.00  0.00           H
ATOM   4858  CD2 LEU A 885      30.780  39.600  46.510  1.00  0.00           C
ATOM   4859 HD21 LEU A 885      31.590  39.180  45.880  1.00  0.00           H
ATOM   4860 HD22 LEU A 885      30.130  40.320  45.950  1.00  0.00           H
ATOM   4861 HD23 LEU A 885      30.180  38.750  46.890  1.00  0.00           H
ATOM   4862  C   LEU A 885      33.730  41.200  49.560  1.00  0.00           C
ATOM   4863  O   LEU A 885      33.150  41.140  50.620  1.00  0.00           O
ATOM   4864  N   MET A 886      34.920  40.540  49.390  1.00  0.00           N
ATOM   4865  HN  MET A 886      35.460  40.720  48.570  1.00  0.00           H
ATOM   4866  CA  MET A 886      35.710  39.890  50.380  1.00  0.00           C
ATOM   4867  HA  MET A 886      35.020  39.260  50.920  1.00  0.00           H
ATOM   4868  CB  MET A 886      36.840  38.950  49.870  1.00  0.00           C
ATOM   4869  HB1 MET A 886      37.540  38.490  50.590  1.00  0.00           H
ATOM   4870  HB2 MET A 886      37.420  39.370  49.010  1.00  0.00           H
ATOM   4871  CG  MET A 886      36.240  37.700  49.160  1.00  0.00           C
ATOM   4872  HG1 MET A 886      37.110  37.100  48.810  1.00  0.00           H
ATOM   4873  HG2 MET A 886      35.530  38.040  48.370  1.00  0.00           H
ATOM   4874  SD  MET A 886      35.220  36.600  50.280  1.00  0.00           S
ATOM   4875  CE  MET A 886      36.470  36.300  51.650  1.00  0.00           C
ATOM   4876  HE1 MET A 886      36.110  35.420  52.240  1.00  0.00           H
ATOM   4877  HE2 MET A 886      36.430  37.270  52.190  1.00  0.00           H
ATOM   4878  HE3 MET A 886      37.500  36.170  51.260  1.00  0.00           H
ATOM   4879  C   MET A 886      36.090  40.850  51.530  1.00  0.00           C
ATOM   4880  O   MET A 886      35.760  40.580  52.690  1.00  0.00           O
ATOM   4881  N   VAL A 887      36.710  42.000  51.260  1.00  0.00           N
ATOM   4882  HN  VAL A 887      37.120  42.190  50.380  1.00  0.00           H
ATOM   4883  CA  VAL A 887      37.080  43.000  52.280  1.00  0.00           C
ATOM   4884  HA  VAL A 887      37.740  42.400  52.890  1.00  0.00           H
ATOM   4885  CB  VAL A 887      37.910  44.120  51.610  1.00  0.00           C
ATOM   4886  HB  VAL A 887      37.370  44.430  50.690  1.00  0.00           H
ATOM   4887  CG1 VAL A 887      38.090  45.300  52.660  1.00  0.00           C
ATOM   4888 HG11 VAL A 887      38.780  46.070  52.240  1.00  0.00           H
ATOM   4889 HG12 VAL A 887      38.530  44.820  53.560  1.00  0.00           H
ATOM   4890 HG13 VAL A 887      37.090  45.770  52.850  1.00  0.00           H
ATOM   4891  CG2 VAL A 887      39.340  43.590  51.230  1.00  0.00           C
ATOM   4892 HG21 VAL A 887      39.890  43.260  52.140  1.00  0.00           H
ATOM   4893 HG22 VAL A 887      39.910  44.390  50.720  1.00  0.00           H
ATOM   4894 HG23 VAL A 887      39.300  42.700  50.570  1.00  0.00           H
ATOM   4895  C   VAL A 887      35.940  43.490  53.190  1.00  0.00           C
ATOM   4896  O   VAL A 887      35.950  43.530  54.390  1.00  0.00           O
ATOM   4897  N   GLY A 888      34.770  43.810  52.490  1.00  0.00           N
ATOM   4898  HN  GLY A 888      34.810  43.720  51.500  1.00  0.00           H
ATOM   4899  CA  GLY A 888      33.490  44.110  53.000  1.00  0.00           C
ATOM   4900  HA1 GLY A 888      32.720  44.140  52.230  1.00  0.00           H
ATOM   4901  HA2 GLY A 888      33.520  45.030  53.560  1.00  0.00           H
ATOM   4902  C   GLY A 888      32.930  43.130  53.970  1.00  0.00           C
ATOM   4903  O   GLY A 888      32.650  43.560  55.140  1.00  0.00           O
ATOM   4904  N   VAL A 889      32.730  41.840  53.610  1.00  0.00           N
ATOM   4905  HN  VAL A 889      32.930  41.400  52.730  1.00  0.00           H
ATOM   4906  CA  VAL A 889      32.200  40.870  54.540  1.00  0.00           C
ATOM   4907  HA  VAL A 889      31.300  41.250  55.000  1.00  0.00           H
ATOM   4908  CB  VAL A 889      31.850  39.540  53.910  1.00  0.00           C
ATOM   4909  HB  VAL A 889      32.800  39.150  53.480  1.00  0.00           H
ATOM   4910  CG1 VAL A 889      31.420  38.500  54.960  1.00  0.00           C
ATOM   4911 HG11 VAL A 889      31.100  37.550  54.480  1.00  0.00           H
ATOM   4912 HG12 VAL A 889      30.610  38.840  55.640  1.00  0.00           H
ATOM   4913 HG13 VAL A 889      32.310  38.270  55.580  1.00  0.00           H
ATOM   4914  CG2 VAL A 889      30.790  39.740  52.750  1.00  0.00           C
ATOM   4915 HG21 VAL A 889      31.250  40.410  51.980  1.00  0.00           H
ATOM   4916 HG22 VAL A 889      29.920  40.260  53.200  1.00  0.00           H
ATOM   4917 HG23 VAL A 889      30.450  38.800  52.260  1.00  0.00           H
ATOM   4918  C   VAL A 889      33.250  40.650  55.700  1.00  0.00           C
ATOM   4919  O   VAL A 889      32.820  40.660  56.850  1.00  0.00           O
ATOM   4920  N   MET A 890      34.560  40.520  55.390  1.00  0.00           N
ATOM   4921  HN  MET A 890      34.730  40.560  54.410  1.00  0.00           H
ATOM   4922  CA  MET A 890      35.600  40.270  56.290  1.00  0.00           C
ATOM   4923  HA  MET A 890      35.350  39.450  56.950  1.00  0.00           H
ATOM   4924  CB  MET A 890      36.820  39.740  55.520  1.00  0.00           C
ATOM   4925  HB1 MET A 890      37.610  39.700  56.300  1.00  0.00           H
ATOM   4926  HB2 MET A 890      37.110  40.560  54.810  1.00  0.00           H
ATOM   4927  CG  MET A 890      36.670  38.380  54.840  1.00  0.00           C
ATOM   4928  HG1 MET A 890      37.570  38.030  54.280  1.00  0.00           H
ATOM   4929  HG2 MET A 890      35.980  38.530  53.980  1.00  0.00           H
ATOM   4930  SD  MET A 890      36.090  37.050  56.000  1.00  0.00           S
ATOM   4931  CE  MET A 890      37.420  36.940  57.180  1.00  0.00           C
ATOM   4932  HE1 MET A 890      37.090  36.890  58.240  1.00  0.00           H
ATOM   4933  HE2 MET A 890      37.900  37.950  57.240  1.00  0.00           H
ATOM   4934  HE3 MET A 890      38.150  36.130  56.960  1.00  0.00           H
ATOM   4935  C   MET A 890      35.900  41.450  57.290  1.00  0.00           C
ATOM   4936  O   MET A 890      36.430  41.130  58.380  1.00  0.00           O
ATOM   4937  N   LEU A 891      35.630  42.670  56.970  1.00  0.00           N
ATOM   4938  HN  LEU A 891      35.530  42.890  56.010  1.00  0.00           H
ATOM   4939  CA  LEU A 891      35.580  43.830  57.860  1.00  0.00           C
ATOM   4940  HA  LEU A 891      36.500  43.870  58.420  1.00  0.00           H
ATOM   4941  CB  LEU A 891      35.510  45.050  57.030  1.00  0.00           C
ATOM   4942  HB1 LEU A 891      34.660  45.020  56.320  1.00  0.00           H
ATOM   4943  HB2 LEU A 891      36.400  45.120  56.370  1.00  0.00           H
ATOM   4944  CG  LEU A 891      35.380  46.330  57.870  1.00  0.00           C
ATOM   4945  HG  LEU A 891      35.740  46.220  58.910  1.00  0.00           H
ATOM   4946  CD1 LEU A 891      36.180  47.490  57.240  1.00  0.00           C
ATOM   4947 HD11 LEU A 891      37.260  47.230  57.330  1.00  0.00           H
ATOM   4948 HD12 LEU A 891      35.980  48.430  57.790  1.00  0.00           H
ATOM   4949 HD13 LEU A 891      35.890  47.730  56.200  1.00  0.00           H
ATOM   4950  CD2 LEU A 891      33.870  46.770  57.940  1.00  0.00           C
ATOM   4951 HD21 LEU A 891      33.470  46.660  56.910  1.00  0.00           H
ATOM   4952 HD22 LEU A 891      33.790  47.810  58.340  1.00  0.00           H
ATOM   4953 HD23 LEU A 891      33.280  46.140  58.640  1.00  0.00           H
ATOM   4954  C   LEU A 891      34.450  43.700  58.900  1.00  0.00           C
ATOM   4955  O   LEU A 891      34.690  44.020  60.100  1.00  0.00           O
ATOM   4956  N   GLY A 892      33.280  43.160  58.490  1.00  0.00           N
ATOM   4957  HN  GLY A 892      33.160  43.000  57.510  1.00  0.00           H
ATOM   4958  CA  GLY A 892      32.170  42.730  59.370  1.00  0.00           C
ATOM   4959  HA1 GLY A 892      31.560  42.180  58.660  1.00  0.00           H
ATOM   4960  HA2 GLY A 892      31.830  43.610  59.870  1.00  0.00           H
ATOM   4961  C   GLY A 892      32.620  41.670  60.330  1.00  0.00           C
ATOM   4962  O   GLY A 892      32.210  41.650  61.480  1.00  0.00           O
ATOM   4963  N   VAL A 893      33.350  40.690  59.890  1.00  0.00           N
ATOM   4964  HN  VAL A 893      33.570  40.650  58.920  1.00  0.00           H
ATOM   4965  CA  VAL A 893      33.830  39.620  60.820  1.00  0.00           C
ATOM   4966  HA  VAL A 893      32.970  39.230  61.340  1.00  0.00           H
ATOM   4967  CB  VAL A 893      34.460  38.410  60.090  1.00  0.00           C
ATOM   4968  HB  VAL A 893      35.360  38.790  59.560  1.00  0.00           H
ATOM   4969  CG1 VAL A 893      34.970  37.350  61.100  1.00  0.00           C
ATOM   4970 HG11 VAL A 893      35.750  37.730  61.800  1.00  0.00           H
ATOM   4971 HG12 VAL A 893      35.400  36.510  60.520  1.00  0.00           H
ATOM   4972 HG13 VAL A 893      34.150  37.110  61.810  1.00  0.00           H
ATOM   4973  CG2 VAL A 893      33.430  37.890  59.150  1.00  0.00           C
ATOM   4974 HG21 VAL A 893      33.710  36.930  58.650  1.00  0.00           H
ATOM   4975 HG22 VAL A 893      33.110  38.580  58.350  1.00  0.00           H
ATOM   4976 HG23 VAL A 893      32.540  37.590  59.730  1.00  0.00           H
ATOM   4977  C   VAL A 893      34.750  40.160  61.910  1.00  0.00           C
ATOM   4978  O   VAL A 893      34.540  39.870  63.100  1.00  0.00           O
ATOM   4979  N   CYS A 894      35.740  41.060  61.470  1.00  0.00           N
ATOM   4980  HN  CYS A 894      35.960  41.040  60.500  1.00  0.00           H
ATOM   4981  CA  CYS A 894      36.810  41.610  62.270  1.00  0.00           C
ATOM   4982  HA  CYS A 894      37.270  40.760  62.770  1.00  0.00           H
ATOM   4983  CB  CYS A 894      37.840  42.370  61.480  1.00  0.00           C
ATOM   4984  HB1 CYS A 894      38.410  42.970  62.240  1.00  0.00           H
ATOM   4985  HB2 CYS A 894      37.410  43.070  60.730  1.00  0.00           H
ATOM   4986  SG  CYS A 894      38.820  41.000  60.670  1.00  0.00           S
ATOM   4987  HG1 CYS A 894      37.900  40.850  59.730  1.00  0.00           H
ATOM   4988  C   CYS A 894      36.190  42.540  63.350  1.00  0.00           C
ATOM   4989  O   CYS A 894      36.540  42.400  64.500  1.00  0.00           O
ATOM   4990  N   SER A 895      35.200  43.340  62.880  1.00  0.00           N
ATOM   4991  HN  SER A 895      35.030  43.360  61.900  1.00  0.00           H
ATOM   4992  CA  SER A 895      34.480  44.250  63.730  1.00  0.00           C
ATOM   4993  HA  SER A 895      35.220  44.800  64.290  1.00  0.00           H
ATOM   4994  CB  SER A 895      33.480  45.170  62.990  1.00  0.00           C
ATOM   4995  HB1 SER A 895      33.000  45.940  63.640  1.00  0.00           H
ATOM   4996  HB2 SER A 895      32.740  44.610  62.370  1.00  0.00           H
ATOM   4997  OG  SER A 895      34.170  45.920  61.970  1.00  0.00           O
ATOM   4998  HG1 SER A 895      34.130  45.500  61.120  1.00  0.00           H
ATOM   4999  C   SER A 895      33.590  43.480  64.830  1.00  0.00           C
ATOM   5000  O   SER A 895      33.410  44.070  65.900  1.00  0.00           O
ATOM   5001  N   VAL A 896      33.010  42.320  64.560  1.00  0.00           N
ATOM   5002  HN  VAL A 896      33.060  42.020  63.610  1.00  0.00           H
ATOM   5003  CA  VAL A 896      32.270  41.450  65.460  1.00  0.00           C
ATOM   5004  HA  VAL A 896      31.650  42.080  66.090  1.00  0.00           H
ATOM   5005  CB  VAL A 896      31.380  40.410  64.700  1.00  0.00           C
ATOM   5006  HB  VAL A 896      32.130  39.930  64.050  1.00  0.00           H
ATOM   5007  CG1 VAL A 896      30.610  39.580  65.730  1.00  0.00           C
ATOM   5008 HG11 VAL A 896      31.110  38.650  66.080  1.00  0.00           H
ATOM   5009 HG12 VAL A 896      29.730  39.170  65.190  1.00  0.00           H
ATOM   5010 HG13 VAL A 896      30.220  40.160  66.590  1.00  0.00           H
ATOM   5011  CG2 VAL A 896      30.360  41.160  63.880  1.00  0.00           C
ATOM   5012 HG21 VAL A 896      29.520  41.560  64.480  1.00  0.00           H
ATOM   5013 HG22 VAL A 896      29.870  40.490  63.150  1.00  0.00           H
ATOM   5014 HG23 VAL A 896      30.730  42.070  63.380  1.00  0.00           H
ATOM   5015  C   VAL A 896      33.180  40.830  66.460  1.00  0.00           C
ATOM   5016  O   VAL A 896      32.860  40.800  67.650  1.00  0.00           O
ATOM   5017  N   MET A 897      34.300  40.220  66.020  1.00  0.00           N
ATOM   5018  HN  MET A 897      34.430  40.250  65.040  1.00  0.00           H
ATOM   5019  CA  MET A 897      35.230  39.610  66.910  1.00  0.00           C
ATOM   5020  HA  MET A 897      34.640  39.060  67.630  1.00  0.00           H
ATOM   5021  CB  MET A 897      36.080  38.580  66.050  1.00  0.00           C
ATOM   5022  HB1 MET A 897      36.980  38.360  66.670  1.00  0.00           H
ATOM   5023  HB2 MET A 897      36.340  39.290  65.240  1.00  0.00           H
ATOM   5024  CG  MET A 897      35.270  37.430  65.450  1.00  0.00           C
ATOM   5025  HG1 MET A 897      34.390  37.760  64.860  1.00  0.00           H
ATOM   5026  HG2 MET A 897      34.780  36.950  66.330  1.00  0.00           H
ATOM   5027  SD  MET A 897      36.140  36.170  64.500  1.00  0.00           S
ATOM   5028  CE  MET A 897      37.120  35.460  65.820  1.00  0.00           C
ATOM   5029  HE1 MET A 897      38.040  36.030  66.100  1.00  0.00           H
ATOM   5030  HE2 MET A 897      37.530  34.430  65.610  1.00  0.00           H
ATOM   5031  HE3 MET A 897      36.600  35.320  66.790  1.00  0.00           H
ATOM   5032  C   MET A 897      36.080  40.560  67.760  1.00  0.00           C
ATOM   5033  O   MET A 897      36.370  40.200  68.900  1.00  0.00           O
ATOM   5034  N   GLY A 898      36.410  41.780  67.280  1.00  0.00           N
ATOM   5035  HN  GLY A 898      36.110  41.970  66.350  1.00  0.00           H
ATOM   5036  CA  GLY A 898      37.310  42.750  67.830  1.00  0.00           C
ATOM   5037  HA1 GLY A 898      37.370  42.490  68.880  1.00  0.00           H
ATOM   5038  HA2 GLY A 898      36.850  43.720  67.710  1.00  0.00           H
ATOM   5039  C   GLY A 898      38.690  42.740  67.310  1.00  0.00           C
ATOM   5040  O   GLY A 898      39.650  43.270  67.900  1.00  0.00           O
ATOM   5041  N   LEU A 899      38.800  42.050  66.160  1.00  0.00           N
ATOM   5042  HN  LEU A 899      38.030  41.610  65.700  1.00  0.00           H
ATOM   5043  CA  LEU A 899      40.030  42.060  65.350  1.00  0.00           C
ATOM   5044  HA  LEU A 899      40.850  41.830  66.010  1.00  0.00           H
ATOM   5045  CB  LEU A 899      39.890  40.900  64.280  1.00  0.00           C
ATOM   5046  HB1 LEU A 899      40.550  41.130  63.420  1.00  0.00           H
ATOM   5047  HB2 LEU A 899      38.940  41.130  63.760  1.00  0.00           H
ATOM   5048  CG  LEU A 899      39.930  39.370  64.610  1.00  0.00           C
ATOM   5049  HG  LEU A 899      39.200  39.200  65.440  1.00  0.00           H
ATOM   5050  CD1 LEU A 899      39.550  38.350  63.530  1.00  0.00           C
ATOM   5051 HD11 LEU A 899      40.220  38.700  62.710  1.00  0.00           H
ATOM   5052 HD12 LEU A 899      38.490  38.430  63.190  1.00  0.00           H
ATOM   5053 HD13 LEU A 899      39.760  37.350  63.950  1.00  0.00           H
ATOM   5054  CD2 LEU A 899      41.410  39.070  65.040  1.00  0.00           C
ATOM   5055 HD21 LEU A 899      41.480  37.980  65.240  1.00  0.00           H
ATOM   5056 HD22 LEU A 899      41.730  39.670  65.910  1.00  0.00           H
ATOM   5057 HD23 LEU A 899      42.060  39.350  64.190  1.00  0.00           H
ATOM   5058  C   LEU A 899      40.270  43.380  64.630  1.00  0.00           C
ATOM   5059  O   LEU A 899      39.360  44.180  64.340  1.00  0.00           O
ATOM   5060  N   PRO A 900      41.530  43.720  64.300  1.00  0.00           N
[truncated: 7,490,634 more chars]
