# Supplementary material for: CryoEM and computational modeling structural insights into the pH regulator NBCn1
Source: Nat Commun. 2025 Nov 11;16:9932. doi: 10.1038/s41467-025-64868-z (PMC12606367; doi:10.1038/s41467-025-64868-z)
Supplement: Supplementary file 8 — Supplementary Data 6 [file 41467_2025_64868_MOESM8_ESM.zip › 1us_unrestr_MD_OF_IF_transition_apoNBCn1/transition_rep1_traj7_first.pdb]

REMARK    GENERATED BY TRJCONV
TITLE     Title t=   0.00000 step= 0
REMARK    THIS IS A SIMULATION BOX
CRYST1   96.115   96.115  105.087  90.00  90.00  90.00 P 1           1
MODEL        1
ATOM      1  N   LEU A 585      30.050  43.420  39.940  1.00  0.00           N
ATOM      2  HT1 LEU A 585      29.670  44.100  40.620  1.00  0.00           H
ATOM      3  HT2 LEU A 585      29.260  43.260  39.260  1.00  0.00           H
ATOM      4  HT3 LEU A 585      30.900  43.880  39.560  1.00  0.00           H
ATOM      5  CA  LEU A 585      30.270  42.150  40.630  1.00  0.00           C
ATOM      6  HA  LEU A 585      31.190  42.250  41.180  1.00  0.00           H
ATOM      7  CB  LEU A 585      29.250  42.050  41.810  1.00  0.00           C
ATOM      8  HB1 LEU A 585      28.240  42.040  41.350  1.00  0.00           H
ATOM      9  HB2 LEU A 585      29.170  42.890  42.520  1.00  0.00           H
ATOM     10  CG  LEU A 585      29.530  40.790  42.710  1.00  0.00           C
ATOM     11  HG  LEU A 585      29.640  39.930  42.020  1.00  0.00           H
ATOM     12  CD1 LEU A 585      30.810  41.020  43.480  1.00  0.00           C
ATOM     13 HD11 LEU A 585      30.960  40.180  44.190  1.00  0.00           H
ATOM     14 HD12 LEU A 585      30.680  41.950  44.070  1.00  0.00           H
ATOM     15 HD13 LEU A 585      31.760  41.230  42.940  1.00  0.00           H
ATOM     16  CD2 LEU A 585      28.400  40.360  43.700  1.00  0.00           C
ATOM     17 HD21 LEU A 585      28.660  39.600  44.460  1.00  0.00           H
ATOM     18 HD22 LEU A 585      27.660  39.800  43.080  1.00  0.00           H
ATOM     19 HD23 LEU A 585      27.950  41.230  44.220  1.00  0.00           H
ATOM     20  C   LEU A 585      30.460  40.820  39.830  1.00  0.00           C
ATOM     21  O   LEU A 585      31.450  40.120  39.920  1.00  0.00           O
ATOM     22  N   ILE A 586      29.460  40.480  39.020  1.00  0.00           N
ATOM     23  HN  ILE A 586      28.650  41.050  38.930  1.00  0.00           H
ATOM     24  CA  ILE A 586      29.410  39.240  38.260  1.00  0.00           C
ATOM     25  HA  ILE A 586      29.530  38.480  39.030  1.00  0.00           H
ATOM     26  CB  ILE A 586      28.120  38.820  37.610  1.00  0.00           C
ATOM     27  HB  ILE A 586      27.870  39.600  36.860  1.00  0.00           H
ATOM     28  CG2 ILE A 586      28.210  37.520  36.750  1.00  0.00           C
ATOM     29 HG21 ILE A 586      28.560  36.730  37.460  1.00  0.00           H
ATOM     30 HG22 ILE A 586      28.890  37.510  35.880  1.00  0.00           H
ATOM     31 HG23 ILE A 586      27.180  37.280  36.440  1.00  0.00           H
ATOM     32  CG1 ILE A 586      26.870  38.770  38.600  1.00  0.00           C
ATOM     33 HG11 ILE A 586      26.000  38.930  37.930  1.00  0.00           H
ATOM     34 HG12 ILE A 586      26.750  39.650  39.270  1.00  0.00           H
ATOM     35  CD  ILE A 586      26.780  37.510  39.360  1.00  0.00           C
ATOM     36  HD1 ILE A 586      26.240  36.770  38.730  1.00  0.00           H
ATOM     37  HD2 ILE A 586      26.220  37.590  40.310  1.00  0.00           H
ATOM     38  HD3 ILE A 586      27.730  37.000  39.630  1.00  0.00           H
ATOM     39  C   ILE A 586      30.620  39.070  37.230  1.00  0.00           C
ATOM     40  O   ILE A 586      31.270  38.030  37.110  1.00  0.00           O
ATOM     41  N   LEU A 587      30.990  40.200  36.630  1.00  0.00           N
ATOM     42  HN  LEU A 587      30.450  41.040  36.710  1.00  0.00           H
ATOM     43  CA  LEU A 587      32.150  40.280  35.740  1.00  0.00           C
ATOM     44  HA  LEU A 587      31.980  39.460  35.050  1.00  0.00           H
ATOM     45  CB  LEU A 587      32.150  41.750  35.090  1.00  0.00           C
ATOM     46  HB1 LEU A 587      32.250  42.470  35.930  1.00  0.00           H
ATOM     47  HB2 LEU A 587      31.100  41.870  34.750  1.00  0.00           H
ATOM     48  CG  LEU A 587      33.150  42.130  34.030  1.00  0.00           C
ATOM     49  HG  LEU A 587      34.190  41.790  34.250  1.00  0.00           H
ATOM     50  CD1 LEU A 587      32.800  41.630  32.650  1.00  0.00           C
ATOM     51 HD11 LEU A 587      31.760  41.900  32.390  1.00  0.00           H
ATOM     52 HD12 LEU A 587      32.820  40.520  32.610  1.00  0.00           H
ATOM     53 HD13 LEU A 587      33.570  41.960  31.910  1.00  0.00           H
ATOM     54  CD2 LEU A 587      33.290  43.660  34.020  1.00  0.00           C
ATOM     55 HD21 LEU A 587      33.990  44.090  34.770  1.00  0.00           H
ATOM     56 HD22 LEU A 587      32.350  44.200  34.230  1.00  0.00           H
ATOM     57 HD23 LEU A 587      33.680  43.840  32.990  1.00  0.00           H
ATOM     58  C   LEU A 587      33.440  39.880  36.360  1.00  0.00           C
ATOM     59  O   LEU A 587      34.230  39.160  35.770  1.00  0.00           O
ATOM     60  N   ASP A 588      33.620  40.250  37.650  1.00  0.00           N
ATOM     61  HN  ASP A 588      32.830  40.630  38.120  1.00  0.00           H
ATOM     62  CA  ASP A 588      34.790  40.050  38.470  1.00  0.00           C
ATOM     63  HA  ASP A 588      35.700  40.250  37.920  1.00  0.00           H
ATOM     64  CB  ASP A 588      34.820  40.680  39.920  1.00  0.00           C
ATOM     65  HB1 ASP A 588      35.780  40.550  40.450  1.00  0.00           H
ATOM     66  HB2 ASP A 588      33.910  40.380  40.480  1.00  0.00           H
ATOM     67  CG  ASP A 588      34.700  42.290  39.750  1.00  0.00           C
ATOM     68  OD1 ASP A 588      34.770  42.830  38.610  1.00  0.00           O
ATOM     69  OD2 ASP A 588      34.690  42.930  40.800  1.00  0.00           O
ATOM     70  C   ASP A 588      34.870  38.610  38.830  1.00  0.00           C
ATOM     71  O   ASP A 588      35.980  38.060  38.780  1.00  0.00           O
ATOM     72  N   ILE A 589      33.740  37.940  39.070  1.00  0.00           N
ATOM     73  HN  ILE A 589      32.890  38.440  39.220  1.00  0.00           H
ATOM     74  CA  ILE A 589      33.550  36.550  39.340  1.00  0.00           C
ATOM     75  HA  ILE A 589      34.300  36.280  40.050  1.00  0.00           H
ATOM     76  CB  ILE A 589      32.170  36.210  39.830  1.00  0.00           C
ATOM     77  HB  ILE A 589      31.310  36.500  39.180  1.00  0.00           H
ATOM     78  CG2 ILE A 589      31.970  34.660  40.000  1.00  0.00           C
ATOM     79 HG21 ILE A 589      32.740  34.280  40.700  1.00  0.00           H
ATOM     80 HG22 ILE A 589      32.110  34.180  39.000  1.00  0.00           H
ATOM     81 HG23 ILE A 589      30.980  34.370  40.410  1.00  0.00           H
ATOM     82  CG1 ILE A 589      31.980  36.940  41.150  1.00  0.00           C
ATOM     83 HG11 ILE A 589      32.360  37.980  41.180  1.00  0.00           H
ATOM     84 HG12 ILE A 589      32.570  36.370  41.910  1.00  0.00           H
ATOM     85  CD  ILE A 589      30.450  36.900  41.600  1.00  0.00           C
ATOM     86  HD1 ILE A 589      30.290  37.090  42.680  1.00  0.00           H
ATOM     87  HD2 ILE A 589      29.980  35.900  41.490  1.00  0.00           H
ATOM     88  HD3 ILE A 589      29.830  37.670  41.090  1.00  0.00           H
ATOM     89  C   ILE A 589      33.990  35.820  38.060  1.00  0.00           C
ATOM     90  O   ILE A 589      34.750  34.870  38.120  1.00  0.00           O
ATOM     91  N   LYS A 590      33.410  36.230  36.920  1.00  0.00           N
ATOM     92  HN  LYS A 590      32.790  37.010  36.870  1.00  0.00           H
ATOM     93  CA  LYS A 590      33.720  35.730  35.610  1.00  0.00           C
ATOM     94  HA  LYS A 590      33.500  34.670  35.640  1.00  0.00           H
ATOM     95  CB  LYS A 590      32.790  36.270  34.490  1.00  0.00           C
ATOM     96  HB1 LYS A 590      33.190  36.200  33.460  1.00  0.00           H
ATOM     97  HB2 LYS A 590      32.660  37.340  34.740  1.00  0.00           H
ATOM     98  CG  LYS A 590      31.400  35.610  34.330  1.00  0.00           C
ATOM     99  HG1 LYS A 590      31.120  35.160  35.310  1.00  0.00           H
ATOM    100  HG2 LYS A 590      31.350  34.760  33.630  1.00  0.00           H
ATOM    101  CD  LYS A 590      30.380  36.590  33.810  1.00  0.00           C
ATOM    102  HD1 LYS A 590      30.540  37.610  34.230  1.00  0.00           H
ATOM    103  HD2 LYS A 590      29.370  36.290  34.150  1.00  0.00           H
ATOM    104  CE  LYS A 590      30.290  36.740  32.250  1.00  0.00           C
ATOM    105  HE1 LYS A 590      30.430  35.770  31.730  1.00  0.00           H
ATOM    106  HE2 LYS A 590      31.070  37.410  31.830  1.00  0.00           H
ATOM    107  NZ  LYS A 590      28.980  37.220  31.810  1.00  0.00           N
ATOM    108  HZ1 LYS A 590      28.240  36.550  32.130  1.00  0.00           H
ATOM    109  HZ2 LYS A 590      29.020  37.450  30.800  1.00  0.00           H
ATOM    110  HZ3 LYS A 590      28.790  38.100  32.320  1.00  0.00           H
ATOM    111  C   LYS A 590      35.240  35.850  35.110  1.00  0.00           C
ATOM    112  O   LYS A 590      35.740  34.850  34.580  1.00  0.00           O
ATOM    113  N   ARG A 591      35.850  37.010  35.260  1.00  0.00           N
ATOM    114  HN  ARG A 591      35.250  37.780  35.470  1.00  0.00           H
ATOM    115  CA  ARG A 591      37.270  37.350  35.080  1.00  0.00           C
ATOM    116  HA  ARG A 591      37.460  37.140  34.040  1.00  0.00           H
ATOM    117  CB  ARG A 591      37.670  38.830  35.300  1.00  0.00           C
ATOM    118  HB1 ARG A 591      38.780  38.840  35.270  1.00  0.00           H
ATOM    119  HB2 ARG A 591      37.360  38.990  36.350  1.00  0.00           H
ATOM    120  CG  ARG A 591      37.260  39.860  34.270  1.00  0.00           C
ATOM    121  HG1 ARG A 591      36.250  39.570  33.880  1.00  0.00           H
ATOM    122  HG2 ARG A 591      37.950  39.740  33.410  1.00  0.00           H
ATOM    123  CD  ARG A 591      37.110  41.360  34.540  1.00  0.00           C
ATOM    124  HD1 ARG A 591      38.120  41.650  34.890  1.00  0.00           H
ATOM    125  HD2 ARG A 591      36.320  41.610  35.280  1.00  0.00           H
ATOM    126  NE  ARG A 591      36.760  41.930  33.240  1.00  0.00           N
ATOM    127  HE  ARG A 591      36.710  41.320  32.450  1.00  0.00           H
ATOM    128  CZ  ARG A 591      36.790  43.240  32.970  1.00  0.00           C
ATOM    129  NH1 ARG A 591      37.010  44.090  33.870  1.00  0.00           N
ATOM    130 HH11 ARG A 591      36.740  45.050  33.760  1.00  0.00           H
ATOM    131 HH12 ARG A 591      37.000  43.580  34.730  1.00  0.00           H
ATOM    132  NH2 ARG A 591      36.680  43.540  31.660  1.00  0.00           N
ATOM    133 HH21 ARG A 591      36.720  42.750  31.040  1.00  0.00           H
ATOM    134 HH22 ARG A 591      36.720  44.510  31.440  1.00  0.00           H
ATOM    135  C   ARG A 591      38.130  36.440  36.030  1.00  0.00           C
ATOM    136  O   ARG A 591      39.250  36.050  35.680  1.00  0.00           O
ATOM    137  N   LYS A 592      37.730  36.150  37.300  1.00  0.00           N
ATOM    138  HN  LYS A 592      37.030  36.670  37.780  1.00  0.00           H
ATOM    139  CA  LYS A 592      38.680  35.490  38.250  1.00  0.00           C
ATOM    140  HA  LYS A 592      39.660  35.620  37.840  1.00  0.00           H
ATOM    141  CB  LYS A 592      38.660  36.290  39.570  1.00  0.00           C
ATOM    142  HB1 LYS A 592      39.190  35.770  40.400  1.00  0.00           H
ATOM    143  HB2 LYS A 592      37.610  36.410  39.930  1.00  0.00           H
ATOM    144  CG  LYS A 592      39.200  37.780  39.430  1.00  0.00           C
ATOM    145  HG1 LYS A 592      39.070  38.280  40.410  1.00  0.00           H
ATOM    146  HG2 LYS A 592      38.560  38.450  38.830  1.00  0.00           H
ATOM    147  CD  LYS A 592      40.550  37.930  38.760  1.00  0.00           C
ATOM    148  HD1 LYS A 592      40.910  38.980  38.810  1.00  0.00           H
ATOM    149  HD2 LYS A 592      40.420  37.580  37.710  1.00  0.00           H
ATOM    150  CE  LYS A 592      41.640  37.100  39.460  1.00  0.00           C
ATOM    151  HE1 LYS A 592      41.270  36.050  39.470  1.00  0.00           H
ATOM    152  HE2 LYS A 592      41.800  37.420  40.520  1.00  0.00           H
ATOM    153  NZ  LYS A 592      42.950  37.330  38.740  1.00  0.00           N
ATOM    154  HZ1 LYS A 592      42.840  37.410  37.720  1.00  0.00           H
ATOM    155  HZ2 LYS A 592      43.640  36.560  38.890  1.00  0.00           H
ATOM    156  HZ3 LYS A 592      43.450  38.180  39.080  1.00  0.00           H
ATOM    157  C   LYS A 592      38.590  34.000  38.570  1.00  0.00           C
ATOM    158  O   LYS A 592      39.590  33.260  38.630  1.00  0.00           O
ATOM    159  N   ALA A 593      37.330  33.440  38.510  1.00  0.00           N
ATOM    160  HN  ALA A 593      36.570  34.030  38.260  1.00  0.00           H
ATOM    161  CA  ALA A 593      37.000  32.000  38.660  1.00  0.00           C
ATOM    162  HA  ALA A 593      37.290  31.710  39.660  1.00  0.00           H
ATOM    163  CB  ALA A 593      35.500  31.740  38.780  1.00  0.00           C
ATOM    164  HB1 ALA A 593      35.030  32.160  37.860  1.00  0.00           H
ATOM    165  HB2 ALA A 593      35.000  32.070  39.720  1.00  0.00           H
ATOM    166  HB3 ALA A 593      35.220  30.670  38.670  1.00  0.00           H
ATOM    167  C   ALA A 593      37.680  31.080  37.630  1.00  0.00           C
ATOM    168  O   ALA A 593      38.240  30.110  38.040  1.00  0.00           O
ATOM    169  N   PRO A 594      37.750  31.320  36.290  1.00  0.00           N
ATOM    170  CD  PRO A 594      37.170  32.480  35.590  1.00  0.00           C
ATOM    171  HD1 PRO A 594      37.740  33.410  35.760  1.00  0.00           H
ATOM    172  HD2 PRO A 594      36.090  32.560  35.810  1.00  0.00           H
ATOM    173  CA  PRO A 594      38.560  30.470  35.450  1.00  0.00           C
ATOM    174  HA  PRO A 594      38.430  29.430  35.730  1.00  0.00           H
ATOM    175  CB  PRO A 594      37.990  30.750  34.050  1.00  0.00           C
ATOM    176  HB1 PRO A 594      37.160  30.010  33.940  1.00  0.00           H
ATOM    177  HB2 PRO A 594      38.700  30.520  33.220  1.00  0.00           H
ATOM    178  CG  PRO A 594      37.430  32.190  34.060  1.00  0.00           C
ATOM    179  HG1 PRO A 594      38.160  32.820  33.510  1.00  0.00           H
ATOM    180  HG2 PRO A 594      36.480  32.210  33.480  1.00  0.00           H
ATOM    181  C   PRO A 594      40.090  30.750  35.580  1.00  0.00           C
ATOM    182  O   PRO A 594      40.810  30.260  34.730  1.00  0.00           O
ATOM    183  N   PHE A 595      40.600  31.450  36.650  1.00  0.00           N
ATOM    184  HN  PHE A 595      39.930  31.910  37.210  1.00  0.00           H
ATOM    185  CA  PHE A 595      42.010  31.860  36.780  1.00  0.00           C
ATOM    186  HA  PHE A 595      42.730  31.370  36.150  1.00  0.00           H
ATOM    187  CB  PHE A 595      42.310  33.340  36.340  1.00  0.00           C
ATOM    188  HB1 PHE A 595      43.340  33.690  36.530  1.00  0.00           H
ATOM    189  HB2 PHE A 595      41.620  34.070  36.830  1.00  0.00           H
ATOM    190  CG  PHE A 595      42.150  33.500  34.850  1.00  0.00           C
ATOM    191  CD1 PHE A 595      40.980  33.880  34.170  1.00  0.00           C
ATOM    192  HD1 PHE A 595      40.020  33.850  34.660  1.00  0.00           H
ATOM    193  CE1 PHE A 595      40.990  33.920  32.780  1.00  0.00           C
ATOM    194  HE1 PHE A 595      40.040  34.120  32.300  1.00  0.00           H
ATOM    195  CZ  PHE A 595      42.180  33.930  32.010  1.00  0.00           C
ATOM    196  HZ  PHE A 595      42.060  34.080  30.940  1.00  0.00           H
ATOM    197  CD2 PHE A 595      43.320  33.340  34.030  1.00  0.00           C
ATOM    198  HD2 PHE A 595      44.170  32.900  34.530  1.00  0.00           H
ATOM    199  CE2 PHE A 595      43.350  33.590  32.630  1.00  0.00           C
ATOM    200  HE2 PHE A 595      44.270  33.620  32.060  1.00  0.00           H
ATOM    201  C   PHE A 595      42.430  31.500  38.180  1.00  0.00           C
ATOM    202  O   PHE A 595      43.580  31.500  38.590  1.00  0.00           O
ATOM    203  N   PHE A 596      41.430  31.060  39.010  1.00  0.00           N
ATOM    204  HN  PHE A 596      40.530  31.200  38.610  1.00  0.00           H
ATOM    205  CA  PHE A 596      41.540  30.660  40.380  1.00  0.00           C
ATOM    206  HA  PHE A 596      42.090  31.450  40.890  1.00  0.00           H
ATOM    207  CB  PHE A 596      40.080  30.460  41.030  1.00  0.00           C
ATOM    208  HB1 PHE A 596      39.500  29.750  40.410  1.00  0.00           H
ATOM    209  HB2 PHE A 596      39.640  31.470  40.990  1.00  0.00           H
ATOM    210  CG  PHE A 596      40.080  29.860  42.420  1.00  0.00           C
ATOM    211  CD1 PHE A 596      39.650  28.560  42.570  1.00  0.00           C
ATOM    212  HD1 PHE A 596      39.440  27.990  41.680  1.00  0.00           H
ATOM    213  CE1 PHE A 596      39.350  28.040  43.830  1.00  0.00           C
ATOM    214  HE1 PHE A 596      38.930  27.050  43.930  1.00  0.00           H
ATOM    215  CZ  PHE A 596      39.530  28.850  44.960  1.00  0.00           C
ATOM    216  HZ  PHE A 596      39.190  28.590  45.940  1.00  0.00           H
ATOM    217  CD2 PHE A 596      40.130  30.680  43.560  1.00  0.00           C
ATOM    218  HD2 PHE A 596      40.480  31.700  43.500  1.00  0.00           H
ATOM    219  CE2 PHE A 596      39.840  30.160  44.820  1.00  0.00           C
ATOM    220  HE2 PHE A 596      39.980  30.810  45.670  1.00  0.00           H
ATOM    221  C   PHE A 596      42.420  29.390  40.560  1.00  0.00           C
ATOM    222  O   PHE A 596      43.250  29.460  41.480  1.00  0.00           O
ATOM    223  N   LEU A 597      42.290  28.370  39.730  1.00  0.00           N
ATOM    224  HN  LEU A 597      41.530  28.370  39.080  1.00  0.00           H
ATOM    225  CA  LEU A 597      43.030  27.100  39.750  1.00  0.00           C
ATOM    226  HA  LEU A 597      43.190  26.850  40.780  1.00  0.00           H
ATOM    227  CB  LEU A 597      42.300  25.900  39.150  1.00  0.00           C
ATOM    228  HB1 LEU A 597      42.170  26.180  38.080  1.00  0.00           H
ATOM    229  HB2 LEU A 597      41.250  25.970  39.520  1.00  0.00           H
ATOM    230  CG  LEU A 597      43.030  24.600  39.400  1.00  0.00           C
ATOM    231  HG  LEU A 597      43.860  24.590  38.670  1.00  0.00           H
ATOM    232  CD1 LEU A 597      43.690  24.200  40.740  1.00  0.00           C
ATOM    233 HD11 LEU A 597      44.190  25.090  41.190  1.00  0.00           H
ATOM    234 HD12 LEU A 597      44.410  23.370  40.570  1.00  0.00           H
ATOM    235 HD13 LEU A 597      43.030  23.770  41.510  1.00  0.00           H
ATOM    236  CD2 LEU A 597      42.150  23.440  38.900  1.00  0.00           C
ATOM    237 HD21 LEU A 597      42.780  22.580  38.570  1.00  0.00           H
ATOM    238 HD22 LEU A 597      41.470  23.610  38.040  1.00  0.00           H
ATOM    239 HD23 LEU A 597      41.560  23.140  39.790  1.00  0.00           H
ATOM    240  C   LEU A 597      44.380  27.320  39.220  1.00  0.00           C
ATOM    241  O   LEU A 597      45.350  26.740  39.720  1.00  0.00           O
ATOM    242  N   SER A 598      44.590  28.230  38.230  1.00  0.00           N
ATOM    243  HN  SER A 598      43.740  28.690  37.960  1.00  0.00           H
ATOM    244  CA  SER A 598      45.880  28.590  37.750  1.00  0.00           C
ATOM    245  HA  SER A 598      46.330  27.680  37.350  1.00  0.00           H
ATOM    246  CB  SER A 598      45.840  29.580  36.550  1.00  0.00           C
ATOM    247  HB1 SER A 598      45.320  30.530  36.830  1.00  0.00           H
ATOM    248  HB2 SER A 598      45.070  29.140  35.890  1.00  0.00           H
ATOM    249  OG  SER A 598      47.040  29.920  35.850  1.00  0.00           O
ATOM    250  HG1 SER A 598      47.680  30.060  36.550  1.00  0.00           H
ATOM    251  C   SER A 598      46.730  29.320  38.740  1.00  0.00           C
ATOM    252  O   SER A 598      47.980  29.180  38.730  1.00  0.00           O
ATOM    253  N   ASP A 599      46.270  30.230  39.720  1.00  0.00           N
ATOM    254  HN  ASP A 599      45.310  30.460  39.850  1.00  0.00           H
ATOM    255  CA  ASP A 599      47.140  30.770  40.800  1.00  0.00           C
ATOM    256  HA  ASP A 599      47.800  31.520  40.380  1.00  0.00           H
ATOM    257  CB  ASP A 599      46.170  31.570  41.710  1.00  0.00           C
ATOM    258  HB1 ASP A 599      46.760  31.970  42.560  1.00  0.00           H
ATOM    259  HB2 ASP A 599      45.410  30.850  42.100  1.00  0.00           H
ATOM    260  CG  ASP A 599      45.530  32.820  41.150  1.00  0.00           C
ATOM    261  OD1 ASP A 599      46.200  33.620  40.440  1.00  0.00           O
ATOM    262  OD2 ASP A 599      44.380  33.090  41.560  1.00  0.00           O
ATOM    263  C   ASP A 599      47.870  29.580  41.510  1.00  0.00           C
ATOM    264  O   ASP A 599      49.040  29.670  41.890  1.00  0.00           O
ATOM    265  N   PHE A 600      47.140  28.490  41.770  1.00  0.00           N
ATOM    266  HN  PHE A 600      46.180  28.500  41.530  1.00  0.00           H
ATOM    267  CA  PHE A 600      47.640  27.350  42.520  1.00  0.00           C
ATOM    268  HA  PHE A 600      48.230  27.680  43.370  1.00  0.00           H
ATOM    269  CB  PHE A 600      46.470  26.400  42.930  1.00  0.00           C
ATOM    270  HB1 PHE A 600      46.850  25.460  43.380  1.00  0.00           H
ATOM    271  HB2 PHE A 600      45.830  26.100  42.070  1.00  0.00           H
ATOM    272  CG  PHE A 600      45.620  27.050  44.020  1.00  0.00           C
ATOM    273  CD1 PHE A 600      45.930  27.010  45.420  1.00  0.00           C
ATOM    274  HD1 PHE A 600      46.880  26.600  45.720  1.00  0.00           H
ATOM    275  CE1 PHE A 600      45.030  27.600  46.320  1.00  0.00           C
ATOM    276  HE1 PHE A 600      45.250  27.620  47.380  1.00  0.00           H
ATOM    277  CZ  PHE A 600      43.810  28.140  45.910  1.00  0.00           C
ATOM    278  HZ  PHE A 600      43.100  28.400  46.700  1.00  0.00           H
ATOM    279  CD2 PHE A 600      44.460  27.660  43.580  1.00  0.00           C
ATOM    280  HD2 PHE A 600      44.270  27.700  42.510  1.00  0.00           H
ATOM    281  CE2 PHE A 600      43.570  28.240  44.520  1.00  0.00           C
ATOM    282  HE2 PHE A 600      42.640  28.640  44.170  1.00  0.00           H
ATOM    283  C   PHE A 600      48.710  26.500  41.770  1.00  0.00           C
ATOM    284  O   PHE A 600      49.730  26.140  42.420  1.00  0.00           O
ATOM    285  N   LYS A 601      48.550  26.250  40.430  1.00  0.00           N
ATOM    286  HN  LYS A 601      47.690  26.250  39.930  1.00  0.00           H
ATOM    287  CA  LYS A 601      49.700  25.860  39.560  1.00  0.00           C
ATOM    288  HA  LYS A 601      50.110  24.940  39.930  1.00  0.00           H
ATOM    289  CB  LYS A 601      49.080  25.560  38.110  1.00  0.00           C
ATOM    290  HB1 LYS A 601      49.880  25.620  37.350  1.00  0.00           H
ATOM    291  HB2 LYS A 601      48.360  26.350  37.790  1.00  0.00           H
ATOM    292  CG  LYS A 601      48.380  24.180  37.880  1.00  0.00           C
ATOM    293  HG1 LYS A 601      47.410  24.240  38.420  1.00  0.00           H
ATOM    294  HG2 LYS A 601      49.020  23.360  38.280  1.00  0.00           H
ATOM    295  CD  LYS A 601      48.250  23.710  36.380  1.00  0.00           C
ATOM    296  HD1 LYS A 601      47.950  22.640  36.310  1.00  0.00           H
ATOM    297  HD2 LYS A 601      49.200  23.940  35.830  1.00  0.00           H
ATOM    298  CE  LYS A 601      47.070  24.320  35.630  1.00  0.00           C
ATOM    299  HE1 LYS A 601      47.360  25.400  35.660  1.00  0.00           H
ATOM    300  HE2 LYS A 601      46.120  24.180  36.210  1.00  0.00           H
ATOM    301  NZ  LYS A 601      47.130  23.950  34.220  1.00  0.00           N
ATOM    302  HZ1 LYS A 601      46.260  24.330  33.790  1.00  0.00           H
ATOM    303  HZ2 LYS A 601      47.110  22.940  33.980  1.00  0.00           H
ATOM    304  HZ3 LYS A 601      47.990  24.320  33.760  1.00  0.00           H
ATOM    305  C   LYS A 601      50.890  26.870  39.490  1.00  0.00           C
ATOM    306  O   LYS A 601      52.020  26.540  39.430  1.00  0.00           O
ATOM    307  N   ASP A 602      50.570  28.220  39.430  1.00  0.00           N
ATOM    308  HN  ASP A 602      49.640  28.560  39.360  1.00  0.00           H
ATOM    309  CA  ASP A 602      51.540  29.330  39.480  1.00  0.00           C
ATOM    310  HA  ASP A 602      52.320  29.280  38.740  1.00  0.00           H
ATOM    311  CB  ASP A 602      50.720  30.640  39.320  1.00  0.00           C
ATOM    312  HB1 ASP A 602      51.370  31.490  39.620  1.00  0.00           H
ATOM    313  HB2 ASP A 602      49.840  30.700  40.000  1.00  0.00           H
ATOM    314  CG  ASP A 602      50.330  30.950  37.900  1.00  0.00           C
ATOM    315  OD1 ASP A 602      50.920  30.200  37.030  1.00  0.00           O
ATOM    316  OD2 ASP A 602      49.620  31.860  37.540  1.00  0.00           O
ATOM    317  C   ASP A 602      52.420  29.440  40.720  1.00  0.00           C
ATOM    318  O   ASP A 602      53.500  29.900  40.560  1.00  0.00           O
ATOM    319  N   ALA A 603      51.940  28.890  41.830  1.00  0.00           N
ATOM    320  HN  ALA A 603      50.990  28.560  41.860  1.00  0.00           H
ATOM    321  CA  ALA A 603      52.650  28.710  43.090  1.00  0.00           C
ATOM    322  HA  ALA A 603      53.010  29.690  43.400  1.00  0.00           H
ATOM    323  CB  ALA A 603      51.790  28.110  44.270  1.00  0.00           C
ATOM    324  HB1 ALA A 603      51.570  27.050  44.020  1.00  0.00           H
ATOM    325  HB2 ALA A 603      50.870  28.690  44.460  1.00  0.00           H
ATOM    326  HB3 ALA A 603      52.410  28.010  45.180  1.00  0.00           H
ATOM    327  C   ALA A 603      53.870  27.790  42.970  1.00  0.00           C
ATOM    328  O   ALA A 603      54.830  27.850  43.730  1.00  0.00           O
ATOM    329  N   LEU A 604      53.820  26.850  41.960  1.00  0.00           N
ATOM    330  HN  LEU A 604      53.010  26.870  41.380  1.00  0.00           H
ATOM    331  CA  LEU A 604      54.670  25.690  41.880  1.00  0.00           C
ATOM    332  HA  LEU A 604      55.060  25.520  42.880  1.00  0.00           H
ATOM    333  CB  LEU A 604      53.900  24.510  41.200  1.00  0.00           C
ATOM    334  HB1 LEU A 604      54.610  23.650  41.130  1.00  0.00           H
ATOM    335  HB2 LEU A 604      53.780  24.720  40.110  1.00  0.00           H
ATOM    336  CG  LEU A 604      52.630  24.090  41.850  1.00  0.00           C
ATOM    337  HG  LEU A 604      51.940  24.940  42.070  1.00  0.00           H
ATOM    338  CD1 LEU A 604      51.890  23.060  40.920  1.00  0.00           C
ATOM    339 HD11 LEU A 604      51.020  22.620  41.460  1.00  0.00           H
ATOM    340 HD12 LEU A 604      52.640  22.250  40.780  1.00  0.00           H
ATOM    341 HD13 LEU A 604      51.600  23.560  39.970  1.00  0.00           H
ATOM    342  CD2 LEU A 604      52.910  23.590  43.230  1.00  0.00           C
ATOM    343 HD21 LEU A 604      53.560  22.700  43.080  1.00  0.00           H
ATOM    344 HD22 LEU A 604      51.970  23.390  43.780  1.00  0.00           H
ATOM    345 HD23 LEU A 604      53.430  24.330  43.870  1.00  0.00           H
ATOM    346  C   LEU A 604      55.960  26.000  41.130  1.00  0.00           C
ATOM    347  O   LEU A 604      56.810  25.190  40.850  1.00  0.00           O
ATOM    348  N   SER A 605      56.250  27.270  40.780  1.00  0.00           N
ATOM    349  HN  SER A 605      55.510  27.940  40.850  1.00  0.00           H
ATOM    350  CA  SER A 605      57.500  27.550  40.050  1.00  0.00           C
ATOM    351  HA  SER A 605      58.230  26.890  40.480  1.00  0.00           H
ATOM    352  CB  SER A 605      57.370  27.330  38.580  1.00  0.00           C
ATOM    353  HB1 SER A 605      56.640  28.080  38.190  1.00  0.00           H
ATOM    354  HB2 SER A 605      57.020  26.350  38.210  1.00  0.00           H
ATOM    355  OG  SER A 605      58.680  27.550  37.980  1.00  0.00           O
ATOM    356  HG1 SER A 605      59.360  26.980  38.360  1.00  0.00           H
ATOM    357  C   SER A 605      58.020  28.910  40.450  1.00  0.00           C
ATOM    358  O   SER A 605      57.410  29.930  40.080  1.00  0.00           O
ATOM    359  N   LEU A 606      59.230  29.010  41.080  1.00  0.00           N
ATOM    360  HN  LEU A 606      59.780  28.190  41.230  1.00  0.00           H
ATOM    361  CA  LEU A 606      59.750  30.330  41.370  1.00  0.00           C
ATOM    362  HA  LEU A 606      60.700  30.080  41.820  1.00  0.00           H
ATOM    363  CB  LEU A 606      60.320  31.130  40.130  1.00  0.00           C
ATOM    364  HB1 LEU A 606      61.040  31.910  40.450  1.00  0.00           H
ATOM    365  HB2 LEU A 606      59.440  31.710  39.770  1.00  0.00           H
ATOM    366  CG  LEU A 606      61.040  30.400  39.040  1.00  0.00           C
ATOM    367  HG  LEU A 606      60.410  29.520  38.760  1.00  0.00           H
ATOM    368  CD1 LEU A 606      61.280  31.240  37.770  1.00  0.00           C
ATOM    369 HD11 LEU A 606      62.190  31.850  37.920  1.00  0.00           H
ATOM    370 HD12 LEU A 606      60.390  31.840  37.520  1.00  0.00           H
ATOM    371 HD13 LEU A 606      61.270  30.490  36.950  1.00  0.00           H
ATOM    372  CD2 LEU A 606      62.380  29.730  39.470  1.00  0.00           C
ATOM    373 HD21 LEU A 606      62.620  29.030  38.640  1.00  0.00           H
ATOM    374 HD22 LEU A 606      62.160  29.210  40.430  1.00  0.00           H
ATOM    375 HD23 LEU A 606      63.180  30.460  39.720  1.00  0.00           H
ATOM    376  C   LEU A 606      59.110  31.150  42.510  1.00  0.00           C
ATOM    377  O   LEU A 606      57.890  31.470  42.500  1.00  0.00           O
ATOM    378  N   GLN A 607      59.970  31.530  43.500  1.00  0.00           N
ATOM    379  HN  GLN A 607      60.930  31.280  43.390  1.00  0.00           H
ATOM    380  CA  GLN A 607      59.760  32.620  44.380  1.00  0.00           C
ATOM    381  HA  GLN A 607      60.670  32.950  44.850  1.00  0.00           H
ATOM    382  CB  GLN A 607      59.240  33.980  43.760  1.00  0.00           C
ATOM    383  HB1 GLN A 607      58.940  34.730  44.520  1.00  0.00           H
ATOM    384  HB2 GLN A 607      58.380  33.720  43.110  1.00  0.00           H
ATOM    385  CG  GLN A 607      60.260  34.700  42.860  1.00  0.00           C
ATOM    386  HG1 GLN A 607      59.770  35.660  42.530  1.00  0.00           H
ATOM    387  HG2 GLN A 607      60.510  34.180  41.910  1.00  0.00           H
ATOM    388  CD  GLN A 607      61.540  35.040  43.610  1.00  0.00           C
ATOM    389  OE1 GLN A 607      62.650  34.690  43.140  1.00  0.00           O
ATOM    390  NE2 GLN A 607      61.530  35.870  44.690  1.00  0.00           N
ATOM    391 HE21 GLN A 607      60.710  36.440  44.780  1.00  0.00           H
ATOM    392 HE22 GLN A 607      62.400  36.250  45.000  1.00  0.00           H
ATOM    393  C   GLN A 607      58.990  32.280  45.610  1.00  0.00           C
ATOM    394  O   GLN A 607      59.270  32.830  46.650  1.00  0.00           O
ATOM    395  N   CYS A 608      58.000  31.350  45.490  1.00  0.00           N
ATOM    396  HN  CYS A 608      57.890  31.020  44.570  1.00  0.00           H
ATOM    397  CA  CYS A 608      56.910  31.170  46.390  1.00  0.00           C
ATOM    398  HA  CYS A 608      56.260  32.030  46.280  1.00  0.00           H
ATOM    399  CB  CYS A 608      56.150  29.880  46.040  1.00  0.00           C
ATOM    400  HB1 CYS A 608      56.740  28.990  46.330  1.00  0.00           H
ATOM    401  HB2 CYS A 608      56.140  30.010  44.930  1.00  0.00           H
ATOM    402  SG  CYS A 608      54.470  29.930  46.670  1.00  0.00           S
ATOM    403  HG1 CYS A 608      54.150  30.940  45.880  1.00  0.00           H
ATOM    404  C   CYS A 608      57.310  31.110  47.860  1.00  0.00           C
ATOM    405  O   CYS A 608      56.840  31.900  48.610  1.00  0.00           O
ATOM    406  N   LEU A 609      58.290  30.220  48.140  1.00  0.00           N
ATOM    407  HN  LEU A 609      58.500  29.610  47.380  1.00  0.00           H
ATOM    408  CA  LEU A 609      59.010  30.160  49.430  1.00  0.00           C
ATOM    409  HA  LEU A 609      58.190  30.130  50.140  1.00  0.00           H
ATOM    410  CB  LEU A 609      59.840  28.900  49.650  1.00  0.00           C
ATOM    411  HB1 LEU A 609      60.840  28.980  49.190  1.00  0.00           H
ATOM    412  HB2 LEU A 609      59.330  28.100  49.070  1.00  0.00           H
ATOM    413  CG  LEU A 609      60.040  28.420  51.110  1.00  0.00           C
ATOM    414  HG  LEU A 609      60.330  27.340  51.100  1.00  0.00           H
ATOM    415  CD1 LEU A 609      61.250  29.120  51.760  1.00  0.00           C
ATOM    416 HD11 LEU A 609      61.410  28.690  52.770  1.00  0.00           H
ATOM    417 HD12 LEU A 609      60.960  30.180  51.920  1.00  0.00           H
ATOM    418 HD13 LEU A 609      62.160  29.200  51.130  1.00  0.00           H
ATOM    419  CD2 LEU A 609      58.790  28.670  52.030  1.00  0.00           C
ATOM    420 HD21 LEU A 609      59.090  28.170  52.970  1.00  0.00           H
ATOM    421 HD22 LEU A 609      57.860  28.220  51.600  1.00  0.00           H
ATOM    422 HD23 LEU A 609      58.620  29.750  52.220  1.00  0.00           H
ATOM    423  C   LEU A 609      59.790  31.370  49.950  1.00  0.00           C
ATOM    424  O   LEU A 609      59.530  31.940  51.060  1.00  0.00           O
ATOM    425  N   ALA A 610      60.590  32.000  49.060  1.00  0.00           N
ATOM    426  HN  ALA A 610      60.750  31.640  48.140  1.00  0.00           H
ATOM    427  CA  ALA A 610      61.380  33.260  49.260  1.00  0.00           C
ATOM    428  HA  ALA A 610      62.060  33.060  50.070  1.00  0.00           H
ATOM    429  CB  ALA A 610      62.200  33.630  48.010  1.00  0.00           C
ATOM    430  HB1 ALA A 610      61.510  33.730  47.150  1.00  0.00           H
ATOM    431  HB2 ALA A 610      62.920  32.790  47.870  1.00  0.00           H
ATOM    432  HB3 ALA A 610      62.800  34.530  48.280  1.00  0.00           H
ATOM    433  C   ALA A 610      60.490  34.440  49.500  1.00  0.00           C
ATOM    434  O   ALA A 610      60.880  35.310  50.340  1.00  0.00           O
ATOM    435  N   SER A 611      59.340  34.500  48.780  1.00  0.00           N
ATOM    436  HN  SER A 611      59.180  33.780  48.110  1.00  0.00           H
ATOM    437  CA  SER A 611      58.320  35.520  49.060  1.00  0.00           C
ATOM    438  HA  SER A 611      58.670  36.550  49.020  1.00  0.00           H
ATOM    439  CB  SER A 611      57.280  35.520  47.970  1.00  0.00           C
ATOM    440  HB1 SER A 611      56.930  34.490  47.680  1.00  0.00           H
ATOM    441  HB2 SER A 611      57.790  35.840  47.040  1.00  0.00           H
ATOM    442  OG  SER A 611      56.140  36.420  48.150  1.00  0.00           O
ATOM    443  HG1 SER A 611      56.500  37.290  47.970  1.00  0.00           H
ATOM    444  C   SER A 611      57.680  35.410  50.470  1.00  0.00           C
ATOM    445  O   SER A 611      57.590  36.400  51.200  1.00  0.00           O
ATOM    446  N   ILE A 612      57.340  34.160  50.890  1.00  0.00           N
ATOM    447  HN  ILE A 612      57.330  33.380  50.270  1.00  0.00           H
ATOM    448  CA  ILE A 612      56.550  33.920  52.180  1.00  0.00           C
ATOM    449  HA  ILE A 612      55.670  34.550  52.210  1.00  0.00           H
ATOM    450  CB  ILE A 612      56.010  32.530  52.250  1.00  0.00           C
ATOM    451  HB  ILE A 612      56.870  31.880  51.990  1.00  0.00           H
ATOM    452  CG2 ILE A 612      55.440  32.170  53.670  1.00  0.00           C
ATOM    453 HG21 ILE A 612      56.220  31.960  54.430  1.00  0.00           H
ATOM    454 HG22 ILE A 612      54.890  31.210  53.530  1.00  0.00           H
ATOM    455 HG23 ILE A 612      54.840  32.970  54.150  1.00  0.00           H
ATOM    456  CG1 ILE A 612      54.900  32.400  51.150  1.00  0.00           C
ATOM    457 HG11 ILE A 612      55.280  32.710  50.160  1.00  0.00           H
ATOM    458 HG12 ILE A 612      53.960  32.890  51.500  1.00  0.00           H
ATOM    459  CD  ILE A 612      54.640  30.890  50.950  1.00  0.00           C
ATOM    460  HD1 ILE A 612      53.640  30.760  50.510  1.00  0.00           H
ATOM    461  HD2 ILE A 612      54.750  30.200  51.820  1.00  0.00           H
ATOM    462  HD3 ILE A 612      55.480  30.660  50.260  1.00  0.00           H
ATOM    463  C   ILE A 612      57.390  34.340  53.390  1.00  0.00           C
ATOM    464  O   ILE A 612      56.820  34.980  54.300  1.00  0.00           O
ATOM    465  N   LEU A 613      58.760  34.150  53.400  1.00  0.00           N
ATOM    466  HN  LEU A 613      59.130  33.810  52.530  1.00  0.00           H
ATOM    467  CA  LEU A 613      59.650  34.520  54.580  1.00  0.00           C
ATOM    468  HA  LEU A 613      59.090  34.250  55.470  1.00  0.00           H
ATOM    469  CB  LEU A 613      60.890  33.640  54.340  1.00  0.00           C
ATOM    470  HB1 LEU A 613      61.430  34.020  53.450  1.00  0.00           H
ATOM    471  HB2 LEU A 613      60.630  32.610  54.010  1.00  0.00           H
ATOM    472  CG  LEU A 613      61.890  33.570  55.550  1.00  0.00           C
ATOM    473  HG  LEU A 613      62.410  34.550  55.670  1.00  0.00           H
ATOM    474  CD1 LEU A 613      61.140  33.360  56.930  1.00  0.00           C
ATOM    475 HD11 LEU A 613      60.340  34.110  57.080  1.00  0.00           H
ATOM    476 HD12 LEU A 613      61.900  33.440  57.750  1.00  0.00           H
ATOM    477 HD13 LEU A 613      60.650  32.360  56.940  1.00  0.00           H
ATOM    478  CD2 LEU A 613      62.880  32.450  55.370  1.00  0.00           C
ATOM    479 HD21 LEU A 613      62.470  31.430  55.530  1.00  0.00           H
ATOM    480 HD22 LEU A 613      63.740  32.630  56.050  1.00  0.00           H
ATOM    481 HD23 LEU A 613      63.310  32.510  54.340  1.00  0.00           H
ATOM    482  C   LEU A 613      59.970  36.020  54.660  1.00  0.00           C
ATOM    483  O   LEU A 613      60.160  36.630  55.710  1.00  0.00           O
ATOM    484  N   PHE A 614      60.060  36.750  53.520  1.00  0.00           N
ATOM    485  HN  PHE A 614      59.770  36.260  52.700  1.00  0.00           H
ATOM    486  CA  PHE A 614      60.150  38.200  53.430  1.00  0.00           C
ATOM    487  HA  PHE A 614      60.960  38.540  54.060  1.00  0.00           H
ATOM    488  CB  PHE A 614      60.350  38.580  51.960  1.00  0.00           C
ATOM    489  HB1 PHE A 614      59.640  38.020  51.300  1.00  0.00           H
ATOM    490  HB2 PHE A 614      61.410  38.360  51.750  1.00  0.00           H
ATOM    491  CG  PHE A 614      60.390  40.100  51.750  1.00  0.00           C
ATOM    492  CD1 PHE A 614      61.030  40.960  52.700  1.00  0.00           C
ATOM    493  HD1 PHE A 614      61.490  40.530  53.570  1.00  0.00           H
ATOM    494  CE1 PHE A 614      61.150  42.340  52.450  1.00  0.00           C
ATOM    495  HE1 PHE A 614      61.790  42.870  53.140  1.00  0.00           H
ATOM    496  CZ  PHE A 614      60.560  42.870  51.260  1.00  0.00           C
ATOM    497  HZ  PHE A 614      60.550  43.930  51.060  1.00  0.00           H
ATOM    498  CD2 PHE A 614      59.760  40.730  50.580  1.00  0.00           C
ATOM    499  HD2 PHE A 614      59.040  40.160  49.990  1.00  0.00           H
ATOM    500  CE2 PHE A 614      59.900  42.060  50.360  1.00  0.00           C
ATOM    501  HE2 PHE A 614      59.400  42.500  49.510  1.00  0.00           H
ATOM    502  C   PHE A 614      58.880  38.770  53.800  1.00  0.00           C
ATOM    503  O   PHE A 614      58.890  39.830  54.430  1.00  0.00           O
ATOM    504  N   LEU A 615      57.700  38.210  53.370  1.00  0.00           N
ATOM    505  HN  LEU A 615      57.700  37.480  52.690  1.00  0.00           H
ATOM    506  CA  LEU A 615      56.410  38.750  53.880  1.00  0.00           C
ATOM    507  HA  LEU A 615      56.500  39.800  53.620  1.00  0.00           H
ATOM    508  CB  LEU A 615      55.200  38.070  53.150  1.00  0.00           C
ATOM    509  HB1 LEU A 615      54.280  38.060  53.790  1.00  0.00           H
ATOM    510  HB2 LEU A 615      55.480  36.990  53.120  1.00  0.00           H
ATOM    511  CG  LEU A 615      55.040  38.570  51.750  1.00  0.00           C
ATOM    512  HG  LEU A 615      56.000  38.830  51.290  1.00  0.00           H
ATOM    513  CD1 LEU A 615      54.300  37.490  50.890  1.00  0.00           C
ATOM    514 HD11 LEU A 615      54.190  37.740  49.810  1.00  0.00           H
ATOM    515 HD12 LEU A 615      53.340  37.230  51.370  1.00  0.00           H
ATOM    516 HD13 LEU A 615      55.040  36.650  50.810  1.00  0.00           H
ATOM    517  CD2 LEU A 615      54.160  39.760  51.740  1.00  0.00           C
ATOM    518 HD21 LEU A 615      53.970  39.990  50.660  1.00  0.00           H
ATOM    519 HD22 LEU A 615      54.510  40.630  52.330  1.00  0.00           H
ATOM    520 HD23 LEU A 615      53.150  39.420  52.060  1.00  0.00           H
ATOM    521  C   LEU A 615      56.270  38.540  55.360  1.00  0.00           C
ATOM    522  O   LEU A 615      55.860  39.420  56.100  1.00  0.00           O
ATOM    523  N   TYR A 616      56.610  37.400  55.920  1.00  0.00           N
ATOM    524  HN  TYR A 616      57.010  36.780  55.250  1.00  0.00           H
ATOM    525  CA  TYR A 616      56.580  37.090  57.340  1.00  0.00           C
ATOM    526  HA  TYR A 616      55.540  37.280  57.590  1.00  0.00           H
ATOM    527  CB  TYR A 616      57.320  35.780  57.580  1.00  0.00           C
ATOM    528  HB1 TYR A 616      58.410  35.820  57.350  1.00  0.00           H
ATOM    529  HB2 TYR A 616      56.900  34.950  56.970  1.00  0.00           H
ATOM    530  CG  TYR A 616      57.120  35.410  59.060  1.00  0.00           C
ATOM    531  CD1 TYR A 616      55.860  35.350  59.570  1.00  0.00           C
ATOM    532  HD1 TYR A 616      55.020  35.390  58.890  1.00  0.00           H
ATOM    533  CE1 TYR A 616      55.650  35.090  60.900  1.00  0.00           C
ATOM    534  HE1 TYR A 616      54.620  35.020  61.210  1.00  0.00           H
ATOM    535  CZ  TYR A 616      56.720  35.000  61.800  1.00  0.00           C
ATOM    536  OH  TYR A 616      56.520  34.550  63.110  1.00  0.00           O
ATOM    537  HH  TYR A 616      55.630  34.190  63.110  1.00  0.00           H
ATOM    538  CD2 TYR A 616      58.210  35.460  59.960  1.00  0.00           C
ATOM    539  HD2 TYR A 616      59.230  35.570  59.650  1.00  0.00           H
ATOM    540  CE2 TYR A 616      58.000  35.240  61.360  1.00  0.00           C
ATOM    541  HE2 TYR A 616      58.810  35.240  62.080  1.00  0.00           H
ATOM    542  C   TYR A 616      57.340  38.220  58.160  1.00  0.00           C
ATOM    543  O   TYR A 616      56.670  38.830  58.950  1.00  0.00           O
ATOM    544  N   CYS A 617      58.630  38.470  57.820  1.00  0.00           N
ATOM    545  HN  CYS A 617      59.010  37.790  57.200  1.00  0.00           H
ATOM    546  CA  CYS A 617      59.550  39.480  58.280  1.00  0.00           C
ATOM    547  HA  CYS A 617      59.680  39.410  59.350  1.00  0.00           H
ATOM    548  CB  CYS A 617      60.920  39.380  57.580  1.00  0.00           C
ATOM    549  HB1 CYS A 617      61.570  40.210  57.950  1.00  0.00           H
ATOM    550  HB2 CYS A 617      60.900  39.520  56.480  1.00  0.00           H
ATOM    551  SG  CYS A 617      61.830  37.830  57.980  1.00  0.00           S
ATOM    552  HG1 CYS A 617      61.240  36.870  57.290  1.00  0.00           H
ATOM    553  C   CYS A 617      59.070  40.940  58.020  1.00  0.00           C
ATOM    554  O   CYS A 617      59.230  41.870  58.830  1.00  0.00           O
ATOM    555  N   ALA A 618      58.470  41.190  56.850  1.00  0.00           N
ATOM    556  HN  ALA A 618      58.330  40.520  56.120  1.00  0.00           H
ATOM    557  CA  ALA A 618      57.890  42.410  56.430  1.00  0.00           C
ATOM    558  HA  ALA A 618      58.570  43.200  56.710  1.00  0.00           H
ATOM    559  CB  ALA A 618      57.690  42.480  54.860  1.00  0.00           C
ATOM    560  HB1 ALA A 618      57.030  41.630  54.580  1.00  0.00           H
ATOM    561  HB2 ALA A 618      58.680  42.400  54.360  1.00  0.00           H
ATOM    562  HB3 ALA A 618      57.200  43.430  54.530  1.00  0.00           H
ATOM    563  C   ALA A 618      56.610  42.830  57.050  1.00  0.00           C
ATOM    564  O   ALA A 618      56.290  44.000  57.240  1.00  0.00           O
ATOM    565  N   CYS A 619      55.650  41.910  57.310  1.00  0.00           N
ATOM    566  HN  CYS A 619      55.800  41.010  56.920  1.00  0.00           H
ATOM    567  CA  CYS A 619      54.270  42.240  57.790  1.00  0.00           C
ATOM    568  HA  CYS A 619      54.030  43.260  57.510  1.00  0.00           H
ATOM    569  CB  CYS A 619      53.280  41.190  57.210  1.00  0.00           C
ATOM    570  HB1 CYS A 619      52.260  41.230  57.640  1.00  0.00           H
ATOM    571  HB2 CYS A 619      53.600  40.230  57.670  1.00  0.00           H
ATOM    572  SG  CYS A 619      53.150  41.220  55.420  1.00  0.00           S
ATOM    573  HG1 CYS A 619      54.280  40.580  55.170  1.00  0.00           H
ATOM    574  C   CYS A 619      54.240  42.140  59.290  1.00  0.00           C
ATOM    575  O   CYS A 619      53.490  42.810  60.020  1.00  0.00           O
ATOM    576  N   MET A 620      55.190  41.330  59.850  1.00  0.00           N
ATOM    577  HN  MET A 620      55.860  40.850  59.300  1.00  0.00           H
ATOM    578  CA  MET A 620      55.320  41.350  61.340  1.00  0.00           C
ATOM    579  HA  MET A 620      54.350  41.120  61.760  1.00  0.00           H
ATOM    580  CB  MET A 620      56.340  40.290  61.880  1.00  0.00           C
ATOM    581  HB1 MET A 620      56.660  40.490  62.930  1.00  0.00           H
ATOM    582  HB2 MET A 620      57.270  40.330  61.270  1.00  0.00           H
ATOM    583  CG  MET A 620      55.850  38.780  61.840  1.00  0.00           C
ATOM    584  HG1 MET A 620      56.830  38.270  61.920  1.00  0.00           H
ATOM    585  HG2 MET A 620      55.310  38.450  60.920  1.00  0.00           H
ATOM    586  SD  MET A 620      54.760  38.520  63.270  1.00  0.00           S
ATOM    587  CE  MET A 620      56.130  38.140  64.440  1.00  0.00           C
ATOM    588  HE1 MET A 620      56.860  38.960  64.600  1.00  0.00           H
ATOM    589  HE2 MET A 620      56.730  37.250  64.140  1.00  0.00           H
ATOM    590  HE3 MET A 620      55.700  37.830  65.410  1.00  0.00           H
ATOM    591  C   MET A 620      55.730  42.690  61.950  1.00  0.00           C
ATOM    592  O   MET A 620      55.110  43.110  62.960  1.00  0.00           O
ATOM    593  N   SER A 621      56.620  43.430  61.310  1.00  0.00           N
ATOM    594  HN  SER A 621      57.120  42.920  60.610  1.00  0.00           H
ATOM    595  CA  SER A 621      57.150  44.710  61.800  1.00  0.00           C
ATOM    596  HA  SER A 621      57.670  44.500  62.720  1.00  0.00           H
ATOM    597  CB  SER A 621      58.250  45.220  60.820  1.00  0.00           C
ATOM    598  HB1 SER A 621      57.770  45.300  59.820  1.00  0.00           H
ATOM    599  HB2 SER A 621      59.040  44.440  60.760  1.00  0.00           H
ATOM    600  OG  SER A 621      58.850  46.430  61.310  1.00  0.00           O
ATOM    601  HG1 SER A 621      58.220  47.150  61.260  1.00  0.00           H
ATOM    602  C   SER A 621      56.080  45.780  62.140  1.00  0.00           C
ATOM    603  O   SER A 621      56.100  46.200  63.300  1.00  0.00           O
ATOM    604  N   PRO A 622      55.060  46.100  61.340  1.00  0.00           N
ATOM    605  CD  PRO A 622      55.180  46.000  59.880  1.00  0.00           C
ATOM    606  HD1 PRO A 622      55.490  44.970  59.610  1.00  0.00           H
ATOM    607  HD2 PRO A 622      55.790  46.800  59.420  1.00  0.00           H
ATOM    608  CA  PRO A 622      53.850  46.790  61.830  1.00  0.00           C
ATOM    609  HA  PRO A 622      54.130  47.630  62.460  1.00  0.00           H
ATOM    610  CB  PRO A 622      53.200  47.300  60.550  1.00  0.00           C
ATOM    611  HB1 PRO A 622      53.530  48.360  60.490  1.00  0.00           H
ATOM    612  HB2 PRO A 622      52.100  47.280  60.640  1.00  0.00           H
ATOM    613  CG  PRO A 622      53.760  46.400  59.410  1.00  0.00           C
ATOM    614  HG1 PRO A 622      53.190  45.450  59.260  1.00  0.00           H
ATOM    615  HG2 PRO A 622      53.790  46.970  58.450  1.00  0.00           H
ATOM    616  C   PRO A 622      52.960  46.040  62.760  1.00  0.00           C
ATOM    617  O   PRO A 622      52.520  46.680  63.690  1.00  0.00           O
ATOM    618  N   VAL A 623      52.590  44.760  62.550  1.00  0.00           N
ATOM    619  HN  VAL A 623      53.050  44.220  61.840  1.00  0.00           H
ATOM    620  CA  VAL A 623      51.570  44.100  63.310  1.00  0.00           C
ATOM    621  HA  VAL A 623      50.650  44.630  63.100  1.00  0.00           H
ATOM    622  CB  VAL A 623      51.220  42.700  62.870  1.00  0.00           C
ATOM    623  HB  VAL A 623      52.130  42.090  62.730  1.00  0.00           H
ATOM    624  CG1 VAL A 623      50.290  41.900  63.740  1.00  0.00           C
ATOM    625 HG11 VAL A 623      49.340  42.440  63.920  1.00  0.00           H
ATOM    626 HG12 VAL A 623      50.890  41.560  64.610  1.00  0.00           H
ATOM    627 HG13 VAL A 623      50.070  40.970  63.170  1.00  0.00           H
ATOM    628  CG2 VAL A 623      50.520  42.820  61.480  1.00  0.00           C
ATOM    629 HG21 VAL A 623      49.660  43.510  61.550  1.00  0.00           H
ATOM    630 HG22 VAL A 623      50.110  41.860  61.100  1.00  0.00           H
ATOM    631 HG23 VAL A 623      51.210  43.200  60.700  1.00  0.00           H
ATOM    632  C   VAL A 623      51.790  44.120  64.840  1.00  0.00           C
ATOM    633  O   VAL A 623      50.940  44.430  65.680  1.00  0.00           O
ATOM    634  N   ILE A 624      53.010  43.730  65.170  1.00  0.00           N
ATOM    635  HN  ILE A 624      53.620  43.370  64.470  1.00  0.00           H
ATOM    636  CA  ILE A 624      53.590  43.750  66.530  1.00  0.00           C
ATOM    637  HA  ILE A 624      52.920  43.220  67.190  1.00  0.00           H
ATOM    638  CB  ILE A 624      54.910  43.030  66.620  1.00  0.00           C
ATOM    639  HB  ILE A 624      55.780  43.400  66.040  1.00  0.00           H
ATOM    640  CG2 ILE A 624      55.390  43.120  68.060  1.00  0.00           C
ATOM    641 HG21 ILE A 624      55.610  44.180  68.320  1.00  0.00           H
ATOM    642 HG22 ILE A 624      56.350  42.550  68.090  1.00  0.00           H
ATOM    643 HG23 ILE A 624      54.570  42.710  68.680  1.00  0.00           H
ATOM    644  CG1 ILE A 624      54.800  41.520  66.110  1.00  0.00           C
ATOM    645 HG11 ILE A 624      55.770  40.990  66.220  1.00  0.00           H
ATOM    646 HG12 ILE A 624      54.600  41.630  65.020  1.00  0.00           H
ATOM    647  CD  ILE A 624      53.740  40.760  66.820  1.00  0.00           C
ATOM    648  HD1 ILE A 624      52.700  40.930  66.490  1.00  0.00           H
ATOM    649  HD2 ILE A 624      53.870  40.820  67.920  1.00  0.00           H
ATOM    650  HD3 ILE A 624      53.870  39.690  66.540  1.00  0.00           H
ATOM    651  C   ILE A 624      53.590  45.130  67.070  1.00  0.00           C
ATOM    652  O   ILE A 624      53.100  45.400  68.160  1.00  0.00           O
ATOM    653  N   THR A 625      54.220  46.090  66.390  1.00  0.00           N
ATOM    654  HN  THR A 625      54.670  45.840  65.540  1.00  0.00           H
ATOM    655  CA  THR A 625      54.290  47.460  66.870  1.00  0.00           C
ATOM    656  HA  THR A 625      54.780  47.380  67.820  1.00  0.00           H
ATOM    657  CB  THR A 625      55.080  48.300  65.860  1.00  0.00           C
ATOM    658  HB  THR A 625      54.580  48.250  64.870  1.00  0.00           H
ATOM    659  OG1 THR A 625      56.430  47.870  65.690  1.00  0.00           O
ATOM    660  HG1 THR A 625      56.500  47.300  64.910  1.00  0.00           H
ATOM    661  CG2 THR A 625      55.230  49.790  66.340  1.00  0.00           C
ATOM    662 HG21 THR A 625      54.290  50.350  66.520  1.00  0.00           H
ATOM    663 HG22 THR A 625      55.770  50.440  65.630  1.00  0.00           H
ATOM    664 HG23 THR A 625      55.760  49.850  67.320  1.00  0.00           H
ATOM    665  C   THR A 625      52.880  48.090  67.040  1.00  0.00           C
ATOM    666  O   THR A 625      52.650  48.850  67.990  1.00  0.00           O
ATOM    667  N   PHE A 626      51.970  47.900  66.110  1.00  0.00           N
ATOM    668  HN  PHE A 626      52.090  47.360  65.280  1.00  0.00           H
ATOM    669  CA  PHE A 626      50.680  48.540  66.030  1.00  0.00           C
ATOM    670  HA  PHE A 626      50.810  49.540  66.390  1.00  0.00           H
ATOM    671  CB  PHE A 626      50.150  48.650  64.540  1.00  0.00           C
ATOM    672  HB1 PHE A 626      49.100  49.000  64.480  1.00  0.00           H
ATOM    673  HB2 PHE A 626      50.300  47.620  64.160  1.00  0.00           H
ATOM    674  CG  PHE A 626      50.930  49.590  63.630  1.00  0.00           C
ATOM    675  CD1 PHE A 626      51.730  50.660  64.130  1.00  0.00           C
ATOM    676  HD1 PHE A 626      51.850  50.800  65.190  1.00  0.00           H
ATOM    677  CE1 PHE A 626      52.250  51.590  63.270  1.00  0.00           C
ATOM    678  HE1 PHE A 626      52.810  52.400  63.710  1.00  0.00           H
ATOM    679  CZ  PHE A 626      52.160  51.380  61.890  1.00  0.00           C
ATOM    680  HZ  PHE A 626      52.640  51.940  61.100  1.00  0.00           H
ATOM    681  CD2 PHE A 626      50.700  49.490  62.290  1.00  0.00           C
ATOM    682  HD2 PHE A 626      49.830  48.930  62.010  1.00  0.00           H
ATOM    683  CE2 PHE A 626      51.440  50.330  61.430  1.00  0.00           C
ATOM    684  HE2 PHE A 626      51.150  50.300  60.390  1.00  0.00           H
ATOM    685  C   PHE A 626      49.680  48.000  67.020  1.00  0.00           C
ATOM    686  O   PHE A 626      49.130  48.780  67.780  1.00  0.00           O
ATOM    687  N   GLY A 627      49.610  46.680  67.150  1.00  0.00           N
ATOM    688  HN  GLY A 627      50.090  46.110  66.480  1.00  0.00           H
ATOM    689  CA  GLY A 627      48.820  45.900  68.100  1.00  0.00           C
ATOM    690  HA1 GLY A 627      48.920  44.840  67.920  1.00  0.00           H
ATOM    691  HA2 GLY A 627      47.810  46.300  68.070  1.00  0.00           H
ATOM    692  C   GLY A 627      49.170  46.110  69.500  1.00  0.00           C
ATOM    693  O   GLY A 627      48.220  46.250  70.360  1.00  0.00           O
ATOM    694  N   GLY A 628      50.520  46.270  69.800  1.00  0.00           N
ATOM    695  HN  GLY A 628      51.260  46.130  69.150  1.00  0.00           H
ATOM    696  CA  GLY A 628      51.040  46.790  71.040  1.00  0.00           C
ATOM    697  HA1 GLY A 628      52.120  46.670  70.990  1.00  0.00           H
ATOM    698  HA2 GLY A 628      50.630  46.170  71.810  1.00  0.00           H
ATOM    699  C   GLY A 628      50.870  48.250  71.260  1.00  0.00           C
ATOM    700  O   GLY A 628      50.640  48.720  72.380  1.00  0.00           O
ATOM    701  N   LEU A 629      50.980  49.120  70.240  1.00  0.00           N
ATOM    702  HN  LEU A 629      51.130  48.840  69.290  1.00  0.00           H
ATOM    703  CA  LEU A 629      50.700  50.540  70.470  1.00  0.00           C
ATOM    704  HA  LEU A 629      51.330  50.900  71.270  1.00  0.00           H
ATOM    705  CB  LEU A 629      51.180  51.480  69.330  1.00  0.00           C
ATOM    706  HB1 LEU A 629      50.720  51.130  68.380  1.00  0.00           H
ATOM    707  HB2 LEU A 629      52.260  51.280  69.140  1.00  0.00           H
ATOM    708  CG  LEU A 629      50.980  53.040  69.560  1.00  0.00           C
ATOM    709  HG  LEU A 629      49.920  53.300  69.750  1.00  0.00           H
ATOM    710  CD1 LEU A 629      51.900  53.500  70.790  1.00  0.00           C
ATOM    711 HD11 LEU A 629      52.980  53.500  70.530  1.00  0.00           H
ATOM    712 HD12 LEU A 629      51.730  52.900  71.710  1.00  0.00           H
ATOM    713 HD13 LEU A 629      51.690  54.560  71.040  1.00  0.00           H
ATOM    714  CD2 LEU A 629      51.380  53.700  68.260  1.00  0.00           C
ATOM    715 HD21 LEU A 629      50.620  53.450  67.480  1.00  0.00           H
ATOM    716 HD22 LEU A 629      52.410  53.410  67.930  1.00  0.00           H
ATOM    717 HD23 LEU A 629      51.310  54.790  68.460  1.00  0.00           H
ATOM    718  C   LEU A 629      49.290  50.930  70.680  1.00  0.00           C
ATOM    719  O   LEU A 629      48.910  51.670  71.580  1.00  0.00           O
ATOM    720  N   LEU A 630      48.360  50.230  69.980  1.00  0.00           N
ATOM    721  HN  LEU A 630      48.520  49.680  69.160  1.00  0.00           H
ATOM    722  CA  LEU A 630      47.020  50.360  70.190  1.00  0.00           C
ATOM    723  HA  LEU A 630      46.860  51.380  70.490  1.00  0.00           H
ATOM    724  CB  LEU A 630      46.140  50.020  68.920  1.00  0.00           C
ATOM    725  HB1 LEU A 630      45.090  49.820  69.250  1.00  0.00           H
ATOM    726  HB2 LEU A 630      46.580  49.130  68.400  1.00  0.00           H
ATOM    727  CG  LEU A 630      46.040  51.140  67.900  1.00  0.00           C
ATOM    728  HG  LEU A 630      45.960  50.620  66.920  1.00  0.00           H
ATOM    729  CD1 LEU A 630      44.680  51.930  68.020  1.00  0.00           C
ATOM    730 HD11 LEU A 630      43.940  51.430  67.360  1.00  0.00           H
ATOM    731 HD12 LEU A 630      44.900  52.940  67.620  1.00  0.00           H
ATOM    732 HD13 LEU A 630      44.390  51.980  69.090  1.00  0.00           H
ATOM    733  CD2 LEU A 630      47.260  52.070  67.800  1.00  0.00           C
ATOM    734 HD21 LEU A 630      48.150  51.440  67.590  1.00  0.00           H
ATOM    735 HD22 LEU A 630      47.460  52.520  68.800  1.00  0.00           H
ATOM    736 HD23 LEU A 630      47.110  52.890  67.060  1.00  0.00           H
ATOM    737  C   LEU A 630      46.550  49.570  71.410  1.00  0.00           C
ATOM    738  O   LEU A 630      45.630  50.050  72.140  1.00  0.00           O
ATOM    739  N   GLY A 631      47.200  48.410  71.670  1.00  0.00           N
ATOM    740  HN  GLY A 631      47.810  47.980  71.010  1.00  0.00           H
ATOM    741  CA  GLY A 631      47.130  47.930  72.980  1.00  0.00           C
ATOM    742  HA1 GLY A 631      47.850  47.130  73.040  1.00  0.00           H
ATOM    743  HA2 GLY A 631      46.170  47.460  73.040  1.00  0.00           H
ATOM    744  C   GLY A 631      47.400  48.900  74.170  1.00  0.00           C
ATOM    745  O   GLY A 631      46.540  49.120  74.990  1.00  0.00           O
ATOM    746  N   GLU A 632      48.590  49.540  74.280  1.00  0.00           N
ATOM    747  HN  GLU A 632      49.320  49.250  73.670  1.00  0.00           H
ATOM    748  CA  GLU A 632      48.920  50.580  75.310  1.00  0.00           C
ATOM    749  HA  GLU A 632      48.780  50.200  76.310  1.00  0.00           H
ATOM    750  CB  GLU A 632      50.410  51.100  75.140  1.00  0.00           C
ATOM    751  HB1 GLU A 632      50.620  51.930  75.860  1.00  0.00           H
ATOM    752  HB2 GLU A 632      50.460  51.450  74.090  1.00  0.00           H
ATOM    753  CG  GLU A 632      51.500  50.040  75.260  1.00  0.00           C
ATOM    754  HG1 GLU A 632      52.400  50.640  75.500  1.00  0.00           H
ATOM    755  HG2 GLU A 632      51.810  49.570  74.310  1.00  0.00           H
ATOM    756  CD  GLU A 632      51.310  49.000  76.350  1.00  0.00           C
ATOM    757  OE1 GLU A 632      51.620  49.290  77.520  1.00  0.00           O
ATOM    758  OE2 GLU A 632      50.820  47.850  76.010  1.00  0.00           O
ATOM    759  C   GLU A 632      47.970  51.680  75.230  1.00  0.00           C
ATOM    760  O   GLU A 632      47.540  52.110  76.310  1.00  0.00           O
ATOM    761  N   ALA A 633      47.630  52.180  74.020  1.00  0.00           N
ATOM    762  HN  ALA A 633      47.940  51.860  73.130  1.00  0.00           H
ATOM    763  CA  ALA A 633      46.880  53.430  73.930  1.00  0.00           C
ATOM    764  HA  ALA A 633      47.380  54.140  74.590  1.00  0.00           H
ATOM    765  CB  ALA A 633      46.890  54.020  72.540  1.00  0.00           C
ATOM    766  HB1 ALA A 633      47.880  54.330  72.150  1.00  0.00           H
ATOM    767  HB2 ALA A 633      46.330  54.980  72.500  1.00  0.00           H
ATOM    768  HB3 ALA A 633      46.530  53.230  71.850  1.00  0.00           H
ATOM    769  C   ALA A 633      45.470  53.220  74.520  1.00  0.00           C
ATOM    770  O   ALA A 633      45.030  53.980  75.400  1.00  0.00           O
ATOM    771  N   THR A 634      44.740  52.130  74.120  1.00  0.00           N
ATOM    772  HN  THR A 634      45.180  51.430  73.560  1.00  0.00           H
ATOM    773  CA  THR A 634      43.320  51.920  74.360  1.00  0.00           C
ATOM    774  HA  THR A 634      42.970  52.890  74.690  1.00  0.00           H
ATOM    775  CB  THR A 634      42.580  51.400  73.130  1.00  0.00           C
ATOM    776  HB  THR A 634      41.500  51.270  73.380  1.00  0.00           H
ATOM    777  OG1 THR A 634      43.040  50.100  72.780  1.00  0.00           O
ATOM    778  HG1 THR A 634      43.970  50.030  72.540  1.00  0.00           H
ATOM    779  CG2 THR A 634      42.690  52.270  71.910  1.00  0.00           C
ATOM    780 HG21 THR A 634      42.410  53.310  72.200  1.00  0.00           H
ATOM    781 HG22 THR A 634      42.130  51.940  71.000  1.00  0.00           H
ATOM    782 HG23 THR A 634      43.750  52.350  71.590  1.00  0.00           H
ATOM    783  C   THR A 634      43.150  51.000  75.600  1.00  0.00           C
ATOM    784  O   THR A 634      42.240  50.180  75.720  1.00  0.00           O
ATOM    785  N   GLU A 635      44.110  51.090  76.510  1.00  0.00           N
ATOM    786  HN  GLU A 635      44.860  51.710  76.300  1.00  0.00           H
ATOM    787  CA  GLU A 635      44.060  50.600  77.860  1.00  0.00           C
ATOM    788  HA  GLU A 635      45.030  50.690  78.310  1.00  0.00           H
ATOM    789  CB  GLU A 635      42.960  51.330  78.870  1.00  0.00           C
ATOM    790  HB1 GLU A 635      43.230  50.900  79.850  1.00  0.00           H
ATOM    791  HB2 GLU A 635      41.970  50.990  78.490  1.00  0.00           H
ATOM    792  CG  GLU A 635      43.050  52.860  78.860  1.00  0.00           C
ATOM    793  HG1 GLU A 635      43.000  53.290  77.830  1.00  0.00           H
ATOM    794  HG2 GLU A 635      44.040  53.160  79.250  1.00  0.00           H
ATOM    795  CD  GLU A 635      41.880  53.380  79.670  1.00  0.00           C
ATOM    796  OE1 GLU A 635      40.980  54.030  79.070  1.00  0.00           O
ATOM    797  OE2 GLU A 635      41.880  53.300  80.920  1.00  0.00           O
ATOM    798  C   GLU A 635      43.990  49.070  78.020  1.00  0.00           C
ATOM    799  O   GLU A 635      43.380  48.530  78.900  1.00  0.00           O
ATOM    800  N   GLY A 636      44.690  48.350  77.130  1.00  0.00           N
ATOM    801  HN  GLY A 636      45.220  48.890  76.470  1.00  0.00           H
ATOM    802  CA  GLY A 636      44.970  46.960  77.090  1.00  0.00           C
ATOM    803  HA1 GLY A 636      45.160  46.530  78.060  1.00  0.00           H
ATOM    804  HA2 GLY A 636      45.870  46.700  76.550  1.00  0.00           H
ATOM    805  C   GLY A 636      43.860  46.230  76.440  1.00  0.00           C
ATOM    806  O   GLY A 636      43.800  45.010  76.630  1.00  0.00           O
ATOM    807  N   ARG A 637      43.000  46.910  75.670  1.00  0.00           N
ATOM    808  HN  ARG A 637      43.010  47.900  75.650  1.00  0.00           H
ATOM    809  CA  ARG A 637      41.900  46.240  75.010  1.00  0.00           C
ATOM    810  HA  ARG A 637      41.680  45.380  75.620  1.00  0.00           H
ATOM    811  CB  ARG A 637      40.670  47.160  74.900  1.00  0.00           C
ATOM    812  HB1 ARG A 637      39.870  46.720  74.260  1.00  0.00           H
ATOM    813  HB2 ARG A 637      40.990  48.020  74.270  1.00  0.00           H
ATOM    814  CG  ARG A 637      39.870  47.500  76.190  1.00  0.00           C
ATOM    815  HG1 ARG A 637      39.170  46.650  76.350  1.00  0.00           H
ATOM    816  HG2 ARG A 637      39.220  48.380  76.030  1.00  0.00           H
ATOM    817  CD  ARG A 637      40.610  47.840  77.540  1.00  0.00           C
ATOM    818  HD1 ARG A 637      41.050  48.860  77.450  1.00  0.00           H
ATOM    819  HD2 ARG A 637      41.380  47.080  77.740  1.00  0.00           H
ATOM    820  NE  ARG A 637      39.600  47.860  78.650  1.00  0.00           N
ATOM    821  HE  ARG A 637      38.620  47.850  78.460  1.00  0.00           H
ATOM    822  CZ  ARG A 637      39.860  48.320  79.890  1.00  0.00           C
ATOM    823  NH1 ARG A 637      41.060  48.560  80.370  1.00  0.00           N
ATOM    824 HH11 ARG A 637      41.200  49.390  80.910  1.00  0.00           H
ATOM    825 HH12 ARG A 637      41.850  48.230  79.850  1.00  0.00           H
ATOM    826  NH2 ARG A 637      38.750  48.770  80.520  1.00  0.00           N
ATOM    827 HH21 ARG A 637      37.930  48.800  79.950  1.00  0.00           H
ATOM    828 HH22 ARG A 637      38.750  49.110  81.470  1.00  0.00           H
ATOM    829  C   ARG A 637      42.180  45.670  73.600  1.00  0.00           C
ATOM    830  O   ARG A 637      41.300  45.250  72.890  1.00  0.00           O
ATOM    831  N   LEU A 638      43.480  45.720  73.210  1.00  0.00           N
ATOM    832  HN  LEU A 638      44.080  46.360  73.690  1.00  0.00           H
ATOM    833  CA  LEU A 638      44.060  45.010  72.090  1.00  0.00           C
ATOM    834  HA  LEU A 638      43.490  44.110  71.920  1.00  0.00           H
ATOM    835  CB  LEU A 638      43.830  45.920  70.910  1.00  0.00           C
ATOM    836  HB1 LEU A 638      44.260  46.910  71.180  1.00  0.00           H
ATOM    837  HB2 LEU A 638      42.750  46.140  70.840  1.00  0.00           H
ATOM    838  CG  LEU A 638      44.380  45.640  69.500  1.00  0.00           C
ATOM    839  HG  LEU A 638      45.470  45.560  69.710  1.00  0.00           H
ATOM    840  CD1 LEU A 638      43.890  44.270  69.000  1.00  0.00           C
ATOM    841 HD11 LEU A 638      42.900  44.360  68.520  1.00  0.00           H
ATOM    842 HD12 LEU A 638      43.750  43.500  69.800  1.00  0.00           H
ATOM    843 HD13 LEU A 638      44.650  43.820  68.330  1.00  0.00           H
ATOM    844  CD2 LEU A 638      44.090  46.820  68.640  1.00  0.00           C
ATOM    845 HD21 LEU A 638      44.350  47.780  69.130  1.00  0.00           H
ATOM    846 HD22 LEU A 638      42.980  46.870  68.540  1.00  0.00           H
ATOM    847 HD23 LEU A 638      44.470  46.670  67.610  1.00  0.00           H
ATOM    848  C   LEU A 638      45.450  44.690  72.320  1.00  0.00           C
ATOM    849  O   LEU A 638      46.160  45.190  73.180  1.00  0.00           O
ATOM    850  N   SER A 639      46.000  43.750  71.510  1.00  0.00           N
ATOM    851  HN  SER A 639      45.510  43.270  70.780  1.00  0.00           H
ATOM    852  CA  SER A 639      47.330  43.330  71.710  1.00  0.00           C
ATOM    853  HA  SER A 639      47.870  44.210  72.030  1.00  0.00           H
ATOM    854  CB  SER A 639      47.540  42.240  72.850  1.00  0.00           C
ATOM    855  HB1 SER A 639      47.070  42.740  73.740  1.00  0.00           H
ATOM    856  HB2 SER A 639      48.630  42.060  73.010  1.00  0.00           H
ATOM    857  OG  SER A 639      46.940  40.920  72.580  1.00  0.00           O
ATOM    858  HG1 SER A 639      46.100  40.870  73.040  1.00  0.00           H
ATOM    859  C   SER A 639      47.940  42.870  70.430  1.00  0.00           C
ATOM    860  O   SER A 639      47.210  42.690  69.450  1.00  0.00           O
ATOM    861  N   ALA A 640      49.280  42.690  70.400  1.00  0.00           N
ATOM    862  HN  ALA A 640      49.870  42.930  71.170  1.00  0.00           H
ATOM    863  CA  ALA A 640      49.950  42.200  69.250  1.00  0.00           C
ATOM    864  HA  ALA A 640      49.680  42.740  68.350  1.00  0.00           H
ATOM    865  CB  ALA A 640      51.490  42.130  69.500  1.00  0.00           C
ATOM    866  HB1 ALA A 640      51.900  43.160  69.520  1.00  0.00           H
ATOM    867  HB2 ALA A 640      52.040  41.660  68.640  1.00  0.00           H
ATOM    868  HB3 ALA A 640      51.670  41.610  70.470  1.00  0.00           H
ATOM    869  C   ALA A 640      49.430  40.750  68.910  1.00  0.00           C
ATOM    870  O   ALA A 640      49.180  40.390  67.790  1.00  0.00           O
ATOM    871  N   ILE A 641      49.140  39.940  69.940  1.00  0.00           N
ATOM    872  HN  ILE A 641      49.440  40.160  70.860  1.00  0.00           H
ATOM    873  CA  ILE A 641      48.440  38.640  69.820  1.00  0.00           C
ATOM    874  HA  ILE A 641      49.070  38.060  69.140  1.00  0.00           H
ATOM    875  CB  ILE A 641      48.370  37.850  71.170  1.00  0.00           C
ATOM    876  HB  ILE A 641      48.000  38.550  71.960  1.00  0.00           H
ATOM    877  CG2 ILE A 641      47.300  36.770  71.120  1.00  0.00           C
ATOM    878 HG21 ILE A 641      46.250  37.110  71.230  1.00  0.00           H
ATOM    879 HG22 ILE A 641      47.320  36.050  71.960  1.00  0.00           H
ATOM    880 HG23 ILE A 641      47.430  36.130  70.220  1.00  0.00           H
ATOM    881  CG1 ILE A 641      49.760  37.230  71.500  1.00  0.00           C
ATOM    882 HG11 ILE A 641      49.600  36.950  72.570  1.00  0.00           H
ATOM    883 HG12 ILE A 641      50.590  37.960  71.490  1.00  0.00           H
ATOM    884  CD  ILE A 641      50.140  35.990  70.720  1.00  0.00           C
ATOM    885  HD1 ILE A 641      49.670  35.150  71.280  1.00  0.00           H
ATOM    886  HD2 ILE A 641      51.250  35.930  70.730  1.00  0.00           H
ATOM    887  HD3 ILE A 641      49.810  36.050  69.660  1.00  0.00           H
ATOM    888  C   ILE A 641      47.060  38.710  69.220  1.00  0.00           C
ATOM    889  O   ILE A 641      46.790  37.960  68.270  1.00  0.00           O
ATOM    890  N   GLU A 642      46.160  39.620  69.730  1.00  0.00           N
ATOM    891  HN  GLU A 642      46.420  40.150  70.530  1.00  0.00           H
ATOM    892  CA  GLU A 642      44.750  39.740  69.320  1.00  0.00           C
ATOM    893  HA  GLU A 642      44.230  38.800  69.270  1.00  0.00           H
ATOM    894  CB  GLU A 642      44.000  40.760  70.280  1.00  0.00           C
ATOM    895  HB1 GLU A 642      42.970  41.010  69.950  1.00  0.00           H
ATOM    896  HB2 GLU A 642      44.650  41.650  70.430  1.00  0.00           H
ATOM    897  CG  GLU A 642      43.730  40.090  71.670  1.00  0.00           C
ATOM    898  HG1 GLU A 642      44.530  39.350  71.880  1.00  0.00           H
ATOM    899  HG2 GLU A 642      42.820  39.460  71.650  1.00  0.00           H
ATOM    900  CD  GLU A 642      43.700  41.070  72.890  1.00  0.00           C
ATOM    901  OE1 GLU A 642      44.630  41.010  73.740  1.00  0.00           O
ATOM    902  OE2 GLU A 642      42.660  41.820  73.010  1.00  0.00           O
ATOM    903  C   GLU A 642      44.740  40.390  67.960  1.00  0.00           C
ATOM    904  O   GLU A 642      43.810  40.270  67.170  1.00  0.00           O
ATOM    905  N   SER A 643      45.810  41.090  67.560  1.00  0.00           N
ATOM    906  HN  SER A 643      46.550  41.350  68.180  1.00  0.00           H
ATOM    907  CA  SER A 643      46.070  41.510  66.190  1.00  0.00           C
ATOM    908  HA  SER A 643      45.140  41.970  65.880  1.00  0.00           H
ATOM    909  CB  SER A 643      47.220  42.570  66.090  1.00  0.00           C
ATOM    910  HB1 SER A 643      47.140  42.990  65.060  1.00  0.00           H
ATOM    911  HB2 SER A 643      48.200  42.110  66.330  1.00  0.00           H
ATOM    912  OG  SER A 643      47.060  43.830  66.840  1.00  0.00           O
ATOM    913  HG1 SER A 643      47.040  43.540  67.750  1.00  0.00           H
ATOM    914  C   SER A 643      46.400  40.390  65.250  1.00  0.00           C
ATOM    915  O   SER A 643      45.860  40.360  64.160  1.00  0.00           O
ATOM    916  N   LEU A 644      47.340  39.590  65.650  1.00  0.00           N
ATOM    917  HN  LEU A 644      47.870  39.880  66.440  1.00  0.00           H
ATOM    918  CA  LEU A 644      47.840  38.430  64.820  1.00  0.00           C
ATOM    919  HA  LEU A 644      48.160  38.830  63.880  1.00  0.00           H
ATOM    920  CB  LEU A 644      48.960  37.630  65.640  1.00  0.00           C
ATOM    921  HB1 LEU A 644      48.960  36.620  65.140  1.00  0.00           H
ATOM    922  HB2 LEU A 644      48.590  37.560  66.680  1.00  0.00           H
ATOM    923  CG  LEU A 644      50.350  38.240  65.610  1.00  0.00           C
ATOM    924  HG  LEU A 644      50.240  39.330  65.750  1.00  0.00           H
ATOM    925  CD1 LEU A 644      51.160  37.630  66.760  1.00  0.00           C
ATOM    926 HD11 LEU A 644      51.170  36.530  66.850  1.00  0.00           H
ATOM    927 HD12 LEU A 644      50.810  38.090  67.710  1.00  0.00           H
ATOM    928 HD13 LEU A 644      52.220  37.970  66.650  1.00  0.00           H
ATOM    929  CD2 LEU A 644      50.860  37.900  64.240  1.00  0.00           C
ATOM    930 HD21 LEU A 644      50.090  38.240  63.520  1.00  0.00           H
ATOM    931 HD22 LEU A 644      50.980  36.810  64.060  1.00  0.00           H
ATOM    932 HD23 LEU A 644      51.800  38.420  63.970  1.00  0.00           H
ATOM    933  C   LEU A 644      46.750  37.470  64.410  1.00  0.00           C
ATOM    934  O   LEU A 644      46.500  37.280  63.190  1.00  0.00           O
ATOM    935  N   PHE A 645      45.850  37.090  65.380  1.00  0.00           N
ATOM    936  HN  PHE A 645      46.010  37.310  66.340  1.00  0.00           H
ATOM    937  CA  PHE A 645      44.620  36.330  65.120  1.00  0.00           C
ATOM    938  HA  PHE A 645      44.890  35.370  64.710  1.00  0.00           H
ATOM    939  CB  PHE A 645      43.950  36.050  66.490  1.00  0.00           C
ATOM    940  HB1 PHE A 645      43.990  36.950  67.150  1.00  0.00           H
ATOM    941  HB2 PHE A 645      44.480  35.200  66.960  1.00  0.00           H
ATOM    942  CG  PHE A 645      42.540  35.650  66.390  1.00  0.00           C
ATOM    943  CD1 PHE A 645      41.490  36.360  67.060  1.00  0.00           C
ATOM    944  HD1 PHE A 645      41.720  37.180  67.720  1.00  0.00           H
ATOM    945  CE1 PHE A 645      40.140  36.220  66.710  1.00  0.00           C
ATOM    946  HE1 PHE A 645      39.420  36.840  67.230  1.00  0.00           H
ATOM    947  CZ  PHE A 645      39.740  35.140  65.830  1.00  0.00           C
ATOM    948  HZ  PHE A 645      38.730  34.980  65.480  1.00  0.00           H
ATOM    949  CD2 PHE A 645      42.110  34.640  65.510  1.00  0.00           C
ATOM    950  HD2 PHE A 645      42.800  34.030  64.950  1.00  0.00           H
ATOM    951  CE2 PHE A 645      40.780  34.310  65.320  1.00  0.00           C
ATOM    952  HE2 PHE A 645      40.510  33.540  64.610  1.00  0.00           H
ATOM    953  C   PHE A 645      43.660  37.000  64.140  1.00  0.00           C
ATOM    954  O   PHE A 645      43.190  36.450  63.150  1.00  0.00           O
ATOM    955  N   GLY A 646      43.480  38.370  64.310  1.00  0.00           N
ATOM    956  HN  GLY A 646      43.990  38.730  65.100  1.00  0.00           H
ATOM    957  CA  GLY A 646      42.540  39.150  63.540  1.00  0.00           C
ATOM    958  HA1 GLY A 646      42.570  40.070  64.100  1.00  0.00           H
ATOM    959  HA2 GLY A 646      41.640  38.550  63.440  1.00  0.00           H
ATOM    960  C   GLY A 646      42.980  39.400  62.160  1.00  0.00           C
ATOM    961  O   GLY A 646      42.140  39.210  61.260  1.00  0.00           O
ATOM    962  N   ALA A 647      44.310  39.740  61.920  1.00  0.00           N
ATOM    963  HN  ALA A 647      44.960  39.850  62.670  1.00  0.00           H
ATOM    964  CA  ALA A 647      44.920  39.740  60.600  1.00  0.00           C
ATOM    965  HA  ALA A 647      44.410  40.480  60.010  1.00  0.00           H
ATOM    966  CB  ALA A 647      46.410  40.050  60.690  1.00  0.00           C
ATOM    967  HB1 ALA A 647      46.690  40.840  61.430  1.00  0.00           H
ATOM    968  HB2 ALA A 647      46.880  40.180  59.700  1.00  0.00           H
ATOM    969  HB3 ALA A 647      46.950  39.150  61.070  1.00  0.00           H
ATOM    970  C   ALA A 647      44.950  38.450  59.880  1.00  0.00           C
ATOM    971  O   ALA A 647      44.670  38.320  58.690  1.00  0.00           O
ATOM    972  N   SER A 648      45.260  37.360  60.680  1.00  0.00           N
ATOM    973  HN  SER A 648      45.580  37.450  61.630  1.00  0.00           H
ATOM    974  CA  SER A 648      45.110  36.020  60.230  1.00  0.00           C
ATOM    975  HA  SER A 648      45.830  35.890  59.440  1.00  0.00           H
ATOM    976  CB  SER A 648      45.590  35.060  61.420  1.00  0.00           C
ATOM    977  HB1 SER A 648      45.090  35.250  62.390  1.00  0.00           H
ATOM    978  HB2 SER A 648      46.610  35.470  61.480  1.00  0.00           H
ATOM    979  OG  SER A 648      45.570  33.610  61.090  1.00  0.00           O
ATOM    980  HG1 SER A 648      46.100  33.420  60.310  1.00  0.00           H
ATOM    981  C   SER A 648      43.720  35.550  59.690  1.00  0.00           C
ATOM    982  O   SER A 648      43.640  35.160  58.550  1.00  0.00           O
ATOM    983  N   LEU A 649      42.670  35.700  60.500  1.00  0.00           N
ATOM    984  HN  LEU A 649      42.820  35.900  61.470  1.00  0.00           H
ATOM    985  CA  LEU A 649      41.350  35.330  60.120  1.00  0.00           C
ATOM    986  HA  LEU A 649      41.260  34.270  59.930  1.00  0.00           H
ATOM    987  CB  LEU A 649      40.440  35.560  61.320  1.00  0.00           C
ATOM    988  HB1 LEU A 649      40.560  36.540  61.820  1.00  0.00           H
ATOM    989  HB2 LEU A 649      40.680  34.920  62.190  1.00  0.00           H
ATOM    990  CG  LEU A 649      38.880  35.450  61.130  1.00  0.00           C
ATOM    991  HG  LEU A 649      38.690  36.250  60.370  1.00  0.00           H
ATOM    992  CD1 LEU A 649      38.440  34.110  60.550  1.00  0.00           C
ATOM    993 HD11 LEU A 649      37.380  34.090  60.220  1.00  0.00           H
ATOM    994 HD12 LEU A 649      38.570  33.280  61.270  1.00  0.00           H
ATOM    995 HD13 LEU A 649      39.110  33.850  59.700  1.00  0.00           H
ATOM    996  CD2 LEU A 649      38.060  35.950  62.350  1.00  0.00           C
ATOM    997 HD21 LEU A 649      38.580  36.820  62.800  1.00  0.00           H
ATOM    998 HD22 LEU A 649      38.110  35.170  63.150  1.00  0.00           H
ATOM    999 HD23 LEU A 649      37.010  36.290  62.260  1.00  0.00           H
ATOM   1000  C   LEU A 649      40.750  36.140  58.950  1.00  0.00           C
ATOM   1001  O   LEU A 649      40.220  35.600  57.960  1.00  0.00           O
ATOM   1002  N   THR A 650      40.950  37.430  59.020  1.00  0.00           N
ATOM   1003  HN  THR A 650      41.340  37.790  59.870  1.00  0.00           H
ATOM   1004  CA  THR A 650      40.540  38.350  57.950  1.00  0.00           C
ATOM   1005  HA  THR A 650      39.510  38.120  57.710  1.00  0.00           H
ATOM   1006  CB  THR A 650      40.710  39.830  58.340  1.00  0.00           C
ATOM   1007  HB  THR A 650      41.750  40.220  58.330  1.00  0.00           H
ATOM   1008  OG1 THR A 650      40.220  39.940  59.640  1.00  0.00           O
ATOM   1009  HG1 THR A 650      40.940  39.720  60.240  1.00  0.00           H
ATOM   1010  CG2 THR A 650      39.970  40.800  57.360  1.00  0.00           C
ATOM   1011 HG21 THR A 650      39.820  41.750  57.910  1.00  0.00           H
ATOM   1012 HG22 THR A 650      38.970  40.480  57.020  1.00  0.00           H
ATOM   1013 HG23 THR A 650      40.620  40.990  56.480  1.00  0.00           H
ATOM   1014  C   THR A 650      41.280  38.060  56.630  1.00  0.00           C
ATOM   1015  O   THR A 650      40.760  37.950  55.520  1.00  0.00           O
ATOM   1016  N   GLY A 651      42.640  37.800  56.770  1.00  0.00           N
ATOM   1017  HN  GLY A 651      42.920  37.810  57.720  1.00  0.00           H
ATOM   1018  CA  GLY A 651      43.550  37.650  55.630  1.00  0.00           C
ATOM   1019  HA1 GLY A 651      44.570  37.650  56.000  1.00  0.00           H
ATOM   1020  HA2 GLY A 651      43.480  38.470  54.920  1.00  0.00           H
ATOM   1021  C   GLY A 651      43.380  36.350  54.820  1.00  0.00           C
ATOM   1022  O   GLY A 651      43.440  36.340  53.590  1.00  0.00           O
ATOM   1023  N   ILE A 652      43.150  35.230  55.590  1.00  0.00           N
ATOM   1024  HN  ILE A 652      43.260  35.240  56.580  1.00  0.00           H
ATOM   1025  CA  ILE A 652      42.700  33.990  54.980  1.00  0.00           C
ATOM   1026  HA  ILE A 652      43.550  33.720  54.390  1.00  0.00           H
ATOM   1027  CB  ILE A 652      42.540  32.880  56.040  1.00  0.00           C
ATOM   1028  HB  ILE A 652      41.910  33.230  56.880  1.00  0.00           H
ATOM   1029  CG2 ILE A 652      41.990  31.600  55.370  1.00  0.00           C
ATOM   1030 HG21 ILE A 652      40.890  31.570  55.240  1.00  0.00           H
ATOM   1031 HG22 ILE A 652      42.220  30.670  55.930  1.00  0.00           H
ATOM   1032 HG23 ILE A 652      42.390  31.410  54.340  1.00  0.00           H
ATOM   1033  CG1 ILE A 652      43.890  32.620  56.670  1.00  0.00           C
ATOM   1034 HG11 ILE A 652      44.500  33.540  56.760  1.00  0.00           H
ATOM   1035 HG12 ILE A 652      44.420  31.860  56.060  1.00  0.00           H
ATOM   1036  CD  ILE A 652      43.880  32.080  58.140  1.00  0.00           C
ATOM   1037  HD1 ILE A 652      44.900  31.820  58.530  1.00  0.00           H
ATOM   1038  HD2 ILE A 652      43.140  31.260  58.160  1.00  0.00           H
ATOM   1039  HD3 ILE A 652      43.520  32.860  58.820  1.00  0.00           H
ATOM   1040  C   ILE A 652      41.410  34.120  54.150  1.00  0.00           C
ATOM   1041  O   ILE A 652      41.450  33.710  52.980  1.00  0.00           O
ATOM   1042  N   ALA A 653      40.430  34.750  54.680  1.00  0.00           N
ATOM   1043  HN  ALA A 653      40.430  35.230  55.550  1.00  0.00           H
ATOM   1044  CA  ALA A 653      39.190  34.980  54.050  1.00  0.00           C
ATOM   1045  HA  ALA A 653      38.860  34.040  53.630  1.00  0.00           H
ATOM   1046  CB  ALA A 653      38.220  35.630  55.050  1.00  0.00           C
ATOM   1047  HB1 ALA A 653      37.240  35.970  54.690  1.00  0.00           H
ATOM   1048  HB2 ALA A 653      38.670  36.420  55.690  1.00  0.00           H
ATOM   1049  HB3 ALA A 653      38.010  34.810  55.770  1.00  0.00           H
ATOM   1050  C   ALA A 653      39.270  35.900  52.810  1.00  0.00           C
ATOM   1051  O   ALA A 653      38.820  35.490  51.780  1.00  0.00           O
ATOM   1052  N   TYR A 654      39.980  36.990  52.880  1.00  0.00           N
ATOM   1053  HN  TYR A 654      40.450  37.120  53.750  1.00  0.00           H
ATOM   1054  CA  TYR A 654      40.290  37.760  51.700  1.00  0.00           C
ATOM   1055  HA  TYR A 654      39.350  38.040  51.250  1.00  0.00           H
ATOM   1056  CB  TYR A 654      41.020  39.040  52.250  1.00  0.00           C
ATOM   1057  HB1 TYR A 654      42.010  38.840  52.720  1.00  0.00           H
ATOM   1058  HB2 TYR A 654      40.300  39.530  52.950  1.00  0.00           H
ATOM   1059  CG  TYR A 654      41.270  40.090  51.170  1.00  0.00           C
ATOM   1060  CD1 TYR A 654      42.530  40.160  50.590  1.00  0.00           C
ATOM   1061  HD1 TYR A 654      43.340  39.560  50.990  1.00  0.00           H
ATOM   1062  CE1 TYR A 654      42.880  41.110  49.600  1.00  0.00           C
ATOM   1063  HE1 TYR A 654      43.890  41.060  49.210  1.00  0.00           H
ATOM   1064  CZ  TYR A 654      41.870  41.960  49.120  1.00  0.00           C
ATOM   1065  OH  TYR A 654      42.190  42.830  48.110  1.00  0.00           O
ATOM   1066  HH  TYR A 654      43.140  42.750  47.990  1.00  0.00           H
ATOM   1067  CD2 TYR A 654      40.300  41.050  50.740  1.00  0.00           C
ATOM   1068  HD2 TYR A 654      39.300  40.970  51.150  1.00  0.00           H
ATOM   1069  CE2 TYR A 654      40.630  41.950  49.680  1.00  0.00           C
ATOM   1070  HE2 TYR A 654      39.930  42.670  49.320  1.00  0.00           H
ATOM   1071  C   TYR A 654      41.170  37.110  50.640  1.00  0.00           C
ATOM   1072  O   TYR A 654      40.920  37.190  49.420  1.00  0.00           O
ATOM   1073  N   SER A 655      42.200  36.340  51.050  1.00  0.00           N
ATOM   1074  HN  SER A 655      42.330  36.300  52.040  1.00  0.00           H
ATOM   1075  CA  SER A 655      43.120  35.680  50.140  1.00  0.00           C
ATOM   1076  HA  SER A 655      43.720  36.320  49.500  1.00  0.00           H
ATOM   1077  CB  SER A 655      44.250  34.870  50.870  1.00  0.00           C
ATOM   1078  HB1 SER A 655      44.880  34.240  50.200  1.00  0.00           H
ATOM   1079  HB2 SER A 655      43.850  34.150  51.610  1.00  0.00           H
ATOM   1080  OG  SER A 655      45.210  35.660  51.650  1.00  0.00           O
ATOM   1081  HG1 SER A 655      44.750  36.040  52.400  1.00  0.00           H
ATOM   1082  C   SER A 655      42.480  34.650  49.310  1.00  0.00           C
ATOM   1083  O   SER A 655      42.880  34.350  48.210  1.00  0.00           O
ATOM   1084  N   LEU A 656      41.590  33.880  49.910  1.00  0.00           N
ATOM   1085  HN  LEU A 656      41.430  34.110  50.860  1.00  0.00           H
ATOM   1086  CA  LEU A 656      40.820  32.800  49.230  1.00  0.00           C
ATOM   1087  HA  LEU A 656      41.470  32.120  48.720  1.00  0.00           H
ATOM   1088  CB  LEU A 656      40.010  31.960  50.290  1.00  0.00           C
ATOM   1089  HB1 LEU A 656      39.190  31.370  49.800  1.00  0.00           H
ATOM   1090  HB2 LEU A 656      39.590  32.810  50.870  1.00  0.00           H
ATOM   1091  CG  LEU A 656      40.870  31.010  51.090  1.00  0.00           C
ATOM   1092  HG  LEU A 656      41.630  31.660  51.580  1.00  0.00           H
ATOM   1093  CD1 LEU A 656      39.940  30.210  52.010  1.00  0.00           C
ATOM   1094 HD11 LEU A 656      40.460  29.440  52.620  1.00  0.00           H
ATOM   1095 HD12 LEU A 656      39.220  29.680  51.360  1.00  0.00           H
ATOM   1096 HD13 LEU A 656      39.380  30.880  52.700  1.00  0.00           H
ATOM   1097  CD2 LEU A 656      41.540  29.930  50.220  1.00  0.00           C
ATOM   1098 HD21 LEU A 656      42.140  29.270  50.880  1.00  0.00           H
ATOM   1099 HD22 LEU A 656      42.080  30.320  49.330  1.00  0.00           H
ATOM   1100 HD23 LEU A 656      40.760  29.270  49.800  1.00  0.00           H
ATOM   1101  C   LEU A 656      39.930  33.220  48.090  1.00  0.00           C
ATOM   1102  O   LEU A 656      40.110  32.690  46.970  1.00  0.00           O
ATOM   1103  N   PHE A 657      39.060  34.260  48.290  1.00  0.00           N
ATOM   1104  HN  PHE A 657      38.830  34.570  49.210  1.00  0.00           H
ATOM   1105  CA  PHE A 657      38.100  34.610  47.260  1.00  0.00           C
ATOM   1106  HA  PHE A 657      38.370  34.060  46.370  1.00  0.00           H
ATOM   1107  CB  PHE A 657      36.580  34.360  47.720  1.00  0.00           C
ATOM   1108  HB1 PHE A 657      35.920  34.480  46.840  1.00  0.00           H
ATOM   1109  HB2 PHE A 657      36.290  34.970  48.600  1.00  0.00           H
ATOM   1110  CG  PHE A 657      36.510  32.910  48.120  1.00  0.00           C
ATOM   1111  CD1 PHE A 657      36.670  31.910  47.190  1.00  0.00           C
ATOM   1112  HD1 PHE A 657      36.930  32.240  46.200  1.00  0.00           H
ATOM   1113  CE1 PHE A 657      36.380  30.570  47.520  1.00  0.00           C
ATOM   1114  HE1 PHE A 657      36.360  29.870  46.710  1.00  0.00           H
ATOM   1115  CZ  PHE A 657      35.880  30.250  48.800  1.00  0.00           C
ATOM   1116  HZ  PHE A 657      35.570  29.260  49.110  1.00  0.00           H
ATOM   1117  CD2 PHE A 657      36.040  32.620  49.380  1.00  0.00           C
ATOM   1118  HD2 PHE A 657      35.870  33.410  50.090  1.00  0.00           H
ATOM   1119  CE2 PHE A 657      35.630  31.310  49.660  1.00  0.00           C
ATOM   1120  HE2 PHE A 657      35.160  31.130  50.610  1.00  0.00           H
ATOM   1121  C   PHE A 657      38.160  35.940  46.740  1.00  0.00           C
ATOM   1122  O   PHE A 657      37.500  36.230  45.740  1.00  0.00           O
ATOM   1123  N   ALA A 658      38.920  36.930  47.290  1.00  0.00           N
ATOM   1124  HN  ALA A 658      39.460  36.840  48.120  1.00  0.00           H
ATOM   1125  CA  ALA A 658      38.980  38.140  46.560  1.00  0.00           C
ATOM   1126  HA  ALA A 658      37.970  38.350  46.250  1.00  0.00           H
ATOM   1127  CB  ALA A 658      39.530  39.240  47.480  1.00  0.00           C
ATOM   1128  HB1 ALA A 658      39.400  40.310  47.230  1.00  0.00           H
ATOM   1129  HB2 ALA A 658      40.570  39.050  47.810  1.00  0.00           H
ATOM   1130  HB3 ALA A 658      38.970  39.090  48.430  1.00  0.00           H
ATOM   1131  C   ALA A 658      39.750  38.250  45.250  1.00  0.00           C
ATOM   1132  O   ALA A 658      40.450  37.350  44.850  1.00  0.00           O
ATOM   1133  N   GLY A 659      39.620  39.350  44.470  1.00  0.00           N
ATOM   1134  HN  GLY A 659      39.050  40.120  44.720  1.00  0.00           H
ATOM   1135  CA  GLY A 659      40.240  39.480  43.100  1.00  0.00           C
ATOM   1136  HA1 GLY A 659      39.760  40.380  42.730  1.00  0.00           H
ATOM   1137  HA2 GLY A 659      40.020  38.580  42.560  1.00  0.00           H
ATOM   1138  C   GLY A 659      41.780  39.640  43.100  1.00  0.00           C
ATOM   1139  O   GLY A 659      42.510  39.130  42.300  1.00  0.00           O
ATOM   1140  N   GLN A 660      42.250  40.360  44.090  1.00  0.00           N
ATOM   1141  HN  GLN A 660      41.700  40.650  44.860  1.00  0.00           H
ATOM   1142  CA  GLN A 660      43.640  40.720  44.290  1.00  0.00           C
ATOM   1143  HA  GLN A 660      44.210  40.610  43.380  1.00  0.00           H
ATOM   1144  CB  GLN A 660      43.710  42.280  44.550  1.00  0.00           C
ATOM   1145  HB1 GLN A 660      44.730  42.520  44.920  1.00  0.00           H
ATOM   1146  HB2 GLN A 660      43.060  42.510  45.420  1.00  0.00           H
ATOM   1147  CG  GLN A 660      43.560  43.210  43.320  1.00  0.00           C
ATOM   1148  HG1 GLN A 660      44.510  43.520  42.840  1.00  0.00           H
ATOM   1149  HG2 GLN A 660      43.110  44.100  43.800  1.00  0.00           H
ATOM   1150  CD  GLN A 660      42.710  42.750  42.200  1.00  0.00           C
ATOM   1151  OE1 GLN A 660      41.520  43.090  42.050  1.00  0.00           O
ATOM   1152  NE2 GLN A 660      43.380  41.920  41.280  1.00  0.00           N
ATOM   1153 HE21 GLN A 660      44.370  41.830  41.420  1.00  0.00           H
ATOM   1154 HE22 GLN A 660      42.920  41.600  40.450  1.00  0.00           H
ATOM   1155  C   GLN A 660      44.280  40.030  45.490  1.00  0.00           C
ATOM   1156  O   GLN A 660      43.980  40.390  46.620  1.00  0.00           O
ATOM   1157  N   PRO A 661      45.230  39.070  45.400  1.00  0.00           N
ATOM   1158  CD  PRO A 661      45.140  37.970  44.390  1.00  0.00           C
ATOM   1159  HD1 PRO A 661      45.230  38.260  43.330  1.00  0.00           H
ATOM   1160  HD2 PRO A 661      44.180  37.430  44.540  1.00  0.00           H
ATOM   1161  CA  PRO A 661      45.990  38.580  46.600  1.00  0.00           C
ATOM   1162  HA  PRO A 661      45.340  38.740  47.460  1.00  0.00           H
ATOM   1163  CB  PRO A 661      46.190  37.130  46.310  1.00  0.00           C
ATOM   1164  HB1 PRO A 661      45.390  36.570  46.840  1.00  0.00           H
ATOM   1165  HB2 PRO A 661      47.200  36.830  46.720  1.00  0.00           H
ATOM   1166  CG  PRO A 661      46.260  37.050  44.800  1.00  0.00           C
ATOM   1167  HG1 PRO A 661      47.200  37.520  44.440  1.00  0.00           H
ATOM   1168  HG2 PRO A 661      46.260  36.020  44.410  1.00  0.00           H
ATOM   1169  C   PRO A 661      47.250  39.290  46.760  1.00  0.00           C
ATOM   1170  O   PRO A 661      47.940  39.130  47.770  1.00  0.00           O
ATOM   1171  N   LEU A 662      47.660  40.180  45.800  1.00  0.00           N
ATOM   1172  HN  LEU A 662      47.050  40.240  45.020  1.00  0.00           H
ATOM   1173  CA  LEU A 662      48.840  41.020  45.860  1.00  0.00           C
ATOM   1174  HA  LEU A 662      49.690  40.460  46.220  1.00  0.00           H
ATOM   1175  CB  LEU A 662      49.510  41.610  44.570  1.00  0.00           C
ATOM   1176  HB1 LEU A 662      50.300  42.320  44.890  1.00  0.00           H
ATOM   1177  HB2 LEU A 662      48.730  42.260  44.110  1.00  0.00           H
ATOM   1178  CG  LEU A 662      50.100  40.530  43.640  1.00  0.00           C
ATOM   1179  HG  LEU A 662      49.490  39.600  43.600  1.00  0.00           H
ATOM   1180  CD1 LEU A 662      50.040  41.030  42.140  1.00  0.00           C
ATOM   1181 HD11 LEU A 662      50.520  40.320  41.430  1.00  0.00           H
ATOM   1182 HD12 LEU A 662      50.730  41.890  42.250  1.00  0.00           H
ATOM   1183 HD13 LEU A 662      49.010  41.200  41.750  1.00  0.00           H
ATOM   1184  CD2 LEU A 662      51.480  40.080  44.100  1.00  0.00           C
ATOM   1185 HD21 LEU A 662      51.360  39.570  45.090  1.00  0.00           H
ATOM   1186 HD22 LEU A 662      52.150  40.950  44.310  1.00  0.00           H
ATOM   1187 HD23 LEU A 662      52.020  39.520  43.320  1.00  0.00           H
ATOM   1188  C   LEU A 662      48.700  42.090  46.980  1.00  0.00           C
ATOM   1189  O   LEU A 662      49.630  42.500  47.700  1.00  0.00           O
ATOM   1190  N   THR A 663      47.510  42.620  47.100  1.00  0.00           N
ATOM   1191  HN  THR A 663      46.750  42.370  46.520  1.00  0.00           H
ATOM   1192  CA  THR A 663      47.170  43.520  48.230  1.00  0.00           C
ATOM   1193  HA  THR A 663      47.910  44.300  48.380  1.00  0.00           H
ATOM   1194  CB  THR A 663      45.810  44.210  48.110  1.00  0.00           C
ATOM   1195  HB  THR A 663      45.570  44.860  48.980  1.00  0.00           H
ATOM   1196  OG1 THR A 663      44.850  43.230  47.750  1.00  0.00           O
ATOM   1197  HG1 THR A 663      45.250  42.390  47.950  1.00  0.00           H
ATOM   1198  CG2 THR A 663      45.690  45.310  47.050  1.00  0.00           C
ATOM   1199 HG21 THR A 663      46.290  46.140  47.480  1.00  0.00           H
ATOM   1200 HG22 THR A 663      44.650  45.690  46.920  1.00  0.00           H
ATOM   1201 HG23 THR A 663      46.090  45.000  46.060  1.00  0.00           H
ATOM   1202  C   THR A 663      47.150  42.830  49.570  1.00  0.00           C
ATOM   1203  O   THR A 663      46.290  41.950  49.700  1.00  0.00           O
ATOM   1204  N   ILE A 664      47.970  43.290  50.530  1.00  0.00           N
ATOM   1205  HN  ILE A 664      48.610  44.010  50.280  1.00  0.00           H
ATOM   1206  CA  ILE A 664      48.090  42.710  51.860  1.00  0.00           C
ATOM   1207  HA  ILE A 664      47.650  41.730  51.980  1.00  0.00           H
ATOM   1208  CB  ILE A 664      49.560  42.810  52.360  1.00  0.00           C
ATOM   1209  HB  ILE A 664      49.860  43.880  52.270  1.00  0.00           H
ATOM   1210  CG2 ILE A 664      49.600  42.490  53.820  1.00  0.00           C
ATOM   1211 HG21 ILE A 664      49.190  43.280  54.480  1.00  0.00           H
ATOM   1212 HG22 ILE A 664      50.640  42.350  54.190  1.00  0.00           H
ATOM   1213 HG23 ILE A 664      49.040  41.540  53.980  1.00  0.00           H
ATOM   1214  CG1 ILE A 664      50.410  41.960  51.480  1.00  0.00           C
ATOM   1215 HG11 ILE A 664      51.480  42.090  51.750  1.00  0.00           H
ATOM   1216 HG12 ILE A 664      50.300  42.240  50.410  1.00  0.00           H
ATOM   1217  CD  ILE A 664      50.060  40.410  51.630  1.00  0.00           C
ATOM   1218  HD1 ILE A 664      49.200  40.260  50.950  1.00  0.00           H
ATOM   1219  HD2 ILE A 664      49.750  40.170  52.670  1.00  0.00           H
ATOM   1220  HD3 ILE A 664      50.870  39.710  51.320  1.00  0.00           H
ATOM   1221  C   ILE A 664      47.170  43.570  52.770  1.00  0.00           C
ATOM   1222  O   ILE A 664      47.390  44.750  52.940  1.00  0.00           O
ATOM   1223  N   LEU A 665      46.150  42.960  53.390  1.00  0.00           N
ATOM   1224  HN  LEU A 665      45.920  41.990  53.300  1.00  0.00           H
ATOM   1225  CA  LEU A 665      45.410  43.580  54.490  1.00  0.00           C
ATOM   1226  HA  LEU A 665      44.980  44.510  54.150  1.00  0.00           H
ATOM   1227  CB  LEU A 665      44.210  42.710  54.790  1.00  0.00           C
ATOM   1228  HB1 LEU A 665      43.710  43.240  55.630  1.00  0.00           H
ATOM   1229  HB2 LEU A 665      44.470  41.710  55.190  1.00  0.00           H
ATOM   1230  CG  LEU A 665      43.080  42.530  53.710  1.00  0.00           C
ATOM   1231  HG  LEU A 665      43.370  42.040  52.750  1.00  0.00           H
ATOM   1232  CD1 LEU A 665      41.830  41.880  54.330  1.00  0.00           C
ATOM   1233 HD11 LEU A 665      40.980  42.030  53.630  1.00  0.00           H
ATOM   1234 HD12 LEU A 665      41.570  42.240  55.340  1.00  0.00           H
ATOM   1235 HD13 LEU A 665      42.090  40.790  54.340  1.00  0.00           H
ATOM   1236  CD2 LEU A 665      42.570  43.830  53.190  1.00  0.00           C
ATOM   1237 HD21 LEU A 665      42.170  44.440  54.020  1.00  0.00           H
ATOM   1238 HD22 LEU A 665      41.750  43.680  52.460  1.00  0.00           H
ATOM   1239 HD23 LEU A 665      43.380  44.420  52.690  1.00  0.00           H
ATOM   1240  C   LEU A 665      46.320  43.860  55.720  1.00  0.00           C
ATOM   1241  O   LEU A 665      47.110  43.020  56.110  1.00  0.00           O
ATOM   1242  N   GLY A 666      46.090  45.030  56.350  1.00  0.00           N
ATOM   1243  HN  GLY A 666      45.430  45.700  55.990  1.00  0.00           H
ATOM   1244  CA  GLY A 666      46.720  45.470  57.590  1.00  0.00           C
ATOM   1245  HA1 GLY A 666      47.690  45.860  57.310  1.00  0.00           H
ATOM   1246  HA2 GLY A 666      46.760  44.600  58.230  1.00  0.00           H
ATOM   1247  C   GLY A 666      46.020  46.610  58.370  1.00  0.00           C
ATOM   1248  O   GLY A 666      44.850  46.820  58.350  1.00  0.00           O
ATOM   1249  N   SER A 667      46.780  47.310  59.210  1.00  0.00           N
ATOM   1250  HN  SER A 667      47.740  47.140  59.390  1.00  0.00           H
ATOM   1251  CA  SER A 667      46.290  48.430  59.900  1.00  0.00           C
ATOM   1252  HA  SER A 667      45.210  48.500  59.880  1.00  0.00           H
ATOM   1253  CB  SER A 667      46.600  48.510  61.490  1.00  0.00           C
ATOM   1254  HB1 SER A 667      46.260  49.530  61.800  1.00  0.00           H
ATOM   1255  HB2 SER A 667      47.690  48.400  61.700  1.00  0.00           H
ATOM   1256  OG  SER A 667      45.840  47.610  62.300  1.00  0.00           O
ATOM   1257  HG1 SER A 667      45.000  48.090  62.290  1.00  0.00           H
ATOM   1258  C   SER A 667      46.920  49.680  59.290  1.00  0.00           C
ATOM   1259  O   SER A 667      48.150  49.600  59.160  1.00  0.00           O
ATOM   1260  N   THR A 668      46.200  50.630  58.720  1.00  0.00           N
ATOM   1261  HN  THR A 668      45.210  50.660  58.640  1.00  0.00           H
ATOM   1262  CA  THR A 668      46.870  51.820  58.130  1.00  0.00           C
ATOM   1263  HA  THR A 668      47.890  51.520  57.930  1.00  0.00           H
ATOM   1264  CB  THR A 668      46.290  52.120  56.780  1.00  0.00           C
ATOM   1265  HB  THR A 668      46.600  53.090  56.310  1.00  0.00           H
ATOM   1266  OG1 THR A 668      44.850  52.190  56.790  1.00  0.00           O
ATOM   1267  HG1 THR A 668      44.550  52.490  55.930  1.00  0.00           H
ATOM   1268  CG2 THR A 668      46.770  51.050  55.740  1.00  0.00           C
ATOM   1269 HG21 THR A 668      46.360  50.060  56.020  1.00  0.00           H
ATOM   1270 HG22 THR A 668      47.880  50.960  55.820  1.00  0.00           H
ATOM   1271 HG23 THR A 668      46.480  51.260  54.690  1.00  0.00           H
ATOM   1272  C   THR A 668      46.990  53.080  59.030  1.00  0.00           C
ATOM   1273  O   THR A 668      46.270  53.140  60.020  1.00  0.00           O
ATOM   1274  N   GLY A 669      47.960  53.980  58.690  1.00  0.00           N
ATOM   1275  HN  GLY A 669      48.390  54.080  57.800  1.00  0.00           H
ATOM   1276  CA  GLY A 669      48.280  55.080  59.620  1.00  0.00           C
ATOM   1277  HA1 GLY A 669      48.960  55.710  59.070  1.00  0.00           H
ATOM   1278  HA2 GLY A 669      48.790  54.670  60.470  1.00  0.00           H
ATOM   1279  C   GLY A 669      47.150  56.030  59.950  1.00  0.00           C
ATOM   1280  O   GLY A 669      46.990  56.340  61.120  1.00  0.00           O
ATOM   1281  N   PRO A 670      46.200  56.540  59.080  1.00  0.00           N
ATOM   1282  CD  PRO A 670      46.610  56.780  57.640  1.00  0.00           C
ATOM   1283  HD1 PRO A 670      46.100  55.990  57.050  1.00  0.00           H
ATOM   1284  HD2 PRO A 670      47.690  56.820  57.420  1.00  0.00           H
ATOM   1285  CA  PRO A 670      45.130  57.450  59.490  1.00  0.00           C
ATOM   1286  HA  PRO A 670      45.420  58.360  60.000  1.00  0.00           H
ATOM   1287  CB  PRO A 670      44.580  57.990  58.140  1.00  0.00           C
ATOM   1288  HB1 PRO A 670      43.980  58.920  58.260  1.00  0.00           H
ATOM   1289  HB2 PRO A 670      44.120  57.210  57.500  1.00  0.00           H
ATOM   1290  CG  PRO A 670      45.940  58.120  57.400  1.00  0.00           C
ATOM   1291  HG1 PRO A 670      45.830  58.120  56.290  1.00  0.00           H
ATOM   1292  HG2 PRO A 670      46.650  58.880  57.770  1.00  0.00           H
ATOM   1293  C   PRO A 670      43.960  56.720  60.160  1.00  0.00           C
ATOM   1294  O   PRO A 670      43.250  57.260  61.030  1.00  0.00           O
ATOM   1295  N   VAL A 671      43.800  55.450  59.800  1.00  0.00           N
ATOM   1296  HN  VAL A 671      44.430  55.060  59.130  1.00  0.00           H
ATOM   1297  CA  VAL A 671      42.810  54.550  60.360  1.00  0.00           C
ATOM   1298  HA  VAL A 671      41.850  55.060  60.390  1.00  0.00           H
ATOM   1299  CB  VAL A 671      42.600  53.290  59.550  1.00  0.00           C
ATOM   1300  HB  VAL A 671      43.560  52.740  59.440  1.00  0.00           H
ATOM   1301  CG1 VAL A 671      41.630  52.330  60.270  1.00  0.00           C
ATOM   1302 HG11 VAL A 671      42.080  51.780  61.130  1.00  0.00           H
ATOM   1303 HG12 VAL A 671      41.420  51.550  59.520  1.00  0.00           H
ATOM   1304 HG13 VAL A 671      40.650  52.800  60.510  1.00  0.00           H
ATOM   1305  CG2 VAL A 671      42.140  53.590  58.170  1.00  0.00           C
ATOM   1306 HG21 VAL A 671      42.880  54.150  57.550  1.00  0.00           H
ATOM   1307 HG22 VAL A 671      41.210  54.170  58.230  1.00  0.00           H
ATOM   1308 HG23 VAL A 671      42.010  52.650  57.590  1.00  0.00           H
ATOM   1309  C   VAL A 671      43.210  54.330  61.850  1.00  0.00           C
ATOM   1310  O   VAL A 671      42.390  54.450  62.810  1.00  0.00           O
ATOM   1311  N   LEU A 672      44.570  54.140  62.130  1.00  0.00           N
ATOM   1312  HN  LEU A 672      45.210  54.150  61.370  1.00  0.00           H
ATOM   1313  CA  LEU A 672      45.140  53.980  63.440  1.00  0.00           C
ATOM   1314  HA  LEU A 672      44.550  53.260  63.980  1.00  0.00           H
ATOM   1315  CB  LEU A 672      46.630  53.640  63.380  1.00  0.00           C
ATOM   1316  HB1 LEU A 672      47.280  53.900  64.250  1.00  0.00           H
ATOM   1317  HB2 LEU A 672      47.010  54.080  62.430  1.00  0.00           H
ATOM   1318  CG  LEU A 672      46.760  52.080  63.100  1.00  0.00           C
ATOM   1319  HG  LEU A 672      46.080  51.840  62.260  1.00  0.00           H
ATOM   1320  CD1 LEU A 672      48.170  51.810  62.590  1.00  0.00           C
ATOM   1321 HD11 LEU A 672      48.980  52.130  63.270  1.00  0.00           H
ATOM   1322 HD12 LEU A 672      48.340  52.410  61.670  1.00  0.00           H
ATOM   1323 HD13 LEU A 672      48.290  50.750  62.260  1.00  0.00           H
ATOM   1324  CD2 LEU A 672      46.380  51.230  64.280  1.00  0.00           C
ATOM   1325 HD21 LEU A 672      45.320  51.440  64.530  1.00  0.00           H
ATOM   1326 HD22 LEU A 672      47.060  51.400  65.140  1.00  0.00           H
ATOM   1327 HD23 LEU A 672      46.320  50.170  63.940  1.00  0.00           H
ATOM   1328  C   LEU A 672      44.990  55.280  64.240  1.00  0.00           C
ATOM   1329  O   LEU A 672      44.840  55.270  65.460  1.00  0.00           O
ATOM   1330  N   VAL A 673      45.100  56.480  63.580  1.00  0.00           N
ATOM   1331  HN  VAL A 673      45.490  56.510  62.660  1.00  0.00           H
ATOM   1332  CA  VAL A 673      44.780  57.760  64.180  1.00  0.00           C
ATOM   1333  HA  VAL A 673      45.330  57.830  65.110  1.00  0.00           H
ATOM   1334  CB  VAL A 673      45.120  59.000  63.310  1.00  0.00           C
ATOM   1335  HB  VAL A 673      44.480  58.810  62.430  1.00  0.00           H
ATOM   1336  CG1 VAL A 673      44.800  60.340  64.010  1.00  0.00           C
ATOM   1337 HG11 VAL A 673      45.250  61.100  63.330  1.00  0.00           H
ATOM   1338 HG12 VAL A 673      45.330  60.410  64.980  1.00  0.00           H
ATOM   1339 HG13 VAL A 673      43.700  60.540  64.070  1.00  0.00           H
ATOM   1340  CG2 VAL A 673      46.610  59.060  62.860  1.00  0.00           C
ATOM   1341 HG21 VAL A 673      47.340  58.820  63.650  1.00  0.00           H
ATOM   1342 HG22 VAL A 673      46.990  59.980  62.360  1.00  0.00           H
ATOM   1343 HG23 VAL A 673      46.710  58.350  62.020  1.00  0.00           H
ATOM   1344  C   VAL A 673      43.350  57.860  64.620  1.00  0.00           C
ATOM   1345  O   VAL A 673      42.950  58.080  65.760  1.00  0.00           O
ATOM   1346  N   PHE A 674      42.370  57.550  63.730  1.00  0.00           N
ATOM   1347  HN  PHE A 674      42.560  57.430  62.760  1.00  0.00           H
ATOM   1348  CA  PHE A 674      40.970  57.390  64.030  1.00  0.00           C
ATOM   1349  HA  PHE A 674      40.520  58.340  64.290  1.00  0.00           H
ATOM   1350  CB  PHE A 674      40.330  56.900  62.660  1.00  0.00           C
ATOM   1351  HB1 PHE A 674      40.270  55.800  62.570  1.00  0.00           H
ATOM   1352  HB2 PHE A 674      40.830  57.480  61.860  1.00  0.00           H
ATOM   1353  CG  PHE A 674      38.850  57.240  62.610  1.00  0.00           C
ATOM   1354  CD1 PHE A 674      38.490  58.240  61.670  1.00  0.00           C
ATOM   1355  HD1 PHE A 674      39.180  58.720  60.990  1.00  0.00           H
ATOM   1356  CE1 PHE A 674      37.160  58.720  61.600  1.00  0.00           C
ATOM   1357  HE1 PHE A 674      36.930  59.350  60.750  1.00  0.00           H
ATOM   1358  CZ  PHE A 674      36.160  58.200  62.470  1.00  0.00           C
ATOM   1359  HZ  PHE A 674      35.200  58.680  62.530  1.00  0.00           H
ATOM   1360  CD2 PHE A 674      37.820  56.820  63.450  1.00  0.00           C
ATOM   1361  HD2 PHE A 674      38.070  56.040  64.150  1.00  0.00           H
ATOM   1362  CE2 PHE A 674      36.530  57.260  63.390  1.00  0.00           C
ATOM   1363  HE2 PHE A 674      35.860  56.830  64.130  1.00  0.00           H
ATOM   1364  C   PHE A 674      40.590  56.470  65.120  1.00  0.00           C
ATOM   1365  O   PHE A 674      39.720  56.780  65.910  1.00  0.00           O
ATOM   1366  N   GLU A 675      41.230  55.310  65.270  1.00  0.00           N
ATOM   1367  HN  GLU A 675      41.860  54.880  64.640  1.00  0.00           H
ATOM   1368  CA  GLU A 675      40.870  54.480  66.410  1.00  0.00           C
ATOM   1369  HA  GLU A 675      39.810  54.270  66.420  1.00  0.00           H
ATOM   1370  CB  GLU A 675      41.560  53.050  66.270  1.00  0.00           C
ATOM   1371  HB1 GLU A 675      41.230  52.540  67.210  1.00  0.00           H
ATOM   1372  HB2 GLU A 675      42.660  53.170  66.400  1.00  0.00           H
ATOM   1373  CG  GLU A 675      41.110  52.250  65.070  1.00  0.00           C
ATOM   1374  HG1 GLU A 675      41.660  52.420  64.120  1.00  0.00           H
ATOM   1375  HG2 GLU A 675      40.020  52.380  64.870  1.00  0.00           H
ATOM   1376  CD  GLU A 675      41.270  50.730  65.220  1.00  0.00           C
ATOM   1377  OE1 GLU A 675      41.310  49.940  64.250  1.00  0.00           O
ATOM   1378  OE2 GLU A 675      41.500  50.300  66.390  1.00  0.00           O
ATOM   1379  C   GLU A 675      41.160  55.080  67.810  1.00  0.00           C
ATOM   1380  O   GLU A 675      40.340  55.060  68.760  1.00  0.00           O
ATOM   1381  N   LYS A 676      42.380  55.680  67.890  1.00  0.00           N
ATOM   1382  HN  LYS A 676      42.860  55.820  67.030  1.00  0.00           H
ATOM   1383  CA  LYS A 676      42.690  56.540  68.970  1.00  0.00           C
ATOM   1384  HA  LYS A 676      42.610  55.970  69.880  1.00  0.00           H
ATOM   1385  CB  LYS A 676      44.200  56.920  68.830  1.00  0.00           C
ATOM   1386  HB1 LYS A 676      44.630  57.610  69.580  1.00  0.00           H
ATOM   1387  HB2 LYS A 676      44.270  57.540  67.910  1.00  0.00           H
ATOM   1388  CG  LYS A 676      45.020  55.700  68.880  1.00  0.00           C
ATOM   1389  HG1 LYS A 676      44.790  54.970  68.070  1.00  0.00           H
ATOM   1390  HG2 LYS A 676      44.770  55.320  69.890  1.00  0.00           H
ATOM   1391  CD  LYS A 676      46.490  55.890  68.930  1.00  0.00           C
ATOM   1392  HD1 LYS A 676      47.090  55.090  69.430  1.00  0.00           H
ATOM   1393  HD2 LYS A 676      46.620  56.830  69.530  1.00  0.00           H
ATOM   1394  CE  LYS A 676      46.990  56.020  67.520  1.00  0.00           C
ATOM   1395  HE1 LYS A 676      46.310  56.770  67.060  1.00  0.00           H
ATOM   1396  HE2 LYS A 676      46.770  55.120  66.910  1.00  0.00           H
ATOM   1397  NZ  LYS A 676      48.380  56.400  67.400  1.00  0.00           N
ATOM   1398  HZ1 LYS A 676      48.480  57.320  66.910  1.00  0.00           H
ATOM   1399  HZ2 LYS A 676      48.900  55.660  66.900  1.00  0.00           H
ATOM   1400  HZ3 LYS A 676      48.780  56.470  68.350  1.00  0.00           H
ATOM   1401  C   LYS A 676      41.910  57.840  69.230  1.00  0.00           C
ATOM   1402  O   LYS A 676      41.630  58.240  70.390  1.00  0.00           O
ATOM   1403  N   ILE A 677      41.500  58.570  68.140  1.00  0.00           N
ATOM   1404  HN  ILE A 677      41.820  58.280  67.240  1.00  0.00           H
ATOM   1405  CA  ILE A 677      40.480  59.560  68.230  1.00  0.00           C
ATOM   1406  HA  ILE A 677      40.940  60.300  68.870  1.00  0.00           H
ATOM   1407  CB  ILE A 677      40.240  60.220  66.850  1.00  0.00           C
ATOM   1408  HB  ILE A 677      40.170  59.420  66.090  1.00  0.00           H
ATOM   1409  CG2 ILE A 677      38.870  60.920  66.610  1.00  0.00           C
ATOM   1410 HG21 ILE A 677      38.930  61.640  65.780  1.00  0.00           H
ATOM   1411 HG22 ILE A 677      38.680  61.540  67.510  1.00  0.00           H
ATOM   1412 HG23 ILE A 677      38.030  60.180  66.510  1.00  0.00           H
ATOM   1413  CG1 ILE A 677      41.500  60.980  66.360  1.00  0.00           C
ATOM   1414 HG11 ILE A 677      41.400  61.060  65.260  1.00  0.00           H
ATOM   1415 HG12 ILE A 677      42.500  60.550  66.510  1.00  0.00           H
ATOM   1416  CD  ILE A 677      41.470  62.440  66.880  1.00  0.00           C
ATOM   1417  HD1 ILE A 677      40.660  63.030  66.400  1.00  0.00           H
ATOM   1418  HD2 ILE A 677      42.390  63.020  66.610  1.00  0.00           H
ATOM   1419  HD3 ILE A 677      41.300  62.390  67.970  1.00  0.00           H
ATOM   1420  C   ILE A 677      39.160  59.100  68.810  1.00  0.00           C
ATOM   1421  O   ILE A 677      38.640  59.660  69.770  1.00  0.00           O
ATOM   1422  N   LEU A 678      38.690  58.010  68.230  1.00  0.00           N
ATOM   1423  HN  LEU A 678      39.140  57.610  67.440  1.00  0.00           H
ATOM   1424  CA  LEU A 678      37.450  57.450  68.570  1.00  0.00           C
ATOM   1425  HA  LEU A 678      36.740  58.260  68.450  1.00  0.00           H
ATOM   1426  CB  LEU A 678      37.170  56.280  67.650  1.00  0.00           C
ATOM   1427  HB1 LEU A 678      38.100  55.730  67.370  1.00  0.00           H
ATOM   1428  HB2 LEU A 678      36.890  56.830  66.730  1.00  0.00           H
ATOM   1429  CG  LEU A 678      36.050  55.340  67.980  1.00  0.00           C
ATOM   1430  HG  LEU A 678      36.350  54.910  68.950  1.00  0.00           H
ATOM   1431  CD1 LEU A 678      34.700  56.200  68.110  1.00  0.00           C
ATOM   1432 HD11 LEU A 678      33.860  55.540  68.420  1.00  0.00           H
ATOM   1433 HD12 LEU A 678      34.430  56.570  67.090  1.00  0.00           H
ATOM   1434 HD13 LEU A 678      34.860  57.080  68.780  1.00  0.00           H
ATOM   1435  CD2 LEU A 678      35.910  54.240  66.910  1.00  0.00           C
ATOM   1436 HD21 LEU A 678      35.970  54.610  65.870  1.00  0.00           H
ATOM   1437 HD22 LEU A 678      34.930  53.780  67.190  1.00  0.00           H
ATOM   1438 HD23 LEU A 678      36.780  53.560  67.040  1.00  0.00           H
ATOM   1439  C   LEU A 678      37.490  56.990  70.060  1.00  0.00           C
ATOM   1440  O   LEU A 678      36.550  57.110  70.800  1.00  0.00           O
ATOM   1441  N   TYR A 679      38.630  56.420  70.500  1.00  0.00           N
ATOM   1442  HN  TYR A 679      39.340  56.160  69.850  1.00  0.00           H
ATOM   1443  CA  TYR A 679      38.860  55.970  71.880  1.00  0.00           C
ATOM   1444  HA  TYR A 679      38.020  55.330  72.080  1.00  0.00           H
ATOM   1445  CB  TYR A 679      40.280  55.220  72.000  1.00  0.00           C
ATOM   1446  HB1 TYR A 679      41.170  55.880  71.960  1.00  0.00           H
ATOM   1447  HB2 TYR A 679      40.350  54.460  71.190  1.00  0.00           H
ATOM   1448  CG  TYR A 679      40.210  54.560  73.350  1.00  0.00           C
ATOM   1449  CD1 TYR A 679      40.920  55.030  74.490  1.00  0.00           C
ATOM   1450  HD1 TYR A 679      41.420  55.980  74.430  1.00  0.00           H
ATOM   1451  CE1 TYR A 679      40.770  54.420  75.770  1.00  0.00           C
ATOM   1452  HE1 TYR A 679      41.190  54.900  76.640  1.00  0.00           H
ATOM   1453  CZ  TYR A 679      40.050  53.250  75.840  1.00  0.00           C
ATOM   1454  OH  TYR A 679      39.920  52.630  77.100  1.00  0.00           O
ATOM   1455  HH  TYR A 679      40.420  53.150  77.730  1.00  0.00           H
ATOM   1456  CD2 TYR A 679      39.450  53.390  73.470  1.00  0.00           C
ATOM   1457  HD2 TYR A 679      38.900  53.050  72.600  1.00  0.00           H
ATOM   1458  CE2 TYR A 679      39.360  52.740  74.720  1.00  0.00           C
ATOM   1459  HE2 TYR A 679      38.740  51.850  74.850  1.00  0.00           H
ATOM   1460  C   TYR A 679      38.750  57.130  72.840  1.00  0.00           C
ATOM   1461  O   TYR A 679      37.950  57.080  73.760  1.00  0.00           O
ATOM   1462  N   LYS A 680      39.550  58.200  72.570  1.00  0.00           N
ATOM   1463  HN  LYS A 680      40.060  58.190  71.710  1.00  0.00           H
ATOM   1464  CA  LYS A 680      39.640  59.450  73.340  1.00  0.00           C
ATOM   1465  HA  LYS A 680      39.800  59.120  74.350  1.00  0.00           H
ATOM   1466  CB  LYS A 680      40.610  60.530  72.730  1.00  0.00           C
ATOM   1467  HB1 LYS A 680      40.420  60.660  71.640  1.00  0.00           H
ATOM   1468  HB2 LYS A 680      41.640  60.130  72.840  1.00  0.00           H
ATOM   1469  CG  LYS A 680      40.630  61.920  73.430  1.00  0.00           C
ATOM   1470  HG1 LYS A 680      39.680  62.480  73.260  1.00  0.00           H
ATOM   1471  HG2 LYS A 680      41.470  62.510  73.010  1.00  0.00           H
ATOM   1472  CD  LYS A 680      40.900  61.860  74.930  1.00  0.00           C
ATOM   1473  HD1 LYS A 680      41.720  61.120  75.050  1.00  0.00           H
ATOM   1474  HD2 LYS A 680      40.030  61.540  75.520  1.00  0.00           H
ATOM   1475  CE  LYS A 680      41.400  63.140  75.570  1.00  0.00           C
ATOM   1476  HE1 LYS A 680      42.150  63.690  74.960  1.00  0.00           H
ATOM   1477  HE2 LYS A 680      41.940  63.020  76.530  1.00  0.00           H
ATOM   1478  NZ  LYS A 680      40.350  64.100  75.650  1.00  0.00           N
ATOM   1479  HZ1 LYS A 680      39.590  63.780  76.280  1.00  0.00           H
ATOM   1480  HZ2 LYS A 680      40.080  64.300  74.670  1.00  0.00           H
ATOM   1481  HZ3 LYS A 680      40.650  65.020  76.040  1.00  0.00           H
ATOM   1482  C   LYS A 680      38.330  60.150  73.350  1.00  0.00           C
ATOM   1483  O   LYS A 680      37.850  60.520  74.390  1.00  0.00           O
ATOM   1484  N   PHE A 681      37.600  60.300  72.210  1.00  0.00           N
ATOM   1485  HN  PHE A 681      38.070  60.160  71.340  1.00  0.00           H
ATOM   1486  CA  PHE A 681      36.230  60.770  72.090  1.00  0.00           C
ATOM   1487  HA  PHE A 681      36.210  61.800  72.420  1.00  0.00           H
ATOM   1488  CB  PHE A 681      35.770  60.690  70.610  1.00  0.00           C
ATOM   1489  HB1 PHE A 681      35.720  59.620  70.330  1.00  0.00           H
ATOM   1490  HB2 PHE A 681      36.590  61.140  70.010  1.00  0.00           H
ATOM   1491  CG  PHE A 681      34.470  61.380  70.380  1.00  0.00           C
ATOM   1492  CD1 PHE A 681      33.310  60.660  69.990  1.00  0.00           C
ATOM   1493  HD1 PHE A 681      33.260  59.600  69.830  1.00  0.00           H
ATOM   1494  CE1 PHE A 681      32.170  61.380  69.630  1.00  0.00           C
ATOM   1495  HE1 PHE A 681      31.390  60.730  69.250  1.00  0.00           H
ATOM   1496  CZ  PHE A 681      32.180  62.760  69.770  1.00  0.00           C
ATOM   1497  HZ  PHE A 681      31.330  63.370  69.500  1.00  0.00           H
ATOM   1498  CD2 PHE A 681      34.520  62.740  70.430  1.00  0.00           C
ATOM   1499  HD2 PHE A 681      35.490  63.070  70.750  1.00  0.00           H
ATOM   1500  CE2 PHE A 681      33.380  63.460  70.170  1.00  0.00           C
ATOM   1501  HE2 PHE A 681      33.490  64.510  69.980  1.00  0.00           H
ATOM   1502  C   PHE A 681      35.320  60.160  73.090  1.00  0.00           C
ATOM   1503  O   PHE A 681      34.760  60.890  73.960  1.00  0.00           O
ATOM   1504  N   CYS A 682      35.160  58.850  73.000  1.00  0.00           N
ATOM   1505  HN  CYS A 682      35.630  58.380  72.260  1.00  0.00           H
ATOM   1506  CA  CYS A 682      34.330  57.990  73.820  1.00  0.00           C
ATOM   1507  HA  CYS A 682      33.320  58.370  73.720  1.00  0.00           H
ATOM   1508  CB  CYS A 682      34.470  56.520  73.470  1.00  0.00           C
ATOM   1509  HB1 CYS A 682      33.830  55.960  74.180  1.00  0.00           H
ATOM   1510  HB2 CYS A 682      35.530  56.210  73.600  1.00  0.00           H
ATOM   1511  SG  CYS A 682      33.830  56.120  71.810  1.00  0.00           S
ATOM   1512  HG1 CYS A 682      34.960  56.410  71.170  1.00  0.00           H
ATOM   1513  C   CYS A 682      34.820  58.050  75.260  1.00  0.00           C
ATOM   1514  O   CYS A 682      33.910  58.050  76.120  1.00  0.00           O
ATOM   1515  N   ARG A 683      36.120  58.080  75.590  1.00  0.00           N
ATOM   1516  HN  ARG A 683      36.780  58.060  74.840  1.00  0.00           H
ATOM   1517  CA  ARG A 683      36.570  58.320  76.920  1.00  0.00           C
ATOM   1518  HA  ARG A 683      36.080  57.570  77.510  1.00  0.00           H
ATOM   1519  CB  ARG A 683      38.060  58.030  77.140  1.00  0.00           C
ATOM   1520  HB1 ARG A 683      38.290  58.340  78.190  1.00  0.00           H
ATOM   1521  HB2 ARG A 683      38.650  58.730  76.520  1.00  0.00           H
ATOM   1522  CG  ARG A 683      38.550  56.580  77.090  1.00  0.00           C
ATOM   1523  HG1 ARG A 683      39.650  56.500  77.150  1.00  0.00           H
ATOM   1524  HG2 ARG A 683      38.330  56.260  76.060  1.00  0.00           H
ATOM   1525  CD  ARG A 683      37.870  55.550  77.970  1.00  0.00           C
ATOM   1526  HD1 ARG A 683      38.180  54.510  77.750  1.00  0.00           H
ATOM   1527  HD2 ARG A 683      36.770  55.580  77.830  1.00  0.00           H
ATOM   1528  NE  ARG A 683      38.330  55.800  79.370  1.00  0.00           N
ATOM   1529  HE  ARG A 683      39.320  55.830  79.500  1.00  0.00           H
ATOM   1530  CZ  ARG A 683      37.550  56.100  80.340  1.00  0.00           C
ATOM   1531  NH1 ARG A 683      36.220  55.990  80.260  1.00  0.00           N
ATOM   1532 HH11 ARG A 683      35.810  55.770  79.370  1.00  0.00           H
ATOM   1533 HH12 ARG A 683      35.700  55.880  81.100  1.00  0.00           H
ATOM   1534  NH2 ARG A 683      37.990  56.190  81.620  1.00  0.00           N
ATOM   1535 HH21 ARG A 683      38.990  56.200  81.720  1.00  0.00           H
ATOM   1536 HH22 ARG A 683      37.360  56.240  82.390  1.00  0.00           H
ATOM   1537  C   ARG A 683      36.190  59.600  77.610  1.00  0.00           C
ATOM   1538  O   ARG A 683      35.820  59.630  78.760  1.00  0.00           O
ATOM   1539  N   ASP A 684      36.150  60.720  76.850  1.00  0.00           N
ATOM   1540  HN  ASP A 684      36.600  60.730  75.960  1.00  0.00           H
ATOM   1541  CA  ASP A 684      35.670  62.030  77.300  1.00  0.00           C
ATOM   1542  HA  ASP A 684      35.970  62.180  78.330  1.00  0.00           H
ATOM   1543  CB  ASP A 684      35.940  63.180  76.280  1.00  0.00           C
ATOM   1544  HB1 ASP A 684      35.220  64.030  76.320  1.00  0.00           H
ATOM   1545  HB2 ASP A 684      35.760  62.830  75.250  1.00  0.00           H
ATOM   1546  CG  ASP A 684      37.320  63.700  76.540  1.00  0.00           C
ATOM   1547  OD1 ASP A 684      38.190  63.030  77.140  1.00  0.00           O
ATOM   1548  OD2 ASP A 684      37.640  64.890  76.110  1.00  0.00           O
ATOM   1549  C   ASP A 684      34.160  62.090  77.470  1.00  0.00           C
ATOM   1550  O   ASP A 684      33.630  62.640  78.450  1.00  0.00           O
ATOM   1551  N   TYR A 685      33.330  61.460  76.630  1.00  0.00           N
ATOM   1552  HN  TYR A 685      33.710  60.990  75.830  1.00  0.00           H
ATOM   1553  CA  TYR A 685      31.890  61.500  76.690  1.00  0.00           C
ATOM   1554  HA  TYR A 685      31.620  62.370  77.270  1.00  0.00           H
ATOM   1555  CB  TYR A 685      31.240  61.610  75.270  1.00  0.00           C
ATOM   1556  HB1 TYR A 685      30.120  61.620  75.280  1.00  0.00           H
ATOM   1557  HB2 TYR A 685      31.650  60.930  74.500  1.00  0.00           H
ATOM   1558  CG  TYR A 685      31.710  62.960  74.840  1.00  0.00           C
ATOM   1559  CD1 TYR A 685      32.540  63.220  73.750  1.00  0.00           C
ATOM   1560  HD1 TYR A 685      32.780  62.340  73.170  1.00  0.00           H
ATOM   1561  CE1 TYR A 685      32.890  64.470  73.360  1.00  0.00           C
ATOM   1562  HE1 TYR A 685      33.570  64.470  72.510  1.00  0.00           H
ATOM   1563  CZ  TYR A 685      32.440  65.590  74.050  1.00  0.00           C
ATOM   1564  OH  TYR A 685      32.970  66.850  73.720  1.00  0.00           O
ATOM   1565  HH  TYR A 685      33.720  66.670  73.150  1.00  0.00           H
ATOM   1566  CD2 TYR A 685      31.140  64.100  75.530  1.00  0.00           C
ATOM   1567  HD2 TYR A 685      30.340  63.980  76.230  1.00  0.00           H
ATOM   1568  CE2 TYR A 685      31.580  65.390  75.130  1.00  0.00           C
ATOM   1569  HE2 TYR A 685      31.350  66.250  75.750  1.00  0.00           H
ATOM   1570  C   TYR A 685      31.300  60.410  77.530  1.00  0.00           C
ATOM   1571  O   TYR A 685      30.100  60.220  77.510  1.00  0.00           O
ATOM   1572  N   GLN A 686      32.190  59.590  78.140  1.00  0.00           N
ATOM   1573  HN  GLN A 686      33.140  59.860  78.050  1.00  0.00           H
ATOM   1574  CA  GLN A 686      31.860  58.460  79.020  1.00  0.00           C
ATOM   1575  HA  GLN A 686      32.830  57.980  79.090  1.00  0.00           H
ATOM   1576  CB  GLN A 686      31.480  58.740  80.470  1.00  0.00           C
ATOM   1577  HB1 GLN A 686      31.360  57.710  80.880  1.00  0.00           H
ATOM   1578  HB2 GLN A 686      30.490  59.200  80.680  1.00  0.00           H
ATOM   1579  CG  GLN A 686      32.600  59.550  81.250  1.00  0.00           C
ATOM   1580  HG1 GLN A 686      32.540  60.570  80.810  1.00  0.00           H
ATOM   1581  HG2 GLN A 686      33.580  59.010  81.190  1.00  0.00           H
ATOM   1582  CD  GLN A 686      32.170  59.660  82.760  1.00  0.00           C
ATOM   1583  OE1 GLN A 686      30.960  59.660  83.060  1.00  0.00           O
ATOM   1584  NE2 GLN A 686      33.160  59.760  83.620  1.00  0.00           N
ATOM   1585 HE21 GLN A 686      32.910  59.830  84.590  1.00  0.00           H
ATOM   1586 HE22 GLN A 686      34.120  59.760  83.330  1.00  0.00           H
ATOM   1587  C   GLN A 686      31.020  57.490  78.300  1.00  0.00           C
ATOM   1588  O   GLN A 686      29.940  57.040  78.730  1.00  0.00           O
ATOM   1589  N   LEU A 687      31.420  57.090  77.120  1.00  0.00           N
ATOM   1590  HN  LEU A 687      32.240  57.560  76.770  1.00  0.00           H
ATOM   1591  CA  LEU A 687      30.740  56.260  76.200  1.00  0.00           C
ATOM   1592  HA  LEU A 687      29.720  56.130  76.510  1.00  0.00           H
ATOM   1593  CB  LEU A 687      30.690  56.850  74.760  1.00  0.00           C
ATOM   1594  HB1 LEU A 687      30.330  56.070  74.070  1.00  0.00           H
ATOM   1595  HB2 LEU A 687      31.710  57.100  74.400  1.00  0.00           H
ATOM   1596  CG  LEU A 687      29.900  58.140  74.590  1.00  0.00           C
ATOM   1597  HG  LEU A 687      30.250  58.860  75.350  1.00  0.00           H
ATOM   1598  CD1 LEU A 687      30.070  58.810  73.170  1.00  0.00           C
ATOM   1599 HD11 LEU A 687      29.490  58.220  72.430  1.00  0.00           H
ATOM   1600 HD12 LEU A 687      31.160  58.770  72.990  1.00  0.00           H
ATOM   1601 HD13 LEU A 687      29.690  59.840  73.030  1.00  0.00           H
ATOM   1602  CD2 LEU A 687      28.380  57.960  74.890  1.00  0.00           C
ATOM   1603 HD21 LEU A 687      28.180  57.650  75.940  1.00  0.00           H
ATOM   1604 HD22 LEU A 687      28.150  57.070  74.270  1.00  0.00           H
ATOM   1605 HD23 LEU A 687      27.760  58.830  74.570  1.00  0.00           H
ATOM   1606  C   LEU A 687      31.370  54.910  76.140  1.00  0.00           C
ATOM   1607  O   LEU A 687      32.670  54.830  76.210  1.00  0.00           O
ATOM   1608  N   SER A 688      30.630  53.790  75.960  1.00  0.00           N
ATOM   1609  HN  SER A 688      29.640  53.710  76.030  1.00  0.00           H
ATOM   1610  CA  SER A 688      31.370  52.480  75.670  1.00  0.00           C
ATOM   1611  HA  SER A 688      32.080  52.320  76.460  1.00  0.00           H
ATOM   1612  CB  SER A 688      30.370  51.370  76.070  1.00  0.00           C
ATOM   1613  HB1 SER A 688      29.380  51.630  75.640  1.00  0.00           H
ATOM   1614  HB2 SER A 688      30.210  51.370  77.170  1.00  0.00           H
ATOM   1615  OG  SER A 688      30.560  50.100  75.460  1.00  0.00           O
ATOM   1616  HG1 SER A 688      31.400  49.720  75.700  1.00  0.00           H
ATOM   1617  C   SER A 688      32.000  52.290  74.280  1.00  0.00           C
ATOM   1618  O   SER A 688      31.250  52.400  73.300  1.00  0.00           O
ATOM   1619  N   TYR A 689      33.310  52.170  74.100  1.00  0.00           N
ATOM   1620  HN  TYR A 689      33.850  52.030  74.940  1.00  0.00           H
ATOM   1621  CA  TYR A 689      33.990  52.090  72.830  1.00  0.00           C
ATOM   1622  HA  TYR A 689      33.580  52.910  72.260  1.00  0.00           H
ATOM   1623  CB  TYR A 689      35.550  52.450  73.000  1.00  0.00           C
ATOM   1624  HB1 TYR A 689      36.030  52.030  73.910  1.00  0.00           H
ATOM   1625  HB2 TYR A 689      35.570  53.540  73.220  1.00  0.00           H
ATOM   1626  CG  TYR A 689      36.430  52.180  71.890  1.00  0.00           C
ATOM   1627  CD1 TYR A 689      36.710  53.140  70.890  1.00  0.00           C
ATOM   1628  HD1 TYR A 689      36.160  54.060  70.940  1.00  0.00           H
ATOM   1629  CE1 TYR A 689      37.610  52.820  69.880  1.00  0.00           C
ATOM   1630  HE1 TYR A 689      37.970  53.620  69.250  1.00  0.00           H
ATOM   1631  CZ  TYR A 689      38.360  51.630  69.980  1.00  0.00           C
ATOM   1632  OH  TYR A 689      39.490  51.550  69.160  1.00  0.00           O
ATOM   1633  HH  TYR A 689      40.110  50.950  69.570  1.00  0.00           H
ATOM   1634  CD2 TYR A 689      37.060  50.880  71.870  1.00  0.00           C
ATOM   1635  HD2 TYR A 689      36.880  50.220  72.710  1.00  0.00           H
ATOM   1636  CE2 TYR A 689      38.050  50.640  70.930  1.00  0.00           C
ATOM   1637  HE2 TYR A 689      38.700  49.780  70.930  1.00  0.00           H
ATOM   1638  C   TYR A 689      33.830  50.870  72.010  1.00  0.00           C
ATOM   1639  O   TYR A 689      33.770  50.920  70.790  1.00  0.00           O
ATOM   1640  N   LEU A 690      33.600  49.770  72.730  1.00  0.00           N
ATOM   1641  HN  LEU A 690      33.620  49.690  73.720  1.00  0.00           H
ATOM   1642  CA  LEU A 690      33.450  48.450  72.060  1.00  0.00           C
ATOM   1643  HA  LEU A 690      34.140  48.230  71.250  1.00  0.00           H
ATOM   1644  CB  LEU A 690      33.570  47.190  73.020  1.00  0.00           C
ATOM   1645  HB1 LEU A 690      33.560  46.240  72.440  1.00  0.00           H
ATOM   1646  HB2 LEU A 690      32.730  47.070  73.740  1.00  0.00           H
ATOM   1647  CG  LEU A 690      34.810  47.160  73.870  1.00  0.00           C
ATOM   1648  HG  LEU A 690      35.020  48.180  74.280  1.00  0.00           H
ATOM   1649  CD1 LEU A 690      34.730  46.230  75.030  1.00  0.00           C
ATOM   1650 HD11 LEU A 690      34.380  45.240  74.660  1.00  0.00           H
ATOM   1651 HD12 LEU A 690      33.870  46.560  75.630  1.00  0.00           H
ATOM   1652 HD13 LEU A 690      35.680  46.230  75.610  1.00  0.00           H
ATOM   1653  CD2 LEU A 690      36.060  46.760  73.030  1.00  0.00           C
ATOM   1654 HD21 LEU A 690      37.010  46.750  73.610  1.00  0.00           H
ATOM   1655 HD22 LEU A 690      36.080  47.500  72.190  1.00  0.00           H
ATOM   1656 HD23 LEU A 690      35.920  45.750  72.610  1.00  0.00           H
ATOM   1657  C   LEU A 690      32.100  48.550  71.390  1.00  0.00           C
ATOM   1658  O   LEU A 690      31.960  48.190  70.210  1.00  0.00           O
ATOM   1659  N   SER A 691      31.100  48.990  72.130  1.00  0.00           N
ATOM   1660  HN  SER A 691      31.220  49.430  73.020  1.00  0.00           H
ATOM   1661  CA  SER A 691      29.690  49.020  71.620  1.00  0.00           C
ATOM   1662  HA  SER A 691      29.440  48.040  71.240  1.00  0.00           H
ATOM   1663  CB  SER A 691      28.580  49.320  72.760  1.00  0.00           C
ATOM   1664  HB1 SER A 691      28.680  48.660  73.640  1.00  0.00           H
ATOM   1665  HB2 SER A 691      27.640  49.160  72.190  1.00  0.00           H
ATOM   1666  OG  SER A 691      28.580  50.680  73.300  1.00  0.00           O
ATOM   1667  HG1 SER A 691      29.210  50.750  74.020  1.00  0.00           H
ATOM   1668  C   SER A 691      29.580  50.020  70.450  1.00  0.00           C
ATOM   1669  O   SER A 691      29.020  49.790  69.330  1.00  0.00           O
ATOM   1670  N   LEU A 692      30.140  51.210  70.520  1.00  0.00           N
ATOM   1671  HN  LEU A 692      30.590  51.560  71.330  1.00  0.00           H
ATOM   1672  CA  LEU A 692      30.220  52.110  69.400  1.00  0.00           C
ATOM   1673  HA  LEU A 692      29.220  52.260  69.010  1.00  0.00           H
ATOM   1674  CB  LEU A 692      30.680  53.470  69.880  1.00  0.00           C
ATOM   1675  HB1 LEU A 692      30.850  54.110  68.990  1.00  0.00           H
ATOM   1676  HB2 LEU A 692      31.700  53.470  70.310  1.00  0.00           H
ATOM   1677  CG  LEU A 692      29.730  54.130  70.940  1.00  0.00           C
ATOM   1678  HG  LEU A 692      29.680  53.470  71.840  1.00  0.00           H
ATOM   1679  CD1 LEU A 692      30.320  55.510  71.340  1.00  0.00           C
ATOM   1680 HD11 LEU A 692      30.490  56.120  70.430  1.00  0.00           H
ATOM   1681 HD12 LEU A 692      31.240  55.330  71.930  1.00  0.00           H
ATOM   1682 HD13 LEU A 692      29.560  55.880  72.050  1.00  0.00           H
ATOM   1683  CD2 LEU A 692      28.340  54.320  70.340  1.00  0.00           C
ATOM   1684 HD21 LEU A 692      28.360  54.980  69.450  1.00  0.00           H
ATOM   1685 HD22 LEU A 692      27.590  54.790  71.010  1.00  0.00           H
ATOM   1686 HD23 LEU A 692      27.920  53.380  69.920  1.00  0.00           H
ATOM   1687  C   LEU A 692      31.090  51.690  68.120  1.00  0.00           C
ATOM   1688  O   LEU A 692      30.590  51.790  67.000  1.00  0.00           O
ATOM   1689  N   ARG A 693      32.260  51.130  68.340  1.00  0.00           N
ATOM   1690  HN  ARG A 693      32.630  50.990  69.260  1.00  0.00           H
ATOM   1691  CA  ARG A 693      33.110  50.460  67.290  1.00  0.00           C
ATOM   1692  HA  ARG A 693      33.490  51.140  66.540  1.00  0.00           H
ATOM   1693  CB  ARG A 693      34.310  49.790  67.890  1.00  0.00           C
ATOM   1694  HB1 ARG A 693      34.030  49.140  68.740  1.00  0.00           H
ATOM   1695  HB2 ARG A 693      34.860  50.630  68.350  1.00  0.00           H
ATOM   1696  CG  ARG A 693      35.170  48.990  66.870  1.00  0.00           C
ATOM   1697  HG1 ARG A 693      35.310  49.570  65.920  1.00  0.00           H
ATOM   1698  HG2 ARG A 693      34.600  48.080  66.570  1.00  0.00           H
ATOM   1699  CD  ARG A 693      36.530  48.640  67.350  1.00  0.00           C
ATOM   1700  HD1 ARG A 693      37.240  49.460  67.620  1.00  0.00           H
ATOM   1701  HD2 ARG A 693      37.010  48.020  66.560  1.00  0.00           H
ATOM   1702  NE  ARG A 693      36.450  47.690  68.520  1.00  0.00           N
ATOM   1703  HE  ARG A 693      35.610  47.240  68.820  1.00  0.00           H
ATOM   1704  CZ  ARG A 693      37.580  47.300  69.200  1.00  0.00           C
ATOM   1705  NH1 ARG A 693      38.820  47.680  68.940  1.00  0.00           N
ATOM   1706 HH11 ARG A 693      38.920  48.230  68.100  1.00  0.00           H
ATOM   1707 HH12 ARG A 693      39.610  47.150  69.230  1.00  0.00           H
ATOM   1708  NH2 ARG A 693      37.360  46.430  70.190  1.00  0.00           N
ATOM   1709 HH21 ARG A 693      36.420  46.180  70.390  1.00  0.00           H
ATOM   1710 HH22 ARG A 693      38.080  46.410  70.880  1.00  0.00           H
ATOM   1711  C   ARG A 693      32.390  49.500  66.440  1.00  0.00           C
ATOM   1712  O   ARG A 693      32.460  49.400  65.250  1.00  0.00           O
ATOM   1713  N   THR A 694      31.590  48.630  67.070  1.00  0.00           N
ATOM   1714  HN  THR A 694      31.500  48.460  68.050  1.00  0.00           H
ATOM   1715  CA  THR A 694      30.670  47.690  66.400  1.00  0.00           C
ATOM   1716  HA  THR A 694      31.300  47.250  65.650  1.00  0.00           H
ATOM   1717  CB  THR A 694      30.170  46.630  67.350  1.00  0.00           C
ATOM   1718  HB  THR A 694      29.440  47.030  68.090  1.00  0.00           H
ATOM   1719  OG1 THR A 694      31.260  46.090  68.170  1.00  0.00           O
ATOM   1720  HG1 THR A 694      31.900  45.660  67.590  1.00  0.00           H
ATOM   1721  CG2 THR A 694      29.430  45.450  66.680  1.00  0.00           C
ATOM   1722 HG21 THR A 694      28.400  45.620  66.300  1.00  0.00           H
ATOM   1723 HG22 THR A 694      29.260  44.560  67.310  1.00  0.00           H
ATOM   1724 HG23 THR A 694      30.040  45.090  65.830  1.00  0.00           H
ATOM   1725  C   THR A 694      29.470  48.300  65.620  1.00  0.00           C
ATOM   1726  O   THR A 694      29.200  47.940  64.500  1.00  0.00           O
ATOM   1727  N   SER A 695      28.820  49.310  66.280  1.00  0.00           N
ATOM   1728  HN  SER A 695      28.990  49.540  67.220  1.00  0.00           H
ATOM   1729  CA  SER A 695      27.770  50.100  65.620  1.00  0.00           C
ATOM   1730  HA  SER A 695      26.990  49.450  65.250  1.00  0.00           H
ATOM   1731  CB  SER A 695      27.110  51.130  66.600  1.00  0.00           C
ATOM   1732  HB1 SER A 695      26.230  51.630  66.140  1.00  0.00           H
ATOM   1733  HB2 SER A 695      27.940  51.810  66.900  1.00  0.00           H
ATOM   1734  OG  SER A 695      26.500  50.430  67.710  1.00  0.00           O
ATOM   1735  HG1 SER A 695      27.220  50.090  68.240  1.00  0.00           H
ATOM   1736  C   SER A 695      28.240  50.780  64.340  1.00  0.00           C
ATOM   1737  O   SER A 695      27.590  50.740  63.290  1.00  0.00           O
ATOM   1738  N   ILE A 696      29.410  51.460  64.360  1.00  0.00           N
ATOM   1739  HN  ILE A 696      29.840  51.560  65.250  1.00  0.00           H
ATOM   1740  CA  ILE A 696      29.990  52.120  63.210  1.00  0.00           C
ATOM   1741  HA  ILE A 696      29.230  52.820  62.890  1.00  0.00           H
ATOM   1742  CB  ILE A 696      31.090  53.030  63.610  1.00  0.00           C
ATOM   1743  HB  ILE A 696      31.720  52.530  64.390  1.00  0.00           H
ATOM   1744  CG2 ILE A 696      32.060  53.550  62.560  1.00  0.00           C
ATOM   1745 HG21 ILE A 696      32.660  52.690  62.190  1.00  0.00           H
ATOM   1746 HG22 ILE A 696      32.810  54.180  63.070  1.00  0.00           H
ATOM   1747 HG23 ILE A 696      31.530  54.010  61.700  1.00  0.00           H
ATOM   1748  CG1 ILE A 696      30.520  54.220  64.470  1.00  0.00           C
ATOM   1749 HG11 ILE A 696      29.720  53.830  65.140  1.00  0.00           H
ATOM   1750 HG12 ILE A 696      29.950  54.870  63.760  1.00  0.00           H
ATOM   1751  CD  ILE A 696      31.640  54.980  65.260  1.00  0.00           C
ATOM   1752  HD1 ILE A 696      31.050  55.840  65.620  1.00  0.00           H
ATOM   1753  HD2 ILE A 696      32.450  55.460  64.670  1.00  0.00           H
ATOM   1754  HD3 ILE A 696      31.980  54.420  66.160  1.00  0.00           H
ATOM   1755  C   ILE A 696      30.380  51.130  62.170  1.00  0.00           C
ATOM   1756  O   ILE A 696      30.170  51.230  60.950  1.00  0.00           O
ATOM   1757  N   GLY A 697      30.860  49.960  62.650  1.00  0.00           N
ATOM   1758  HN  GLY A 697      30.890  49.800  63.640  1.00  0.00           H
ATOM   1759  CA  GLY A 697      31.160  48.850  61.760  1.00  0.00           C
ATOM   1760  HA1 GLY A 697      31.730  48.140  62.360  1.00  0.00           H
ATOM   1761  HA2 GLY A 697      31.740  49.180  60.920  1.00  0.00           H
ATOM   1762  C   GLY A 697      29.930  48.170  61.150  1.00  0.00           C
ATOM   1763  O   GLY A 697      30.180  47.630  60.030  1.00  0.00           O
ATOM   1764  N   LEU A 698      28.760  48.160  61.760  1.00  0.00           N
ATOM   1765  HN  LEU A 698      28.670  48.620  62.640  1.00  0.00           H
ATOM   1766  CA  LEU A 698      27.510  47.570  61.290  1.00  0.00           C
ATOM   1767  HA  LEU A 698      27.690  46.660  60.740  1.00  0.00           H
ATOM   1768  CB  LEU A 698      26.470  47.170  62.400  1.00  0.00           C
ATOM   1769  HB1 LEU A 698      25.530  46.990  61.820  1.00  0.00           H
ATOM   1770  HB2 LEU A 698      26.350  48.070  63.020  1.00  0.00           H
ATOM   1771  CG  LEU A 698      26.710  46.020  63.380  1.00  0.00           C
ATOM   1772  HG  LEU A 698      27.730  46.220  63.750  1.00  0.00           H
ATOM   1773  CD1 LEU A 698      25.700  46.050  64.530  1.00  0.00           C
ATOM   1774 HD11 LEU A 698      24.660  46.180  64.190  1.00  0.00           H
ATOM   1775 HD12 LEU A 698      25.860  46.980  65.130  1.00  0.00           H
ATOM   1776 HD13 LEU A 698      25.830  45.150  65.170  1.00  0.00           H
ATOM   1777  CD2 LEU A 698      26.730  44.590  62.740  1.00  0.00           C
ATOM   1778 HD21 LEU A 698      27.380  44.580  61.830  1.00  0.00           H
ATOM   1779 HD22 LEU A 698      25.710  44.320  62.400  1.00  0.00           H
ATOM   1780 HD23 LEU A 698      26.990  43.870  63.540  1.00  0.00           H
ATOM   1781  C   LEU A 698      26.930  48.460  60.230  1.00  0.00           C
ATOM   1782  O   LEU A 698      26.460  47.950  59.180  1.00  0.00           O
ATOM   1783  N   TRP A 699      27.020  49.810  60.320  1.00  0.00           N
ATOM   1784  HN  TRP A 699      27.350  50.180  61.190  1.00  0.00           H
ATOM   1785  CA  TRP A 699      26.790  50.760  59.300  1.00  0.00           C
ATOM   1786  HA  TRP A 699      25.780  50.600  58.950  1.00  0.00           H
ATOM   1787  CB  TRP A 699      26.990  52.250  59.740  1.00  0.00           C
ATOM   1788  HB1 TRP A 699      27.220  52.930  58.890  1.00  0.00           H
ATOM   1789  HB2 TRP A 699      27.840  52.200  60.440  1.00  0.00           H
ATOM   1790  CG  TRP A 699      25.820  52.830  60.510  1.00  0.00           C
ATOM   1791  CD1 TRP A 699      25.710  53.230  61.840  1.00  0.00           C
ATOM   1792  HD1 TRP A 699      26.540  53.160  62.530  1.00  0.00           H
ATOM   1793  NE1 TRP A 699      24.390  53.740  62.050  1.00  0.00           N
ATOM   1794  HE1 TRP A 699      24.090  54.320  62.770  1.00  0.00           H
ATOM   1795  CE2 TRP A 699      23.710  53.660  60.910  1.00  0.00           C
ATOM   1796  CD2 TRP A 699      24.610  53.100  59.880  1.00  0.00           C
ATOM   1797  CE3 TRP A 699      24.200  52.940  58.590  1.00  0.00           C
ATOM   1798  HE3 TRP A 699      24.780  52.510  57.770  1.00  0.00           H
ATOM   1799  CZ3 TRP A 699      22.860  53.520  58.220  1.00  0.00           C
ATOM   1800  HZ3 TRP A 699      22.440  53.530  57.230  1.00  0.00           H
ATOM   1801  CZ2 TRP A 699      22.430  54.010  60.570  1.00  0.00           C
ATOM   1802  HZ2 TRP A 699      21.730  54.480  61.230  1.00  0.00           H
ATOM   1803  CH2 TRP A 699      22.050  53.930  59.250  1.00  0.00           C
ATOM   1804  HH2 TRP A 699      21.090  54.390  59.040  1.00  0.00           H
ATOM   1805  C   TRP A 699      27.700  50.590  58.120  1.00  0.00           C
ATOM   1806  O   TRP A 699      27.270  50.700  56.930  1.00  0.00           O
ATOM   1807  N   THR A 700      29.050  50.410  58.360  1.00  0.00           N
ATOM   1808  HN  THR A 700      29.300  50.510  59.320  1.00  0.00           H
ATOM   1809  CA  THR A 700      30.110  50.410  57.420  1.00  0.00           C
ATOM   1810  HA  THR A 700      29.960  51.250  56.760  1.00  0.00           H
ATOM   1811  CB  THR A 700      31.530  50.500  57.980  1.00  0.00           C
ATOM   1812  HB  THR A 700      31.660  49.650  58.690  1.00  0.00           H
ATOM   1813  OG1 THR A 700      31.710  51.650  58.760  1.00  0.00           O
ATOM   1814  HG1 THR A 700      31.100  51.660  59.490  1.00  0.00           H
ATOM   1815  CG2 THR A 700      32.580  50.450  56.890  1.00  0.00           C
ATOM   1816 HG21 THR A 700      32.390  51.300  56.200  1.00  0.00           H
ATOM   1817 HG22 THR A 700      32.400  49.600  56.190  1.00  0.00           H
ATOM   1818 HG23 THR A 700      33.620  50.430  57.300  1.00  0.00           H
ATOM   1819  C   THR A 700      29.950  49.220  56.500  1.00  0.00           C
ATOM   1820  O   THR A 700      29.960  49.340  55.280  1.00  0.00           O
ATOM   1821  N   SER A 701      29.750  48.050  57.100  1.00  0.00           N
ATOM   1822  HN  SER A 701      29.730  47.960  58.090  1.00  0.00           H
ATOM   1823  CA  SER A 701      29.420  46.810  56.420  1.00  0.00           C
ATOM   1824  HA  SER A 701      30.120  46.710  55.600  1.00  0.00           H
ATOM   1825  CB  SER A 701      29.570  45.520  57.300  1.00  0.00           C
ATOM   1826  HB1 SER A 701      30.630  45.360  57.550  1.00  0.00           H
ATOM   1827  HB2 SER A 701      29.200  44.580  56.820  1.00  0.00           H
ATOM   1828  OG  SER A 701      28.820  45.670  58.530  1.00  0.00           O
ATOM   1829  HG1 SER A 701      29.180  46.440  58.980  1.00  0.00           H
ATOM   1830  C   SER A 701      28.170  46.770  55.560  1.00  0.00           C
ATOM   1831  O   SER A 701      28.250  46.290  54.420  1.00  0.00           O
ATOM   1832  N   PHE A 702      26.990  47.240  56.000  1.00  0.00           N
ATOM   1833  HN  PHE A 702      26.960  47.660  56.910  1.00  0.00           H
ATOM   1834  CA  PHE A 702      25.830  47.450  55.120  1.00  0.00           C
ATOM   1835  HA  PHE A 702      25.640  46.530  54.590  1.00  0.00           H
ATOM   1836  CB  PHE A 702      24.580  47.830  56.010  1.00  0.00           C
ATOM   1837  HB1 PHE A 702      25.040  48.420  56.840  1.00  0.00           H
ATOM   1838  HB2 PHE A 702      24.060  46.970  56.480  1.00  0.00           H
ATOM   1839  CG  PHE A 702      23.540  48.630  55.270  1.00  0.00           C
ATOM   1840  CD1 PHE A 702      23.340  50.030  55.460  1.00  0.00           C
ATOM   1841  HD1 PHE A 702      24.140  50.430  56.060  1.00  0.00           H
ATOM   1842  CE1 PHE A 702      22.240  50.760  54.920  1.00  0.00           C
ATOM   1843  HE1 PHE A 702      22.160  51.800  55.170  1.00  0.00           H
ATOM   1844  CZ  PHE A 702      21.250  50.130  54.160  1.00  0.00           C
ATOM   1845  HZ  PHE A 702      20.410  50.620  53.680  1.00  0.00           H
ATOM   1846  CD2 PHE A 702      22.570  47.950  54.500  1.00  0.00           C
ATOM   1847  HD2 PHE A 702      22.780  46.890  54.420  1.00  0.00           H
ATOM   1848  CE2 PHE A 702      21.520  48.720  53.930  1.00  0.00           C
ATOM   1849  HE2 PHE A 702      20.860  48.190  53.270  1.00  0.00           H
ATOM   1850  C   PHE A 702      26.150  48.450  53.970  1.00  0.00           C
ATOM   1851  O   PHE A 702      25.780  48.200  52.840  1.00  0.00           O
ATOM   1852  N   LEU A 703      26.920  49.530  54.260  1.00  0.00           N
ATOM   1853  HN  LEU A 703      27.230  49.690  55.200  1.00  0.00           H
ATOM   1854  CA  LEU A 703      27.200  50.460  53.210  1.00  0.00           C
ATOM   1855  HA  LEU A 703      26.270  50.630  52.680  1.00  0.00           H
ATOM   1856  CB  LEU A 703      27.700  51.770  53.830  1.00  0.00           C
ATOM   1857  HB1 LEU A 703      28.280  52.370  53.090  1.00  0.00           H
ATOM   1858  HB2 LEU A 703      28.330  51.410  54.670  1.00  0.00           H
ATOM   1859  CG  LEU A 703      26.660  52.660  54.540  1.00  0.00           C
ATOM   1860  HG  LEU A 703      26.070  51.970  55.180  1.00  0.00           H
ATOM   1861  CD1 LEU A 703      27.430  53.670  55.420  1.00  0.00           C
ATOM   1862 HD11 LEU A 703      28.080  54.300  54.770  1.00  0.00           H
ATOM   1863 HD12 LEU A 703      28.030  53.170  56.200  1.00  0.00           H
ATOM   1864 HD13 LEU A 703      26.800  54.390  56.020  1.00  0.00           H
ATOM   1865  CD2 LEU A 703      25.600  53.390  53.600  1.00  0.00           C
ATOM   1866 HD21 LEU A 703      24.890  53.900  54.290  1.00  0.00           H
ATOM   1867 HD22 LEU A 703      24.990  52.710  52.970  1.00  0.00           H
ATOM   1868 HD23 LEU A 703      26.040  54.100  52.880  1.00  0.00           H
ATOM   1869  C   LEU A 703      28.220  50.060  52.170  1.00  0.00           C
ATOM   1870  O   LEU A 703      28.100  50.410  50.990  1.00  0.00           O
ATOM   1871  N   CYS A 704      29.130  49.080  52.390  1.00  0.00           N
ATOM   1872  HN  CYS A 704      29.470  48.920  53.320  1.00  0.00           H
ATOM   1873  CA  CYS A 704      29.870  48.430  51.360  1.00  0.00           C
ATOM   1874  HA  CYS A 704      30.230  49.280  50.790  1.00  0.00           H
ATOM   1875  CB  CYS A 704      31.050  47.670  51.920  1.00  0.00           C
ATOM   1876  HB1 CYS A 704      31.680  47.210  51.130  1.00  0.00           H
ATOM   1877  HB2 CYS A 704      30.670  46.800  52.490  1.00  0.00           H
ATOM   1878  SG  CYS A 704      32.110  48.690  53.010  1.00  0.00           S
ATOM   1879  HG1 CYS A 704      31.260  48.820  54.010  1.00  0.00           H
ATOM   1880  C   CYS A 704      29.200  47.490  50.410  1.00  0.00           C
ATOM   1881  O   CYS A 704      29.610  47.430  49.270  1.00  0.00           O
ATOM   1882  N   ILE A 705      28.100  46.810  50.810  1.00  0.00           N
ATOM   1883  HN  ILE A 705      27.680  46.920  51.710  1.00  0.00           H
ATOM   1884  CA  ILE A 705      27.230  46.050  49.900  1.00  0.00           C
ATOM   1885  HA  ILE A 705      27.870  45.430  49.280  1.00  0.00           H
ATOM   1886  CB  ILE A 705      26.270  45.100  50.730  1.00  0.00           C
ATOM   1887  HB  ILE A 705      25.540  45.700  51.300  1.00  0.00           H
ATOM   1888  CG2 ILE A 705      25.660  44.060  49.780  1.00  0.00           C
ATOM   1889 HG21 ILE A 705      24.900  43.440  50.310  1.00  0.00           H
ATOM   1890 HG22 ILE A 705      26.440  43.320  49.490  1.00  0.00           H
ATOM   1891 HG23 ILE A 705      25.020  44.420  48.950  1.00  0.00           H
ATOM   1892  CG1 ILE A 705      27.070  44.390  51.860  1.00  0.00           C
ATOM   1893 HG11 ILE A 705      26.350  43.790  52.450  1.00  0.00           H
ATOM   1894 HG12 ILE A 705      27.260  45.230  52.570  1.00  0.00           H
ATOM   1895  CD  ILE A 705      28.250  43.540  51.550  1.00  0.00           C
ATOM   1896  HD1 ILE A 705      28.150  42.920  50.640  1.00  0.00           H
ATOM   1897  HD2 ILE A 705      28.590  42.840  52.350  1.00  0.00           H
ATOM   1898  HD3 ILE A 705      29.120  44.250  51.580  1.00  0.00           H
ATOM   1899  C   ILE A 705      26.450  46.890  48.970  1.00  0.00           C
ATOM   1900  O   ILE A 705      26.250  46.740  47.790  1.00  0.00           O
ATOM   1901  N   VAL A 706      26.020  48.050  49.500  1.00  0.00           N
ATOM   1902  HN  VAL A 706      26.070  48.210  50.480  1.00  0.00           H
ATOM   1903  CA  VAL A 706      25.420  49.120  48.730  1.00  0.00           C
ATOM   1904  HA  VAL A 706      24.650  48.740  48.060  1.00  0.00           H
ATOM   1905  CB  VAL A 706      24.720  50.150  49.670  1.00  0.00           C
ATOM   1906  HB  VAL A 706      25.470  50.530  50.390  1.00  0.00           H
ATOM   1907  CG1 VAL A 706      24.030  51.280  48.910  1.00  0.00           C
ATOM   1908 HG11 VAL A 706      23.530  52.070  49.510  1.00  0.00           H
ATOM   1909 HG12 VAL A 706      23.290  50.840  48.210  1.00  0.00           H
ATOM   1910 HG13 VAL A 706      24.740  51.760  48.200  1.00  0.00           H
ATOM   1911  CG2 VAL A 706      23.700  49.290  50.450  1.00  0.00           C
ATOM   1912 HG21 VAL A 706      23.320  49.860  51.320  1.00  0.00           H
ATOM   1913 HG22 VAL A 706      24.000  48.280  50.800  1.00  0.00           H
ATOM   1914 HG23 VAL A 706      22.740  49.150  49.910  1.00  0.00           H
ATOM   1915  C   VAL A 706      26.500  49.830  47.820  1.00  0.00           C
ATOM   1916  O   VAL A 706      26.270  50.120  46.660  1.00  0.00           O
ATOM   1917  N   LEU A 707      27.690  49.990  48.300  1.00  0.00           N
ATOM   1918  HN  LEU A 707      27.880  49.800  49.260  1.00  0.00           H
ATOM   1919  CA  LEU A 707      28.760  50.590  47.390  1.00  0.00           C
ATOM   1920  HA  LEU A 707      28.440  51.510  46.920  1.00  0.00           H
ATOM   1921  CB  LEU A 707      30.090  50.870  48.150  1.00  0.00           C
ATOM   1922  HB1 LEU A 707      30.940  51.070  47.460  1.00  0.00           H
ATOM   1923  HB2 LEU A 707      30.320  50.040  48.840  1.00  0.00           H
ATOM   1924  CG  LEU A 707      29.980  52.180  49.070  1.00  0.00           C
ATOM   1925  HG  LEU A 707      29.040  52.070  49.650  1.00  0.00           H
ATOM   1926  CD1 LEU A 707      31.200  52.210  49.970  1.00  0.00           C
ATOM   1927 HD11 LEU A 707      31.470  53.280  50.050  1.00  0.00           H
ATOM   1928 HD12 LEU A 707      31.940  51.520  49.540  1.00  0.00           H
ATOM   1929 HD13 LEU A 707      31.040  51.870  51.010  1.00  0.00           H
ATOM   1930  CD2 LEU A 707      29.910  53.500  48.240  1.00  0.00           C
ATOM   1931 HD21 LEU A 707      29.500  54.280  48.910  1.00  0.00           H
ATOM   1932 HD22 LEU A 707      29.070  53.350  47.520  1.00  0.00           H
ATOM   1933 HD23 LEU A 707      30.910  53.840  47.900  1.00  0.00           H
ATOM   1934  C   LEU A 707      29.170  49.630  46.260  1.00  0.00           C
ATOM   1935  O   LEU A 707      29.490  49.920  45.100  1.00  0.00           O
ATOM   1936  N   VAL A 708      29.280  48.280  46.510  1.00  0.00           N
ATOM   1937  HN  VAL A 708      29.150  47.920  47.440  1.00  0.00           H
ATOM   1938  CA  VAL A 708      29.480  47.270  45.500  1.00  0.00           C
ATOM   1939  HA  VAL A 708      30.310  47.520  44.850  1.00  0.00           H
ATOM   1940  CB  VAL A 708      29.690  45.910  46.130  1.00  0.00           C
ATOM   1941  HB  VAL A 708      28.980  45.760  46.970  1.00  0.00           H
ATOM   1942  CG1 VAL A 708      29.570  44.740  45.000  1.00  0.00           C
ATOM   1943 HG11 VAL A 708      29.910  43.830  45.550  1.00  0.00           H
ATOM   1944 HG12 VAL A 708      30.230  44.930  44.130  1.00  0.00           H
ATOM   1945 HG13 VAL A 708      28.530  44.620  44.630  1.00  0.00           H
ATOM   1946  CG2 VAL A 708      31.060  45.880  46.780  1.00  0.00           C
ATOM   1947 HG21 VAL A 708      31.070  44.900  47.300  1.00  0.00           H
ATOM   1948 HG22 VAL A 708      31.160  46.660  47.560  1.00  0.00           H
ATOM   1949 HG23 VAL A 708      31.830  45.980  45.990  1.00  0.00           H
ATOM   1950  C   VAL A 708      28.260  47.310  44.490  1.00  0.00           C
ATOM   1951  O   VAL A 708      28.400  47.150  43.260  1.00  0.00           O
ATOM   1952  N   ALA A 709      27.050  47.250  44.960  1.00  0.00           N
ATOM   1953  HN  ALA A 709      26.910  47.300  45.950  1.00  0.00           H
ATOM   1954  CA  ALA A 709      25.850  47.100  44.160  1.00  0.00           C
ATOM   1955  HA  ALA A 709      26.150  46.430  43.370  1.00  0.00           H
ATOM   1956  CB  ALA A 709      24.700  46.450  45.000  1.00  0.00           C
ATOM   1957  HB1 ALA A 709      25.000  45.630  45.680  1.00  0.00           H
ATOM   1958  HB2 ALA A 709      23.940  45.990  44.340  1.00  0.00           H
ATOM   1959  HB3 ALA A 709      24.220  47.200  45.670  1.00  0.00           H
ATOM   1960  C   ALA A 709      25.440  48.400  43.450  1.00  0.00           C
ATOM   1961  O   ALA A 709      24.750  48.340  42.360  1.00  0.00           O
ATOM   1962  N   THR A 710      25.910  49.570  43.820  1.00  0.00           N
ATOM   1963  HN  THR A 710      26.440  49.550  44.670  1.00  0.00           H
ATOM   1964  CA  THR A 710      25.790  50.780  43.130  1.00  0.00           C
ATOM   1965  HA  THR A 710      24.880  50.730  42.560  1.00  0.00           H
ATOM   1966  CB  THR A 710      25.670  52.100  43.990  1.00  0.00           C
ATOM   1967  HB  THR A 710      25.890  53.000  43.380  1.00  0.00           H
ATOM   1968  OG1 THR A 710      26.680  52.140  44.970  1.00  0.00           O
ATOM   1969  HG1 THR A 710      26.480  51.490  45.640  1.00  0.00           H
ATOM   1970  CG2 THR A 710      24.260  52.410  44.610  1.00  0.00           C
ATOM   1971 HG21 THR A 710      23.740  51.530  45.050  1.00  0.00           H
ATOM   1972 HG22 THR A 710      23.580  52.840  43.850  1.00  0.00           H
ATOM   1973 HG23 THR A 710      24.440  53.080  45.460  1.00  0.00           H
ATOM   1974  C   THR A 710      26.950  51.020  42.080  1.00  0.00           C
ATOM   1975  O   THR A 710      27.000  52.100  41.460  1.00  0.00           O
ATOM   1976  N   ASP A 711      27.960  50.110  42.070  1.00  0.00           N
ATOM   1977  HN  ASP A 711      27.880  49.290  42.630  1.00  0.00           H
ATOM   1978  CA  ASP A 711      29.090  50.190  41.120  1.00  0.00           C
ATOM   1979  HA  ASP A 711      29.540  49.210  41.230  1.00  0.00           H
ATOM   1980  CB  ASP A 711      28.790  50.190  39.560  1.00  0.00           C
ATOM   1981  HB1 ASP A 711      29.650  50.050  38.860  1.00  0.00           H
ATOM   1982  HB2 ASP A 711      28.270  51.090  39.170  1.00  0.00           H
ATOM   1983  CG  ASP A 711      27.810  49.080  39.270  1.00  0.00           C
ATOM   1984  OD1 ASP A 711      26.800  49.250  38.540  1.00  0.00           O
ATOM   1985  OD2 ASP A 711      28.120  47.930  39.660  1.00  0.00           O
ATOM   1986  C   ASP A 711      30.140  51.330  41.460  1.00  0.00           C
ATOM   1987  O   ASP A 711      30.720  51.970  40.600  1.00  0.00           O
ATOM   1988  N   ALA A 712      30.320  51.600  42.800  1.00  0.00           N
ATOM   1989  HN  ALA A 712      29.820  51.120  43.510  1.00  0.00           H
ATOM   1990  CA  ALA A 712      31.170  52.720  43.280  1.00  0.00           C
ATOM   1991  HA  ALA A 712      30.860  53.640  42.800  1.00  0.00           H
ATOM   1992  CB  ALA A 712      30.900  52.910  44.790  1.00  0.00           C
ATOM   1993  HB1 ALA A 712      31.340  52.060  45.350  1.00  0.00           H
ATOM   1994  HB2 ALA A 712      29.810  52.970  45.000  1.00  0.00           H
ATOM   1995  HB3 ALA A 712      31.300  53.900  45.100  1.00  0.00           H
ATOM   1996  C   ALA A 712      32.640  52.610  42.920  1.00  0.00           C
ATOM   1997  O   ALA A 712      33.340  53.600  42.870  1.00  0.00           O
ATOM   1998  N   SER A 713      33.110  51.430  42.700  1.00  0.00           N
ATOM   1999  HN  SER A 713      32.520  50.630  42.760  1.00  0.00           H
ATOM   2000  CA  SER A 713      34.520  51.140  42.380  1.00  0.00           C
ATOM   2001  HA  SER A 713      35.180  51.850  42.850  1.00  0.00           H
ATOM   2002  CB  SER A 713      34.970  49.740  42.850  1.00  0.00           C
ATOM   2003  HB1 SER A 713      35.980  49.520  42.440  1.00  0.00           H
ATOM   2004  HB2 SER A 713      34.220  48.980  42.560  1.00  0.00           H
ATOM   2005  OG  SER A 713      35.160  49.660  44.210  1.00  0.00           O
ATOM   2006  HG1 SER A 713      36.070  49.870  44.430  1.00  0.00           H
ATOM   2007  C   SER A 713      34.750  51.250  40.920  1.00  0.00           C
ATOM   2008  O   SER A 713      35.510  50.650  40.170  1.00  0.00           O
ATOM   2009  N   SER A 714      33.950  52.100  40.290  1.00  0.00           N
ATOM   2010  HN  SER A 714      33.220  52.560  40.780  1.00  0.00           H
ATOM   2011  CA  SER A 714      34.010  52.450  38.870  1.00  0.00           C
ATOM   2012  HA  SER A 714      34.830  51.930  38.400  1.00  0.00           H
ATOM   2013  CB  SER A 714      32.650  52.270  38.290  1.00  0.00           C
ATOM   2014  HB1 SER A 714      32.810  52.560  37.230  1.00  0.00           H
ATOM   2015  HB2 SER A 714      31.880  52.920  38.760  1.00  0.00           H
ATOM   2016  OG  SER A 714      32.180  50.940  38.440  1.00  0.00           O
ATOM   2017  HG1 SER A 714      31.560  50.920  39.180  1.00  0.00           H
ATOM   2018  C   SER A 714      34.460  53.860  38.770  1.00  0.00           C
ATOM   2019  O   SER A 714      34.600  54.400  37.700  1.00  0.00           O
ATOM   2020  N   LEU A 715      34.530  54.530  39.950  1.00  0.00           N
ATOM   2021  HN  LEU A 715      34.140  54.070  40.740  1.00  0.00           H
ATOM   2022  CA  LEU A 715      34.900  55.960  40.180  1.00  0.00           C
ATOM   2023  HA  LEU A 715      34.670  56.470  39.250  1.00  0.00           H
ATOM   2024  CB  LEU A 715      34.160  56.600  41.410  1.00  0.00           C
ATOM   2025  HB1 LEU A 715      34.780  57.440  41.780  1.00  0.00           H
ATOM   2026  HB2 LEU A 715      34.190  55.970  42.320  1.00  0.00           H
ATOM   2027  CG  LEU A 715      32.810  57.210  40.990  1.00  0.00           C
ATOM   2028  HG  LEU A 715      32.960  58.170  40.490  1.00  0.00           H
ATOM   2029  CD1 LEU A 715      31.940  56.280  40.130  1.00  0.00           C
ATOM   2030 HD11 LEU A 715      31.770  55.370  40.740  1.00  0.00           H
ATOM   2031 HD12 LEU A 715      32.400  56.060  39.130  1.00  0.00           H
ATOM   2032 HD13 LEU A 715      30.920  56.670  39.940  1.00  0.00           H
ATOM   2033  CD2 LEU A 715      32.060  57.560  42.330  1.00  0.00           C
ATOM   2034 HD21 LEU A 715      32.190  56.670  42.980  1.00  0.00           H
ATOM   2035 HD22 LEU A 715      30.980  57.750  42.130  1.00  0.00           H
ATOM   2036 HD23 LEU A 715      32.670  58.370  42.780  1.00  0.00           H
ATOM   2037  C   LEU A 715      36.430  56.120  40.460  1.00  0.00           C
ATOM   2038  O   LEU A 715      36.870  57.240  40.760  1.00  0.00           O
ATOM   2039  N   VAL A 716      37.190  55.020  40.320  1.00  0.00           N
ATOM   2040  HN  VAL A 716      36.810  54.140  40.070  1.00  0.00           H
ATOM   2041  CA  VAL A 716      38.610  54.820  40.500  1.00  0.00           C
ATOM   2042  HA  VAL A 716      38.900  55.340  41.400  1.00  0.00           H
ATOM   2043  CB  VAL A 716      38.940  53.370  40.760  1.00  0.00           C
ATOM   2044  HB  VAL A 716      39.980  53.170  41.090  1.00  0.00           H
ATOM   2045  CG1 VAL A 716      38.030  52.940  42.020  1.00  0.00           C
ATOM   2046 HG11 VAL A 716      36.950  52.940  41.760  1.00  0.00           H
ATOM   2047 HG12 VAL A 716      38.210  53.600  42.900  1.00  0.00           H
ATOM   2048 HG13 VAL A 716      38.240  51.870  42.250  1.00  0.00           H
ATOM   2049  CG2 VAL A 716      38.620  52.480  39.650  1.00  0.00           C
ATOM   2050 HG21 VAL A 716      37.570  52.330  39.330  1.00  0.00           H
ATOM   2051 HG22 VAL A 716      38.940  51.450  39.900  1.00  0.00           H
ATOM   2052 HG23 VAL A 716      39.240  52.820  38.790  1.00  0.00           H
ATOM   2053  C   VAL A 716      39.400  55.400  39.340  1.00  0.00           C
ATOM   2054  O   VAL A 716      40.520  55.750  39.500  1.00  0.00           O
ATOM   2055  N   CYS A 717      38.820  55.520  38.120  1.00  0.00           N
ATOM   2056  HN  CYS A 717      37.860  55.250  38.050  1.00  0.00           H
ATOM   2057  CA  CYS A 717      39.180  56.430  36.980  1.00  0.00           C
ATOM   2058  HA  CYS A 717      40.160  56.060  36.700  1.00  0.00           H
ATOM   2059  CB  CYS A 717      38.210  56.410  35.750  1.00  0.00           C
ATOM   2060  HB1 CYS A 717      38.300  55.390  35.320  1.00  0.00           H
ATOM   2061  HB2 CYS A 717      38.580  57.090  34.940  1.00  0.00           H
ATOM   2062  SG  CYS A 717      36.450  56.490  36.160  1.00  0.00           S
ATOM   2063  HG1 CYS A 717      36.040  56.970  35.000  1.00  0.00           H
ATOM   2064  C   CYS A 717      39.350  57.910  37.370  1.00  0.00           C
ATOM   2065  O   CYS A 717      40.310  58.550  36.970  1.00  0.00           O
ATOM   2066  N   TYR A 718      38.400  58.490  38.170  1.00  0.00           N
ATOM   2067  HN  TYR A 718      37.560  58.030  38.430  1.00  0.00           H
ATOM   2068  CA  TYR A 718      38.450  59.890  38.500  1.00  0.00           C
ATOM   2069  HA  TYR A 718      38.680  60.430  37.600  1.00  0.00           H
ATOM   2070  CB  TYR A 718      37.100  60.470  39.170  1.00  0.00           C
ATOM   2071  HB1 TYR A 718      37.170  61.580  39.270  1.00  0.00           H
ATOM   2072  HB2 TYR A 718      36.780  60.080  40.160  1.00  0.00           H
ATOM   2073  CG  TYR A 718      35.930  60.270  38.150  1.00  0.00           C
ATOM   2074  CD1 TYR A 718      36.120  60.500  36.810  1.00  0.00           C
ATOM   2075  HD1 TYR A 718      37.080  60.790  36.390  1.00  0.00           H
ATOM   2076  CE1 TYR A 718      35.050  60.240  35.850  1.00  0.00           C
ATOM   2077  HE1 TYR A 718      35.160  60.260  34.780  1.00  0.00           H
ATOM   2078  CZ  TYR A 718      33.840  59.750  36.340  1.00  0.00           C
ATOM   2079  OH  TYR A 718      33.010  59.320  35.270  1.00  0.00           O
ATOM   2080  HH  TYR A 718      32.130  59.160  35.640  1.00  0.00           H
ATOM   2081  CD2 TYR A 718      34.670  59.800  38.600  1.00  0.00           C
ATOM   2082  HD2 TYR A 718      34.430  59.710  39.640  1.00  0.00           H
ATOM   2083  CE2 TYR A 718      33.700  59.560  37.710  1.00  0.00           C
ATOM   2084  HE2 TYR A 718      32.760  59.210  38.130  1.00  0.00           H
ATOM   2085  C   TYR A 718      39.650  60.380  39.410  1.00  0.00           C
ATOM   2086  O   TYR A 718      39.810  61.590  39.560  1.00  0.00           O
ATOM   2087  N   ILE A 719      40.280  59.460  40.140  1.00  0.00           N
ATOM   2088  HN  ILE A 719      39.960  58.520  40.090  1.00  0.00           H
ATOM   2089  CA  ILE A 719      41.360  59.750  41.140  1.00  0.00           C
ATOM   2090  HA  ILE A 719      40.840  60.220  41.950  1.00  0.00           H
ATOM   2091  CB  ILE A 719      42.020  58.390  41.540  1.00  0.00           C
ATOM   2092  HB  ILE A 719      42.500  57.970  40.630  1.00  0.00           H
ATOM   2093  CG2 ILE A 719      43.080  58.740  42.600  1.00  0.00           C
ATOM   2094 HG21 ILE A 719      43.890  59.350  42.160  1.00  0.00           H
ATOM   2095 HG22 ILE A 719      43.520  57.880  43.140  1.00  0.00           H
ATOM   2096 HG23 ILE A 719      42.600  59.390  43.350  1.00  0.00           H
ATOM   2097  CG1 ILE A 719      41.090  57.310  42.120  1.00  0.00           C
ATOM   2098 HG11 ILE A 719      40.240  57.020  41.460  1.00  0.00           H
ATOM   2099 HG12 ILE A 719      40.740  57.620  43.130  1.00  0.00           H
ATOM   2100  CD  ILE A 719      41.860  55.970  42.320  1.00  0.00           C
ATOM   2101  HD1 ILE A 719      42.600  55.930  43.140  1.00  0.00           H
ATOM   2102  HD2 ILE A 719      42.350  55.690  41.370  1.00  0.00           H
ATOM   2103  HD3 ILE A 719      41.070  55.220  42.520  1.00  0.00           H
ATOM   2104  C   ILE A 719      42.450  60.710  40.550  1.00  0.00           C
ATOM   2105  O   ILE A 719      42.780  61.810  41.050  1.00  0.00           O
ATOM   2106  N   THR A 720      43.100  60.250  39.420  1.00  0.00           N
ATOM   2107  HN  THR A 720      42.790  59.410  38.960  1.00  0.00           H
ATOM   2108  CA  THR A 720      44.240  60.960  38.780  1.00  0.00           C
ATOM   2109  HA  THR A 720      44.400  60.380  37.880  1.00  0.00           H
ATOM   2110  CB  THR A 720      43.990  62.470  38.450  1.00  0.00           C
ATOM   2111  HB  THR A 720      44.790  62.710  37.720  1.00  0.00           H
ATOM   2112  OG1 THR A 720      44.090  63.380  39.600  1.00  0.00           O
ATOM   2113  HG1 THR A 720      43.620  62.980  40.330  1.00  0.00           H
ATOM   2114  CG2 THR A 720      42.730  62.760  37.670  1.00  0.00           C
ATOM   2115 HG21 THR A 720      41.760  62.550  38.170  1.00  0.00           H
ATOM   2116 HG22 THR A 720      42.700  62.270  36.670  1.00  0.00           H
ATOM   2117 HG23 THR A 720      42.650  63.850  37.480  1.00  0.00           H
ATOM   2118  C   THR A 720      45.580  60.850  39.550  1.00  0.00           C
ATOM   2119  O   THR A 720      45.640  60.630  40.740  1.00  0.00           O
ATOM   2120  N   ARG A 721      46.660  60.900  38.700  1.00  0.00           N
ATOM   2121  HN  ARG A 721      46.560  60.720  37.720  1.00  0.00           H
ATOM   2122  CA  ARG A 721      47.960  60.760  39.250  1.00  0.00           C
ATOM   2123  HA  ARG A 721      47.950  59.760  39.660  1.00  0.00           H
ATOM   2124  CB  ARG A 721      48.980  60.610  38.110  1.00  0.00           C
ATOM   2125  HB1 ARG A 721      49.980  61.040  38.380  1.00  0.00           H
ATOM   2126  HB2 ARG A 721      48.630  61.070  37.160  1.00  0.00           H
ATOM   2127  CG  ARG A 721      49.220  59.100  37.850  1.00  0.00           C
ATOM   2128  HG1 ARG A 721      49.750  59.020  36.880  1.00  0.00           H
ATOM   2129  HG2 ARG A 721      48.190  58.690  37.810  1.00  0.00           H
ATOM   2130  CD  ARG A 721      50.060  58.380  38.920  1.00  0.00           C
ATOM   2131  HD1 ARG A 721      49.780  58.700  39.940  1.00  0.00           H
ATOM   2132  HD2 ARG A 721      51.130  58.700  38.930  1.00  0.00           H
ATOM   2133  NE  ARG A 721      49.930  56.930  38.850  1.00  0.00           N
ATOM   2134  HE  ARG A 721      49.540  56.460  39.640  1.00  0.00           H
ATOM   2135  CZ  ARG A 721      50.570  56.150  37.980  1.00  0.00           C
ATOM   2136  NH1 ARG A 721      51.570  56.590  37.210  1.00  0.00           N
ATOM   2137 HH11 ARG A 721      51.880  57.550  37.210  1.00  0.00           H
ATOM   2138 HH12 ARG A 721      52.050  55.930  36.630  1.00  0.00           H
ATOM   2139  NH2 ARG A 721      50.280  54.830  37.950  1.00  0.00           N
ATOM   2140 HH21 ARG A 721      49.630  54.430  38.590  1.00  0.00           H
ATOM   2141 HH22 ARG A 721      50.830  54.210  37.400  1.00  0.00           H
ATOM   2142  C   ARG A 721      48.420  61.820  40.270  1.00  0.00           C
ATOM   2143  O   ARG A 721      49.260  61.570  41.110  1.00  0.00           O
ATOM   2144  N   PHE A 722      47.870  63.050  40.200  1.00  0.00           N
ATOM   2145  HN  PHE A 722      47.270  63.270  39.430  1.00  0.00           H
ATOM   2146  CA  PHE A 722      48.140  64.140  41.060  1.00  0.00           C
ATOM   2147  HA  PHE A 722      49.180  64.420  41.110  1.00  0.00           H
ATOM   2148  CB  PHE A 722      47.350  65.410  40.540  1.00  0.00           C
ATOM   2149  HB1 PHE A 722      46.350  65.060  40.190  1.00  0.00           H
ATOM   2150  HB2 PHE A 722      47.970  65.650  39.640  1.00  0.00           H
ATOM   2151  CG  PHE A 722      47.170  66.610  41.460  1.00  0.00           C
ATOM   2152  CD1 PHE A 722      48.140  67.620  41.520  1.00  0.00           C
ATOM   2153  HD1 PHE A 722      49.090  67.480  41.030  1.00  0.00           H
ATOM   2154  CE1 PHE A 722      47.850  68.800  42.150  1.00  0.00           C
ATOM   2155  HE1 PHE A 722      48.590  69.570  42.280  1.00  0.00           H
ATOM   2156  CZ  PHE A 722      46.500  68.910  42.720  1.00  0.00           C
ATOM   2157  HZ  PHE A 722      46.100  69.830  43.120  1.00  0.00           H
ATOM   2158  CD2 PHE A 722      45.940  66.730  42.090  1.00  0.00           C
ATOM   2159  HD2 PHE A 722      45.250  65.900  42.020  1.00  0.00           H
ATOM   2160  CE2 PHE A 722      45.580  67.870  42.790  1.00  0.00           C
ATOM   2161  HE2 PHE A 722      44.580  67.910  43.210  1.00  0.00           H
ATOM   2162  C   PHE A 722      47.670  63.840  42.430  1.00  0.00           C
ATOM   2163  O   PHE A 722      48.350  64.020  43.440  1.00  0.00           O
ATOM   2164  N   THR A 723      46.460  63.250  42.550  1.00  0.00           N
ATOM   2165  HN  THR A 723      45.840  63.150  41.780  1.00  0.00           H
ATOM   2166  CA  THR A 723      45.970  62.710  43.820  1.00  0.00           C
ATOM   2167  HA  THR A 723      46.240  63.480  44.520  1.00  0.00           H
ATOM   2168  CB  THR A 723      44.480  62.510  43.800  1.00  0.00           C
ATOM   2169  HB  THR A 723      44.330  61.960  42.850  1.00  0.00           H
ATOM   2170  OG1 THR A 723      43.900  63.760  43.650  1.00  0.00           O
ATOM   2171  HG1 THR A 723      43.160  63.670  43.040  1.00  0.00           H
ATOM   2172  CG2 THR A 723      43.700  61.760  44.870  1.00  0.00           C
ATOM   2173 HG21 THR A 723      43.910  62.190  45.870  1.00  0.00           H
ATOM   2174 HG22 THR A 723      43.930  60.680  44.930  1.00  0.00           H
ATOM   2175 HG23 THR A 723      42.610  61.960  44.710  1.00  0.00           H
ATOM   2176  C   THR A 723      46.730  61.470  44.320  1.00  0.00           C
ATOM   2177  O   THR A 723      47.200  61.470  45.460  1.00  0.00           O
ATOM   2178  N   GLU A 724      46.800  60.380  43.530  1.00  0.00           N
ATOM   2179  HN  GLU A 724      46.340  60.440  42.650  1.00  0.00           H
ATOM   2180  CA  GLU A 724      47.340  59.050  43.960  1.00  0.00           C
ATOM   2181  HA  GLU A 724      46.750  58.780  44.820  1.00  0.00           H
ATOM   2182  CB  GLU A 724      47.280  58.100  42.710  1.00  0.00           C
ATOM   2183  HB1 GLU A 724      47.710  58.620  41.830  1.00  0.00           H
ATOM   2184  HB2 GLU A 724      46.180  57.990  42.580  1.00  0.00           H
ATOM   2185  CG  GLU A 724      48.010  56.740  42.810  1.00  0.00           C
ATOM   2186  HG1 GLU A 724      47.400  56.120  43.520  1.00  0.00           H
ATOM   2187  HG2 GLU A 724      49.040  56.910  43.170  1.00  0.00           H
ATOM   2188  CD  GLU A 724      48.130  55.950  41.520  1.00  0.00           C
ATOM   2189  OE1 GLU A 724      49.220  55.450  41.170  1.00  0.00           O
ATOM   2190  OE2 GLU A 724      47.100  55.910  40.800  1.00  0.00           O
ATOM   2191  C   GLU A 724      48.790  59.260  44.450  1.00  0.00           C
ATOM   2192  O   GLU A 724      49.140  58.710  45.480  1.00  0.00           O
ATOM   2193  N   GLU A 725      49.630  60.030  43.720  1.00  0.00           N
ATOM   2194  HN  GLU A 725      49.220  60.420  42.910  1.00  0.00           H
ATOM   2195  CA  GLU A 725      51.030  60.020  44.050  1.00  0.00           C
ATOM   2196  HA  GLU A 725      51.440  59.050  44.290  1.00  0.00           H
ATOM   2197  CB  GLU A 725      51.750  60.570  42.800  1.00  0.00           C
ATOM   2198  HB1 GLU A 725      52.650  61.110  43.160  1.00  0.00           H
ATOM   2199  HB2 GLU A 725      51.060  61.320  42.360  1.00  0.00           H
ATOM   2200  CG  GLU A 725      52.200  59.610  41.730  1.00  0.00           C
ATOM   2201  HG1 GLU A 725      51.280  59.250  41.220  1.00  0.00           H
ATOM   2202  HG2 GLU A 725      52.640  58.690  42.160  1.00  0.00           H
ATOM   2203  CD  GLU A 725      53.230  60.100  40.730  1.00  0.00           C
ATOM   2204  OE1 GLU A 725      53.850  59.180  40.130  1.00  0.00           O
ATOM   2205  OE2 GLU A 725      53.660  61.250  40.690  1.00  0.00           O
ATOM   2206  C   GLU A 725      51.260  60.860  45.320  1.00  0.00           C
ATOM   2207  O   GLU A 725      52.120  60.690  46.190  1.00  0.00           O
ATOM   2208  N   ALA A 726      50.460  61.950  45.440  1.00  0.00           N
ATOM   2209  HN  ALA A 726      49.740  62.190  44.790  1.00  0.00           H
ATOM   2210  CA  ALA A 726      50.530  62.900  46.570  1.00  0.00           C
ATOM   2211  HA  ALA A 726      51.540  63.290  46.630  1.00  0.00           H
ATOM   2212  CB  ALA A 726      49.630  64.090  46.270  1.00  0.00           C
ATOM   2213  HB1 ALA A 726      48.600  63.820  45.950  1.00  0.00           H
ATOM   2214  HB2 ALA A 726      50.100  64.830  45.580  1.00  0.00           H
ATOM   2215  HB3 ALA A 726      49.460  64.590  47.240  1.00  0.00           H
ATOM   2216  C   ALA A 726      50.190  62.110  47.850  1.00  0.00           C
ATOM   2217  O   ALA A 726      50.840  62.410  48.850  1.00  0.00           O
ATOM   2218  N   PHE A 727      49.140  61.220  47.860  1.00  0.00           N
ATOM   2219  HN  PHE A 727      48.650  60.970  47.030  1.00  0.00           H
ATOM   2220  CA  PHE A 727      48.630  60.460  48.950  1.00  0.00           C
ATOM   2221  HA  PHE A 727      48.410  61.150  49.750  1.00  0.00           H
ATOM   2222  CB  PHE A 727      47.320  59.760  48.450  1.00  0.00           C
ATOM   2223  HB1 PHE A 727      47.400  58.970  47.670  1.00  0.00           H
ATOM   2224  HB2 PHE A 727      46.670  60.550  48.030  1.00  0.00           H
ATOM   2225  CG  PHE A 727      46.480  59.020  49.480  1.00  0.00           C
ATOM   2226  CD1 PHE A 727      45.260  59.560  50.080  1.00  0.00           C
ATOM   2227  HD1 PHE A 727      44.970  60.560  49.800  1.00  0.00           H
ATOM   2228  CE1 PHE A 727      44.520  58.760  50.970  1.00  0.00           C
ATOM   2229  HE1 PHE A 727      43.660  59.080  51.540  1.00  0.00           H
ATOM   2230  CZ  PHE A 727      44.980  57.470  51.290  1.00  0.00           C
ATOM   2231  HZ  PHE A 727      44.470  56.880  52.040  1.00  0.00           H
ATOM   2232  CD2 PHE A 727      46.830  57.690  49.770  1.00  0.00           C
ATOM   2233  HD2 PHE A 727      47.750  57.280  49.370  1.00  0.00           H
ATOM   2234  CE2 PHE A 727      46.120  56.900  50.710  1.00  0.00           C
ATOM   2235  HE2 PHE A 727      46.410  55.890  50.930  1.00  0.00           H
ATOM   2236  C   PHE A 727      49.680  59.380  49.380  1.00  0.00           C
ATOM   2237  O   PHE A 727      50.090  59.400  50.550  1.00  0.00           O
ATOM   2238  N   ALA A 728      50.220  58.630  48.400  1.00  0.00           N
ATOM   2239  HN  ALA A 728      49.880  58.820  47.490  1.00  0.00           H
ATOM   2240  CA  ALA A 728      51.280  57.660  48.570  1.00  0.00           C
ATOM   2241  HA  ALA A 728      50.920  56.970  49.320  1.00  0.00           H
ATOM   2242  CB  ALA A 728      51.420  56.810  47.220  1.00  0.00           C
ATOM   2243  HB1 ALA A 728      50.390  56.460  46.980  1.00  0.00           H
ATOM   2244  HB2 ALA A 728      52.080  55.950  47.420  1.00  0.00           H
ATOM   2245  HB3 ALA A 728      51.610  57.500  46.370  1.00  0.00           H
ATOM   2246  C   ALA A 728      52.580  58.340  49.110  1.00  0.00           C
ATOM   2247  O   ALA A 728      53.130  57.790  50.080  1.00  0.00           O
ATOM   2248  N   ALA A 729      53.000  59.530  48.530  1.00  0.00           N
ATOM   2249  HN  ALA A 729      52.550  59.910  47.740  1.00  0.00           H
ATOM   2250  CA  ALA A 729      54.210  60.190  49.040  1.00  0.00           C
ATOM   2251  HA  ALA A 729      55.040  59.510  48.960  1.00  0.00           H
ATOM   2252  CB  ALA A 729      54.640  61.390  48.030  1.00  0.00           C
ATOM   2253  HB1 ALA A 729      53.810  62.130  48.050  1.00  0.00           H
ATOM   2254  HB2 ALA A 729      54.830  61.090  46.980  1.00  0.00           H
ATOM   2255  HB3 ALA A 729      55.570  61.920  48.300  1.00  0.00           H
ATOM   2256  C   ALA A 729      54.250  60.680  50.480  1.00  0.00           C
ATOM   2257  O   ALA A 729      55.220  60.480  51.200  1.00  0.00           O
ATOM   2258  N   LEU A 730      53.210  61.250  50.870  1.00  0.00           N
ATOM   2259  HN  LEU A 730      52.430  61.270  50.240  1.00  0.00           H
ATOM   2260  CA  LEU A 730      52.940  61.750  52.230  1.00  0.00           C
ATOM   2261  HA  LEU A 730      53.710  62.460  52.500  1.00  0.00           H
ATOM   2262  CB  LEU A 730      51.640  62.630  52.250  1.00  0.00           C
ATOM   2263  HB1 LEU A 730      50.740  62.010  52.030  1.00  0.00           H
ATOM   2264  HB2 LEU A 730      51.760  63.350  51.400  1.00  0.00           H
ATOM   2265  CG  LEU A 730      51.400  63.600  53.290  1.00  0.00           C
ATOM   2266  HG  LEU A 730      51.500  63.080  54.270  1.00  0.00           H
ATOM   2267  CD1 LEU A 730      52.410  64.720  53.190  1.00  0.00           C
ATOM   2268 HD11 LEU A 730      52.110  65.250  52.260  1.00  0.00           H
ATOM   2269 HD12 LEU A 730      53.430  64.290  53.070  1.00  0.00           H
ATOM   2270 HD13 LEU A 730      52.360  65.280  54.150  1.00  0.00           H
ATOM   2271  CD2 LEU A 730      49.990  64.150  53.270  1.00  0.00           C
ATOM   2272 HD21 LEU A 730      49.950  64.660  52.280  1.00  0.00           H
ATOM   2273 HD22 LEU A 730      49.920  64.860  54.120  1.00  0.00           H
ATOM   2274 HD23 LEU A 730      49.190  63.400  53.390  1.00  0.00           H
ATOM   2275  C   LEU A 730      52.890  60.610  53.260  1.00  0.00           C
ATOM   2276  O   LEU A 730      53.420  60.770  54.390  1.00  0.00           O
ATOM   2277  N   ILE A 731      52.240  59.470  52.930  1.00  0.00           N
ATOM   2278  HN  ILE A 731      51.620  59.510  52.150  1.00  0.00           H
ATOM   2279  CA  ILE A 731      52.260  58.340  53.830  1.00  0.00           C
ATOM   2280  HA  ILE A 731      52.080  58.680  54.840  1.00  0.00           H
ATOM   2281  CB  ILE A 731      51.170  57.340  53.400  1.00  0.00           C
ATOM   2282  HB  ILE A 731      51.330  57.300  52.300  1.00  0.00           H
ATOM   2283  CG2 ILE A 731      51.390  55.940  53.960  1.00  0.00           C
ATOM   2284 HG21 ILE A 731      50.520  55.320  53.630  1.00  0.00           H
ATOM   2285 HG22 ILE A 731      51.350  55.950  55.070  1.00  0.00           H
ATOM   2286 HG23 ILE A 731      52.240  55.380  53.550  1.00  0.00           H
ATOM   2287  CG1 ILE A 731      49.700  57.860  53.660  1.00  0.00           C
ATOM   2288 HG11 ILE A 731      49.220  57.010  53.130  1.00  0.00           H
ATOM   2289 HG12 ILE A 731      49.630  58.790  53.060  1.00  0.00           H
ATOM   2290  CD  ILE A 731      49.120  58.020  55.020  1.00  0.00           C
ATOM   2291  HD1 ILE A 731      49.510  58.970  55.460  1.00  0.00           H
ATOM   2292  HD2 ILE A 731      49.510  57.170  55.620  1.00  0.00           H
ATOM   2293  HD3 ILE A 731      48.010  58.100  54.990  1.00  0.00           H
ATOM   2294  C   ILE A 731      53.640  57.690  53.810  1.00  0.00           C
ATOM   2295  O   ILE A 731      54.100  57.280  54.880  1.00  0.00           O
ATOM   2296  N   CYS A 732      54.480  57.670  52.760  1.00  0.00           N
ATOM   2297  HN  CYS A 732      54.140  57.830  51.830  1.00  0.00           H
ATOM   2298  CA  CYS A 732      55.820  57.250  52.930  1.00  0.00           C
ATOM   2299  HA  CYS A 732      55.850  56.340  53.510  1.00  0.00           H
ATOM   2300  CB  CYS A 732      56.530  57.250  51.600  1.00  0.00           C
ATOM   2301  HB1 CYS A 732      57.550  56.820  51.710  1.00  0.00           H
ATOM   2302  HB2 CYS A 732      56.710  58.280  51.230  1.00  0.00           H
ATOM   2303  SG  CYS A 732      55.790  56.180  50.280  1.00  0.00           S
ATOM   2304  HG1 CYS A 732      54.600  56.720  50.060  1.00  0.00           H
ATOM   2305  C   CYS A 732      56.630  58.210  53.770  1.00  0.00           C
ATOM   2306  O   CYS A 732      57.450  57.650  54.550  1.00  0.00           O
ATOM   2307  N   ILE A 733      56.480  59.530  53.700  1.00  0.00           N
ATOM   2308  HN  ILE A 733      55.790  59.860  53.070  1.00  0.00           H
ATOM   2309  CA  ILE A 733      57.150  60.460  54.550  1.00  0.00           C
ATOM   2310  HA  ILE A 733      58.190  60.140  54.560  1.00  0.00           H
ATOM   2311  CB  ILE A 733      57.010  61.990  54.180  1.00  0.00           C
ATOM   2312  HB  ILE A 733      55.910  62.190  54.240  1.00  0.00           H
ATOM   2313  CG2 ILE A 733      57.600  62.870  55.390  1.00  0.00           C
ATOM   2314 HG21 ILE A 733      57.420  63.950  55.220  1.00  0.00           H
ATOM   2315 HG22 ILE A 733      58.700  62.790  55.440  1.00  0.00           H
ATOM   2316 HG23 ILE A 733      57.130  62.740  56.390  1.00  0.00           H
ATOM   2317  CG1 ILE A 733      57.540  62.350  52.770  1.00  0.00           C
ATOM   2318 HG11 ILE A 733      57.340  63.440  52.660  1.00  0.00           H
ATOM   2319 HG12 ILE A 733      56.910  61.870  52.000  1.00  0.00           H
ATOM   2320  CD  ILE A 733      58.990  62.160  52.730  1.00  0.00           C
ATOM   2321  HD1 ILE A 733      59.540  62.760  53.490  1.00  0.00           H
ATOM   2322  HD2 ILE A 733      59.440  62.500  51.770  1.00  0.00           H
ATOM   2323  HD3 ILE A 733      59.220  61.070  52.790  1.00  0.00           H
ATOM   2324  C   ILE A 733      56.740  60.270  56.080  1.00  0.00           C
ATOM   2325  O   ILE A 733      57.530  60.240  57.010  1.00  0.00           O
ATOM   2326  N   ILE A 734      55.420  60.130  56.390  1.00  0.00           N
ATOM   2327  HN  ILE A 734      54.700  60.170  55.700  1.00  0.00           H
ATOM   2328  CA  ILE A 734      54.840  59.820  57.750  1.00  0.00           C
ATOM   2329  HA  ILE A 734      55.110  60.660  58.380  1.00  0.00           H
ATOM   2330  CB  ILE A 734      53.320  59.720  57.760  1.00  0.00           C
ATOM   2331  HB  ILE A 734      53.050  59.120  56.870  1.00  0.00           H
ATOM   2332  CG2 ILE A 734      52.740  58.980  58.950  1.00  0.00           C
ATOM   2333 HG21 ILE A 734      52.810  59.590  59.870  1.00  0.00           H
ATOM   2334 HG22 ILE A 734      53.150  57.950  58.950  1.00  0.00           H
ATOM   2335 HG23 ILE A 734      51.670  58.780  58.730  1.00  0.00           H
ATOM   2336  CG1 ILE A 734      52.600  61.030  57.610  1.00  0.00           C
ATOM   2337 HG11 ILE A 734      52.950  61.580  56.710  1.00  0.00           H
ATOM   2338 HG12 ILE A 734      52.760  61.670  58.500  1.00  0.00           H
ATOM   2339  CD  ILE A 734      51.100  60.890  57.360  1.00  0.00           C
ATOM   2340  HD1 ILE A 734      50.900  60.390  56.390  1.00  0.00           H
ATOM   2341  HD2 ILE A 734      50.660  61.900  57.230  1.00  0.00           H
ATOM   2342  HD3 ILE A 734      50.500  60.400  58.160  1.00  0.00           H
ATOM   2343  C   ILE A 734      55.470  58.530  58.330  1.00  0.00           C
ATOM   2344  O   ILE A 734      55.820  58.570  59.530  1.00  0.00           O
ATOM   2345  N   PHE A 735      55.640  57.440  57.610  1.00  0.00           N
ATOM   2346  HN  PHE A 735      55.360  57.460  56.650  1.00  0.00           H
ATOM   2347  CA  PHE A 735      56.370  56.260  57.970  1.00  0.00           C
ATOM   2348  HA  PHE A 735      56.060  56.020  58.980  1.00  0.00           H
ATOM   2349  CB  PHE A 735      56.150  54.980  57.070  1.00  0.00           C
ATOM   2350  HB1 PHE A 735      56.910  54.190  57.230  1.00  0.00           H
ATOM   2351  HB2 PHE A 735      56.300  55.260  56.010  1.00  0.00           H
ATOM   2352  CG  PHE A 735      54.770  54.220  57.170  1.00  0.00           C
ATOM   2353  CD1 PHE A 735      53.750  54.820  57.830  1.00  0.00           C
ATOM   2354  HD1 PHE A 735      53.850  55.830  58.200  1.00  0.00           H
ATOM   2355  CE1 PHE A 735      52.540  54.200  58.030  1.00  0.00           C
ATOM   2356  HE1 PHE A 735      51.750  54.660  58.600  1.00  0.00           H
ATOM   2357  CZ  PHE A 735      52.400  52.890  57.580  1.00  0.00           C
ATOM   2358  HZ  PHE A 735      51.480  52.380  57.800  1.00  0.00           H
ATOM   2359  CD2 PHE A 735      54.690  52.990  56.560  1.00  0.00           C
ATOM   2360  HD2 PHE A 735      55.570  52.630  56.060  1.00  0.00           H
ATOM   2361  CE2 PHE A 735      53.490  52.320  56.810  1.00  0.00           C
ATOM   2362  HE2 PHE A 735      53.410  51.290  56.490  1.00  0.00           H
ATOM   2363  C   PHE A 735      57.890  56.470  58.170  1.00  0.00           C
ATOM   2364  O   PHE A 735      58.430  55.880  59.170  1.00  0.00           O
ATOM   2365  N   ILE A 736      58.620  57.240  57.330  1.00  0.00           N
ATOM   2366  HN  ILE A 736      58.130  57.650  56.570  1.00  0.00           H
ATOM   2367  CA  ILE A 736      60.030  57.600  57.580  1.00  0.00           C
ATOM   2368  HA  ILE A 736      60.570  56.660  57.670  1.00  0.00           H
ATOM   2369  CB  ILE A 736      60.620  58.410  56.470  1.00  0.00           C
ATOM   2370  HB  ILE A 736      59.860  59.160  56.150  1.00  0.00           H
ATOM   2371  CG2 ILE A 736      61.960  59.040  56.820  1.00  0.00           C
ATOM   2372 HG21 ILE A 736      62.600  58.310  57.360  1.00  0.00           H
ATOM   2373 HG22 ILE A 736      61.820  59.910  57.490  1.00  0.00           H
ATOM   2374 HG23 ILE A 736      62.490  59.450  55.920  1.00  0.00           H
ATOM   2375  CG1 ILE A 736      60.760  57.620  55.130  1.00  0.00           C
ATOM   2376 HG11 ILE A 736      59.850  57.000  55.030  1.00  0.00           H
ATOM   2377 HG12 ILE A 736      61.650  56.960  55.160  1.00  0.00           H
ATOM   2378  CD  ILE A 736      60.840  58.330  53.780  1.00  0.00           C
ATOM   2379  HD1 ILE A 736      59.860  58.770  53.510  1.00  0.00           H
ATOM   2380  HD2 ILE A 736      61.180  57.610  53.000  1.00  0.00           H
ATOM   2381  HD3 ILE A 736      61.550  59.190  53.820  1.00  0.00           H
ATOM   2382  C   ILE A 736      60.150  58.400  58.870  1.00  0.00           C
ATOM   2383  O   ILE A 736      61.020  58.040  59.660  1.00  0.00           O
ATOM   2384  N   TYR A 737      59.220  59.330  59.140  1.00  0.00           N
ATOM   2385  HN  TYR A 737      58.470  59.530  58.510  1.00  0.00           H
ATOM   2386  CA  TYR A 737      59.130  60.040  60.340  1.00  0.00           C
ATOM   2387  HA  TYR A 737      60.030  60.650  60.430  1.00  0.00           H
ATOM   2388  CB  TYR A 737      58.030  61.110  60.170  1.00  0.00           C
ATOM   2389  HB1 TYR A 737      57.160  60.600  59.690  1.00  0.00           H
ATOM   2390  HB2 TYR A 737      58.320  61.840  59.380  1.00  0.00           H
ATOM   2391  CG  TYR A 737      57.530  61.800  61.410  1.00  0.00           C
ATOM   2392  CD1 TYR A 737      56.170  61.970  61.670  1.00  0.00           C
ATOM   2393  HD1 TYR A 737      55.410  61.570  61.010  1.00  0.00           H
ATOM   2394  CE1 TYR A 737      55.790  62.480  62.920  1.00  0.00           C
ATOM   2395  HE1 TYR A 737      54.730  62.420  63.170  1.00  0.00           H
ATOM   2396  CZ  TYR A 737      56.640  63.150  63.760  1.00  0.00           C
ATOM   2397  OH  TYR A 737      56.130  63.810  64.910  1.00  0.00           O
ATOM   2398  HH  TYR A 737      56.550  63.400  65.670  1.00  0.00           H
ATOM   2399  CD2 TYR A 737      58.390  62.490  62.280  1.00  0.00           C
ATOM   2400  HD2 TYR A 737      59.440  62.430  62.060  1.00  0.00           H
ATOM   2401  CE2 TYR A 737      58.000  63.050  63.480  1.00  0.00           C
ATOM   2402  HE2 TYR A 737      58.740  63.540  64.090  1.00  0.00           H
ATOM   2403  C   TYR A 737      58.910  59.230  61.610  1.00  0.00           C
ATOM   2404  O   TYR A 737      59.640  59.310  62.550  1.00  0.00           O
ATOM   2405  N   GLU A 738      58.000  58.250  61.570  1.00  0.00           N
ATOM   2406  HN  GLU A 738      57.540  58.160  60.690  1.00  0.00           H
ATOM   2407  CA  GLU A 738      57.640  57.390  62.690  1.00  0.00           C
ATOM   2408  HA  GLU A 738      57.270  58.030  63.480  1.00  0.00           H
ATOM   2409  CB  GLU A 738      56.620  56.300  62.130  1.00  0.00           C
ATOM   2410  HB1 GLU A 738      57.130  55.850  61.250  1.00  0.00           H
ATOM   2411  HB2 GLU A 738      55.810  56.820  61.590  1.00  0.00           H
ATOM   2412  CG  GLU A 738      56.000  55.460  63.200  1.00  0.00           C
ATOM   2413  HG1 GLU A 738      56.810  55.050  63.840  1.00  0.00           H
ATOM   2414  HG2 GLU A 738      55.420  54.580  62.820  1.00  0.00           H
ATOM   2415  CD  GLU A 738      54.970  56.170  64.160  1.00  0.00           C
ATOM   2416  OE1 GLU A 738      55.000  56.030  65.380  1.00  0.00           O
ATOM   2417  OE2 GLU A 738      54.110  56.970  63.620  1.00  0.00           O
ATOM   2418  C   GLU A 738      58.850  56.630  63.330  1.00  0.00           C
ATOM   2419  O   GLU A 738      59.130  56.660  64.530  1.00  0.00           O
ATOM   2420  N   ALA A 739      59.650  56.030  62.410  1.00  0.00           N
ATOM   2421  HN  ALA A 739      59.350  56.030  61.460  1.00  0.00           H
ATOM   2422  CA  ALA A 739      60.830  55.340  62.640  1.00  0.00           C
ATOM   2423  HA  ALA A 739      60.530  54.530  63.300  1.00  0.00           H
ATOM   2424  CB  ALA A 739      61.370  54.800  61.220  1.00  0.00           C
ATOM   2425  HB1 ALA A 739      62.300  54.180  61.260  1.00  0.00           H
ATOM   2426  HB2 ALA A 739      61.520  55.590  60.460  1.00  0.00           H
ATOM   2427  HB3 ALA A 739      60.660  54.120  60.710  1.00  0.00           H
ATOM   2428  C   ALA A 739      61.920  56.130  63.240  1.00  0.00           C
ATOM   2429  O   ALA A 739      62.610  55.670  64.150  1.00  0.00           O
ATOM   2430  N   LEU A 740      62.110  57.410  62.790  1.00  0.00           N
ATOM   2431  HN  LEU A 740      61.470  57.660  62.070  1.00  0.00           H
ATOM   2432  CA  LEU A 740      62.990  58.440  63.370  1.00  0.00           C
ATOM   2433  HA  LEU A 740      63.990  58.060  63.540  1.00  0.00           H
ATOM   2434  CB  LEU A 740      63.140  59.500  62.290  1.00  0.00           C
ATOM   2435  HB1 LEU A 740      63.540  60.410  62.770  1.00  0.00           H
ATOM   2436  HB2 LEU A 740      62.150  59.700  61.840  1.00  0.00           H
ATOM   2437  CG  LEU A 740      64.020  58.930  61.110  1.00  0.00           C
ATOM   2438  HG  LEU A 740      63.540  57.990  60.760  1.00  0.00           H
ATOM   2439  CD1 LEU A 740      63.970  59.860  59.850  1.00  0.00           C
ATOM   2440 HD11 LEU A 740      64.680  60.700  59.730  1.00  0.00           H
ATOM   2441 HD12 LEU A 740      62.930  60.250  59.760  1.00  0.00           H
ATOM   2442 HD13 LEU A 740      64.120  59.150  59.010  1.00  0.00           H
ATOM   2443  CD2 LEU A 740      65.440  58.520  61.410  1.00  0.00           C
ATOM   2444 HD21 LEU A 740      65.440  57.670  62.130  1.00  0.00           H
ATOM   2445 HD22 LEU A 740      66.120  59.320  61.780  1.00  0.00           H
ATOM   2446 HD23 LEU A 740      66.020  58.170  60.510  1.00  0.00           H
ATOM   2447  C   LEU A 740      62.450  58.980  64.680  1.00  0.00           C
ATOM   2448  O   LEU A 740      63.290  59.270  65.530  1.00  0.00           O
ATOM   2449  N   GLU A 741      61.090  59.270  64.840  1.00  0.00           N
ATOM   2450  HN  GLU A 741      60.530  59.370  64.020  1.00  0.00           H
ATOM   2451  CA  GLU A 741      60.580  59.820  66.140  1.00  0.00           C
ATOM   2452  HA  GLU A 741      61.160  60.670  66.510  1.00  0.00           H
ATOM   2453  CB  GLU A 741      59.040  60.210  66.110  1.00  0.00           C
ATOM   2454  HB1 GLU A 741      58.520  59.360  65.630  1.00  0.00           H
ATOM   2455  HB2 GLU A 741      58.890  61.130  65.510  1.00  0.00           H
ATOM   2456  CG  GLU A 741      58.310  60.450  67.520  1.00  0.00           C
ATOM   2457  HG1 GLU A 741      58.890  61.240  68.040  1.00  0.00           H
ATOM   2458  HG2 GLU A 741      58.350  59.590  68.220  1.00  0.00           H
ATOM   2459  CD  GLU A 741      56.860  60.750  67.310  1.00  0.00           C
ATOM   2460  OE1 GLU A 741      55.970  59.910  67.650  1.00  0.00           O
ATOM   2461  OE2 GLU A 741      56.630  61.900  66.810  1.00  0.00           O
ATOM   2462  C   GLU A 741      60.740  58.770  67.210  1.00  0.00           C
ATOM   2463  O   GLU A 741      61.250  59.010  68.310  1.00  0.00           O
ATOM   2464  N   LYS A 742      60.380  57.480  66.970  1.00  0.00           N
ATOM   2465  HN  LYS A 742      59.860  57.130  66.200  1.00  0.00           H
ATOM   2466  CA  LYS A 742      60.620  56.410  67.940  1.00  0.00           C
ATOM   2467  HA  LYS A 742      60.170  56.740  68.860  1.00  0.00           H
ATOM   2468  CB  LYS A 742      59.910  55.160  67.620  1.00  0.00           C
ATOM   2469  HB1 LYS A 742      60.460  54.320  68.090  1.00  0.00           H
ATOM   2470  HB2 LYS A 742      59.890  54.980  66.520  1.00  0.00           H
ATOM   2471  CG  LYS A 742      58.450  55.130  68.250  1.00  0.00           C
ATOM   2472  HG1 LYS A 742      58.600  55.530  69.280  1.00  0.00           H
ATOM   2473  HG2 LYS A 742      57.950  54.150  68.420  1.00  0.00           H
ATOM   2474  CD  LYS A 742      57.460  56.090  67.520  1.00  0.00           C
ATOM   2475  HD1 LYS A 742      57.200  55.650  66.550  1.00  0.00           H
ATOM   2476  HD2 LYS A 742      57.760  57.150  67.390  1.00  0.00           H
ATOM   2477  CE  LYS A 742      56.050  56.140  68.230  1.00  0.00           C
ATOM   2478  HE1 LYS A 742      56.130  56.340  69.320  1.00  0.00           H
ATOM   2479  HE2 LYS A 742      55.520  55.170  68.060  1.00  0.00           H
ATOM   2480  NZ  LYS A 742      55.230  57.270  67.680  1.00  0.00           N
ATOM   2481  HZ1 LYS A 742      54.370  57.320  68.270  1.00  0.00           H
ATOM   2482  HZ2 LYS A 742      54.950  56.950  66.730  1.00  0.00           H
ATOM   2483  HZ3 LYS A 742      55.740  58.170  67.640  1.00  0.00           H
ATOM   2484  C   LYS A 742      62.110  56.040  68.250  1.00  0.00           C
ATOM   2485  O   LYS A 742      62.470  55.930  69.470  1.00  0.00           O
ATOM   2486  N   LEU A 743      63.120  55.990  67.290  1.00  0.00           N
ATOM   2487  HN  LEU A 743      62.870  56.250  66.350  1.00  0.00           H
ATOM   2488  CA  LEU A 743      64.520  55.990  67.680  1.00  0.00           C
ATOM   2489  HA  LEU A 743      64.590  55.080  68.270  1.00  0.00           H
ATOM   2490  CB  LEU A 743      65.400  55.960  66.390  1.00  0.00           C
ATOM   2491  HB1 LEU A 743      65.120  56.830  65.770  1.00  0.00           H
ATOM   2492  HB2 LEU A 743      65.230  55.020  65.820  1.00  0.00           H
ATOM   2493  CG  LEU A 743      66.920  56.100  66.630  1.00  0.00           C
ATOM   2494  HG  LEU A 743      67.060  57.100  67.080  1.00  0.00           H
ATOM   2495  CD1 LEU A 743      67.480  54.940  67.430  1.00  0.00           C
ATOM   2496 HD11 LEU A 743      68.580  54.930  67.510  1.00  0.00           H
ATOM   2497 HD12 LEU A 743      67.270  53.990  66.890  1.00  0.00           H
ATOM   2498 HD13 LEU A 743      67.130  54.880  68.490  1.00  0.00           H
ATOM   2499  CD2 LEU A 743      67.470  56.110  65.200  1.00  0.00           C
ATOM   2500 HD21 LEU A 743      67.150  55.210  64.640  1.00  0.00           H
ATOM   2501 HD22 LEU A 743      68.580  56.140  65.270  1.00  0.00           H
ATOM   2502 HD23 LEU A 743      67.210  57.020  64.620  1.00  0.00           H
ATOM   2503  C   LEU A 743      65.000  57.090  68.610  1.00  0.00           C
ATOM   2504  O   LEU A 743      65.530  56.810  69.700  1.00  0.00           O
ATOM   2505  N   PHE A 744      64.670  58.430  68.400  1.00  0.00           N
ATOM   2506  HN  PHE A 744      64.080  58.670  67.620  1.00  0.00           H
ATOM   2507  CA  PHE A 744      65.040  59.620  69.190  1.00  0.00           C
ATOM   2508  HA  PHE A 744      66.090  59.510  69.410  1.00  0.00           H
ATOM   2509  CB  PHE A 744      64.700  61.050  68.570  1.00  0.00           C
ATOM   2510  HB1 PHE A 744      63.610  61.240  68.470  1.00  0.00           H
ATOM   2511  HB2 PHE A 744      65.230  61.230  67.610  1.00  0.00           H
ATOM   2512  CG  PHE A 744      65.210  62.180  69.450  1.00  0.00           C
ATOM   2513  CD1 PHE A 744      64.420  62.960  70.270  1.00  0.00           C
ATOM   2514  HD1 PHE A 744      63.410  62.610  70.390  1.00  0.00           H
ATOM   2515  CE1 PHE A 744      64.870  64.190  70.800  1.00  0.00           C
ATOM   2516  HE1 PHE A 744      64.210  64.770  71.420  1.00  0.00           H
ATOM   2517  CZ  PHE A 744      66.180  64.560  70.580  1.00  0.00           C
ATOM   2518  HZ  PHE A 744      66.680  65.370  71.070  1.00  0.00           H
ATOM   2519  CD2 PHE A 744      66.520  62.600  69.190  1.00  0.00           C
ATOM   2520  HD2 PHE A 744      67.190  62.170  68.470  1.00  0.00           H
ATOM   2521  CE2 PHE A 744      66.970  63.790  69.730  1.00  0.00           C
ATOM   2522  HE2 PHE A 744      67.960  64.150  69.490  1.00  0.00           H
ATOM   2523  C   PHE A 744      64.460  59.520  70.590  1.00  0.00           C
ATOM   2524  O   PHE A 744      65.220  59.580  71.560  1.00  0.00           O
ATOM   2525  N   ASP A 745      63.150  59.100  70.730  1.00  0.00           N
ATOM   2526  HN  ASP A 745      62.540  59.100  69.930  1.00  0.00           H
ATOM   2527  CA  ASP A 745      62.530  58.660  71.930  1.00  0.00           C
ATOM   2528  HA  ASP A 745      62.560  59.540  72.540  1.00  0.00           H
ATOM   2529  CB  ASP A 745      61.100  58.330  71.570  1.00  0.00           C
ATOM   2530  HB1 ASP A 745      61.060  57.480  70.860  1.00  0.00           H
ATOM   2531  HB2 ASP A 745      60.740  59.270  71.100  1.00  0.00           H
ATOM   2532  CG  ASP A 745      60.230  58.160  72.790  1.00  0.00           C
ATOM   2533  OD1 ASP A 745      60.470  58.860  73.810  1.00  0.00           O
ATOM   2534  OD2 ASP A 745      59.190  57.510  72.590  1.00  0.00           O
ATOM   2535  C   ASP A 745      63.190  57.520  72.680  1.00  0.00           C
ATOM   2536  O   ASP A 745      63.450  57.460  73.930  1.00  0.00           O
ATOM   2537  N   LEU A 746      63.590  56.400  71.980  1.00  0.00           N
ATOM   2538  HN  LEU A 746      63.380  56.260  71.020  1.00  0.00           H
ATOM   2539  CA  LEU A 746      64.270  55.180  72.560  1.00  0.00           C
ATOM   2540  HA  LEU A 746      63.710  54.760  73.380  1.00  0.00           H
ATOM   2541  CB  LEU A 746      64.470  54.080  71.380  1.00  0.00           C
ATOM   2542  HB1 LEU A 746      65.370  54.430  70.830  1.00  0.00           H
ATOM   2543  HB2 LEU A 746      63.610  54.050  70.690  1.00  0.00           H
ATOM   2544  CG  LEU A 746      64.680  52.670  71.940  1.00  0.00           C
ATOM   2545  HG  LEU A 746      65.270  52.590  72.870  1.00  0.00           H
ATOM   2546  CD1 LEU A 746      63.370  52.010  72.420  1.00  0.00           C
ATOM   2547 HD11 LEU A 746      62.660  51.840  71.570  1.00  0.00           H
ATOM   2548 HD12 LEU A 746      62.800  52.420  73.280  1.00  0.00           H
ATOM   2549 HD13 LEU A 746      63.650  50.990  72.740  1.00  0.00           H
ATOM   2550  CD2 LEU A 746      65.330  51.850  70.810  1.00  0.00           C
ATOM   2551 HD21 LEU A 746      65.780  50.920  71.220  1.00  0.00           H
ATOM   2552 HD22 LEU A 746      66.200  52.360  70.340  1.00  0.00           H
ATOM   2553 HD23 LEU A 746      64.530  51.650  70.060  1.00  0.00           H
ATOM   2554  C   LEU A 746      65.540  55.650  73.060  1.00  0.00           C
ATOM   2555  O   LEU A 746      65.960  55.210  74.190  1.00  0.00           O
ATOM   2556  N   GLY A 747      66.330  56.510  72.360  1.00  0.00           N
ATOM   2557  HN  GLY A 747      66.010  56.890  71.490  1.00  0.00           H
ATOM   2558  CA  GLY A 747      67.550  57.180  72.910  1.00  0.00           C
ATOM   2559  HA1 GLY A 747      68.100  57.780  72.200  1.00  0.00           H
ATOM   2560  HA2 GLY A 747      68.120  56.300  73.180  1.00  0.00           H
ATOM   2561  C   GLY A 747      67.390  57.950  74.140  1.00  0.00           C
ATOM   2562  O   GLY A 747      68.300  57.870  74.980  1.00  0.00           O
ATOM   2563  N   GLU A 748      66.240  58.680  74.280  1.00  0.00           N
ATOM   2564  HN  GLU A 748      65.600  58.620  73.520  1.00  0.00           H
ATOM   2565  CA  GLU A 748      65.970  59.530  75.440  1.00  0.00           C
ATOM   2566  HA  GLU A 748      66.830  60.140  75.630  1.00  0.00           H
ATOM   2567  CB  GLU A 748      64.860  60.520  75.120  1.00  0.00           C
ATOM   2568  HB1 GLU A 748      64.090  60.020  74.500  1.00  0.00           H
ATOM   2569  HB2 GLU A 748      65.360  61.310  74.510  1.00  0.00           H
ATOM   2570  CG  GLU A 748      64.230  61.340  76.360  1.00  0.00           C
ATOM   2571  HG1 GLU A 748      65.010  62.020  76.750  1.00  0.00           H
ATOM   2572  HG2 GLU A 748      63.770  60.700  77.130  1.00  0.00           H
ATOM   2573  CD  GLU A 748      63.080  62.250  76.090  1.00  0.00           C
ATOM   2574  OE1 GLU A 748      62.000  61.770  75.640  1.00  0.00           O
ATOM   2575  OE2 GLU A 748      63.200  63.450  76.320  1.00  0.00           O
ATOM   2576  C   GLU A 748      65.660  58.730  76.670  1.00  0.00           C
ATOM   2577  O   GLU A 748      66.070  58.950  77.810  1.00  0.00           O
ATOM   2578  N   THR A 749      64.890  57.650  76.430  1.00  0.00           N
ATOM   2579  HN  THR A 749      64.490  57.390  75.560  1.00  0.00           H
ATOM   2580  CA  THR A 749      64.570  56.670  77.470  1.00  0.00           C
ATOM   2581  HA  THR A 749      64.180  57.260  78.280  1.00  0.00           H
ATOM   2582  CB  THR A 749      63.460  55.770  77.010  1.00  0.00           C
ATOM   2583  HB  THR A 749      63.870  55.120  76.210  1.00  0.00           H
ATOM   2584  OG1 THR A 749      62.330  56.520  76.590  1.00  0.00           O
ATOM   2585  HG1 THR A 749      62.770  57.010  75.890  1.00  0.00           H
ATOM   2586  CG2 THR A 749      62.870  54.960  78.130  1.00  0.00           C
ATOM   2587 HG21 THR A 749      63.450  54.170  78.660  1.00  0.00           H
ATOM   2588 HG22 THR A 749      61.930  54.480  77.780  1.00  0.00           H
ATOM   2589 HG23 THR A 749      62.610  55.670  78.950  1.00  0.00           H
ATOM   2590  C   THR A 749      65.760  55.870  78.020  1.00  0.00           C
ATOM   2591  O   THR A 749      66.030  55.740  79.220  1.00  0.00           O
ATOM   2592  N   TYR A 750      66.650  55.370  77.150  1.00  0.00           N
ATOM   2593  HN  TYR A 750      66.490  55.550  76.180  1.00  0.00           H
ATOM   2594  CA  TYR A 750      67.800  54.540  77.530  1.00  0.00           C
ATOM   2595  HA  TYR A 750      67.880  54.450  78.610  1.00  0.00           H
ATOM   2596  CB  TYR A 750      67.530  53.120  76.900  1.00  0.00           C
ATOM   2597  HB1 TYR A 750      68.390  52.510  77.260  1.00  0.00           H
ATOM   2598  HB2 TYR A 750      67.620  53.060  75.800  1.00  0.00           H
ATOM   2599  CG  TYR A 750      66.220  52.410  77.150  1.00  0.00           C
ATOM   2600  CD1 TYR A 750      65.280  52.350  76.060  1.00  0.00           C
ATOM   2601  HD1 TYR A 750      65.380  52.810  75.090  1.00  0.00           H
ATOM   2602  CE1 TYR A 750      63.980  51.820  76.320  1.00  0.00           C
ATOM   2603  HE1 TYR A 750      63.250  51.820  75.530  1.00  0.00           H
ATOM   2604  CZ  TYR A 750      63.690  51.330  77.550  1.00  0.00           C
ATOM   2605  OH  TYR A 750      62.450  50.610  77.760  1.00  0.00           O
ATOM   2606  HH  TYR A 750      61.990  50.640  76.920  1.00  0.00           H
ATOM   2607  CD2 TYR A 750      65.940  51.740  78.380  1.00  0.00           C
ATOM   2608  HD2 TYR A 750      66.720  51.680  79.130  1.00  0.00           H
ATOM   2609  CE2 TYR A 750      64.670  51.260  78.630  1.00  0.00           C
ATOM   2610  HE2 TYR A 750      64.300  50.890  79.570  1.00  0.00           H
ATOM   2611  C   TYR A 750      69.090  55.010  76.910  1.00  0.00           C
ATOM   2612  O   TYR A 750      69.450  54.670  75.750  1.00  0.00           O
ATOM   2613  N   ALA A 751      69.880  55.870  77.720  1.00  0.00           N
ATOM   2614  HN  ALA A 751      69.680  56.120  78.660  1.00  0.00           H
ATOM   2615  CA  ALA A 751      71.110  56.300  77.080  1.00  0.00           C
ATOM   2616  HA  ALA A 751      70.870  56.430  76.040  1.00  0.00           H
ATOM   2617  CB  ALA A 751      71.650  57.690  77.640  1.00  0.00           C
ATOM   2618  HB1 ALA A 751      72.540  57.940  77.020  1.00  0.00           H
ATOM   2619  HB2 ALA A 751      71.770  57.640  78.740  1.00  0.00           H
ATOM   2620  HB3 ALA A 751      70.880  58.450  77.400  1.00  0.00           H
ATOM   2621  C   ALA A 751      72.220  55.260  77.160  1.00  0.00           C
ATOM   2622  O   ALA A 751      73.210  55.440  76.430  1.00  0.00           O
ATOM   2623  N   ASP A 752      72.080  54.170  77.950  1.00  0.00           N
ATOM   2624  HN  ASP A 752      71.220  54.000  78.420  1.00  0.00           H
ATOM   2625  CA  ASP A 752      73.050  53.070  78.070  1.00  0.00           C
ATOM   2626  HA  ASP A 752      73.980  53.540  78.340  1.00  0.00           H
ATOM   2627  CB  ASP A 752      72.660  52.150  79.280  1.00  0.00           C
ATOM   2628  HB1 ASP A 752      73.310  51.250  79.310  1.00  0.00           H
ATOM   2629  HB2 ASP A 752      71.650  51.690  79.200  1.00  0.00           H
ATOM   2630  CG  ASP A 752      72.660  52.890  80.610  1.00  0.00           C
ATOM   2631  OD1 ASP A 752      71.810  52.700  81.490  1.00  0.00           O
ATOM   2632  OD2 ASP A 752      73.660  53.700  80.790  1.00  0.00           O
ATOM   2633  C   ASP A 752      73.220  52.260  76.820  1.00  0.00           C
ATOM   2634  O   ASP A 752      74.340  51.810  76.490  1.00  0.00           O
ATOM   2635  N   VAL A 753      72.140  52.050  76.070  1.00  0.00           N
ATOM   2636  HN  VAL A 753      71.250  52.360  76.430  1.00  0.00           H
ATOM   2637  CA  VAL A 753      72.090  51.400  74.740  1.00  0.00           C
ATOM   2638  HA  VAL A 753      73.070  50.940  74.620  1.00  0.00           H
ATOM   2639  CB  VAL A 753      71.000  50.270  74.830  1.00  0.00           C
ATOM   2640  HB  VAL A 753      70.960  49.730  73.860  1.00  0.00           H
ATOM   2641  CG1 VAL A 753      71.400  49.280  75.880  1.00  0.00           C
ATOM   2642 HG11 VAL A 753      71.330  49.680  76.920  1.00  0.00           H
ATOM   2643 HG12 VAL A 753      72.420  48.830  75.840  1.00  0.00           H
ATOM   2644 HG13 VAL A 753      70.660  48.450  75.790  1.00  0.00           H
ATOM   2645  CG2 VAL A 753      69.580  50.810  75.110  1.00  0.00           C
ATOM   2646 HG21 VAL A 753      68.820  50.060  74.830  1.00  0.00           H
ATOM   2647 HG22 VAL A 753      69.290  51.730  74.560  1.00  0.00           H
ATOM   2648 HG23 VAL A 753      69.490  51.170  76.160  1.00  0.00           H
ATOM   2649  C   VAL A 753      71.820  52.200  73.500  1.00  0.00           C
ATOM   2650  O   VAL A 753      71.600  51.640  72.440  1.00  0.00           O
ATOM   2651  N   LEU A 754      71.910  53.580  73.580  1.00  0.00           N
ATOM   2652  HN  LEU A 754      72.080  53.960  74.490  1.00  0.00           H
ATOM   2653  CA  LEU A 754      71.670  54.520  72.470  1.00  0.00           C
ATOM   2654  HA  LEU A 754      70.670  54.340  72.110  1.00  0.00           H
ATOM   2655  CB  LEU A 754      71.640  55.990  73.010  1.00  0.00           C
ATOM   2656  HB1 LEU A 754      72.500  55.990  73.720  1.00  0.00           H
ATOM   2657  HB2 LEU A 754      70.710  56.300  73.520  1.00  0.00           H
ATOM   2658  CG  LEU A 754      71.970  57.130  72.050  1.00  0.00           C
ATOM   2659  HG  LEU A 754      72.900  56.910  71.490  1.00  0.00           H
ATOM   2660  CD1 LEU A 754      70.920  57.270  70.910  1.00  0.00           C
ATOM   2661 HD11 LEU A 754      69.930  57.660  71.240  1.00  0.00           H
ATOM   2662 HD12 LEU A 754      70.740  56.300  70.400  1.00  0.00           H
ATOM   2663 HD13 LEU A 754      71.350  57.970  70.160  1.00  0.00           H
ATOM   2664  CD2 LEU A 754      72.100  58.540  72.750  1.00  0.00           C
ATOM   2665 HD21 LEU A 754      71.990  59.410  72.080  1.00  0.00           H
ATOM   2666 HD22 LEU A 754      73.050  58.570  73.320  1.00  0.00           H
ATOM   2667 HD23 LEU A 754      71.230  58.580  73.450  1.00  0.00           H
ATOM   2668  C   LEU A 754      72.670  54.410  71.340  1.00  0.00           C
ATOM   2669  O   LEU A 754      72.220  54.290  70.230  1.00  0.00           O
ATOM   2670  N   PHE A 755      73.950  54.210  71.670  1.00  0.00           N
ATOM   2671  HN  PHE A 755      74.270  54.130  72.610  1.00  0.00           H
ATOM   2672  CA  PHE A 755      74.990  54.110  70.670  1.00  0.00           C
ATOM   2673  HA  PHE A 755      74.920  54.990  70.040  1.00  0.00           H
ATOM   2674  CB  PHE A 755      76.380  54.150  71.490  1.00  0.00           C
ATOM   2675  HB1 PHE A 755      76.470  53.200  72.060  1.00  0.00           H
ATOM   2676  HB2 PHE A 755      76.290  55.000  72.200  1.00  0.00           H
ATOM   2677  CG  PHE A 755      77.630  54.360  70.660  1.00  0.00           C
ATOM   2678  CD1 PHE A 755      78.830  53.890  71.220  1.00  0.00           C
ATOM   2679  HD1 PHE A 755      78.740  53.400  72.180  1.00  0.00           H
ATOM   2680  CE1 PHE A 755      80.040  53.890  70.510  1.00  0.00           C
ATOM   2681  HE1 PHE A 755      80.970  53.420  70.820  1.00  0.00           H
ATOM   2682  CZ  PHE A 755      80.040  54.510  69.260  1.00  0.00           C
ATOM   2683  HZ  PHE A 755      80.910  54.540  68.620  1.00  0.00           H
ATOM   2684  CD2 PHE A 755      77.680  54.960  69.330  1.00  0.00           C
ATOM   2685  HD2 PHE A 755      76.810  55.360  68.820  1.00  0.00           H
ATOM   2686  CE2 PHE A 755      78.870  55.130  68.730  1.00  0.00           C
ATOM   2687  HE2 PHE A 755      78.950  55.580  67.750  1.00  0.00           H
ATOM   2688  C   PHE A 755      74.840  52.810  69.850  1.00  0.00           C
ATOM   2689  O   PHE A 755      74.770  52.890  68.600  1.00  0.00           O
ATOM   2690  N   TRP A 756      74.650  51.710  70.540  1.00  0.00           N
ATOM   2691  HN  TRP A 756      74.680  51.790  71.530  1.00  0.00           H
ATOM   2692  CA  TRP A 756      74.300  50.440  69.910  1.00  0.00           C
ATOM   2693  HA  TRP A 756      75.030  50.110  69.200  1.00  0.00           H
ATOM   2694  CB  TRP A 756      74.150  49.300  70.990  1.00  0.00           C
ATOM   2695  HB1 TRP A 756      73.310  49.580  71.660  1.00  0.00           H
ATOM   2696  HB2 TRP A 756      75.050  49.360  71.640  1.00  0.00           H
ATOM   2697  CG  TRP A 756      74.040  47.910  70.440  1.00  0.00           C
ATOM   2698  CD1 TRP A 756      73.130  47.020  70.970  1.00  0.00           C
ATOM   2699  HD1 TRP A 756      72.540  47.160  71.860  1.00  0.00           H
ATOM   2700  NE1 TRP A 756      73.250  45.850  70.330  1.00  0.00           N
ATOM   2701  HE1 TRP A 756      72.670  45.100  70.540  1.00  0.00           H
ATOM   2702  CE2 TRP A 756      74.170  45.860  69.330  1.00  0.00           C
ATOM   2703  CD2 TRP A 756      74.780  47.220  69.400  1.00  0.00           C
ATOM   2704  CE3 TRP A 756      75.770  47.560  68.500  1.00  0.00           C
ATOM   2705  HE3 TRP A 756      76.280  48.500  68.550  1.00  0.00           H
ATOM   2706  CZ3 TRP A 756      76.090  46.600  67.510  1.00  0.00           C
ATOM   2707  HZ3 TRP A 756      76.860  46.800  66.780  1.00  0.00           H
ATOM   2708  CZ2 TRP A 756      74.640  44.900  68.400  1.00  0.00           C
ATOM   2709  HZ2 TRP A 756      74.230  43.900  68.430  1.00  0.00           H
ATOM   2710  CH2 TRP A 756      75.570  45.350  67.490  1.00  0.00           C
ATOM   2711  HH2 TRP A 756      75.950  44.650  66.750  1.00  0.00           H
ATOM   2712  C   TRP A 756      72.950  50.440  69.130  1.00  0.00           C
ATOM   2713  O   TRP A 756      72.840  50.010  67.950  1.00  0.00           O
ATOM   2714  N   CYS A 757      71.940  51.090  69.700  1.00  0.00           N
ATOM   2715  HN  CYS A 757      71.860  51.560  70.570  1.00  0.00           H
ATOM   2716  CA  CYS A 757      70.750  51.280  68.890  1.00  0.00           C
ATOM   2717  HA  CYS A 757      70.480  50.300  68.530  1.00  0.00           H
ATOM   2718  CB  CYS A 757      69.620  51.870  69.800  1.00  0.00           C
ATOM   2719  HB1 CYS A 757      68.820  52.020  69.040  1.00  0.00           H
ATOM   2720  HB2 CYS A 757      69.950  52.850  70.220  1.00  0.00           H
ATOM   2721  SG  CYS A 757      68.970  50.830  71.180  1.00  0.00           S
ATOM   2722  HG1 CYS A 757      69.620  51.430  72.170  1.00  0.00           H
ATOM   2723  C   CYS A 757      70.930  52.150  67.580  1.00  0.00           C
ATOM   2724  O   CYS A 757      70.350  51.810  66.510  1.00  0.00           O
ATOM   2725  N   VAL A 758      71.720  53.200  67.530  1.00  0.00           N
ATOM   2726  HN  VAL A 758      72.140  53.580  68.360  1.00  0.00           H
ATOM   2727  CA  VAL A 758      72.130  53.950  66.360  1.00  0.00           C
ATOM   2728  HA  VAL A 758      71.190  54.200  65.880  1.00  0.00           H
ATOM   2729  CB  VAL A 758      72.980  55.180  66.790  1.00  0.00           C
ATOM   2730  HB  VAL A 758      73.660  54.820  67.590  1.00  0.00           H
ATOM   2731  CG1 VAL A 758      73.900  55.690  65.640  1.00  0.00           C
ATOM   2732 HG11 VAL A 758      74.670  54.940  65.360  1.00  0.00           H
ATOM   2733 HG12 VAL A 758      74.530  56.520  66.030  1.00  0.00           H
ATOM   2734 HG13 VAL A 758      73.260  56.140  64.860  1.00  0.00           H
ATOM   2735  CG2 VAL A 758      72.080  56.380  67.270  1.00  0.00           C
ATOM   2736 HG21 VAL A 758      71.290  56.040  67.970  1.00  0.00           H
ATOM   2737 HG22 VAL A 758      71.590  56.790  66.360  1.00  0.00           H
ATOM   2738 HG23 VAL A 758      72.630  57.220  67.730  1.00  0.00           H
ATOM   2739  C   VAL A 758      72.930  53.090  65.320  1.00  0.00           C
ATOM   2740  O   VAL A 758      72.700  53.140  64.160  1.00  0.00           O
ATOM   2741  N   ILE A 759      73.940  52.330  65.720  1.00  0.00           N
ATOM   2742  HN  ILE A 759      74.220  52.450  66.670  1.00  0.00           H
ATOM   2743  CA  ILE A 759      74.680  51.300  64.950  1.00  0.00           C
ATOM   2744  HA  ILE A 759      75.240  51.760  64.140  1.00  0.00           H
ATOM   2745  CB  ILE A 759      75.800  50.560  65.770  1.00  0.00           C
ATOM   2746  HB  ILE A 759      75.510  50.060  66.720  1.00  0.00           H
ATOM   2747  CG2 ILE A 759      76.320  49.380  64.860  1.00  0.00           C
ATOM   2748 HG21 ILE A 759      77.270  48.960  65.250  1.00  0.00           H
ATOM   2749 HG22 ILE A 759      76.500  49.660  63.800  1.00  0.00           H
ATOM   2750 HG23 ILE A 759      75.680  48.490  65.000  1.00  0.00           H
ATOM   2751  CG1 ILE A 759      76.880  51.580  66.120  1.00  0.00           C
ATOM   2752 HG11 ILE A 759      76.450  52.440  66.680  1.00  0.00           H
ATOM   2753 HG12 ILE A 759      77.390  51.860  65.180  1.00  0.00           H
ATOM   2754  CD  ILE A 759      77.920  50.880  67.020  1.00  0.00           C
ATOM   2755  HD1 ILE A 759      78.750  51.570  67.280  1.00  0.00           H
ATOM   2756  HD2 ILE A 759      78.220  49.940  66.510  1.00  0.00           H
ATOM   2757  HD3 ILE A 759      77.420  50.500  67.940  1.00  0.00           H
ATOM   2758  C   ILE A 759      73.690  50.290  64.300  1.00  0.00           C
ATOM   2759  O   ILE A 759      73.700  50.000  63.090  1.00  0.00           O
ATOM   2760  N   LEU A 760      72.720  49.780  65.120  1.00  0.00           N
ATOM   2761  HN  LEU A 760      72.600  50.220  66.010  1.00  0.00           H
ATOM   2762  CA  LEU A 760      71.700  48.880  64.640  1.00  0.00           C
ATOM   2763  HA  LEU A 760      72.110  48.040  64.120  1.00  0.00           H
ATOM   2764  CB  LEU A 760      70.790  48.360  65.840  1.00  0.00           C
ATOM   2765  HB1 LEU A 760      69.890  47.860  65.440  1.00  0.00           H
ATOM   2766  HB2 LEU A 760      70.410  49.240  66.410  1.00  0.00           H
ATOM   2767  CG  LEU A 760      71.580  47.360  66.750  1.00  0.00           C
ATOM   2768  HG  LEU A 760      72.600  47.720  66.990  1.00  0.00           H
ATOM   2769  CD1 LEU A 760      70.740  47.170  68.040  1.00  0.00           C
ATOM   2770 HD11 LEU A 760      69.910  46.480  67.800  1.00  0.00           H
ATOM   2771 HD12 LEU A 760      70.460  48.160  68.450  1.00  0.00           H
ATOM   2772 HD13 LEU A 760      71.500  46.840  68.800  1.00  0.00           H
ATOM   2773  CD2 LEU A 760      71.820  46.010  66.090  1.00  0.00           C
ATOM   2774 HD21 LEU A 760      72.040  45.180  66.790  1.00  0.00           H
ATOM   2775 HD22 LEU A 760      72.620  46.060  65.340  1.00  0.00           H
ATOM   2776 HD23 LEU A 760      70.840  45.730  65.630  1.00  0.00           H
ATOM   2777  C   LEU A 760      70.730  49.550  63.670  1.00  0.00           C
ATOM   2778  O   LEU A 760      70.270  48.910  62.720  1.00  0.00           O
ATOM   2779  N   PHE A 761      70.390  50.790  63.920  1.00  0.00           N
ATOM   2780  HN  PHE A 761      70.620  51.220  64.780  1.00  0.00           H
ATOM   2781  CA  PHE A 761      69.420  51.440  63.100  1.00  0.00           C
ATOM   2782  HA  PHE A 761      68.600  50.760  62.940  1.00  0.00           H
ATOM   2783  CB  PHE A 761      68.810  52.620  63.870  1.00  0.00           C
ATOM   2784  HB1 PHE A 761      69.510  53.430  64.160  1.00  0.00           H
ATOM   2785  HB2 PHE A 761      68.500  52.290  64.880  1.00  0.00           H
ATOM   2786  CG  PHE A 761      67.610  53.370  63.160  1.00  0.00           C
ATOM   2787  CD1 PHE A 761      66.220  52.990  63.420  1.00  0.00           C
ATOM   2788  HD1 PHE A 761      65.980  52.240  64.160  1.00  0.00           H
ATOM   2789  CE1 PHE A 761      65.200  53.810  62.940  1.00  0.00           C
ATOM   2790  HE1 PHE A 761      64.160  53.610  63.150  1.00  0.00           H
ATOM   2791  CZ  PHE A 761      65.490  54.830  62.050  1.00  0.00           C
ATOM   2792  HZ  PHE A 761      64.730  55.470  61.620  1.00  0.00           H
ATOM   2793  CD2 PHE A 761      67.860  54.470  62.320  1.00  0.00           C
ATOM   2794  HD2 PHE A 761      68.840  54.780  62.010  1.00  0.00           H
ATOM   2795  CE2 PHE A 761      66.820  55.180  61.740  1.00  0.00           C
ATOM   2796  HE2 PHE A 761      66.930  55.940  60.980  1.00  0.00           H
ATOM   2797  C   PHE A 761      69.760  51.850  61.690  1.00  0.00           C
ATOM   2798  O   PHE A 761      69.220  51.450  60.690  1.00  0.00           O
ATOM   2799  N   PHE A 762      70.810  52.740  61.510  1.00  0.00           N
ATOM   2800  HN  PHE A 762      71.250  53.100  62.320  1.00  0.00           H
ATOM   2801  CA  PHE A 762      71.420  53.190  60.250  1.00  0.00           C
ATOM   2802  HA  PHE A 762      70.600  53.420  59.590  1.00  0.00           H
ATOM   2803  CB  PHE A 762      72.240  54.490  60.340  1.00  0.00           C
ATOM   2804  HB1 PHE A 762      72.740  54.630  59.360  1.00  0.00           H
ATOM   2805  HB2 PHE A 762      73.010  54.480  61.140  1.00  0.00           H
ATOM   2806  CG  PHE A 762      71.370  55.710  60.660  1.00  0.00           C
ATOM   2807  CD1 PHE A 762      70.520  56.360  59.720  1.00  0.00           C
ATOM   2808  HD1 PHE A 762      70.550  56.140  58.660  1.00  0.00           H
ATOM   2809  CE1 PHE A 762      69.690  57.370  60.150  1.00  0.00           C
ATOM   2810  HE1 PHE A 762      69.140  57.930  59.420  1.00  0.00           H
ATOM   2811  CZ  PHE A 762      69.630  57.690  61.530  1.00  0.00           C
ATOM   2812  HZ  PHE A 762      68.940  58.370  62.000  1.00  0.00           H
ATOM   2813  CD2 PHE A 762      71.250  55.970  61.990  1.00  0.00           C
ATOM   2814  HD2 PHE A 762      71.920  55.400  62.620  1.00  0.00           H
ATOM   2815  CE2 PHE A 762      70.420  56.880  62.490  1.00  0.00           C
ATOM   2816  HE2 PHE A 762      70.400  57.180  63.520  1.00  0.00           H
ATOM   2817  C   PHE A 762      72.060  52.020  59.560  1.00  0.00           C
ATOM   2818  O   PHE A 762      71.850  51.750  58.360  1.00  0.00           O
ATOM   2819  N   THR A 763      72.810  51.090  60.220  1.00  0.00           N
ATOM   2820  HN  THR A 763      72.780  51.070  61.220  1.00  0.00           H
ATOM   2821  CA  THR A 763      73.440  50.040  59.500  1.00  0.00           C
ATOM   2822  HA  THR A 763      73.670  50.450  58.530  1.00  0.00           H
ATOM   2823  CB  THR A 763      74.700  49.380  60.170  1.00  0.00           C
ATOM   2824  HB  THR A 763      74.460  48.490  60.790  1.00  0.00           H
ATOM   2825  OG1 THR A 763      75.450  50.310  60.980  1.00  0.00           O
ATOM   2826  HG1 THR A 763      75.000  50.320  61.840  1.00  0.00           H
ATOM   2827  CG2 THR A 763      75.640  48.930  59.080  1.00  0.00           C
ATOM   2828 HG21 THR A 763      76.600  48.560  59.490  1.00  0.00           H
ATOM   2829 HG22 THR A 763      76.060  49.770  58.500  1.00  0.00           H
ATOM   2830 HG23 THR A 763      75.130  48.270  58.340  1.00  0.00           H
ATOM   2831  C   THR A 763      72.420  48.960  59.150  1.00  0.00           C
ATOM   2832  O   THR A 763      72.680  48.240  58.190  1.00  0.00           O
ATOM   2833  N   THR A 764      71.220  48.860  59.760  1.00  0.00           N
ATOM   2834  HN  THR A 764      71.040  49.480  60.530  1.00  0.00           H
ATOM   2835  CA  THR A 764      70.210  48.050  59.200  1.00  0.00           C
ATOM   2836  HA  THR A 764      70.640  47.110  58.910  1.00  0.00           H
ATOM   2837  CB  THR A 764      68.990  47.950  60.100  1.00  0.00           C
ATOM   2838  HB  THR A 764      68.700  48.980  60.390  1.00  0.00           H
ATOM   2839  OG1 THR A 764      69.260  47.130  61.200  1.00  0.00           O
ATOM   2840  HG1 THR A 764      69.650  47.720  61.860  1.00  0.00           H
ATOM   2841  CG2 THR A 764      67.830  47.210  59.390  1.00  0.00           C
ATOM   2842 HG21 THR A 764      66.920  47.300  60.040  1.00  0.00           H
ATOM   2843 HG22 THR A 764      67.960  46.140  59.110  1.00  0.00           H
ATOM   2844 HG23 THR A 764      67.460  47.740  58.480  1.00  0.00           H
ATOM   2845  C   THR A 764      69.700  48.630  57.840  1.00  0.00           C
ATOM   2846  O   THR A 764      69.560  47.850  56.880  1.00  0.00           O
ATOM   2847  N   PHE A 765      69.500  49.990  57.700  1.00  0.00           N
ATOM   2848  HN  PHE A 765      69.570  50.600  58.480  1.00  0.00           H
ATOM   2849  CA  PHE A 765      69.220  50.640  56.430  1.00  0.00           C
ATOM   2850  HA  PHE A 765      68.320  50.140  56.120  1.00  0.00           H
ATOM   2851  CB  PHE A 765      69.000  52.150  56.600  1.00  0.00           C
ATOM   2852  HB1 PHE A 765      69.930  52.530  57.060  1.00  0.00           H
ATOM   2853  HB2 PHE A 765      68.030  52.250  57.140  1.00  0.00           H
ATOM   2854  CG  PHE A 765      68.850  52.760  55.180  1.00  0.00           C
ATOM   2855  CD1 PHE A 765      67.630  52.830  54.590  1.00  0.00           C
ATOM   2856  HD1 PHE A 765      66.780  52.390  55.090  1.00  0.00           H
ATOM   2857  CE1 PHE A 765      67.420  53.530  53.390  1.00  0.00           C
ATOM   2858  HE1 PHE A 765      66.410  53.670  53.020  1.00  0.00           H
ATOM   2859  CZ  PHE A 765      68.510  54.090  52.700  1.00  0.00           C
ATOM   2860  HZ  PHE A 765      68.330  54.700  51.830  1.00  0.00           H
ATOM   2861  CD2 PHE A 765      69.920  53.330  54.570  1.00  0.00           C
ATOM   2862  HD2 PHE A 765      70.890  53.320  55.060  1.00  0.00           H
ATOM   2863  CE2 PHE A 765      69.820  53.940  53.300  1.00  0.00           C
ATOM   2864  HE2 PHE A 765      70.730  54.250  52.800  1.00  0.00           H
ATOM   2865  C   PHE A 765      70.350  50.350  55.460  1.00  0.00           C
ATOM   2866  O   PHE A 765      70.010  49.840  54.380  1.00  0.00           O
ATOM   2867  N   PHE A 766      71.630  50.680  55.800  1.00  0.00           N
ATOM   2868  HN  PHE A 766      71.770  51.140  56.680  1.00  0.00           H
ATOM   2869  CA  PHE A 766      72.680  50.460  54.790  1.00  0.00           C
ATOM   2870  HA  PHE A 766      72.380  50.880  53.840  1.00  0.00           H
ATOM   2871  CB  PHE A 766      74.000  51.000  55.320  1.00  0.00           C
ATOM   2872  HB1 PHE A 766      74.900  50.660  54.760  1.00  0.00           H
ATOM   2873  HB2 PHE A 766      74.120  50.600  56.350  1.00  0.00           H
ATOM   2874  CG  PHE A 766      74.100  52.470  55.460  1.00  0.00           C
ATOM   2875  CD1 PHE A 766      74.330  53.150  56.700  1.00  0.00           C
ATOM   2876  HD1 PHE A 766      74.340  52.660  57.670  1.00  0.00           H
ATOM   2877  CE1 PHE A 766      74.400  54.560  56.720  1.00  0.00           C
ATOM   2878  HE1 PHE A 766      74.640  55.120  57.630  1.00  0.00           H
ATOM   2879  CZ  PHE A 766      74.350  55.300  55.540  1.00  0.00           C
ATOM   2880  HZ  PHE A 766      74.530  56.370  55.520  1.00  0.00           H
ATOM   2881  CD2 PHE A 766      73.940  53.270  54.300  1.00  0.00           C
ATOM   2882  HD2 PHE A 766      73.790  52.850  53.320  1.00  0.00           H
ATOM   2883  CE2 PHE A 766      74.140  54.650  54.320  1.00  0.00           C
ATOM   2884  HE2 PHE A 766      74.030  55.200  53.400  1.00  0.00           H
ATOM   2885  C   PHE A 766      73.040  49.020  54.440  1.00  0.00           C
ATOM   2886  O   PHE A 766      73.450  48.790  53.280  1.00  0.00           O
ATOM   2887  N   LEU A 767      73.000  48.070  55.390  1.00  0.00           N
ATOM   2888  HN  LEU A 767      72.850  48.350  56.330  1.00  0.00           H
ATOM   2889  CA  LEU A 767      73.220  46.660  55.060  1.00  0.00           C
ATOM   2890  HA  LEU A 767      74.140  46.470  54.520  1.00  0.00           H
ATOM   2891  CB  LEU A 767      73.440  45.820  56.380  1.00  0.00           C
ATOM   2892  HB1 LEU A 767      72.630  45.930  57.130  1.00  0.00           H
ATOM   2893  HB2 LEU A 767      74.370  46.220  56.840  1.00  0.00           H
ATOM   2894  CG  LEU A 767      73.510  44.320  56.230  1.00  0.00           C
ATOM   2895  HG  LEU A 767      72.540  43.910  55.880  1.00  0.00           H
ATOM   2896  CD1 LEU A 767      74.600  43.800  55.360  1.00  0.00           C
ATOM   2897 HD11 LEU A 767      75.530  44.170  55.820  1.00  0.00           H
ATOM   2898 HD12 LEU A 767      74.590  44.400  54.420  1.00  0.00           H
ATOM   2899 HD13 LEU A 767      74.550  42.740  55.020  1.00  0.00           H
ATOM   2900  CD2 LEU A 767      73.790  43.720  57.640  1.00  0.00           C
ATOM   2901 HD21 LEU A 767      74.710  44.150  58.090  1.00  0.00           H
ATOM   2902 HD22 LEU A 767      74.030  42.660  57.450  1.00  0.00           H
ATOM   2903 HD23 LEU A 767      72.970  43.840  58.360  1.00  0.00           H
ATOM   2904  C   LEU A 767      72.090  46.030  54.110  1.00  0.00           C
ATOM   2905  O   LEU A 767      72.310  45.240  53.200  1.00  0.00           O
ATOM   2906  N   SER A 768      70.830  46.320  54.390  1.00  0.00           N
ATOM   2907  HN  SER A 768      70.620  46.750  55.270  1.00  0.00           H
ATOM   2908  CA  SER A 768      69.690  46.150  53.490  1.00  0.00           C
ATOM   2909  HA  SER A 768      69.610  45.090  53.330  1.00  0.00           H
ATOM   2910  CB  SER A 768      68.320  46.410  54.120  1.00  0.00           C
ATOM   2911  HB1 SER A 768      68.280  45.630  54.900  1.00  0.00           H
ATOM   2912  HB2 SER A 768      67.520  46.260  53.370  1.00  0.00           H
ATOM   2913  OG  SER A 768      68.180  47.740  54.620  1.00  0.00           O
ATOM   2914  HG1 SER A 768      68.570  47.700  55.500  1.00  0.00           H
ATOM   2915  C   SER A 768      69.870  46.850  52.090  1.00  0.00           C
ATOM   2916  O   SER A 768      69.650  46.270  51.020  1.00  0.00           O
ATOM   2917  N   SER A 769      70.230  48.160  52.080  1.00  0.00           N
ATOM   2918  HN  SER A 769      70.370  48.600  52.970  1.00  0.00           H
ATOM   2919  CA  SER A 769      70.520  48.940  50.880  1.00  0.00           C
ATOM   2920  HA  SER A 769      69.710  48.820  50.180  1.00  0.00           H
ATOM   2921  CB  SER A 769      70.830  50.430  51.110  1.00  0.00           C
ATOM   2922  HB1 SER A 769      70.980  50.990  50.160  1.00  0.00           H
ATOM   2923  HB2 SER A 769      71.750  50.520  51.720  1.00  0.00           H
ATOM   2924  OG  SER A 769      69.710  51.060  51.780  1.00  0.00           O
ATOM   2925  HG1 SER A 769      69.640  50.740  52.670  1.00  0.00           H
ATOM   2926  C   SER A 769      71.680  48.410  50.090  1.00  0.00           C
ATOM   2927  O   SER A 769      71.520  48.310  48.880  1.00  0.00           O
ATOM   2928  N   PHE A 770      72.830  47.990  50.680  1.00  0.00           N
ATOM   2929  HN  PHE A 770      73.130  48.220  51.600  1.00  0.00           H
ATOM   2930  CA  PHE A 770      73.870  47.330  49.920  1.00  0.00           C
ATOM   2931  HA  PHE A 770      74.120  47.970  49.090  1.00  0.00           H
ATOM   2932  CB  PHE A 770      75.190  47.240  50.850  1.00  0.00           C
ATOM   2933  HB1 PHE A 770      75.000  47.310  51.940  1.00  0.00           H
ATOM   2934  HB2 PHE A 770      75.750  48.170  50.660  1.00  0.00           H
ATOM   2935  CG  PHE A 770      76.120  46.020  50.580  1.00  0.00           C
ATOM   2936  CD1 PHE A 770      76.920  46.030  49.440  1.00  0.00           C
ATOM   2937  HD1 PHE A 770      76.750  46.850  48.740  1.00  0.00           H
ATOM   2938  CE1 PHE A 770      77.850  45.030  49.120  1.00  0.00           C
ATOM   2939  HE1 PHE A 770      78.400  45.060  48.190  1.00  0.00           H
ATOM   2940  CZ  PHE A 770      77.940  43.960  50.040  1.00  0.00           C
ATOM   2941  HZ  PHE A 770      78.700  43.200  49.910  1.00  0.00           H
ATOM   2942  CD2 PHE A 770      76.300  44.920  51.490  1.00  0.00           C
ATOM   2943  HD2 PHE A 770      75.650  44.810  52.350  1.00  0.00           H
ATOM   2944  CE2 PHE A 770      77.240  43.950  51.290  1.00  0.00           C
ATOM   2945  HE2 PHE A 770      77.400  43.250  52.100  1.00  0.00           H
ATOM   2946  C   PHE A 770      73.370  46.040  49.300  1.00  0.00           C
ATOM   2947  O   PHE A 770      73.560  45.710  48.120  1.00  0.00           O
ATOM   2948  N   LEU A 771      72.600  45.220  50.030  1.00  0.00           N
ATOM   2949  HN  LEU A 771      72.390  45.360  51.000  1.00  0.00           H
ATOM   2950  CA  LEU A 771      72.170  43.920  49.510  1.00  0.00           C
ATOM   2951  HA  LEU A 771      73.100  43.520  49.140  1.00  0.00           H
ATOM   2952  CB  LEU A 771      71.570  42.950  50.610  1.00  0.00           C
ATOM   2953  HB1 LEU A 771      71.080  42.070  50.150  1.00  0.00           H
ATOM   2954  HB2 LEU A 771      70.690  43.480  51.050  1.00  0.00           H
ATOM   2955  CG  LEU A 771      72.540  42.580  51.780  1.00  0.00           C
ATOM   2956  HG  LEU A 771      73.200  43.430  52.080  1.00  0.00           H
ATOM   2957  CD1 LEU A 771      71.830  42.160  53.050  1.00  0.00           C
ATOM   2958 HD11 LEU A 771      72.480  42.070  53.930  1.00  0.00           H
ATOM   2959 HD12 LEU A 771      71.260  41.220  52.890  1.00  0.00           H
ATOM   2960 HD13 LEU A 771      71.140  43.000  53.300  1.00  0.00           H
ATOM   2961  CD2 LEU A 771      73.320  41.450  51.190  1.00  0.00           C
ATOM   2962 HD21 LEU A 771      73.790  40.930  52.060  1.00  0.00           H
ATOM   2963 HD22 LEU A 771      74.020  41.710  50.370  1.00  0.00           H
ATOM   2964 HD23 LEU A 771      72.600  40.670  50.870  1.00  0.00           H
ATOM   2965  C   LEU A 771      71.180  43.860  48.430  1.00  0.00           C
ATOM   2966  O   LEU A 771      71.120  42.970  47.580  1.00  0.00           O
ATOM   2967  N   LYS A 772      70.310  44.880  48.330  1.00  0.00           N
ATOM   2968  HN  LYS A 772      70.250  45.520  49.090  1.00  0.00           H
ATOM   2969  CA  LYS A 772      69.640  45.180  47.090  1.00  0.00           C
ATOM   2970  HA  LYS A 772      69.150  44.260  46.810  1.00  0.00           H
ATOM   2971  CB  LYS A 772      68.560  46.260  47.260  1.00  0.00           C
ATOM   2972  HB1 LYS A 772      69.090  47.120  47.720  1.00  0.00           H
ATOM   2973  HB2 LYS A 772      67.850  46.020  48.080  1.00  0.00           H
ATOM   2974  CG  LYS A 772      67.780  46.590  45.950  1.00  0.00           C
ATOM   2975  HG1 LYS A 772      68.470  46.780  45.100  1.00  0.00           H
ATOM   2976  HG2 LYS A 772      67.210  47.550  46.020  1.00  0.00           H
ATOM   2977  CD  LYS A 772      66.790  45.490  45.550  1.00  0.00           C
ATOM   2978  HD1 LYS A 772      66.160  45.270  46.440  1.00  0.00           H
ATOM   2979  HD2 LYS A 772      67.330  44.530  45.340  1.00  0.00           H
ATOM   2980  CE  LYS A 772      65.740  45.790  44.490  1.00  0.00           C
ATOM   2981  HE1 LYS A 772      64.940  45.010  44.430  1.00  0.00           H
ATOM   2982  HE2 LYS A 772      66.160  45.950  43.480  1.00  0.00           H
ATOM   2983  NZ  LYS A 772      65.050  47.090  44.780  1.00  0.00           N
ATOM   2984  HZ1 LYS A 772      64.560  47.020  45.690  1.00  0.00           H
ATOM   2985  HZ2 LYS A 772      64.260  47.250  44.130  1.00  0.00           H
ATOM   2986  HZ3 LYS A 772      65.730  47.880  44.700  1.00  0.00           H
ATOM   2987  C   LYS A 772      70.530  45.500  45.970  1.00  0.00           C
ATOM   2988  O   LYS A 772      70.350  45.050  44.790  1.00  0.00           O
ATOM   2989  N   GLN A 773      71.570  46.390  46.170  1.00  0.00           N
ATOM   2990  HN  GLN A 773      71.760  46.680  47.110  1.00  0.00           H
ATOM   2991  CA  GLN A 773      72.350  46.880  45.100  1.00  0.00           C
ATOM   2992  HA  GLN A 773      71.750  46.960  44.210  1.00  0.00           H
ATOM   2993  CB  GLN A 773      72.980  48.270  45.400  1.00  0.00           C
ATOM   2994  HB1 GLN A 773      73.800  48.500  44.680  1.00  0.00           H
ATOM   2995  HB2 GLN A 773      73.490  48.350  46.380  1.00  0.00           H
ATOM   2996  CG  GLN A 773      72.050  49.540  45.280  1.00  0.00           C
ATOM   2997  HG1 GLN A 773      72.620  50.480  45.160  1.00  0.00           H
ATOM   2998  HG2 GLN A 773      71.480  49.640  46.230  1.00  0.00           H
ATOM   2999  CD  GLN A 773      71.020  49.450  44.130  1.00  0.00           C
ATOM   3000  OE1 GLN A 773      69.860  49.030  44.280  1.00  0.00           O
ATOM   3001  NE2 GLN A 773      71.530  49.920  42.920  1.00  0.00           N
ATOM   3002 HE21 GLN A 773      70.870  50.050  42.180  1.00  0.00           H
ATOM   3003 HE22 GLN A 773      72.460  50.280  42.980  1.00  0.00           H
ATOM   3004  C   GLN A 773      73.320  45.850  44.620  1.00  0.00           C
ATOM   3005  O   GLN A 773      73.820  45.950  43.500  1.00  0.00           O
ATOM   3006  N   PHE A 774      73.640  44.820  45.430  1.00  0.00           N
ATOM   3007  HN  PHE A 774      73.310  44.950  46.360  1.00  0.00           H
ATOM   3008  CA  PHE A 774      74.510  43.740  45.120  1.00  0.00           C
ATOM   3009  HA  PHE A 774      75.470  44.190  44.910  1.00  0.00           H
ATOM   3010  CB  PHE A 774      74.590  42.810  46.360  1.00  0.00           C
ATOM   3011  HB1 PHE A 774      73.570  42.550  46.700  1.00  0.00           H
ATOM   3012  HB2 PHE A 774      75.050  43.430  47.150  1.00  0.00           H
ATOM   3013  CG  PHE A 774      75.390  41.520  46.120  1.00  0.00           C
ATOM   3014  CD1 PHE A 774      74.810  40.280  45.870  1.00  0.00           C
ATOM   3015  HD1 PHE A 774      73.770  40.210  45.600  1.00  0.00           H
ATOM   3016  CE1 PHE A 774      75.590  39.140  45.700  1.00  0.00           C
ATOM   3017  HE1 PHE A 774      75.180  38.180  45.410  1.00  0.00           H
ATOM   3018  CZ  PHE A 774      76.970  39.170  46.030  1.00  0.00           C
ATOM   3019  HZ  PHE A 774      77.540  38.250  46.010  1.00  0.00           H
ATOM   3020  CD2 PHE A 774      76.750  41.540  46.480  1.00  0.00           C
ATOM   3021  HD2 PHE A 774      77.270  42.460  46.750  1.00  0.00           H
ATOM   3022  CE2 PHE A 774      77.560  40.390  46.510  1.00  0.00           C
ATOM   3023  HE2 PHE A 774      78.580  40.460  46.850  1.00  0.00           H
ATOM   3024  C   PHE A 774      74.130  42.980  43.890  1.00  0.00           C
ATOM   3025  O   PHE A 774      74.980  42.560  43.110  1.00  0.00           O
ATOM   3026  N   LYS A 775      72.870  42.960  43.690  1.00  0.00           N
ATOM   3027  HN  LYS A 775      72.310  43.560  44.260  1.00  0.00           H
ATOM   3028  CA  LYS A 775      72.090  42.480  42.530  1.00  0.00           C
ATOM   3029  HA  LYS A 775      72.560  41.530  42.350  1.00  0.00           H
ATOM   3030  CB  LYS A 775      70.550  42.210  42.920  1.00  0.00           C
ATOM   3031  HB1 LYS A 775      70.120  43.200  43.220  1.00  0.00           H
ATOM   3032  HB2 LYS A 775      70.490  41.570  43.830  1.00  0.00           H
ATOM   3033  CG  LYS A 775      69.620  41.720  41.780  1.00  0.00           C
ATOM   3034  HG1 LYS A 775      70.060  40.700  41.660  1.00  0.00           H
ATOM   3035  HG2 LYS A 775      69.820  42.150  40.780  1.00  0.00           H
ATOM   3036  CD  LYS A 775      68.120  41.670  41.990  1.00  0.00           C
ATOM   3037  HD1 LYS A 775      67.740  42.640  42.370  1.00  0.00           H
ATOM   3038  HD2 LYS A 775      67.920  41.050  42.890  1.00  0.00           H
ATOM   3039  CE  LYS A 775      67.420  41.060  40.700  1.00  0.00           C
ATOM   3040  HE1 LYS A 775      67.420  39.950  40.770  1.00  0.00           H
ATOM   3041  HE2 LYS A 775      67.950  41.350  39.760  1.00  0.00           H
ATOM   3042  NZ  LYS A 775      66.060  41.480  40.660  1.00  0.00           N
ATOM   3043  HZ1 LYS A 775      65.310  40.790  40.920  1.00  0.00           H
ATOM   3044  HZ2 LYS A 775      65.850  41.660  39.650  1.00  0.00           H
ATOM   3045  HZ3 LYS A 775      65.890  42.400  41.120  1.00  0.00           H
ATOM   3046  C   LYS A 775      72.230  43.250  41.230  1.00  0.00           C
ATOM   3047  O   LYS A 775      72.270  42.650  40.100  1.00  0.00           O
ATOM   3048  N   THR A 776      72.250  44.610  41.260  1.00  0.00           N
ATOM   3049  HN  THR A 776      72.220  45.050  42.150  1.00  0.00           H
ATOM   3050  CA  THR A 776      72.130  45.320  39.990  1.00  0.00           C
ATOM   3051  HA  THR A 776      71.370  44.860  39.360  1.00  0.00           H
ATOM   3052  CB  THR A 776      71.590  46.800  40.130  1.00  0.00           C
ATOM   3053  HB  THR A 776      70.700  46.850  40.780  1.00  0.00           H
ATOM   3054  OG1 THR A 776      71.290  47.420  38.840  1.00  0.00           O
ATOM   3055  HG1 THR A 776      70.680  46.790  38.440  1.00  0.00           H
ATOM   3056  CG2 THR A 776      72.680  47.650  40.640  1.00  0.00           C
ATOM   3057 HG21 THR A 776      73.610  47.450  40.060  1.00  0.00           H
ATOM   3058 HG22 THR A 776      72.900  47.620  41.730  1.00  0.00           H
ATOM   3059 HG23 THR A 776      72.470  48.700  40.340  1.00  0.00           H
ATOM   3060  C   THR A 776      73.440  45.260  39.190  1.00  0.00           C
ATOM   3061  O   THR A 776      73.470  45.360  37.940  1.00  0.00           O
ATOM   3062  N   LYS A 777      74.580  44.980  39.780  1.00  0.00           N
ATOM   3063  HN  LYS A 777      74.620  44.810  40.760  1.00  0.00           H
ATOM   3064  CA  LYS A 777      75.850  44.880  39.050  1.00  0.00           C
ATOM   3065  HA  LYS A 777      75.960  45.640  38.290  1.00  0.00           H
ATOM   3066  CB  LYS A 777      77.080  44.920  40.070  1.00  0.00           C
ATOM   3067  HB1 LYS A 777      77.980  44.980  39.410  1.00  0.00           H
ATOM   3068  HB2 LYS A 777      77.320  44.000  40.640  1.00  0.00           H
ATOM   3069  CG  LYS A 777      77.110  46.180  41.030  1.00  0.00           C
ATOM   3070  HG1 LYS A 777      78.010  46.100  41.680  1.00  0.00           H
ATOM   3071  HG2 LYS A 777      76.230  46.180  41.720  1.00  0.00           H
ATOM   3072  CD  LYS A 777      76.990  47.530  40.340  1.00  0.00           C
ATOM   3073  HD1 LYS A 777      77.000  48.310  41.140  1.00  0.00           H
ATOM   3074  HD2 LYS A 777      76.000  47.590  39.830  1.00  0.00           H
ATOM   3075  CE  LYS A 777      78.140  47.750  39.310  1.00  0.00           C
ATOM   3076  HE1 LYS A 777      78.220  46.990  38.490  1.00  0.00           H
ATOM   3077  HE2 LYS A 777      79.080  47.880  39.890  1.00  0.00           H
ATOM   3078  NZ  LYS A 777      77.850  49.040  38.560  1.00  0.00           N
ATOM   3079  HZ1 LYS A 777      76.980  49.070  37.990  1.00  0.00           H
ATOM   3080  HZ2 LYS A 777      78.660  49.170  37.920  1.00  0.00           H
ATOM   3081  HZ3 LYS A 777      77.770  49.910  39.130  1.00  0.00           H
ATOM   3082  C   LYS A 777      75.910  43.500  38.370  1.00  0.00           C
ATOM   3083  O   LYS A 777      75.230  42.590  38.720  1.00  0.00           O
ATOM   3084  N   ARG A 778      76.680  43.430  37.210  1.00  0.00           N
ATOM   3085  HN  ARG A 778      76.990  44.290  36.830  1.00  0.00           H
ATOM   3086  CA  ARG A 778      77.040  42.210  36.520  1.00  0.00           C
ATOM   3087  HA  ARG A 778      76.250  41.520  36.730  1.00  0.00           H
ATOM   3088  CB  ARG A 778      77.210  42.460  35.030  1.00  0.00           C
ATOM   3089  HB1 ARG A 778      77.440  41.490  34.550  1.00  0.00           H
ATOM   3090  HB2 ARG A 778      78.110  43.090  34.840  1.00  0.00           H
ATOM   3091  CG  ARG A 778      75.950  43.050  34.360  1.00  0.00           C
ATOM   3092  HG1 ARG A 778      75.810  44.110  34.640  1.00  0.00           H
ATOM   3093  HG2 ARG A 778      75.140  42.420  34.780  1.00  0.00           H
ATOM   3094  CD  ARG A 778      75.860  42.850  32.830  1.00  0.00           C
ATOM   3095  HD1 ARG A 778      76.180  41.840  32.500  1.00  0.00           H
ATOM   3096  HD2 ARG A 778      76.420  43.640  32.300  1.00  0.00           H
ATOM   3097  NE  ARG A 778      74.430  43.090  32.550  1.00  0.00           N
ATOM   3098  HE  ARG A 778      73.840  43.150  33.350  1.00  0.00           H
ATOM   3099  CZ  ARG A 778      73.750  42.840  31.500  1.00  0.00           C
ATOM   3100  NH1 ARG A 778      74.260  42.570  30.350  1.00  0.00           N
ATOM   3101 HH11 ARG A 778      75.250  42.480  30.350  1.00  0.00           H
ATOM   3102 HH12 ARG A 778      73.660  42.260  29.620  1.00  0.00           H
ATOM   3103  NH2 ARG A 778      72.460  42.920  31.660  1.00  0.00           N
ATOM   3104 HH21 ARG A 778      72.130  43.390  32.470  1.00  0.00           H
ATOM   3105 HH22 ARG A 778      71.780  42.820  30.950  1.00  0.00           H
ATOM   3106  C   ARG A 778      78.380  41.520  37.070  1.00  0.00           C
ATOM   3107  O   ARG A 778      78.960  40.720  36.310  1.00  0.00           O
ATOM   3108  N   TYR A 779      78.820  41.830  38.290  1.00  0.00           N
ATOM   3109  HN  TYR A 779      78.300  42.450  38.890  1.00  0.00           H
ATOM   3110  CA  TYR A 779      80.090  41.370  38.740  1.00  0.00           C
ATOM   3111  HA  TYR A 779      80.750  41.290  37.880  1.00  0.00           H
ATOM   3112  CB  TYR A 779      80.610  42.460  39.680  1.00  0.00           C
ATOM   3113  HB1 TYR A 779      79.990  42.620  40.580  1.00  0.00           H
ATOM   3114  HB2 TYR A 779      80.650  43.480  39.240  1.00  0.00           H
ATOM   3115  CG  TYR A 779      82.030  42.080  40.200  1.00  0.00           C
ATOM   3116  CD1 TYR A 779      82.220  41.230  41.350  1.00  0.00           C
ATOM   3117  HD1 TYR A 779      81.370  40.860  41.930  1.00  0.00           H
ATOM   3118  CE1 TYR A 779      83.510  40.840  41.810  1.00  0.00           C
ATOM   3119  HE1 TYR A 779      83.660  40.290  42.730  1.00  0.00           H
ATOM   3120  CZ  TYR A 779      84.620  41.190  41.060  1.00  0.00           C
ATOM   3121  OH  TYR A 779      85.950  40.820  41.370  1.00  0.00           O
ATOM   3122  HH  TYR A 779      86.500  41.490  40.960  1.00  0.00           H
ATOM   3123  CD2 TYR A 779      83.190  42.380  39.490  1.00  0.00           C
ATOM   3124  HD2 TYR A 779      83.140  42.960  38.580  1.00  0.00           H
ATOM   3125  CE2 TYR A 779      84.440  41.860  39.840  1.00  0.00           C
ATOM   3126  HE2 TYR A 779      85.410  41.990  39.370  1.00  0.00           H
ATOM   3127  C   TYR A 779      79.910  40.010  39.410  1.00  0.00           C
ATOM   3128  O   TYR A 779      80.650  39.070  39.180  1.00  0.00           O
ATOM   3129  N   PHE A 780      78.930  39.930  40.380  1.00  0.00           N
ATOM   3130  HN  PHE A 780      78.240  40.630  40.550  1.00  0.00           H
ATOM   3131  CA  PHE A 780      78.670  38.690  41.100  1.00  0.00           C
ATOM   3132  HA  PHE A 780      79.580  38.110  41.160  1.00  0.00           H
ATOM   3133  CB  PHE A 780      78.090  39.090  42.560  1.00  0.00           C
ATOM   3134  HB1 PHE A 780      77.960  38.190  43.190  1.00  0.00           H
ATOM   3135  HB2 PHE A 780      77.090  39.590  42.530  1.00  0.00           H
ATOM   3136  CG  PHE A 780      79.100  39.880  43.290  1.00  0.00           C
ATOM   3137  CD1 PHE A 780      80.110  39.160  44.060  1.00  0.00           C
ATOM   3138  HD1 PHE A 780      80.130  38.080  44.130  1.00  0.00           H
ATOM   3139  CE1 PHE A 780      81.040  39.840  44.790  1.00  0.00           C
ATOM   3140  HE1 PHE A 780      81.900  39.330  45.200  1.00  0.00           H
ATOM   3141  CZ  PHE A 780      81.070  41.260  44.840  1.00  0.00           C
ATOM   3142  HZ  PHE A 780      81.880  41.710  45.380  1.00  0.00           H
ATOM   3143  CD2 PHE A 780      79.080  41.290  43.360  1.00  0.00           C
ATOM   3144  HD2 PHE A 780      78.300  41.780  42.810  1.00  0.00           H
ATOM   3145  CE2 PHE A 780      80.070  41.940  44.130  1.00  0.00           C
ATOM   3146  HE2 PHE A 780      80.060  42.990  44.410  1.00  0.00           H
ATOM   3147  C   PHE A 780      77.810  37.620  40.310  1.00  0.00           C
ATOM   3148  O   PHE A 780      77.060  37.950  39.370  1.00  0.00           O
ATOM   3149  N   PRO A 781      77.890  36.310  40.550  1.00  0.00           N
ATOM   3150  CD  PRO A 781      78.510  35.740  41.800  1.00  0.00           C
ATOM   3151  HD1 PRO A 781      77.760  35.810  42.630  1.00  0.00           H
ATOM   3152  HD2 PRO A 781      79.480  36.210  42.070  1.00  0.00           H
ATOM   3153  CA  PRO A 781      77.060  35.210  39.940  1.00  0.00           C
ATOM   3154  HA  PRO A 781      77.290  35.250  38.890  1.00  0.00           H
ATOM   3155  CB  PRO A 781      77.440  33.930  40.690  1.00  0.00           C
ATOM   3156  HB1 PRO A 781      77.830  33.200  39.950  1.00  0.00           H
ATOM   3157  HB2 PRO A 781      76.660  33.500  41.350  1.00  0.00           H
ATOM   3158  CG  PRO A 781      78.690  34.260  41.530  1.00  0.00           C
ATOM   3159  HG1 PRO A 781      78.860  33.810  42.530  1.00  0.00           H
ATOM   3160  HG2 PRO A 781      79.600  34.230  40.900  1.00  0.00           H
ATOM   3161  C   PRO A 781      75.580  35.520  40.120  1.00  0.00           C
ATOM   3162  O   PRO A 781      75.120  35.890  41.170  1.00  0.00           O
ATOM   3163  N   THR A 782      74.840  35.410  39.020  1.00  0.00           N
ATOM   3164  HN  THR A 782      75.350  35.070  38.210  1.00  0.00           H
ATOM   3165  CA  THR A 782      73.460  35.820  38.900  1.00  0.00           C
ATOM   3166  HA  THR A 782      73.400  36.860  39.180  1.00  0.00           H
ATOM   3167  CB  THR A 782      73.050  35.660  37.500  1.00  0.00           C
ATOM   3168  HB  THR A 782      72.830  34.630  37.140  1.00  0.00           H
ATOM   3169  OG1 THR A 782      74.010  36.320  36.650  1.00  0.00           O
ATOM   3170  HG1 THR A 782      74.840  35.840  36.750  1.00  0.00           H
ATOM   3171  CG2 THR A 782      71.710  36.360  37.400  1.00  0.00           C
ATOM   3172 HG21 THR A 782      71.390  36.330  36.350  1.00  0.00           H
ATOM   3173 HG22 THR A 782      71.710  37.420  37.750  1.00  0.00           H
ATOM   3174 HG23 THR A 782      70.900  35.860  37.970  1.00  0.00           H
ATOM   3175  C   THR A 782      72.450  35.110  39.810  1.00  0.00           C
ATOM   3176  O   THR A 782      71.590  35.810  40.380  1.00  0.00           O
ATOM   3177  N   LYS A 783      72.540  33.770  39.980  1.00  0.00           N
ATOM   3178  HN  LYS A 783      73.010  33.240  39.280  1.00  0.00           H
ATOM   3179  CA  LYS A 783      71.700  33.000  40.960  1.00  0.00           C
ATOM   3180  HA  LYS A 783      70.710  33.370  40.770  1.00  0.00           H
ATOM   3181  CB  LYS A 783      71.670  31.520  40.650  1.00  0.00           C
ATOM   3182  HB1 LYS A 783      72.660  31.100  40.930  1.00  0.00           H
ATOM   3183  HB2 LYS A 783      71.420  31.310  39.590  1.00  0.00           H
ATOM   3184  CG  LYS A 783      70.650  30.700  41.470  1.00  0.00           C
ATOM   3185  HG1 LYS A 783      70.890  30.900  42.540  1.00  0.00           H
ATOM   3186  HG2 LYS A 783      70.710  29.620  41.220  1.00  0.00           H
ATOM   3187  CD  LYS A 783      69.230  31.030  41.200  1.00  0.00           C
ATOM   3188  HD1 LYS A 783      68.830  30.860  40.170  1.00  0.00           H
ATOM   3189  HD2 LYS A 783      69.120  32.070  41.570  1.00  0.00           H
ATOM   3190  CE  LYS A 783      68.280  30.240  42.070  1.00  0.00           C
ATOM   3191  HE1 LYS A 783      67.340  30.820  42.210  1.00  0.00           H
ATOM   3192  HE2 LYS A 783      68.720  30.080  43.080  1.00  0.00           H
ATOM   3193  NZ  LYS A 783      67.830  28.910  41.530  1.00  0.00           N
ATOM   3194  HZ1 LYS A 783      68.690  28.370  41.270  1.00  0.00           H
ATOM   3195  HZ2 LYS A 783      67.390  29.050  40.590  1.00  0.00           H
ATOM   3196  HZ3 LYS A 783      67.120  28.420  42.110  1.00  0.00           H
ATOM   3197  C   LYS A 783      71.950  33.360  42.380  1.00  0.00           C
ATOM   3198  O   LYS A 783      70.980  33.520  43.140  1.00  0.00           O
ATOM   3199  N   VAL A 784      73.240  33.600  42.810  1.00  0.00           N
ATOM   3200  HN  VAL A 784      73.950  33.300  42.190  1.00  0.00           H
ATOM   3201  CA  VAL A 784      73.610  34.050  44.060  1.00  0.00           C
ATOM   3202  HA  VAL A 784      73.250  33.520  44.930  1.00  0.00           H
ATOM   3203  CB  VAL A 784      75.170  34.070  44.140  1.00  0.00           C
ATOM   3204  HB  VAL A 784      75.520  34.470  43.150  1.00  0.00           H
ATOM   3205  CG1 VAL A 784      75.760  34.840  45.340  1.00  0.00           C
ATOM   3206 HG11 VAL A 784      76.860  34.860  45.270  1.00  0.00           H
ATOM   3207 HG12 VAL A 784      75.560  34.300  46.290  1.00  0.00           H
ATOM   3208 HG13 VAL A 784      75.420  35.880  45.500  1.00  0.00           H
ATOM   3209  CG2 VAL A 784      75.700  32.590  44.080  1.00  0.00           C
ATOM   3210 HG21 VAL A 784      75.550  32.080  43.100  1.00  0.00           H
ATOM   3211 HG22 VAL A 784      75.340  31.950  44.910  1.00  0.00           H
ATOM   3212 HG23 VAL A 784      76.790  32.650  44.250  1.00  0.00           H
ATOM   3213  C   VAL A 784      73.060  35.490  44.230  1.00  0.00           C
ATOM   3214  O   VAL A 784      72.440  35.830  45.240  1.00  0.00           O
ATOM   3215  N   ARG A 785      73.210  36.440  43.290  1.00  0.00           N
ATOM   3216  HN  ARG A 785      73.740  36.300  42.460  1.00  0.00           H
ATOM   3217  CA  ARG A 785      72.800  37.830  43.580  1.00  0.00           C
ATOM   3218  HA  ARG A 785      73.160  38.130  44.550  1.00  0.00           H
ATOM   3219  CB  ARG A 785      73.510  38.800  42.640  1.00  0.00           C
ATOM   3220  HB1 ARG A 785      74.610  38.650  42.670  1.00  0.00           H
ATOM   3221  HB2 ARG A 785      73.320  39.800  43.080  1.00  0.00           H
ATOM   3222  CG  ARG A 785      73.070  38.800  41.170  1.00  0.00           C
ATOM   3223  HG1 ARG A 785      72.050  39.190  41.010  1.00  0.00           H
ATOM   3224  HG2 ARG A 785      73.050  37.770  40.760  1.00  0.00           H
ATOM   3225  CD  ARG A 785      73.920  39.690  40.310  1.00  0.00           C
ATOM   3226  HD1 ARG A 785      74.960  39.280  40.320  1.00  0.00           H
ATOM   3227  HD2 ARG A 785      73.840  40.720  40.740  1.00  0.00           H
ATOM   3228  NE  ARG A 785      73.250  39.650  38.970  1.00  0.00           N
ATOM   3229  HE  ARG A 785      72.280  39.900  38.890  1.00  0.00           H
ATOM   3230  CZ  ARG A 785      73.890  39.560  37.770  1.00  0.00           C
ATOM   3231  NH1 ARG A 785      75.170  39.290  37.660  1.00  0.00           N
ATOM   3232 HH11 ARG A 785      75.560  38.970  38.520  1.00  0.00           H
ATOM   3233 HH12 ARG A 785      75.430  38.940  36.760  1.00  0.00           H
ATOM   3234  NH2 ARG A 785      73.120  39.710  36.730  1.00  0.00           N
ATOM   3235 HH21 ARG A 785      72.140  39.630  36.890  1.00  0.00           H
ATOM   3236 HH22 ARG A 785      73.650  39.770  35.870  1.00  0.00           H
ATOM   3237  C   ARG A 785      71.330  38.010  43.460  1.00  0.00           C
ATOM   3238  O   ARG A 785      70.710  38.840  44.220  1.00  0.00           O
ATOM   3239  N   SER A 786      70.600  37.210  42.650  1.00  0.00           N
ATOM   3240  HN  SER A 786      70.950  36.520  42.020  1.00  0.00           H
ATOM   3241  CA  SER A 786      69.080  37.150  42.770  1.00  0.00           C
ATOM   3242  HA  SER A 786      68.670  38.150  42.760  1.00  0.00           H
ATOM   3243  CB  SER A 786      68.390  36.290  41.620  1.00  0.00           C
ATOM   3244  HB1 SER A 786      68.800  35.260  41.720  1.00  0.00           H
ATOM   3245  HB2 SER A 786      68.640  36.730  40.630  1.00  0.00           H
ATOM   3246  OG  SER A 786      66.970  36.280  41.680  1.00  0.00           O
ATOM   3247  HG1 SER A 786      66.670  37.190  41.660  1.00  0.00           H
ATOM   3248  C   SER A 786      68.610  36.650  44.110  1.00  0.00           C
ATOM   3249  O   SER A 786      67.770  37.280  44.750  1.00  0.00           O
ATOM   3250  N   THR A 787      69.120  35.510  44.540  1.00  0.00           N
ATOM   3251  HN  THR A 787      69.530  34.880  43.890  1.00  0.00           H
ATOM   3252  CA  THR A 787      68.930  34.890  45.880  1.00  0.00           C
ATOM   3253  HA  THR A 787      67.900  34.590  46.000  1.00  0.00           H
ATOM   3254  CB  THR A 787      69.680  33.550  46.010  1.00  0.00           C
ATOM   3255  HB  THR A 787      70.770  33.660  45.800  1.00  0.00           H
ATOM   3256  OG1 THR A 787      69.060  32.530  45.220  1.00  0.00           O
ATOM   3257  HG1 THR A 787      69.160  32.750  44.290  1.00  0.00           H
ATOM   3258  CG2 THR A 787      69.650  32.910  47.430  1.00  0.00           C
ATOM   3259 HG21 THR A 787      70.400  32.100  47.460  1.00  0.00           H
ATOM   3260 HG22 THR A 787      68.660  32.430  47.590  1.00  0.00           H
ATOM   3261 HG23 THR A 787      69.900  33.480  48.340  1.00  0.00           H
ATOM   3262  C   THR A 787      69.150  35.800  47.090  1.00  0.00           C
ATOM   3263  O   THR A 787      68.300  36.020  47.930  1.00  0.00           O
ATOM   3264  N   ILE A 788      70.360  36.540  47.010  1.00  0.00           N
ATOM   3265  HN  ILE A 788      70.980  36.300  46.280  1.00  0.00           H
ATOM   3266  CA  ILE A 788      70.870  37.410  48.040  1.00  0.00           C
ATOM   3267  HA  ILE A 788      70.760  36.930  49.000  1.00  0.00           H
ATOM   3268  CB  ILE A 788      72.360  37.730  47.810  1.00  0.00           C
ATOM   3269  HB  ILE A 788      72.380  38.110  46.770  1.00  0.00           H
ATOM   3270  CG2 ILE A 788      72.710  39.000  48.670  1.00  0.00           C
ATOM   3271 HG21 ILE A 788      72.180  39.870  48.230  1.00  0.00           H
ATOM   3272 HG22 ILE A 788      73.770  39.320  48.620  1.00  0.00           H
ATOM   3273 HG23 ILE A 788      72.410  38.850  49.730  1.00  0.00           H
ATOM   3274  CG1 ILE A 788      73.310  36.470  48.010  1.00  0.00           C
ATOM   3275 HG11 ILE A 788      74.270  36.580  47.460  1.00  0.00           H
ATOM   3276 HG12 ILE A 788      72.810  35.600  47.530  1.00  0.00           H
ATOM   3277  CD  ILE A 788      73.810  36.260  49.440  1.00  0.00           C
ATOM   3278  HD1 ILE A 788      74.560  35.480  49.650  1.00  0.00           H
ATOM   3279  HD2 ILE A 788      72.900  36.070  50.050  1.00  0.00           H
ATOM   3280  HD3 ILE A 788      74.310  37.160  49.860  1.00  0.00           H
ATOM   3281  C   ILE A 788      69.980  38.590  48.160  1.00  0.00           C
ATOM   3282  O   ILE A 788      69.650  38.910  49.260  1.00  0.00           O
ATOM   3283  N   SER A 789      69.500  39.260  47.120  1.00  0.00           N
ATOM   3284  HN  SER A 789      69.780  39.080  46.180  1.00  0.00           H
ATOM   3285  CA  SER A 789      68.380  40.220  47.200  1.00  0.00           C
ATOM   3286  HA  SER A 789      68.600  40.970  47.940  1.00  0.00           H
ATOM   3287  CB  SER A 789      68.160  40.820  45.770  1.00  0.00           C
ATOM   3288  HB1 SER A 789      67.640  40.110  45.090  1.00  0.00           H
ATOM   3289  HB2 SER A 789      69.130  41.120  45.310  1.00  0.00           H
ATOM   3290  OG  SER A 789      67.490  42.020  46.070  1.00  0.00           O
ATOM   3291  HG1 SER A 789      66.600  41.700  46.230  1.00  0.00           H
ATOM   3292  C   SER A 789      67.040  39.710  47.620  1.00  0.00           C
ATOM   3293  O   SER A 789      66.260  40.440  48.260  1.00  0.00           O
ATOM   3294  N   ASP A 790      66.640  38.480  47.290  1.00  0.00           N
ATOM   3295  HN  ASP A 790      67.230  37.860  46.780  1.00  0.00           H
ATOM   3296  CA  ASP A 790      65.290  38.060  47.730  1.00  0.00           C
ATOM   3297  HA  ASP A 790      64.600  38.890  47.660  1.00  0.00           H
ATOM   3298  CB  ASP A 790      64.770  36.980  46.740  1.00  0.00           C
ATOM   3299  HB1 ASP A 790      63.890  36.500  47.220  1.00  0.00           H
ATOM   3300  HB2 ASP A 790      65.520  36.250  46.390  1.00  0.00           H
ATOM   3301  CG  ASP A 790      64.310  37.640  45.460  1.00  0.00           C
ATOM   3302  OD1 ASP A 790      63.540  38.590  45.470  1.00  0.00           O
ATOM   3303  OD2 ASP A 790      64.690  37.190  44.360  1.00  0.00           O
ATOM   3304  C   ASP A 790      65.170  37.680  49.190  1.00  0.00           C
ATOM   3305  O   ASP A 790      64.120  37.880  49.830  1.00  0.00           O
ATOM   3306  N   PHE A 791      66.300  37.110  49.790  1.00  0.00           N
ATOM   3307  HN  PHE A 791      66.990  36.860  49.130  1.00  0.00           H
ATOM   3308  CA  PHE A 791      66.460  36.800  51.190  1.00  0.00           C
ATOM   3309  HA  PHE A 791      65.480  36.720  51.660  1.00  0.00           H
ATOM   3310  CB  PHE A 791      67.250  35.530  51.240  1.00  0.00           C
ATOM   3311  HB1 PHE A 791      67.750  35.250  52.200  1.00  0.00           H
ATOM   3312  HB2 PHE A 791      68.130  35.680  50.590  1.00  0.00           H
ATOM   3313  CG  PHE A 791      66.400  34.330  50.740  1.00  0.00           C
ATOM   3314  CD1 PHE A 791      66.500  33.720  49.550  1.00  0.00           C
ATOM   3315  HD1 PHE A 791      67.220  34.050  48.810  1.00  0.00           H
ATOM   3316  CE1 PHE A 791      65.690  32.660  49.210  1.00  0.00           C
ATOM   3317  HE1 PHE A 791      65.940  32.120  48.310  1.00  0.00           H
ATOM   3318  CZ  PHE A 791      64.710  32.220  50.100  1.00  0.00           C
ATOM   3319  HZ  PHE A 791      64.000  31.470  49.810  1.00  0.00           H
ATOM   3320  CD2 PHE A 791      65.460  33.830  51.660  1.00  0.00           C
ATOM   3321  HD2 PHE A 791      65.350  34.250  52.650  1.00  0.00           H
ATOM   3322  CE2 PHE A 791      64.610  32.740  51.350  1.00  0.00           C
ATOM   3323  HE2 PHE A 791      63.960  32.350  52.120  1.00  0.00           H
ATOM   3324  C   PHE A 791      67.140  37.850  51.970  1.00  0.00           C
ATOM   3325  O   PHE A 791      67.510  37.670  53.150  1.00  0.00           O
ATOM   3326  N   ALA A 792      67.370  39.080  51.480  1.00  0.00           N
ATOM   3327  HN  ALA A 792      67.060  39.210  50.540  1.00  0.00           H
ATOM   3328  CA  ALA A 792      68.180  40.200  52.040  1.00  0.00           C
ATOM   3329  HA  ALA A 792      69.160  39.830  52.280  1.00  0.00           H
ATOM   3330  CB  ALA A 792      68.390  41.310  51.070  1.00  0.00           C
ATOM   3331  HB1 ALA A 792      69.090  42.010  51.570  1.00  0.00           H
ATOM   3332  HB2 ALA A 792      67.460  41.790  50.700  1.00  0.00           H
ATOM   3333  HB3 ALA A 792      68.950  40.920  50.190  1.00  0.00           H
ATOM   3334  C   ALA A 792      67.650  40.750  53.450  1.00  0.00           C
ATOM   3335  O   ALA A 792      68.480  41.060  54.350  1.00  0.00           O
ATOM   3336  N   VAL A 793      66.340  41.010  53.570  1.00  0.00           N
ATOM   3337  HN  VAL A 793      65.710  40.890  52.810  1.00  0.00           H
ATOM   3338  CA  VAL A 793      65.820  41.510  54.800  1.00  0.00           C
ATOM   3339  HA  VAL A 793      66.440  42.350  55.080  1.00  0.00           H
ATOM   3340  CB  VAL A 793      64.390  42.120  54.730  1.00  0.00           C
ATOM   3341  HB  VAL A 793      63.820  41.310  54.220  1.00  0.00           H
ATOM   3342  CG1 VAL A 793      63.740  42.480  56.100  1.00  0.00           C
ATOM   3343 HG11 VAL A 793      62.700  42.830  55.950  1.00  0.00           H
ATOM   3344 HG12 VAL A 793      64.400  43.100  56.750  1.00  0.00           H
ATOM   3345 HG13 VAL A 793      63.640  41.550  56.690  1.00  0.00           H
ATOM   3346  CG2 VAL A 793      64.440  43.500  53.970  1.00  0.00           C
ATOM   3347 HG21 VAL A 793      63.570  44.180  53.860  1.00  0.00           H
ATOM   3348 HG22 VAL A 793      64.830  43.300  52.950  1.00  0.00           H
ATOM   3349 HG23 VAL A 793      65.220  44.140  54.450  1.00  0.00           H
ATOM   3350  C   VAL A 793      65.880  40.440  55.920  1.00  0.00           C
ATOM   3351  O   VAL A 793      66.470  40.720  56.950  1.00  0.00           O
ATOM   3352  N   PHE A 794      65.440  39.250  55.560  1.00  0.00           N
ATOM   3353  HN  PHE A 794      65.140  39.100  54.620  1.00  0.00           H
ATOM   3354  CA  PHE A 794      65.540  38.070  56.360  1.00  0.00           C
ATOM   3355  HA  PHE A 794      64.910  38.200  57.230  1.00  0.00           H
ATOM   3356  CB  PHE A 794      64.940  36.810  55.640  1.00  0.00           C
ATOM   3357  HB1 PHE A 794      65.320  36.800  54.580  1.00  0.00           H
ATOM   3358  HB2 PHE A 794      63.840  36.980  55.600  1.00  0.00           H
ATOM   3359  CG  PHE A 794      65.340  35.540  56.250  1.00  0.00           C
ATOM   3360  CD1 PHE A 794      64.630  35.050  57.350  1.00  0.00           C
ATOM   3361  HD1 PHE A 794      63.910  35.730  57.800  1.00  0.00           H
ATOM   3362  CE1 PHE A 794      65.020  33.950  58.140  1.00  0.00           C
ATOM   3363  HE1 PHE A 794      64.500  33.720  59.060  1.00  0.00           H
ATOM   3364  CZ  PHE A 794      66.140  33.220  57.760  1.00  0.00           C
ATOM   3365  HZ  PHE A 794      66.440  32.390  58.370  1.00  0.00           H
ATOM   3366  CD2 PHE A 794      66.420  34.630  55.830  1.00  0.00           C
ATOM   3367  HD2 PHE A 794      67.000  34.810  54.940  1.00  0.00           H
ATOM   3368  CE2 PHE A 794      66.860  33.600  56.550  1.00  0.00           C
ATOM   3369  HE2 PHE A 794      67.610  32.940  56.130  1.00  0.00           H
ATOM   3370  C   PHE A 794      66.990  37.910  56.830  1.00  0.00           C
ATOM   3371  O   PHE A 794      67.220  37.700  58.050  1.00  0.00           O
ATOM   3372  N   LEU A 795      68.000  37.970  55.860  1.00  0.00           N
ATOM   3373  HN  LEU A 795      67.820  37.890  54.890  1.00  0.00           H
ATOM   3374  CA  LEU A 795      69.450  37.930  56.150  1.00  0.00           C
ATOM   3375  HA  LEU A 795      69.510  37.060  56.800  1.00  0.00           H
ATOM   3376  CB  LEU A 795      70.240  37.790  54.790  1.00  0.00           C
ATOM   3377  HB1 LEU A 795      70.100  38.720  54.190  1.00  0.00           H
ATOM   3378  HB2 LEU A 795      69.860  36.900  54.250  1.00  0.00           H
ATOM   3379  CG  LEU A 795      71.740  37.470  55.030  1.00  0.00           C
ATOM   3380  HG  LEU A 795      72.310  38.360  55.400  1.00  0.00           H
ATOM   3381  CD1 LEU A 795      71.870  36.280  55.980  1.00  0.00           C
ATOM   3382 HD11 LEU A 795      72.960  36.060  56.050  1.00  0.00           H
ATOM   3383 HD12 LEU A 795      71.310  35.380  55.680  1.00  0.00           H
ATOM   3384 HD13 LEU A 795      71.570  36.570  57.010  1.00  0.00           H
ATOM   3385  CD2 LEU A 795      72.500  37.250  53.740  1.00  0.00           C
ATOM   3386 HD21 LEU A 795      73.440  36.690  53.940  1.00  0.00           H
ATOM   3387 HD22 LEU A 795      72.630  38.170  53.120  1.00  0.00           H
ATOM   3388 HD23 LEU A 795      71.840  36.590  53.160  1.00  0.00           H
ATOM   3389  C   LEU A 795      69.990  39.040  57.080  1.00  0.00           C
ATOM   3390  O   LEU A 795      70.800  38.660  57.950  1.00  0.00           O
ATOM   3391  N   THR A 796      69.580  40.320  56.920  1.00  0.00           N
ATOM   3392  HN  THR A 796      69.070  40.600  56.100  1.00  0.00           H
ATOM   3393  CA  THR A 796      69.870  41.500  57.840  1.00  0.00           C
ATOM   3394  HA  THR A 796      70.940  41.490  58.010  1.00  0.00           H
ATOM   3395  CB  THR A 796      69.390  42.860  57.170  1.00  0.00           C
ATOM   3396  HB  THR A 796      68.310  42.820  56.950  1.00  0.00           H
ATOM   3397  OG1 THR A 796      69.990  42.930  55.910  1.00  0.00           O
ATOM   3398  HG1 THR A 796      69.610  42.240  55.350  1.00  0.00           H
ATOM   3399  CG2 THR A 796      69.900  44.020  57.980  1.00  0.00           C
ATOM   3400 HG21 THR A 796      70.890  43.730  58.410  1.00  0.00           H
ATOM   3401 HG22 THR A 796      69.120  44.150  58.760  1.00  0.00           H
ATOM   3402 HG23 THR A 796      69.920  44.830  57.240  1.00  0.00           H
ATOM   3403  C   THR A 796      69.300  41.310  59.270  1.00  0.00           C
ATOM   3404  O   THR A 796      69.980  41.700  60.200  1.00  0.00           O
ATOM   3405  N   ILE A 797      68.050  40.740  59.420  1.00  0.00           N
ATOM   3406  HN  ILE A 797      67.480  40.490  58.640  1.00  0.00           H
ATOM   3407  CA  ILE A 797      67.460  40.500  60.680  1.00  0.00           C
ATOM   3408  HA  ILE A 797      67.520  41.320  61.380  1.00  0.00           H
ATOM   3409  CB  ILE A 797      66.000  40.220  60.480  1.00  0.00           C
ATOM   3410  HB  ILE A 797      65.880  39.390  59.750  1.00  0.00           H
ATOM   3411  CG2 ILE A 797      65.320  39.680  61.790  1.00  0.00           C
ATOM   3412 HG21 ILE A 797      65.580  38.630  62.030  1.00  0.00           H
ATOM   3413 HG22 ILE A 797      64.240  39.880  61.630  1.00  0.00           H
ATOM   3414 HG23 ILE A 797      65.640  40.340  62.630  1.00  0.00           H
ATOM   3415  CG1 ILE A 797      65.320  41.480  59.980  1.00  0.00           C
ATOM   3416 HG11 ILE A 797      65.910  42.020  59.220  1.00  0.00           H
ATOM   3417 HG12 ILE A 797      65.120  42.180  60.820  1.00  0.00           H
ATOM   3418  CD  ILE A 797      64.050  41.100  59.260  1.00  0.00           C
ATOM   3419  HD1 ILE A 797      63.270  40.870  60.000  1.00  0.00           H
ATOM   3420  HD2 ILE A 797      64.190  40.280  58.520  1.00  0.00           H
ATOM   3421  HD3 ILE A 797      63.780  42.060  58.760  1.00  0.00           H
ATOM   3422  C   ILE A 797      68.180  39.400  61.390  1.00  0.00           C
ATOM   3423  O   ILE A 797      68.590  39.590  62.540  1.00  0.00           O
ATOM   3424  N   VAL A 798      68.600  38.290  60.680  1.00  0.00           N
ATOM   3425  HN  VAL A 798      68.360  38.080  59.740  1.00  0.00           H
ATOM   3426  CA  VAL A 798      69.420  37.160  61.210  1.00  0.00           C
ATOM   3427  HA  VAL A 798      68.930  36.860  62.120  1.00  0.00           H
ATOM   3428  CB  VAL A 798      69.460  35.880  60.300  1.00  0.00           C
ATOM   3429  HB  VAL A 798      69.600  36.290  59.280  1.00  0.00           H
ATOM   3430  CG1 VAL A 798      70.640  34.890  60.580  1.00  0.00           C
ATOM   3431 HG11 VAL A 798      70.480  33.990  59.950  1.00  0.00           H
ATOM   3432 HG12 VAL A 798      70.620  34.610  61.660  1.00  0.00           H
ATOM   3433 HG13 VAL A 798      71.630  35.360  60.380  1.00  0.00           H
ATOM   3434  CG2 VAL A 798      68.130  35.100  60.510  1.00  0.00           C
ATOM   3435 HG21 VAL A 798      68.130  34.160  59.910  1.00  0.00           H
ATOM   3436 HG22 VAL A 798      67.250  35.740  60.280  1.00  0.00           H
ATOM   3437 HG23 VAL A 798      68.050  34.790  61.580  1.00  0.00           H
ATOM   3438  C   VAL A 798      70.880  37.550  61.600  1.00  0.00           C
ATOM   3439  O   VAL A 798      71.300  37.210  62.720  1.00  0.00           O
ATOM   3440  N   ILE A 799      71.590  38.370  60.860  1.00  0.00           N
ATOM   3441  HN  ILE A 799      71.180  38.750  60.030  1.00  0.00           H
ATOM   3442  CA  ILE A 799      72.830  38.980  61.210  1.00  0.00           C
ATOM   3443  HA  ILE A 799      73.560  38.190  61.330  1.00  0.00           H
ATOM   3444  CB  ILE A 799      73.520  39.770  60.120  1.00  0.00           C
ATOM   3445  HB  ILE A 799      72.840  40.600  59.830  1.00  0.00           H
ATOM   3446  CG2 ILE A 799      74.870  40.360  60.750  1.00  0.00           C
ATOM   3447 HG21 ILE A 799      75.570  40.850  60.040  1.00  0.00           H
ATOM   3448 HG22 ILE A 799      75.420  39.550  61.270  1.00  0.00           H
ATOM   3449 HG23 ILE A 799      74.530  41.120  61.480  1.00  0.00           H
ATOM   3450  CG1 ILE A 799      73.850  38.910  58.910  1.00  0.00           C
ATOM   3451 HG11 ILE A 799      73.050  38.160  58.770  1.00  0.00           H
ATOM   3452 HG12 ILE A 799      74.750  38.320  59.180  1.00  0.00           H
ATOM   3453  CD  ILE A 799      73.900  39.730  57.590  1.00  0.00           C
ATOM   3454  HD1 ILE A 799      72.910  40.210  57.470  1.00  0.00           H
ATOM   3455  HD2 ILE A 799      74.270  39.050  56.790  1.00  0.00           H
ATOM   3456  HD3 ILE A 799      74.740  40.460  57.640  1.00  0.00           H
ATOM   3457  C   ILE A 799      72.710  39.800  62.530  1.00  0.00           C
ATOM   3458  O   ILE A 799      73.550  39.700  63.450  1.00  0.00           O
ATOM   3459  N   MET A 800      71.700  40.660  62.760  1.00  0.00           N
ATOM   3460  HN  MET A 800      71.060  40.960  62.060  1.00  0.00           H
ATOM   3461  CA  MET A 800      71.550  41.570  63.850  1.00  0.00           C
ATOM   3462  HA  MET A 800      72.530  41.940  64.090  1.00  0.00           H
ATOM   3463  CB  MET A 800      70.620  42.830  63.500  1.00  0.00           C
ATOM   3464  HB1 MET A 800      70.480  43.400  64.450  1.00  0.00           H
ATOM   3465  HB2 MET A 800      69.650  42.510  63.060  1.00  0.00           H
ATOM   3466  CG  MET A 800      71.190  43.730  62.350  1.00  0.00           C
ATOM   3467  HG1 MET A 800      70.430  44.480  62.050  1.00  0.00           H
ATOM   3468  HG2 MET A 800      71.480  43.090  61.490  1.00  0.00           H
ATOM   3469  SD  MET A 800      72.710  44.660  62.810  1.00  0.00           S
ATOM   3470  CE  MET A 800      72.640  45.630  61.290  1.00  0.00           C
ATOM   3471  HE1 MET A 800      72.450  44.990  60.400  1.00  0.00           H
ATOM   3472  HE2 MET A 800      73.580  46.180  61.050  1.00  0.00           H
ATOM   3473  HE3 MET A 800      71.870  46.430  61.380  1.00  0.00           H
ATOM   3474  C   MET A 800      71.000  41.000  65.130  1.00  0.00           C
ATOM   3475  O   MET A 800      71.460  41.270  66.200  1.00  0.00           O
ATOM   3476  N   VAL A 801      70.120  40.020  65.020  1.00  0.00           N
ATOM   3477  HN  VAL A 801      69.600  39.780  64.210  1.00  0.00           H
ATOM   3478  CA  VAL A 801      69.780  39.100  66.060  1.00  0.00           C
ATOM   3479  HA  VAL A 801      69.420  39.740  66.850  1.00  0.00           H
ATOM   3480  CB  VAL A 801      68.570  38.240  65.650  1.00  0.00           C
ATOM   3481  HB  VAL A 801      68.720  37.720  64.680  1.00  0.00           H
ATOM   3482  CG1 VAL A 801      68.300  37.240  66.820  1.00  0.00           C
ATOM   3483 HG11 VAL A 801      68.230  37.840  67.750  1.00  0.00           H
ATOM   3484 HG12 VAL A 801      69.040  36.420  66.900  1.00  0.00           H
ATOM   3485 HG13 VAL A 801      67.320  36.710  66.730  1.00  0.00           H
ATOM   3486  CG2 VAL A 801      67.260  39.040  65.600  1.00  0.00           C
ATOM   3487 HG21 VAL A 801      66.910  39.400  66.600  1.00  0.00           H
ATOM   3488 HG22 VAL A 801      66.470  38.490  65.050  1.00  0.00           H
ATOM   3489 HG23 VAL A 801      67.550  39.900  64.960  1.00  0.00           H
ATOM   3490  C   VAL A 801      71.000  38.260  66.520  1.00  0.00           C
ATOM   3491  O   VAL A 801      71.210  38.100  67.770  1.00  0.00           O
ATOM   3492  N   THR A 802      71.840  37.780  65.610  1.00  0.00           N
ATOM   3493  HN  THR A 802      71.790  37.970  64.630  1.00  0.00           H
ATOM   3494  CA  THR A 802      73.020  37.000  66.060  1.00  0.00           C
ATOM   3495  HA  THR A 802      72.700  36.240  66.770  1.00  0.00           H
ATOM   3496  CB  THR A 802      73.760  36.260  64.970  1.00  0.00           C
ATOM   3497  HB  THR A 802      74.130  36.920  64.160  1.00  0.00           H
ATOM   3498  OG1 THR A 802      72.860  35.390  64.290  1.00  0.00           O
ATOM   3499  HG1 THR A 802      72.300  35.850  63.660  1.00  0.00           H
ATOM   3500  CG2 THR A 802      74.920  35.420  65.380  1.00  0.00           C
ATOM   3501 HG21 THR A 802      75.810  36.010  65.680  1.00  0.00           H
ATOM   3502 HG22 THR A 802      75.260  34.780  64.530  1.00  0.00           H
ATOM   3503 HG23 THR A 802      74.690  34.730  66.220  1.00  0.00           H
ATOM   3504  C   THR A 802      74.050  37.850  66.790  1.00  0.00           C
ATOM   3505  O   THR A 802      74.580  37.450  67.810  1.00  0.00           O
ATOM   3506  N   ILE A 803      74.340  39.010  66.250  1.00  0.00           N
ATOM   3507  HN  ILE A 803      74.010  39.160  65.320  1.00  0.00           H
ATOM   3508  CA  ILE A 803      75.410  39.870  66.780  1.00  0.00           C
ATOM   3509  HA  ILE A 803      76.230  39.190  66.990  1.00  0.00           H
ATOM   3510  CB  ILE A 803      75.810  40.980  65.840  1.00  0.00           C
ATOM   3511  HB  ILE A 803      74.930  41.620  65.620  1.00  0.00           H
ATOM   3512  CG2 ILE A 803      76.890  41.930  66.410  1.00  0.00           C
ATOM   3513 HG21 ILE A 803      77.880  41.480  66.630  1.00  0.00           H
ATOM   3514 HG22 ILE A 803      76.570  42.430  67.350  1.00  0.00           H
ATOM   3515 HG23 ILE A 803      76.990  42.740  65.660  1.00  0.00           H
ATOM   3516  CG1 ILE A 803      76.340  40.480  64.470  1.00  0.00           C
ATOM   3517 HG11 ILE A 803      75.950  41.210  63.730  1.00  0.00           H
ATOM   3518 HG12 ILE A 803      75.830  39.550  64.150  1.00  0.00           H
ATOM   3519  CD  ILE A 803      77.830  40.230  64.290  1.00  0.00           C
ATOM   3520  HD1 ILE A 803      77.890  39.380  63.570  1.00  0.00           H
ATOM   3521  HD2 ILE A 803      78.280  39.890  65.240  1.00  0.00           H
ATOM   3522  HD3 ILE A 803      78.400  41.070  63.850  1.00  0.00           H
ATOM   3523  C   ILE A 803      75.080  40.410  68.150  1.00  0.00           C
ATOM   3524  O   ILE A 803      75.830  40.430  69.090  1.00  0.00           O
ATOM   3525  N   ASP A 804      73.820  40.880  68.240  1.00  0.00           N
ATOM   3526  HN  ASP A 804      73.250  40.800  67.430  1.00  0.00           H
ATOM   3527  CA  ASP A 804      73.250  41.350  69.420  1.00  0.00           C
ATOM   3528  HA  ASP A 804      73.970  42.080  69.780  1.00  0.00           H
ATOM   3529  CB  ASP A 804      71.790  41.870  69.190  1.00  0.00           C
ATOM   3530  HB1 ASP A 804      71.080  41.040  68.940  1.00  0.00           H
ATOM   3531  HB2 ASP A 804      71.740  42.570  68.340  1.00  0.00           H
ATOM   3532  CG  ASP A 804      71.200  42.580  70.440  1.00  0.00           C
ATOM   3533  OD1 ASP A 804      70.370  41.950  71.110  1.00  0.00           O
ATOM   3534  OD2 ASP A 804      71.660  43.720  70.750  1.00  0.00           O
ATOM   3535  C   ASP A 804      73.180  40.290  70.510  1.00  0.00           C
ATOM   3536  O   ASP A 804      73.410  40.580  71.730  1.00  0.00           O
ATOM   3537  N   TYR A 805      72.880  39.040  70.170  1.00  0.00           N
ATOM   3538  HN  TYR A 805      72.710  38.810  69.210  1.00  0.00           H
ATOM   3539  CA  TYR A 805      72.980  38.040  71.200  1.00  0.00           C
ATOM   3540  HA  TYR A 805      72.390  38.320  72.060  1.00  0.00           H
ATOM   3541  CB  TYR A 805      72.540  36.620  70.630  1.00  0.00           C
ATOM   3542  HB1 TYR A 805      73.150  36.370  69.740  1.00  0.00           H
ATOM   3543  HB2 TYR A 805      71.530  36.830  70.230  1.00  0.00           H
ATOM   3544  CG  TYR A 805      72.420  35.550  71.660  1.00  0.00           C
ATOM   3545  CD1 TYR A 805      71.160  35.510  72.410  1.00  0.00           C
ATOM   3546  HD1 TYR A 805      70.370  36.190  72.150  1.00  0.00           H
ATOM   3547  CE1 TYR A 805      70.900  34.380  73.180  1.00  0.00           C
ATOM   3548  HE1 TYR A 805      69.950  34.330  73.690  1.00  0.00           H
ATOM   3549  CZ  TYR A 805      71.880  33.420  73.430  1.00  0.00           C
ATOM   3550  OH  TYR A 805      71.660  32.360  74.340  1.00  0.00           O
ATOM   3551  HH  TYR A 805      72.470  32.090  74.790  1.00  0.00           H
ATOM   3552  CD2 TYR A 805      73.300  34.530  71.760  1.00  0.00           C
ATOM   3553  HD2 TYR A 805      74.240  34.620  71.240  1.00  0.00           H
ATOM   3554  CE2 TYR A 805      73.060  33.500  72.720  1.00  0.00           C
ATOM   3555  HE2 TYR A 805      73.820  32.740  72.830  1.00  0.00           H
ATOM   3556  C   TYR A 805      74.370  37.780  71.740  1.00  0.00           C
ATOM   3557  O   TYR A 805      74.590  37.620  72.900  1.00  0.00           O
ATOM   3558  N   LEU A 806      75.380  37.800  70.850  1.00  0.00           N
ATOM   3559  HN  LEU A 806      75.230  37.890  69.870  1.00  0.00           H
ATOM   3560  CA  LEU A 806      76.730  37.560  71.360  1.00  0.00           C
ATOM   3561  HA  LEU A 806      76.660  36.880  72.200  1.00  0.00           H
ATOM   3562  CB  LEU A 806      77.530  36.910  70.200  1.00  0.00           C
ATOM   3563  HB1 LEU A 806      78.620  36.900  70.430  1.00  0.00           H
ATOM   3564  HB2 LEU A 806      77.400  37.560  69.300  1.00  0.00           H
ATOM   3565  CG  LEU A 806      77.040  35.480  69.670  1.00  0.00           C
ATOM   3566  HG  LEU A 806      75.980  35.670  69.400  1.00  0.00           H
ATOM   3567  CD1 LEU A 806      77.690  35.080  68.340  1.00  0.00           C
ATOM   3568 HD11 LEU A 806      78.770  35.310  68.360  1.00  0.00           H
ATOM   3569 HD12 LEU A 806      77.160  35.700  67.580  1.00  0.00           H
ATOM   3570 HD13 LEU A 806      77.570  34.000  68.110  1.00  0.00           H
ATOM   3571  CD2 LEU A 806      77.080  34.390  70.760  1.00  0.00           C
ATOM   3572 HD21 LEU A 806      76.400  33.560  70.450  1.00  0.00           H
ATOM   3573 HD22 LEU A 806      76.910  34.840  71.760  1.00  0.00           H
ATOM   3574 HD23 LEU A 806      78.070  33.900  70.660  1.00  0.00           H
ATOM   3575  C   LEU A 806      77.450  38.780  71.980  1.00  0.00           C
ATOM   3576  O   LEU A 806      78.200  38.580  72.920  1.00  0.00           O
ATOM   3577  N   VAL A 807      77.170  39.950  71.460  1.00  0.00           N
ATOM   3578  HN  VAL A 807      76.560  40.030  70.680  1.00  0.00           H
ATOM   3579  CA  VAL A 807      77.680  41.270  71.870  1.00  0.00           C
ATOM   3580  HA  VAL A 807      78.750  41.210  71.970  1.00  0.00           H
ATOM   3581  CB  VAL A 807      77.390  42.480  70.940  1.00  0.00           C
ATOM   3582  HB  VAL A 807      76.340  42.550  70.610  1.00  0.00           H
ATOM   3583  CG1 VAL A 807      77.670  43.810  71.680  1.00  0.00           C
ATOM   3584 HG11 VAL A 807      77.370  44.640  71.000  1.00  0.00           H
ATOM   3585 HG12 VAL A 807      78.710  43.920  72.050  1.00  0.00           H
ATOM   3586 HG13 VAL A 807      76.960  43.920  72.530  1.00  0.00           H
ATOM   3587  CG2 VAL A 807      78.320  42.520  69.740  1.00  0.00           C
ATOM   3588 HG21 VAL A 807      79.310  42.410  70.220  1.00  0.00           H
ATOM   3589 HG22 VAL A 807      78.280  43.510  69.230  1.00  0.00           H
ATOM   3590 HG23 VAL A 807      78.120  41.620  69.110  1.00  0.00           H
ATOM   3591  C   VAL A 807      77.130  41.540  73.260  1.00  0.00           C
ATOM   3592  O   VAL A 807      77.870  41.690  74.260  1.00  0.00           O
ATOM   3593  N   GLY A 808      75.810  41.350  73.540  1.00  0.00           N
ATOM   3594  HN  GLY A 808      75.150  41.190  72.830  1.00  0.00           H
ATOM   3595  CA  GLY A 808      75.330  41.270  74.900  1.00  0.00           C
ATOM   3596  HA1 GLY A 808      76.080  40.830  75.540  1.00  0.00           H
ATOM   3597  HA2 GLY A 808      74.420  40.700  74.820  1.00  0.00           H
ATOM   3598  C   GLY A 808      74.980  42.530  75.590  1.00  0.00           C
ATOM   3599  O   GLY A 808      74.830  42.580  76.780  1.00  0.00           O
ATOM   3600  N   VAL A 809      74.840  43.620  74.830  1.00  0.00           N
ATOM   3601  HN  VAL A 809      74.990  43.530  73.840  1.00  0.00           H
ATOM   3602  CA  VAL A 809      74.340  44.940  75.140  1.00  0.00           C
ATOM   3603  HA  VAL A 809      74.700  45.230  76.110  1.00  0.00           H
ATOM   3604  CB  VAL A 809      74.930  45.920  74.180  1.00  0.00           C
ATOM   3605  HB  VAL A 809      74.750  45.580  73.130  1.00  0.00           H
ATOM   3606  CG1 VAL A 809      74.280  47.290  74.340  1.00  0.00           C
ATOM   3607 HG11 VAL A 809      74.530  47.900  75.240  1.00  0.00           H
ATOM   3608 HG12 VAL A 809      73.180  47.210  74.260  1.00  0.00           H
ATOM   3609 HG13 VAL A 809      74.610  47.980  73.540  1.00  0.00           H
ATOM   3610  CG2 VAL A 809      76.410  45.960  74.530  1.00  0.00           C
ATOM   3611 HG21 VAL A 809      76.640  46.230  75.590  1.00  0.00           H
ATOM   3612 HG22 VAL A 809      76.940  46.750  73.950  1.00  0.00           H
ATOM   3613 HG23 VAL A 809      76.880  44.990  74.250  1.00  0.00           H
ATOM   3614  C   VAL A 809      72.800  44.940  75.010  1.00  0.00           C
ATOM   3615  O   VAL A 809      72.280  44.600  73.950  1.00  0.00           O
ATOM   3616  N   PRO A 810      72.070  45.280  76.110  1.00  0.00           N
ATOM   3617  CD  PRO A 810      72.600  45.870  77.380  1.00  0.00           C
ATOM   3618  HD1 PRO A 810      72.990  46.910  77.270  1.00  0.00           H
ATOM   3619  HD2 PRO A 810      73.420  45.180  77.670  1.00  0.00           H
ATOM   3620  CA  PRO A 810      70.660  44.950  76.140  1.00  0.00           C
ATOM   3621  HA  PRO A 810      70.500  43.980  75.680  1.00  0.00           H
ATOM   3622  CB  PRO A 810      70.450  44.750  77.640  1.00  0.00           C
ATOM   3623  HB1 PRO A 810      70.700  43.700  77.900  1.00  0.00           H
ATOM   3624  HB2 PRO A 810      69.420  44.950  78.020  1.00  0.00           H
ATOM   3625  CG  PRO A 810      71.350  45.830  78.250  1.00  0.00           C
ATOM   3626  HG1 PRO A 810      71.030  46.880  78.170  1.00  0.00           H
ATOM   3627  HG2 PRO A 810      71.490  45.770  79.350  1.00  0.00           H
ATOM   3628  C   PRO A 810      69.790  45.860  75.410  1.00  0.00           C
ATOM   3629  O   PRO A 810      68.970  46.600  75.970  1.00  0.00           O
ATOM   3630  N   SER A 811      69.920  45.880  74.050  1.00  0.00           N
ATOM   3631  HN  SER A 811      70.690  45.400  73.620  1.00  0.00           H
ATOM   3632  CA  SER A 811      68.860  46.510  73.240  1.00  0.00           C
ATOM   3633  HA  SER A 811      69.020  47.580  73.240  1.00  0.00           H
ATOM   3634  CB  SER A 811      68.950  46.270  71.690  1.00  0.00           C
ATOM   3635  HB1 SER A 811      69.840  46.770  71.250  1.00  0.00           H
ATOM   3636  HB2 SER A 811      68.060  46.710  71.190  1.00  0.00           H
ATOM   3637  OG  SER A 811      69.070  44.870  71.440  1.00  0.00           O
ATOM   3638  HG1 SER A 811      69.950  44.590  71.210  1.00  0.00           H
ATOM   3639  C   SER A 811      67.420  46.030  73.590  1.00  0.00           C
ATOM   3640  O   SER A 811      67.210  44.820  73.830  1.00  0.00           O
ATOM   3641  N   PRO A 812      66.460  46.970  73.610  1.00  0.00           N
ATOM   3642  CD  PRO A 812      66.760  48.380  73.790  1.00  0.00           C
ATOM   3643  HD1 PRO A 812      67.170  48.830  72.860  1.00  0.00           H
ATOM   3644  HD2 PRO A 812      67.370  48.500  74.720  1.00  0.00           H
ATOM   3645  CA  PRO A 812      65.060  46.690  73.850  1.00  0.00           C
ATOM   3646  HA  PRO A 812      64.800  46.410  74.860  1.00  0.00           H
ATOM   3647  CB  PRO A 812      64.420  48.070  73.530  1.00  0.00           C
ATOM   3648  HB1 PRO A 812      63.390  48.180  73.950  1.00  0.00           H
ATOM   3649  HB2 PRO A 812      64.390  48.110  72.420  1.00  0.00           H
ATOM   3650  CG  PRO A 812      65.420  49.120  74.020  1.00  0.00           C
ATOM   3651  HG1 PRO A 812      65.290  50.050  73.430  1.00  0.00           H
ATOM   3652  HG2 PRO A 812      65.330  49.360  75.100  1.00  0.00           H
ATOM   3653  C   PRO A 812      64.390  45.620  72.900  1.00  0.00           C
ATOM   3654  O   PRO A 812      64.340  45.710  71.680  1.00  0.00           O
ATOM   3655  N   LYS A 813      63.920  44.540  73.510  1.00  0.00           N
ATOM   3656  HN  LYS A 813      63.990  44.390  74.500  1.00  0.00           H
ATOM   3657  CA  LYS A 813      63.410  43.340  72.790  1.00  0.00           C
ATOM   3658  HA  LYS A 813      63.730  43.240  71.760  1.00  0.00           H
ATOM   3659  CB  LYS A 813      63.790  42.030  73.530  1.00  0.00           C
ATOM   3660  HB1 LYS A 813      63.290  41.190  73.010  1.00  0.00           H
ATOM   3661  HB2 LYS A 813      63.430  42.130  74.580  1.00  0.00           H
ATOM   3662  CG  LYS A 813      65.330  41.840  73.540  1.00  0.00           C
ATOM   3663  HG1 LYS A 813      65.590  40.850  73.970  1.00  0.00           H
ATOM   3664  HG2 LYS A 813      65.740  42.640  74.190  1.00  0.00           H
ATOM   3665  CD  LYS A 813      65.980  41.960  72.100  1.00  0.00           C
ATOM   3666  HD1 LYS A 813      65.890  42.960  71.610  1.00  0.00           H
ATOM   3667  HD2 LYS A 813      65.390  41.240  71.470  1.00  0.00           H
ATOM   3668  CE  LYS A 813      67.440  41.470  71.950  1.00  0.00           C
ATOM   3669  HE1 LYS A 813      67.780  41.560  70.900  1.00  0.00           H
ATOM   3670  HE2 LYS A 813      67.480  40.420  72.290  1.00  0.00           H
ATOM   3671  NZ  LYS A 813      68.480  42.300  72.710  1.00  0.00           N
ATOM   3672  HZ1 LYS A 813      69.390  42.290  72.210  1.00  0.00           H
ATOM   3673  HZ2 LYS A 813      68.510  42.010  73.700  1.00  0.00           H
ATOM   3674  HZ3 LYS A 813      68.240  43.310  72.700  1.00  0.00           H
ATOM   3675  C   LYS A 813      61.910  43.280  72.720  1.00  0.00           C
ATOM   3676  O   LYS A 813      61.160  43.790  73.510  1.00  0.00           O
ATOM   3677  N   LEU A 814      61.370  42.570  71.690  1.00  0.00           N
ATOM   3678  HN  LEU A 814      61.920  42.370  70.880  1.00  0.00           H
ATOM   3679  CA  LEU A 814      59.950  42.370  71.640  1.00  0.00           C
ATOM   3680  HA  LEU A 814      59.480  43.330  71.760  1.00  0.00           H
ATOM   3681  CB  LEU A 814      59.510  41.550  70.400  1.00  0.00           C
ATOM   3682  HB1 LEU A 814      58.450  41.240  70.420  1.00  0.00           H
ATOM   3683  HB2 LEU A 814      60.120  40.620  70.330  1.00  0.00           H
ATOM   3684  CG  LEU A 814      59.940  42.350  69.100  1.00  0.00           C
ATOM   3685  HG  LEU A 814      61.030  42.550  69.160  1.00  0.00           H
ATOM   3686  CD1 LEU A 814      59.610  41.540  67.890  1.00  0.00           C
ATOM   3687 HD11 LEU A 814      60.040  40.520  67.970  1.00  0.00           H
ATOM   3688 HD12 LEU A 814      59.970  42.050  66.970  1.00  0.00           H
ATOM   3689 HD13 LEU A 814      58.500  41.460  67.840  1.00  0.00           H
ATOM   3690  CD2 LEU A 814      59.310  43.680  69.000  1.00  0.00           C
ATOM   3691 HD21 LEU A 814      59.520  44.090  68.000  1.00  0.00           H
ATOM   3692 HD22 LEU A 814      59.740  44.320  69.800  1.00  0.00           H
ATOM   3693 HD23 LEU A 814      58.210  43.480  69.070  1.00  0.00           H
ATOM   3694  C   LEU A 814      59.440  41.480  72.750  1.00  0.00           C
ATOM   3695  O   LEU A 814      59.720  40.290  72.850  1.00  0.00           O
ATOM   3696  N   HSD A 815      58.580  42.180  73.580  1.00  0.00           N
ATOM   3697  HN  HSD A 815      58.440  43.150  73.420  1.00  0.00           H
ATOM   3698  CA  HSD A 815      57.610  41.530  74.470  1.00  0.00           C
ATOM   3699  HA  HSD A 815      58.030  40.550  74.650  1.00  0.00           H
ATOM   3700  CB  HSD A 815      57.440  42.250  75.880  1.00  0.00           C
ATOM   3701  HB1 HSD A 815      56.750  41.620  76.490  1.00  0.00           H
ATOM   3702  HB2 HSD A 815      56.930  43.220  75.760  1.00  0.00           H
ATOM   3703  ND1 HSD A 815      59.470  41.280  77.110  1.00  0.00           N
ATOM   3704  HD1 HSD A 815      59.300  40.310  76.980  1.00  0.00           H
ATOM   3705  CG  HSD A 815      58.810  42.380  76.580  1.00  0.00           C
ATOM   3706  CE1 HSD A 815      60.660  41.740  77.640  1.00  0.00           C
ATOM   3707  HE1 HSD A 815      61.400  41.090  78.100  1.00  0.00           H
ATOM   3708  NE2 HSD A 815      60.730  43.060  77.610  1.00  0.00           N
ATOM   3709  CD2 HSD A 815      59.580  43.440  76.840  1.00  0.00           C
ATOM   3710  HD2 HSD A 815      59.380  44.500  76.790  1.00  0.00           H
ATOM   3711  C   HSD A 815      56.260  41.310  73.900  1.00  0.00           C
ATOM   3712  O   HSD A 815      55.350  42.160  73.890  1.00  0.00           O
ATOM   3713  N   VAL A 816      56.140  40.190  73.190  1.00  0.00           N
ATOM   3714  HN  VAL A 816      56.830  39.590  72.810  1.00  0.00           H
ATOM   3715  CA  VAL A 816      54.770  39.780  72.710  1.00  0.00           C
ATOM   3716  HA  VAL A 816      54.220  40.640  72.380  1.00  0.00           H
ATOM   3717  CB  VAL A 816      54.930  38.790  71.520  1.00  0.00           C
ATOM   3718  HB  VAL A 816      55.460  37.880  71.880  1.00  0.00           H
ATOM   3719  CG1 VAL A 816      53.570  38.520  70.950  1.00  0.00           C
ATOM   3720 HG11 VAL A 816      52.860  37.970  71.590  1.00  0.00           H
ATOM   3721 HG12 VAL A 816      53.720  37.830  70.100  1.00  0.00           H
ATOM   3722 HG13 VAL A 816      53.200  39.450  70.450  1.00  0.00           H
ATOM   3723  CG2 VAL A 816      55.860  39.420  70.480  1.00  0.00           C
ATOM   3724 HG21 VAL A 816      56.890  39.500  70.890  1.00  0.00           H
ATOM   3725 HG22 VAL A 816      55.320  40.380  70.330  1.00  0.00           H
ATOM   3726 HG23 VAL A 816      55.870  38.870  69.510  1.00  0.00           H
ATOM   3727  C   VAL A 816      54.050  39.000  73.900  1.00  0.00           C
ATOM   3728  O   VAL A 816      54.690  38.180  74.550  1.00  0.00           O
ATOM   3729  N   PRO A 817      52.710  39.130  74.130  1.00  0.00           N
ATOM   3730  CD  PRO A 817      51.940  40.340  73.820  1.00  0.00           C
ATOM   3731  HD1 PRO A 817      51.710  40.440  72.730  1.00  0.00           H
ATOM   3732  HD2 PRO A 817      52.460  41.250  74.190  1.00  0.00           H
ATOM   3733  CA  PRO A 817      51.960  38.300  75.100  1.00  0.00           C
ATOM   3734  HA  PRO A 817      52.350  38.540  76.070  1.00  0.00           H
ATOM   3735  CB  PRO A 817      50.520  38.830  74.940  1.00  0.00           C
ATOM   3736  HB1 PRO A 817      49.880  38.650  75.830  1.00  0.00           H
ATOM   3737  HB2 PRO A 817      50.000  38.360  74.080  1.00  0.00           H
ATOM   3738  CG  PRO A 817      50.590  40.300  74.500  1.00  0.00           C
ATOM   3739  HG1 PRO A 817      49.790  40.610  73.790  1.00  0.00           H
ATOM   3740  HG2 PRO A 817      50.370  40.910  75.410  1.00  0.00           H
ATOM   3741  C   PRO A 817      52.150  36.800  74.870  1.00  0.00           C
ATOM   3742  O   PRO A 817      51.860  36.310  73.780  1.00  0.00           O
ATOM   3743  N   GLU A 818      52.460  35.950  75.860  1.00  0.00           N
ATOM   3744  HN  GLU A 818      52.600  36.270  76.790  1.00  0.00           H
ATOM   3745  CA  GLU A 818      52.690  34.480  75.710  1.00  0.00           C
ATOM   3746  HA  GLU A 818      53.200  34.260  74.790  1.00  0.00           H
ATOM   3747  CB  GLU A 818      53.550  34.030  76.970  1.00  0.00           C
ATOM   3748  HB1 GLU A 818      53.550  32.920  77.010  1.00  0.00           H
ATOM   3749  HB2 GLU A 818      53.110  34.360  77.940  1.00  0.00           H
ATOM   3750  CG  GLU A 818      55.010  34.520  76.940  1.00  0.00           C
ATOM   3751  HG1 GLU A 818      54.870  35.600  77.140  1.00  0.00           H
ATOM   3752  HG2 GLU A 818      55.320  34.380  75.890  1.00  0.00           H
ATOM   3753  CD  GLU A 818      56.040  33.870  77.900  1.00  0.00           C
ATOM   3754  OE1 GLU A 818      57.060  33.260  77.450  1.00  0.00           O
ATOM   3755  OE2 GLU A 818      55.840  34.150  79.110  1.00  0.00           O
ATOM   3756  C   GLU A 818      51.370  33.600  75.710  1.00  0.00           C
ATOM   3757  O   GLU A 818      51.390  32.370  75.870  1.00  0.00           O
ATOM   3758  N   LYS A 819      50.200  34.190  75.530  1.00  0.00           N
ATOM   3759  HN  LYS A 819      50.100  35.110  75.160  1.00  0.00           H
ATOM   3760  CA  LYS A 819      48.960  33.570  75.810  1.00  0.00           C
ATOM   3761  HA  LYS A 819      49.070  32.550  75.480  1.00  0.00           H
ATOM   3762  CB  LYS A 819      48.470  33.770  77.310  1.00  0.00           C
ATOM   3763  HB1 LYS A 819      49.390  33.490  77.870  1.00  0.00           H
ATOM   3764  HB2 LYS A 819      47.780  32.910  77.530  1.00  0.00           H
ATOM   3765  CG  LYS A 819      47.910  35.150  77.740  1.00  0.00           C
ATOM   3766  HG1 LYS A 819      47.490  34.990  78.760  1.00  0.00           H
ATOM   3767  HG2 LYS A 819      47.040  35.440  77.120  1.00  0.00           H
ATOM   3768  CD  LYS A 819      48.920  36.270  77.930  1.00  0.00           C
ATOM   3769  HD1 LYS A 819      49.400  36.320  76.920  1.00  0.00           H
ATOM   3770  HD2 LYS A 819      49.710  36.000  78.680  1.00  0.00           H
ATOM   3771  CE  LYS A 819      48.310  37.660  78.360  1.00  0.00           C
ATOM   3772  HE1 LYS A 819      47.460  37.960  77.700  1.00  0.00           H
ATOM   3773  HE2 LYS A 819      49.140  38.390  78.240  1.00  0.00           H
ATOM   3774  NZ  LYS A 819      47.860  37.650  79.810  1.00  0.00           N
ATOM   3775  HZ1 LYS A 819      47.800  38.620  80.180  1.00  0.00           H
ATOM   3776  HZ2 LYS A 819      48.450  37.000  80.370  1.00  0.00           H
ATOM   3777  HZ3 LYS A 819      46.890  37.260  79.850  1.00  0.00           H
ATOM   3778  C   LYS A 819      48.050  34.170  74.770  1.00  0.00           C
ATOM   3779  O   LYS A 819      48.010  35.400  74.490  1.00  0.00           O
ATOM   3780  N   PHE A 820      47.160  33.260  74.150  1.00  0.00           N
ATOM   3781  HN  PHE A 820      47.220  32.380  74.610  1.00  0.00           H
ATOM   3782  CA  PHE A 820      46.170  33.510  73.080  1.00  0.00           C
ATOM   3783  HA  PHE A 820      46.740  34.120  72.400  1.00  0.00           H
ATOM   3784  CB  PHE A 820      45.750  32.210  72.300  1.00  0.00           C
ATOM   3785  HB1 PHE A 820      45.400  31.460  73.040  1.00  0.00           H
ATOM   3786  HB2 PHE A 820      46.640  31.850  71.750  1.00  0.00           H
ATOM   3787  CG  PHE A 820      44.650  32.310  71.250  1.00  0.00           C
ATOM   3788  CD1 PHE A 820      43.480  31.430  71.100  1.00  0.00           C
ATOM   3789  HD1 PHE A 820      43.450  30.700  71.890  1.00  0.00           H
ATOM   3790  CE1 PHE A 820      42.480  31.630  70.180  1.00  0.00           C
ATOM   3791  HE1 PHE A 820      41.510  31.170  70.280  1.00  0.00           H
ATOM   3792  CZ  PHE A 820      42.670  32.710  69.280  1.00  0.00           C
ATOM   3793  HZ  PHE A 820      41.890  32.900  68.560  1.00  0.00           H
ATOM   3794  CD2 PHE A 820      44.730  33.400  70.320  1.00  0.00           C
ATOM   3795  HD2 PHE A 820      45.490  34.160  70.480  1.00  0.00           H
ATOM   3796  CE2 PHE A 820      43.770  33.590  69.360  1.00  0.00           C
ATOM   3797  HE2 PHE A 820      43.760  34.450  68.710  1.00  0.00           H
ATOM   3798  C   PHE A 820      44.990  34.200  73.680  1.00  0.00           C
ATOM   3799  O   PHE A 820      44.360  35.010  73.080  1.00  0.00           O
ATOM   3800  N   GLU A 821      44.770  34.030  74.940  1.00  0.00           N
ATOM   3801  HN  GLU A 821      45.330  33.440  75.520  1.00  0.00           H
ATOM   3802  CA  GLU A 821      43.700  34.680  75.710  1.00  0.00           C
ATOM   3803  HA  GLU A 821      42.880  34.380  75.070  1.00  0.00           H
ATOM   3804  CB  GLU A 821      43.520  34.100  77.150  1.00  0.00           C
ATOM   3805  HB1 GLU A 821      44.480  34.280  77.670  1.00  0.00           H
ATOM   3806  HB2 GLU A 821      43.340  33.020  77.010  1.00  0.00           H
ATOM   3807  CG  GLU A 821      42.320  34.590  77.940  1.00  0.00           C
ATOM   3808  HG1 GLU A 821      41.390  34.180  77.500  1.00  0.00           H
ATOM   3809  HG2 GLU A 821      42.400  35.690  77.940  1.00  0.00           H
ATOM   3810  CD  GLU A 821      42.400  34.270  79.430  1.00  0.00           C
ATOM   3811  OE1 GLU A 821      41.360  33.760  79.960  1.00  0.00           O
ATOM   3812  OE2 GLU A 821      43.430  34.580  80.040  1.00  0.00           O
ATOM   3813  C   GLU A 821      43.760  36.210  75.730  1.00  0.00           C
ATOM   3814  O   GLU A 821      44.810  36.810  75.960  1.00  0.00           O
ATOM   3815  N   PRO A 822      42.720  37.020  75.570  1.00  0.00           N
ATOM   3816  CD  PRO A 822      41.350  36.520  75.380  1.00  0.00           C
ATOM   3817  HD1 PRO A 822      40.940  36.000  76.280  1.00  0.00           H
ATOM   3818  HD2 PRO A 822      41.340  35.760  74.570  1.00  0.00           H
ATOM   3819  CA  PRO A 822      42.740  38.530  75.690  1.00  0.00           C
ATOM   3820  HA  PRO A 822      43.270  38.760  74.780  1.00  0.00           H
ATOM   3821  CB  PRO A 822      41.210  38.870  75.730  1.00  0.00           C
ATOM   3822  HB1 PRO A 822      41.060  39.860  75.250  1.00  0.00           H
ATOM   3823  HB2 PRO A 822      40.840  38.910  76.780  1.00  0.00           H
ATOM   3824  CG  PRO A 822      40.430  37.770  75.090  1.00  0.00           C
ATOM   3825  HG1 PRO A 822      39.440  37.710  75.590  1.00  0.00           H
ATOM   3826  HG2 PRO A 822      40.320  37.900  73.990  1.00  0.00           H
ATOM   3827  C   PRO A 822      43.570  39.230  76.710  1.00  0.00           C
ATOM   3828  O   PRO A 822      43.530  38.730  77.850  1.00  0.00           O
ATOM   3829  N   THR A 823      44.340  40.290  76.410  1.00  0.00           N
ATOM   3830  HN  THR A 823      44.330  40.670  75.480  1.00  0.00           H
ATOM   3831  CA  THR A 823      45.190  40.970  77.460  1.00  0.00           C
ATOM   3832  HA  THR A 823      45.780  40.230  77.970  1.00  0.00           H
ATOM   3833  CB  THR A 823      46.150  42.040  76.860  1.00  0.00           C
ATOM   3834  HB  THR A 823      46.610  42.710  77.620  1.00  0.00           H
ATOM   3835  OG1 THR A 823      45.550  42.740  75.780  1.00  0.00           O
ATOM   3836  HG1 THR A 823      45.480  42.110  75.060  1.00  0.00           H
ATOM   3837  CG2 THR A 823      47.320  41.310  76.220  1.00  0.00           C
ATOM   3838 HG21 THR A 823      47.780  40.780  77.080  1.00  0.00           H
ATOM   3839 HG22 THR A 823      48.080  42.050  75.880  1.00  0.00           H
ATOM   3840 HG23 THR A 823      47.010  40.580  75.440  1.00  0.00           H
ATOM   3841  C   THR A 823      44.440  41.570  78.670  1.00  0.00           C
ATOM   3842  O   THR A 823      44.800  41.460  79.810  1.00  0.00           O
ATOM   3843  N   HSD A 824      43.230  42.130  78.410  1.00  0.00           N
ATOM   3844  HN  HSD A 824      42.980  42.260  77.450  1.00  0.00           H
ATOM   3845  CA  HSD A 824      42.230  42.660  79.400  1.00  0.00           C
ATOM   3846  HA  HSD A 824      42.810  43.080  80.210  1.00  0.00           H
ATOM   3847  CB  HSD A 824      41.300  43.810  78.840  1.00  0.00           C
ATOM   3848  HB1 HSD A 824      40.690  43.410  78.000  1.00  0.00           H
ATOM   3849  HB2 HSD A 824      42.090  44.520  78.510  1.00  0.00           H
ATOM   3850  ND1 HSD A 824      40.790  45.190  80.920  1.00  0.00           N
ATOM   3851  HD1 HSD A 824      41.730  45.090  81.250  1.00  0.00           H
ATOM   3852  CG  HSD A 824      40.330  44.440  79.840  1.00  0.00           C
ATOM   3853  CE1 HSD A 824      39.760  45.530  81.690  1.00  0.00           C
ATOM   3854  HE1 HSD A 824      40.040  46.150  82.540  1.00  0.00           H
ATOM   3855  NE2 HSD A 824      38.570  45.030  81.240  1.00  0.00           N
ATOM   3856  CD2 HSD A 824      38.970  44.370  80.020  1.00  0.00           C
ATOM   3857  HD2 HSD A 824      38.210  43.880  79.410  1.00  0.00           H
ATOM   3858  C   HSD A 824      41.450  41.560  80.020  1.00  0.00           C
ATOM   3859  O   HSD A 824      40.760  40.920  79.270  1.00  0.00           O
ATOM   3860  N   PRO A 825      41.470  41.160  81.320  1.00  0.00           N
ATOM   3861  CD  PRO A 825      42.380  41.750  82.370  1.00  0.00           C
ATOM   3862  HD1 PRO A 825      41.980  42.680  82.830  1.00  0.00           H
ATOM   3863  HD2 PRO A 825      43.380  41.980  81.930  1.00  0.00           H
ATOM   3864  CA  PRO A 825      40.710  39.990  81.810  1.00  0.00           C
ATOM   3865  HA  PRO A 825      41.290  39.140  81.480  1.00  0.00           H
ATOM   3866  CB  PRO A 825      40.970  40.070  83.370  1.00  0.00           C
ATOM   3867  HB1 PRO A 825      40.780  39.100  83.890  1.00  0.00           H
ATOM   3868  HB2 PRO A 825      40.410  40.920  83.830  1.00  0.00           H
ATOM   3869  CG  PRO A 825      42.390  40.650  83.390  1.00  0.00           C
ATOM   3870  HG1 PRO A 825      42.600  41.010  84.430  1.00  0.00           H
ATOM   3871  HG2 PRO A 825      43.050  39.820  83.070  1.00  0.00           H
ATOM   3872  C   PRO A 825      39.230  39.910  81.430  1.00  0.00           C
ATOM   3873  O   PRO A 825      38.750  38.810  81.390  1.00  0.00           O
ATOM   3874  N   GLU A 826      38.430  41.020  81.360  1.00  0.00           N
ATOM   3875  HN  GLU A 826      38.870  41.910  81.520  1.00  0.00           H
ATOM   3876  CA  GLU A 826      37.050  41.090  80.960  1.00  0.00           C
ATOM   3877  HA  GLU A 826      36.680  40.150  81.350  1.00  0.00           H
ATOM   3878  CB  GLU A 826      36.370  42.270  81.680  1.00  0.00           C
ATOM   3879  HB1 GLU A 826      35.310  42.220  81.350  1.00  0.00           H
ATOM   3880  HB2 GLU A 826      36.780  43.270  81.450  1.00  0.00           H
ATOM   3881  CG  GLU A 826      36.360  42.070  83.210  1.00  0.00           C
ATOM   3882  HG1 GLU A 826      37.420  42.000  83.560  1.00  0.00           H
ATOM   3883  HG2 GLU A 826      35.800  41.150  83.500  1.00  0.00           H
ATOM   3884  CD  GLU A 826      35.760  43.170  84.090  1.00  0.00           C
ATOM   3885  OE1 GLU A 826      34.630  43.620  83.910  1.00  0.00           O
ATOM   3886  OE2 GLU A 826      36.480  43.530  85.030  1.00  0.00           O
ATOM   3887  C   GLU A 826      36.790  41.170  79.470  1.00  0.00           C
ATOM   3888  O   GLU A 826      35.650  40.960  79.130  1.00  0.00           O
ATOM   3889  N   ARG A 827      37.820  41.390  78.590  1.00  0.00           N
ATOM   3890  HN  ARG A 827      38.770  41.420  78.880  1.00  0.00           H
ATOM   3891  CA  ARG A 827      37.580  41.300  77.170  1.00  0.00           C
ATOM   3892  HA  ARG A 827      36.890  42.110  76.990  1.00  0.00           H
ATOM   3893  CB  ARG A 827      38.830  41.610  76.250  1.00  0.00           C
ATOM   3894  HB1 ARG A 827      38.950  40.960  75.370  1.00  0.00           H
ATOM   3895  HB2 ARG A 827      39.770  41.550  76.850  1.00  0.00           H
ATOM   3896  CG  ARG A 827      38.940  43.070  75.720  1.00  0.00           C
ATOM   3897  HG1 ARG A 827      39.920  43.100  75.210  1.00  0.00           H
ATOM   3898  HG2 ARG A 827      39.000  43.730  76.620  1.00  0.00           H
ATOM   3899  CD  ARG A 827      37.920  43.500  74.720  1.00  0.00           C
ATOM   3900  HD1 ARG A 827      38.120  44.580  74.560  1.00  0.00           H
ATOM   3901  HD2 ARG A 827      36.920  43.320  75.180  1.00  0.00           H
ATOM   3902  NE  ARG A 827      38.150  42.700  73.470  1.00  0.00           N
ATOM   3903  HE  ARG A 827      39.010  42.200  73.310  1.00  0.00           H
ATOM   3904  CZ  ARG A 827      37.270  42.310  72.560  1.00  0.00           C
ATOM   3905  NH1 ARG A 827      36.050  42.740  72.610  1.00  0.00           N
ATOM   3906 HH11 ARG A 827      35.730  42.940  73.530  1.00  0.00           H
ATOM   3907 HH12 ARG A 827      35.360  42.200  72.120  1.00  0.00           H
ATOM   3908  NH2 ARG A 827      37.770  41.600  71.550  1.00  0.00           N
ATOM   3909 HH21 ARG A 827      38.710  41.270  71.610  1.00  0.00           H
ATOM   3910 HH22 ARG A 827      37.200  41.430  70.740  1.00  0.00           H
ATOM   3911  C   ARG A 827      37.000  40.050  76.630  1.00  0.00           C
ATOM   3912  O   ARG A 827      37.450  39.040  77.130  1.00  0.00           O
ATOM   3913  N   GLY A 828      36.040  40.000  75.680  1.00  0.00           N
ATOM   3914  HN  GLY A 828      35.670  40.820  75.240  1.00  0.00           H
ATOM   3915  CA  GLY A 828      35.860  38.750  75.000  1.00  0.00           C
ATOM   3916  HA1 GLY A 828      34.950  38.310  75.370  1.00  0.00           H
ATOM   3917  HA2 GLY A 828      36.630  38.010  75.040  1.00  0.00           H
ATOM   3918  C   GLY A 828      35.510  38.880  73.530  1.00  0.00           C
ATOM   3919  O   GLY A 828      34.950  39.930  73.170  1.00  0.00           O
ATOM   3920  N   TRP A 829      35.750  37.900  72.690  1.00  0.00           N
ATOM   3921  HN  TRP A 829      36.050  36.980  72.910  1.00  0.00           H
ATOM   3922  CA  TRP A 829      35.410  38.060  71.290  1.00  0.00           C
ATOM   3923  HA  TRP A 829      36.010  38.890  70.950  1.00  0.00           H
ATOM   3924  CB  TRP A 829      35.780  36.710  70.590  1.00  0.00           C
ATOM   3925  HB1 TRP A 829      35.510  36.840  69.520  1.00  0.00           H
ATOM   3926  HB2 TRP A 829      35.120  35.900  70.980  1.00  0.00           H
ATOM   3927  CG  TRP A 829      37.220  36.420  70.740  1.00  0.00           C
ATOM   3928  CD1 TRP A 829      37.810  35.500  71.540  1.00  0.00           C
ATOM   3929  HD1 TRP A 829      37.240  34.750  72.060  1.00  0.00           H
ATOM   3930  NE1 TRP A 829      39.130  35.690  71.730  1.00  0.00           N
ATOM   3931  HE1 TRP A 829      39.780  35.220  72.280  1.00  0.00           H
ATOM   3932  CE2 TRP A 829      39.400  36.830  71.030  1.00  0.00           C
ATOM   3933  CD2 TRP A 829      38.270  37.220  70.320  1.00  0.00           C
ATOM   3934  CE3 TRP A 829      38.330  38.280  69.430  1.00  0.00           C
ATOM   3935  HE3 TRP A 829      37.420  38.610  68.940  1.00  0.00           H
ATOM   3936  CZ3 TRP A 829      39.460  39.090  69.460  1.00  0.00           C
ATOM   3937  HZ3 TRP A 829      39.580  39.910  68.770  1.00  0.00           H
ATOM   3938  CZ2 TRP A 829      40.610  37.510  70.870  1.00  0.00           C
ATOM   3939  HZ2 TRP A 829      41.480  37.090  71.360  1.00  0.00           H
ATOM   3940  CH2 TRP A 829      40.620  38.680  70.140  1.00  0.00           C
ATOM   3941  HH2 TRP A 829      41.490  39.310  70.090  1.00  0.00           H
ATOM   3942  C   TRP A 829      33.870  38.170  71.070  1.00  0.00           C
ATOM   3943  O   TRP A 829      33.340  38.970  70.300  1.00  0.00           O
ATOM   3944  N   ILE A 830      33.090  37.350  71.920  1.00  0.00           N
ATOM   3945  HN  ILE A 830      33.560  36.910  72.690  1.00  0.00           H
ATOM   3946  CA  ILE A 830      31.650  37.300  71.850  1.00  0.00           C
ATOM   3947  HA  ILE A 830      31.270  37.810  70.970  1.00  0.00           H
ATOM   3948  CB  ILE A 830      31.120  35.830  71.960  1.00  0.00           C
ATOM   3949  HB  ILE A 830      31.330  35.440  72.980  1.00  0.00           H
ATOM   3950  CG2 ILE A 830      29.620  35.650  71.690  1.00  0.00           C
ATOM   3951 HG21 ILE A 830      29.510  34.540  71.720  1.00  0.00           H
ATOM   3952 HG22 ILE A 830      29.430  35.900  70.630  1.00  0.00           H
ATOM   3953 HG23 ILE A 830      28.940  36.090  72.440  1.00  0.00           H
ATOM   3954  CG1 ILE A 830      31.780  34.900  70.940  1.00  0.00           C
ATOM   3955 HG11 ILE A 830      31.280  33.910  71.010  1.00  0.00           H
ATOM   3956 HG12 ILE A 830      32.830  34.880  71.290  1.00  0.00           H
ATOM   3957  CD  ILE A 830      31.820  35.390  69.540  1.00  0.00           C
ATOM   3958  HD1 ILE A 830      32.410  34.710  68.890  1.00  0.00           H
ATOM   3959  HD2 ILE A 830      32.350  36.360  69.480  1.00  0.00           H
ATOM   3960  HD3 ILE A 830      30.790  35.510  69.130  1.00  0.00           H
ATOM   3961  C   ILE A 830      31.050  38.150  73.040  1.00  0.00           C
ATOM   3962  O   ILE A 830      29.920  38.610  73.000  1.00  0.00           O
ATOM   3963  N   ILE A 831      31.770  38.440  74.080  1.00  0.00           N
ATOM   3964  HN  ILE A 831      32.590  37.940  74.340  1.00  0.00           H
ATOM   3965  CA  ILE A 831      31.380  39.350  75.100  1.00  0.00           C
ATOM   3966  HA  ILE A 831      30.310  39.240  75.230  1.00  0.00           H
ATOM   3967  CB  ILE A 831      32.040  39.200  76.450  1.00  0.00           C
ATOM   3968  HB  ILE A 831      33.120  39.420  76.380  1.00  0.00           H
ATOM   3969  CG2 ILE A 831      31.320  40.160  77.480  1.00  0.00           C
ATOM   3970 HG21 ILE A 831      31.570  39.720  78.470  1.00  0.00           H
ATOM   3971 HG22 ILE A 831      30.210  40.240  77.460  1.00  0.00           H
ATOM   3972 HG23 ILE A 831      31.800  41.130  77.280  1.00  0.00           H
ATOM   3973  CG1 ILE A 831      31.810  37.730  77.000  1.00  0.00           C
ATOM   3974 HG11 ILE A 831      32.290  37.730  78.010  1.00  0.00           H
ATOM   3975 HG12 ILE A 831      32.320  37.000  76.350  1.00  0.00           H
ATOM   3976  CD  ILE A 831      30.310  37.280  77.250  1.00  0.00           C
ATOM   3977  HD1 ILE A 831      29.550  37.450  76.460  1.00  0.00           H
ATOM   3978  HD2 ILE A 831      30.040  37.740  78.220  1.00  0.00           H
ATOM   3979  HD3 ILE A 831      30.250  36.190  77.460  1.00  0.00           H
ATOM   3980  C   ILE A 831      31.530  40.730  74.670  1.00  0.00           C
ATOM   3981  O   ILE A 831      32.550  41.110  74.160  1.00  0.00           O
ATOM   3982  N   SER A 832      30.440  41.570  74.780  1.00  0.00           N
ATOM   3983  HN  SER A 832      29.570  41.150  75.000  1.00  0.00           H
ATOM   3984  CA  SER A 832      30.400  42.960  74.440  1.00  0.00           C
ATOM   3985  HA  SER A 832      30.750  43.590  75.240  1.00  0.00           H
ATOM   3986  CB  SER A 832      31.180  43.490  73.170  1.00  0.00           C
ATOM   3987  HB1 SER A 832      30.860  43.030  72.220  1.00  0.00           H
ATOM   3988  HB2 SER A 832      32.260  43.360  73.360  1.00  0.00           H
ATOM   3989  OG  SER A 832      30.930  44.890  73.150  1.00  0.00           O
ATOM   3990  HG1 SER A 832      30.390  44.960  72.370  1.00  0.00           H
ATOM   3991  C   SER A 832      28.930  43.450  74.370  1.00  0.00           C
ATOM   3992  O   SER A 832      28.200  43.120  73.390  1.00  0.00           O
ATOM   3993  N   PRO A 833      28.320  44.090  75.370  1.00  0.00           N
ATOM   3994  CD  PRO A 833      28.990  44.270  76.660  1.00  0.00           C
ATOM   3995  HD1 PRO A 833      29.720  45.100  76.760  1.00  0.00           H
ATOM   3996  HD2 PRO A 833      29.340  43.290  77.030  1.00  0.00           H
ATOM   3997  CA  PRO A 833      26.950  44.650  75.310  1.00  0.00           C
ATOM   3998  HA  PRO A 833      26.230  43.890  75.040  1.00  0.00           H
ATOM   3999  CB  PRO A 833      26.770  45.230  76.680  1.00  0.00           C
ATOM   4000  HB1 PRO A 833      25.750  45.130  77.100  1.00  0.00           H
ATOM   4001  HB2 PRO A 833      26.950  46.330  76.660  1.00  0.00           H
ATOM   4002  CG  PRO A 833      27.780  44.510  77.510  1.00  0.00           C
ATOM   4003  HG1 PRO A 833      28.140  44.980  78.450  1.00  0.00           H
ATOM   4004  HG2 PRO A 833      27.240  43.570  77.750  1.00  0.00           H
ATOM   4005  C   PRO A 833      26.890  45.670  74.200  1.00  0.00           C
ATOM   4006  O   PRO A 833      27.890  46.300  73.940  1.00  0.00           O
ATOM   4007  N   LEU A 834      25.760  45.830  73.490  1.00  0.00           N
ATOM   4008  HN  LEU A 834      25.000  45.190  73.620  1.00  0.00           H
ATOM   4009  CA  LEU A 834      25.640  46.790  72.390  1.00  0.00           C
ATOM   4010  HA  LEU A 834      26.590  47.290  72.250  1.00  0.00           H
ATOM   4011  CB  LEU A 834      25.040  46.030  71.130  1.00  0.00           C
ATOM   4012  HB1 LEU A 834      24.040  45.700  71.500  1.00  0.00           H
ATOM   4013  HB2 LEU A 834      25.700  45.150  71.010  1.00  0.00           H
ATOM   4014  CG  LEU A 834      24.860  46.690  69.690  1.00  0.00           C
ATOM   4015  HG  LEU A 834      24.080  47.480  69.730  1.00  0.00           H
ATOM   4016  CD1 LEU A 834      26.170  47.300  69.150  1.00  0.00           C
ATOM   4017 HD11 LEU A 834      26.430  48.000  69.960  1.00  0.00           H
ATOM   4018 HD12 LEU A 834      25.920  47.810  68.190  1.00  0.00           H
ATOM   4019 HD13 LEU A 834      26.900  46.480  69.000  1.00  0.00           H
ATOM   4020  CD2 LEU A 834      24.320  45.730  68.630  1.00  0.00           C
ATOM   4021 HD21 LEU A 834      25.100  45.020  68.280  1.00  0.00           H
ATOM   4022 HD22 LEU A 834      23.960  46.290  67.740  1.00  0.00           H
ATOM   4023 HD23 LEU A 834      23.430  45.180  69.020  1.00  0.00           H
ATOM   4024  C   LEU A 834      24.690  47.970  72.660  1.00  0.00           C
ATOM   4025  O   LEU A 834      24.620  49.020  72.050  1.00  0.00           O
ATOM   4026  N   GLY A 835      23.920  47.750  73.750  1.00  0.00           N
ATOM   4027  HN  GLY A 835      23.930  46.870  74.190  1.00  0.00           H
ATOM   4028  CA  GLY A 835      22.810  48.490  74.300  1.00  0.00           C
ATOM   4029  HA1 GLY A 835      22.230  47.740  74.820  1.00  0.00           H
ATOM   4030  HA2 GLY A 835      22.230  49.020  73.540  1.00  0.00           H
ATOM   4031  C   GLY A 835      23.150  49.500  75.370  1.00  0.00           C
ATOM   4032  O   GLY A 835      22.240  50.150  75.910  1.00  0.00           O
ATOM   4033  N   ASP A 836      24.430  49.490  75.820  1.00  0.00           N
ATOM   4034  HN  ASP A 836      25.100  48.940  75.320  1.00  0.00           H
ATOM   4035  CA  ASP A 836      24.880  50.150  77.040  1.00  0.00           C
ATOM   4036  HA  ASP A 836      24.250  49.840  77.870  1.00  0.00           H
ATOM   4037  CB  ASP A 836      26.340  49.690  77.410  1.00  0.00           C
ATOM   4038  HB1 ASP A 836      26.980  49.930  76.520  1.00  0.00           H
ATOM   4039  HB2 ASP A 836      26.240  48.590  77.480  1.00  0.00           H
ATOM   4040  CG  ASP A 836      26.870  50.290  78.670  1.00  0.00           C
ATOM   4041  OD1 ASP A 836      28.070  50.720  78.610  1.00  0.00           O
ATOM   4042  OD2 ASP A 836      26.320  50.200  79.770  1.00  0.00           O
ATOM   4043  C   ASP A 836      24.640  51.730  77.050  1.00  0.00           C
ATOM   4044  O   ASP A 836      24.240  52.340  78.050  1.00  0.00           O
ATOM   4045  N   ASN A 837      25.010  52.370  75.910  1.00  0.00           N
ATOM   4046  HN  ASN A 837      25.270  51.920  75.060  1.00  0.00           H
ATOM   4047  CA  ASN A 837      24.900  53.850  75.810  1.00  0.00           C
ATOM   4048  HA  ASN A 837      25.230  54.230  76.770  1.00  0.00           H
ATOM   4049  CB  ASN A 837      25.790  54.370  74.650  1.00  0.00           C
ATOM   4050  HB1 ASN A 837      25.660  55.470  74.520  1.00  0.00           H
ATOM   4051  HB2 ASN A 837      25.540  53.930  73.670  1.00  0.00           H
ATOM   4052  CG  ASN A 837      27.330  54.110  74.980  1.00  0.00           C
ATOM   4053  OD1 ASN A 837      27.650  54.050  76.200  1.00  0.00           O
ATOM   4054  ND2 ASN A 837      28.170  53.930  73.940  1.00  0.00           N
ATOM   4055 HD21 ASN A 837      29.150  53.860  74.150  1.00  0.00           H
ATOM   4056 HD22 ASN A 837      27.850  53.730  73.020  1.00  0.00           H
ATOM   4057  C   ASN A 837      23.460  54.240  75.470  1.00  0.00           C
ATOM   4058  O   ASN A 837      22.650  53.480  74.950  1.00  0.00           O
ATOM   4059  N   PRO A 838      23.030  55.470  75.740  1.00  0.00           N
ATOM   4060  CD  PRO A 838      23.630  56.410  76.760  1.00  0.00           C
ATOM   4061  HD1 PRO A 838      24.630  56.770  76.430  1.00  0.00           H
ATOM   4062  HD2 PRO A 838      23.710  55.860  77.710  1.00  0.00           H
ATOM   4063  CA  PRO A 838      21.860  56.080  75.150  1.00  0.00           C
ATOM   4064  HA  PRO A 838      20.910  55.850  75.610  1.00  0.00           H
ATOM   4065  CB  PRO A 838      22.160  57.590  75.410  1.00  0.00           C
ATOM   4066  HB1 PRO A 838      21.210  58.140  75.280  1.00  0.00           H
ATOM   4067  HB2 PRO A 838      22.860  58.030  74.660  1.00  0.00           H
ATOM   4068  CG  PRO A 838      22.690  57.620  76.810  1.00  0.00           C
ATOM   4069  HG1 PRO A 838      23.230  58.570  77.000  1.00  0.00           H
ATOM   4070  HG2 PRO A 838      21.880  57.550  77.580  1.00  0.00           H
ATOM   4071  C   PRO A 838      21.510  55.860  73.670  1.00  0.00           C
ATOM   4072  O   PRO A 838      22.370  55.900  72.800  1.00  0.00           O
ATOM   4073  N   TRP A 839      20.200  55.640  73.360  1.00  0.00           N
ATOM   4074  HN  TRP A 839      19.530  55.550  74.110  1.00  0.00           H
ATOM   4075  CA  TRP A 839      19.760  55.500  72.010  1.00  0.00           C
ATOM   4076  HA  TRP A 839      20.240  54.670  71.510  1.00  0.00           H
ATOM   4077  CB  TRP A 839      18.290  55.030  71.880  1.00  0.00           C
ATOM   4078  HB1 TRP A 839      18.130  54.020  72.320  1.00  0.00           H
ATOM   4079  HB2 TRP A 839      18.150  55.110  70.780  1.00  0.00           H
ATOM   4080  CG  TRP A 839      17.250  55.880  72.670  1.00  0.00           C
ATOM   4081  CD1 TRP A 839      16.730  57.080  72.150  1.00  0.00           C
ATOM   4082  HD1 TRP A 839      16.770  57.390  71.120  1.00  0.00           H
ATOM   4083  NE1 TRP A 839      15.780  57.500  73.040  1.00  0.00           N
ATOM   4084  HE1 TRP A 839      15.280  58.340  73.060  1.00  0.00           H
ATOM   4085  CE2 TRP A 839      15.670  56.750  74.060  1.00  0.00           C
ATOM   4086  CD2 TRP A 839      16.760  55.790  74.010  1.00  0.00           C
ATOM   4087  CE3 TRP A 839      17.000  54.900  75.130  1.00  0.00           C
ATOM   4088  HE3 TRP A 839      17.810  54.200  75.030  1.00  0.00           H
ATOM   4089  CZ3 TRP A 839      16.280  55.100  76.270  1.00  0.00           C
ATOM   4090  HZ3 TRP A 839      16.460  54.360  77.040  1.00  0.00           H
ATOM   4091  CZ2 TRP A 839      14.980  56.880  75.200  1.00  0.00           C
ATOM   4092  HZ2 TRP A 839      14.300  57.720  75.390  1.00  0.00           H
ATOM   4093  CH2 TRP A 839      15.330  56.140  76.300  1.00  0.00           C
ATOM   4094  HH2 TRP A 839      14.850  56.320  77.250  1.00  0.00           H
ATOM   4095  C   TRP A 839      20.030  56.690  71.110  1.00  0.00           C
ATOM   4096  O   TRP A 839      20.360  56.510  69.950  1.00  0.00           O
ATOM   4097  N   TRP A 840      20.010  57.940  71.620  1.00  0.00           N
ATOM   4098  HN  TRP A 840      19.780  58.070  72.590  1.00  0.00           H
ATOM   4099  CA  TRP A 840      20.370  59.030  70.790  1.00  0.00           C
ATOM   4100  HA  TRP A 840      19.690  58.940  69.940  1.00  0.00           H
ATOM   4101  CB  TRP A 840      20.010  60.410  71.390  1.00  0.00           C
ATOM   4102  HB1 TRP A 840      19.080  60.250  71.980  1.00  0.00           H
ATOM   4103  HB2 TRP A 840      19.650  61.110  70.610  1.00  0.00           H
ATOM   4104  CG  TRP A 840      21.050  61.240  72.110  1.00  0.00           C
ATOM   4105  CD1 TRP A 840      21.340  61.110  73.440  1.00  0.00           C
ATOM   4106  HD1 TRP A 840      20.910  60.370  74.110  1.00  0.00           H
ATOM   4107  NE1 TRP A 840      22.210  62.040  73.930  1.00  0.00           N
ATOM   4108  HE1 TRP A 840      22.440  62.280  74.840  1.00  0.00           H
ATOM   4109  CE2 TRP A 840      22.630  62.730  72.830  1.00  0.00           C
ATOM   4110  CD2 TRP A 840      21.780  62.390  71.740  1.00  0.00           C
ATOM   4111  CE3 TRP A 840      21.840  63.170  70.580  1.00  0.00           C
ATOM   4112  HE3 TRP A 840      21.030  63.070  69.870  1.00  0.00           H
ATOM   4113  CZ3 TRP A 840      22.890  64.060  70.400  1.00  0.00           C
ATOM   4114  HZ3 TRP A 840      22.990  64.640  69.480  1.00  0.00           H
ATOM   4115  CZ2 TRP A 840      23.530  63.760  72.730  1.00  0.00           C
ATOM   4116  HZ2 TRP A 840      24.300  63.980  73.450  1.00  0.00           H
ATOM   4117  CH2 TRP A 840      23.700  64.340  71.490  1.00  0.00           C
ATOM   4118  HH2 TRP A 840      24.540  64.980  71.250  1.00  0.00           H
ATOM   4119  C   TRP A 840      21.810  59.010  70.280  1.00  0.00           C
ATOM   4120  O   TRP A 840      22.090  59.190  69.120  1.00  0.00           O
ATOM   4121  N   THR A 841      22.790  58.690  71.060  1.00  0.00           N
ATOM   4122  HN  THR A 841      22.540  58.490  72.010  1.00  0.00           H
ATOM   4123  CA  THR A 841      24.200  58.600  70.760  1.00  0.00           C
ATOM   4124  HA  THR A 841      24.490  59.510  70.250  1.00  0.00           H
ATOM   4125  CB  THR A 841      25.110  58.310  71.970  1.00  0.00           C
ATOM   4126  HB  THR A 841      26.170  58.530  71.720  1.00  0.00           H
ATOM   4127  OG1 THR A 841      25.130  57.030  72.560  1.00  0.00           O
ATOM   4128  HG1 THR A 841      24.220  56.880  72.850  1.00  0.00           H
ATOM   4129  CG2 THR A 841      24.750  59.400  73.100  1.00  0.00           C
ATOM   4130 HG21 THR A 841      25.440  59.400  73.960  1.00  0.00           H
ATOM   4131 HG22 THR A 841      23.690  59.360  73.420  1.00  0.00           H
ATOM   4132 HG23 THR A 841      24.960  60.380  72.620  1.00  0.00           H
ATOM   4133  C   THR A 841      24.450  57.520  69.690  1.00  0.00           C
ATOM   4134  O   THR A 841      25.310  57.700  68.790  1.00  0.00           O
ATOM   4135  N   LEU A 842      23.760  56.340  69.690  1.00  0.00           N
ATOM   4136  HN  LEU A 842      23.140  56.140  70.440  1.00  0.00           H
ATOM   4137  CA  LEU A 842      23.770  55.340  68.650  1.00  0.00           C
ATOM   4138  HA  LEU A 842      24.790  55.080  68.390  1.00  0.00           H
ATOM   4139  CB  LEU A 842      23.080  54.080  69.140  1.00  0.00           C
ATOM   4140  HB1 LEU A 842      22.940  53.370  68.300  1.00  0.00           H
ATOM   4141  HB2 LEU A 842      22.070  54.290  69.570  1.00  0.00           H
ATOM   4142  CG  LEU A 842      23.860  53.290  70.170  1.00  0.00           C
ATOM   4143  HG  LEU A 842      24.550  53.950  70.740  1.00  0.00           H
ATOM   4144  CD1 LEU A 842      22.790  52.770  71.180  1.00  0.00           C
ATOM   4145 HD11 LEU A 842      22.040  53.510  71.520  1.00  0.00           H
ATOM   4146 HD12 LEU A 842      23.260  52.430  72.130  1.00  0.00           H
ATOM   4147 HD13 LEU A 842      22.240  51.930  70.730  1.00  0.00           H
ATOM   4148  CD2 LEU A 842      24.730  52.240  69.440  1.00  0.00           C
ATOM   4149 HD21 LEU A 842      24.110  51.390  69.100  1.00  0.00           H
ATOM   4150 HD22 LEU A 842      25.490  51.810  70.130  1.00  0.00           H
ATOM   4151 HD23 LEU A 842      25.330  52.790  68.690  1.00  0.00           H
ATOM   4152  C   LEU A 842      23.260  55.850  67.340  1.00  0.00           C
ATOM   4153  O   LEU A 842      23.820  55.590  66.240  1.00  0.00           O
ATOM   4154  N   LEU A 843      22.120  56.560  67.370  1.00  0.00           N
ATOM   4155  HN  LEU A 843      21.530  56.730  68.160  1.00  0.00           H
ATOM   4156  CA  LEU A 843      21.600  57.160  66.190  1.00  0.00           C
ATOM   4157  HA  LEU A 843      21.450  56.370  65.460  1.00  0.00           H
ATOM   4158  CB  LEU A 843      20.190  57.720  66.370  1.00  0.00           C
ATOM   4159  HB1 LEU A 843      20.140  58.320  67.310  1.00  0.00           H
ATOM   4160  HB2 LEU A 843      19.500  56.880  66.590  1.00  0.00           H
ATOM   4161  CG  LEU A 843      19.640  58.580  65.240  1.00  0.00           C
ATOM   4162  HG  LEU A 843      20.350  59.400  64.990  1.00  0.00           H
ATOM   4163  CD1 LEU A 843      19.310  57.720  64.040  1.00  0.00           C
ATOM   4164 HD11 LEU A 843      20.200  57.150  63.700  1.00  0.00           H
ATOM   4165 HD12 LEU A 843      18.960  58.450  63.290  1.00  0.00           H
ATOM   4166 HD13 LEU A 843      18.490  57.010  64.280  1.00  0.00           H
ATOM   4167  CD2 LEU A 843      18.330  59.240  65.690  1.00  0.00           C
ATOM   4168 HD21 LEU A 843      18.500  60.050  66.420  1.00  0.00           H
ATOM   4169 HD22 LEU A 843      17.560  58.490  65.980  1.00  0.00           H
ATOM   4170 HD23 LEU A 843      17.850  59.850  64.890  1.00  0.00           H
ATOM   4171  C   LEU A 843      22.550  58.130  65.440  1.00  0.00           C
ATOM   4172  O   LEU A 843      22.810  58.130  64.210  1.00  0.00           O
ATOM   4173  N   ILE A 844      23.220  58.970  66.260  1.00  0.00           N
ATOM   4174  HN  ILE A 844      23.090  59.010  67.250  1.00  0.00           H
ATOM   4175  CA  ILE A 844      24.170  59.960  65.730  1.00  0.00           C
ATOM   4176  HA  ILE A 844      23.610  60.510  64.980  1.00  0.00           H
ATOM   4177  CB  ILE A 844      24.420  60.960  66.870  1.00  0.00           C
ATOM   4178  HB  ILE A 844      24.650  60.380  67.790  1.00  0.00           H
ATOM   4179  CG2 ILE A 844      25.610  61.860  66.660  1.00  0.00           C
ATOM   4180 HG21 ILE A 844      26.580  61.320  66.760  1.00  0.00           H
ATOM   4181 HG22 ILE A 844      25.640  62.560  67.520  1.00  0.00           H
ATOM   4182 HG23 ILE A 844      25.480  62.450  65.730  1.00  0.00           H
ATOM   4183  CG1 ILE A 844      23.130  61.840  67.220  1.00  0.00           C
ATOM   4184 HG11 ILE A 844      23.150  62.380  68.190  1.00  0.00           H
ATOM   4185 HG12 ILE A 844      22.280  61.140  67.210  1.00  0.00           H
ATOM   4186  CD  ILE A 844      22.850  62.960  66.140  1.00  0.00           C
ATOM   4187  HD1 ILE A 844      22.790  62.500  65.130  1.00  0.00           H
ATOM   4188  HD2 ILE A 844      23.600  63.780  66.140  1.00  0.00           H
ATOM   4189  HD3 ILE A 844      21.940  63.510  66.450  1.00  0.00           H
ATOM   4190  C   ILE A 844      25.430  59.340  65.150  1.00  0.00           C
ATOM   4191  O   ILE A 844      26.080  59.970  64.370  1.00  0.00           O
ATOM   4192  N   ALA A 845      25.740  58.060  65.480  1.00  0.00           N
ATOM   4193  HN  ALA A 845      25.120  57.530  66.060  1.00  0.00           H
ATOM   4194  CA  ALA A 845      26.920  57.350  65.100  1.00  0.00           C
ATOM   4195  HA  ALA A 845      27.750  57.970  65.410  1.00  0.00           H
ATOM   4196  CB  ALA A 845      26.930  55.940  65.800  1.00  0.00           C
ATOM   4197  HB1 ALA A 845      26.850  56.100  66.900  1.00  0.00           H
ATOM   4198  HB2 ALA A 845      27.880  55.430  65.540  1.00  0.00           H
ATOM   4199  HB3 ALA A 845      26.150  55.220  65.470  1.00  0.00           H
ATOM   4200  C   ALA A 845      26.940  57.120  63.580  1.00  0.00           C
ATOM   4201  O   ALA A 845      27.870  56.600  62.990  1.00  0.00           O
ATOM   4202  N   ALA A 846      25.850  57.330  62.860  1.00  0.00           N
ATOM   4203  HN  ALA A 846      25.000  57.670  63.270  1.00  0.00           H
ATOM   4204  CA  ALA A 846      25.660  57.320  61.400  1.00  0.00           C
ATOM   4205  HA  ALA A 846      25.910  56.330  61.050  1.00  0.00           H
ATOM   4206  CB  ALA A 846      24.200  57.660  60.950  1.00  0.00           C
ATOM   4207  HB1 ALA A 846      24.030  57.830  59.870  1.00  0.00           H
ATOM   4208  HB2 ALA A 846      23.790  58.530  61.500  1.00  0.00           H
ATOM   4209  HB3 ALA A 846      23.560  56.770  61.140  1.00  0.00           H
ATOM   4210  C   ALA A 846      26.620  58.370  60.780  1.00  0.00           C
ATOM   4211  O   ALA A 846      27.240  58.140  59.730  1.00  0.00           O
ATOM   4212  N   ILE A 847      26.770  59.570  61.460  1.00  0.00           N
ATOM   4213  HN  ILE A 847      26.250  59.820  62.270  1.00  0.00           H
ATOM   4214  CA  ILE A 847      27.780  60.590  61.070  1.00  0.00           C
ATOM   4215  HA  ILE A 847      27.630  60.770  60.010  1.00  0.00           H
ATOM   4216  CB  ILE A 847      27.450  61.900  61.840  1.00  0.00           C
ATOM   4217  HB  ILE A 847      27.290  61.620  62.900  1.00  0.00           H
ATOM   4218  CG2 ILE A 847      28.560  62.900  61.620  1.00  0.00           C
ATOM   4219 HG21 ILE A 847      28.750  62.980  60.530  1.00  0.00           H
ATOM   4220 HG22 ILE A 847      29.510  62.630  62.140  1.00  0.00           H
ATOM   4221 HG23 ILE A 847      28.310  63.920  62.000  1.00  0.00           H
ATOM   4222  CG1 ILE A 847      26.030  62.430  61.570  1.00  0.00           C
ATOM   4223 HG11 ILE A 847      25.330  61.620  61.260  1.00  0.00           H
ATOM   4224 HG12 ILE A 847      26.140  63.170  60.760  1.00  0.00           H
ATOM   4225  CD  ILE A 847      25.380  63.160  62.770  1.00  0.00           C
ATOM   4226  HD1 ILE A 847      26.150  63.830  63.210  1.00  0.00           H
ATOM   4227  HD2 ILE A 847      25.030  62.370  63.470  1.00  0.00           H
ATOM   4228  HD3 ILE A 847      24.490  63.720  62.420  1.00  0.00           H
ATOM   4229  C   ILE A 847      29.210  60.130  61.230  1.00  0.00           C
ATOM   4230  O   ILE A 847      29.980  60.110  60.230  1.00  0.00           O
ATOM   4231  N   PRO A 848      29.700  59.680  62.430  1.00  0.00           N
ATOM   4232  CD  PRO A 848      29.370  60.110  63.750  1.00  0.00           C
ATOM   4233  HD1 PRO A 848      28.360  59.660  63.890  1.00  0.00           H
ATOM   4234  HD2 PRO A 848      29.260  61.210  63.630  1.00  0.00           H
ATOM   4235  CA  PRO A 848      30.960  58.880  62.440  1.00  0.00           C
ATOM   4236  HA  PRO A 848      31.800  59.480  62.140  1.00  0.00           H
ATOM   4237  CB  PRO A 848      31.110  58.480  63.940  1.00  0.00           C
ATOM   4238  HB1 PRO A 848      32.140  58.500  64.350  1.00  0.00           H
ATOM   4239  HB2 PRO A 848      30.560  57.520  63.990  1.00  0.00           H
ATOM   4240  CG  PRO A 848      30.470  59.590  64.700  1.00  0.00           C
ATOM   4241  HG1 PRO A 848      29.970  59.230  65.620  1.00  0.00           H
ATOM   4242  HG2 PRO A 848      31.220  60.310  65.070  1.00  0.00           H
ATOM   4243  C   PRO A 848      31.100  57.710  61.380  1.00  0.00           C
ATOM   4244  O   PRO A 848      32.160  57.580  60.800  1.00  0.00           O
ATOM   4245  N   ALA A 849      30.110  56.870  61.110  1.00  0.00           N
ATOM   4246  HN  ALA A 849      29.330  56.810  61.730  1.00  0.00           H
ATOM   4247  CA  ALA A 849      30.150  55.830  60.150  1.00  0.00           C
ATOM   4248  HA  ALA A 849      31.070  55.310  60.330  1.00  0.00           H
ATOM   4249  CB  ALA A 849      28.880  54.990  60.450  1.00  0.00           C
ATOM   4250  HB1 ALA A 849      28.970  54.790  61.540  1.00  0.00           H
ATOM   4251  HB2 ALA A 849      29.010  54.080  59.840  1.00  0.00           H
ATOM   4252  HB3 ALA A 849      27.900  55.480  60.300  1.00  0.00           H
ATOM   4253  C   ALA A 849      30.200  56.300  58.660  1.00  0.00           C
ATOM   4254  O   ALA A 849      30.820  55.600  57.830  1.00  0.00           O
ATOM   4255  N   LEU A 850      29.660  57.460  58.360  1.00  0.00           N
ATOM   4256  HN  LEU A 850      29.000  57.830  59.000  1.00  0.00           H
ATOM   4257  CA  LEU A 850      29.810  58.270  57.130  1.00  0.00           C
ATOM   4258  HA  LEU A 850      29.530  57.600  56.330  1.00  0.00           H
ATOM   4259  CB  LEU A 850      28.620  59.250  57.020  1.00  0.00           C
ATOM   4260  HB1 LEU A 850      28.520  59.730  58.030  1.00  0.00           H
ATOM   4261  HB2 LEU A 850      27.720  58.640  56.860  1.00  0.00           H
ATOM   4262  CG  LEU A 850      28.700  60.390  55.970  1.00  0.00           C
ATOM   4263  HG  LEU A 850      29.600  61.020  56.120  1.00  0.00           H
ATOM   4264  CD1 LEU A 850      28.810  59.810  54.510  1.00  0.00           C
ATOM   4265 HD11 LEU A 850      28.860  60.640  53.770  1.00  0.00           H
ATOM   4266 HD12 LEU A 850      27.930  59.140  54.400  1.00  0.00           H
ATOM   4267 HD13 LEU A 850      29.740  59.210  54.460  1.00  0.00           H
ATOM   4268  CD2 LEU A 850      27.610  61.490  56.150  1.00  0.00           C
ATOM   4269 HD21 LEU A 850      27.720  62.370  55.500  1.00  0.00           H
ATOM   4270 HD22 LEU A 850      27.500  61.600  57.240  1.00  0.00           H
ATOM   4271 HD23 LEU A 850      26.660  60.950  55.960  1.00  0.00           H
ATOM   4272  C   LEU A 850      31.230  58.780  56.920  1.00  0.00           C
ATOM   4273  O   LEU A 850      31.830  58.620  55.830  1.00  0.00           O
ATOM   4274  N   LEU A 851      31.890  59.290  57.970  1.00  0.00           N
ATOM   4275  HN  LEU A 851      31.400  59.390  58.830  1.00  0.00           H
ATOM   4276  CA  LEU A 851      33.330  59.430  57.920  1.00  0.00           C
ATOM   4277  HA  LEU A 851      33.640  60.070  57.120  1.00  0.00           H
ATOM   4278  CB  LEU A 851      33.860  60.120  59.250  1.00  0.00           C
ATOM   4279  HB1 LEU A 851      34.960  60.250  59.170  1.00  0.00           H
ATOM   4280  HB2 LEU A 851      33.610  59.460  60.110  1.00  0.00           H
ATOM   4281  CG  LEU A 851      33.300  61.540  59.420  1.00  0.00           C
ATOM   4282  HG  LEU A 851      32.230  61.570  59.110  1.00  0.00           H
ATOM   4283  CD1 LEU A 851      33.430  62.030  60.910  1.00  0.00           C
ATOM   4284 HD11 LEU A 851      33.070  63.070  61.070  1.00  0.00           H
ATOM   4285 HD12 LEU A 851      34.490  62.000  61.260  1.00  0.00           H
ATOM   4286 HD13 LEU A 851      32.920  61.270  61.550  1.00  0.00           H
ATOM   4287  CD2 LEU A 851      33.980  62.530  58.430  1.00  0.00           C
ATOM   4288 HD21 LEU A 851      33.830  62.170  57.390  1.00  0.00           H
ATOM   4289 HD22 LEU A 851      35.060  62.660  58.640  1.00  0.00           H
ATOM   4290 HD23 LEU A 851      33.460  63.510  58.500  1.00  0.00           H
ATOM   4291  C   LEU A 851      34.110  58.130  57.790  1.00  0.00           C
ATOM   4292  O   LEU A 851      34.960  57.920  56.950  1.00  0.00           O
ATOM   4293  N   CYS A 852      33.760  57.100  58.570  1.00  0.00           N
ATOM   4294  HN  CYS A 852      33.070  57.150  59.280  1.00  0.00           H
ATOM   4295  CA  CYS A 852      34.470  55.760  58.580  1.00  0.00           C
ATOM   4296  HA  CYS A 852      35.450  56.110  58.860  1.00  0.00           H
ATOM   4297  CB  CYS A 852      34.020  54.830  59.830  1.00  0.00           C
ATOM   4298  HB1 CYS A 852      32.910  54.850  59.740  1.00  0.00           H
ATOM   4299  HB2 CYS A 852      34.110  55.310  60.820  1.00  0.00           H
ATOM   4300  SG  CYS A 852      34.590  53.150  59.850  1.00  0.00           S
ATOM   4301  HG1 CYS A 852      34.270  52.730  58.640  1.00  0.00           H
ATOM   4302  C   CYS A 852      34.370  54.950  57.300  1.00  0.00           C
ATOM   4303  O   CYS A 852      35.310  54.320  56.820  1.00  0.00           O
ATOM   4304  N   THR A 853      33.170  54.950  56.690  1.00  0.00           N
ATOM   4305  HN  THR A 853      32.370  55.340  57.170  1.00  0.00           H
ATOM   4306  CA  THR A 853      33.030  54.330  55.360  1.00  0.00           C
ATOM   4307  HA  THR A 853      33.320  53.300  55.520  1.00  0.00           H
ATOM   4308  CB  THR A 853      31.610  54.190  54.890  1.00  0.00           C
ATOM   4309  HB  THR A 853      31.130  55.190  54.900  1.00  0.00           H
ATOM   4310  OG1 THR A 853      30.870  53.350  55.800  1.00  0.00           O
ATOM   4311  HG1 THR A 853      30.850  53.860  56.620  1.00  0.00           H
ATOM   4312  CG2 THR A 853      31.630  53.480  53.550  1.00  0.00           C
ATOM   4313 HG21 THR A 853      32.070  54.050  52.700  1.00  0.00           H
ATOM   4314 HG22 THR A 853      30.610  53.150  53.300  1.00  0.00           H
ATOM   4315 HG23 THR A 853      32.360  52.650  53.640  1.00  0.00           H
ATOM   4316  C   THR A 853      33.950  54.820  54.250  1.00  0.00           C
ATOM   4317  O   THR A 853      34.670  54.050  53.590  1.00  0.00           O
ATOM   4318  N   ILE A 854      33.980  56.150  54.140  1.00  0.00           N
ATOM   4319  HN  ILE A 854      33.380  56.730  54.690  1.00  0.00           H
ATOM   4320  CA  ILE A 854      34.870  56.930  53.300  1.00  0.00           C
ATOM   4321  HA  ILE A 854      34.860  56.530  52.300  1.00  0.00           H
ATOM   4322  CB  ILE A 854      34.370  58.350  53.030  1.00  0.00           C
ATOM   4323  HB  ILE A 854      34.260  58.850  54.020  1.00  0.00           H
ATOM   4324  CG2 ILE A 854      35.290  59.340  52.230  1.00  0.00           C
ATOM   4325 HG21 ILE A 854      34.890  60.360  52.400  1.00  0.00           H
ATOM   4326 HG22 ILE A 854      35.430  59.030  51.170  1.00  0.00           H
ATOM   4327 HG23 ILE A 854      36.320  59.390  52.640  1.00  0.00           H
ATOM   4328  CG1 ILE A 854      32.970  58.350  52.390  1.00  0.00           C
ATOM   4329 HG11 ILE A 854      32.430  59.320  52.400  1.00  0.00           H
ATOM   4330 HG12 ILE A 854      32.370  57.760  53.120  1.00  0.00           H
ATOM   4331  CD  ILE A 854      32.800  57.780  50.910  1.00  0.00           C
ATOM   4332  HD1 ILE A 854      31.720  57.640  50.700  1.00  0.00           H
ATOM   4333  HD2 ILE A 854      33.400  56.840  50.840  1.00  0.00           H
ATOM   4334  HD3 ILE A 854      33.180  58.570  50.230  1.00  0.00           H
ATOM   4335  C   ILE A 854      36.360  56.770  53.590  1.00  0.00           C
ATOM   4336  O   ILE A 854      37.150  56.680  52.650  1.00  0.00           O
ATOM   4337  N   LEU A 855      36.680  56.770  54.890  1.00  0.00           N
ATOM   4338  HN  LEU A 855      35.990  56.870  55.600  1.00  0.00           H
ATOM   4339  CA  LEU A 855      38.010  56.560  55.440  1.00  0.00           C
ATOM   4340  HA  LEU A 855      38.680  57.290  54.980  1.00  0.00           H
ATOM   4341  CB  LEU A 855      37.930  56.710  56.940  1.00  0.00           C
ATOM   4342  HB1 LEU A 855      37.080  56.030  57.160  1.00  0.00           H
ATOM   4343  HB2 LEU A 855      37.730  57.770  57.190  1.00  0.00           H
ATOM   4344  CG  LEU A 855      39.060  56.100  57.930  1.00  0.00           C
ATOM   4345  HG  LEU A 855      39.440  55.140  57.490  1.00  0.00           H
ATOM   4346  CD1 LEU A 855      40.370  56.990  57.910  1.00  0.00           C
ATOM   4347 HD11 LEU A 855      40.780  56.820  56.900  1.00  0.00           H
ATOM   4348 HD12 LEU A 855      41.080  56.660  58.700  1.00  0.00           H
ATOM   4349 HD13 LEU A 855      39.950  57.950  58.280  1.00  0.00           H
ATOM   4350  CD2 LEU A 855      38.440  55.790  59.310  1.00  0.00           C
ATOM   4351 HD21 LEU A 855      39.260  55.570  60.010  1.00  0.00           H
ATOM   4352 HD22 LEU A 855      37.800  54.910  59.120  1.00  0.00           H
ATOM   4353 HD23 LEU A 855      37.780  56.590  59.690  1.00  0.00           H
ATOM   4354  C   LEU A 855      38.650  55.210  55.070  1.00  0.00           C
ATOM   4355  O   LEU A 855      39.820  55.110  54.680  1.00  0.00           O
ATOM   4356  N   ILE A 856      37.940  54.160  55.180  1.00  0.00           N
ATOM   4357  HN  ILE A 856      37.060  54.260  55.640  1.00  0.00           H
ATOM   4358  CA  ILE A 856      38.330  52.830  54.660  1.00  0.00           C
ATOM   4359  HA  ILE A 856      39.400  52.740  54.810  1.00  0.00           H
ATOM   4360  CB  ILE A 856      37.550  51.790  55.530  1.00  0.00           C
ATOM   4361  HB  ILE A 856      36.470  51.980  55.320  1.00  0.00           H
ATOM   4362  CG2 ILE A 856      37.900  50.430  54.980  1.00  0.00           C
ATOM   4363 HG21 ILE A 856      37.870  50.320  53.870  1.00  0.00           H
ATOM   4364 HG22 ILE A 856      37.250  49.670  55.470  1.00  0.00           H
ATOM   4365 HG23 ILE A 856      38.910  50.130  55.320  1.00  0.00           H
ATOM   4366  CG1 ILE A 856      37.710  51.950  57.080  1.00  0.00           C
ATOM   4367 HG11 ILE A 856      37.130  51.050  57.400  1.00  0.00           H
ATOM   4368 HG12 ILE A 856      37.170  52.840  57.480  1.00  0.00           H
ATOM   4369  CD  ILE A 856      39.160  51.680  57.530  1.00  0.00           C
ATOM   4370  HD1 ILE A 856      39.360  50.600  57.710  1.00  0.00           H
ATOM   4371  HD2 ILE A 856      39.340  52.210  58.490  1.00  0.00           H
ATOM   4372  HD3 ILE A 856      39.940  52.020  56.810  1.00  0.00           H
ATOM   4373  C   ILE A 856      38.160  52.740  53.190  1.00  0.00           C
ATOM   4374  O   ILE A 856      38.920  52.040  52.520  1.00  0.00           O
ATOM   4375  N   PHE A 857      37.160  53.420  52.530  1.00  0.00           N
ATOM   4376  HN  PHE A 857      36.450  53.890  53.040  1.00  0.00           H
ATOM   4377  CA  PHE A 857      36.910  53.330  51.040  1.00  0.00           C
ATOM   4378  HA  PHE A 857      36.910  52.300  50.730  1.00  0.00           H
ATOM   4379  CB  PHE A 857      35.480  53.910  50.530  1.00  0.00           C
ATOM   4380  HB1 PHE A 857      35.430  54.940  50.940  1.00  0.00           H
ATOM   4381  HB2 PHE A 857      34.640  53.310  50.940  1.00  0.00           H
ATOM   4382  CG  PHE A 857      35.280  54.010  49.010  1.00  0.00           C
ATOM   4383  CD1 PHE A 857      34.800  52.840  48.290  1.00  0.00           C
ATOM   4384  HD1 PHE A 857      34.560  51.880  48.720  1.00  0.00           H
ATOM   4385  CE1 PHE A 857      34.590  53.000  46.930  1.00  0.00           C
ATOM   4386  HE1 PHE A 857      34.130  52.220  46.330  1.00  0.00           H
ATOM   4387  CZ  PHE A 857      34.870  54.140  46.240  1.00  0.00           C
ATOM   4388  HZ  PHE A 857      34.660  54.160  45.180  1.00  0.00           H
ATOM   4389  CD2 PHE A 857      35.700  55.160  48.270  1.00  0.00           C
ATOM   4390  HD2 PHE A 857      36.190  55.970  48.770  1.00  0.00           H
ATOM   4391  CE2 PHE A 857      35.500  55.220  46.900  1.00  0.00           C
ATOM   4392  HE2 PHE A 857      35.710  56.160  46.400  1.00  0.00           H
ATOM   4393  C   PHE A 857      38.090  53.840  50.240  1.00  0.00           C
ATOM   4394  O   PHE A 857      38.520  53.190  49.250  1.00  0.00           O
ATOM   4395  N   MET A 858      38.700  54.980  50.670  1.00  0.00           N
ATOM   4396  HN  MET A 858      38.280  55.490  51.410  1.00  0.00           H
ATOM   4397  CA  MET A 858      39.820  55.560  49.980  1.00  0.00           C
ATOM   4398  HA  MET A 858      39.490  55.720  48.960  1.00  0.00           H
ATOM   4399  CB  MET A 858      40.050  56.980  50.540  1.00  0.00           C
ATOM   4400  HB1 MET A 858      40.980  57.500  50.230  1.00  0.00           H
ATOM   4401  HB2 MET A 858      40.120  56.890  51.640  1.00  0.00           H
ATOM   4402  CG  MET A 858      38.880  58.040  50.220  1.00  0.00           C
ATOM   4403  HG1 MET A 858      39.110  59.010  50.710  1.00  0.00           H
ATOM   4404  HG2 MET A 858      37.930  57.630  50.630  1.00  0.00           H
ATOM   4405  SD  MET A 858      38.700  58.350  48.480  1.00  0.00           S
ATOM   4406  CE  MET A 858      37.240  59.410  48.690  1.00  0.00           C
ATOM   4407  HE1 MET A 858      36.350  59.030  48.130  1.00  0.00           H
ATOM   4408  HE2 MET A 858      37.520  60.450  48.390  1.00  0.00           H
ATOM   4409  HE3 MET A 858      37.000  59.420  49.770  1.00  0.00           H
ATOM   4410  C   MET A 858      41.080  54.660  49.960  1.00  0.00           C
ATOM   4411  O   MET A 858      41.590  54.220  48.970  1.00  0.00           O
ATOM   4412  N   ASP A 859      41.450  54.240  51.170  1.00  0.00           N
ATOM   4413  HN  ASP A 859      41.000  54.560  52.000  1.00  0.00           H
ATOM   4414  CA  ASP A 859      42.630  53.400  51.400  1.00  0.00           C
ATOM   4415  HA  ASP A 859      43.360  53.980  50.860  1.00  0.00           H
ATOM   4416  CB  ASP A 859      42.720  53.120  52.870  1.00  0.00           C
ATOM   4417  HB1 ASP A 859      42.310  52.170  53.270  1.00  0.00           H
ATOM   4418  HB2 ASP A 859      42.130  53.880  53.420  1.00  0.00           H
ATOM   4419  CG  ASP A 859      44.150  53.360  53.350  1.00  0.00           C
ATOM   4420  OD1 ASP A 859      45.140  53.250  52.570  1.00  0.00           O
ATOM   4421  OD2 ASP A 859      44.180  53.640  54.540  1.00  0.00           O
ATOM   4422  C   ASP A 859      42.480  52.080  50.670  1.00  0.00           C
ATOM   4423  O   ASP A 859      43.320  51.620  49.920  1.00  0.00           O
ATOM   4424  N   GLN A 860      41.300  51.430  50.740  1.00  0.00           N
ATOM   4425  HN  GLN A 860      40.540  51.960  51.100  1.00  0.00           H
ATOM   4426  CA  GLN A 860      41.100  50.250  49.890  1.00  0.00           C
ATOM   4427  HA  GLN A 860      41.910  49.550  50.040  1.00  0.00           H
ATOM   4428  CB  GLN A 860      39.680  49.610  50.310  1.00  0.00           C
ATOM   4429  HB1 GLN A 860      38.870  50.380  50.230  1.00  0.00           H
ATOM   4430  HB2 GLN A 860      39.660  49.310  51.380  1.00  0.00           H
ATOM   4431  CG  GLN A 860      39.350  48.350  49.490  1.00  0.00           C
ATOM   4432  HG1 GLN A 860      39.210  48.610  48.420  1.00  0.00           H
ATOM   4433  HG2 GLN A 860      38.350  47.990  49.820  1.00  0.00           H
ATOM   4434  CD  GLN A 860      40.380  47.240  49.650  1.00  0.00           C
ATOM   4435  OE1 GLN A 860      41.000  46.990  50.690  1.00  0.00           O
ATOM   4436  NE2 GLN A 860      40.540  46.330  48.630  1.00  0.00           N
ATOM   4437 HE21 GLN A 860      41.130  45.560  48.860  1.00  0.00           H
ATOM   4438 HE22 GLN A 860      40.340  46.610  47.690  1.00  0.00           H
ATOM   4439  C   GLN A 860      41.170  50.510  48.420  1.00  0.00           C
ATOM   4440  O   GLN A 860      41.800  49.810  47.660  1.00  0.00           O
ATOM   4441  N   GLN A 861      40.470  51.560  47.890  1.00  0.00           N
ATOM   4442  HN  GLN A 861      39.820  52.070  48.480  1.00  0.00           H
ATOM   4443  CA  GLN A 861      40.510  51.860  46.410  1.00  0.00           C
ATOM   4444  HA  GLN A 861      40.220  51.000  45.840  1.00  0.00           H
ATOM   4445  CB  GLN A 861      39.490  52.990  46.170  1.00  0.00           C
ATOM   4446  HB1 GLN A 861      39.710  53.540  45.220  1.00  0.00           H
ATOM   4447  HB2 GLN A 861      39.590  53.730  46.980  1.00  0.00           H
ATOM   4448  CG  GLN A 861      37.970  52.660  45.960  1.00  0.00           C
ATOM   4449  HG1 GLN A 861      37.550  52.820  44.940  1.00  0.00           H
ATOM   4450  HG2 GLN A 861      37.490  53.270  46.750  1.00  0.00           H
ATOM   4451  CD  GLN A 861      37.680  51.160  46.330  1.00  0.00           C
ATOM   4452  OE1 GLN A 861      37.600  50.340  45.450  1.00  0.00           O
ATOM   4453  NE2 GLN A 861      37.470  50.990  47.660  1.00  0.00           N
ATOM   4454 HE21 GLN A 861      37.430  50.050  48.000  1.00  0.00           H
ATOM   4455 HE22 GLN A 861      37.390  51.790  48.250  1.00  0.00           H
ATOM   4456  C   GLN A 861      41.810  52.200  45.780  1.00  0.00           C
ATOM   4457  O   GLN A 861      42.200  51.740  44.680  1.00  0.00           O
ATOM   4458  N   ILE A 862      42.540  53.070  46.420  1.00  0.00           N
ATOM   4459  HN  ILE A 862      42.190  53.410  47.290  1.00  0.00           H
ATOM   4460  CA  ILE A 862      43.890  53.620  46.060  1.00  0.00           C
ATOM   4461  HA  ILE A 862      43.780  53.960  45.040  1.00  0.00           H
ATOM   4462  CB  ILE A 862      44.190  54.900  46.880  1.00  0.00           C
ATOM   4463  HB  ILE A 862      44.100  54.710  47.970  1.00  0.00           H
ATOM   4464  CG2 ILE A 862      45.600  55.380  46.590  1.00  0.00           C
ATOM   4465 HG21 ILE A 862      45.890  56.210  47.250  1.00  0.00           H
ATOM   4466 HG22 ILE A 862      45.620  55.810  45.570  1.00  0.00           H
ATOM   4467 HG23 ILE A 862      46.300  54.520  46.720  1.00  0.00           H
ATOM   4468  CG1 ILE A 862      43.150  55.990  46.550  1.00  0.00           C
ATOM   4469 HG11 ILE A 862      42.160  55.500  46.590  1.00  0.00           H
ATOM   4470 HG12 ILE A 862      43.400  56.490  45.590  1.00  0.00           H
ATOM   4471  CD  ILE A 862      43.140  57.160  47.580  1.00  0.00           C
ATOM   4472  HD1 ILE A 862      42.380  57.930  47.300  1.00  0.00           H
ATOM   4473  HD2 ILE A 862      44.160  57.580  47.570  1.00  0.00           H
ATOM   4474  HD3 ILE A 862      42.830  56.830  48.590  1.00  0.00           H
ATOM   4475  C   ILE A 862      44.910  52.480  46.100  1.00  0.00           C
ATOM   4476  O   ILE A 862      45.700  52.380  45.140  1.00  0.00           O
ATOM   4477  N   THR A 863      44.960  51.630  47.110  1.00  0.00           N
ATOM   4478  HN  THR A 863      44.390  51.880  47.890  1.00  0.00           H
ATOM   4479  CA  THR A 863      45.930  50.540  47.220  1.00  0.00           C
ATOM   4480  HA  THR A 863      46.930  50.920  47.090  1.00  0.00           H
ATOM   4481  CB  THR A 863      45.740  49.880  48.610  1.00  0.00           C
ATOM   4482  HB  THR A 863      44.790  49.310  48.710  1.00  0.00           H
ATOM   4483  OG1 THR A 863      45.780  50.890  49.630  1.00  0.00           O
ATOM   4484  HG1 THR A 863      44.870  51.160  49.750  1.00  0.00           H
ATOM   4485  CG2 THR A 863      46.960  49.070  48.900  1.00  0.00           C
ATOM   4486 HG21 THR A 863      47.140  48.870  49.980  1.00  0.00           H
ATOM   4487 HG22 THR A 863      47.840  49.640  48.510  1.00  0.00           H
ATOM   4488 HG23 THR A 863      46.730  48.120  48.380  1.00  0.00           H
ATOM   4489  C   THR A 863      45.750  49.510  46.140  1.00  0.00           C
ATOM   4490  O   THR A 863      46.730  49.140  45.530  1.00  0.00           O
ATOM   4491  N   ALA A 864      44.500  49.070  45.770  1.00  0.00           N
ATOM   4492  HN  ALA A 864      43.690  49.260  46.310  1.00  0.00           H
ATOM   4493  CA  ALA A 864      44.270  48.260  44.600  1.00  0.00           C
ATOM   4494  HA  ALA A 864      44.900  47.410  44.770  1.00  0.00           H
ATOM   4495  CB  ALA A 864      42.820  47.730  44.640  1.00  0.00           C
ATOM   4496  HB1 ALA A 864      42.400  47.470  43.640  1.00  0.00           H
ATOM   4497  HB2 ALA A 864      42.210  48.530  45.100  1.00  0.00           H
ATOM   4498  HB3 ALA A 864      42.680  46.830  45.280  1.00  0.00           H
ATOM   4499  C   ALA A 864      44.590  48.940  43.290  1.00  0.00           C
ATOM   4500  O   ALA A 864      45.170  48.380  42.400  1.00  0.00           O
ATOM   4501  N   VAL A 865      44.260  50.230  43.070  1.00  0.00           N
ATOM   4502  HN  VAL A 865      43.740  50.770  43.730  1.00  0.00           H
ATOM   4503  CA  VAL A 865      44.670  51.000  41.880  1.00  0.00           C
ATOM   4504  HA  VAL A 865      44.160  50.490  41.070  1.00  0.00           H
ATOM   4505  CB  VAL A 865      43.950  52.380  41.860  1.00  0.00           C
ATOM   4506  HB  VAL A 865      44.030  52.790  42.890  1.00  0.00           H
ATOM   4507  CG1 VAL A 865      44.620  53.260  40.760  1.00  0.00           C
ATOM   4508 HG11 VAL A 865      44.050  54.180  40.520  1.00  0.00           H
ATOM   4509 HG12 VAL A 865      44.820  52.740  39.810  1.00  0.00           H
ATOM   4510 HG13 VAL A 865      45.600  53.670  41.100  1.00  0.00           H
ATOM   4511  CG2 VAL A 865      42.490  52.260  41.480  1.00  0.00           C
ATOM   4512 HG21 VAL A 865      41.920  53.210  41.450  1.00  0.00           H
ATOM   4513 HG22 VAL A 865      41.990  51.620  42.230  1.00  0.00           H
ATOM   4514 HG23 VAL A 865      42.220  51.780  40.510  1.00  0.00           H
ATOM   4515  C   VAL A 865      46.270  51.100  41.630  1.00  0.00           C
ATOM   4516  O   VAL A 865      46.760  50.860  40.530  1.00  0.00           O
ATOM   4517  N   ILE A 866      47.070  51.310  42.690  1.00  0.00           N
ATOM   4518  HN  ILE A 866      46.520  51.520  43.510  1.00  0.00           H
ATOM   4519  CA  ILE A 866      48.550  51.310  42.760  1.00  0.00           C
ATOM   4520  HA  ILE A 866      48.780  51.860  41.860  1.00  0.00           H
ATOM   4521  CB  ILE A 866      49.130  51.960  44.050  1.00  0.00           C
ATOM   4522  HB  ILE A 866      48.620  51.460  44.900  1.00  0.00           H
ATOM   4523  CG2 ILE A 866      50.670  51.730  44.190  1.00  0.00           C
ATOM   4524 HG21 ILE A 866      50.940  50.660  44.300  1.00  0.00           H
ATOM   4525 HG22 ILE A 866      51.070  52.320  45.050  1.00  0.00           H
ATOM   4526 HG23 ILE A 866      51.280  52.020  43.320  1.00  0.00           H
ATOM   4527  CG1 ILE A 866      48.690  53.500  44.160  1.00  0.00           C
ATOM   4528 HG11 ILE A 866      47.600  53.430  43.960  1.00  0.00           H
ATOM   4529 HG12 ILE A 866      49.200  54.120  43.390  1.00  0.00           H
ATOM   4530  CD  ILE A 866      49.000  54.240  45.440  1.00  0.00           C
ATOM   4531  HD1 ILE A 866      50.100  54.280  45.600  1.00  0.00           H
ATOM   4532  HD2 ILE A 866      48.510  53.730  46.300  1.00  0.00           H
ATOM   4533  HD3 ILE A 866      48.560  55.260  45.390  1.00  0.00           H
ATOM   4534  C   ILE A 866      49.150  49.950  42.530  1.00  0.00           C
ATOM   4535  O   ILE A 866      50.050  49.770  41.720  1.00  0.00           O
ATOM   4536  N   ILE A 867      48.550  48.960  43.110  1.00  0.00           N
ATOM   4537  HN  ILE A 867      47.880  49.010  43.850  1.00  0.00           H
ATOM   4538  CA  ILE A 867      48.870  47.560  42.870  1.00  0.00           C
ATOM   4539  HA  ILE A 867      49.950  47.460  42.870  1.00  0.00           H
ATOM   4540  CB  ILE A 867      48.400  46.530  43.850  1.00  0.00           C
ATOM   4541  HB  ILE A 867      47.340  46.810  43.990  1.00  0.00           H
ATOM   4542  CG2 ILE A 867      48.550  45.010  43.490  1.00  0.00           C
ATOM   4543 HG21 ILE A 867      49.530  44.780  43.030  1.00  0.00           H
ATOM   4544 HG22 ILE A 867      47.840  44.780  42.660  1.00  0.00           H
ATOM   4545 HG23 ILE A 867      48.250  44.410  44.380  1.00  0.00           H
ATOM   4546  CG1 ILE A 867      49.100  46.880  45.190  1.00  0.00           C
ATOM   4547 HG11 ILE A 867      48.670  46.290  46.040  1.00  0.00           H
ATOM   4548 HG12 ILE A 867      48.810  47.910  45.490  1.00  0.00           H
ATOM   4549  CD  ILE A 867      50.640  46.690  45.250  1.00  0.00           C
ATOM   4550  HD1 ILE A 867      51.010  46.960  46.260  1.00  0.00           H
ATOM   4551  HD2 ILE A 867      51.240  47.340  44.590  1.00  0.00           H
ATOM   4552  HD3 ILE A 867      50.990  45.670  45.000  1.00  0.00           H
ATOM   4553  C   ILE A 867      48.490  47.090  41.440  1.00  0.00           C
ATOM   4554  O   ILE A 867      49.250  46.420  40.770  1.00  0.00           O
ATOM   4555  N   ASN A 868      47.410  47.640  40.830  1.00  0.00           N
ATOM   4556  HN  ASN A 868      46.870  48.280  41.370  1.00  0.00           H
ATOM   4557  CA  ASN A 868      47.130  47.380  39.460  1.00  0.00           C
ATOM   4558  HA  ASN A 868      47.640  46.500  39.070  1.00  0.00           H
ATOM   4559  CB  ASN A 868      45.530  47.330  39.260  1.00  0.00           C
ATOM   4560  HB1 ASN A 868      45.280  47.330  38.180  1.00  0.00           H
ATOM   4561  HB2 ASN A 868      45.050  48.130  39.870  1.00  0.00           H
ATOM   4562  CG  ASN A 868      45.020  46.050  39.850  1.00  0.00           C
ATOM   4563  OD1 ASN A 868      45.680  44.990  40.180  1.00  0.00           O
ATOM   4564  ND2 ASN A 868      43.680  46.040  40.100  1.00  0.00           N
ATOM   4565 HD21 ASN A 868      43.080  46.780  39.800  1.00  0.00           H
ATOM   4566 HD22 ASN A 868      43.340  45.200  40.530  1.00  0.00           H
ATOM   4567  C   ASN A 868      47.740  48.430  38.510  1.00  0.00           C
ATOM   4568  O   ASN A 868      47.540  48.330  37.320  1.00  0.00           O
ATOM   4569  N   ARG A 869      48.600  49.390  38.960  1.00  0.00           N
ATOM   4570  HN  ARG A 869      48.830  49.280  39.930  1.00  0.00           H
ATOM   4571  CA  ARG A 869      49.330  50.250  38.070  1.00  0.00           C
ATOM   4572  HA  ARG A 869      48.590  50.830  37.540  1.00  0.00           H
ATOM   4573  CB  ARG A 869      50.230  51.310  38.810  1.00  0.00           C
ATOM   4574  HB1 ARG A 869      49.770  51.660  39.750  1.00  0.00           H
ATOM   4575  HB2 ARG A 869      50.450  52.180  38.150  1.00  0.00           H
ATOM   4576  CG  ARG A 869      51.660  50.790  39.320  1.00  0.00           C
ATOM   4577  HG1 ARG A 869      52.380  50.410  38.560  1.00  0.00           H
ATOM   4578  HG2 ARG A 869      51.420  49.910  39.950  1.00  0.00           H
ATOM   4579  CD  ARG A 869      52.390  51.880  40.180  1.00  0.00           C
ATOM   4580  HD1 ARG A 869      51.640  52.290  40.890  1.00  0.00           H
ATOM   4581  HD2 ARG A 869      52.730  52.750  39.570  1.00  0.00           H
ATOM   4582  NE  ARG A 869      53.570  51.300  40.810  1.00  0.00           N
ATOM   4583  HE  ARG A 869      53.510  50.300  40.850  1.00  0.00           H
ATOM   4584  CZ  ARG A 869      54.340  51.800  41.760  1.00  0.00           C
ATOM   4585  NH1 ARG A 869      54.290  53.080  42.170  1.00  0.00           N
ATOM   4586 HH11 ARG A 869      53.650  53.680  41.690  1.00  0.00           H
ATOM   4587 HH12 ARG A 869      54.930  53.340  42.900  1.00  0.00           H
ATOM   4588  NH2 ARG A 869      55.460  51.200  42.200  1.00  0.00           N
ATOM   4589 HH21 ARG A 869      56.070  51.680  42.820  1.00  0.00           H
ATOM   4590 HH22 ARG A 869      55.650  50.260  41.920  1.00  0.00           H
ATOM   4591  C   ARG A 869      50.090  49.550  36.990  1.00  0.00           C
ATOM   4592  O   ARG A 869      50.650  48.460  37.190  1.00  0.00           O
ATOM   4593  N   LYS A 870      50.140  50.250  35.820  1.00  0.00           N
ATOM   4594  HN  LYS A 870      49.580  51.060  35.640  1.00  0.00           H
ATOM   4595  CA  LYS A 870      50.660  49.740  34.480  1.00  0.00           C
ATOM   4596  HA  LYS A 870      49.960  48.970  34.200  1.00  0.00           H
ATOM   4597  CB  LYS A 870      50.640  51.010  33.490  1.00  0.00           C
ATOM   4598  HB1 LYS A 870      51.060  50.540  32.570  1.00  0.00           H
ATOM   4599  HB2 LYS A 870      51.420  51.730  33.810  1.00  0.00           H
ATOM   4600  CG  LYS A 870      49.250  51.670  33.310  1.00  0.00           C
ATOM   4601  HG1 LYS A 870      49.150  52.270  32.370  1.00  0.00           H
ATOM   4602  HG2 LYS A 870      49.210  52.340  34.200  1.00  0.00           H
ATOM   4603  CD  LYS A 870      47.990  50.730  33.340  1.00  0.00           C
ATOM   4604  HD1 LYS A 870      47.790  50.260  34.330  1.00  0.00           H
ATOM   4605  HD2 LYS A 870      48.330  49.910  32.670  1.00  0.00           H
ATOM   4606  CE  LYS A 870      46.750  51.170  32.620  1.00  0.00           C
ATOM   4607  HE1 LYS A 870      46.010  50.340  32.650  1.00  0.00           H
ATOM   4608  HE2 LYS A 870      46.990  51.520  31.590  1.00  0.00           H
ATOM   4609  NZ  LYS A 870      46.140  52.320  33.300  1.00  0.00           N
ATOM   4610  HZ1 LYS A 870      46.300  52.440  34.320  1.00  0.00           H
ATOM   4611  HZ2 LYS A 870      45.110  52.270  33.170  1.00  0.00           H
ATOM   4612  HZ3 LYS A 870      46.480  53.180  32.800  1.00  0.00           H
ATOM   4613  C   LYS A 870      52.100  49.240  34.630  1.00  0.00           C
ATOM   4614  O   LYS A 870      52.480  48.250  34.030  1.00  0.00           O
ATOM   4615  N   GLU A 871      52.890  49.880  35.550  1.00  0.00           N
ATOM   4616  HN  GLU A 871      52.600  50.780  35.870  1.00  0.00           H
ATOM   4617  CA  GLU A 871      54.290  49.420  35.860  1.00  0.00           C
ATOM   4618  HA  GLU A 871      54.870  49.690  35.000  1.00  0.00           H
ATOM   4619  CB  GLU A 871      54.990  50.200  37.000  1.00  0.00           C
ATOM   4620  HB1 GLU A 871      56.090  50.030  36.950  1.00  0.00           H
ATOM   4621  HB2 GLU A 871      54.620  49.930  38.010  1.00  0.00           H
ATOM   4622  CG  GLU A 871      54.520  51.670  36.910  1.00  0.00           C
ATOM   4623  HG1 GLU A 871      54.950  52.220  37.780  1.00  0.00           H
ATOM   4624  HG2 GLU A 871      53.450  51.870  37.130  1.00  0.00           H
ATOM   4625  CD  GLU A 871      54.870  52.350  35.560  1.00  0.00           C
ATOM   4626  OE1 GLU A 871      56.000  52.060  34.940  1.00  0.00           O
ATOM   4627  OE2 GLU A 871      54.110  53.260  35.090  1.00  0.00           O
ATOM   4628  C   GLU A 871      54.540  47.890  36.140  1.00  0.00           C
ATOM   4629  O   GLU A 871      55.550  47.240  35.900  1.00  0.00           O
ATOM   4630  N   HSD A 872      53.560  47.130  36.750  1.00  0.00           N
ATOM   4631  HN  HSD A 872      52.720  47.580  37.000  1.00  0.00           H
ATOM   4632  CA  HSD A 872      53.670  45.810  37.230  1.00  0.00           C
ATOM   4633  HA  HSD A 872      54.650  45.690  37.670  1.00  0.00           H
ATOM   4634  CB  HSD A 872      52.700  45.610  38.330  1.00  0.00           C
ATOM   4635  HB1 HSD A 872      52.720  44.600  38.800  1.00  0.00           H
ATOM   4636  HB2 HSD A 872      51.710  45.700  37.830  1.00  0.00           H
ATOM   4637  ND1 HSD A 872      51.840  47.120  40.280  1.00  0.00           N
ATOM   4638  HD1 HSD A 872      50.870  46.860  40.260  1.00  0.00           H
ATOM   4639  CG  HSD A 872      52.820  46.630  39.480  1.00  0.00           C
ATOM   4640  CE1 HSD A 872      52.370  48.010  41.130  1.00  0.00           C
ATOM   4641  HE1 HSD A 872      51.810  48.620  41.840  1.00  0.00           H
ATOM   4642  NE2 HSD A 872      53.700  48.130  40.900  1.00  0.00           N
ATOM   4643  CD2 HSD A 872      53.970  47.230  39.920  1.00  0.00           C
ATOM   4644  HD2 HSD A 872      55.000  46.960  39.710  1.00  0.00           H
ATOM   4645  C   HSD A 872      53.520  44.840  36.000  1.00  0.00           C
ATOM   4646  O   HSD A 872      53.890  43.640  36.050  1.00  0.00           O
ATOM   4647  N   LYS A 873      52.780  45.300  34.940  1.00  0.00           N
ATOM   4648  HN  LYS A 873      52.560  46.270  34.920  1.00  0.00           H
ATOM   4649  CA  LYS A 873      52.320  44.570  33.810  1.00  0.00           C
ATOM   4650  HA  LYS A 873      51.520  45.060  33.260  1.00  0.00           H
ATOM   4651  CB  LYS A 873      53.460  44.360  32.940  1.00  0.00           C
ATOM   4652  HB1 LYS A 873      53.280  43.600  32.140  1.00  0.00           H
ATOM   4653  HB2 LYS A 873      54.310  43.990  33.560  1.00  0.00           H
ATOM   4654  CG  LYS A 873      54.100  45.550  32.270  1.00  0.00           C
ATOM   4655  HG1 LYS A 873      54.990  45.260  31.680  1.00  0.00           H
ATOM   4656  HG2 LYS A 873      54.540  46.280  32.980  1.00  0.00           H
ATOM   4657  CD  LYS A 873      53.080  46.330  31.420  1.00  0.00           C
ATOM   4658  HD1 LYS A 873      52.330  46.660  32.170  1.00  0.00           H
ATOM   4659  HD2 LYS A 873      52.570  45.670  30.690  1.00  0.00           H
ATOM   4660  CE  LYS A 873      53.710  47.560  30.750  1.00  0.00           C
ATOM   4661  HE1 LYS A 873      53.270  48.070  29.870  1.00  0.00           H
ATOM   4662  HE2 LYS A 873      54.750  47.320  30.470  1.00  0.00           H
ATOM   4663  NZ  LYS A 873      53.780  48.620  31.750  1.00  0.00           N
ATOM   4664  HZ1 LYS A 873      54.730  48.790  32.120  1.00  0.00           H
ATOM   4665  HZ2 LYS A 873      53.070  48.390  32.470  1.00  0.00           H
ATOM   4666  HZ3 LYS A 873      53.620  49.490  31.210  1.00  0.00           H
ATOM   4667  C   LYS A 873      51.640  43.220  34.180  1.00  0.00           C
ATOM   4668  O   LYS A 873      52.080  42.100  33.880  1.00  0.00           O
ATOM   4669  N   LEU A 874      50.640  43.380  35.150  1.00  0.00           N
ATOM   4670  HN  LEU A 874      50.490  44.260  35.620  1.00  0.00           H
ATOM   4671  CA  LEU A 874      49.930  42.190  35.620  1.00  0.00           C
ATOM   4672  HA  LEU A 874      50.650  41.420  35.890  1.00  0.00           H
ATOM   4673  CB  LEU A 874      48.930  42.440  36.770  1.00  0.00           C
ATOM   4674  HB1 LEU A 874      48.320  41.540  36.960  1.00  0.00           H
ATOM   4675  HB2 LEU A 874      48.280  43.290  36.490  1.00  0.00           H
ATOM   4676  CG  LEU A 874      49.670  42.860  38.030  1.00  0.00           C
ATOM   4677  HG  LEU A 874      50.620  43.410  37.860  1.00  0.00           H
ATOM   4678  CD1 LEU A 874      48.890  43.740  39.000  1.00  0.00           C
ATOM   4679 HD11 LEU A 874      47.820  43.460  38.940  1.00  0.00           H
ATOM   4680 HD12 LEU A 874      48.960  44.820  38.740  1.00  0.00           H
ATOM   4681 HD13 LEU A 874      49.410  43.660  39.980  1.00  0.00           H
ATOM   4682  CD2 LEU A 874      50.100  41.570  38.780  1.00  0.00           C
ATOM   4683 HD21 LEU A 874      50.630  40.820  38.160  1.00  0.00           H
ATOM   4684 HD22 LEU A 874      49.330  40.970  39.300  1.00  0.00           H
ATOM   4685 HD23 LEU A 874      50.840  41.860  39.540  1.00  0.00           H
ATOM   4686  C   LEU A 874      49.100  41.560  34.470  1.00  0.00           C
ATOM   4687  O   LEU A 874      48.290  42.240  33.890  1.00  0.00           O
ATOM   4688  N   LYS A 875      49.290  40.250  34.250  1.00  0.00           N
ATOM   4689  HN  LYS A 875      50.030  39.670  34.590  1.00  0.00           H
ATOM   4690  CA  LYS A 875      48.820  39.590  32.980  1.00  0.00           C
ATOM   4691  HA  LYS A 875      48.700  40.250  32.130  1.00  0.00           H
ATOM   4692  CB  LYS A 875      49.790  38.530  32.560  1.00  0.00           C
ATOM   4693  HB1 LYS A 875      49.390  38.140  31.610  1.00  0.00           H
ATOM   4694  HB2 LYS A 875      49.940  37.740  33.330  1.00  0.00           H
ATOM   4695  CG  LYS A 875      51.220  39.170  32.360  1.00  0.00           C
ATOM   4696  HG1 LYS A 875      51.980  38.400  32.110  1.00  0.00           H
ATOM   4697  HG2 LYS A 875      51.560  39.610  33.310  1.00  0.00           H
ATOM   4698  CD  LYS A 875      51.430  40.160  31.170  1.00  0.00           C
ATOM   4699  HD1 LYS A 875      50.820  41.050  31.440  1.00  0.00           H
ATOM   4700  HD2 LYS A 875      50.960  39.710  30.290  1.00  0.00           H
ATOM   4701  CE  LYS A 875      52.860  40.550  30.970  1.00  0.00           C
ATOM   4702  HE1 LYS A 875      53.530  39.690  30.790  1.00  0.00           H
ATOM   4703  HE2 LYS A 875      53.170  40.830  32.000  1.00  0.00           H
ATOM   4704  NZ  LYS A 875      53.100  41.600  30.080  1.00  0.00           N
ATOM   4705  HZ1 LYS A 875      53.040  41.420  29.060  1.00  0.00           H
ATOM   4706  HZ2 LYS A 875      54.040  42.040  30.150  1.00  0.00           H
ATOM   4707  HZ3 LYS A 875      52.380  42.340  30.190  1.00  0.00           H
ATOM   4708  C   LYS A 875      47.470  38.810  33.210  1.00  0.00           C
ATOM   4709  O   LYS A 875      46.610  38.560  32.330  1.00  0.00           O
ATOM   4710  N   LYS A 876      47.070  38.630  34.510  1.00  0.00           N
ATOM   4711  HN  LYS A 876      47.670  38.900  35.260  1.00  0.00           H
ATOM   4712  CA  LYS A 876      45.750  38.190  34.830  1.00  0.00           C
ATOM   4713  HA  LYS A 876      45.190  37.810  33.990  1.00  0.00           H
ATOM   4714  CB  LYS A 876      45.770  37.040  35.900  1.00  0.00           C
ATOM   4715  HB1 LYS A 876      44.740  36.760  36.210  1.00  0.00           H
ATOM   4716  HB2 LYS A 876      46.310  37.350  36.810  1.00  0.00           H
ATOM   4717  CG  LYS A 876      46.340  35.670  35.380  1.00  0.00           C
ATOM   4718  HG1 LYS A 876      47.290  35.810  34.810  1.00  0.00           H
ATOM   4719  HG2 LYS A 876      45.620  35.260  34.630  1.00  0.00           H
ATOM   4720  CD  LYS A 876      46.570  34.600  36.460  1.00  0.00           C
ATOM   4721  HD1 LYS A 876      46.780  33.620  35.980  1.00  0.00           H
ATOM   4722  HD2 LYS A 876      45.600  34.410  36.960  1.00  0.00           H
ATOM   4723  CE  LYS A 876      47.670  34.710  37.410  1.00  0.00           C
ATOM   4724  HE1 LYS A 876      47.630  35.710  37.890  1.00  0.00           H
ATOM   4725  HE2 LYS A 876      48.660  34.810  36.920  1.00  0.00           H
ATOM   4726  NZ  LYS A 876      47.780  33.600  38.340  1.00  0.00           N
ATOM   4727  HZ1 LYS A 876      48.280  33.890  39.210  1.00  0.00           H
ATOM   4728  HZ2 LYS A 876      48.270  32.830  37.850  1.00  0.00           H
ATOM   4729  HZ3 LYS A 876      46.890  33.270  38.780  1.00  0.00           H
ATOM   4730  C   LYS A 876      44.950  39.330  35.390  1.00  0.00           C
ATOM   4731  O   LYS A 876      45.400  40.130  36.200  1.00  0.00           O
ATOM   4732  N   GLY A 877      43.700  39.460  34.890  1.00  0.00           N
ATOM   4733  HN  GLY A 877      43.320  38.790  34.250  1.00  0.00           H
ATOM   4734  CA  GLY A 877      42.760  40.530  35.340  1.00  0.00           C
ATOM   4735  HA1 GLY A 877      41.910  40.470  34.660  1.00  0.00           H
ATOM   4736  HA2 GLY A 877      43.240  41.470  35.100  1.00  0.00           H
ATOM   4737  C   GLY A 877      42.360  40.640  36.760  1.00  0.00           C
ATOM   4738  O   GLY A 877      42.910  39.970  37.600  1.00  0.00           O
ATOM   4739  N   ALA A 878      41.470  41.570  36.960  1.00  0.00           N
ATOM   4740  HN  ALA A 878      40.950  41.940  36.210  1.00  0.00           H
ATOM   4741  CA  ALA A 878      41.240  42.160  38.220  1.00  0.00           C
ATOM   4742  HA  ALA A 878      41.510  41.470  39.010  1.00  0.00           H
ATOM   4743  CB  ALA A 878      42.130  43.410  38.370  1.00  0.00           C
ATOM   4744  HB1 ALA A 878      41.880  44.260  37.710  1.00  0.00           H
ATOM   4745  HB2 ALA A 878      43.190  43.090  38.250  1.00  0.00           H
ATOM   4746  HB3 ALA A 878      41.990  43.720  39.430  1.00  0.00           H
ATOM   4747  C   ALA A 878      39.780  42.470  38.570  1.00  0.00           C
ATOM   4748  O   ALA A 878      38.920  42.520  37.710  1.00  0.00           O
ATOM   4749  N   GLY A 879      39.360  42.650  39.870  1.00  0.00           N
ATOM   4750  HN  GLY A 879      40.070  42.640  40.580  1.00  0.00           H
ATOM   4751  CA  GLY A 879      38.030  42.900  40.290  1.00  0.00           C
ATOM   4752  HA1 GLY A 879      37.600  41.940  40.530  1.00  0.00           H
ATOM   4753  HA2 GLY A 879      37.420  43.370  39.540  1.00  0.00           H
ATOM   4754  C   GLY A 879      37.940  43.660  41.530  1.00  0.00           C
ATOM   4755  O   GLY A 879      38.000  43.090  42.580  1.00  0.00           O
ATOM   4756  N   TYR A 880      37.770  45.010  41.330  1.00  0.00           N
ATOM   4757  HN  TYR A 880      37.510  45.270  40.410  1.00  0.00           H
ATOM   4758  CA  TYR A 880      37.860  46.020  42.400  1.00  0.00           C
ATOM   4759  HA  TYR A 880      38.750  45.940  43.000  1.00  0.00           H
ATOM   4760  CB  TYR A 880      37.850  47.420  41.700  1.00  0.00           C
ATOM   4761  HB1 TYR A 880      37.880  48.320  42.360  1.00  0.00           H
ATOM   4762  HB2 TYR A 880      36.980  47.420  41.020  1.00  0.00           H
ATOM   4763  CG  TYR A 880      39.160  47.560  40.900  1.00  0.00           C
ATOM   4764  CD1 TYR A 880      39.090  47.490  39.470  1.00  0.00           C
ATOM   4765  HD1 TYR A 880      38.180  47.140  39.020  1.00  0.00           H
ATOM   4766  CE1 TYR A 880      40.230  47.770  38.700  1.00  0.00           C
ATOM   4767  HE1 TYR A 880      40.180  47.720  37.620  1.00  0.00           H
ATOM   4768  CZ  TYR A 880      41.400  48.270  39.340  1.00  0.00           C
ATOM   4769  OH  TYR A 880      42.540  48.600  38.640  1.00  0.00           O
ATOM   4770  HH  TYR A 880      42.380  48.730  37.700  1.00  0.00           H
ATOM   4771  CD2 TYR A 880      40.300  48.130  41.510  1.00  0.00           C
ATOM   4772  HD2 TYR A 880      40.210  48.340  42.570  1.00  0.00           H
ATOM   4773  CE2 TYR A 880      41.410  48.460  40.750  1.00  0.00           C
ATOM   4774  HE2 TYR A 880      42.310  48.800  41.230  1.00  0.00           H
ATOM   4775  C   TYR A 880      36.680  46.010  43.410  1.00  0.00           C
ATOM   4776  O   TYR A 880      36.780  46.190  44.600  1.00  0.00           O
ATOM   4777  N   HSD A 881      35.570  45.480  42.830  1.00  0.00           N
ATOM   4778  HN  HSD A 881      35.670  45.140  41.900  1.00  0.00           H
ATOM   4779  CA  HSD A 881      34.250  45.440  43.480  1.00  0.00           C
ATOM   4780  HA  HSD A 881      34.280  46.270  44.180  1.00  0.00           H
ATOM   4781  CB  HSD A 881      33.110  45.560  42.400  1.00  0.00           C
ATOM   4782  HB1 HSD A 881      32.160  45.430  42.950  1.00  0.00           H
ATOM   4783  HB2 HSD A 881      33.280  44.720  41.690  1.00  0.00           H
ATOM   4784  ND1 HSD A 881      33.740  47.210  40.560  1.00  0.00           N
ATOM   4785  HD1 HSD A 881      34.490  46.730  40.110  1.00  0.00           H
ATOM   4786  CG  HSD A 881      32.990  46.860  41.620  1.00  0.00           C
ATOM   4787  CE1 HSD A 881      33.270  48.410  40.120  1.00  0.00           C
ATOM   4788  HE1 HSD A 881      33.610  48.950  39.240  1.00  0.00           H
ATOM   4789  NE2 HSD A 881      32.190  48.840  40.860  1.00  0.00           N
ATOM   4790  CD2 HSD A 881      32.030  47.820  41.840  1.00  0.00           C
ATOM   4791  HD2 HSD A 881      31.330  48.010  42.640  1.00  0.00           H
ATOM   4792  C   HSD A 881      34.210  44.190  44.260  1.00  0.00           C
ATOM   4793  O   HSD A 881      33.710  44.210  45.370  1.00  0.00           O
ATOM   4794  N   LEU A 882      34.770  43.090  43.740  1.00  0.00           N
ATOM   4795  HN  LEU A 882      35.160  43.200  42.830  1.00  0.00           H
ATOM   4796  CA  LEU A 882      35.000  41.850  44.470  1.00  0.00           C
ATOM   4797  HA  LEU A 882      34.090  41.490  44.930  1.00  0.00           H
ATOM   4798  CB  LEU A 882      35.550  40.920  43.410  1.00  0.00           C
ATOM   4799  HB1 LEU A 882      36.370  41.350  42.800  1.00  0.00           H
ATOM   4800  HB2 LEU A 882      34.760  40.630  42.690  1.00  0.00           H
ATOM   4801  CG  LEU A 882      36.020  39.600  44.000  1.00  0.00           C
ATOM   4802  HG  LEU A 882      36.870  39.720  44.700  1.00  0.00           H
ATOM   4803  CD1 LEU A 882      34.910  38.900  44.840  1.00  0.00           C
ATOM   4804 HD11 LEU A 882      34.750  39.370  45.820  1.00  0.00           H
ATOM   4805 HD12 LEU A 882      35.120  37.820  45.040  1.00  0.00           H
ATOM   4806 HD13 LEU A 882      33.930  38.870  44.330  1.00  0.00           H
ATOM   4807  CD2 LEU A 882      36.520  38.680  42.900  1.00  0.00           C
ATOM   4808 HD21 LEU A 882      36.810  37.660  43.250  1.00  0.00           H
ATOM   4809 HD22 LEU A 882      37.300  39.120  42.240  1.00  0.00           H
ATOM   4810 HD23 LEU A 882      35.690  38.520  42.180  1.00  0.00           H
ATOM   4811  C   LEU A 882      35.960  42.060  45.690  1.00  0.00           C
ATOM   4812  O   LEU A 882      35.750  41.610  46.810  1.00  0.00           O
ATOM   4813  N   ASP A 883      37.030  42.850  45.550  1.00  0.00           N
ATOM   4814  HN  ASP A 883      37.360  43.120  44.650  1.00  0.00           H
ATOM   4815  CA  ASP A 883      37.900  43.210  46.700  1.00  0.00           C
ATOM   4816  HA  ASP A 883      38.240  42.310  47.200  1.00  0.00           H
ATOM   4817  CB  ASP A 883      39.120  44.000  46.190  1.00  0.00           C
ATOM   4818  HB1 ASP A 883      39.760  44.270  47.050  1.00  0.00           H
ATOM   4819  HB2 ASP A 883      38.850  44.980  45.750  1.00  0.00           H
ATOM   4820  CG  ASP A 883      39.930  43.250  45.110  1.00  0.00           C
ATOM   4821  OD1 ASP A 883      40.020  42.060  44.890  1.00  0.00           O
ATOM   4822  OD2 ASP A 883      40.670  44.140  44.420  1.00  0.00           O
ATOM   4823  HD2 ASP A 883      40.980  43.710  43.630  1.00  0.00           H
ATOM   4824  C   ASP A 883      37.200  43.840  47.840  1.00  0.00           C
ATOM   4825  O   ASP A 883      37.220  43.310  48.960  1.00  0.00           O
ATOM   4826  N   LEU A 884      36.450  44.970  47.530  1.00  0.00           N
ATOM   4827  HN  LEU A 884      36.450  45.350  46.610  1.00  0.00           H
ATOM   4828  CA  LEU A 884      35.670  45.690  48.510  1.00  0.00           C
ATOM   4829  HA  LEU A 884      36.320  46.000  49.320  1.00  0.00           H
ATOM   4830  CB  LEU A 884      34.890  46.820  47.830  1.00  0.00           C
ATOM   4831  HB1 LEU A 884      34.030  46.580  47.170  1.00  0.00           H
ATOM   4832  HB2 LEU A 884      35.640  47.310  47.180  1.00  0.00           H
ATOM   4833  CG  LEU A 884      34.390  47.860  48.830  1.00  0.00           C
ATOM   4834  HG  LEU A 884      33.510  47.380  49.310  1.00  0.00           H
ATOM   4835  CD1 LEU A 884      35.340  48.320  49.960  1.00  0.00           C
ATOM   4836 HD11 LEU A 884      36.400  48.430  49.650  1.00  0.00           H
ATOM   4837 HD12 LEU A 884      35.250  47.650  50.840  1.00  0.00           H
ATOM   4838 HD13 LEU A 884      35.030  49.260  50.470  1.00  0.00           H
ATOM   4839  CD2 LEU A 884      33.800  49.080  48.070  1.00  0.00           C
ATOM   4840 HD21 LEU A 884      33.370  49.770  48.820  1.00  0.00           H
ATOM   4841 HD22 LEU A 884      32.960  48.670  47.460  1.00  0.00           H
ATOM   4842 HD23 LEU A 884      34.550  49.600  47.440  1.00  0.00           H
ATOM   4843  C   LEU A 884      34.600  44.790  49.180  1.00  0.00           C
ATOM   4844  O   LEU A 884      34.340  44.870  50.400  1.00  0.00           O
ATOM   4845  N   LEU A 885      33.890  43.850  48.480  1.00  0.00           N
ATOM   4846  HN  LEU A 885      34.100  43.800  47.500  1.00  0.00           H
ATOM   4847  CA  LEU A 885      33.060  42.880  49.020  1.00  0.00           C
ATOM   4848  HA  LEU A 885      32.320  43.440  49.560  1.00  0.00           H
ATOM   4849  CB  LEU A 885      32.360  42.010  47.900  1.00  0.00           C
ATOM   4850  HB1 LEU A 885      32.990  41.180  47.510  1.00  0.00           H
ATOM   4851  HB2 LEU A 885      32.140  42.590  46.990  1.00  0.00           H
ATOM   4852  CG  LEU A 885      31.120  41.220  48.310  1.00  0.00           C
ATOM   4853  HG  LEU A 885      31.290  40.670  49.260  1.00  0.00           H
ATOM   4854  CD1 LEU A 885      30.010  42.220  48.750  1.00  0.00           C
ATOM   4855 HD11 LEU A 885      29.620  42.800  47.900  1.00  0.00           H
ATOM   4856 HD12 LEU A 885      30.270  42.990  49.520  1.00  0.00           H
ATOM   4857 HD13 LEU A 885      29.200  41.670  49.280  1.00  0.00           H
ATOM   4858  CD2 LEU A 885      30.650  40.310  47.180  1.00  0.00           C
ATOM   4859 HD21 LEU A 885      29.790  39.710  47.550  1.00  0.00           H
ATOM   4860 HD22 LEU A 885      31.420  39.570  46.860  1.00  0.00           H
ATOM   4861 HD23 LEU A 885      30.190  40.860  46.330  1.00  0.00           H
ATOM   4862  C   LEU A 885      33.630  42.040  50.100  1.00  0.00           C
ATOM   4863  O   LEU A 885      33.020  41.850  51.150  1.00  0.00           O
ATOM   4864  N   MET A 886      34.820  41.390  49.910  1.00  0.00           N
ATOM   4865  HN  MET A 886      35.350  41.510  49.060  1.00  0.00           H
ATOM   4866  CA  MET A 886      35.500  40.590  50.850  1.00  0.00           C
ATOM   4867  HA  MET A 886      34.760  39.910  51.250  1.00  0.00           H
ATOM   4868  CB  MET A 886      36.630  39.700  50.290  1.00  0.00           C
ATOM   4869  HB1 MET A 886      37.050  39.080  51.120  1.00  0.00           H
ATOM   4870  HB2 MET A 886      37.460  40.280  49.840  1.00  0.00           H
ATOM   4871  CG  MET A 886      36.180  38.810  49.110  1.00  0.00           C
ATOM   4872  HG1 MET A 886      37.050  38.520  48.490  1.00  0.00           H
ATOM   4873  HG2 MET A 886      35.520  39.420  48.470  1.00  0.00           H
ATOM   4874  SD  MET A 886      35.360  37.250  49.630  1.00  0.00           S
ATOM   4875  CE  MET A 886      33.940  37.050  48.470  1.00  0.00           C
ATOM   4876  HE1 MET A 886      33.380  36.110  48.650  1.00  0.00           H
ATOM   4877  HE2 MET A 886      34.100  37.020  47.370  1.00  0.00           H
ATOM   4878  HE3 MET A 886      33.160  37.830  48.630  1.00  0.00           H
ATOM   4879  C   MET A 886      35.980  41.350  52.050  1.00  0.00           C
ATOM   4880  O   MET A 886      35.900  40.880  53.190  1.00  0.00           O
ATOM   4881  N   VAL A 887      36.490  42.610  51.830  1.00  0.00           N
ATOM   4882  HN  VAL A 887      36.630  42.890  50.880  1.00  0.00           H
ATOM   4883  CA  VAL A 887      36.880  43.480  52.980  1.00  0.00           C
ATOM   4884  HA  VAL A 887      37.440  42.850  53.660  1.00  0.00           H
ATOM   4885  CB  VAL A 887      37.660  44.700  52.460  1.00  0.00           C
ATOM   4886  HB  VAL A 887      36.990  45.170  51.710  1.00  0.00           H
ATOM   4887  CG1 VAL A 887      37.930  45.740  53.630  1.00  0.00           C
ATOM   4888 HG11 VAL A 887      38.500  46.610  53.220  1.00  0.00           H
ATOM   4889 HG12 VAL A 887      38.630  45.340  54.400  1.00  0.00           H
ATOM   4890 HG13 VAL A 887      37.040  46.240  54.050  1.00  0.00           H
ATOM   4891  CG2 VAL A 887      38.990  44.270  52.040  1.00  0.00           C
ATOM   4892 HG21 VAL A 887      39.480  43.700  52.860  1.00  0.00           H
ATOM   4893 HG22 VAL A 887      39.640  45.150  51.850  1.00  0.00           H
ATOM   4894 HG23 VAL A 887      38.870  43.660  51.130  1.00  0.00           H
ATOM   4895  C   VAL A 887      35.750  43.910  53.960  1.00  0.00           C
ATOM   4896  O   VAL A 887      35.930  43.850  55.150  1.00  0.00           O
ATOM   4897  N   GLY A 888      34.650  44.390  53.410  1.00  0.00           N
ATOM   4898  HN  GLY A 888      34.500  44.300  52.430  1.00  0.00           H
ATOM   4899  CA  GLY A 888      33.620  44.940  54.290  1.00  0.00           C
ATOM   4900  HA1 GLY A 888      32.940  45.450  53.620  1.00  0.00           H
ATOM   4901  HA2 GLY A 888      34.060  45.560  55.050  1.00  0.00           H
ATOM   4902  C   GLY A 888      32.860  43.910  55.090  1.00  0.00           C
ATOM   4903  O   GLY A 888      32.340  44.240  56.170  1.00  0.00           O
ATOM   4904  N   VAL A 889      32.680  42.670  54.600  1.00  0.00           N
ATOM   4905  HN  VAL A 889      33.150  42.470  53.750  1.00  0.00           H
ATOM   4906  CA  VAL A 889      31.920  41.670  55.270  1.00  0.00           C
ATOM   4907  HA  VAL A 889      31.030  42.130  55.690  1.00  0.00           H
ATOM   4908  CB  VAL A 889      31.550  40.460  54.480  1.00  0.00           C
ATOM   4909  HB  VAL A 889      32.410  39.920  54.040  1.00  0.00           H
ATOM   4910  CG1 VAL A 889      30.850  39.350  55.320  1.00  0.00           C
ATOM   4911 HG11 VAL A 889      29.820  39.750  55.440  1.00  0.00           H
ATOM   4912 HG12 VAL A 889      31.300  39.050  56.290  1.00  0.00           H
ATOM   4913 HG13 VAL A 889      30.720  38.460  54.670  1.00  0.00           H
ATOM   4914  CG2 VAL A 889      30.580  40.990  53.380  1.00  0.00           C
ATOM   4915 HG21 VAL A 889      29.860  41.720  53.780  1.00  0.00           H
ATOM   4916 HG22 VAL A 889      30.050  40.120  52.930  1.00  0.00           H
ATOM   4917 HG23 VAL A 889      31.230  41.470  52.630  1.00  0.00           H
ATOM   4918  C   VAL A 889      32.690  41.260  56.560  1.00  0.00           C
ATOM   4919  O   VAL A 889      32.140  41.200  57.700  1.00  0.00           O
ATOM   4920  N   MET A 890      33.960  40.940  56.370  1.00  0.00           N
ATOM   4921  HN  MET A 890      34.280  40.780  55.440  1.00  0.00           H
ATOM   4922  CA  MET A 890      34.860  40.650  57.490  1.00  0.00           C
ATOM   4923  HA  MET A 890      34.390  39.970  58.180  1.00  0.00           H
ATOM   4924  CB  MET A 890      36.120  39.900  56.900  1.00  0.00           C
ATOM   4925  HB1 MET A 890      36.870  39.790  57.720  1.00  0.00           H
ATOM   4926  HB2 MET A 890      36.590  40.500  56.090  1.00  0.00           H
ATOM   4927  CG  MET A 890      35.810  38.620  56.180  1.00  0.00           C
ATOM   4928  HG1 MET A 890      36.780  38.200  55.810  1.00  0.00           H
ATOM   4929  HG2 MET A 890      35.210  38.880  55.280  1.00  0.00           H
ATOM   4930  SD  MET A 890      34.800  37.390  57.070  1.00  0.00           S
ATOM   4931  CE  MET A 890      36.140  37.070  58.290  1.00  0.00           C
ATOM   4932  HE1 MET A 890      36.510  38.000  58.760  1.00  0.00           H
ATOM   4933  HE2 MET A 890      37.070  36.620  57.880  1.00  0.00           H
ATOM   4934  HE3 MET A 890      35.640  36.400  59.020  1.00  0.00           H
ATOM   4935  C   MET A 890      35.280  41.820  58.360  1.00  0.00           C
ATOM   4936  O   MET A 890      35.360  41.610  59.580  1.00  0.00           O
ATOM   4937  N   LEU A 891      35.460  43.070  57.840  1.00  0.00           N
ATOM   4938  HN  LEU A 891      35.480  43.100  56.850  1.00  0.00           H
ATOM   4939  CA  LEU A 891      35.500  44.270  58.690  1.00  0.00           C
ATOM   4940  HA  LEU A 891      36.390  44.310  59.310  1.00  0.00           H
ATOM   4941  CB  LEU A 891      35.570  45.560  57.810  1.00  0.00           C
ATOM   4942  HB1 LEU A 891      34.780  45.590  57.030  1.00  0.00           H
ATOM   4943  HB2 LEU A 891      36.450  45.530  57.130  1.00  0.00           H
ATOM   4944  CG  LEU A 891      35.570  46.920  58.470  1.00  0.00           C
ATOM   4945  HG  LEU A 891      34.760  47.010  59.230  1.00  0.00           H
ATOM   4946  CD1 LEU A 891      36.960  47.200  58.990  1.00  0.00           C
ATOM   4947 HD11 LEU A 891      37.430  46.290  59.430  1.00  0.00           H
ATOM   4948 HD12 LEU A 891      36.860  47.850  59.880  1.00  0.00           H
ATOM   4949 HD13 LEU A 891      37.580  47.740  58.250  1.00  0.00           H
ATOM   4950  CD2 LEU A 891      35.270  48.030  57.480  1.00  0.00           C
ATOM   4951 HD21 LEU A 891      36.110  48.060  56.750  1.00  0.00           H
ATOM   4952 HD22 LEU A 891      35.290  49.000  58.030  1.00  0.00           H
ATOM   4953 HD23 LEU A 891      34.300  47.770  57.020  1.00  0.00           H
ATOM   4954  C   LEU A 891      34.340  44.360  59.640  1.00  0.00           C
ATOM   4955  O   LEU A 891      34.490  44.670  60.800  1.00  0.00           O
ATOM   4956  N   GLY A 892      33.110  43.980  59.160  1.00  0.00           N
ATOM   4957  HN  GLY A 892      32.850  43.780  58.210  1.00  0.00           H
ATOM   4958  CA  GLY A 892      31.910  44.030  60.030  1.00  0.00           C
ATOM   4959  HA1 GLY A 892      31.080  43.690  59.430  1.00  0.00           H
ATOM   4960  HA2 GLY A 892      31.850  44.990  60.520  1.00  0.00           H
ATOM   4961  C   GLY A 892      32.080  42.990  61.140  1.00  0.00           C
ATOM   4962  O   GLY A 892      31.930  43.160  62.280  1.00  0.00           O
ATOM   4963  N   VAL A 893      32.480  41.780  60.840  1.00  0.00           N
ATOM   4964  HN  VAL A 893      32.580  41.530  59.880  1.00  0.00           H
ATOM   4965  CA  VAL A 893      32.710  40.700  61.810  1.00  0.00           C
ATOM   4966  HA  VAL A 893      31.820  40.600  62.430  1.00  0.00           H
ATOM   4967  CB  VAL A 893      33.020  39.330  61.030  1.00  0.00           C
ATOM   4968  HB  VAL A 893      33.850  39.470  60.320  1.00  0.00           H
ATOM   4969  CG1 VAL A 893      33.460  38.050  61.760  1.00  0.00           C
ATOM   4970 HG11 VAL A 893      33.850  37.260  61.090  1.00  0.00           H
ATOM   4971 HG12 VAL A 893      32.580  37.650  62.330  1.00  0.00           H
ATOM   4972 HG13 VAL A 893      34.270  38.320  62.470  1.00  0.00           H
ATOM   4973  CG2 VAL A 893      31.770  38.920  60.260  1.00  0.00           C
ATOM   4974 HG21 VAL A 893      31.470  39.760  59.600  1.00  0.00           H
ATOM   4975 HG22 VAL A 893      30.930  38.760  60.960  1.00  0.00           H
ATOM   4976 HG23 VAL A 893      32.120  38.040  59.690  1.00  0.00           H
ATOM   4977  C   VAL A 893      33.810  41.030  62.730  1.00  0.00           C
ATOM   4978  O   VAL A 893      33.700  40.810  63.900  1.00  0.00           O
ATOM   4979  N   CYS A 894      34.920  41.690  62.180  1.00  0.00           N
ATOM   4980  HN  CYS A 894      34.940  41.930  61.200  1.00  0.00           H
ATOM   4981  CA  CYS A 894      36.010  42.250  63.060  1.00  0.00           C
ATOM   4982  HA  CYS A 894      36.490  41.420  63.570  1.00  0.00           H
ATOM   4983  CB  CYS A 894      37.050  42.910  62.110  1.00  0.00           C
ATOM   4984  HB1 CYS A 894      37.730  43.600  62.650  1.00  0.00           H
ATOM   4985  HB2 CYS A 894      36.530  43.560  61.380  1.00  0.00           H
ATOM   4986  SG  CYS A 894      38.100  41.670  61.140  1.00  0.00           S
ATOM   4987  HG1 CYS A 894      37.180  41.550  60.190  1.00  0.00           H
ATOM   4988  C   CYS A 894      35.470  43.210  64.000  1.00  0.00           C
ATOM   4989  O   CYS A 894      35.840  43.120  65.200  1.00  0.00           O
ATOM   4990  N   SER A 895      34.640  44.110  63.530  1.00  0.00           N
ATOM   4991  HN  SER A 895      34.550  44.110  62.540  1.00  0.00           H
ATOM   4992  CA  SER A 895      34.090  45.240  64.320  1.00  0.00           C
ATOM   4993  HA  SER A 895      34.970  45.770  64.650  1.00  0.00           H
ATOM   4994  CB  SER A 895      33.130  46.180  63.470  1.00  0.00           C
ATOM   4995  HB1 SER A 895      32.720  46.950  64.170  1.00  0.00           H
ATOM   4996  HB2 SER A 895      32.330  45.670  62.880  1.00  0.00           H
ATOM   4997  OG  SER A 895      33.880  46.920  62.520  1.00  0.00           O
ATOM   4998  HG1 SER A 895      33.920  46.290  61.790  1.00  0.00           H
ATOM   4999  C   SER A 895      33.160  44.710  65.360  1.00  0.00           C
ATOM   5000  O   SER A 895      33.090  45.320  66.430  1.00  0.00           O
ATOM   5001  N   VAL A 896      32.420  43.610  65.120  1.00  0.00           N
ATOM   5002  HN  VAL A 896      32.370  43.410  64.140  1.00  0.00           H
ATOM   5003  CA  VAL A 896      31.660  42.770  66.050  1.00  0.00           C
ATOM   5004  HA  VAL A 896      31.040  43.470  66.600  1.00  0.00           H
ATOM   5005  CB  VAL A 896      30.830  41.690  65.270  1.00  0.00           C
ATOM   5006  HB  VAL A 896      31.450  41.100  64.560  1.00  0.00           H
ATOM   5007  CG1 VAL A 896      30.150  40.650  66.210  1.00  0.00           C
ATOM   5008 HG11 VAL A 896      30.910  40.100  66.810  1.00  0.00           H
ATOM   5009 HG12 VAL A 896      29.470  40.000  65.620  1.00  0.00           H
ATOM   5010 HG13 VAL A 896      29.440  41.250  66.830  1.00  0.00           H
ATOM   5011  CG2 VAL A 896      29.750  42.440  64.440  1.00  0.00           C
ATOM   5012 HG21 VAL A 896      29.140  41.800  63.760  1.00  0.00           H
ATOM   5013 HG22 VAL A 896      30.210  43.270  63.860  1.00  0.00           H
ATOM   5014 HG23 VAL A 896      29.010  42.840  65.160  1.00  0.00           H
ATOM   5015  C   VAL A 896      32.330  42.050  67.150  1.00  0.00           C
ATOM   5016  O   VAL A 896      31.890  42.030  68.310  1.00  0.00           O
ATOM   5017  N   MET A 897      33.460  41.430  66.760  1.00  0.00           N
ATOM   5018  HN  MET A 897      33.560  41.350  65.770  1.00  0.00           H
ATOM   5019  CA  MET A 897      34.290  40.560  67.580  1.00  0.00           C
ATOM   5020  HA  MET A 897      33.600  39.980  68.180  1.00  0.00           H
ATOM   5021  CB  MET A 897      35.140  39.700  66.530  1.00  0.00           C
ATOM   5022  HB1 MET A 897      36.050  39.380  67.080  1.00  0.00           H
ATOM   5023  HB2 MET A 897      35.530  40.380  65.730  1.00  0.00           H
ATOM   5024  CG  MET A 897      34.520  38.460  65.840  1.00  0.00           C
ATOM   5025  HG1 MET A 897      35.110  38.220  64.920  1.00  0.00           H
ATOM   5026  HG2 MET A 897      33.490  38.630  65.470  1.00  0.00           H
ATOM   5027  SD  MET A 897      34.520  36.950  66.890  1.00  0.00           S
ATOM   5028  CE  MET A 897      36.230  36.330  66.610  1.00  0.00           C
ATOM   5029  HE1 MET A 897      37.050  37.010  66.920  1.00  0.00           H
ATOM   5030  HE2 MET A 897      36.390  36.130  65.530  1.00  0.00           H
ATOM   5031  HE3 MET A 897      36.370  35.460  67.280  1.00  0.00           H
ATOM   5032  C   MET A 897      35.170  41.480  68.470  1.00  0.00           C
ATOM   5033  O   MET A 897      35.900  41.090  69.390  1.00  0.00           O
ATOM   5034  N   GLY A 898      35.330  42.840  68.150  1.00  0.00           N
ATOM   5035  HN  GLY A 898      34.780  43.170  67.390  1.00  0.00           H
ATOM   5036  CA  GLY A 898      36.310  43.700  68.740  1.00  0.00           C
ATOM   5037  HA1 GLY A 898      36.340  43.440  69.790  1.00  0.00           H
ATOM   5038  HA2 GLY A 898      35.990  44.710  68.520  1.00  0.00           H
ATOM   5039  C   GLY A 898      37.700  43.500  68.340  1.00  0.00           C
ATOM   5040  O   GLY A 898      38.620  43.320  69.150  1.00  0.00           O
ATOM   5041  N   LEU A 899      37.940  43.450  67.010  1.00  0.00           N
ATOM   5042  HN  LEU A 899      37.150  43.530  66.420  1.00  0.00           H
ATOM   5043  CA  LEU A 899      39.130  43.230  66.320  1.00  0.00           C
ATOM   5044  HA  LEU A 899      39.820  42.900  67.080  1.00  0.00           H
ATOM   5045  CB  LEU A 899      39.040  42.110  65.240  1.00  0.00           C
ATOM   5046  HB1 LEU A 899      39.750  42.200  64.400  1.00  0.00           H
ATOM   5047  HB2 LEU A 899      38.020  42.200  64.810  1.00  0.00           H
ATOM   5048  CG  LEU A 899      38.920  40.680  65.890  1.00  0.00           C
ATOM   5049  HG  LEU A 899      38.200  40.720  66.740  1.00  0.00           H
ATOM   5050  CD1 LEU A 899      38.560  39.590  64.860  1.00  0.00           C
ATOM   5051 HD11 LEU A 899      39.000  39.870  63.870  1.00  0.00           H
ATOM   5052 HD12 LEU A 899      37.490  39.510  64.580  1.00  0.00           H
ATOM   5053 HD13 LEU A 899      39.020  38.610  65.110  1.00  0.00           H
ATOM   5054  CD2 LEU A 899      40.370  40.490  66.380  1.00  0.00           C
ATOM   5055 HD21 LEU A 899      40.520  39.440  66.730  1.00  0.00           H
ATOM   5056 HD22 LEU A 899      40.590  41.230  67.180  1.00  0.00           H
ATOM   5057 HD23 LEU A 899      41.020  40.580  65.500  1.00  0.00           H
ATOM   5058  C   LEU A 899      39.460  44.590  65.730  1.00  0.00           C
ATOM   5059  O   LEU A 899      38.540  45.440  65.780  1.00  0.00           O
ATOM   5060  N   PRO A 900      40.680  44.880  65.290  1.00  0.00           N
[truncated: 7,490,634 more chars]
