# Supplementary material for: CryoEM and computational modeling structural insights into the pH regulator NBCn1
Source: Nat Commun. 2025 Nov 11;16:9932. doi: 10.1038/s41467-025-64868-z (PMC12606367; doi:10.1038/s41467-025-64868-z)
Supplement: Supplementary file 8 — Supplementary Data 6 [file 41467_2025_64868_MOESM8_ESM.zip › 1us_unrestr_MD_OF_IF_transition_apoNBCn1/transition_rep1_traj8_last.pdb]

REMARK    GENERATED BY TRJCONV
TITLE     Title t= 1000000.00000 step= 500000000
REMARK    THIS IS A SIMULATION BOX
CRYST1   97.501   97.501  101.967  90.00  90.00  90.00 P 1           1
MODEL        1
ATOM      1  N   LEU A 585      30.490  39.160  35.470  1.00  0.00           N
ATOM      2  HT1 LEU A 585      30.960  40.050  35.250  1.00  0.00           H
ATOM      3  HT2 LEU A 585      29.500  39.480  35.520  1.00  0.00           H
ATOM      4  HT3 LEU A 585      30.550  38.570  34.630  1.00  0.00           H
ATOM      5  CA  LEU A 585      30.840  38.610  36.740  1.00  0.00           C
ATOM      6  HA  LEU A 585      31.880  38.350  36.660  1.00  0.00           H
ATOM      7  CB  LEU A 585      30.790  39.670  37.830  1.00  0.00           C
ATOM      8  HB1 LEU A 585      29.960  40.390  37.630  1.00  0.00           H
ATOM      9  HB2 LEU A 585      31.680  40.340  37.830  1.00  0.00           H
ATOM     10  CG  LEU A 585      31.010  39.070  39.320  1.00  0.00           C
ATOM     11  HG  LEU A 585      30.080  38.500  39.550  1.00  0.00           H
ATOM     12  CD1 LEU A 585      32.150  38.120  39.500  1.00  0.00           C
ATOM     13 HD11 LEU A 585      31.860  37.130  39.070  1.00  0.00           H
ATOM     14 HD12 LEU A 585      32.440  37.820  40.520  1.00  0.00           H
ATOM     15 HD13 LEU A 585      33.100  38.480  39.070  1.00  0.00           H
ATOM     16  CD2 LEU A 585      31.120  40.320  40.190  1.00  0.00           C
ATOM     17 HD21 LEU A 585      31.440  40.080  41.220  1.00  0.00           H
ATOM     18 HD22 LEU A 585      30.060  40.670  40.160  1.00  0.00           H
ATOM     19 HD23 LEU A 585      31.870  41.020  39.760  1.00  0.00           H
ATOM     20  C   LEU A 585      30.050  37.420  37.130  1.00  0.00           C
ATOM     21  O   LEU A 585      30.630  36.380  37.450  1.00  0.00           O
ATOM     22  N   ILE A 586      28.670  37.380  37.210  1.00  0.00           N
ATOM     23  HN  ILE A 586      28.070  38.130  36.940  1.00  0.00           H
ATOM     24  CA  ILE A 586      27.950  36.140  37.500  1.00  0.00           C
ATOM     25  HA  ILE A 586      28.240  35.830  38.490  1.00  0.00           H
ATOM     26  CB  ILE A 586      26.460  36.410  37.620  1.00  0.00           C
ATOM     27  HB  ILE A 586      25.980  36.590  36.630  1.00  0.00           H
ATOM     28  CG2 ILE A 586      25.780  35.140  38.290  1.00  0.00           C
ATOM     29 HG21 ILE A 586      25.830  34.230  37.660  1.00  0.00           H
ATOM     30 HG22 ILE A 586      24.710  35.360  38.530  1.00  0.00           H
ATOM     31 HG23 ILE A 586      26.250  35.120  39.290  1.00  0.00           H
ATOM     32  CG1 ILE A 586      26.080  37.640  38.460  1.00  0.00           C
ATOM     33 HG11 ILE A 586      24.960  37.710  38.500  1.00  0.00           H
ATOM     34 HG12 ILE A 586      26.330  38.560  37.880  1.00  0.00           H
ATOM     35  CD  ILE A 586      26.600  37.870  39.890  1.00  0.00           C
ATOM     36  HD1 ILE A 586      26.790  36.860  40.330  1.00  0.00           H
ATOM     37  HD2 ILE A 586      26.060  38.610  40.500  1.00  0.00           H
ATOM     38  HD3 ILE A 586      27.630  38.280  39.920  1.00  0.00           H
ATOM     39  C   ILE A 586      28.120  34.930  36.600  1.00  0.00           C
ATOM     40  O   ILE A 586      28.410  33.860  37.080  1.00  0.00           O
ATOM     41  N   LEU A 587      28.060  35.060  35.280  1.00  0.00           N
ATOM     42  HN  LEU A 587      27.820  35.920  34.840  1.00  0.00           H
ATOM     43  CA  LEU A 587      28.300  33.940  34.300  1.00  0.00           C
ATOM     44  HA  LEU A 587      27.710  33.070  34.550  1.00  0.00           H
ATOM     45  CB  LEU A 587      28.080  34.500  32.900  1.00  0.00           C
ATOM     46  HB1 LEU A 587      28.880  35.260  32.800  1.00  0.00           H
ATOM     47  HB2 LEU A 587      27.150  35.090  32.880  1.00  0.00           H
ATOM     48  CG  LEU A 587      28.250  33.600  31.690  1.00  0.00           C
ATOM     49  HG  LEU A 587      29.100  32.930  31.960  1.00  0.00           H
ATOM     50  CD1 LEU A 587      27.060  32.730  31.490  1.00  0.00           C
ATOM     51 HD11 LEU A 587      26.230  33.360  31.090  1.00  0.00           H
ATOM     52 HD12 LEU A 587      26.910  32.110  32.390  1.00  0.00           H
ATOM     53 HD13 LEU A 587      27.230  31.960  30.710  1.00  0.00           H
ATOM     54  CD2 LEU A 587      28.630  34.490  30.520  1.00  0.00           C
ATOM     55 HD21 LEU A 587      28.690  33.920  29.560  1.00  0.00           H
ATOM     56 HD22 LEU A 587      29.580  35.060  30.630  1.00  0.00           H
ATOM     57 HD23 LEU A 587      27.770  35.170  30.370  1.00  0.00           H
ATOM     58  C   LEU A 587      29.700  33.310  34.440  1.00  0.00           C
ATOM     59  O   LEU A 587      29.860  32.090  34.360  1.00  0.00           O
ATOM     60  N   ASP A 588      30.740  34.120  34.800  1.00  0.00           N
ATOM     61  HN  ASP A 588      30.480  35.080  34.830  1.00  0.00           H
ATOM     62  CA  ASP A 588      32.090  33.720  35.090  1.00  0.00           C
ATOM     63  HA  ASP A 588      32.390  33.110  34.260  1.00  0.00           H
ATOM     64  CB  ASP A 588      33.010  35.000  35.340  1.00  0.00           C
ATOM     65  HB1 ASP A 588      34.030  34.750  35.690  1.00  0.00           H
ATOM     66  HB2 ASP A 588      32.550  35.670  36.100  1.00  0.00           H
ATOM     67  CG  ASP A 588      33.130  35.870  34.110  1.00  0.00           C
ATOM     68  OD1 ASP A 588      32.730  35.570  32.990  1.00  0.00           O
ATOM     69  OD2 ASP A 588      33.770  36.950  34.250  1.00  0.00           O
ATOM     70  C   ASP A 588      32.180  32.780  36.270  1.00  0.00           C
ATOM     71  O   ASP A 588      32.850  31.730  36.310  1.00  0.00           O
ATOM     72  N   ILE A 589      31.400  33.100  37.260  1.00  0.00           N
ATOM     73  HN  ILE A 589      31.010  34.020  37.240  1.00  0.00           H
ATOM     74  CA  ILE A 589      31.270  32.280  38.430  1.00  0.00           C
ATOM     75  HA  ILE A 589      32.270  32.030  38.740  1.00  0.00           H
ATOM     76  CB  ILE A 589      30.680  33.090  39.650  1.00  0.00           C
ATOM     77  HB  ILE A 589      29.970  33.870  39.290  1.00  0.00           H
ATOM     78  CG2 ILE A 589      30.060  32.140  40.760  1.00  0.00           C
ATOM     79 HG21 ILE A 589      30.520  31.120  40.790  1.00  0.00           H
ATOM     80 HG22 ILE A 589      29.010  31.940  40.470  1.00  0.00           H
ATOM     81 HG23 ILE A 589      30.030  32.650  41.740  1.00  0.00           H
ATOM     82  CG1 ILE A 589      31.820  33.810  40.390  1.00  0.00           C
ATOM     83 HG11 ILE A 589      32.500  34.380  39.730  1.00  0.00           H
ATOM     84 HG12 ILE A 589      32.440  33.030  40.890  1.00  0.00           H
ATOM     85  CD  ILE A 589      31.280  34.840  41.400  1.00  0.00           C
ATOM     86  HD1 ILE A 589      30.870  35.770  40.950  1.00  0.00           H
ATOM     87  HD2 ILE A 589      32.220  35.160  41.920  1.00  0.00           H
ATOM     88  HD3 ILE A 589      30.570  34.410  42.120  1.00  0.00           H
ATOM     89  C   ILE A 589      30.560  30.930  38.080  1.00  0.00           C
ATOM     90  O   ILE A 589      30.970  29.910  38.600  1.00  0.00           O
ATOM     91  N   LYS A 590      29.540  30.910  37.300  1.00  0.00           N
ATOM     92  HN  LYS A 590      29.210  31.840  37.140  1.00  0.00           H
ATOM     93  CA  LYS A 590      28.900  29.740  36.750  1.00  0.00           C
ATOM     94  HA  LYS A 590      28.590  29.150  37.590  1.00  0.00           H
ATOM     95  CB  LYS A 590      27.540  30.200  35.960  1.00  0.00           C
ATOM     96  HB1 LYS A 590      27.110  29.430  35.290  1.00  0.00           H
ATOM     97  HB2 LYS A 590      27.960  31.070  35.420  1.00  0.00           H
ATOM     98  CG  LYS A 590      26.400  30.580  36.890  1.00  0.00           C
ATOM     99  HG1 LYS A 590      26.800  31.290  37.650  1.00  0.00           H
ATOM    100  HG2 LYS A 590      25.940  29.770  37.470  1.00  0.00           H
ATOM    101  CD  LYS A 590      25.290  31.360  36.140  1.00  0.00           C
ATOM    102  HD1 LYS A 590      25.570  32.370  35.770  1.00  0.00           H
ATOM    103  HD2 LYS A 590      24.480  31.570  36.880  1.00  0.00           H
ATOM    104  CE  LYS A 590      24.700  30.630  34.900  1.00  0.00           C
ATOM    105  HE1 LYS A 590      24.360  29.590  35.110  1.00  0.00           H
ATOM    106  HE2 LYS A 590      25.470  30.560  34.090  1.00  0.00           H
ATOM    107  NZ  LYS A 590      23.660  31.480  34.310  1.00  0.00           N
ATOM    108  HZ1 LYS A 590      22.810  31.680  34.880  1.00  0.00           H
ATOM    109  HZ2 LYS A 590      23.440  30.950  33.440  1.00  0.00           H
ATOM    110  HZ3 LYS A 590      24.120  32.360  33.980  1.00  0.00           H
ATOM    111  C   LYS A 590      29.730  28.800  35.780  1.00  0.00           C
ATOM    112  O   LYS A 590      29.670  27.580  35.910  1.00  0.00           O
ATOM    113  N   ARG A 591      30.540  29.430  34.830  1.00  0.00           N
ATOM    114  HN  ARG A 591      30.430  30.390  34.590  1.00  0.00           H
ATOM    115  CA  ARG A 591      31.400  28.740  33.970  1.00  0.00           C
ATOM    116  HA  ARG A 591      30.900  27.860  33.570  1.00  0.00           H
ATOM    117  CB  ARG A 591      31.800  29.640  32.740  1.00  0.00           C
ATOM    118  HB1 ARG A 591      32.780  29.280  32.370  1.00  0.00           H
ATOM    119  HB2 ARG A 591      31.830  30.670  33.160  1.00  0.00           H
ATOM    120  CG  ARG A 591      30.720  29.670  31.660  1.00  0.00           C
ATOM    121  HG1 ARG A 591      29.750  29.930  32.120  1.00  0.00           H
ATOM    122  HG2 ARG A 591      30.630  28.690  31.150  1.00  0.00           H
ATOM    123  CD  ARG A 591      30.980  30.720  30.580  1.00  0.00           C
ATOM    124  HD1 ARG A 591      31.980  30.620  30.100  1.00  0.00           H
ATOM    125  HD2 ARG A 591      30.880  31.720  31.060  1.00  0.00           H
ATOM    126  NE  ARG A 591      29.880  30.590  29.500  1.00  0.00           N
ATOM    127  HE  ARG A 591      29.270  29.810  29.630  1.00  0.00           H
ATOM    128  CZ  ARG A 591      29.740  31.350  28.450  1.00  0.00           C
ATOM    129  NH1 ARG A 591      30.650  32.320  28.220  1.00  0.00           N
ATOM    130 HH11 ARG A 591      30.690  32.780  27.340  1.00  0.00           H
ATOM    131 HH12 ARG A 591      31.420  32.490  28.840  1.00  0.00           H
ATOM    132  NH2 ARG A 591      28.720  31.310  27.610  1.00  0.00           N
ATOM    133 HH21 ARG A 591      28.000  30.680  27.880  1.00  0.00           H
ATOM    134 HH22 ARG A 591      28.450  32.180  27.170  1.00  0.00           H
ATOM    135  C   ARG A 591      32.700  28.100  34.570  1.00  0.00           C
ATOM    136  O   ARG A 591      33.140  27.050  34.080  1.00  0.00           O
ATOM    137  N   LYS A 592      33.280  28.680  35.630  1.00  0.00           N
ATOM    138  HN  LYS A 592      32.960  29.550  35.980  1.00  0.00           H
ATOM    139  CA  LYS A 592      34.420  28.160  36.350  1.00  0.00           C
ATOM    140  HA  LYS A 592      35.060  27.600  35.690  1.00  0.00           H
ATOM    141  CB  LYS A 592      35.280  29.370  36.970  1.00  0.00           C
ATOM    142  HB1 LYS A 592      35.970  29.100  37.800  1.00  0.00           H
ATOM    143  HB2 LYS A 592      34.560  29.950  37.580  1.00  0.00           H
ATOM    144  CG  LYS A 592      36.100  30.270  36.010  1.00  0.00           C
ATOM    145  HG1 LYS A 592      36.520  31.150  36.510  1.00  0.00           H
ATOM    146  HG2 LYS A 592      35.340  30.570  35.240  1.00  0.00           H
ATOM    147  CD  LYS A 592      37.220  29.440  35.380  1.00  0.00           C
ATOM    148  HD1 LYS A 592      37.020  28.510  34.810  1.00  0.00           H
ATOM    149  HD2 LYS A 592      37.760  28.970  36.230  1.00  0.00           H
ATOM    150  CE  LYS A 592      38.190  30.430  34.700  1.00  0.00           C
ATOM    151  HE1 LYS A 592      39.010  29.790  34.310  1.00  0.00           H
ATOM    152  HE2 LYS A 592      38.560  31.270  35.330  1.00  0.00           H
ATOM    153  NZ  LYS A 592      37.520  31.010  33.500  1.00  0.00           N
ATOM    154  HZ1 LYS A 592      38.230  31.420  32.870  1.00  0.00           H
ATOM    155  HZ2 LYS A 592      36.930  31.820  33.780  1.00  0.00           H
ATOM    156  HZ3 LYS A 592      36.950  30.320  32.950  1.00  0.00           H
ATOM    157  C   LYS A 592      34.070  27.250  37.570  1.00  0.00           C
ATOM    158  O   LYS A 592      34.860  26.520  38.100  1.00  0.00           O
ATOM    159  N   ALA A 593      32.800  27.210  37.990  1.00  0.00           N
ATOM    160  HN  ALA A 593      32.170  27.890  37.580  1.00  0.00           H
ATOM    161  CA  ALA A 593      32.340  26.310  39.030  1.00  0.00           C
ATOM    162  HA  ALA A 593      32.900  26.600  39.920  1.00  0.00           H
ATOM    163  CB  ALA A 593      30.940  26.610  39.480  1.00  0.00           C
ATOM    164  HB1 ALA A 593      30.700  25.960  40.350  1.00  0.00           H
ATOM    165  HB2 ALA A 593      30.200  26.520  38.660  1.00  0.00           H
ATOM    166  HB3 ALA A 593      30.990  27.640  39.890  1.00  0.00           H
ATOM    167  C   ALA A 593      32.570  24.870  38.900  1.00  0.00           C
ATOM    168  O   ALA A 593      32.910  24.240  39.920  1.00  0.00           O
ATOM    169  N   PRO A 594      32.500  24.160  37.760  1.00  0.00           N
ATOM    170  CD  PRO A 594      31.620  24.460  36.580  1.00  0.00           C
ATOM    171  HD1 PRO A 594      31.580  25.510  36.200  1.00  0.00           H
ATOM    172  HD2 PRO A 594      30.600  24.090  36.810  1.00  0.00           H
ATOM    173  CA  PRO A 594      32.880  22.770  37.600  1.00  0.00           C
ATOM    174  HA  PRO A 594      32.400  22.110  38.330  1.00  0.00           H
ATOM    175  CB  PRO A 594      32.420  22.270  36.270  1.00  0.00           C
ATOM    176  HB1 PRO A 594      31.520  21.630  36.360  1.00  0.00           H
ATOM    177  HB2 PRO A 594      33.100  21.540  35.770  1.00  0.00           H
ATOM    178  CG  PRO A 594      32.140  23.590  35.540  1.00  0.00           C
ATOM    179  HG1 PRO A 594      33.040  24.020  35.050  1.00  0.00           H
ATOM    180  HG2 PRO A 594      31.270  23.490  34.860  1.00  0.00           H
ATOM    181  C   PRO A 594      34.320  22.530  37.820  1.00  0.00           C
ATOM    182  O   PRO A 594      34.680  21.450  38.220  1.00  0.00           O
ATOM    183  N   PHE A 595      35.160  23.560  37.580  1.00  0.00           N
ATOM    184  HN  PHE A 595      34.760  24.390  37.220  1.00  0.00           H
ATOM    185  CA  PHE A 595      36.590  23.440  37.590  1.00  0.00           C
ATOM    186  HA  PHE A 595      36.790  22.380  37.660  1.00  0.00           H
ATOM    187  CB  PHE A 595      37.400  24.050  36.420  1.00  0.00           C
ATOM    188  HB1 PHE A 595      38.500  24.000  36.550  1.00  0.00           H
ATOM    189  HB2 PHE A 595      37.120  25.130  36.420  1.00  0.00           H
ATOM    190  CG  PHE A 595      36.930  23.490  35.080  1.00  0.00           C
ATOM    191  CD1 PHE A 595      36.660  22.120  35.000  1.00  0.00           C
ATOM    192  HD1 PHE A 595      36.780  21.380  35.780  1.00  0.00           H
ATOM    193  CE1 PHE A 595      36.070  21.660  33.830  1.00  0.00           C
ATOM    194  HE1 PHE A 595      35.750  20.630  33.680  1.00  0.00           H
ATOM    195  CZ  PHE A 595      35.930  22.550  32.690  1.00  0.00           C
ATOM    196  HZ  PHE A 595      35.550  22.090  31.790  1.00  0.00           H
ATOM    197  CD2 PHE A 595      36.690  24.370  34.070  1.00  0.00           C
ATOM    198  HD2 PHE A 595      36.830  25.430  34.080  1.00  0.00           H
ATOM    199  CE2 PHE A 595      36.130  23.890  32.860  1.00  0.00           C
ATOM    200  HE2 PHE A 595      35.890  24.570  32.060  1.00  0.00           H
ATOM    201  C   PHE A 595      37.200  24.060  38.850  1.00  0.00           C
ATOM    202  O   PHE A 595      38.400  24.270  38.910  1.00  0.00           O
ATOM    203  N   PHE A 596      36.430  24.330  39.960  1.00  0.00           N
ATOM    204  HN  PHE A 596      35.460  24.230  39.730  1.00  0.00           H
ATOM    205  CA  PHE A 596      36.900  24.820  41.230  1.00  0.00           C
ATOM    206  HA  PHE A 596      37.480  25.710  41.070  1.00  0.00           H
ATOM    207  CB  PHE A 596      35.570  25.110  42.050  1.00  0.00           C
ATOM    208  HB1 PHE A 596      34.990  24.160  42.170  1.00  0.00           H
ATOM    209  HB2 PHE A 596      34.940  25.820  41.490  1.00  0.00           H
ATOM    210  CG  PHE A 596      35.890  25.770  43.320  1.00  0.00           C
ATOM    211  CD1 PHE A 596      36.060  25.030  44.530  1.00  0.00           C
ATOM    212  HD1 PHE A 596      35.940  23.970  44.400  1.00  0.00           H
ATOM    213  CE1 PHE A 596      36.230  25.700  45.740  1.00  0.00           C
ATOM    214  HE1 PHE A 596      36.360  25.160  46.660  1.00  0.00           H
ATOM    215  CZ  PHE A 596      36.370  27.070  45.710  1.00  0.00           C
ATOM    216  HZ  PHE A 596      36.630  27.590  46.620  1.00  0.00           H
ATOM    217  CD2 PHE A 596      35.990  27.150  43.410  1.00  0.00           C
ATOM    218  HD2 PHE A 596      35.960  27.740  42.500  1.00  0.00           H
ATOM    219  CE2 PHE A 596      36.310  27.830  44.590  1.00  0.00           C
ATOM    220  HE2 PHE A 596      36.600  28.870  44.460  1.00  0.00           H
ATOM    221  C   PHE A 596      37.920  23.910  41.990  1.00  0.00           C
ATOM    222  O   PHE A 596      38.890  24.390  42.600  1.00  0.00           O
ATOM    223  N   LEU A 597      37.730  22.600  41.970  1.00  0.00           N
ATOM    224  HN  LEU A 597      36.900  22.220  41.560  1.00  0.00           H
ATOM    225  CA  LEU A 597      38.650  21.600  42.500  1.00  0.00           C
ATOM    226  HA  LEU A 597      39.080  22.090  43.360  1.00  0.00           H
ATOM    227  CB  LEU A 597      37.910  20.330  43.040  1.00  0.00           C
ATOM    228  HB1 LEU A 597      38.610  19.640  43.550  1.00  0.00           H
ATOM    229  HB2 LEU A 597      37.640  19.780  42.120  1.00  0.00           H
ATOM    230  CG  LEU A 597      36.700  20.560  44.030  1.00  0.00           C
ATOM    231  HG  LEU A 597      35.940  21.170  43.490  1.00  0.00           H
ATOM    232  CD1 LEU A 597      36.020  19.220  44.360  1.00  0.00           C
ATOM    233 HD11 LEU A 597      35.150  19.330  45.040  1.00  0.00           H
ATOM    234 HD12 LEU A 597      36.740  18.520  44.840  1.00  0.00           H
ATOM    235 HD13 LEU A 597      35.710  18.700  43.430  1.00  0.00           H
ATOM    236  CD2 LEU A 597      37.110  21.260  45.320  1.00  0.00           C
ATOM    237 HD21 LEU A 597      37.660  22.200  45.150  1.00  0.00           H
ATOM    238 HD22 LEU A 597      37.850  20.650  45.880  1.00  0.00           H
ATOM    239 HD23 LEU A 597      36.210  21.380  45.950  1.00  0.00           H
ATOM    240  C   LEU A 597      39.810  21.240  41.570  1.00  0.00           C
ATOM    241  O   LEU A 597      40.810  20.660  41.930  1.00  0.00           O
ATOM    242  N   SER A 598      39.740  21.680  40.280  1.00  0.00           N
ATOM    243  HN  SER A 598      38.940  22.210  40.010  1.00  0.00           H
ATOM    244  CA  SER A 598      40.740  21.300  39.320  1.00  0.00           C
ATOM    245  HA  SER A 598      40.880  20.230  39.210  1.00  0.00           H
ATOM    246  CB  SER A 598      40.310  21.770  37.910  1.00  0.00           C
ATOM    247  HB1 SER A 598      41.000  21.620  37.050  1.00  0.00           H
ATOM    248  HB2 SER A 598      40.140  22.860  38.010  1.00  0.00           H
ATOM    249  OG  SER A 598      39.100  21.200  37.510  1.00  0.00           O
ATOM    250  HG1 SER A 598      39.400  20.310  37.280  1.00  0.00           H
ATOM    251  C   SER A 598      42.160  21.870  39.540  1.00  0.00           C
ATOM    252  O   SER A 598      43.190  21.200  39.250  1.00  0.00           O
ATOM    253  N   ASP A 599      42.270  23.090  40.080  1.00  0.00           N
ATOM    254  HN  ASP A 599      41.470  23.590  40.420  1.00  0.00           H
ATOM    255  CA  ASP A 599      43.560  23.730  40.330  1.00  0.00           C
ATOM    256  HA  ASP A 599      44.040  23.850  39.370  1.00  0.00           H
ATOM    257  CB  ASP A 599      43.340  25.150  40.980  1.00  0.00           C
ATOM    258  HB1 ASP A 599      44.300  25.670  41.160  1.00  0.00           H
ATOM    259  HB2 ASP A 599      42.800  24.970  41.940  1.00  0.00           H
ATOM    260  CG  ASP A 599      42.460  26.130  40.110  1.00  0.00           C
ATOM    261  OD1 ASP A 599      42.130  27.130  40.690  1.00  0.00           O
ATOM    262  OD2 ASP A 599      42.200  25.870  38.900  1.00  0.00           O
ATOM    263  C   ASP A 599      44.530  22.970  41.120  1.00  0.00           C
ATOM    264  O   ASP A 599      45.660  22.930  40.710  1.00  0.00           O
ATOM    265  N   PHE A 600      44.170  22.460  42.320  1.00  0.00           N
ATOM    266  HN  PHE A 600      43.260  22.510  42.720  1.00  0.00           H
ATOM    267  CA  PHE A 600      45.070  21.600  43.130  1.00  0.00           C
ATOM    268  HA  PHE A 600      45.960  22.190  43.240  1.00  0.00           H
ATOM    269  CB  PHE A 600      44.440  21.150  44.510  1.00  0.00           C
ATOM    270  HB1 PHE A 600      45.200  20.830  45.240  1.00  0.00           H
ATOM    271  HB2 PHE A 600      43.810  20.260  44.340  1.00  0.00           H
ATOM    272  CG  PHE A 600      43.460  22.200  45.090  1.00  0.00           C
ATOM    273  CD1 PHE A 600      42.120  21.960  45.020  1.00  0.00           C
ATOM    274  HD1 PHE A 600      41.670  21.120  44.510  1.00  0.00           H
ATOM    275  CE1 PHE A 600      41.230  22.960  45.500  1.00  0.00           C
ATOM    276  HE1 PHE A 600      40.160  22.840  45.370  1.00  0.00           H
ATOM    277  CZ  PHE A 600      41.690  24.160  46.020  1.00  0.00           C
ATOM    278  HZ  PHE A 600      41.000  24.910  46.370  1.00  0.00           H
ATOM    279  CD2 PHE A 600      43.930  23.320  45.810  1.00  0.00           C
ATOM    280  HD2 PHE A 600      44.990  23.410  45.980  1.00  0.00           H
ATOM    281  CE2 PHE A 600      43.080  24.370  46.140  1.00  0.00           C
ATOM    282  HE2 PHE A 600      43.480  25.280  46.560  1.00  0.00           H
ATOM    283  C   PHE A 600      45.630  20.340  42.440  1.00  0.00           C
ATOM    284  O   PHE A 600      46.640  19.820  42.940  1.00  0.00           O
ATOM    285  N   LYS A 601      44.970  19.820  41.400  1.00  0.00           N
ATOM    286  HN  LYS A 601      44.180  20.250  40.980  1.00  0.00           H
ATOM    287  CA  LYS A 601      45.510  18.660  40.700  1.00  0.00           C
ATOM    288  HA  LYS A 601      45.880  17.890  41.370  1.00  0.00           H
ATOM    289  CB  LYS A 601      44.390  17.950  39.870  1.00  0.00           C
ATOM    290  HB1 LYS A 601      44.820  17.110  39.280  1.00  0.00           H
ATOM    291  HB2 LYS A 601      44.140  18.790  39.200  1.00  0.00           H
ATOM    292  CG  LYS A 601      43.190  17.270  40.560  1.00  0.00           C
ATOM    293  HG1 LYS A 601      42.780  17.980  41.310  1.00  0.00           H
ATOM    294  HG2 LYS A 601      43.420  16.340  41.100  1.00  0.00           H
ATOM    295  CD  LYS A 601      42.140  16.880  39.560  1.00  0.00           C
ATOM    296  HD1 LYS A 601      41.700  17.800  39.110  1.00  0.00           H
ATOM    297  HD2 LYS A 601      41.290  16.300  39.990  1.00  0.00           H
ATOM    298  CE  LYS A 601      42.680  16.030  38.390  1.00  0.00           C
ATOM    299  HE1 LYS A 601      43.370  15.260  38.790  1.00  0.00           H
ATOM    300  HE2 LYS A 601      43.340  16.710  37.830  1.00  0.00           H
ATOM    301  NZ  LYS A 601      41.630  15.490  37.450  1.00  0.00           N
ATOM    302  HZ1 LYS A 601      42.080  15.360  36.520  1.00  0.00           H
ATOM    303  HZ2 LYS A 601      40.820  16.090  37.220  1.00  0.00           H
ATOM    304  HZ3 LYS A 601      41.270  14.570  37.780  1.00  0.00           H
ATOM    305  C   LYS A 601      46.790  18.970  39.910  1.00  0.00           C
ATOM    306  O   LYS A 601      47.410  18.010  39.440  1.00  0.00           O
ATOM    307  N   ASP A 602      47.190  20.210  39.780  1.00  0.00           N
ATOM    308  HN  ASP A 602      46.560  20.910  40.090  1.00  0.00           H
ATOM    309  CA  ASP A 602      48.320  20.640  39.020  1.00  0.00           C
ATOM    310  HA  ASP A 602      48.720  19.820  38.430  1.00  0.00           H
ATOM    311  CB  ASP A 602      47.970  21.850  38.110  1.00  0.00           C
ATOM    312  HB1 ASP A 602      48.860  22.320  37.620  1.00  0.00           H
ATOM    313  HB2 ASP A 602      47.510  22.680  38.690  1.00  0.00           H
ATOM    314  CG  ASP A 602      47.020  21.430  36.950  1.00  0.00           C
ATOM    315  OD1 ASP A 602      46.400  22.360  36.310  1.00  0.00           O
ATOM    316  OD2 ASP A 602      46.860  20.190  36.690  1.00  0.00           O
ATOM    317  C   ASP A 602      49.570  20.850  39.960  1.00  0.00           C
ATOM    318  O   ASP A 602      50.740  21.080  39.610  1.00  0.00           O
ATOM    319  N   ALA A 603      49.350  20.700  41.290  1.00  0.00           N
ATOM    320  HN  ALA A 603      48.430  20.600  41.680  1.00  0.00           H
ATOM    321  CA  ALA A 603      50.260  21.070  42.330  1.00  0.00           C
ATOM    322  HA  ALA A 603      50.910  21.900  42.060  1.00  0.00           H
ATOM    323  CB  ALA A 603      49.480  21.500  43.530  1.00  0.00           C
ATOM    324  HB1 ALA A 603      49.310  20.620  44.190  1.00  0.00           H
ATOM    325  HB2 ALA A 603      48.490  21.920  43.260  1.00  0.00           H
ATOM    326  HB3 ALA A 603      49.960  22.350  44.050  1.00  0.00           H
ATOM    327  C   ALA A 603      51.230  19.950  42.740  1.00  0.00           C
ATOM    328  O   ALA A 603      52.150  20.130  43.600  1.00  0.00           O
ATOM    329  N   LEU A 604      51.130  18.760  42.120  1.00  0.00           N
ATOM    330  HN  LEU A 604      50.490  18.630  41.360  1.00  0.00           H
ATOM    331  CA  LEU A 604      51.830  17.540  42.550  1.00  0.00           C
ATOM    332  HA  LEU A 604      51.920  17.490  43.620  1.00  0.00           H
ATOM    333  CB  LEU A 604      51.130  16.280  42.100  1.00  0.00           C
ATOM    334  HB1 LEU A 604      51.660  15.380  42.460  1.00  0.00           H
ATOM    335  HB2 LEU A 604      50.930  16.270  41.010  1.00  0.00           H
ATOM    336  CG  LEU A 604      49.760  16.060  42.810  1.00  0.00           C
ATOM    337  HG  LEU A 604      49.020  16.750  42.370  1.00  0.00           H
ATOM    338  CD1 LEU A 604      49.320  14.680  42.500  1.00  0.00           C
ATOM    339 HD11 LEU A 604      49.070  14.470  41.440  1.00  0.00           H
ATOM    340 HD12 LEU A 604      48.420  14.490  43.110  1.00  0.00           H
ATOM    341 HD13 LEU A 604      49.960  13.850  42.870  1.00  0.00           H
ATOM    342  CD2 LEU A 604      49.890  16.280  44.320  1.00  0.00           C
ATOM    343 HD21 LEU A 604      50.070  17.360  44.550  1.00  0.00           H
ATOM    344 HD22 LEU A 604      50.700  15.670  44.790  1.00  0.00           H
ATOM    345 HD23 LEU A 604      48.870  16.100  44.730  1.00  0.00           H
ATOM    346  C   LEU A 604      53.240  17.560  42.070  1.00  0.00           C
ATOM    347  O   LEU A 604      54.120  17.060  42.800  1.00  0.00           O
ATOM    348  N   SER A 605      53.510  18.200  40.940  1.00  0.00           N
ATOM    349  HN  SER A 605      52.750  18.560  40.400  1.00  0.00           H
ATOM    350  CA  SER A 605      54.930  18.430  40.630  1.00  0.00           C
ATOM    351  HA  SER A 605      55.630  18.180  41.420  1.00  0.00           H
ATOM    352  CB  SER A 605      55.380  17.560  39.370  1.00  0.00           C
ATOM    353  HB1 SER A 605      55.310  16.470  39.580  1.00  0.00           H
ATOM    354  HB2 SER A 605      56.430  17.700  39.020  1.00  0.00           H
ATOM    355  OG  SER A 605      54.450  17.680  38.310  1.00  0.00           O
ATOM    356  HG1 SER A 605      53.570  17.360  38.520  1.00  0.00           H
ATOM    357  C   SER A 605      55.110  19.870  40.140  1.00  0.00           C
ATOM    358  O   SER A 605      54.120  20.560  39.750  1.00  0.00           O
ATOM    359  N   LEU A 606      56.410  20.310  40.120  1.00  0.00           N
ATOM    360  HN  LEU A 606      57.130  19.670  40.360  1.00  0.00           H
ATOM    361  CA  LEU A 606      56.800  21.600  39.450  1.00  0.00           C
ATOM    362  HA  LEU A 606      57.870  21.540  39.340  1.00  0.00           H
ATOM    363  CB  LEU A 606      56.250  21.770  38.020  1.00  0.00           C
ATOM    364  HB1 LEU A 606      56.870  22.540  37.520  1.00  0.00           H
ATOM    365  HB2 LEU A 606      55.180  22.110  38.020  1.00  0.00           H
ATOM    366  CG  LEU A 606      56.350  20.440  37.170  1.00  0.00           C
ATOM    367  HG  LEU A 606      55.570  19.770  37.560  1.00  0.00           H
ATOM    368  CD1 LEU A 606      55.910  20.810  35.690  1.00  0.00           C
ATOM    369 HD11 LEU A 606      54.910  21.270  35.800  1.00  0.00           H
ATOM    370 HD12 LEU A 606      55.820  19.980  34.950  1.00  0.00           H
ATOM    371 HD13 LEU A 606      56.660  21.520  35.290  1.00  0.00           H
ATOM    372  CD2 LEU A 606      57.780  19.880  36.940  1.00  0.00           C
ATOM    373 HD21 LEU A 606      58.290  19.700  37.910  1.00  0.00           H
ATOM    374 HD22 LEU A 606      58.410  20.650  36.440  1.00  0.00           H
ATOM    375 HD23 LEU A 606      57.780  18.950  36.330  1.00  0.00           H
ATOM    376  C   LEU A 606      56.670  22.830  40.350  1.00  0.00           C
ATOM    377  O   LEU A 606      55.620  23.370  40.640  1.00  0.00           O
ATOM    378  N   GLN A 607      57.760  23.380  40.910  1.00  0.00           N
ATOM    379  HN  GLN A 607      58.620  22.880  40.920  1.00  0.00           H
ATOM    380  CA  GLN A 607      57.940  24.740  41.410  1.00  0.00           C
ATOM    381  HA  GLN A 607      58.950  24.880  41.730  1.00  0.00           H
ATOM    382  CB  GLN A 607      57.750  25.720  40.240  1.00  0.00           C
ATOM    383  HB1 GLN A 607      57.650  26.750  40.620  1.00  0.00           H
ATOM    384  HB2 GLN A 607      56.760  25.520  39.780  1.00  0.00           H
ATOM    385  CG  GLN A 607      58.910  25.540  39.240  1.00  0.00           C
ATOM    386  HG1 GLN A 607      59.090  24.500  38.910  1.00  0.00           H
ATOM    387  HG2 GLN A 607      59.820  25.850  39.810  1.00  0.00           H
ATOM    388  CD  GLN A 607      58.700  26.440  38.010  1.00  0.00           C
ATOM    389  OE1 GLN A 607      58.240  26.010  36.980  1.00  0.00           O
ATOM    390  NE2 GLN A 607      59.070  27.700  38.130  1.00  0.00           N
ATOM    391 HE21 GLN A 607      58.790  28.230  37.340  1.00  0.00           H
ATOM    392 HE22 GLN A 607      59.270  28.070  39.040  1.00  0.00           H
ATOM    393  C   GLN A 607      57.200  25.000  42.690  1.00  0.00           C
ATOM    394  O   GLN A 607      57.240  26.140  43.170  1.00  0.00           O
ATOM    395  N   CYS A 608      56.430  24.010  43.290  1.00  0.00           N
ATOM    396  HN  CYS A 608      56.400  23.060  42.990  1.00  0.00           H
ATOM    397  CA  CYS A 608      55.590  24.320  44.450  1.00  0.00           C
ATOM    398  HA  CYS A 608      55.090  25.270  44.370  1.00  0.00           H
ATOM    399  CB  CYS A 608      54.430  23.260  44.450  1.00  0.00           C
ATOM    400  HB1 CYS A 608      53.920  23.270  45.440  1.00  0.00           H
ATOM    401  HB2 CYS A 608      54.820  22.230  44.470  1.00  0.00           H
ATOM    402  SG  CYS A 608      53.190  23.350  43.000  1.00  0.00           S
ATOM    403  HG1 CYS A 608      54.070  22.790  42.180  1.00  0.00           H
ATOM    404  C   CYS A 608      56.480  24.430  45.650  1.00  0.00           C
ATOM    405  O   CYS A 608      56.420  25.460  46.340  1.00  0.00           O
ATOM    406  N   LEU A 609      57.420  23.490  45.860  1.00  0.00           N
ATOM    407  HN  LEU A 609      57.430  22.750  45.200  1.00  0.00           H
ATOM    408  CA  LEU A 609      58.310  23.410  47.030  1.00  0.00           C
ATOM    409  HA  LEU A 609      57.570  23.540  47.810  1.00  0.00           H
ATOM    410  CB  LEU A 609      59.090  22.040  47.110  1.00  0.00           C
ATOM    411  HB1 LEU A 609      59.670  21.890  46.180  1.00  0.00           H
ATOM    412  HB2 LEU A 609      58.420  21.140  47.090  1.00  0.00           H
ATOM    413  CG  LEU A 609      60.110  21.930  48.260  1.00  0.00           C
ATOM    414  HG  LEU A 609      60.850  22.750  48.140  1.00  0.00           H
ATOM    415  CD1 LEU A 609      59.420  22.080  49.630  1.00  0.00           C
ATOM    416 HD11 LEU A 609      60.220  22.210  50.410  1.00  0.00           H
ATOM    417 HD12 LEU A 609      58.760  21.220  49.900  1.00  0.00           H
ATOM    418 HD13 LEU A 609      58.760  22.970  49.650  1.00  0.00           H
ATOM    419  CD2 LEU A 609      60.830  20.560  48.290  1.00  0.00           C
ATOM    420 HD21 LEU A 609      60.060  19.790  48.510  1.00  0.00           H
ATOM    421 HD22 LEU A 609      61.550  20.570  49.150  1.00  0.00           H
ATOM    422 HD23 LEU A 609      61.340  20.300  47.350  1.00  0.00           H
ATOM    423  C   LEU A 609      59.260  24.580  47.170  1.00  0.00           C
ATOM    424  O   LEU A 609      59.480  25.050  48.280  1.00  0.00           O
ATOM    425  N   ALA A 610      59.760  25.020  46.030  1.00  0.00           N
ATOM    426  HN  ALA A 610      59.820  24.400  45.250  1.00  0.00           H
ATOM    427  CA  ALA A 610      60.580  26.150  45.780  1.00  0.00           C
ATOM    428  HA  ALA A 610      61.240  26.270  46.640  1.00  0.00           H
ATOM    429  CB  ALA A 610      61.420  25.980  44.510  1.00  0.00           C
ATOM    430  HB1 ALA A 610      60.830  25.970  43.580  1.00  0.00           H
ATOM    431  HB2 ALA A 610      61.920  24.980  44.510  1.00  0.00           H
ATOM    432  HB3 ALA A 610      62.170  26.800  44.370  1.00  0.00           H
ATOM    433  C   ALA A 610      59.900  27.520  45.890  1.00  0.00           C
ATOM    434  O   ALA A 610      60.380  28.420  46.540  1.00  0.00           O
ATOM    435  N   SER A 611      58.730  27.730  45.310  1.00  0.00           N
ATOM    436  HN  SER A 611      58.320  27.060  44.690  1.00  0.00           H
ATOM    437  CA  SER A 611      57.820  28.850  45.600  1.00  0.00           C
ATOM    438  HA  SER A 611      58.360  29.780  45.500  1.00  0.00           H
ATOM    439  CB  SER A 611      56.610  28.810  44.680  1.00  0.00           C
ATOM    440  HB1 SER A 611      56.050  27.880  44.910  1.00  0.00           H
ATOM    441  HB2 SER A 611      56.930  28.630  43.640  1.00  0.00           H
ATOM    442  OG  SER A 611      55.810  30.050  44.730  1.00  0.00           O
ATOM    443  HG1 SER A 611      56.420  30.700  44.390  1.00  0.00           H
ATOM    444  C   SER A 611      57.350  28.920  47.090  1.00  0.00           C
ATOM    445  O   SER A 611      57.330  29.990  47.700  1.00  0.00           O
ATOM    446  N   ILE A 612      56.860  27.820  47.680  1.00  0.00           N
ATOM    447  HN  ILE A 612      56.800  26.970  47.160  1.00  0.00           H
ATOM    448  CA  ILE A 612      56.430  27.780  49.070  1.00  0.00           C
ATOM    449  HA  ILE A 612      55.640  28.520  49.000  1.00  0.00           H
ATOM    450  CB  ILE A 612      55.860  26.440  49.460  1.00  0.00           C
ATOM    451  HB  ILE A 612      56.570  25.670  49.070  1.00  0.00           H
ATOM    452  CG2 ILE A 612      55.840  26.090  50.960  1.00  0.00           C
ATOM    453 HG21 ILE A 612      55.130  26.750  51.500  1.00  0.00           H
ATOM    454 HG22 ILE A 612      56.830  26.290  51.420  1.00  0.00           H
ATOM    455 HG23 ILE A 612      55.700  25.010  51.160  1.00  0.00           H
ATOM    456  CG1 ILE A 612      54.420  26.280  48.770  1.00  0.00           C
ATOM    457 HG11 ILE A 612      54.550  26.750  47.760  1.00  0.00           H
ATOM    458 HG12 ILE A 612      53.610  26.850  49.270  1.00  0.00           H
ATOM    459  CD  ILE A 612      53.950  24.800  48.620  1.00  0.00           C
ATOM    460  HD1 ILE A 612      52.850  24.730  48.510  1.00  0.00           H
ATOM    461  HD2 ILE A 612      54.210  24.150  49.480  1.00  0.00           H
ATOM    462  HD3 ILE A 612      54.450  24.380  47.720  1.00  0.00           H
ATOM    463  C   ILE A 612      57.440  28.220  50.140  1.00  0.00           C
ATOM    464  O   ILE A 612      57.230  29.090  51.020  1.00  0.00           O
ATOM    465  N   LEU A 613      58.650  27.680  49.950  1.00  0.00           N
ATOM    466  HN  LEU A 613      58.690  26.920  49.320  1.00  0.00           H
ATOM    467  CA  LEU A 613      59.850  28.010  50.670  1.00  0.00           C
ATOM    468  HA  LEU A 613      59.540  28.050  51.700  1.00  0.00           H
ATOM    469  CB  LEU A 613      60.990  27.010  50.570  1.00  0.00           C
ATOM    470  HB1 LEU A 613      61.860  27.400  51.160  1.00  0.00           H
ATOM    471  HB2 LEU A 613      61.200  26.820  49.500  1.00  0.00           H
ATOM    472  CG  LEU A 613      60.770  25.620  51.220  1.00  0.00           C
ATOM    473  HG  LEU A 613      59.750  25.340  50.870  1.00  0.00           H
ATOM    474  CD1 LEU A 613      61.700  24.620  50.720  1.00  0.00           C
ATOM    475 HD11 LEU A 613      62.720  24.960  50.480  1.00  0.00           H
ATOM    476 HD12 LEU A 613      61.320  24.430  49.690  1.00  0.00           H
ATOM    477 HD13 LEU A 613      61.630  23.690  51.310  1.00  0.00           H
ATOM    478  CD2 LEU A 613      60.770  25.600  52.730  1.00  0.00           C
ATOM    479 HD21 LEU A 613      59.840  26.030  53.170  1.00  0.00           H
ATOM    480 HD22 LEU A 613      61.610  26.210  53.110  1.00  0.00           H
ATOM    481 HD23 LEU A 613      60.900  24.600  53.200  1.00  0.00           H
ATOM    482  C   LEU A 613      60.280  29.520  50.440  1.00  0.00           C
ATOM    483  O   LEU A 613      60.490  30.260  51.450  1.00  0.00           O
ATOM    484  N   PHE A 614      60.290  30.020  49.230  1.00  0.00           N
ATOM    485  HN  PHE A 614      60.130  29.420  48.460  1.00  0.00           H
ATOM    486  CA  PHE A 614      60.540  31.450  48.960  1.00  0.00           C
ATOM    487  HA  PHE A 614      61.450  31.720  49.470  1.00  0.00           H
ATOM    488  CB  PHE A 614      60.640  31.630  47.450  1.00  0.00           C
ATOM    489  HB1 PHE A 614      59.640  31.510  46.970  1.00  0.00           H
ATOM    490  HB2 PHE A 614      61.330  30.830  47.080  1.00  0.00           H
ATOM    491  CG  PHE A 614      61.100  33.010  47.080  1.00  0.00           C
ATOM    492  CD1 PHE A 614      60.210  33.930  46.450  1.00  0.00           C
ATOM    493  HD1 PHE A 614      59.210  33.620  46.190  1.00  0.00           H
ATOM    494  CE1 PHE A 614      60.730  35.180  46.040  1.00  0.00           C
ATOM    495  HE1 PHE A 614      60.160  35.830  45.400  1.00  0.00           H
ATOM    496  CZ  PHE A 614      62.060  35.520  46.290  1.00  0.00           C
ATOM    497  HZ  PHE A 614      62.450  36.490  46.000  1.00  0.00           H
ATOM    498  CD2 PHE A 614      62.470  33.450  47.400  1.00  0.00           C
ATOM    499  HD2 PHE A 614      63.120  32.770  47.920  1.00  0.00           H
ATOM    500  CE2 PHE A 614      62.880  34.740  47.070  1.00  0.00           C
ATOM    501  HE2 PHE A 614      63.870  35.080  47.330  1.00  0.00           H
ATOM    502  C   PHE A 614      59.480  32.450  49.530  1.00  0.00           C
ATOM    503  O   PHE A 614      59.820  33.510  50.000  1.00  0.00           O
ATOM    504  N   LEU A 615      58.220  32.080  49.360  1.00  0.00           N
ATOM    505  HN  LEU A 615      58.050  31.210  48.900  1.00  0.00           H
ATOM    506  CA  LEU A 615      57.130  32.950  49.560  1.00  0.00           C
ATOM    507  HA  LEU A 615      57.420  33.910  49.170  1.00  0.00           H
ATOM    508  CB  LEU A 615      56.000  32.390  48.730  1.00  0.00           C
ATOM    509  HB1 LEU A 615      55.770  31.420  49.200  1.00  0.00           H
ATOM    510  HB2 LEU A 615      56.410  32.270  47.700  1.00  0.00           H
ATOM    511  CG  LEU A 615      54.730  33.240  48.560  1.00  0.00           C
ATOM    512  HG  LEU A 615      54.460  33.570  49.580  1.00  0.00           H
ATOM    513  CD1 LEU A 615      54.990  34.610  47.870  1.00  0.00           C
ATOM    514 HD11 LEU A 615      54.100  35.280  47.860  1.00  0.00           H
ATOM    515 HD12 LEU A 615      55.430  34.330  46.890  1.00  0.00           H
ATOM    516 HD13 LEU A 615      55.770  35.250  48.330  1.00  0.00           H
ATOM    517  CD2 LEU A 615      53.490  32.590  47.780  1.00  0.00           C
ATOM    518 HD21 LEU A 615      52.730  33.390  47.650  1.00  0.00           H
ATOM    519 HD22 LEU A 615      53.210  31.820  48.530  1.00  0.00           H
ATOM    520 HD23 LEU A 615      53.820  32.140  46.820  1.00  0.00           H
ATOM    521  C   LEU A 615      56.750  33.080  51.040  1.00  0.00           C
ATOM    522  O   LEU A 615      56.460  34.210  51.400  1.00  0.00           O
ATOM    523  N   TYR A 616      56.860  32.070  51.950  1.00  0.00           N
ATOM    524  HN  TYR A 616      57.100  31.150  51.680  1.00  0.00           H
ATOM    525  CA  TYR A 616      56.600  32.300  53.410  1.00  0.00           C
ATOM    526  HA  TYR A 616      55.660  32.810  53.500  1.00  0.00           H
ATOM    527  CB  TYR A 616      56.750  30.920  54.160  1.00  0.00           C
ATOM    528  HB1 TYR A 616      57.650  30.440  53.730  1.00  0.00           H
ATOM    529  HB2 TYR A 616      55.890  30.280  53.870  1.00  0.00           H
ATOM    530  CG  TYR A 616      56.810  30.990  55.760  1.00  0.00           C
ATOM    531  CD1 TYR A 616      55.670  31.350  56.500  1.00  0.00           C
ATOM    532  HD1 TYR A 616      54.720  31.540  56.030  1.00  0.00           H
ATOM    533  CE1 TYR A 616      55.710  31.280  57.920  1.00  0.00           C
ATOM    534  HE1 TYR A 616      54.740  31.370  58.410  1.00  0.00           H
ATOM    535  CZ  TYR A 616      56.960  31.220  58.580  1.00  0.00           C
ATOM    536  OH  TYR A 616      57.200  31.200  59.930  1.00  0.00           O
ATOM    537  HH  TYR A 616      56.420  30.750  60.270  1.00  0.00           H
ATOM    538  CD2 TYR A 616      57.980  30.830  56.340  1.00  0.00           C
ATOM    539  HD2 TYR A 616      58.920  30.750  55.840  1.00  0.00           H
ATOM    540  CE2 TYR A 616      58.040  31.020  57.720  1.00  0.00           C
ATOM    541  HE2 TYR A 616      59.020  30.930  58.170  1.00  0.00           H
ATOM    542  C   TYR A 616      57.490  33.370  53.940  1.00  0.00           C
ATOM    543  O   TYR A 616      57.090  34.400  54.500  1.00  0.00           O
ATOM    544  N   CYS A 617      58.770  33.220  53.630  1.00  0.00           N
ATOM    545  HN  CYS A 617      59.100  32.480  53.040  1.00  0.00           H
ATOM    546  CA  CYS A 617      59.770  34.210  54.040  1.00  0.00           C
ATOM    547  HA  CYS A 617      59.590  34.290  55.110  1.00  0.00           H
ATOM    548  CB  CYS A 617      61.200  33.800  53.750  1.00  0.00           C
ATOM    549  HB1 CYS A 617      61.910  34.540  54.180  1.00  0.00           H
ATOM    550  HB2 CYS A 617      61.470  33.790  52.670  1.00  0.00           H
ATOM    551  SG  CYS A 617      61.830  32.270  54.470  1.00  0.00           S
ATOM    552  HG1 CYS A 617      61.690  31.480  53.410  1.00  0.00           H
ATOM    553  C   CYS A 617      59.500  35.660  53.540  1.00  0.00           C
ATOM    554  O   CYS A 617      59.630  36.620  54.320  1.00  0.00           O
ATOM    555  N   ALA A 618      59.090  35.790  52.210  1.00  0.00           N
ATOM    556  HN  ALA A 618      58.890  35.070  51.540  1.00  0.00           H
ATOM    557  CA  ALA A 618      58.650  37.060  51.690  1.00  0.00           C
ATOM    558  HA  ALA A 618      59.520  37.690  51.810  1.00  0.00           H
ATOM    559  CB  ALA A 618      58.180  36.780  50.230  1.00  0.00           C
ATOM    560  HB1 ALA A 618      59.080  36.480  49.660  1.00  0.00           H
ATOM    561  HB2 ALA A 618      57.860  37.720  49.720  1.00  0.00           H
ATOM    562  HB3 ALA A 618      57.380  36.020  50.120  1.00  0.00           H
ATOM    563  C   ALA A 618      57.480  37.700  52.330  1.00  0.00           C
ATOM    564  O   ALA A 618      57.580  38.900  52.470  1.00  0.00           O
ATOM    565  N   CYS A 619      56.430  36.920  52.730  1.00  0.00           N
ATOM    566  HN  CYS A 619      56.450  35.920  52.620  1.00  0.00           H
ATOM    567  CA  CYS A 619      55.230  37.440  53.410  1.00  0.00           C
ATOM    568  HA  CYS A 619      54.890  38.310  52.900  1.00  0.00           H
ATOM    569  CB  CYS A 619      54.110  36.340  53.330  1.00  0.00           C
ATOM    570  HB1 CYS A 619      53.220  36.800  53.810  1.00  0.00           H
ATOM    571  HB2 CYS A 619      54.370  35.460  53.960  1.00  0.00           H
ATOM    572  SG  CYS A 619      53.630  36.010  51.540  1.00  0.00           S
ATOM    573  HG1 CYS A 619      54.690  35.270  51.240  1.00  0.00           H
ATOM    574  C   CYS A 619      55.460  37.830  54.890  1.00  0.00           C
ATOM    575  O   CYS A 619      54.920  38.880  55.320  1.00  0.00           O
ATOM    576  N   MET A 620      56.230  37.030  55.620  1.00  0.00           N
ATOM    577  HN  MET A 620      56.570  36.170  55.230  1.00  0.00           H
ATOM    578  CA  MET A 620      56.530  37.370  56.940  1.00  0.00           C
ATOM    579  HA  MET A 620      55.580  37.390  57.470  1.00  0.00           H
ATOM    580  CB  MET A 620      57.390  36.220  57.490  1.00  0.00           C
ATOM    581  HB1 MET A 620      58.040  36.550  58.330  1.00  0.00           H
ATOM    582  HB2 MET A 620      58.080  35.960  56.650  1.00  0.00           H
ATOM    583  CG  MET A 620      56.700  34.990  57.920  1.00  0.00           C
ATOM    584  HG1 MET A 620      57.510  34.270  58.200  1.00  0.00           H
ATOM    585  HG2 MET A 620      56.090  34.590  57.090  1.00  0.00           H
ATOM    586  SD  MET A 620      55.620  35.340  59.280  1.00  0.00           S
ATOM    587  CE  MET A 620      56.880  35.100  60.640  1.00  0.00           C
ATOM    588  HE1 MET A 620      57.170  34.030  60.530  1.00  0.00           H
ATOM    589  HE2 MET A 620      56.510  35.330  61.650  1.00  0.00           H
ATOM    590  HE3 MET A 620      57.830  35.640  60.440  1.00  0.00           H
ATOM    591  C   MET A 620      57.320  38.690  57.100  1.00  0.00           C
ATOM    592  O   MET A 620      57.040  39.480  57.970  1.00  0.00           O
ATOM    593  N   SER A 621      58.340  38.920  56.260  1.00  0.00           N
ATOM    594  HN  SER A 621      58.460  38.150  55.650  1.00  0.00           H
ATOM    595  CA  SER A 621      59.250  40.070  56.270  1.00  0.00           C
ATOM    596  HA  SER A 621      59.870  39.940  57.140  1.00  0.00           H
ATOM    597  CB  SER A 621      60.100  40.090  54.920  1.00  0.00           C
ATOM    598  HB1 SER A 621      60.670  41.050  54.800  1.00  0.00           H
ATOM    599  HB2 SER A 621      59.510  39.990  53.990  1.00  0.00           H
ATOM    600  OG  SER A 621      60.970  38.980  54.920  1.00  0.00           O
ATOM    601  HG1 SER A 621      60.360  38.250  55.020  1.00  0.00           H
ATOM    602  C   SER A 621      58.610  41.470  56.310  1.00  0.00           C
ATOM    603  O   SER A 621      59.030  42.280  57.140  1.00  0.00           O
ATOM    604  N   PRO A 622      57.570  42.010  55.470  1.00  0.00           N
ATOM    605  CD  PRO A 622      57.020  41.330  54.240  1.00  0.00           C
ATOM    606  HD1 PRO A 622      56.600  40.330  54.510  1.00  0.00           H
ATOM    607  HD2 PRO A 622      57.780  41.370  53.430  1.00  0.00           H
ATOM    608  CA  PRO A 622      57.000  43.310  55.760  1.00  0.00           C
ATOM    609  HA  PRO A 622      57.770  43.930  56.190  1.00  0.00           H
ATOM    610  CB  PRO A 622      56.500  43.630  54.380  1.00  0.00           C
ATOM    611  HB1 PRO A 622      57.340  43.990  53.750  1.00  0.00           H
ATOM    612  HB2 PRO A 622      55.690  44.380  54.400  1.00  0.00           H
ATOM    613  CG  PRO A 622      56.020  42.390  53.750  1.00  0.00           C
ATOM    614  HG1 PRO A 622      55.030  42.200  54.210  1.00  0.00           H
ATOM    615  HG2 PRO A 622      55.870  42.450  52.650  1.00  0.00           H
ATOM    616  C   PRO A 622      56.000  43.230  56.880  1.00  0.00           C
ATOM    617  O   PRO A 622      55.910  44.250  57.590  1.00  0.00           O
ATOM    618  N   VAL A 623      55.180  42.210  56.950  1.00  0.00           N
ATOM    619  HN  VAL A 623      55.450  41.330  56.570  1.00  0.00           H
ATOM    620  CA  VAL A 623      54.110  42.180  57.910  1.00  0.00           C
ATOM    621  HA  VAL A 623      53.490  43.030  57.690  1.00  0.00           H
ATOM    622  CB  VAL A 623      53.270  41.000  57.490  1.00  0.00           C
ATOM    623  HB  VAL A 623      53.910  40.100  57.380  1.00  0.00           H
ATOM    624  CG1 VAL A 623      52.280  40.590  58.660  1.00  0.00           C
ATOM    625 HG11 VAL A 623      51.640  39.730  58.340  1.00  0.00           H
ATOM    626 HG12 VAL A 623      51.640  41.450  58.930  1.00  0.00           H
ATOM    627 HG13 VAL A 623      52.890  40.200  59.510  1.00  0.00           H
ATOM    628  CG2 VAL A 623      52.650  41.240  56.130  1.00  0.00           C
ATOM    629 HG21 VAL A 623      51.970  40.400  55.850  1.00  0.00           H
ATOM    630 HG22 VAL A 623      53.410  41.090  55.330  1.00  0.00           H
ATOM    631 HG23 VAL A 623      51.940  42.090  56.130  1.00  0.00           H
ATOM    632  C   VAL A 623      54.460  42.190  59.410  1.00  0.00           C
ATOM    633  O   VAL A 623      53.820  42.870  60.190  1.00  0.00           O
ATOM    634  N   ILE A 624      55.580  41.490  59.800  1.00  0.00           N
ATOM    635  HN  ILE A 624      56.120  40.860  59.260  1.00  0.00           H
ATOM    636  CA  ILE A 624      56.010  41.620  61.180  1.00  0.00           C
ATOM    637  HA  ILE A 624      55.150  41.560  61.830  1.00  0.00           H
ATOM    638  CB  ILE A 624      57.020  40.460  61.450  1.00  0.00           C
ATOM    639  HB  ILE A 624      57.860  40.540  60.730  1.00  0.00           H
ATOM    640  CG2 ILE A 624      57.580  40.440  62.910  1.00  0.00           C
ATOM    641 HG21 ILE A 624      56.840  40.410  63.750  1.00  0.00           H
ATOM    642 HG22 ILE A 624      58.060  41.420  63.130  1.00  0.00           H
ATOM    643 HG23 ILE A 624      58.390  39.710  63.100  1.00  0.00           H
ATOM    644  CG1 ILE A 624      56.270  39.050  61.290  1.00  0.00           C
ATOM    645 HG11 ILE A 624      56.880  38.180  61.620  1.00  0.00           H
ATOM    646 HG12 ILE A 624      56.210  38.780  60.210  1.00  0.00           H
ATOM    647  CD  ILE A 624      54.880  38.850  61.870  1.00  0.00           C
ATOM    648  HD1 ILE A 624      54.100  39.570  61.570  1.00  0.00           H
ATOM    649  HD2 ILE A 624      55.010  38.920  62.980  1.00  0.00           H
ATOM    650  HD3 ILE A 624      54.530  37.820  61.630  1.00  0.00           H
ATOM    651  C   ILE A 624      56.650  42.950  61.430  1.00  0.00           C
ATOM    652  O   ILE A 624      56.460  43.510  62.520  1.00  0.00           O
ATOM    653  N   THR A 625      57.330  43.550  60.410  1.00  0.00           N
ATOM    654  HN  THR A 625      57.410  43.050  59.550  1.00  0.00           H
ATOM    655  CA  THR A 625      57.950  44.890  60.440  1.00  0.00           C
ATOM    656  HA  THR A 625      58.840  45.010  61.040  1.00  0.00           H
ATOM    657  CB  THR A 625      58.650  45.290  59.140  1.00  0.00           C
ATOM    658  HB  THR A 625      57.920  45.320  58.300  1.00  0.00           H
ATOM    659  OG1 THR A 625      59.690  44.330  58.850  1.00  0.00           O
ATOM    660  HG1 THR A 625      59.270  43.510  58.590  1.00  0.00           H
ATOM    661  CG2 THR A 625      59.410  46.710  59.310  1.00  0.00           C
ATOM    662 HG21 THR A 625      60.320  46.490  59.910  1.00  0.00           H
ATOM    663 HG22 THR A 625      58.830  47.490  59.860  1.00  0.00           H
ATOM    664 HG23 THR A 625      59.720  47.100  58.330  1.00  0.00           H
ATOM    665  C   THR A 625      56.950  45.990  60.810  1.00  0.00           C
ATOM    666  O   THR A 625      57.090  46.700  61.840  1.00  0.00           O
ATOM    667  N   PHE A 626      55.870  46.100  60.110  1.00  0.00           N
ATOM    668  HN  PHE A 626      55.690  45.480  59.350  1.00  0.00           H
ATOM    669  CA  PHE A 626      54.930  47.190  60.400  1.00  0.00           C
ATOM    670  HA  PHE A 626      55.410  48.080  60.790  1.00  0.00           H
ATOM    671  CB  PHE A 626      54.150  47.570  59.180  1.00  0.00           C
ATOM    672  HB1 PHE A 626      53.690  48.540  59.460  1.00  0.00           H
ATOM    673  HB2 PHE A 626      53.400  46.770  58.960  1.00  0.00           H
ATOM    674  CG  PHE A 626      55.060  47.740  58.010  1.00  0.00           C
ATOM    675  CD1 PHE A 626      56.070  48.690  58.030  1.00  0.00           C
ATOM    676  HD1 PHE A 626      56.280  49.250  58.930  1.00  0.00           H
ATOM    677  CE1 PHE A 626      56.990  48.830  56.970  1.00  0.00           C
ATOM    678  HE1 PHE A 626      57.750  49.590  57.010  1.00  0.00           H
ATOM    679  CZ  PHE A 626      56.800  48.130  55.780  1.00  0.00           C
ATOM    680  HZ  PHE A 626      57.470  48.240  54.930  1.00  0.00           H
ATOM    681  CD2 PHE A 626      54.760  47.090  56.770  1.00  0.00           C
ATOM    682  HD2 PHE A 626      53.990  46.350  56.750  1.00  0.00           H
ATOM    683  CE2 PHE A 626      55.630  47.330  55.660  1.00  0.00           C
ATOM    684  HE2 PHE A 626      55.530  46.830  54.720  1.00  0.00           H
ATOM    685  C   PHE A 626      53.930  46.830  61.570  1.00  0.00           C
ATOM    686  O   PHE A 626      53.490  47.690  62.340  1.00  0.00           O
ATOM    687  N   GLY A 627      53.670  45.550  61.820  1.00  0.00           N
ATOM    688  HN  GLY A 627      53.890  44.840  61.150  1.00  0.00           H
ATOM    689  CA  GLY A 627      52.900  45.210  63.090  1.00  0.00           C
ATOM    690  HA1 GLY A 627      52.740  44.140  63.080  1.00  0.00           H
ATOM    691  HA2 GLY A 627      51.970  45.760  62.950  1.00  0.00           H
ATOM    692  C   GLY A 627      53.470  45.550  64.470  1.00  0.00           C
ATOM    693  O   GLY A 627      52.780  45.650  65.540  1.00  0.00           O
ATOM    694  N   GLY A 628      54.880  45.720  64.480  1.00  0.00           N
ATOM    695  HN  GLY A 628      55.330  45.560  63.620  1.00  0.00           H
ATOM    696  CA  GLY A 628      55.620  46.180  65.680  1.00  0.00           C
ATOM    697  HA1 GLY A 628      56.670  46.170  65.450  1.00  0.00           H
ATOM    698  HA2 GLY A 628      55.280  45.430  66.400  1.00  0.00           H
ATOM    699  C   GLY A 628      55.290  47.670  65.940  1.00  0.00           C
ATOM    700  O   GLY A 628      54.900  48.070  67.050  1.00  0.00           O
ATOM    701  N   LEU A 629      55.370  48.500  64.890  1.00  0.00           N
ATOM    702  HN  LEU A 629      55.690  48.160  64.010  1.00  0.00           H
ATOM    703  CA  LEU A 629      55.170  49.880  64.900  1.00  0.00           C
ATOM    704  HA  LEU A 629      55.630  50.320  65.770  1.00  0.00           H
ATOM    705  CB  LEU A 629      55.640  50.550  63.620  1.00  0.00           C
ATOM    706  HB1 LEU A 629      55.430  51.630  63.730  1.00  0.00           H
ATOM    707  HB2 LEU A 629      55.050  50.070  62.810  1.00  0.00           H
ATOM    708  CG  LEU A 629      57.070  50.250  63.270  1.00  0.00           C
ATOM    709  HG  LEU A 629      57.190  49.160  63.140  1.00  0.00           H
ATOM    710  CD1 LEU A 629      57.510  51.100  62.040  1.00  0.00           C
ATOM    711 HD11 LEU A 629      56.920  50.860  61.120  1.00  0.00           H
ATOM    712 HD12 LEU A 629      58.570  50.920  61.750  1.00  0.00           H
ATOM    713 HD13 LEU A 629      57.360  52.180  62.230  1.00  0.00           H
ATOM    714  CD2 LEU A 629      57.910  50.660  64.580  1.00  0.00           C
ATOM    715 HD21 LEU A 629      59.000  50.470  64.410  1.00  0.00           H
ATOM    716 HD22 LEU A 629      57.710  50.020  65.460  1.00  0.00           H
ATOM    717 HD23 LEU A 629      57.740  51.750  64.660  1.00  0.00           H
ATOM    718  C   LEU A 629      53.670  50.200  65.130  1.00  0.00           C
ATOM    719  O   LEU A 629      53.330  51.120  65.890  1.00  0.00           O
ATOM    720  N   LEU A 630      52.660  49.480  64.510  1.00  0.00           N
ATOM    721  HN  LEU A 630      52.840  48.910  63.710  1.00  0.00           H
ATOM    722  CA  LEU A 630      51.260  49.720  64.820  1.00  0.00           C
ATOM    723  HA  LEU A 630      51.050  50.760  64.610  1.00  0.00           H
ATOM    724  CB  LEU A 630      50.500  48.980  63.700  1.00  0.00           C
ATOM    725  HB1 LEU A 630      50.700  47.910  63.930  1.00  0.00           H
ATOM    726  HB2 LEU A 630      50.910  49.320  62.730  1.00  0.00           H
ATOM    727  CG  LEU A 630      49.010  49.340  63.650  1.00  0.00           C
ATOM    728  HG  LEU A 630      48.540  49.060  64.620  1.00  0.00           H
ATOM    729  CD1 LEU A 630      48.780  50.860  63.560  1.00  0.00           C
ATOM    730 HD11 LEU A 630      47.700  51.050  63.380  1.00  0.00           H
ATOM    731 HD12 LEU A 630      49.270  51.350  62.690  1.00  0.00           H
ATOM    732 HD13 LEU A 630      49.100  51.500  64.400  1.00  0.00           H
ATOM    733  CD2 LEU A 630      48.270  48.420  62.550  1.00  0.00           C
ATOM    734 HD21 LEU A 630      48.740  48.700  61.590  1.00  0.00           H
ATOM    735 HD22 LEU A 630      47.190  48.630  62.500  1.00  0.00           H
ATOM    736 HD23 LEU A 630      48.360  47.330  62.790  1.00  0.00           H
ATOM    737  C   LEU A 630      50.760  49.370  66.250  1.00  0.00           C
ATOM    738  O   LEU A 630      50.010  50.120  66.880  1.00  0.00           O
ATOM    739  N   GLY A 631      51.350  48.320  66.830  1.00  0.00           N
ATOM    740  HN  GLY A 631      51.920  47.670  66.330  1.00  0.00           H
ATOM    741  CA  GLY A 631      51.200  47.930  68.230  1.00  0.00           C
ATOM    742  HA1 GLY A 631      51.790  47.030  68.310  1.00  0.00           H
ATOM    743  HA2 GLY A 631      50.140  47.870  68.450  1.00  0.00           H
ATOM    744  C   GLY A 631      51.770  48.860  69.220  1.00  0.00           C
ATOM    745  O   GLY A 631      51.160  49.120  70.270  1.00  0.00           O
ATOM    746  N   GLU A 632      52.930  49.520  68.890  1.00  0.00           N
ATOM    747  HN  GLU A 632      53.420  49.320  68.050  1.00  0.00           H
ATOM    748  CA  GLU A 632      53.290  50.680  69.590  1.00  0.00           C
ATOM    749  HA  GLU A 632      53.190  50.520  70.660  1.00  0.00           H
ATOM    750  CB  GLU A 632      54.750  51.080  69.280  1.00  0.00           C
ATOM    751  HB1 GLU A 632      55.050  52.030  69.760  1.00  0.00           H
ATOM    752  HB2 GLU A 632      54.800  51.320  68.200  1.00  0.00           H
ATOM    753  CG  GLU A 632      55.840  50.040  69.620  1.00  0.00           C
ATOM    754  HG1 GLU A 632      56.840  50.360  69.250  1.00  0.00           H
ATOM    755  HG2 GLU A 632      55.430  49.020  69.410  1.00  0.00           H
ATOM    756  CD  GLU A 632      56.110  49.990  71.150  1.00  0.00           C
ATOM    757  OE1 GLU A 632      56.660  50.940  71.770  1.00  0.00           O
ATOM    758  OE2 GLU A 632      55.790  48.930  71.710  1.00  0.00           O
ATOM    759  C   GLU A 632      52.470  51.890  69.340  1.00  0.00           C
ATOM    760  O   GLU A 632      52.100  52.560  70.270  1.00  0.00           O
ATOM    761  N   ALA A 633      52.090  52.210  68.120  1.00  0.00           N
ATOM    762  HN  ALA A 633      52.330  51.770  67.270  1.00  0.00           H
ATOM    763  CA  ALA A 633      51.310  53.370  67.790  1.00  0.00           C
ATOM    764  HA  ALA A 633      51.780  54.320  68.000  1.00  0.00           H
ATOM    765  CB  ALA A 633      50.980  53.270  66.300  1.00  0.00           C
ATOM    766  HB1 ALA A 633      51.890  53.110  65.680  1.00  0.00           H
ATOM    767  HB2 ALA A 633      50.440  54.160  65.900  1.00  0.00           H
ATOM    768  HB3 ALA A 633      50.350  52.380  66.090  1.00  0.00           H
ATOM    769  C   ALA A 633      49.900  53.460  68.520  1.00  0.00           C
ATOM    770  O   ALA A 633      49.470  54.540  68.980  1.00  0.00           O
ATOM    771  N   THR A 634      49.190  52.310  68.550  1.00  0.00           N
ATOM    772  HN  THR A 634      49.480  51.450  68.150  1.00  0.00           H
ATOM    773  CA  THR A 634      47.820  52.280  69.070  1.00  0.00           C
ATOM    774  HA  THR A 634      47.530  53.300  69.280  1.00  0.00           H
ATOM    775  CB  THR A 634      46.750  51.660  68.080  1.00  0.00           C
ATOM    776  HB  THR A 634      45.750  51.930  68.460  1.00  0.00           H
ATOM    777  OG1 THR A 634      46.750  50.200  68.170  1.00  0.00           O
ATOM    778  HG1 THR A 634      46.890  50.040  67.230  1.00  0.00           H
ATOM    779  CG2 THR A 634      46.990  51.980  66.620  1.00  0.00           C
ATOM    780 HG21 THR A 634      46.050  51.960  66.030  1.00  0.00           H
ATOM    781 HG22 THR A 634      47.690  51.310  66.090  1.00  0.00           H
ATOM    782 HG23 THR A 634      47.480  52.940  66.360  1.00  0.00           H
ATOM    783  C   THR A 634      47.840  51.680  70.450  1.00  0.00           C
ATOM    784  O   THR A 634      46.770  51.500  70.990  1.00  0.00           O
ATOM    785  N   GLU A 635      49.040  51.310  70.890  1.00  0.00           N
ATOM    786  HN  GLU A 635      49.800  51.160  70.250  1.00  0.00           H
ATOM    787  CA  GLU A 635      49.220  51.110  72.270  1.00  0.00           C
ATOM    788  HA  GLU A 635      50.280  50.940  72.420  1.00  0.00           H
ATOM    789  CB  GLU A 635      48.890  52.270  73.250  1.00  0.00           C
ATOM    790  HB1 GLU A 635      49.070  51.990  74.310  1.00  0.00           H
ATOM    791  HB2 GLU A 635      47.790  52.380  73.210  1.00  0.00           H
ATOM    792  CG  GLU A 635      49.690  53.550  72.970  1.00  0.00           C
ATOM    793  HG1 GLU A 635      49.310  53.840  71.970  1.00  0.00           H
ATOM    794  HG2 GLU A 635      50.770  53.340  72.960  1.00  0.00           H
ATOM    795  CD  GLU A 635      49.460  54.830  73.820  1.00  0.00           C
ATOM    796  OE1 GLU A 635      50.300  55.140  74.670  1.00  0.00           O
ATOM    797  OE2 GLU A 635      48.350  55.450  73.660  1.00  0.00           O
ATOM    798  C   GLU A 635      48.680  49.760  72.790  1.00  0.00           C
ATOM    799  O   GLU A 635      48.260  49.670  73.970  1.00  0.00           O
ATOM    800  N   GLY A 636      48.740  48.710  72.020  1.00  0.00           N
ATOM    801  HN  GLY A 636      49.050  48.760  71.080  1.00  0.00           H
ATOM    802  CA  GLY A 636      48.530  47.330  72.520  1.00  0.00           C
ATOM    803  HA1 GLY A 636      48.050  47.340  73.480  1.00  0.00           H
ATOM    804  HA2 GLY A 636      49.500  46.870  72.580  1.00  0.00           H
ATOM    805  C   GLY A 636      47.630  46.410  71.610  1.00  0.00           C
ATOM    806  O   GLY A 636      47.860  45.180  71.660  1.00  0.00           O
ATOM    807  N   ARG A 637      46.780  47.030  70.770  1.00  0.00           N
ATOM    808  HN  ARG A 637      46.730  48.010  70.940  1.00  0.00           H
ATOM    809  CA  ARG A 637      45.880  46.370  69.840  1.00  0.00           C
ATOM    810  HA  ARG A 637      45.720  45.350  70.180  1.00  0.00           H
ATOM    811  CB  ARG A 637      44.480  47.090  69.610  1.00  0.00           C
ATOM    812  HB1 ARG A 637      43.830  46.540  68.900  1.00  0.00           H
ATOM    813  HB2 ARG A 637      44.710  48.000  69.030  1.00  0.00           H
ATOM    814  CG  ARG A 637      43.620  47.350  70.740  1.00  0.00           C
ATOM    815  HG1 ARG A 637      42.770  47.960  70.370  1.00  0.00           H
ATOM    816  HG2 ARG A 637      44.240  47.940  71.440  1.00  0.00           H
ATOM    817  CD  ARG A 637      43.270  46.150  71.570  1.00  0.00           C
ATOM    818  HD1 ARG A 637      44.180  45.770  72.090  1.00  0.00           H
ATOM    819  HD2 ARG A 637      42.810  45.340  70.990  1.00  0.00           H
ATOM    820  NE  ARG A 637      42.280  46.680  72.540  1.00  0.00           N
ATOM    821  HE  ARG A 637      42.240  47.640  72.790  1.00  0.00           H
ATOM    822  CZ  ARG A 637      41.580  45.950  73.420  1.00  0.00           C
ATOM    823  NH1 ARG A 637      41.660  44.600  73.490  1.00  0.00           N
ATOM    824 HH11 ARG A 637      41.260  44.150  74.290  1.00  0.00           H
ATOM    825 HH12 ARG A 637      42.360  44.150  72.960  1.00  0.00           H
ATOM    826  NH2 ARG A 637      40.710  46.500  74.310  1.00  0.00           N
ATOM    827 HH21 ARG A 637      40.470  47.440  74.100  1.00  0.00           H
ATOM    828 HH22 ARG A 637      40.160  45.940  74.930  1.00  0.00           H
ATOM    829  C   ARG A 637      46.760  46.200  68.580  1.00  0.00           C
ATOM    830  O   ARG A 637      47.740  46.850  68.370  1.00  0.00           O
ATOM    831  N   LEU A 638      46.370  45.200  67.730  1.00  0.00           N
ATOM    832  HN  LEU A 638      45.680  44.520  67.950  1.00  0.00           H
ATOM    833  CA  LEU A 638      46.840  45.100  66.380  1.00  0.00           C
ATOM    834  HA  LEU A 638      46.310  44.240  65.960  1.00  0.00           H
ATOM    835  CB  LEU A 638      46.460  46.400  65.480  1.00  0.00           C
ATOM    836  HB1 LEU A 638      46.810  46.410  64.420  1.00  0.00           H
ATOM    837  HB2 LEU A 638      47.150  47.230  65.770  1.00  0.00           H
ATOM    838  CG  LEU A 638      45.000  46.900  65.560  1.00  0.00           C
ATOM    839  HG  LEU A 638      44.720  47.070  66.620  1.00  0.00           H
ATOM    840  CD1 LEU A 638      44.970  48.210  64.830  1.00  0.00           C
ATOM    841 HD11 LEU A 638      43.960  48.660  64.720  1.00  0.00           H
ATOM    842 HD12 LEU A 638      45.430  48.090  63.830  1.00  0.00           H
ATOM    843 HD13 LEU A 638      45.490  48.990  65.420  1.00  0.00           H
ATOM    844  CD2 LEU A 638      44.030  45.930  64.940  1.00  0.00           C
ATOM    845 HD21 LEU A 638      43.080  46.490  64.830  1.00  0.00           H
ATOM    846 HD22 LEU A 638      43.810  45.000  65.500  1.00  0.00           H
ATOM    847 HD23 LEU A 638      44.320  45.690  63.890  1.00  0.00           H
ATOM    848  C   LEU A 638      48.310  44.600  66.250  1.00  0.00           C
ATOM    849  O   LEU A 638      49.020  44.880  65.290  1.00  0.00           O
ATOM    850  N   SER A 639      48.850  43.900  67.260  1.00  0.00           N
ATOM    851  HN  SER A 639      48.160  43.660  67.930  1.00  0.00           H
ATOM    852  CA  SER A 639      50.210  43.460  67.440  1.00  0.00           C
ATOM    853  HA  SER A 639      50.750  44.390  67.620  1.00  0.00           H
ATOM    854  CB  SER A 639      50.410  42.600  68.680  1.00  0.00           C
ATOM    855  HB1 SER A 639      50.050  43.290  69.490  1.00  0.00           H
ATOM    856  HB2 SER A 639      51.430  42.280  68.960  1.00  0.00           H
ATOM    857  OG  SER A 639      49.600  41.360  68.530  1.00  0.00           O
ATOM    858  HG1 SER A 639      48.680  41.630  68.580  1.00  0.00           H
ATOM    859  C   SER A 639      50.810  42.740  66.250  1.00  0.00           C
ATOM    860  O   SER A 639      50.210  42.410  65.240  1.00  0.00           O
ATOM    861  N   ALA A 640      52.080  42.350  66.380  1.00  0.00           N
ATOM    862  HN  ALA A 640      52.640  42.600  67.170  1.00  0.00           H
ATOM    863  CA  ALA A 640      52.590  41.500  65.330  1.00  0.00           C
ATOM    864  HA  ALA A 640      52.460  41.880  64.320  1.00  0.00           H
ATOM    865  CB  ALA A 640      54.130  41.460  65.500  1.00  0.00           C
ATOM    866  HB1 ALA A 640      54.680  42.420  65.430  1.00  0.00           H
ATOM    867  HB2 ALA A 640      54.640  40.810  64.750  1.00  0.00           H
ATOM    868  HB3 ALA A 640      54.380  41.170  66.550  1.00  0.00           H
ATOM    869  C   ALA A 640      52.030  40.130  65.330  1.00  0.00           C
ATOM    870  O   ALA A 640      51.910  39.560  64.220  1.00  0.00           O
ATOM    871  N   ILE A 641      51.600  39.490  66.440  1.00  0.00           N
ATOM    872  HN  ILE A 641      51.780  39.930  67.330  1.00  0.00           H
ATOM    873  CA  ILE A 641      50.910  38.200  66.360  1.00  0.00           C
ATOM    874  HA  ILE A 641      51.530  37.580  65.730  1.00  0.00           H
ATOM    875  CB  ILE A 641      50.900  37.350  67.670  1.00  0.00           C
ATOM    876  HB  ILE A 641      51.930  37.260  68.080  1.00  0.00           H
ATOM    877  CG2 ILE A 641      50.100  38.030  68.730  1.00  0.00           C
ATOM    878 HG21 ILE A 641      50.300  37.680  69.760  1.00  0.00           H
ATOM    879 HG22 ILE A 641      49.030  38.070  68.430  1.00  0.00           H
ATOM    880 HG23 ILE A 641      50.430  39.090  68.790  1.00  0.00           H
ATOM    881  CG1 ILE A 641      50.560  35.870  67.390  1.00  0.00           C
ATOM    882 HG11 ILE A 641      50.950  35.320  66.510  1.00  0.00           H
ATOM    883 HG12 ILE A 641      49.450  35.970  67.260  1.00  0.00           H
ATOM    884  CD  ILE A 641      50.920  34.950  68.540  1.00  0.00           C
ATOM    885  HD1 ILE A 641      52.000  35.010  68.800  1.00  0.00           H
ATOM    886  HD2 ILE A 641      50.610  33.910  68.340  1.00  0.00           H
ATOM    887  HD3 ILE A 641      50.350  35.200  69.470  1.00  0.00           H
ATOM    888  C   ILE A 641      49.530  38.280  65.740  1.00  0.00           C
ATOM    889  O   ILE A 641      49.030  37.340  65.180  1.00  0.00           O
ATOM    890  N   GLU A 642      48.820  39.410  65.900  1.00  0.00           N
ATOM    891  HN  GLU A 642      49.150  40.070  66.570  1.00  0.00           H
ATOM    892  CA  GLU A 642      47.450  39.620  65.390  1.00  0.00           C
ATOM    893  HA  GLU A 642      46.910  38.710  65.630  1.00  0.00           H
ATOM    894  CB  GLU A 642      46.790  40.830  66.200  1.00  0.00           C
ATOM    895  HB1 GLU A 642      45.860  41.220  65.720  1.00  0.00           H
ATOM    896  HB2 GLU A 642      47.630  41.550  66.140  1.00  0.00           H
ATOM    897  CG  GLU A 642      46.460  40.360  67.640  1.00  0.00           C
ATOM    898  HG1 GLU A 642      47.190  39.720  68.200  1.00  0.00           H
ATOM    899  HG2 GLU A 642      45.590  39.690  67.470  1.00  0.00           H
ATOM    900  CD  GLU A 642      46.130  41.510  68.560  1.00  0.00           C
ATOM    901  OE1 GLU A 642      46.990  42.350  68.740  1.00  0.00           O
ATOM    902  OE2 GLU A 642      45.070  41.490  69.270  1.00  0.00           O
ATOM    903  C   GLU A 642      47.430  39.950  63.930  1.00  0.00           C
ATOM    904  O   GLU A 642      46.540  39.460  63.180  1.00  0.00           O
ATOM    905  N   SER A 643      48.510  40.690  63.480  1.00  0.00           N
ATOM    906  HN  SER A 643      49.170  41.070  64.130  1.00  0.00           H
ATOM    907  CA  SER A 643      48.730  40.710  62.070  1.00  0.00           C
ATOM    908  HA  SER A 643      47.850  41.130  61.580  1.00  0.00           H
ATOM    909  CB  SER A 643      49.940  41.690  61.820  1.00  0.00           C
ATOM    910  HB1 SER A 643      50.230  41.750  60.750  1.00  0.00           H
ATOM    911  HB2 SER A 643      50.790  41.250  62.390  1.00  0.00           H
ATOM    912  OG  SER A 643      49.760  43.000  62.470  1.00  0.00           O
ATOM    913  HG1 SER A 643      49.780  42.950  63.420  1.00  0.00           H
ATOM    914  C   SER A 643      49.030  39.340  61.500  1.00  0.00           C
ATOM    915  O   SER A 643      48.470  38.980  60.480  1.00  0.00           O
ATOM    916  N   LEU A 644      49.870  38.550  62.150  1.00  0.00           N
ATOM    917  HN  LEU A 644      50.320  38.730  63.020  1.00  0.00           H
ATOM    918  CA  LEU A 644      50.180  37.220  61.670  1.00  0.00           C
ATOM    919  HA  LEU A 644      50.620  37.340  60.700  1.00  0.00           H
ATOM    920  CB  LEU A 644      51.410  36.590  62.540  1.00  0.00           C
ATOM    921  HB1 LEU A 644      51.030  36.700  63.590  1.00  0.00           H
ATOM    922  HB2 LEU A 644      52.270  37.290  62.440  1.00  0.00           H
ATOM    923  CG  LEU A 644      51.910  35.130  62.400  1.00  0.00           C
ATOM    924  HG  LEU A 644      51.060  34.440  62.540  1.00  0.00           H
ATOM    925  CD1 LEU A 644      52.330  34.880  60.940  1.00  0.00           C
ATOM    926 HD11 LEU A 644      53.060  34.040  60.990  1.00  0.00           H
ATOM    927 HD12 LEU A 644      52.750  35.810  60.510  1.00  0.00           H
ATOM    928 HD13 LEU A 644      51.460  34.590  60.300  1.00  0.00           H
ATOM    929  CD2 LEU A 644      53.090  34.690  63.250  1.00  0.00           C
ATOM    930 HD21 LEU A 644      53.310  33.700  62.820  1.00  0.00           H
ATOM    931 HD22 LEU A 644      52.890  34.610  64.340  1.00  0.00           H
ATOM    932 HD23 LEU A 644      53.930  35.370  63.000  1.00  0.00           H
ATOM    933  C   LEU A 644      49.030  36.260  61.470  1.00  0.00           C
ATOM    934  O   LEU A 644      48.780  35.730  60.370  1.00  0.00           O
ATOM    935  N   PHE A 645      48.230  36.220  62.520  1.00  0.00           N
ATOM    936  HN  PHE A 645      48.540  36.590  63.390  1.00  0.00           H
ATOM    937  CA  PHE A 645      46.960  35.510  62.620  1.00  0.00           C
ATOM    938  HA  PHE A 645      47.050  34.460  62.410  1.00  0.00           H
ATOM    939  CB  PHE A 645      46.360  35.650  64.100  1.00  0.00           C
ATOM    940  HB1 PHE A 645      46.420  36.740  64.290  1.00  0.00           H
ATOM    941  HB2 PHE A 645      47.090  35.140  64.750  1.00  0.00           H
ATOM    942  CG  PHE A 645      44.970  35.230  64.350  1.00  0.00           C
ATOM    943  CD1 PHE A 645      44.130  35.920  65.180  1.00  0.00           C
ATOM    944  HD1 PHE A 645      44.490  36.810  65.690  1.00  0.00           H
ATOM    945  CE1 PHE A 645      42.890  35.440  65.530  1.00  0.00           C
ATOM    946  HE1 PHE A 645      42.330  36.060  66.220  1.00  0.00           H
ATOM    947  CZ  PHE A 645      42.450  34.290  64.890  1.00  0.00           C
ATOM    948  HZ  PHE A 645      41.440  33.900  64.950  1.00  0.00           H
ATOM    949  CD2 PHE A 645      44.520  34.040  63.680  1.00  0.00           C
ATOM    950  HD2 PHE A 645      45.230  33.540  63.040  1.00  0.00           H
ATOM    951  CE2 PHE A 645      43.270  33.560  63.990  1.00  0.00           C
ATOM    952  HE2 PHE A 645      42.840  32.690  63.530  1.00  0.00           H
ATOM    953  C   PHE A 645      45.920  36.000  61.520  1.00  0.00           C
ATOM    954  O   PHE A 645      45.320  35.250  60.780  1.00  0.00           O
ATOM    955  N   GLY A 646      45.880  37.360  61.290  1.00  0.00           N
ATOM    956  HN  GLY A 646      46.410  38.030  61.800  1.00  0.00           H
ATOM    957  CA  GLY A 646      44.860  37.940  60.390  1.00  0.00           C
ATOM    958  HA1 GLY A 646      44.900  39.020  60.500  1.00  0.00           H
ATOM    959  HA2 GLY A 646      43.870  37.530  60.600  1.00  0.00           H
ATOM    960  C   GLY A 646      45.190  37.640  58.940  1.00  0.00           C
ATOM    961  O   GLY A 646      44.250  37.440  58.170  1.00  0.00           O
ATOM    962  N   ALA A 647      46.560  37.630  58.610  1.00  0.00           N
ATOM    963  HN  ALA A 647      47.230  37.960  59.290  1.00  0.00           H
ATOM    964  CA  ALA A 647      47.140  37.270  57.340  1.00  0.00           C
ATOM    965  HA  ALA A 647      46.560  37.810  56.600  1.00  0.00           H
ATOM    966  CB  ALA A 647      48.560  37.640  57.320  1.00  0.00           C
ATOM    967  HB1 ALA A 647      48.560  38.360  56.480  1.00  0.00           H
ATOM    968  HB2 ALA A 647      49.240  36.790  57.080  1.00  0.00           H
ATOM    969  HB3 ALA A 647      48.890  38.090  58.270  1.00  0.00           H
ATOM    970  C   ALA A 647      46.820  35.860  57.020  1.00  0.00           C
ATOM    971  O   ALA A 647      46.390  35.650  55.900  1.00  0.00           O
ATOM    972  N   SER A 648      46.990  34.930  58.010  1.00  0.00           N
ATOM    973  HN  SER A 648      47.430  35.150  58.870  1.00  0.00           H
ATOM    974  CA  SER A 648      46.640  33.520  57.700  1.00  0.00           C
ATOM    975  HA  SER A 648      47.150  33.130  56.840  1.00  0.00           H
ATOM    976  CB  SER A 648      47.050  32.650  58.910  1.00  0.00           C
ATOM    977  HB1 SER A 648      46.470  32.990  59.790  1.00  0.00           H
ATOM    978  HB2 SER A 648      48.120  32.920  59.090  1.00  0.00           H
ATOM    979  OG  SER A 648      46.910  31.220  58.670  1.00  0.00           O
ATOM    980  HG1 SER A 648      47.640  31.060  58.060  1.00  0.00           H
ATOM    981  C   SER A 648      45.080  33.340  57.410  1.00  0.00           C
ATOM    982  O   SER A 648      44.680  32.820  56.400  1.00  0.00           O
ATOM    983  N   LEU A 649      44.280  33.930  58.220  1.00  0.00           N
ATOM    984  HN  LEU A 649      44.610  34.500  58.970  1.00  0.00           H
ATOM    985  CA  LEU A 649      42.880  33.770  58.180  1.00  0.00           C
ATOM    986  HA  LEU A 649      42.560  32.740  58.170  1.00  0.00           H
ATOM    987  CB  LEU A 649      42.340  34.370  59.490  1.00  0.00           C
ATOM    988  HB1 LEU A 649      42.710  35.380  59.770  1.00  0.00           H
ATOM    989  HB2 LEU A 649      42.670  33.750  60.350  1.00  0.00           H
ATOM    990  CG  LEU A 649      40.780  34.650  59.570  1.00  0.00           C
ATOM    991  HG  LEU A 649      40.560  35.360  58.760  1.00  0.00           H
ATOM    992  CD1 LEU A 649      39.990  33.370  59.330  1.00  0.00           C
ATOM    993 HD11 LEU A 649      40.200  33.040  58.300  1.00  0.00           H
ATOM    994 HD12 LEU A 649      38.920  33.500  59.630  1.00  0.00           H
ATOM    995 HD13 LEU A 649      40.460  32.600  59.980  1.00  0.00           H
ATOM    996  CD2 LEU A 649      40.330  35.260  60.900  1.00  0.00           C
ATOM    997 HD21 LEU A 649      40.650  34.690  61.790  1.00  0.00           H
ATOM    998 HD22 LEU A 649      39.220  35.350  60.910  1.00  0.00           H
ATOM    999 HD23 LEU A 649      40.810  36.240  61.120  1.00  0.00           H
ATOM   1000  C   LEU A 649      42.220  34.360  56.980  1.00  0.00           C
ATOM   1001  O   LEU A 649      41.340  33.760  56.340  1.00  0.00           O
ATOM   1002  N   THR A 650      42.700  35.590  56.630  1.00  0.00           N
ATOM   1003  HN  THR A 650      43.210  36.110  57.300  1.00  0.00           H
ATOM   1004  CA  THR A 650      42.390  36.320  55.430  1.00  0.00           C
ATOM   1005  HA  THR A 650      41.310  36.390  55.360  1.00  0.00           H
ATOM   1006  CB  THR A 650      42.970  37.670  55.380  1.00  0.00           C
ATOM   1007  HB  THR A 650      44.070  37.580  55.500  1.00  0.00           H
ATOM   1008  OG1 THR A 650      42.340  38.380  56.440  1.00  0.00           O
ATOM   1009  HG1 THR A 650      42.680  37.990  57.250  1.00  0.00           H
ATOM   1010  CG2 THR A 650      42.550  38.340  54.030  1.00  0.00           C
ATOM   1011 HG21 THR A 650      41.510  38.000  53.810  1.00  0.00           H
ATOM   1012 HG22 THR A 650      43.330  38.000  53.310  1.00  0.00           H
ATOM   1013 HG23 THR A 650      42.490  39.440  54.030  1.00  0.00           H
ATOM   1014  C   THR A 650      42.780  35.520  54.230  1.00  0.00           C
ATOM   1015  O   THR A 650      41.960  35.340  53.300  1.00  0.00           O
ATOM   1016  N   GLY A 651      43.980  34.940  54.300  1.00  0.00           N
ATOM   1017  HN  GLY A 651      44.500  34.910  55.150  1.00  0.00           H
ATOM   1018  CA  GLY A 651      44.670  34.370  53.120  1.00  0.00           C
ATOM   1019  HA1 GLY A 651      45.710  34.290  53.400  1.00  0.00           H
ATOM   1020  HA2 GLY A 651      44.530  35.050  52.290  1.00  0.00           H
ATOM   1021  C   GLY A 651      44.130  33.020  52.740  1.00  0.00           C
ATOM   1022  O   GLY A 651      43.990  32.650  51.570  1.00  0.00           O
ATOM   1023  N   ILE A 652      43.830  32.200  53.700  1.00  0.00           N
ATOM   1024  HN  ILE A 652      44.070  32.450  54.630  1.00  0.00           H
ATOM   1025  CA  ILE A 652      43.340  30.860  53.410  1.00  0.00           C
ATOM   1026  HA  ILE A 652      44.030  30.460  52.680  1.00  0.00           H
ATOM   1027  CB  ILE A 652      43.270  29.930  54.670  1.00  0.00           C
ATOM   1028  HB  ILE A 652      42.770  30.480  55.480  1.00  0.00           H
ATOM   1029  CG2 ILE A 652      42.460  28.640  54.340  1.00  0.00           C
ATOM   1030 HG21 ILE A 652      42.460  27.950  55.210  1.00  0.00           H
ATOM   1031 HG22 ILE A 652      42.980  28.090  53.520  1.00  0.00           H
ATOM   1032 HG23 ILE A 652      41.390  28.750  54.060  1.00  0.00           H
ATOM   1033  CG1 ILE A 652      44.690  29.690  55.110  1.00  0.00           C
ATOM   1034 HG11 ILE A 652      45.370  30.570  55.050  1.00  0.00           H
ATOM   1035 HG12 ILE A 652      45.000  28.880  54.420  1.00  0.00           H
ATOM   1036  CD  ILE A 652      44.770  29.130  56.590  1.00  0.00           C
ATOM   1037  HD1 ILE A 652      45.740  28.610  56.800  1.00  0.00           H
ATOM   1038  HD2 ILE A 652      44.030  28.320  56.800  1.00  0.00           H
ATOM   1039  HD3 ILE A 652      44.710  29.960  57.320  1.00  0.00           H
ATOM   1040  C   ILE A 652      41.940  30.860  52.740  1.00  0.00           C
ATOM   1041  O   ILE A 652      41.670  30.180  51.730  1.00  0.00           O
ATOM   1042  N   ALA A 653      41.020  31.740  53.190  1.00  0.00           N
ATOM   1043  HN  ALA A 653      41.130  32.380  53.940  1.00  0.00           H
ATOM   1044  CA  ALA A 653      39.770  31.990  52.550  1.00  0.00           C
ATOM   1045  HA  ALA A 653      39.300  31.050  52.290  1.00  0.00           H
ATOM   1046  CB  ALA A 653      39.040  32.910  53.500  1.00  0.00           C
ATOM   1047  HB1 ALA A 653      39.180  32.560  54.540  1.00  0.00           H
ATOM   1048  HB2 ALA A 653      37.970  33.030  53.250  1.00  0.00           H
ATOM   1049  HB3 ALA A 653      39.440  33.940  53.550  1.00  0.00           H
ATOM   1050  C   ALA A 653      39.990  32.600  51.220  1.00  0.00           C
ATOM   1051  O   ALA A 653      39.400  32.180  50.190  1.00  0.00           O
ATOM   1052  N   TYR A 654      40.810  33.630  51.160  1.00  0.00           N
ATOM   1053  HN  TYR A 654      41.310  34.080  51.900  1.00  0.00           H
ATOM   1054  CA  TYR A 654      41.060  34.250  49.860  1.00  0.00           C
ATOM   1055  HA  TYR A 654      40.110  34.580  49.480  1.00  0.00           H
ATOM   1056  CB  TYR A 654      41.820  35.540  50.170  1.00  0.00           C
ATOM   1057  HB1 TYR A 654      42.630  35.290  50.900  1.00  0.00           H
ATOM   1058  HB2 TYR A 654      41.220  36.330  50.680  1.00  0.00           H
ATOM   1059  CG  TYR A 654      42.600  36.060  49.080  1.00  0.00           C
ATOM   1060  CD1 TYR A 654      42.040  37.160  48.460  1.00  0.00           C
ATOM   1061  HD1 TYR A 654      41.090  37.600  48.730  1.00  0.00           H
ATOM   1062  CE1 TYR A 654      42.650  37.770  47.310  1.00  0.00           C
ATOM   1063  HE1 TYR A 654      42.100  38.450  46.680  1.00  0.00           H
ATOM   1064  CZ  TYR A 654      43.870  37.320  46.830  1.00  0.00           C
ATOM   1065  OH  TYR A 654      44.460  38.110  45.790  1.00  0.00           O
ATOM   1066  HH  TYR A 654      45.390  37.870  45.720  1.00  0.00           H
ATOM   1067  CD2 TYR A 654      43.910  35.670  48.610  1.00  0.00           C
ATOM   1068  HD2 TYR A 654      44.410  34.790  49.000  1.00  0.00           H
ATOM   1069  CE2 TYR A 654      44.530  36.300  47.530  1.00  0.00           C
ATOM   1070  HE2 TYR A 654      45.490  35.980  47.150  1.00  0.00           H
ATOM   1071  C   TYR A 654      41.700  33.320  48.750  1.00  0.00           C
ATOM   1072  O   TYR A 654      41.110  33.230  47.680  1.00  0.00           O
ATOM   1073  N   SER A 655      42.740  32.560  49.140  1.00  0.00           N
ATOM   1074  HN  SER A 655      43.180  32.780  50.000  1.00  0.00           H
ATOM   1075  CA  SER A 655      43.420  31.680  48.310  1.00  0.00           C
ATOM   1076  HA  SER A 655      43.900  32.250  47.530  1.00  0.00           H
ATOM   1077  CB  SER A 655      44.570  31.020  49.100  1.00  0.00           C
ATOM   1078  HB1 SER A 655      44.970  30.140  48.570  1.00  0.00           H
ATOM   1079  HB2 SER A 655      44.150  30.750  50.090  1.00  0.00           H
ATOM   1080  OG  SER A 655      45.620  31.950  49.330  1.00  0.00           O
ATOM   1081  HG1 SER A 655      45.310  32.550  50.020  1.00  0.00           H
ATOM   1082  C   SER A 655      42.500  30.570  47.760  1.00  0.00           C
ATOM   1083  O   SER A 655      42.600  30.310  46.550  1.00  0.00           O
ATOM   1084  N   LEU A 656      41.570  30.030  48.550  1.00  0.00           N
ATOM   1085  HN  LEU A 656      41.490  30.270  49.510  1.00  0.00           H
ATOM   1086  CA  LEU A 656      40.520  29.250  48.000  1.00  0.00           C
ATOM   1087  HA  LEU A 656      40.950  28.420  47.470  1.00  0.00           H
ATOM   1088  CB  LEU A 656      39.780  28.600  49.150  1.00  0.00           C
ATOM   1089  HB1 LEU A 656      39.000  27.940  48.720  1.00  0.00           H
ATOM   1090  HB2 LEU A 656      39.380  29.410  49.810  1.00  0.00           H
ATOM   1091  CG  LEU A 656      40.620  27.620  50.040  1.00  0.00           C
ATOM   1092  HG  LEU A 656      41.620  28.030  50.290  1.00  0.00           H
ATOM   1093  CD1 LEU A 656      39.870  27.310  51.350  1.00  0.00           C
ATOM   1094 HD11 LEU A 656      40.480  26.670  52.030  1.00  0.00           H
ATOM   1095 HD12 LEU A 656      38.950  26.740  51.120  1.00  0.00           H
ATOM   1096 HD13 LEU A 656      39.650  28.300  51.820  1.00  0.00           H
ATOM   1097  CD2 LEU A 656      40.930  26.350  49.330  1.00  0.00           C
ATOM   1098 HD21 LEU A 656      41.560  26.630  48.460  1.00  0.00           H
ATOM   1099 HD22 LEU A 656      40.000  25.910  48.890  1.00  0.00           H
ATOM   1100 HD23 LEU A 656      41.430  25.660  50.050  1.00  0.00           H
ATOM   1101  C   LEU A 656      39.540  29.850  47.010  1.00  0.00           C
ATOM   1102  O   LEU A 656      39.320  29.390  45.840  1.00  0.00           O
ATOM   1103  N   PHE A 657      38.990  31.000  47.480  1.00  0.00           N
ATOM   1104  HN  PHE A 657      39.300  31.410  48.340  1.00  0.00           H
ATOM   1105  CA  PHE A 657      37.830  31.600  46.800  1.00  0.00           C
ATOM   1106  HA  PHE A 657      37.410  30.860  46.140  1.00  0.00           H
ATOM   1107  CB  PHE A 657      36.760  31.950  47.870  1.00  0.00           C
ATOM   1108  HB1 PHE A 657      36.000  32.570  47.360  1.00  0.00           H
ATOM   1109  HB2 PHE A 657      37.420  32.390  48.670  1.00  0.00           H
ATOM   1110  CG  PHE A 657      36.090  30.810  48.500  1.00  0.00           C
ATOM   1111  CD1 PHE A 657      36.300  30.600  49.890  1.00  0.00           C
ATOM   1112  HD1 PHE A 657      36.910  31.290  50.470  1.00  0.00           H
ATOM   1113  CE1 PHE A 657      35.510  29.670  50.630  1.00  0.00           C
ATOM   1114  HE1 PHE A 657      35.640  29.680  51.700  1.00  0.00           H
ATOM   1115  CZ  PHE A 657      34.740  28.750  49.970  1.00  0.00           C
ATOM   1116  HZ  PHE A 657      34.260  27.900  50.450  1.00  0.00           H
ATOM   1117  CD2 PHE A 657      35.340  29.830  47.860  1.00  0.00           C
ATOM   1118  HD2 PHE A 657      35.140  29.970  46.810  1.00  0.00           H
ATOM   1119  CE2 PHE A 657      34.640  28.860  48.570  1.00  0.00           C
ATOM   1120  HE2 PHE A 657      34.130  28.110  47.980  1.00  0.00           H
ATOM   1121  C   PHE A 657      38.020  32.790  45.870  1.00  0.00           C
ATOM   1122  O   PHE A 657      37.120  33.040  45.050  1.00  0.00           O
ATOM   1123  N   ALA A 658      39.180  33.420  45.890  1.00  0.00           N
ATOM   1124  HN  ALA A 658      39.850  33.100  46.550  1.00  0.00           H
ATOM   1125  CA  ALA A 658      39.490  34.400  44.940  1.00  0.00           C
ATOM   1126  HA  ALA A 658      38.690  35.140  44.910  1.00  0.00           H
ATOM   1127  CB  ALA A 658      40.690  35.190  45.350  1.00  0.00           C
ATOM   1128  HB1 ALA A 658      40.630  36.140  44.760  1.00  0.00           H
ATOM   1129  HB2 ALA A 658      41.660  34.650  45.240  1.00  0.00           H
ATOM   1130  HB3 ALA A 658      40.620  35.520  46.410  1.00  0.00           H
ATOM   1131  C   ALA A 658      39.630  33.870  43.490  1.00  0.00           C
ATOM   1132  O   ALA A 658      39.900  32.650  43.200  1.00  0.00           O
ATOM   1133  N   GLY A 659      39.400  34.740  42.520  1.00  0.00           N
ATOM   1134  HN  GLY A 659      39.010  35.640  42.690  1.00  0.00           H
ATOM   1135  CA  GLY A 659      39.530  34.400  41.100  1.00  0.00           C
ATOM   1136  HA1 GLY A 659      39.090  35.150  40.450  1.00  0.00           H
ATOM   1137  HA2 GLY A 659      39.130  33.400  40.930  1.00  0.00           H
ATOM   1138  C   GLY A 659      41.000  34.330  40.650  1.00  0.00           C
ATOM   1139  O   GLY A 659      41.340  33.440  39.860  1.00  0.00           O
ATOM   1140  N   GLN A 660      41.780  35.300  41.100  1.00  0.00           N
ATOM   1141  HN  GLN A 660      41.420  36.110  41.570  1.00  0.00           H
ATOM   1142  CA  GLN A 660      43.190  35.350  40.770  1.00  0.00           C
ATOM   1143  HA  GLN A 660      43.480  34.560  40.090  1.00  0.00           H
ATOM   1144  CB  GLN A 660      43.610  36.670  39.980  1.00  0.00           C
ATOM   1145  HB1 GLN A 660      43.280  37.630  40.440  1.00  0.00           H
ATOM   1146  HB2 GLN A 660      43.130  36.600  38.970  1.00  0.00           H
ATOM   1147  CG  GLN A 660      45.210  36.880  39.720  1.00  0.00           C
ATOM   1148  HG1 GLN A 660      45.700  37.100  40.700  1.00  0.00           H
ATOM   1149  HG2 GLN A 660      45.450  37.790  39.120  1.00  0.00           H
ATOM   1150  CD  GLN A 660      45.790  35.650  38.960  1.00  0.00           C
ATOM   1151  OE1 GLN A 660      46.430  34.780  39.620  1.00  0.00           O
ATOM   1152  NE2 GLN A 660      45.530  35.620  37.650  1.00  0.00           N
ATOM   1153 HE21 GLN A 660      45.100  36.450  37.290  1.00  0.00           H
ATOM   1154 HE22 GLN A 660      45.860  34.830  37.130  1.00  0.00           H
ATOM   1155  C   GLN A 660      44.020  35.180  42.070  1.00  0.00           C
ATOM   1156  O   GLN A 660      43.970  36.080  42.880  1.00  0.00           O
ATOM   1157  N   PRO A 661      44.860  34.130  42.330  1.00  0.00           N
ATOM   1158  CD  PRO A 661      44.680  32.860  41.590  1.00  0.00           C
ATOM   1159  HD1 PRO A 661      45.240  32.890  40.640  1.00  0.00           H
ATOM   1160  HD2 PRO A 661      43.600  32.580  41.500  1.00  0.00           H
ATOM   1161  CA  PRO A 661      45.510  33.940  43.640  1.00  0.00           C
ATOM   1162  HA  PRO A 661      44.980  34.640  44.270  1.00  0.00           H
ATOM   1163  CB  PRO A 661      45.320  32.470  43.970  1.00  0.00           C
ATOM   1164  HB1 PRO A 661      44.330  32.240  44.410  1.00  0.00           H
ATOM   1165  HB2 PRO A 661      46.050  31.960  44.630  1.00  0.00           H
ATOM   1166  CG  PRO A 661      45.370  31.790  42.480  1.00  0.00           C
ATOM   1167  HG1 PRO A 661      46.450  31.780  42.200  1.00  0.00           H
ATOM   1168  HG2 PRO A 661      44.880  30.800  42.360  1.00  0.00           H
ATOM   1169  C   PRO A 661      46.890  34.370  43.650  1.00  0.00           C
ATOM   1170  O   PRO A 661      47.420  34.640  44.700  1.00  0.00           O
ATOM   1171  N   LEU A 662      47.530  34.560  42.480  1.00  0.00           N
ATOM   1172  HN  LEU A 662      47.040  34.340  41.640  1.00  0.00           H
ATOM   1173  CA  LEU A 662      48.860  35.070  42.240  1.00  0.00           C
ATOM   1174  HA  LEU A 662      49.460  34.370  42.800  1.00  0.00           H
ATOM   1175  CB  LEU A 662      49.290  34.940  40.740  1.00  0.00           C
ATOM   1176  HB1 LEU A 662      50.340  35.320  40.640  1.00  0.00           H
ATOM   1177  HB2 LEU A 662      48.580  35.680  40.300  1.00  0.00           H
ATOM   1178  CG  LEU A 662      49.280  33.570  40.210  1.00  0.00           C
ATOM   1179  HG  LEU A 662      48.310  33.100  40.480  1.00  0.00           H
ATOM   1180  CD1 LEU A 662      49.580  33.450  38.690  1.00  0.00           C
ATOM   1181 HD11 LEU A 662      50.550  33.900  38.400  1.00  0.00           H
ATOM   1182 HD12 LEU A 662      48.740  34.010  38.220  1.00  0.00           H
ATOM   1183 HD13 LEU A 662      49.510  32.380  38.380  1.00  0.00           H
ATOM   1184  CD2 LEU A 662      50.260  32.590  40.840  1.00  0.00           C
ATOM   1185 HD21 LEU A 662      50.050  32.460  41.920  1.00  0.00           H
ATOM   1186 HD22 LEU A 662      51.270  33.060  40.750  1.00  0.00           H
ATOM   1187 HD23 LEU A 662      50.230  31.620  40.290  1.00  0.00           H
ATOM   1188  C   LEU A 662      49.170  36.400  42.930  1.00  0.00           C
ATOM   1189  O   LEU A 662      50.280  36.550  43.380  1.00  0.00           O
ATOM   1190  N   THR A 663      48.160  37.330  43.080  1.00  0.00           N
ATOM   1191  HN  THR A 663      47.190  37.120  43.010  1.00  0.00           H
ATOM   1192  CA  THR A 663      48.260  38.590  43.770  1.00  0.00           C
ATOM   1193  HA  THR A 663      49.230  38.970  43.470  1.00  0.00           H
ATOM   1194  CB  THR A 663      47.390  39.710  43.220  1.00  0.00           C
ATOM   1195  HB  THR A 663      47.270  40.520  43.970  1.00  0.00           H
ATOM   1196  OG1 THR A 663      46.040  39.240  42.930  1.00  0.00           O
ATOM   1197  HG1 THR A 663      45.590  40.030  42.640  1.00  0.00           H
ATOM   1198  CG2 THR A 663      47.910  40.210  41.860  1.00  0.00           C
ATOM   1199 HG21 THR A 663      48.170  39.350  41.200  1.00  0.00           H
ATOM   1200 HG22 THR A 663      48.830  40.840  41.890  1.00  0.00           H
ATOM   1201 HG23 THR A 663      47.180  40.800  41.260  1.00  0.00           H
ATOM   1202  C   THR A 663      48.220  38.480  45.340  1.00  0.00           C
ATOM   1203  O   THR A 663      47.150  38.350  45.920  1.00  0.00           O
ATOM   1204  N   ILE A 664      49.310  38.580  46.130  1.00  0.00           N
ATOM   1205  HN  ILE A 664      50.080  38.830  45.550  1.00  0.00           H
ATOM   1206  CA  ILE A 664      49.340  38.210  47.530  1.00  0.00           C
ATOM   1207  HA  ILE A 664      48.520  37.530  47.700  1.00  0.00           H
ATOM   1208  CB  ILE A 664      50.680  37.330  47.670  1.00  0.00           C
ATOM   1209  HB  ILE A 664      51.410  37.960  47.100  1.00  0.00           H
ATOM   1210  CG2 ILE A 664      51.160  37.310  49.110  1.00  0.00           C
ATOM   1211 HG21 ILE A 664      51.260  38.370  49.470  1.00  0.00           H
ATOM   1212 HG22 ILE A 664      52.180  36.890  49.070  1.00  0.00           H
ATOM   1213 HG23 ILE A 664      50.360  36.930  49.780  1.00  0.00           H
ATOM   1214  CG1 ILE A 664      50.540  35.920  47.150  1.00  0.00           C
ATOM   1215 HG11 ILE A 664      51.580  35.560  47.320  1.00  0.00           H
ATOM   1216 HG12 ILE A 664      50.290  36.010  46.060  1.00  0.00           H
ATOM   1217  CD  ILE A 664      49.430  35.100  47.790  1.00  0.00           C
ATOM   1218  HD1 ILE A 664      49.280  35.220  48.900  1.00  0.00           H
ATOM   1219  HD2 ILE A 664      49.620  34.030  47.550  1.00  0.00           H
ATOM   1220  HD3 ILE A 664      48.440  35.420  47.390  1.00  0.00           H
ATOM   1221  C   ILE A 664      49.100  39.350  48.460  1.00  0.00           C
ATOM   1222  O   ILE A 664      49.350  40.540  48.090  1.00  0.00           O
ATOM   1223  N   LEU A 665      48.470  39.130  49.680  1.00  0.00           N
ATOM   1224  HN  LEU A 665      48.270  38.200  49.990  1.00  0.00           H
ATOM   1225  CA  LEU A 665      48.060  40.310  50.500  1.00  0.00           C
ATOM   1226  HA  LEU A 665      47.890  41.240  49.980  1.00  0.00           H
ATOM   1227  CB  LEU A 665      46.640  40.020  51.070  1.00  0.00           C
ATOM   1228  HB1 LEU A 665      46.290  41.030  51.380  1.00  0.00           H
ATOM   1229  HB2 LEU A 665      46.710  39.420  52.000  1.00  0.00           H
ATOM   1230  CG  LEU A 665      45.710  39.310  50.080  1.00  0.00           C
ATOM   1231  HG  LEU A 665      46.130  38.350  49.730  1.00  0.00           H
ATOM   1232  CD1 LEU A 665      44.460  38.930  50.950  1.00  0.00           C
ATOM   1233 HD11 LEU A 665      43.700  38.440  50.300  1.00  0.00           H
ATOM   1234 HD12 LEU A 665      43.990  39.880  51.310  1.00  0.00           H
ATOM   1235 HD13 LEU A 665      44.780  38.290  51.800  1.00  0.00           H
ATOM   1236  CD2 LEU A 665      45.200  40.230  48.960  1.00  0.00           C
ATOM   1237 HD21 LEU A 665      46.120  40.620  48.490  1.00  0.00           H
ATOM   1238 HD22 LEU A 665      44.660  41.130  49.300  1.00  0.00           H
ATOM   1239 HD23 LEU A 665      44.510  39.640  48.310  1.00  0.00           H
ATOM   1240  C   LEU A 665      49.120  40.690  51.540  1.00  0.00           C
ATOM   1241  O   LEU A 665      49.840  39.840  52.130  1.00  0.00           O
ATOM   1242  N   GLY A 666      49.270  42.000  51.780  1.00  0.00           N
ATOM   1243  HN  GLY A 666      48.730  42.710  51.340  1.00  0.00           H
ATOM   1244  CA  GLY A 666      50.220  42.600  52.760  1.00  0.00           C
ATOM   1245  HA1 GLY A 666      50.950  43.160  52.200  1.00  0.00           H
ATOM   1246  HA2 GLY A 666      50.680  41.880  53.420  1.00  0.00           H
ATOM   1247  C   GLY A 666      49.500  43.590  53.610  1.00  0.00           C
ATOM   1248  O   GLY A 666      48.280  43.700  53.650  1.00  0.00           O
ATOM   1249  N   SER A 667      50.320  44.320  54.360  1.00  0.00           N
ATOM   1250  HN  SER A 667      51.310  44.250  54.320  1.00  0.00           H
ATOM   1251  CA  SER A 667      49.930  45.490  55.140  1.00  0.00           C
ATOM   1252  HA  SER A 667      48.860  45.630  55.150  1.00  0.00           H
ATOM   1253  CB  SER A 667      50.500  45.600  56.610  1.00  0.00           C
ATOM   1254  HB1 SER A 667      50.270  46.550  57.150  1.00  0.00           H
ATOM   1255  HB2 SER A 667      51.570  45.350  56.640  1.00  0.00           H
ATOM   1256  OG  SER A 667      50.120  44.440  57.370  1.00  0.00           O
ATOM   1257  HG1 SER A 667      49.170  44.470  57.330  1.00  0.00           H
ATOM   1258  C   SER A 667      50.480  46.680  54.360  1.00  0.00           C
ATOM   1259  O   SER A 667      51.580  46.690  53.780  1.00  0.00           O
ATOM   1260  N   THR A 668      49.720  47.720  54.150  1.00  0.00           N
ATOM   1261  HN  THR A 668      48.820  47.790  54.590  1.00  0.00           H
ATOM   1262  CA  THR A 668      50.110  48.800  53.200  1.00  0.00           C
ATOM   1263  HA  THR A 668      51.010  48.630  52.630  1.00  0.00           H
ATOM   1264  CB  THR A 668      49.190  49.050  52.040  1.00  0.00           C
ATOM   1265  HB  THR A 668      48.950  48.040  51.630  1.00  0.00           H
ATOM   1266  OG1 THR A 668      49.730  49.750  51.000  1.00  0.00           O
ATOM   1267  HG1 THR A 668      49.240  49.440  50.220  1.00  0.00           H
ATOM   1268  CG2 THR A 668      47.870  49.770  52.350  1.00  0.00           C
ATOM   1269 HG21 THR A 668      47.350  49.330  53.230  1.00  0.00           H
ATOM   1270 HG22 THR A 668      47.190  49.650  51.490  1.00  0.00           H
ATOM   1271 HG23 THR A 668      47.970  50.820  52.730  1.00  0.00           H
ATOM   1272  C   THR A 668      50.260  50.110  53.880  1.00  0.00           C
ATOM   1273  O   THR A 668      49.580  50.470  54.840  1.00  0.00           O
ATOM   1274  N   GLY A 669      51.150  50.900  53.360  1.00  0.00           N
ATOM   1275  HN  GLY A 669      51.800  50.580  52.680  1.00  0.00           H
ATOM   1276  CA  GLY A 669      51.520  52.220  53.850  1.00  0.00           C
ATOM   1277  HA1 GLY A 669      52.170  52.640  53.100  1.00  0.00           H
ATOM   1278  HA2 GLY A 669      51.980  52.080  54.810  1.00  0.00           H
ATOM   1279  C   GLY A 669      50.360  53.160  54.130  1.00  0.00           C
ATOM   1280  O   GLY A 669      50.200  53.620  55.300  1.00  0.00           O
ATOM   1281  N   PRO A 670      49.420  53.440  53.280  1.00  0.00           N
ATOM   1282  CD  PRO A 670      49.660  53.240  51.850  1.00  0.00           C
ATOM   1283  HD1 PRO A 670      49.360  52.240  51.480  1.00  0.00           H
ATOM   1284  HD2 PRO A 670      50.740  53.160  51.620  1.00  0.00           H
ATOM   1285  CA  PRO A 670      48.300  54.350  53.600  1.00  0.00           C
ATOM   1286  HA  PRO A 670      48.730  55.300  53.920  1.00  0.00           H
ATOM   1287  CB  PRO A 670      47.720  54.520  52.130  1.00  0.00           C
ATOM   1288  HB1 PRO A 670      47.160  55.480  52.040  1.00  0.00           H
ATOM   1289  HB2 PRO A 670      47.110  53.660  51.790  1.00  0.00           H
ATOM   1290  CG  PRO A 670      48.940  54.390  51.180  1.00  0.00           C
ATOM   1291  HG1 PRO A 670      48.650  54.190  50.140  1.00  0.00           H
ATOM   1292  HG2 PRO A 670      49.580  55.290  51.340  1.00  0.00           H
ATOM   1293  C   PRO A 670      47.300  53.880  54.660  1.00  0.00           C
ATOM   1294  O   PRO A 670      46.920  54.680  55.480  1.00  0.00           O
ATOM   1295  N   VAL A 671      46.930  52.580  54.710  1.00  0.00           N
ATOM   1296  HN  VAL A 671      47.320  51.840  54.170  1.00  0.00           H
ATOM   1297  CA  VAL A 671      46.060  52.080  55.830  1.00  0.00           C
ATOM   1298  HA  VAL A 671      45.140  52.640  55.960  1.00  0.00           H
ATOM   1299  CB  VAL A 671      45.640  50.590  55.490  1.00  0.00           C
ATOM   1300  HB  VAL A 671      46.480  49.900  55.200  1.00  0.00           H
ATOM   1301  CG1 VAL A 671      44.800  50.000  56.610  1.00  0.00           C
ATOM   1302 HG11 VAL A 671      43.830  50.550  56.690  1.00  0.00           H
ATOM   1303 HG12 VAL A 671      45.340  49.820  57.560  1.00  0.00           H
ATOM   1304 HG13 VAL A 671      44.350  49.040  56.280  1.00  0.00           H
ATOM   1305  CG2 VAL A 671      44.730  50.650  54.210  1.00  0.00           C
ATOM   1306 HG21 VAL A 671      43.820  51.270  54.270  1.00  0.00           H
ATOM   1307 HG22 VAL A 671      44.560  49.560  54.050  1.00  0.00           H
ATOM   1308 HG23 VAL A 671      45.280  51.030  53.320  1.00  0.00           H
ATOM   1309  C   VAL A 671      46.930  51.890  57.060  1.00  0.00           C
ATOM   1310  O   VAL A 671      46.460  51.940  58.150  1.00  0.00           O
ATOM   1311  N   LEU A 672      48.300  51.680  57.010  1.00  0.00           N
ATOM   1312  HN  LEU A 672      48.680  51.530  56.100  1.00  0.00           H
ATOM   1313  CA  LEU A 672      49.150  51.830  58.170  1.00  0.00           C
ATOM   1314  HA  LEU A 672      48.770  51.170  58.940  1.00  0.00           H
ATOM   1315  CB  LEU A 672      50.630  51.490  57.810  1.00  0.00           C
ATOM   1316  HB1 LEU A 672      51.010  51.970  56.880  1.00  0.00           H
ATOM   1317  HB2 LEU A 672      50.730  50.400  57.590  1.00  0.00           H
ATOM   1318  CG  LEU A 672      51.700  51.770  58.910  1.00  0.00           C
ATOM   1319  HG  LEU A 672      51.660  52.860  59.080  1.00  0.00           H
ATOM   1320  CD1 LEU A 672      51.410  50.850  60.070  1.00  0.00           C
ATOM   1321 HD11 LEU A 672      52.130  51.030  60.900  1.00  0.00           H
ATOM   1322 HD12 LEU A 672      51.390  49.780  59.800  1.00  0.00           H
ATOM   1323 HD13 LEU A 672      50.390  51.120  60.450  1.00  0.00           H
ATOM   1324  CD2 LEU A 672      53.140  51.460  58.380  1.00  0.00           C
ATOM   1325 HD21 LEU A 672      53.490  52.260  57.690  1.00  0.00           H
ATOM   1326 HD22 LEU A 672      53.070  50.470  57.870  1.00  0.00           H
ATOM   1327 HD23 LEU A 672      53.860  51.380  59.220  1.00  0.00           H
ATOM   1328  C   LEU A 672      49.100  53.220  58.760  1.00  0.00           C
ATOM   1329  O   LEU A 672      48.960  53.330  60.020  1.00  0.00           O
ATOM   1330  N   VAL A 673      49.190  54.270  57.940  1.00  0.00           N
ATOM   1331  HN  VAL A 673      49.270  54.150  56.950  1.00  0.00           H
ATOM   1332  CA  VAL A 673      49.140  55.700  58.340  1.00  0.00           C
ATOM   1333  HA  VAL A 673      49.790  55.780  59.190  1.00  0.00           H
ATOM   1334  CB  VAL A 673      49.650  56.610  57.260  1.00  0.00           C
ATOM   1335  HB  VAL A 673      49.230  56.280  56.290  1.00  0.00           H
ATOM   1336  CG1 VAL A 673      49.380  58.080  57.530  1.00  0.00           C
ATOM   1337 HG11 VAL A 673      48.270  58.230  57.530  1.00  0.00           H
ATOM   1338 HG12 VAL A 673      49.910  58.710  56.800  1.00  0.00           H
ATOM   1339 HG13 VAL A 673      49.800  58.420  58.500  1.00  0.00           H
ATOM   1340  CG2 VAL A 673      51.160  56.360  57.070  1.00  0.00           C
ATOM   1341 HG21 VAL A 673      51.550  56.730  56.100  1.00  0.00           H
ATOM   1342 HG22 VAL A 673      51.250  55.260  57.000  1.00  0.00           H
ATOM   1343 HG23 VAL A 673      51.880  56.680  57.850  1.00  0.00           H
ATOM   1344  C   VAL A 673      47.710  56.090  58.890  1.00  0.00           C
ATOM   1345  O   VAL A 673      47.560  56.810  59.930  1.00  0.00           O
ATOM   1346  N   PHE A 674      46.610  55.640  58.190  1.00  0.00           N
ATOM   1347  HN  PHE A 674      46.800  55.330  57.270  1.00  0.00           H
ATOM   1348  CA  PHE A 674      45.270  55.830  58.610  1.00  0.00           C
ATOM   1349  HA  PHE A 674      45.180  56.900  58.680  1.00  0.00           H
ATOM   1350  CB  PHE A 674      44.350  55.390  57.440  1.00  0.00           C
ATOM   1351  HB1 PHE A 674      44.570  54.340  57.160  1.00  0.00           H
ATOM   1352  HB2 PHE A 674      44.620  56.040  56.580  1.00  0.00           H
ATOM   1353  CG  PHE A 674      42.880  55.560  57.660  1.00  0.00           C
ATOM   1354  CD1 PHE A 674      42.120  56.730  57.550  1.00  0.00           C
ATOM   1355  HD1 PHE A 674      42.440  57.690  57.190  1.00  0.00           H
ATOM   1356  CE1 PHE A 674      40.750  56.690  57.790  1.00  0.00           C
ATOM   1357  HE1 PHE A 674      40.070  57.510  57.910  1.00  0.00           H
ATOM   1358  CZ  PHE A 674      40.130  55.520  58.110  1.00  0.00           C
ATOM   1359  HZ  PHE A 674      39.080  55.500  58.370  1.00  0.00           H
ATOM   1360  CD2 PHE A 674      42.190  54.350  57.990  1.00  0.00           C
ATOM   1361  HD2 PHE A 674      42.800  53.460  57.910  1.00  0.00           H
ATOM   1362  CE2 PHE A 674      40.790  54.320  58.150  1.00  0.00           C
ATOM   1363  HE2 PHE A 674      40.290  53.400  58.400  1.00  0.00           H
ATOM   1364  C   PHE A 674      44.840  55.140  59.870  1.00  0.00           C
ATOM   1365  O   PHE A 674      44.030  55.700  60.590  1.00  0.00           O
ATOM   1366  N   GLU A 675      45.420  53.940  60.080  1.00  0.00           N
ATOM   1367  HN  GLU A 675      46.070  53.510  59.440  1.00  0.00           H
ATOM   1368  CA  GLU A 675      45.240  53.350  61.450  1.00  0.00           C
ATOM   1369  HA  GLU A 675      44.170  53.170  61.570  1.00  0.00           H
ATOM   1370  CB  GLU A 675      45.930  51.970  61.530  1.00  0.00           C
ATOM   1371  HB1 GLU A 675      45.950  51.590  62.580  1.00  0.00           H
ATOM   1372  HB2 GLU A 675      47.010  52.010  61.260  1.00  0.00           H
ATOM   1373  CG  GLU A 675      45.230  50.930  60.600  1.00  0.00           C
ATOM   1374  HG1 GLU A 675      45.880  50.290  59.960  1.00  0.00           H
ATOM   1375  HG2 GLU A 675      44.550  51.380  59.850  1.00  0.00           H
ATOM   1376  CD  GLU A 675      44.350  49.950  61.350  1.00  0.00           C
ATOM   1377  OE1 GLU A 675      43.370  50.370  62.030  1.00  0.00           O
ATOM   1378  OE2 GLU A 675      44.690  48.740  61.350  1.00  0.00           O
ATOM   1379  C   GLU A 675      45.550  54.250  62.720  1.00  0.00           C
ATOM   1380  O   GLU A 675      44.730  54.370  63.610  1.00  0.00           O
ATOM   1381  N   LYS A 676      46.700  54.960  62.730  1.00  0.00           N
ATOM   1382  HN  LYS A 676      47.320  55.020  61.950  1.00  0.00           H
ATOM   1383  CA  LYS A 676      47.050  55.840  63.830  1.00  0.00           C
ATOM   1384  HA  LYS A 676      46.740  55.360  64.760  1.00  0.00           H
ATOM   1385  CB  LYS A 676      48.590  56.210  63.840  1.00  0.00           C
ATOM   1386  HB1 LYS A 676      48.830  56.550  62.820  1.00  0.00           H
ATOM   1387  HB2 LYS A 676      49.140  55.270  64.020  1.00  0.00           H
ATOM   1388  CG  LYS A 676      49.040  57.240  64.880  1.00  0.00           C
ATOM   1389  HG1 LYS A 676      48.750  56.960  65.920  1.00  0.00           H
ATOM   1390  HG2 LYS A 676      48.600  58.230  64.610  1.00  0.00           H
ATOM   1391  CD  LYS A 676      50.530  57.410  65.010  1.00  0.00           C
ATOM   1392  HD1 LYS A 676      50.920  56.390  65.210  1.00  0.00           H
ATOM   1393  HD2 LYS A 676      50.630  58.020  65.920  1.00  0.00           H
ATOM   1394  CE  LYS A 676      51.360  58.040  63.870  1.00  0.00           C
ATOM   1395  HE1 LYS A 676      51.120  59.130  63.810  1.00  0.00           H
ATOM   1396  HE2 LYS A 676      51.320  57.550  62.880  1.00  0.00           H
ATOM   1397  NZ  LYS A 676      52.760  57.920  64.300  1.00  0.00           N
ATOM   1398  HZ1 LYS A 676      52.990  56.930  64.470  1.00  0.00           H
ATOM   1399  HZ2 LYS A 676      53.070  58.420  65.160  1.00  0.00           H
ATOM   1400  HZ3 LYS A 676      53.370  58.340  63.560  1.00  0.00           H
ATOM   1401  C   LYS A 676      46.230  57.110  63.770  1.00  0.00           C
ATOM   1402  O   LYS A 676      45.810  57.630  64.790  1.00  0.00           O
ATOM   1403  N   ILE A 677      45.870  57.590  62.550  1.00  0.00           N
ATOM   1404  HN  ILE A 677      46.230  57.060  61.800  1.00  0.00           H
ATOM   1405  CA  ILE A 677      44.950  58.710  62.460  1.00  0.00           C
ATOM   1406  HA  ILE A 677      45.350  59.590  62.950  1.00  0.00           H
ATOM   1407  CB  ILE A 677      44.710  59.100  60.960  1.00  0.00           C
ATOM   1408  HB  ILE A 677      44.340  58.170  60.490  1.00  0.00           H
ATOM   1409  CG2 ILE A 677      43.610  60.080  60.900  1.00  0.00           C
ATOM   1410 HG21 ILE A 677      43.810  60.920  61.600  1.00  0.00           H
ATOM   1411 HG22 ILE A 677      42.610  59.710  61.250  1.00  0.00           H
ATOM   1412 HG23 ILE A 677      43.440  60.530  59.890  1.00  0.00           H
ATOM   1413  CG1 ILE A 677      46.050  59.660  60.390  1.00  0.00           C
ATOM   1414 HG11 ILE A 677      46.870  58.990  60.710  1.00  0.00           H
ATOM   1415 HG12 ILE A 677      46.240  60.650  60.860  1.00  0.00           H
ATOM   1416  CD  ILE A 677      45.990  59.990  58.930  1.00  0.00           C
ATOM   1417  HD1 ILE A 677      45.830  59.080  58.330  1.00  0.00           H
ATOM   1418  HD2 ILE A 677      47.000  60.370  58.630  1.00  0.00           H
ATOM   1419  HD3 ILE A 677      45.250  60.740  58.590  1.00  0.00           H
ATOM   1420  C   ILE A 677      43.600  58.450  63.240  1.00  0.00           C
ATOM   1421  O   ILE A 677      43.070  59.260  64.010  1.00  0.00           O
ATOM   1422  N   LEU A 678      42.880  57.290  62.930  1.00  0.00           N
ATOM   1423  HN  LEU A 678      43.240  56.630  62.290  1.00  0.00           H
ATOM   1424  CA  LEU A 678      41.700  56.940  63.600  1.00  0.00           C
ATOM   1425  HA  LEU A 678      40.970  57.660  63.240  1.00  0.00           H
ATOM   1426  CB  LEU A 678      41.160  55.650  63.070  1.00  0.00           C
ATOM   1427  HB1 LEU A 678      41.880  54.840  63.320  1.00  0.00           H
ATOM   1428  HB2 LEU A 678      41.070  55.720  61.970  1.00  0.00           H
ATOM   1429  CG  LEU A 678      39.670  55.270  63.470  1.00  0.00           C
ATOM   1430  HG  LEU A 678      39.700  54.980  64.540  1.00  0.00           H
ATOM   1431  CD1 LEU A 678      38.710  56.440  63.350  1.00  0.00           C
ATOM   1432 HD11 LEU A 678      38.650  56.910  62.340  1.00  0.00           H
ATOM   1433 HD12 LEU A 678      38.930  57.240  64.090  1.00  0.00           H
ATOM   1434 HD13 LEU A 678      37.700  56.000  63.510  1.00  0.00           H
ATOM   1435  CD2 LEU A 678      39.180  54.080  62.530  1.00  0.00           C
ATOM   1436 HD21 LEU A 678      39.150  54.430  61.480  1.00  0.00           H
ATOM   1437 HD22 LEU A 678      38.290  53.550  62.900  1.00  0.00           H
ATOM   1438 HD23 LEU A 678      40.030  53.370  62.640  1.00  0.00           H
ATOM   1439  C   LEU A 678      41.850  56.900  65.080  1.00  0.00           C
ATOM   1440  O   LEU A 678      41.040  57.520  65.850  1.00  0.00           O
ATOM   1441  N   TYR A 679      42.840  56.110  65.600  1.00  0.00           N
ATOM   1442  HN  TYR A 679      43.320  55.460  65.030  1.00  0.00           H
ATOM   1443  CA  TYR A 679      43.050  55.970  67.040  1.00  0.00           C
ATOM   1444  HA  TYR A 679      42.190  55.430  67.410  1.00  0.00           H
ATOM   1445  CB  TYR A 679      44.230  54.930  67.230  1.00  0.00           C
ATOM   1446  HB1 TYR A 679      45.080  55.160  66.560  1.00  0.00           H
ATOM   1447  HB2 TYR A 679      43.890  53.910  66.950  1.00  0.00           H
ATOM   1448  CG  TYR A 679      44.810  54.890  68.650  1.00  0.00           C
ATOM   1449  CD1 TYR A 679      46.050  55.260  69.090  1.00  0.00           C
ATOM   1450  HD1 TYR A 679      46.820  55.600  68.420  1.00  0.00           H
ATOM   1451  CE1 TYR A 679      46.300  55.370  70.480  1.00  0.00           C
ATOM   1452  HE1 TYR A 679      47.210  55.730  70.940  1.00  0.00           H
ATOM   1453  CZ  TYR A 679      45.390  54.760  71.400  1.00  0.00           C
ATOM   1454  OH  TYR A 679      45.890  54.800  72.710  1.00  0.00           O
ATOM   1455  HH  TYR A 679      46.780  55.150  72.690  1.00  0.00           H
ATOM   1456  CD2 TYR A 679      43.920  54.320  69.610  1.00  0.00           C
ATOM   1457  HD2 TYR A 679      42.960  54.080  69.200  1.00  0.00           H
ATOM   1458  CE2 TYR A 679      44.240  54.270  71.000  1.00  0.00           C
ATOM   1459  HE2 TYR A 679      43.580  53.800  71.720  1.00  0.00           H
ATOM   1460  C   TYR A 679      43.220  57.310  67.800  1.00  0.00           C
ATOM   1461  O   TYR A 679      42.600  57.510  68.870  1.00  0.00           O
ATOM   1462  N   LYS A 680      43.990  58.210  67.240  1.00  0.00           N
ATOM   1463  HN  LYS A 680      44.480  57.970  66.400  1.00  0.00           H
ATOM   1464  CA  LYS A 680      44.170  59.580  67.640  1.00  0.00           C
ATOM   1465  HA  LYS A 680      44.510  59.550  68.670  1.00  0.00           H
ATOM   1466  CB  LYS A 680      45.270  60.210  66.790  1.00  0.00           C
ATOM   1467  HB1 LYS A 680      45.270  61.320  66.900  1.00  0.00           H
ATOM   1468  HB2 LYS A 680      45.060  59.940  65.720  1.00  0.00           H
ATOM   1469  CG  LYS A 680      46.760  59.830  67.130  1.00  0.00           C
ATOM   1470  HG1 LYS A 680      47.410  60.320  66.380  1.00  0.00           H
ATOM   1471  HG2 LYS A 680      46.820  58.740  66.930  1.00  0.00           H
ATOM   1472  CD  LYS A 680      47.220  60.080  68.480  1.00  0.00           C
ATOM   1473  HD1 LYS A 680      46.760  59.330  69.150  1.00  0.00           H
ATOM   1474  HD2 LYS A 680      46.860  61.080  68.800  1.00  0.00           H
ATOM   1475  CE  LYS A 680      48.660  59.750  68.610  1.00  0.00           C
ATOM   1476  HE1 LYS A 680      48.960  58.850  68.010  1.00  0.00           H
ATOM   1477  HE2 LYS A 680      48.960  59.560  69.660  1.00  0.00           H
ATOM   1478  NZ  LYS A 680      49.540  60.880  68.110  1.00  0.00           N
ATOM   1479  HZ1 LYS A 680      49.010  61.360  67.360  1.00  0.00           H
ATOM   1480  HZ2 LYS A 680      50.470  60.560  67.800  1.00  0.00           H
ATOM   1481  HZ3 LYS A 680      49.610  61.560  68.890  1.00  0.00           H
ATOM   1482  C   LYS A 680      42.940  60.510  67.580  1.00  0.00           C
ATOM   1483  O   LYS A 680      42.490  61.020  68.590  1.00  0.00           O
ATOM   1484  N   PHE A 681      42.140  60.500  66.480  1.00  0.00           N
ATOM   1485  HN  PHE A 681      42.420  59.890  65.730  1.00  0.00           H
ATOM   1486  CA  PHE A 681      40.820  61.070  66.410  1.00  0.00           C
ATOM   1487  HA  PHE A 681      40.830  62.110  66.670  1.00  0.00           H
ATOM   1488  CB  PHE A 681      40.320  60.860  64.960  1.00  0.00           C
ATOM   1489  HB1 PHE A 681      40.300  59.780  64.710  1.00  0.00           H
ATOM   1490  HB2 PHE A 681      41.000  61.470  64.330  1.00  0.00           H
ATOM   1491  CG  PHE A 681      38.920  61.430  64.700  1.00  0.00           C
ATOM   1492  CD1 PHE A 681      37.830  60.530  64.920  1.00  0.00           C
ATOM   1493  HD1 PHE A 681      37.920  59.470  65.050  1.00  0.00           H
ATOM   1494  CE1 PHE A 681      36.530  60.950  64.640  1.00  0.00           C
ATOM   1495  HE1 PHE A 681      35.620  60.380  64.580  1.00  0.00           H
ATOM   1496  CZ  PHE A 681      36.330  62.280  64.250  1.00  0.00           C
ATOM   1497  HZ  PHE A 681      35.390  62.670  63.910  1.00  0.00           H
ATOM   1498  CD2 PHE A 681      38.710  62.720  64.300  1.00  0.00           C
ATOM   1499  HD2 PHE A 681      39.580  63.350  64.160  1.00  0.00           H
ATOM   1500  CE2 PHE A 681      37.360  63.200  64.130  1.00  0.00           C
ATOM   1501  HE2 PHE A 681      37.160  64.180  63.690  1.00  0.00           H
ATOM   1502  C   PHE A 681      39.820  60.500  67.320  1.00  0.00           C
ATOM   1503  O   PHE A 681      39.080  61.260  67.940  1.00  0.00           O
ATOM   1504  N   CYS A 682      39.760  59.180  67.570  1.00  0.00           N
ATOM   1505  HN  CYS A 682      40.180  58.540  66.930  1.00  0.00           H
ATOM   1506  CA  CYS A 682      38.970  58.560  68.640  1.00  0.00           C
ATOM   1507  HA  CYS A 682      37.950  58.840  68.450  1.00  0.00           H
ATOM   1508  CB  CYS A 682      39.080  56.970  68.670  1.00  0.00           C
ATOM   1509  HB1 CYS A 682      38.570  56.540  69.560  1.00  0.00           H
ATOM   1510  HB2 CYS A 682      40.120  56.620  68.800  1.00  0.00           H
ATOM   1511  SG  CYS A 682      38.230  56.320  67.170  1.00  0.00           S
ATOM   1512  HG1 CYS A 682      39.180  56.540  66.270  1.00  0.00           H
ATOM   1513  C   CYS A 682      39.250  59.070  70.030  1.00  0.00           C
ATOM   1514  O   CYS A 682      38.330  59.340  70.750  1.00  0.00           O
ATOM   1515  N   ARG A 683      40.540  59.380  70.330  1.00  0.00           N
ATOM   1516  HN  ARG A 683      41.270  59.260  69.670  1.00  0.00           H
ATOM   1517  CA  ARG A 683      40.890  60.050  71.500  1.00  0.00           C
ATOM   1518  HA  ARG A 683      40.500  59.540  72.370  1.00  0.00           H
ATOM   1519  CB  ARG A 683      42.440  59.950  71.690  1.00  0.00           C
ATOM   1520  HB1 ARG A 683      42.820  60.380  70.730  1.00  0.00           H
ATOM   1521  HB2 ARG A 683      42.710  58.880  71.790  1.00  0.00           H
ATOM   1522  CG  ARG A 683      43.030  60.590  72.940  1.00  0.00           C
ATOM   1523  HG1 ARG A 683      42.690  60.070  73.860  1.00  0.00           H
ATOM   1524  HG2 ARG A 683      42.750  61.650  73.090  1.00  0.00           H
ATOM   1525  CD  ARG A 683      44.620  60.580  72.860  1.00  0.00           C
ATOM   1526  HD1 ARG A 683      45.100  61.200  73.640  1.00  0.00           H
ATOM   1527  HD2 ARG A 683      44.960  61.010  71.890  1.00  0.00           H
ATOM   1528  NE  ARG A 683      45.010  59.110  73.030  1.00  0.00           N
ATOM   1529  HE  ARG A 683      44.480  58.460  73.570  1.00  0.00           H
ATOM   1530  CZ  ARG A 683      46.300  58.740  72.890  1.00  0.00           C
ATOM   1531  NH1 ARG A 683      47.260  59.530  72.510  1.00  0.00           N
ATOM   1532 HH11 ARG A 683      47.090  60.490  72.250  1.00  0.00           H
ATOM   1533 HH12 ARG A 683      48.180  59.160  72.600  1.00  0.00           H
ATOM   1534  NH2 ARG A 683      46.460  57.510  73.340  1.00  0.00           N
ATOM   1535 HH21 ARG A 683      45.680  56.960  73.660  1.00  0.00           H
ATOM   1536 HH22 ARG A 683      47.350  57.050  73.370  1.00  0.00           H
ATOM   1537  C   ARG A 683      40.400  61.500  71.490  1.00  0.00           C
ATOM   1538  O   ARG A 683      39.820  61.900  72.460  1.00  0.00           O
ATOM   1539  N   ASP A 684      40.560  62.290  70.450  1.00  0.00           N
ATOM   1540  HN  ASP A 684      41.020  61.990  69.620  1.00  0.00           H
ATOM   1541  CA  ASP A 684      40.180  63.760  70.520  1.00  0.00           C
ATOM   1542  HA  ASP A 684      40.850  64.100  71.310  1.00  0.00           H
ATOM   1543  CB  ASP A 684      40.550  64.450  69.150  1.00  0.00           C
ATOM   1544  HB1 ASP A 684      40.100  65.460  69.060  1.00  0.00           H
ATOM   1545  HB2 ASP A 684      40.250  63.780  68.320  1.00  0.00           H
ATOM   1546  CG  ASP A 684      42.060  64.560  68.910  1.00  0.00           C
ATOM   1547  OD1 ASP A 684      42.480  64.730  67.720  1.00  0.00           O
ATOM   1548  OD2 ASP A 684      42.830  64.620  69.910  1.00  0.00           O
ATOM   1549  C   ASP A 684      38.720  64.030  70.800  1.00  0.00           C
ATOM   1550  O   ASP A 684      38.390  64.940  71.580  1.00  0.00           O
ATOM   1551  N   TYR A 685      37.750  63.250  70.170  1.00  0.00           N
ATOM   1552  HN  TYR A 685      37.960  62.630  69.420  1.00  0.00           H
ATOM   1553  CA  TYR A 685      36.330  63.440  70.340  1.00  0.00           C
ATOM   1554  HA  TYR A 685      36.140  64.440  70.700  1.00  0.00           H
ATOM   1555  CB  TYR A 685      35.670  63.420  68.940  1.00  0.00           C
ATOM   1556  HB1 TYR A 685      34.620  63.610  69.250  1.00  0.00           H
ATOM   1557  HB2 TYR A 685      35.810  62.470  68.360  1.00  0.00           H
ATOM   1558  CG  TYR A 685      36.060  64.560  68.010  1.00  0.00           C
ATOM   1559  CD1 TYR A 685      37.170  64.400  67.200  1.00  0.00           C
ATOM   1560  HD1 TYR A 685      37.720  63.470  67.260  1.00  0.00           H
ATOM   1561  CE1 TYR A 685      37.670  65.420  66.400  1.00  0.00           C
ATOM   1562  HE1 TYR A 685      38.570  65.260  65.820  1.00  0.00           H
ATOM   1563  CZ  TYR A 685      36.920  66.620  66.260  1.00  0.00           C
ATOM   1564  OH  TYR A 685      37.530  67.600  65.370  1.00  0.00           O
ATOM   1565  HH  TYR A 685      36.880  68.290  65.430  1.00  0.00           H
ATOM   1566  CD2 TYR A 685      35.400  65.830  67.920  1.00  0.00           C
ATOM   1567  HD2 TYR A 685      34.570  66.130  68.550  1.00  0.00           H
ATOM   1568  CE2 TYR A 685      35.870  66.860  67.080  1.00  0.00           C
ATOM   1569  HE2 TYR A 685      35.500  67.850  67.270  1.00  0.00           H
ATOM   1570  C   TYR A 685      35.680  62.420  71.320  1.00  0.00           C
ATOM   1571  O   TYR A 685      34.500  62.370  71.480  1.00  0.00           O
ATOM   1572  N   GLN A 686      36.510  61.570  71.990  1.00  0.00           N
ATOM   1573  HN  GLN A 686      37.490  61.650  71.810  1.00  0.00           H
ATOM   1574  CA  GLN A 686      36.050  60.570  73.000  1.00  0.00           C
ATOM   1575  HA  GLN A 686      36.940  60.060  73.300  1.00  0.00           H
ATOM   1576  CB  GLN A 686      35.480  61.240  74.330  1.00  0.00           C
ATOM   1577  HB1 GLN A 686      35.330  60.370  75.000  1.00  0.00           H
ATOM   1578  HB2 GLN A 686      34.510  61.760  74.160  1.00  0.00           H
ATOM   1579  CG  GLN A 686      36.480  62.140  75.040  1.00  0.00           C
ATOM   1580  HG1 GLN A 686      37.010  62.940  74.500  1.00  0.00           H
ATOM   1581  HG2 GLN A 686      37.200  61.500  75.590  1.00  0.00           H
ATOM   1582  CD  GLN A 686      35.630  62.790  76.140  1.00  0.00           C
ATOM   1583  OE1 GLN A 686      34.980  62.190  77.010  1.00  0.00           O
ATOM   1584  NE2 GLN A 686      35.620  64.140  76.120  1.00  0.00           N
ATOM   1585 HE21 GLN A 686      34.940  64.540  76.740  1.00  0.00           H
ATOM   1586 HE22 GLN A 686      36.290  64.700  75.620  1.00  0.00           H
ATOM   1587  C   GLN A 686      35.040  59.480  72.450  1.00  0.00           C
ATOM   1588  O   GLN A 686      33.960  59.240  73.010  1.00  0.00           O
ATOM   1589  N   LEU A 687      35.460  58.800  71.360  1.00  0.00           N
ATOM   1590  HN  LEU A 687      36.350  58.990  70.970  1.00  0.00           H
ATOM   1591  CA  LEU A 687      34.640  58.010  70.530  1.00  0.00           C
ATOM   1592  HA  LEU A 687      33.610  58.110  70.850  1.00  0.00           H
ATOM   1593  CB  LEU A 687      34.760  58.340  68.920  1.00  0.00           C
ATOM   1594  HB1 LEU A 687      34.160  57.590  68.380  1.00  0.00           H
ATOM   1595  HB2 LEU A 687      35.840  58.380  68.660  1.00  0.00           H
ATOM   1596  CG  LEU A 687      34.240  59.690  68.500  1.00  0.00           C
ATOM   1597  HG  LEU A 687      34.870  60.460  68.970  1.00  0.00           H
ATOM   1598  CD1 LEU A 687      34.310  59.810  66.960  1.00  0.00           C
ATOM   1599 HD11 LEU A 687      34.300  60.850  66.590  1.00  0.00           H
ATOM   1600 HD12 LEU A 687      33.490  59.240  66.460  1.00  0.00           H
ATOM   1601 HD13 LEU A 687      35.200  59.270  66.560  1.00  0.00           H
ATOM   1602  CD2 LEU A 687      32.820  59.930  68.890  1.00  0.00           C
ATOM   1603 HD21 LEU A 687      32.750  60.060  69.990  1.00  0.00           H
ATOM   1604 HD22 LEU A 687      32.110  59.130  68.560  1.00  0.00           H
ATOM   1605 HD23 LEU A 687      32.520  60.860  68.350  1.00  0.00           H
ATOM   1606  C   LEU A 687      35.070  56.570  70.670  1.00  0.00           C
ATOM   1607  O   LEU A 687      36.240  56.230  70.720  1.00  0.00           O
ATOM   1608  N   SER A 688      34.100  55.620  70.920  1.00  0.00           N
ATOM   1609  HN  SER A 688      33.160  55.900  70.730  1.00  0.00           H
ATOM   1610  CA  SER A 688      34.420  54.160  71.220  1.00  0.00           C
ATOM   1611  HA  SER A 688      34.980  54.110  72.140  1.00  0.00           H
ATOM   1612  CB  SER A 688      33.060  53.360  71.360  1.00  0.00           C
ATOM   1613  HB1 SER A 688      32.400  53.490  70.470  1.00  0.00           H
ATOM   1614  HB2 SER A 688      32.380  53.720  72.160  1.00  0.00           H
ATOM   1615  OG  SER A 688      33.090  51.950  71.470  1.00  0.00           O
ATOM   1616  HG1 SER A 688      33.240  51.740  72.400  1.00  0.00           H
ATOM   1617  C   SER A 688      35.250  53.450  70.060  1.00  0.00           C
ATOM   1618  O   SER A 688      34.780  53.200  68.940  1.00  0.00           O
ATOM   1619  N   TYR A 689      36.560  53.220  70.300  1.00  0.00           N
ATOM   1620  HN  TYR A 689      36.980  53.420  71.190  1.00  0.00           H
ATOM   1621  CA  TYR A 689      37.490  52.770  69.300  1.00  0.00           C
ATOM   1622  HA  TYR A 689      37.370  53.480  68.500  1.00  0.00           H
ATOM   1623  CB  TYR A 689      38.890  52.900  70.020  1.00  0.00           C
ATOM   1624  HB1 TYR A 689      38.970  52.240  70.910  1.00  0.00           H
ATOM   1625  HB2 TYR A 689      39.110  53.970  70.220  1.00  0.00           H
ATOM   1626  CG  TYR A 689      40.120  52.330  69.200  1.00  0.00           C
ATOM   1627  CD1 TYR A 689      40.330  52.790  67.880  1.00  0.00           C
ATOM   1628  HD1 TYR A 689      39.750  53.600  67.440  1.00  0.00           H
ATOM   1629  CE1 TYR A 689      41.180  52.070  67.020  1.00  0.00           C
ATOM   1630  HE1 TYR A 689      41.210  52.410  66.000  1.00  0.00           H
ATOM   1631  CZ  TYR A 689      41.950  51.050  67.430  1.00  0.00           C
ATOM   1632  OH  TYR A 689      42.720  50.310  66.480  1.00  0.00           O
ATOM   1633  HH  TYR A 689      42.740  50.720  65.610  1.00  0.00           H
ATOM   1634  CD2 TYR A 689      40.980  51.300  69.680  1.00  0.00           C
ATOM   1635  HD2 TYR A 689      41.000  50.860  70.660  1.00  0.00           H
ATOM   1636  CE2 TYR A 689      41.880  50.630  68.750  1.00  0.00           C
ATOM   1637  HE2 TYR A 689      42.540  49.890  69.160  1.00  0.00           H
ATOM   1638  C   TYR A 689      37.280  51.360  68.670  1.00  0.00           C
ATOM   1639  O   TYR A 689      37.280  51.280  67.430  1.00  0.00           O
ATOM   1640  N   LEU A 690      36.980  50.270  69.380  1.00  0.00           N
ATOM   1641  HN  LEU A 690      36.990  50.370  70.380  1.00  0.00           H
ATOM   1642  CA  LEU A 690      36.580  48.990  68.810  1.00  0.00           C
ATOM   1643  HA  LEU A 690      37.390  48.640  68.180  1.00  0.00           H
ATOM   1644  CB  LEU A 690      36.330  48.010  70.020  1.00  0.00           C
ATOM   1645  HB1 LEU A 690      36.140  47.020  69.540  1.00  0.00           H
ATOM   1646  HB2 LEU A 690      35.400  48.220  70.590  1.00  0.00           H
ATOM   1647  CG  LEU A 690      37.490  47.840  71.050  1.00  0.00           C
ATOM   1648  HG  LEU A 690      37.770  48.850  71.420  1.00  0.00           H
ATOM   1649  CD1 LEU A 690      36.950  46.970  72.110  1.00  0.00           C
ATOM   1650 HD11 LEU A 690      37.700  46.700  72.890  1.00  0.00           H
ATOM   1651 HD12 LEU A 690      36.570  46.030  71.640  1.00  0.00           H
ATOM   1652 HD13 LEU A 690      36.080  47.380  72.670  1.00  0.00           H
ATOM   1653  CD2 LEU A 690      38.750  47.120  70.460  1.00  0.00           C
ATOM   1654 HD21 LEU A 690      39.200  46.450  71.230  1.00  0.00           H
ATOM   1655 HD22 LEU A 690      39.510  47.830  70.070  1.00  0.00           H
ATOM   1656 HD23 LEU A 690      38.350  46.520  69.610  1.00  0.00           H
ATOM   1657  C   LEU A 690      35.380  49.060  67.950  1.00  0.00           C
ATOM   1658  O   LEU A 690      35.300  48.550  66.870  1.00  0.00           O
ATOM   1659  N   SER A 691      34.440  49.810  68.430  1.00  0.00           N
ATOM   1660  HN  SER A 691      34.550  50.170  69.350  1.00  0.00           H
ATOM   1661  CA  SER A 691      33.160  50.100  67.700  1.00  0.00           C
ATOM   1662  HA  SER A 691      32.740  49.150  67.430  1.00  0.00           H
ATOM   1663  CB  SER A 691      32.130  51.040  68.400  1.00  0.00           C
ATOM   1664  HB1 SER A 691      31.400  51.460  67.670  1.00  0.00           H
ATOM   1665  HB2 SER A 691      32.600  52.030  68.610  1.00  0.00           H
ATOM   1666  OG  SER A 691      31.340  50.490  69.470  1.00  0.00           O
ATOM   1667  HG1 SER A 691      31.750  50.750  70.280  1.00  0.00           H
ATOM   1668  C   SER A 691      33.450  50.810  66.460  1.00  0.00           C
ATOM   1669  O   SER A 691      32.980  50.430  65.390  1.00  0.00           O
ATOM   1670  N   LEU A 692      34.230  51.930  66.530  1.00  0.00           N
ATOM   1671  HN  LEU A 692      34.460  52.370  67.400  1.00  0.00           H
ATOM   1672  CA  LEU A 692      34.230  52.800  65.380  1.00  0.00           C
ATOM   1673  HA  LEU A 692      33.290  52.750  64.840  1.00  0.00           H
ATOM   1674  CB  LEU A 692      34.600  54.270  65.770  1.00  0.00           C
ATOM   1675  HB1 LEU A 692      35.700  54.240  66.010  1.00  0.00           H
ATOM   1676  HB2 LEU A 692      33.960  54.570  66.630  1.00  0.00           H
ATOM   1677  CG  LEU A 692      34.610  55.400  64.650  1.00  0.00           C
ATOM   1678  HG  LEU A 692      35.450  55.140  63.960  1.00  0.00           H
ATOM   1679  CD1 LEU A 692      33.270  55.300  63.940  1.00  0.00           C
ATOM   1680 HD11 LEU A 692      33.180  54.330  63.420  1.00  0.00           H
ATOM   1681 HD12 LEU A 692      33.200  56.050  63.130  1.00  0.00           H
ATOM   1682 HD13 LEU A 692      32.470  55.360  64.710  1.00  0.00           H
ATOM   1683  CD2 LEU A 692      34.830  56.760  65.280  1.00  0.00           C
ATOM   1684 HD21 LEU A 692      35.900  56.760  65.570  1.00  0.00           H
ATOM   1685 HD22 LEU A 692      34.100  56.890  66.100  1.00  0.00           H
ATOM   1686 HD23 LEU A 692      34.740  57.650  64.610  1.00  0.00           H
ATOM   1687  C   LEU A 692      35.270  52.210  64.320  1.00  0.00           C
ATOM   1688  O   LEU A 692      34.940  52.200  63.180  1.00  0.00           O
ATOM   1689  N   ARG A 693      36.410  51.550  64.710  1.00  0.00           N
ATOM   1690  HN  ARG A 693      36.650  51.380  65.660  1.00  0.00           H
ATOM   1691  CA  ARG A 693      37.280  50.930  63.720  1.00  0.00           C
ATOM   1692  HA  ARG A 693      37.560  51.630  62.950  1.00  0.00           H
ATOM   1693  CB  ARG A 693      38.520  50.210  64.410  1.00  0.00           C
ATOM   1694  HB1 ARG A 693      38.230  49.520  65.230  1.00  0.00           H
ATOM   1695  HB2 ARG A 693      39.060  51.040  64.900  1.00  0.00           H
ATOM   1696  CG  ARG A 693      39.520  49.560  63.390  1.00  0.00           C
ATOM   1697  HG1 ARG A 693      39.960  50.280  62.670  1.00  0.00           H
ATOM   1698  HG2 ARG A 693      38.960  48.770  62.860  1.00  0.00           H
ATOM   1699  CD  ARG A 693      40.630  48.980  64.220  1.00  0.00           C
ATOM   1700  HD1 ARG A 693      40.250  48.190  64.900  1.00  0.00           H
ATOM   1701  HD2 ARG A 693      41.120  49.780  64.820  1.00  0.00           H
ATOM   1702  NE  ARG A 693      41.540  48.450  63.200  1.00  0.00           N
ATOM   1703  HE  ARG A 693      42.270  49.020  62.820  1.00  0.00           H
ATOM   1704  CZ  ARG A 693      41.510  47.270  62.650  1.00  0.00           C
ATOM   1705  NH1 ARG A 693      40.710  46.230  63.020  1.00  0.00           N
ATOM   1706 HH11 ARG A 693      40.900  45.350  62.590  1.00  0.00           H
ATOM   1707 HH12 ARG A 693      39.930  46.370  63.630  1.00  0.00           H
ATOM   1708  NH2 ARG A 693      42.480  47.000  61.800  1.00  0.00           N
ATOM   1709 HH21 ARG A 693      43.190  47.680  61.640  1.00  0.00           H
ATOM   1710 HH22 ARG A 693      42.410  46.130  61.320  1.00  0.00           H
ATOM   1711  C   ARG A 693      36.490  49.780  63.070  1.00  0.00           C
ATOM   1712  O   ARG A 693      36.450  49.760  61.840  1.00  0.00           O
ATOM   1713  N   THR A 694      35.700  48.940  63.830  1.00  0.00           N
ATOM   1714  HN  THR A 694      35.700  49.220  64.800  1.00  0.00           H
ATOM   1715  CA  THR A 694      34.780  47.890  63.310  1.00  0.00           C
ATOM   1716  HA  THR A 694      35.410  47.230  62.730  1.00  0.00           H
ATOM   1717  CB  THR A 694      34.240  47.050  64.450  1.00  0.00           C
ATOM   1718  HB  THR A 694      33.560  47.680  65.060  1.00  0.00           H
ATOM   1719  OG1 THR A 694      35.310  46.500  65.250  1.00  0.00           O
ATOM   1720  HG1 THR A 694      35.550  47.250  65.810  1.00  0.00           H
ATOM   1721  CG2 THR A 694      33.480  45.880  63.950  1.00  0.00           C
ATOM   1722 HG21 THR A 694      34.090  45.090  63.490  1.00  0.00           H
ATOM   1723 HG22 THR A 694      32.650  46.190  63.270  1.00  0.00           H
ATOM   1724 HG23 THR A 694      33.110  45.260  64.800  1.00  0.00           H
ATOM   1725  C   THR A 694      33.660  48.420  62.410  1.00  0.00           C
ATOM   1726  O   THR A 694      33.480  47.890  61.310  1.00  0.00           O
ATOM   1727  N   SER A 695      32.930  49.470  62.850  1.00  0.00           N
ATOM   1728  HN  SER A 695      33.050  49.850  63.760  1.00  0.00           H
ATOM   1729  CA  SER A 695      31.920  50.130  61.950  1.00  0.00           C
ATOM   1730  HA  SER A 695      31.190  49.360  61.780  1.00  0.00           H
ATOM   1731  CB  SER A 695      31.110  51.240  62.760  1.00  0.00           C
ATOM   1732  HB1 SER A 695      31.790  52.090  62.940  1.00  0.00           H
ATOM   1733  HB2 SER A 695      30.960  50.870  63.800  1.00  0.00           H
ATOM   1734  OG  SER A 695      29.920  51.650  62.160  1.00  0.00           O
ATOM   1735  HG1 SER A 695      29.260  51.040  62.500  1.00  0.00           H
ATOM   1736  C   SER A 695      32.430  50.770  60.690  1.00  0.00           C
ATOM   1737  O   SER A 695      31.810  50.560  59.650  1.00  0.00           O
ATOM   1738  N   ILE A 696      33.600  51.450  60.630  1.00  0.00           N
ATOM   1739  HN  ILE A 696      34.110  51.630  61.460  1.00  0.00           H
ATOM   1740  CA  ILE A 696      34.300  51.920  59.400  1.00  0.00           C
ATOM   1741  HA  ILE A 696      33.520  52.350  58.790  1.00  0.00           H
ATOM   1742  CB  ILE A 696      35.460  52.830  59.800  1.00  0.00           C
ATOM   1743  HB  ILE A 696      35.980  52.250  60.600  1.00  0.00           H
ATOM   1744  CG2 ILE A 696      36.370  53.000  58.580  1.00  0.00           C
ATOM   1745 HG21 ILE A 696      35.730  53.020  57.670  1.00  0.00           H
ATOM   1746 HG22 ILE A 696      36.900  52.020  58.510  1.00  0.00           H
ATOM   1747 HG23 ILE A 696      37.010  53.900  58.600  1.00  0.00           H
ATOM   1748  CG1 ILE A 696      35.010  54.180  60.350  1.00  0.00           C
ATOM   1749 HG11 ILE A 696      34.150  54.060  61.030  1.00  0.00           H
ATOM   1750 HG12 ILE A 696      34.620  54.780  59.500  1.00  0.00           H
ATOM   1751  CD  ILE A 696      36.110  55.000  61.020  1.00  0.00           C
ATOM   1752  HD1 ILE A 696      36.420  54.500  61.960  1.00  0.00           H
ATOM   1753  HD2 ILE A 696      35.620  55.920  61.410  1.00  0.00           H
ATOM   1754  HD3 ILE A 696      36.890  55.340  60.300  1.00  0.00           H
ATOM   1755  C   ILE A 696      34.800  50.710  58.520  1.00  0.00           C
ATOM   1756  O   ILE A 696      34.570  50.710  57.320  1.00  0.00           O
ATOM   1757  N   GLY A 697      35.360  49.660  59.190  1.00  0.00           N
ATOM   1758  HN  GLY A 697      35.460  49.590  60.180  1.00  0.00           H
ATOM   1759  CA  GLY A 697      35.720  48.530  58.450  1.00  0.00           C
ATOM   1760  HA1 GLY A 697      36.160  47.840  59.140  1.00  0.00           H
ATOM   1761  HA2 GLY A 697      36.400  48.840  57.660  1.00  0.00           H
ATOM   1762  C   GLY A 697      34.520  47.690  57.900  1.00  0.00           C
ATOM   1763  O   GLY A 697      34.490  47.340  56.710  1.00  0.00           O
ATOM   1764  N   LEU A 698      33.430  47.520  58.640  1.00  0.00           N
ATOM   1765  HN  LEU A 698      33.430  47.740  59.620  1.00  0.00           H
ATOM   1766  CA  LEU A 698      32.080  46.990  58.230  1.00  0.00           C
ATOM   1767  HA  LEU A 698      32.240  46.080  57.660  1.00  0.00           H
ATOM   1768  CB  LEU A 698      31.160  46.840  59.480  1.00  0.00           C
ATOM   1769  HB1 LEU A 698      30.140  46.640  59.070  1.00  0.00           H
ATOM   1770  HB2 LEU A 698      31.080  47.780  60.070  1.00  0.00           H
ATOM   1771  CG  LEU A 698      31.440  45.680  60.490  1.00  0.00           C
ATOM   1772  HG  LEU A 698      32.470  45.860  60.840  1.00  0.00           H
ATOM   1773  CD1 LEU A 698      30.470  45.790  61.680  1.00  0.00           C
ATOM   1774 HD11 LEU A 698      29.420  45.680  61.330  1.00  0.00           H
ATOM   1775 HD12 LEU A 698      30.600  46.750  62.210  1.00  0.00           H
ATOM   1776 HD13 LEU A 698      30.700  45.040  62.460  1.00  0.00           H
ATOM   1777  CD2 LEU A 698      31.340  44.320  59.810  1.00  0.00           C
ATOM   1778 HD21 LEU A 698      32.120  44.060  59.050  1.00  0.00           H
ATOM   1779 HD22 LEU A 698      30.390  44.330  59.230  1.00  0.00           H
ATOM   1780 HD23 LEU A 698      31.330  43.450  60.520  1.00  0.00           H
ATOM   1781  C   LEU A 698      31.500  47.900  57.140  1.00  0.00           C
ATOM   1782  O   LEU A 698      31.060  47.350  56.180  1.00  0.00           O
ATOM   1783  N   TRP A 699      31.380  49.220  57.210  1.00  0.00           N
ATOM   1784  HN  TRP A 699      31.510  49.780  58.010  1.00  0.00           H
ATOM   1785  CA  TRP A 699      30.990  50.080  56.090  1.00  0.00           C
ATOM   1786  HA  TRP A 699      29.990  49.750  55.840  1.00  0.00           H
ATOM   1787  CB  TRP A 699      30.870  51.600  56.400  1.00  0.00           C
ATOM   1788  HB1 TRP A 699      30.840  52.150  55.440  1.00  0.00           H
ATOM   1789  HB2 TRP A 699      31.840  51.940  56.850  1.00  0.00           H
ATOM   1790  CG  TRP A 699      29.710  52.050  57.070  1.00  0.00           C
ATOM   1791  CD1 TRP A 699      29.510  52.480  58.320  1.00  0.00           C
ATOM   1792  HD1 TRP A 699      30.290  52.610  59.050  1.00  0.00           H
ATOM   1793  NE1 TRP A 699      28.200  52.860  58.590  1.00  0.00           N
ATOM   1794  HE1 TRP A 699      27.920  53.450  59.310  1.00  0.00           H
ATOM   1795  CE2 TRP A 699      27.450  52.470  57.500  1.00  0.00           C
ATOM   1796  CD2 TRP A 699      28.390  52.020  56.530  1.00  0.00           C
ATOM   1797  CE3 TRP A 699      27.950  51.780  55.220  1.00  0.00           C
ATOM   1798  HE3 TRP A 699      28.560  51.320  54.460  1.00  0.00           H
ATOM   1799  CZ3 TRP A 699      26.550  51.800  55.070  1.00  0.00           C
ATOM   1800  HZ3 TRP A 699      26.090  51.460  54.140  1.00  0.00           H
ATOM   1801  CZ2 TRP A 699      26.110  52.540  57.340  1.00  0.00           C
ATOM   1802  HZ2 TRP A 699      25.390  52.680  58.140  1.00  0.00           H
ATOM   1803  CH2 TRP A 699      25.630  52.240  56.030  1.00  0.00           C
ATOM   1804  HH2 TRP A 699      24.560  52.090  56.020  1.00  0.00           H
ATOM   1805  C   TRP A 699      31.980  49.920  54.860  1.00  0.00           C
ATOM   1806  O   TRP A 699      31.480  49.870  53.720  1.00  0.00           O
ATOM   1807  N   THR A 700      33.320  49.770  55.050  1.00  0.00           N
ATOM   1808  HN  THR A 700      33.690  49.860  55.960  1.00  0.00           H
ATOM   1809  CA  THR A 700      34.310  49.490  54.060  1.00  0.00           C
ATOM   1810  HA  THR A 700      34.080  50.320  53.410  1.00  0.00           H
ATOM   1811  CB  THR A 700      35.750  49.470  54.500  1.00  0.00           C
ATOM   1812  HB  THR A 700      35.820  48.750  55.340  1.00  0.00           H
ATOM   1813  OG1 THR A 700      36.160  50.740  55.070  1.00  0.00           O
ATOM   1814  HG1 THR A 700      35.680  50.850  55.900  1.00  0.00           H
ATOM   1815  CG2 THR A 700      36.800  49.150  53.420  1.00  0.00           C
ATOM   1816 HG21 THR A 700      36.460  48.240  52.880  1.00  0.00           H
ATOM   1817 HG22 THR A 700      37.820  49.080  53.860  1.00  0.00           H
ATOM   1818 HG23 THR A 700      36.850  50.000  52.710  1.00  0.00           H
ATOM   1819  C   THR A 700      34.000  48.250  53.310  1.00  0.00           C
ATOM   1820  O   THR A 700      34.110  48.160  52.080  1.00  0.00           O
ATOM   1821  N   SER A 701      33.600  47.200  54.050  1.00  0.00           N
ATOM   1822  HN  SER A 701      33.450  47.230  55.040  1.00  0.00           H
ATOM   1823  CA  SER A 701      33.150  45.940  53.440  1.00  0.00           C
ATOM   1824  HA  SER A 701      33.780  45.560  52.650  1.00  0.00           H
ATOM   1825  CB  SER A 701      32.880  44.860  54.530  1.00  0.00           C
ATOM   1826  HB1 SER A 701      32.020  44.990  55.220  1.00  0.00           H
ATOM   1827  HB2 SER A 701      33.710  44.870  55.280  1.00  0.00           H
ATOM   1828  OG  SER A 701      32.910  43.480  54.100  1.00  0.00           O
ATOM   1829  HG1 SER A 701      33.820  43.250  53.920  1.00  0.00           H
ATOM   1830  C   SER A 701      31.940  46.080  52.580  1.00  0.00           C
ATOM   1831  O   SER A 701      31.910  45.610  51.470  1.00  0.00           O
ATOM   1832  N   PHE A 702      30.860  46.810  53.000  1.00  0.00           N
ATOM   1833  HN  PHE A 702      30.890  47.270  53.890  1.00  0.00           H
ATOM   1834  CA  PHE A 702      29.750  47.080  52.140  1.00  0.00           C
ATOM   1835  HA  PHE A 702      29.500  46.170  51.610  1.00  0.00           H
ATOM   1836  CB  PHE A 702      28.740  47.650  53.080  1.00  0.00           C
ATOM   1837  HB1 PHE A 702      29.060  48.500  53.730  1.00  0.00           H
ATOM   1838  HB2 PHE A 702      28.490  46.820  53.780  1.00  0.00           H
ATOM   1839  CG  PHE A 702      27.510  48.100  52.290  1.00  0.00           C
ATOM   1840  CD1 PHE A 702      26.510  47.240  51.850  1.00  0.00           C
ATOM   1841  HD1 PHE A 702      26.560  46.180  52.090  1.00  0.00           H
ATOM   1842  CE1 PHE A 702      25.380  47.640  51.220  1.00  0.00           C
ATOM   1843  HE1 PHE A 702      24.620  46.910  50.970  1.00  0.00           H
ATOM   1844  CZ  PHE A 702      25.200  49.070  51.020  1.00  0.00           C
ATOM   1845  HZ  PHE A 702      24.260  49.450  50.670  1.00  0.00           H
ATOM   1846  CD2 PHE A 702      27.340  49.480  51.970  1.00  0.00           C
ATOM   1847  HD2 PHE A 702      28.110  50.170  52.260  1.00  0.00           H
ATOM   1848  CE2 PHE A 702      26.200  49.960  51.400  1.00  0.00           C
ATOM   1849  HE2 PHE A 702      26.010  50.990  51.170  1.00  0.00           H
ATOM   1850  C   PHE A 702      30.080  47.950  50.900  1.00  0.00           C
ATOM   1851  O   PHE A 702      29.700  47.710  49.740  1.00  0.00           O
ATOM   1852  N   LEU A 703      30.930  49.000  51.050  1.00  0.00           N
ATOM   1853  HN  LEU A 703      30.970  49.280  52.010  1.00  0.00           H
ATOM   1854  CA  LEU A 703      31.260  49.960  50.000  1.00  0.00           C
ATOM   1855  HA  LEU A 703      30.310  50.350  49.660  1.00  0.00           H
ATOM   1856  CB  LEU A 703      31.880  51.180  50.690  1.00  0.00           C
ATOM   1857  HB1 LEU A 703      32.490  51.770  49.950  1.00  0.00           H
ATOM   1858  HB2 LEU A 703      32.600  50.870  51.470  1.00  0.00           H
ATOM   1859  CG  LEU A 703      30.840  52.200  51.320  1.00  0.00           C
ATOM   1860  HG  LEU A 703      30.120  51.670  51.970  1.00  0.00           H
ATOM   1861  CD1 LEU A 703      31.540  53.330  52.210  1.00  0.00           C
ATOM   1862 HD11 LEU A 703      32.430  53.690  51.650  1.00  0.00           H
ATOM   1863 HD12 LEU A 703      32.020  52.860  53.090  1.00  0.00           H
ATOM   1864 HD13 LEU A 703      30.930  54.240  52.430  1.00  0.00           H
ATOM   1865  CD2 LEU A 703      30.010  52.770  50.110  1.00  0.00           C
ATOM   1866 HD21 LEU A 703      29.450  53.710  50.310  1.00  0.00           H
ATOM   1867 HD22 LEU A 703      29.270  52.020  49.740  1.00  0.00           H
ATOM   1868 HD23 LEU A 703      30.760  53.000  49.330  1.00  0.00           H
ATOM   1869  C   LEU A 703      32.050  49.290  48.830  1.00  0.00           C
ATOM   1870  O   LEU A 703      31.800  49.530  47.640  1.00  0.00           O
ATOM   1871  N   CYS A 704      32.900  48.360  49.170  1.00  0.00           N
ATOM   1872  HN  CYS A 704      33.170  48.320  50.120  1.00  0.00           H
ATOM   1873  CA  CYS A 704      33.540  47.430  48.180  1.00  0.00           C
ATOM   1874  HA  CYS A 704      34.040  48.150  47.560  1.00  0.00           H
ATOM   1875  CB  CYS A 704      34.490  46.460  48.940  1.00  0.00           C
ATOM   1876  HB1 CYS A 704      34.910  45.670  48.280  1.00  0.00           H
ATOM   1877  HB2 CYS A 704      33.840  45.910  49.660  1.00  0.00           H
ATOM   1878  SG  CYS A 704      35.950  47.290  49.610  1.00  0.00           S
ATOM   1879  HG1 CYS A 704      35.260  47.970  50.530  1.00  0.00           H
ATOM   1880  C   CYS A 704      32.600  46.530  47.380  1.00  0.00           C
ATOM   1881  O   CYS A 704      32.640  46.390  46.170  1.00  0.00           O
ATOM   1882  N   ILE A 705      31.600  46.040  48.120  1.00  0.00           N
ATOM   1883  HN  ILE A 705      31.510  46.320  49.070  1.00  0.00           H
ATOM   1884  CA  ILE A 705      30.450  45.380  47.550  1.00  0.00           C
ATOM   1885  HA  ILE A 705      30.770  44.650  46.830  1.00  0.00           H
ATOM   1886  CB  ILE A 705      29.820  44.530  48.660  1.00  0.00           C
ATOM   1887  HB  ILE A 705      29.510  45.190  49.500  1.00  0.00           H
ATOM   1888  CG2 ILE A 705      28.530  43.900  48.110  1.00  0.00           C
ATOM   1889 HG21 ILE A 705      27.660  44.570  48.290  1.00  0.00           H
ATOM   1890 HG22 ILE A 705      28.270  42.970  48.660  1.00  0.00           H
ATOM   1891 HG23 ILE A 705      28.610  43.650  47.040  1.00  0.00           H
ATOM   1892  CG1 ILE A 705      30.840  43.460  49.190  1.00  0.00           C
ATOM   1893 HG11 ILE A 705      31.830  43.890  49.480  1.00  0.00           H
ATOM   1894 HG12 ILE A 705      30.900  42.600  48.490  1.00  0.00           H
ATOM   1895  CD  ILE A 705      30.330  42.750  50.470  1.00  0.00           C
ATOM   1896  HD1 ILE A 705      31.250  42.560  51.060  1.00  0.00           H
ATOM   1897  HD2 ILE A 705      29.700  41.860  50.250  1.00  0.00           H
ATOM   1898  HD3 ILE A 705      29.840  43.520  51.090  1.00  0.00           H
ATOM   1899  C   ILE A 705      29.610  46.210  46.680  1.00  0.00           C
ATOM   1900  O   ILE A 705      29.290  45.710  45.580  1.00  0.00           O
ATOM   1901  N   VAL A 706      29.300  47.440  47.040  1.00  0.00           N
ATOM   1902  HN  VAL A 706      29.610  47.750  47.940  1.00  0.00           H
ATOM   1903  CA  VAL A 706      28.640  48.350  46.090  1.00  0.00           C
ATOM   1904  HA  VAL A 706      27.690  47.860  45.900  1.00  0.00           H
ATOM   1905  CB  VAL A 706      28.270  49.690  46.760  1.00  0.00           C
ATOM   1906  HB  VAL A 706      29.220  50.200  47.050  1.00  0.00           H
ATOM   1907  CG1 VAL A 706      27.620  50.630  45.740  1.00  0.00           C
ATOM   1908 HG11 VAL A 706      28.410  50.970  45.040  1.00  0.00           H
ATOM   1909 HG12 VAL A 706      27.280  51.540  46.270  1.00  0.00           H
ATOM   1910 HG13 VAL A 706      26.750  50.200  45.190  1.00  0.00           H
ATOM   1911  CG2 VAL A 706      27.310  49.540  47.980  1.00  0.00           C
ATOM   1912 HG21 VAL A 706      26.720  50.440  48.260  1.00  0.00           H
ATOM   1913 HG22 VAL A 706      27.950  49.260  48.860  1.00  0.00           H
ATOM   1914 HG23 VAL A 706      26.550  48.780  47.730  1.00  0.00           H
ATOM   1915  C   VAL A 706      29.490  48.650  44.880  1.00  0.00           C
ATOM   1916  O   VAL A 706      29.050  48.750  43.730  1.00  0.00           O
ATOM   1917  N   LEU A 707      30.760  48.870  45.130  1.00  0.00           N
ATOM   1918  HN  LEU A 707      31.070  48.950  46.080  1.00  0.00           H
ATOM   1919  CA  LEU A 707      31.780  49.090  44.100  1.00  0.00           C
ATOM   1920  HA  LEU A 707      31.490  49.930  43.480  1.00  0.00           H
ATOM   1921  CB  LEU A 707      33.020  49.580  44.900  1.00  0.00           C
ATOM   1922  HB1 LEU A 707      33.290  48.740  45.580  1.00  0.00           H
ATOM   1923  HB2 LEU A 707      32.760  50.510  45.440  1.00  0.00           H
ATOM   1924  CG  LEU A 707      34.240  49.810  44.020  1.00  0.00           C
ATOM   1925  HG  LEU A 707      34.460  48.980  43.320  1.00  0.00           H
ATOM   1926  CD1 LEU A 707      34.130  50.970  43.040  1.00  0.00           C
ATOM   1927 HD11 LEU A 707      34.000  51.830  43.740  1.00  0.00           H
ATOM   1928 HD12 LEU A 707      33.260  50.900  42.380  1.00  0.00           H
ATOM   1929 HD13 LEU A 707      35.110  51.030  42.510  1.00  0.00           H
ATOM   1930  CD2 LEU A 707      35.440  50.030  44.890  1.00  0.00           C
ATOM   1931 HD21 LEU A 707      35.490  49.320  45.730  1.00  0.00           H
ATOM   1932 HD22 LEU A 707      35.450  51.050  45.340  1.00  0.00           H
ATOM   1933 HD23 LEU A 707      36.380  49.880  44.330  1.00  0.00           H
ATOM   1934  C   LEU A 707      31.970  47.910  43.140  1.00  0.00           C
ATOM   1935  O   LEU A 707      32.220  48.110  41.960  1.00  0.00           O
ATOM   1936  N   VAL A 708      31.910  46.670  43.610  1.00  0.00           N
ATOM   1937  HN  VAL A 708      31.980  46.430  44.580  1.00  0.00           H
ATOM   1938  CA  VAL A 708      31.710  45.490  42.830  1.00  0.00           C
ATOM   1939  HA  VAL A 708      32.560  45.380  42.160  1.00  0.00           H
ATOM   1940  CB  VAL A 708      31.960  44.280  43.750  1.00  0.00           C
ATOM   1941  HB  VAL A 708      31.410  44.550  44.680  1.00  0.00           H
ATOM   1942  CG1 VAL A 708      31.290  42.980  43.250  1.00  0.00           C
ATOM   1943 HG11 VAL A 708      31.700  42.660  42.270  1.00  0.00           H
ATOM   1944 HG12 VAL A 708      30.190  43.080  43.160  1.00  0.00           H
ATOM   1945 HG13 VAL A 708      31.690  42.100  43.790  1.00  0.00           H
ATOM   1946  CG2 VAL A 708      33.450  44.070  44.250  1.00  0.00           C
ATOM   1947 HG21 VAL A 708      33.390  43.270  45.010  1.00  0.00           H
ATOM   1948 HG22 VAL A 708      33.790  44.960  44.810  1.00  0.00           H
ATOM   1949 HG23 VAL A 708      34.170  43.710  43.480  1.00  0.00           H
ATOM   1950  C   VAL A 708      30.540  45.310  41.960  1.00  0.00           C
ATOM   1951  O   VAL A 708      30.630  44.940  40.750  1.00  0.00           O
ATOM   1952  N   ALA A 709      29.370  45.680  42.470  1.00  0.00           N
ATOM   1953  HN  ALA A 709      29.320  45.850  43.460  1.00  0.00           H
ATOM   1954  CA  ALA A 709      28.150  45.790  41.820  1.00  0.00           C
ATOM   1955  HA  ALA A 709      28.080  44.890  41.220  1.00  0.00           H
ATOM   1956  CB  ALA A 709      27.050  45.700  42.860  1.00  0.00           C
ATOM   1957  HB1 ALA A 709      27.340  45.070  43.720  1.00  0.00           H
ATOM   1958  HB2 ALA A 709      26.200  45.190  42.380  1.00  0.00           H
ATOM   1959  HB3 ALA A 709      26.670  46.680  43.260  1.00  0.00           H
ATOM   1960  C   ALA A 709      27.950  46.920  40.890  1.00  0.00           C
ATOM   1961  O   ALA A 709      27.170  46.820  39.990  1.00  0.00           O
ATOM   1962  N   THR A 710      28.670  48.060  41.010  1.00  0.00           N
ATOM   1963  HN  THR A 710      29.170  48.150  41.870  1.00  0.00           H
ATOM   1964  CA  THR A 710      28.510  49.170  40.100  1.00  0.00           C
ATOM   1965  HA  THR A 710      27.620  49.030  39.500  1.00  0.00           H
ATOM   1966  CB  THR A 710      28.420  50.570  40.860  1.00  0.00           C
ATOM   1967  HB  THR A 710      28.530  51.460  40.200  1.00  0.00           H
ATOM   1968  OG1 THR A 710      29.430  50.680  41.790  1.00  0.00           O
ATOM   1969  HG1 THR A 710      29.290  50.090  42.520  1.00  0.00           H
ATOM   1970  CG2 THR A 710      27.090  50.610  41.590  1.00  0.00           C
ATOM   1971 HG21 THR A 710      26.240  50.800  40.910  1.00  0.00           H
ATOM   1972 HG22 THR A 710      27.020  51.320  42.440  1.00  0.00           H
ATOM   1973 HG23 THR A 710      26.830  49.700  42.180  1.00  0.00           H
ATOM   1974  C   THR A 710      29.680  49.360  39.070  1.00  0.00           C
ATOM   1975  O   THR A 710      29.760  50.290  38.220  1.00  0.00           O
ATOM   1976  N   ASP A 711      30.710  48.560  39.210  1.00  0.00           N
ATOM   1977  HN  ASP A 711      30.640  47.860  39.920  1.00  0.00           H
ATOM   1978  CA  ASP A 711      31.930  48.440  38.370  1.00  0.00           C
ATOM   1979  HA  ASP A 711      32.380  47.550  38.780  1.00  0.00           H
ATOM   1980  CB  ASP A 711      31.740  48.170  36.790  1.00  0.00           C
ATOM   1981  HB1 ASP A 711      31.000  48.870  36.350  1.00  0.00           H
ATOM   1982  HB2 ASP A 711      31.240  47.190  36.610  1.00  0.00           H
ATOM   1983  CG  ASP A 711      32.960  48.270  35.940  1.00  0.00           C
ATOM   1984  OD1 ASP A 711      34.020  47.630  36.280  1.00  0.00           O
ATOM   1985  OD2 ASP A 711      32.850  48.860  34.820  1.00  0.00           O
ATOM   1986  C   ASP A 711      32.990  49.530  38.730  1.00  0.00           C
ATOM   1987  O   ASP A 711      32.670  50.700  38.960  1.00  0.00           O
ATOM   1988  N   ALA A 712      34.220  49.090  38.890  1.00  0.00           N
ATOM   1989  HN  ALA A 712      34.390  48.110  38.900  1.00  0.00           H
ATOM   1990  CA  ALA A 712      35.330  49.860  39.420  1.00  0.00           C
ATOM   1991  HA  ALA A 712      34.890  50.680  39.980  1.00  0.00           H
ATOM   1992  CB  ALA A 712      36.270  49.020  40.320  1.00  0.00           C
ATOM   1993  HB1 ALA A 712      35.660  48.580  41.150  1.00  0.00           H
ATOM   1994  HB2 ALA A 712      37.080  49.620  40.760  1.00  0.00           H
ATOM   1995  HB3 ALA A 712      36.640  48.170  39.700  1.00  0.00           H
ATOM   1996  C   ALA A 712      36.080  50.500  38.310  1.00  0.00           C
ATOM   1997  O   ALA A 712      36.950  51.330  38.550  1.00  0.00           O
ATOM   1998  N   SER A 713      35.810  50.030  37.060  1.00  0.00           N
ATOM   1999  HN  SER A 713      35.090  49.370  36.890  1.00  0.00           H
ATOM   2000  CA  SER A 713      36.540  50.410  35.840  1.00  0.00           C
ATOM   2001  HA  SER A 713      37.470  49.920  36.120  1.00  0.00           H
ATOM   2002  CB  SER A 713      36.020  49.800  34.530  1.00  0.00           C
ATOM   2003  HB1 SER A 713      36.750  50.070  33.730  1.00  0.00           H
ATOM   2004  HB2 SER A 713      35.110  50.350  34.200  1.00  0.00           H
ATOM   2005  OG  SER A 713      35.980  48.400  34.460  1.00  0.00           O
ATOM   2006  HG1 SER A 713      35.180  48.060  34.900  1.00  0.00           H
ATOM   2007  C   SER A 713      36.810  51.860  35.690  1.00  0.00           C
ATOM   2008  O   SER A 713      37.890  52.260  35.220  1.00  0.00           O
ATOM   2009  N   SER A 714      35.820  52.730  36.080  1.00  0.00           N
ATOM   2010  HN  SER A 714      34.930  52.370  36.340  1.00  0.00           H
ATOM   2011  CA  SER A 714      35.940  54.200  35.930  1.00  0.00           C
ATOM   2012  HA  SER A 714      36.620  54.440  35.120  1.00  0.00           H
ATOM   2013  CB  SER A 714      34.500  54.860  35.560  1.00  0.00           C
ATOM   2014  HB1 SER A 714      34.620  55.890  35.160  1.00  0.00           H
ATOM   2015  HB2 SER A 714      33.960  54.940  36.530  1.00  0.00           H
ATOM   2016  OG  SER A 714      33.800  54.130  34.540  1.00  0.00           O
ATOM   2017  HG1 SER A 714      33.880  53.210  34.810  1.00  0.00           H
ATOM   2018  C   SER A 714      36.430  54.970  37.130  1.00  0.00           C
ATOM   2019  O   SER A 714      36.590  56.180  37.150  1.00  0.00           O
ATOM   2020  N   LEU A 715      36.670  54.240  38.230  1.00  0.00           N
ATOM   2021  HN  LEU A 715      36.560  53.250  38.240  1.00  0.00           H
ATOM   2022  CA  LEU A 715      37.200  54.830  39.430  1.00  0.00           C
ATOM   2023  HA  LEU A 715      36.490  55.580  39.710  1.00  0.00           H
ATOM   2024  CB  LEU A 715      37.160  53.790  40.580  1.00  0.00           C
ATOM   2025  HB1 LEU A 715      37.890  52.960  40.440  1.00  0.00           H
ATOM   2026  HB2 LEU A 715      36.200  53.240  40.700  1.00  0.00           H
ATOM   2027  CG  LEU A 715      37.440  54.320  42.030  1.00  0.00           C
ATOM   2028  HG  LEU A 715      38.530  54.510  42.160  1.00  0.00           H
ATOM   2029  CD1 LEU A 715      36.810  55.640  42.350  1.00  0.00           C
ATOM   2030 HD11 LEU A 715      37.030  55.830  43.420  1.00  0.00           H
ATOM   2031 HD12 LEU A 715      35.700  55.590  42.320  1.00  0.00           H
ATOM   2032 HD13 LEU A 715      37.190  56.490  41.760  1.00  0.00           H
ATOM   2033  CD2 LEU A 715      37.110  53.320  43.140  1.00  0.00           C
ATOM   2034 HD21 LEU A 715      37.400  52.250  43.080  1.00  0.00           H
ATOM   2035 HD22 LEU A 715      36.020  53.290  43.380  1.00  0.00           H
ATOM   2036 HD23 LEU A 715      37.510  53.730  44.090  1.00  0.00           H
ATOM   2037  C   LEU A 715      38.520  55.550  39.330  1.00  0.00           C
ATOM   2038  O   LEU A 715      38.710  56.630  39.920  1.00  0.00           O
ATOM   2039  N   VAL A 716      39.520  55.030  38.600  1.00  0.00           N
ATOM   2040  HN  VAL A 716      39.380  54.170  38.100  1.00  0.00           H
ATOM   2041  CA  VAL A 716      40.760  55.730  38.300  1.00  0.00           C
ATOM   2042  HA  VAL A 716      41.300  55.850  39.220  1.00  0.00           H
ATOM   2043  CB  VAL A 716      41.680  54.830  37.430  1.00  0.00           C
ATOM   2044  HB  VAL A 716      42.430  55.520  37.000  1.00  0.00           H
ATOM   2045  CG1 VAL A 716      42.370  53.710  38.150  1.00  0.00           C
ATOM   2046 HG11 VAL A 716      41.650  52.920  38.450  1.00  0.00           H
ATOM   2047 HG12 VAL A 716      42.810  54.110  39.080  1.00  0.00           H
ATOM   2048 HG13 VAL A 716      43.130  53.280  37.450  1.00  0.00           H
ATOM   2049  CG2 VAL A 716      40.870  54.210  36.290  1.00  0.00           C
ATOM   2050 HG21 VAL A 716      40.510  55.030  35.630  1.00  0.00           H
ATOM   2051 HG22 VAL A 716      40.020  53.600  36.660  1.00  0.00           H
ATOM   2052 HG23 VAL A 716      41.510  53.550  35.670  1.00  0.00           H
ATOM   2053  C   VAL A 716      40.520  57.150  37.650  1.00  0.00           C
ATOM   2054  O   VAL A 716      41.160  58.170  37.950  1.00  0.00           O
ATOM   2055  N   CYS A 717      39.490  57.280  36.790  1.00  0.00           N
ATOM   2056  HN  CYS A 717      39.080  56.420  36.480  1.00  0.00           H
ATOM   2057  CA  CYS A 717      39.160  58.460  36.070  1.00  0.00           C
ATOM   2058  HA  CYS A 717      39.950  59.050  35.640  1.00  0.00           H
ATOM   2059  CB  CYS A 717      38.210  58.250  34.820  1.00  0.00           C
ATOM   2060  HB1 CYS A 717      37.260  57.790  35.200  1.00  0.00           H
ATOM   2061  HB2 CYS A 717      38.660  57.560  34.090  1.00  0.00           H
ATOM   2062  SG  CYS A 717      37.720  59.790  34.000  1.00  0.00           S
ATOM   2063  HG1 CYS A 717      38.460  59.750  32.890  1.00  0.00           H
ATOM   2064  C   CYS A 717      38.590  59.430  37.120  1.00  0.00           C
ATOM   2065  O   CYS A 717      38.850  60.630  37.120  1.00  0.00           O
ATOM   2066  N   TYR A 718      37.700  58.890  38.030  1.00  0.00           N
ATOM   2067  HN  TYR A 718      37.640  57.890  38.020  1.00  0.00           H
ATOM   2068  CA  TYR A 718      37.050  59.630  39.090  1.00  0.00           C
ATOM   2069  HA  TYR A 718      36.730  60.550  38.630  1.00  0.00           H
ATOM   2070  CB  TYR A 718      35.860  58.840  39.770  1.00  0.00           C
ATOM   2071  HB1 TYR A 718      35.460  59.330  40.690  1.00  0.00           H
ATOM   2072  HB2 TYR A 718      36.330  57.880  40.050  1.00  0.00           H
ATOM   2073  CG  TYR A 718      34.700  58.490  38.920  1.00  0.00           C
ATOM   2074  CD1 TYR A 718      34.130  57.220  39.000  1.00  0.00           C
ATOM   2075  HD1 TYR A 718      34.730  56.550  39.590  1.00  0.00           H
ATOM   2076  CE1 TYR A 718      33.060  56.790  38.250  1.00  0.00           C
ATOM   2077  HE1 TYR A 718      32.600  55.850  38.520  1.00  0.00           H
ATOM   2078  CZ  TYR A 718      32.530  57.710  37.410  1.00  0.00           C
ATOM   2079  OH  TYR A 718      31.440  57.410  36.600  1.00  0.00           O
ATOM   2080  HH  TYR A 718      31.260  56.480  36.690  1.00  0.00           H
ATOM   2081  CD2 TYR A 718      34.050  59.470  38.060  1.00  0.00           C
ATOM   2082  HD2 TYR A 718      34.420  60.480  38.010  1.00  0.00           H
ATOM   2083  CE2 TYR A 718      32.910  59.070  37.350  1.00  0.00           C
ATOM   2084  HE2 TYR A 718      32.440  59.770  36.670  1.00  0.00           H
ATOM   2085  C   TYR A 718      37.980  60.100  40.150  1.00  0.00           C
ATOM   2086  O   TYR A 718      37.760  61.170  40.690  1.00  0.00           O
ATOM   2087  N   ILE A 719      39.050  59.400  40.520  1.00  0.00           N
ATOM   2088  HN  ILE A 719      39.280  58.490  40.190  1.00  0.00           H
ATOM   2089  CA  ILE A 719      39.750  59.770  41.670  1.00  0.00           C
ATOM   2090  HA  ILE A 719      39.340  60.510  42.340  1.00  0.00           H
ATOM   2091  CB  ILE A 719      40.200  58.550  42.390  1.00  0.00           C
ATOM   2092  HB  ILE A 719      39.280  57.930  42.400  1.00  0.00           H
ATOM   2093  CG2 ILE A 719      41.360  57.840  41.640  1.00  0.00           C
ATOM   2094 HG21 ILE A 719      42.300  58.420  41.650  1.00  0.00           H
ATOM   2095 HG22 ILE A 719      41.020  57.690  40.590  1.00  0.00           H
ATOM   2096 HG23 ILE A 719      41.400  56.820  42.070  1.00  0.00           H
ATOM   2097  CG1 ILE A 719      40.580  58.660  43.850  1.00  0.00           C
ATOM   2098 HG11 ILE A 719      41.520  59.210  44.060  1.00  0.00           H
ATOM   2099 HG12 ILE A 719      40.630  57.650  44.320  1.00  0.00           H
ATOM   2100  CD  ILE A 719      39.490  59.430  44.570  1.00  0.00           C
ATOM   2101  HD1 ILE A 719      38.520  58.940  44.330  1.00  0.00           H
ATOM   2102  HD2 ILE A 719      39.480  60.530  44.460  1.00  0.00           H
ATOM   2103  HD3 ILE A 719      39.670  59.280  45.650  1.00  0.00           H
ATOM   2104  C   ILE A 719      41.070  60.480  41.250  1.00  0.00           C
ATOM   2105  O   ILE A 719      41.840  61.060  42.010  1.00  0.00           O
ATOM   2106  N   THR A 720      41.280  60.470  39.910  1.00  0.00           N
ATOM   2107  HN  THR A 720      40.700  59.950  39.280  1.00  0.00           H
ATOM   2108  CA  THR A 720      42.380  61.110  39.250  1.00  0.00           C
ATOM   2109  HA  THR A 720      42.090  60.960  38.220  1.00  0.00           H
ATOM   2110  CB  THR A 720      42.390  62.680  39.260  1.00  0.00           C
ATOM   2111  HB  THR A 720      43.090  63.070  38.500  1.00  0.00           H
ATOM   2112  OG1 THR A 720      42.670  63.200  40.590  1.00  0.00           O
ATOM   2113  HG1 THR A 720      42.130  62.740  41.230  1.00  0.00           H
ATOM   2114  CG2 THR A 720      40.940  63.190  38.960  1.00  0.00           C
ATOM   2115 HG21 THR A 720      40.870  64.260  38.660  1.00  0.00           H
ATOM   2116 HG22 THR A 720      40.360  63.170  39.910  1.00  0.00           H
ATOM   2117 HG23 THR A 720      40.570  62.620  38.080  1.00  0.00           H
ATOM   2118  C   THR A 720      43.740  60.640  39.510  1.00  0.00           C
ATOM   2119  O   THR A 720      44.060  60.140  40.610  1.00  0.00           O
ATOM   2120  N   ARG A 721      44.690  60.940  38.550  1.00  0.00           N
ATOM   2121  HN  ARG A 721      44.310  61.410  37.760  1.00  0.00           H
ATOM   2122  CA  ARG A 721      46.130  60.730  38.780  1.00  0.00           C
ATOM   2123  HA  ARG A 721      46.290  59.680  38.990  1.00  0.00           H
ATOM   2124  CB  ARG A 721      46.980  61.050  37.480  1.00  0.00           C
ATOM   2125  HB1 ARG A 721      46.650  62.060  37.150  1.00  0.00           H
ATOM   2126  HB2 ARG A 721      46.510  60.390  36.720  1.00  0.00           H
ATOM   2127  CG  ARG A 721      48.400  60.880  37.500  1.00  0.00           C
ATOM   2128  HG1 ARG A 721      48.780  61.380  38.420  1.00  0.00           H
ATOM   2129  HG2 ARG A 721      48.840  61.340  36.590  1.00  0.00           H
ATOM   2130  CD  ARG A 721      48.840  59.410  37.520  1.00  0.00           C
ATOM   2131  HD1 ARG A 721      48.430  58.810  36.680  1.00  0.00           H
ATOM   2132  HD2 ARG A 721      48.530  59.030  38.520  1.00  0.00           H
ATOM   2133  NE  ARG A 721      50.300  59.400  37.410  1.00  0.00           N
ATOM   2134  HE  ARG A 721      50.750  60.280  37.240  1.00  0.00           H
ATOM   2135  CZ  ARG A 721      51.080  58.480  37.780  1.00  0.00           C
ATOM   2136  NH1 ARG A 721      50.630  57.410  38.380  1.00  0.00           N
ATOM   2137 HH11 ARG A 721      49.650  57.360  38.600  1.00  0.00           H
ATOM   2138 HH12 ARG A 721      51.160  56.590  38.590  1.00  0.00           H
ATOM   2139  NH2 ARG A 721      52.410  58.640  37.660  1.00  0.00           N
ATOM   2140 HH21 ARG A 721      52.670  59.220  36.880  1.00  0.00           H
ATOM   2141 HH22 ARG A 721      53.040  57.960  38.020  1.00  0.00           H
ATOM   2142  C   ARG A 721      46.670  61.400  40.000  1.00  0.00           C
ATOM   2143  O   ARG A 721      47.490  60.950  40.760  1.00  0.00           O
ATOM   2144  N   PHE A 722      46.260  62.630  40.240  1.00  0.00           N
ATOM   2145  HN  PHE A 722      45.570  63.050  39.670  1.00  0.00           H
ATOM   2146  CA  PHE A 722      46.770  63.570  41.260  1.00  0.00           C
ATOM   2147  HA  PHE A 722      47.800  63.730  40.980  1.00  0.00           H
ATOM   2148  CB  PHE A 722      45.920  64.950  41.090  1.00  0.00           C
ATOM   2149  HB1 PHE A 722      44.820  64.890  41.280  1.00  0.00           H
ATOM   2150  HB2 PHE A 722      45.960  65.010  39.980  1.00  0.00           H
ATOM   2151  CG  PHE A 722      46.520  66.160  41.710  1.00  0.00           C
ATOM   2152  CD1 PHE A 722      47.570  66.790  41.050  1.00  0.00           C
ATOM   2153  HD1 PHE A 722      47.950  66.280  40.190  1.00  0.00           H
ATOM   2154  CE1 PHE A 722      48.230  67.930  41.460  1.00  0.00           C
ATOM   2155  HE1 PHE A 722      49.100  68.350  40.980  1.00  0.00           H
ATOM   2156  CZ  PHE A 722      47.650  68.650  42.550  1.00  0.00           C
ATOM   2157  HZ  PHE A 722      47.870  69.710  42.650  1.00  0.00           H
ATOM   2158  CD2 PHE A 722      45.940  66.880  42.700  1.00  0.00           C
ATOM   2159  HD2 PHE A 722      45.030  66.540  43.160  1.00  0.00           H
ATOM   2160  CE2 PHE A 722      46.490  68.090  43.140  1.00  0.00           C
ATOM   2161  HE2 PHE A 722      45.840  68.630  43.820  1.00  0.00           H
ATOM   2162  C   PHE A 722      46.780  63.080  42.670  1.00  0.00           C
ATOM   2163  O   PHE A 722      47.750  63.240  43.430  1.00  0.00           O
ATOM   2164  N   THR A 723      45.720  62.240  43.000  1.00  0.00           N
ATOM   2165  HN  THR A 723      44.990  62.220  42.310  1.00  0.00           H
ATOM   2166  CA  THR A 723      45.530  61.500  44.250  1.00  0.00           C
ATOM   2167  HA  THR A 723      45.680  62.230  45.050  1.00  0.00           H
ATOM   2168  CB  THR A 723      44.170  60.830  44.440  1.00  0.00           C
ATOM   2169  HB  THR A 723      43.870  60.170  43.590  1.00  0.00           H
ATOM   2170  OG1 THR A 723      43.100  61.720  44.300  1.00  0.00           O
ATOM   2171  HG1 THR A 723      42.730  61.640  43.410  1.00  0.00           H
ATOM   2172  CG2 THR A 723      43.970  60.060  45.730  1.00  0.00           C
ATOM   2173 HG21 THR A 723      42.900  59.900  45.950  1.00  0.00           H
ATOM   2174 HG22 THR A 723      44.240  60.760  46.560  1.00  0.00           H
ATOM   2175 HG23 THR A 723      44.560  59.140  45.910  1.00  0.00           H
ATOM   2176  C   THR A 723      46.650  60.420  44.380  1.00  0.00           C
ATOM   2177  O   THR A 723      47.310  60.250  45.420  1.00  0.00           O
ATOM   2178  N   GLU A 724      47.000  59.670  43.330  1.00  0.00           N
ATOM   2179  HN  GLU A 724      46.580  59.750  42.420  1.00  0.00           H
ATOM   2180  CA  GLU A 724      48.110  58.710  43.310  1.00  0.00           C
ATOM   2181  HA  GLU A 724      48.020  57.920  44.060  1.00  0.00           H
ATOM   2182  CB  GLU A 724      48.190  57.890  42.020  1.00  0.00           C
ATOM   2183  HB1 GLU A 724      49.180  57.390  41.950  1.00  0.00           H
ATOM   2184  HB2 GLU A 724      48.160  58.620  41.190  1.00  0.00           H
ATOM   2185  CG  GLU A 724      47.030  56.910  41.790  1.00  0.00           C
ATOM   2186  HG1 GLU A 724      46.040  57.420  41.790  1.00  0.00           H
ATOM   2187  HG2 GLU A 724      47.040  56.030  42.480  1.00  0.00           H
ATOM   2188  CD  GLU A 724      47.180  56.340  40.390  1.00  0.00           C
ATOM   2189  OE1 GLU A 724      46.140  55.670  40.000  1.00  0.00           O
ATOM   2190  OE2 GLU A 724      48.140  56.630  39.650  1.00  0.00           O
ATOM   2191  C   GLU A 724      49.490  59.360  43.460  1.00  0.00           C
ATOM   2192  O   GLU A 724      50.390  58.900  44.160  1.00  0.00           O
ATOM   2193  N   GLU A 725      49.790  60.580  42.830  1.00  0.00           N
ATOM   2194  HN  GLU A 725      49.120  61.020  42.250  1.00  0.00           H
ATOM   2195  CA  GLU A 725      51.050  61.390  43.010  1.00  0.00           C
ATOM   2196  HA  GLU A 725      51.850  60.700  42.790  1.00  0.00           H
ATOM   2197  CB  GLU A 725      51.100  62.710  42.180  1.00  0.00           C
ATOM   2198  HB1 GLU A 725      52.060  63.240  42.390  1.00  0.00           H
ATOM   2199  HB2 GLU A 725      50.410  63.530  42.460  1.00  0.00           H
ATOM   2200  CG  GLU A 725      51.140  62.580  40.590  1.00  0.00           C
ATOM   2201  HG1 GLU A 725      50.130  62.830  40.200  1.00  0.00           H
ATOM   2202  HG2 GLU A 725      51.350  61.520  40.350  1.00  0.00           H
ATOM   2203  CD  GLU A 725      52.170  63.480  39.930  1.00  0.00           C
ATOM   2204  OE1 GLU A 725      51.710  64.130  38.960  1.00  0.00           O
ATOM   2205  OE2 GLU A 725      53.400  63.480  40.220  1.00  0.00           O
ATOM   2206  C   GLU A 725      51.150  61.740  44.520  1.00  0.00           C
ATOM   2207  O   GLU A 725      52.180  61.640  45.140  1.00  0.00           O
ATOM   2208  N   ALA A 726      49.990  62.160  45.130  1.00  0.00           N
ATOM   2209  HN  ALA A 726      49.130  62.200  44.630  1.00  0.00           H
ATOM   2210  CA  ALA A 726      49.940  62.500  46.520  1.00  0.00           C
ATOM   2211  HA  ALA A 726      50.590  63.330  46.740  1.00  0.00           H
ATOM   2212  CB  ALA A 726      48.550  63.030  46.820  1.00  0.00           C
ATOM   2213  HB1 ALA A 726      48.630  63.620  47.750  1.00  0.00           H
ATOM   2214  HB2 ALA A 726      47.780  62.260  46.990  1.00  0.00           H
ATOM   2215  HB3 ALA A 726      48.150  63.750  46.070  1.00  0.00           H
ATOM   2216  C   ALA A 726      50.340  61.400  47.510  1.00  0.00           C
ATOM   2217  O   ALA A 726      51.330  61.600  48.260  1.00  0.00           O
ATOM   2218  N   PHE A 727      49.690  60.190  47.510  1.00  0.00           N
ATOM   2219  HN  PHE A 727      48.850  60.080  46.990  1.00  0.00           H
ATOM   2220  CA  PHE A 727      50.060  59.000  48.280  1.00  0.00           C
ATOM   2221  HA  PHE A 727      50.250  59.400  49.270  1.00  0.00           H
ATOM   2222  CB  PHE A 727      48.940  57.910  48.340  1.00  0.00           C
ATOM   2223  HB1 PHE A 727      49.360  57.030  48.880  1.00  0.00           H
ATOM   2224  HB2 PHE A 727      48.600  57.710  47.300  1.00  0.00           H
ATOM   2225  CG  PHE A 727      47.830  58.430  49.170  1.00  0.00           C
ATOM   2226  CD1 PHE A 727      46.600  58.830  48.560  1.00  0.00           C
ATOM   2227  HD1 PHE A 727      46.480  58.730  47.480  1.00  0.00           H
ATOM   2228  CE1 PHE A 727      45.530  59.310  49.340  1.00  0.00           C
ATOM   2229  HE1 PHE A 727      44.570  59.550  48.910  1.00  0.00           H
ATOM   2230  CZ  PHE A 727      45.610  59.380  50.710  1.00  0.00           C
ATOM   2231  HZ  PHE A 727      44.760  59.680  51.290  1.00  0.00           H
ATOM   2232  CD2 PHE A 727      47.910  58.620  50.570  1.00  0.00           C
ATOM   2233  HD2 PHE A 727      48.830  58.310  51.040  1.00  0.00           H
ATOM   2234  CE2 PHE A 727      46.860  59.140  51.320  1.00  0.00           C
ATOM   2235  HE2 PHE A 727      46.830  59.140  52.390  1.00  0.00           H
ATOM   2236  C   PHE A 727      51.390  58.510  47.940  1.00  0.00           C
ATOM   2237  O   PHE A 727      52.020  57.990  48.870  1.00  0.00           O
ATOM   2238  N   ALA A 728      51.860  58.460  46.670  1.00  0.00           N
ATOM   2239  HN  ALA A 728      51.320  58.560  45.840  1.00  0.00           H
ATOM   2240  CA  ALA A 728      53.320  58.130  46.420  1.00  0.00           C
ATOM   2241  HA  ALA A 728      53.490  57.140  46.810  1.00  0.00           H
ATOM   2242  CB  ALA A 728      53.580  58.000  44.870  1.00  0.00           C
ATOM   2243  HB1 ALA A 728      54.620  57.650  44.670  1.00  0.00           H
ATOM   2244  HB2 ALA A 728      53.550  58.970  44.330  1.00  0.00           H
ATOM   2245  HB3 ALA A 728      52.830  57.340  44.380  1.00  0.00           H
ATOM   2246  C   ALA A 728      54.330  59.010  46.980  1.00  0.00           C
ATOM   2247  O   ALA A 728      55.280  58.600  47.660  1.00  0.00           O
ATOM   2248  N   ALA A 729      54.140  60.340  46.860  1.00  0.00           N
ATOM   2249  HN  ALA A 729      53.330  60.800  46.480  1.00  0.00           H
ATOM   2250  CA  ALA A 729      55.020  61.320  47.460  1.00  0.00           C
ATOM   2251  HA  ALA A 729      56.010  61.160  47.090  1.00  0.00           H
ATOM   2252  CB  ALA A 729      54.660  62.670  46.840  1.00  0.00           C
ATOM   2253  HB1 ALA A 729      55.520  63.350  47.050  1.00  0.00           H
ATOM   2254  HB2 ALA A 729      53.740  63.180  47.170  1.00  0.00           H
ATOM   2255  HB3 ALA A 729      54.500  62.540  45.740  1.00  0.00           H
ATOM   2256  C   ALA A 729      55.010  61.410  48.970  1.00  0.00           C
ATOM   2257  O   ALA A 729      56.010  61.440  49.650  1.00  0.00           O
ATOM   2258  N   LEU A 730      53.850  61.450  49.650  1.00  0.00           N
ATOM   2259  HN  LEU A 730      53.060  61.310  49.050  1.00  0.00           H
ATOM   2260  CA  LEU A 730      53.630  61.630  51.090  1.00  0.00           C
ATOM   2261  HA  LEU A 730      54.050  62.560  51.400  1.00  0.00           H
ATOM   2262  CB  LEU A 730      52.120  61.830  51.300  1.00  0.00           C
ATOM   2263  HB1 LEU A 730      51.580  60.900  51.040  1.00  0.00           H
ATOM   2264  HB2 LEU A 730      51.900  62.700  50.660  1.00  0.00           H
ATOM   2265  CG  LEU A 730      51.590  62.080  52.750  1.00  0.00           C
ATOM   2266  HG  LEU A 730      52.310  61.500  53.360  1.00  0.00           H
ATOM   2267  CD1 LEU A 730      51.700  63.540  53.200  1.00  0.00           C
ATOM   2268 HD11 LEU A 730      52.680  63.920  52.820  1.00  0.00           H
ATOM   2269 HD12 LEU A 730      51.570  63.550  54.300  1.00  0.00           H
ATOM   2270 HD13 LEU A 730      50.960  64.210  52.700  1.00  0.00           H
ATOM   2271  CD2 LEU A 730      50.160  61.470  52.890  1.00  0.00           C
ATOM   2272 HD21 LEU A 730      49.420  61.770  52.120  1.00  0.00           H
ATOM   2273 HD22 LEU A 730      49.800  61.760  53.910  1.00  0.00           H
ATOM   2274 HD23 LEU A 730      50.140  60.360  52.830  1.00  0.00           H
ATOM   2275  C   LEU A 730      54.180  60.620  52.020  1.00  0.00           C
ATOM   2276  O   LEU A 730      54.890  60.790  52.980  1.00  0.00           O
ATOM   2277  N   ILE A 731      53.890  59.360  51.640  1.00  0.00           N
ATOM   2278  HN  ILE A 731      53.260  59.230  50.870  1.00  0.00           H
ATOM   2279  CA  ILE A 731      54.300  58.120  52.290  1.00  0.00           C
ATOM   2280  HA  ILE A 731      53.870  58.190  53.280  1.00  0.00           H
ATOM   2281  CB  ILE A 731      53.680  56.910  51.600  1.00  0.00           C
ATOM   2282  HB  ILE A 731      53.860  57.070  50.520  1.00  0.00           H
ATOM   2283  CG2 ILE A 731      54.360  55.550  52.080  1.00  0.00           C
ATOM   2284 HG21 ILE A 731      53.620  54.740  51.920  1.00  0.00           H
ATOM   2285 HG22 ILE A 731      54.500  55.640  53.180  1.00  0.00           H
ATOM   2286 HG23 ILE A 731      55.230  55.260  51.460  1.00  0.00           H
ATOM   2287  CG1 ILE A 731      52.160  56.990  51.820  1.00  0.00           C
ATOM   2288 HG11 ILE A 731      51.640  56.380  51.040  1.00  0.00           H
ATOM   2289 HG12 ILE A 731      51.770  58.020  51.710  1.00  0.00           H
ATOM   2290  CD  ILE A 731      51.750  56.500  53.280  1.00  0.00           C
ATOM   2291  HD1 ILE A 731      50.700  56.760  53.520  1.00  0.00           H
ATOM   2292  HD2 ILE A 731      52.360  57.090  53.990  1.00  0.00           H
ATOM   2293  HD3 ILE A 731      51.810  55.390  53.290  1.00  0.00           H
ATOM   2294  C   ILE A 731      55.790  57.880  52.630  1.00  0.00           C
ATOM   2295  O   ILE A 731      56.100  57.730  53.800  1.00  0.00           O
ATOM   2296  N   CYS A 732      56.670  58.110  51.650  1.00  0.00           N
ATOM   2297  HN  CYS A 732      56.480  58.290  50.690  1.00  0.00           H
ATOM   2298  CA  CYS A 732      58.100  57.970  51.890  1.00  0.00           C
ATOM   2299  HA  CYS A 732      58.190  57.030  52.400  1.00  0.00           H
ATOM   2300  CB  CYS A 732      58.900  58.100  50.560  1.00  0.00           C
ATOM   2301  HB1 CYS A 732      58.800  57.100  50.090  1.00  0.00           H
ATOM   2302  HB2 CYS A 732      59.980  58.290  50.720  1.00  0.00           H
ATOM   2303  SG  CYS A 732      58.330  59.440  49.420  1.00  0.00           S
ATOM   2304  HG1 CYS A 732      57.200  58.980  48.900  1.00  0.00           H
ATOM   2305  C   CYS A 732      58.650  58.950  52.900  1.00  0.00           C
ATOM   2306  O   CYS A 732      59.550  58.630  53.700  1.00  0.00           O
ATOM   2307  N   ILE A 733      58.200  60.220  52.870  1.00  0.00           N
ATOM   2308  HN  ILE A 733      57.520  60.450  52.180  1.00  0.00           H
ATOM   2309  CA  ILE A 733      58.550  61.320  53.730  1.00  0.00           C
ATOM   2310  HA  ILE A 733      59.630  61.370  53.670  1.00  0.00           H
ATOM   2311  CB  ILE A 733      57.950  62.660  53.300  1.00  0.00           C
ATOM   2312  HB  ILE A 733      56.850  62.610  53.460  1.00  0.00           H
ATOM   2313  CG2 ILE A 733      58.520  63.870  54.160  1.00  0.00           C
ATOM   2314 HG21 ILE A 733      58.170  63.840  55.220  1.00  0.00           H
ATOM   2315 HG22 ILE A 733      58.100  64.830  53.770  1.00  0.00           H
ATOM   2316 HG23 ILE A 733      59.590  63.680  54.020  1.00  0.00           H
ATOM   2317  CG1 ILE A 733      58.190  62.840  51.810  1.00  0.00           C
ATOM   2318 HG11 ILE A 733      57.730  63.830  51.610  1.00  0.00           H
ATOM   2319 HG12 ILE A 733      57.570  62.060  51.340  1.00  0.00           H
ATOM   2320  CD  ILE A 733      59.640  62.900  51.280  1.00  0.00           C
ATOM   2321  HD1 ILE A 733      60.210  61.990  51.560  1.00  0.00           H
ATOM   2322  HD2 ILE A 733      60.100  63.780  51.770  1.00  0.00           H
ATOM   2323  HD3 ILE A 733      59.530  63.020  50.190  1.00  0.00           H
ATOM   2324  C   ILE A 733      58.200  61.040  55.170  1.00  0.00           C
ATOM   2325  O   ILE A 733      59.060  61.300  56.070  1.00  0.00           O
ATOM   2326  N   ILE A 734      56.990  60.420  55.450  1.00  0.00           N
ATOM   2327  HN  ILE A 734      56.480  60.050  54.690  1.00  0.00           H
ATOM   2328  CA  ILE A 734      56.530  59.870  56.730  1.00  0.00           C
ATOM   2329  HA  ILE A 734      56.710  60.650  57.460  1.00  0.00           H
ATOM   2330  CB  ILE A 734      55.080  59.500  56.890  1.00  0.00           C
ATOM   2331  HB  ILE A 734      54.940  58.750  56.090  1.00  0.00           H
ATOM   2332  CG2 ILE A 734      54.840  58.860  58.260  1.00  0.00           C
ATOM   2333 HG21 ILE A 734      53.730  58.730  58.370  1.00  0.00           H
ATOM   2334 HG22 ILE A 734      55.240  59.530  59.050  1.00  0.00           H
ATOM   2335 HG23 ILE A 734      55.370  57.890  58.400  1.00  0.00           H
ATOM   2336  CG1 ILE A 734      54.100  60.570  56.430  1.00  0.00           C
ATOM   2337 HG11 ILE A 734      54.490  61.150  55.570  1.00  0.00           H
ATOM   2338 HG12 ILE A 734      54.000  61.210  57.330  1.00  0.00           H
ATOM   2339  CD  ILE A 734      52.700  59.980  55.990  1.00  0.00           C
ATOM   2340  HD1 ILE A 734      52.360  59.260  56.780  1.00  0.00           H
ATOM   2341  HD2 ILE A 734      52.790  59.480  55.000  1.00  0.00           H
ATOM   2342  HD3 ILE A 734      51.960  60.790  55.870  1.00  0.00           H
ATOM   2343  C   ILE A 734      57.380  58.750  57.190  1.00  0.00           C
ATOM   2344  O   ILE A 734      57.920  58.750  58.290  1.00  0.00           O
ATOM   2345  N   PHE A 735      57.690  57.800  56.300  1.00  0.00           N
ATOM   2346  HN  PHE A 735      57.410  57.740  55.340  1.00  0.00           H
ATOM   2347  CA  PHE A 735      58.530  56.680  56.690  1.00  0.00           C
ATOM   2348  HA  PHE A 735      58.060  56.290  57.580  1.00  0.00           H
ATOM   2349  CB  PHE A 735      58.480  55.610  55.550  1.00  0.00           C
ATOM   2350  HB1 PHE A 735      59.380  54.960  55.550  1.00  0.00           H
ATOM   2351  HB2 PHE A 735      58.540  56.080  54.540  1.00  0.00           H
ATOM   2352  CG  PHE A 735      57.210  54.710  55.580  1.00  0.00           C
ATOM   2353  CD1 PHE A 735      55.940  55.110  56.000  1.00  0.00           C
ATOM   2354  HD1 PHE A 735      55.590  56.090  56.300  1.00  0.00           H
ATOM   2355  CE1 PHE A 735      54.890  54.130  56.080  1.00  0.00           C
ATOM   2356  HE1 PHE A 735      53.930  54.480  56.430  1.00  0.00           H
ATOM   2357  CZ  PHE A 735      55.100  52.810  55.640  1.00  0.00           C
ATOM   2358  HZ  PHE A 735      54.260  52.120  55.620  1.00  0.00           H
ATOM   2359  CD2 PHE A 735      57.370  53.370  55.140  1.00  0.00           C
ATOM   2360  HD2 PHE A 735      58.380  53.040  54.930  1.00  0.00           H
ATOM   2361  CE2 PHE A 735      56.380  52.430  55.330  1.00  0.00           C
ATOM   2362  HE2 PHE A 735      56.560  51.400  55.040  1.00  0.00           H
ATOM   2363  C   PHE A 735      59.910  56.940  57.120  1.00  0.00           C
ATOM   2364  O   PHE A 735      60.400  56.330  58.100  1.00  0.00           O
ATOM   2365  N   ILE A 736      60.610  58.000  56.460  1.00  0.00           N
ATOM   2366  HN  ILE A 736      60.220  58.240  55.560  1.00  0.00           H
ATOM   2367  CA  ILE A 736      61.890  58.530  56.780  1.00  0.00           C
ATOM   2368  HA  ILE A 736      62.590  57.740  56.990  1.00  0.00           H
ATOM   2369  CB  ILE A 736      62.430  59.310  55.550  1.00  0.00           C
ATOM   2370  HB  ILE A 736      61.680  60.050  55.240  1.00  0.00           H
ATOM   2371  CG2 ILE A 736      63.830  59.870  56.000  1.00  0.00           C
ATOM   2372 HG21 ILE A 736      63.880  60.500  56.900  1.00  0.00           H
ATOM   2373 HG22 ILE A 736      64.460  60.280  55.180  1.00  0.00           H
ATOM   2374 HG23 ILE A 736      64.460  59.010  56.320  1.00  0.00           H
ATOM   2375  CG1 ILE A 736      62.750  58.390  54.280  1.00  0.00           C
ATOM   2376 HG11 ILE A 736      61.840  57.760  54.240  1.00  0.00           H
ATOM   2377 HG12 ILE A 736      63.580  57.660  54.430  1.00  0.00           H
ATOM   2378  CD  ILE A 736      62.860  59.170  52.980  1.00  0.00           C
ATOM   2379  HD1 ILE A 736      62.380  60.170  53.010  1.00  0.00           H
ATOM   2380  HD2 ILE A 736      62.430  58.580  52.140  1.00  0.00           H
ATOM   2381  HD3 ILE A 736      63.950  59.260  52.780  1.00  0.00           H
ATOM   2382  C   ILE A 736      61.910  59.330  58.070  1.00  0.00           C
ATOM   2383  O   ILE A 736      62.620  58.970  58.980  1.00  0.00           O
ATOM   2384  N   TYR A 737      60.990  60.390  58.200  1.00  0.00           N
ATOM   2385  HN  TYR A 737      60.460  60.560  57.380  1.00  0.00           H
ATOM   2386  CA  TYR A 737      60.820  61.180  59.390  1.00  0.00           C
ATOM   2387  HA  TYR A 737      61.700  61.770  59.560  1.00  0.00           H
ATOM   2388  CB  TYR A 737      59.680  62.230  59.140  1.00  0.00           C
ATOM   2389  HB1 TYR A 737      58.720  61.740  58.830  1.00  0.00           H
ATOM   2390  HB2 TYR A 737      60.000  62.840  58.280  1.00  0.00           H
ATOM   2391  CG  TYR A 737      59.390  63.090  60.320  1.00  0.00           C
ATOM   2392  CD1 TYR A 737      58.280  62.730  61.140  1.00  0.00           C
ATOM   2393  HD1 TYR A 737      57.570  62.020  60.750  1.00  0.00           H
ATOM   2394  CE1 TYR A 737      58.100  63.410  62.350  1.00  0.00           C
ATOM   2395  HE1 TYR A 737      57.280  63.050  62.940  1.00  0.00           H
ATOM   2396  CZ  TYR A 737      59.030  64.360  62.790  1.00  0.00           C
ATOM   2397  OH  TYR A 737      59.120  64.690  64.180  1.00  0.00           O
ATOM   2398  HH  TYR A 737      58.450  64.110  64.560  1.00  0.00           H
ATOM   2399  CD2 TYR A 737      60.250  64.080  60.790  1.00  0.00           C
ATOM   2400  HD2 TYR A 737      61.160  64.240  60.200  1.00  0.00           H
ATOM   2401  CE2 TYR A 737      60.040  64.720  61.970  1.00  0.00           C
ATOM   2402  HE2 TYR A 737      60.740  65.470  62.300  1.00  0.00           H
ATOM   2403  C   TYR A 737      60.580  60.370  60.610  1.00  0.00           C
ATOM   2404  O   TYR A 737      61.180  60.610  61.670  1.00  0.00           O
ATOM   2405  N   GLU A 738      59.700  59.430  60.480  1.00  0.00           N
ATOM   2406  HN  GLU A 738      59.290  59.220  59.590  1.00  0.00           H
ATOM   2407  CA  GLU A 738      59.260  58.720  61.660  1.00  0.00           C
ATOM   2408  HA  GLU A 738      59.180  59.480  62.430  1.00  0.00           H
ATOM   2409  CB  GLU A 738      57.790  58.180  61.550  1.00  0.00           C
ATOM   2410  HB1 GLU A 738      57.830  57.470  62.410  1.00  0.00           H
ATOM   2411  HB2 GLU A 738      57.560  57.750  60.550  1.00  0.00           H
ATOM   2412  CG  GLU A 738      56.820  59.240  61.930  1.00  0.00           C
ATOM   2413  HG1 GLU A 738      56.610  59.920  61.090  1.00  0.00           H
ATOM   2414  HG2 GLU A 738      57.180  59.750  62.850  1.00  0.00           H
ATOM   2415  CD  GLU A 738      55.530  58.640  62.520  1.00  0.00           C
ATOM   2416  OE1 GLU A 738      54.330  59.030  62.150  1.00  0.00           O
ATOM   2417  OE2 GLU A 738      55.570  57.720  63.420  1.00  0.00           O
ATOM   2418  C   GLU A 738      60.230  57.690  62.220  1.00  0.00           C
ATOM   2419  O   GLU A 738      60.400  57.500  63.430  1.00  0.00           O
ATOM   2420  N   ALA A 739      61.050  56.980  61.350  1.00  0.00           N
ATOM   2421  HN  ALA A 739      60.710  56.950  60.410  1.00  0.00           H
ATOM   2422  CA  ALA A 739      62.160  56.150  61.640  1.00  0.00           C
ATOM   2423  HA  ALA A 739      61.870  55.280  62.200  1.00  0.00           H
ATOM   2424  CB  ALA A 739      62.570  55.690  60.270  1.00  0.00           C
ATOM   2425  HB1 ALA A 739      63.440  55.000  60.350  1.00  0.00           H
ATOM   2426  HB2 ALA A 739      62.900  56.630  59.760  1.00  0.00           H
ATOM   2427  HB3 ALA A 739      61.820  55.170  59.630  1.00  0.00           H
ATOM   2428  C   ALA A 739      63.290  56.890  62.320  1.00  0.00           C
ATOM   2429  O   ALA A 739      64.080  56.330  63.000  1.00  0.00           O
ATOM   2430  N   LEU A 740      63.380  58.170  62.110  1.00  0.00           N
ATOM   2431  HN  LEU A 740      62.770  58.580  61.430  1.00  0.00           H
ATOM   2432  CA  LEU A 740      64.320  59.090  62.810  1.00  0.00           C
ATOM   2433  HA  LEU A 740      65.200  58.530  63.110  1.00  0.00           H
ATOM   2434  CB  LEU A 740      64.750  60.230  61.900  1.00  0.00           C
ATOM   2435  HB1 LEU A 740      65.470  60.840  62.490  1.00  0.00           H
ATOM   2436  HB2 LEU A 740      63.860  60.810  61.570  1.00  0.00           H
ATOM   2437  CG  LEU A 740      65.630  59.670  60.720  1.00  0.00           C
ATOM   2438  HG  LEU A 740      65.220  58.730  60.280  1.00  0.00           H
ATOM   2439  CD1 LEU A 740      65.670  60.750  59.570  1.00  0.00           C
ATOM   2440 HD11 LEU A 740      64.640  61.020  59.230  1.00  0.00           H
ATOM   2441 HD12 LEU A 740      66.190  60.350  58.660  1.00  0.00           H
ATOM   2442 HD13 LEU A 740      66.140  61.640  60.030  1.00  0.00           H
ATOM   2443  CD2 LEU A 740      67.100  59.420  61.270  1.00  0.00           C
ATOM   2444 HD21 LEU A 740      67.530  60.300  61.800  1.00  0.00           H
ATOM   2445 HD22 LEU A 740      67.870  59.010  60.590  1.00  0.00           H
ATOM   2446 HD23 LEU A 740      67.070  58.750  62.160  1.00  0.00           H
ATOM   2447  C   LEU A 740      63.660  59.730  64.000  1.00  0.00           C
ATOM   2448  O   LEU A 740      64.320  59.740  65.020  1.00  0.00           O
ATOM   2449  N   GLU A 741      62.430  60.030  64.050  1.00  0.00           N
ATOM   2450  HN  GLU A 741      61.960  60.010  63.170  1.00  0.00           H
ATOM   2451  CA  GLU A 741      61.680  60.380  65.250  1.00  0.00           C
ATOM   2452  HA  GLU A 741      62.100  61.240  65.740  1.00  0.00           H
ATOM   2453  CB  GLU A 741      60.250  60.910  64.870  1.00  0.00           C
ATOM   2454  HB1 GLU A 741      59.740  60.070  64.350  1.00  0.00           H
ATOM   2455  HB2 GLU A 741      60.400  61.720  64.130  1.00  0.00           H
ATOM   2456  CG  GLU A 741      59.590  61.470  66.080  1.00  0.00           C
ATOM   2457  HG1 GLU A 741      60.030  62.370  66.540  1.00  0.00           H
ATOM   2458  HG2 GLU A 741      59.640  60.730  66.900  1.00  0.00           H
ATOM   2459  CD  GLU A 741      58.130  61.720  65.770  1.00  0.00           C
ATOM   2460  OE1 GLU A 741      57.700  62.870  65.670  1.00  0.00           O
ATOM   2461  OE2 GLU A 741      57.320  60.790  65.580  1.00  0.00           O
ATOM   2462  C   GLU A 741      61.670  59.290  66.290  1.00  0.00           C
ATOM   2463  O   GLU A 741      61.870  59.590  67.420  1.00  0.00           O
ATOM   2464  N   LYS A 742      61.480  57.980  65.960  1.00  0.00           N
ATOM   2465  HN  LYS A 742      61.160  57.830  65.030  1.00  0.00           H
ATOM   2466  CA  LYS A 742      61.370  56.940  66.990  1.00  0.00           C
ATOM   2467  HA  LYS A 742      60.960  57.460  67.840  1.00  0.00           H
ATOM   2468  CB  LYS A 742      60.400  55.760  66.580  1.00  0.00           C
ATOM   2469  HB1 LYS A 742      60.720  54.790  66.990  1.00  0.00           H
ATOM   2470  HB2 LYS A 742      60.300  55.640  65.490  1.00  0.00           H
ATOM   2471  CG  LYS A 742      58.940  56.060  67.000  1.00  0.00           C
ATOM   2472  HG1 LYS A 742      58.920  56.420  68.050  1.00  0.00           H
ATOM   2473  HG2 LYS A 742      58.260  55.210  66.790  1.00  0.00           H
ATOM   2474  CD  LYS A 742      58.310  57.410  66.400  1.00  0.00           C
ATOM   2475  HD1 LYS A 742      58.360  57.410  65.290  1.00  0.00           H
ATOM   2476  HD2 LYS A 742      58.890  58.310  66.710  1.00  0.00           H
ATOM   2477  CE  LYS A 742      56.810  57.480  66.720  1.00  0.00           C
ATOM   2478  HE1 LYS A 742      56.590  57.750  67.770  1.00  0.00           H
ATOM   2479  HE2 LYS A 742      56.520  56.460  66.420  1.00  0.00           H
ATOM   2480  NZ  LYS A 742      56.090  58.470  65.910  1.00  0.00           N
ATOM   2481  HZ1 LYS A 742      55.800  58.040  65.000  1.00  0.00           H
ATOM   2482  HZ2 LYS A 742      56.650  59.340  65.810  1.00  0.00           H
ATOM   2483  HZ3 LYS A 742      55.220  58.860  66.320  1.00  0.00           H
ATOM   2484  C   LYS A 742      62.720  56.350  67.390  1.00  0.00           C
ATOM   2485  O   LYS A 742      62.820  55.710  68.490  1.00  0.00           O
ATOM   2486  N   LEU A 743      63.750  56.610  66.560  1.00  0.00           N
ATOM   2487  HN  LEU A 743      63.510  57.200  65.800  1.00  0.00           H
ATOM   2488  CA  LEU A 743      65.110  56.560  66.980  1.00  0.00           C
ATOM   2489  HA  LEU A 743      65.260  55.590  67.440  1.00  0.00           H
ATOM   2490  CB  LEU A 743      66.080  56.780  65.860  1.00  0.00           C
ATOM   2491  HB1 LEU A 743      65.920  57.860  65.630  1.00  0.00           H
ATOM   2492  HB2 LEU A 743      65.960  56.080  65.000  1.00  0.00           H
ATOM   2493  CG  LEU A 743      67.580  56.500  66.310  1.00  0.00           C
ATOM   2494  HG  LEU A 743      67.890  56.920  67.290  1.00  0.00           H
ATOM   2495  CD1 LEU A 743      67.930  55.020  66.270  1.00  0.00           C
ATOM   2496 HD11 LEU A 743      69.030  54.880  66.330  1.00  0.00           H
ATOM   2497 HD12 LEU A 743      67.650  54.550  65.300  1.00  0.00           H
ATOM   2498 HD13 LEU A 743      67.510  54.600  67.210  1.00  0.00           H
ATOM   2499  CD2 LEU A 743      68.490  57.170  65.280  1.00  0.00           C
ATOM   2500 HD21 LEU A 743      69.520  57.330  65.660  1.00  0.00           H
ATOM   2501 HD22 LEU A 743      68.020  58.110  64.930  1.00  0.00           H
ATOM   2502 HD23 LEU A 743      68.590  56.420  64.460  1.00  0.00           H
ATOM   2503  C   LEU A 743      65.490  57.530  68.080  1.00  0.00           C
ATOM   2504  O   LEU A 743      66.190  57.280  69.090  1.00  0.00           O
ATOM   2505  N   PHE A 744      64.970  58.750  67.980  1.00  0.00           N
ATOM   2506  HN  PHE A 744      64.580  58.860  67.070  1.00  0.00           H
ATOM   2507  CA  PHE A 744      65.220  59.760  68.970  1.00  0.00           C
ATOM   2508  HA  PHE A 744      66.230  59.590  69.310  1.00  0.00           H
ATOM   2509  CB  PHE A 744      65.110  61.110  68.320  1.00  0.00           C
ATOM   2510  HB1 PHE A 744      65.340  61.940  69.010  1.00  0.00           H
ATOM   2511  HB2 PHE A 744      64.040  61.240  68.060  1.00  0.00           H
ATOM   2512  CG  PHE A 744      65.860  61.440  67.090  1.00  0.00           C
ATOM   2513  CD1 PHE A 744      67.070  60.750  66.720  1.00  0.00           C
ATOM   2514  HD1 PHE A 744      67.490  59.980  67.350  1.00  0.00           H
ATOM   2515  CE1 PHE A 744      67.700  61.000  65.470  1.00  0.00           C
ATOM   2516  HE1 PHE A 744      68.600  60.460  65.210  1.00  0.00           H
ATOM   2517  CZ  PHE A 744      67.120  61.970  64.660  1.00  0.00           C
ATOM   2518  HZ  PHE A 744      67.490  62.170  63.660  1.00  0.00           H
ATOM   2519  CD2 PHE A 744      65.320  62.380  66.160  1.00  0.00           C
ATOM   2520  HD2 PHE A 744      64.510  62.950  66.590  1.00  0.00           H
ATOM   2521  CE2 PHE A 744      65.920  62.580  64.930  1.00  0.00           C
ATOM   2522  HE2 PHE A 744      65.610  63.420  64.310  1.00  0.00           H
ATOM   2523  C   PHE A 744      64.250  59.800  70.200  1.00  0.00           C
ATOM   2524  O   PHE A 744      64.470  60.520  71.160  1.00  0.00           O
ATOM   2525  N   ASP A 745      63.210  58.890  70.080  1.00  0.00           N
ATOM   2526  HN  ASP A 745      62.920  58.450  69.220  1.00  0.00           H
ATOM   2527  CA  ASP A 745      62.340  58.480  71.160  1.00  0.00           C
ATOM   2528  HA  ASP A 745      62.000  59.390  71.640  1.00  0.00           H
ATOM   2529  CB  ASP A 745      61.070  57.760  70.630  1.00  0.00           C
ATOM   2530  HB1 ASP A 745      61.230  56.760  70.180  1.00  0.00           H
ATOM   2531  HB2 ASP A 745      60.730  58.290  69.720  1.00  0.00           H
ATOM   2532  CG  ASP A 745      59.940  57.640  71.640  1.00  0.00           C
ATOM   2533  OD1 ASP A 745      58.970  56.870  71.380  1.00  0.00           O
ATOM   2534  OD2 ASP A 745      59.850  58.400  72.640  1.00  0.00           O
ATOM   2535  C   ASP A 745      62.990  57.750  72.300  1.00  0.00           C
ATOM   2536  O   ASP A 745      62.460  57.590  73.400  1.00  0.00           O
ATOM   2537  N   LEU A 746      64.220  57.120  72.130  1.00  0.00           N
ATOM   2538  HN  LEU A 746      64.700  57.210  71.260  1.00  0.00           H
ATOM   2539  CA  LEU A 746      64.690  56.250  73.120  1.00  0.00           C
ATOM   2540  HA  LEU A 746      63.870  55.620  73.450  1.00  0.00           H
ATOM   2541  CB  LEU A 746      65.890  55.410  72.470  1.00  0.00           C
ATOM   2542  HB1 LEU A 746      66.430  54.680  73.090  1.00  0.00           H
ATOM   2543  HB2 LEU A 746      66.630  56.170  72.150  1.00  0.00           H
ATOM   2544  CG  LEU A 746      65.510  54.640  71.140  1.00  0.00           C
ATOM   2545  HG  LEU A 746      65.010  55.310  70.410  1.00  0.00           H
ATOM   2546  CD1 LEU A 746      66.770  54.170  70.400  1.00  0.00           C
ATOM   2547 HD11 LEU A 746      67.440  53.580  71.070  1.00  0.00           H
ATOM   2548 HD12 LEU A 746      67.230  55.170  70.230  1.00  0.00           H
ATOM   2549 HD13 LEU A 746      66.430  53.540  69.560  1.00  0.00           H
ATOM   2550  CD2 LEU A 746      64.560  53.500  71.510  1.00  0.00           C
ATOM   2551 HD21 LEU A 746      64.290  52.950  70.580  1.00  0.00           H
ATOM   2552 HD22 LEU A 746      63.620  53.970  71.860  1.00  0.00           H
ATOM   2553 HD23 LEU A 746      64.730  52.750  72.310  1.00  0.00           H
ATOM   2554  C   LEU A 746      65.320  57.010  74.310  1.00  0.00           C
ATOM   2555  O   LEU A 746      65.300  56.480  75.410  1.00  0.00           O
ATOM   2556  N   GLY A 747      65.860  58.240  74.040  1.00  0.00           N
ATOM   2557  HN  GLY A 747      66.030  58.320  73.060  1.00  0.00           H
ATOM   2558  CA  GLY A 747      66.320  59.310  74.920  1.00  0.00           C
ATOM   2559  HA1 GLY A 747      65.390  59.790  75.230  1.00  0.00           H
ATOM   2560  HA2 GLY A 747      67.110  59.910  74.520  1.00  0.00           H
ATOM   2561  C   GLY A 747      66.930  58.860  76.290  1.00  0.00           C
ATOM   2562  O   GLY A 747      67.860  58.060  76.240  1.00  0.00           O
ATOM   2563  N   GLU A 748      66.430  59.450  77.380  1.00  0.00           N
ATOM   2564  HN  GLU A 748      65.780  60.210  77.340  1.00  0.00           H
ATOM   2565  CA  GLU A 748      66.990  59.260  78.750  1.00  0.00           C
ATOM   2566  HA  GLU A 748      67.970  59.720  78.720  1.00  0.00           H
ATOM   2567  CB  GLU A 748      66.110  60.100  79.740  1.00  0.00           C
ATOM   2568  HB1 GLU A 748      66.340  59.890  80.800  1.00  0.00           H
ATOM   2569  HB2 GLU A 748      65.050  59.830  79.570  1.00  0.00           H
ATOM   2570  CG  GLU A 748      66.340  61.680  79.540  1.00  0.00           C
ATOM   2571  HG1 GLU A 748      66.270  61.910  78.450  1.00  0.00           H
ATOM   2572  HG2 GLU A 748      67.370  61.990  79.830  1.00  0.00           H
ATOM   2573  CD  GLU A 748      65.410  62.550  80.380  1.00  0.00           C
ATOM   2574  OE1 GLU A 748      65.710  63.760  80.450  1.00  0.00           O
ATOM   2575  OE2 GLU A 748      64.450  62.010  80.970  1.00  0.00           O
ATOM   2576  C   GLU A 748      66.950  57.850  79.310  1.00  0.00           C
ATOM   2577  O   GLU A 748      67.840  57.330  80.000  1.00  0.00           O
ATOM   2578  N   THR A 749      65.820  57.120  79.010  1.00  0.00           N
ATOM   2579  HN  THR A 749      65.020  57.330  78.450  1.00  0.00           H
ATOM   2580  CA  THR A 749      65.620  55.680  79.480  1.00  0.00           C
ATOM   2581  HA  THR A 749      65.590  55.580  80.550  1.00  0.00           H
ATOM   2582  CB  THR A 749      64.240  55.070  79.090  1.00  0.00           C
ATOM   2583  HB  THR A 749      64.130  54.700  78.050  1.00  0.00           H
ATOM   2584  OG1 THR A 749      63.280  56.090  79.340  1.00  0.00           O
ATOM   2585  HG1 THR A 749      62.630  55.950  78.640  1.00  0.00           H
ATOM   2586  CG2 THR A 749      63.880  53.820  79.950  1.00  0.00           C
ATOM   2587 HG21 THR A 749      64.650  53.080  79.670  1.00  0.00           H
ATOM   2588 HG22 THR A 749      62.880  53.660  79.520  1.00  0.00           H
ATOM   2589 HG23 THR A 749      64.010  53.930  81.050  1.00  0.00           H
ATOM   2590  C   THR A 749      66.640  54.700  79.030  1.00  0.00           C
ATOM   2591  O   THR A 749      67.070  53.890  79.750  1.00  0.00           O
ATOM   2592  N   TYR A 750      66.930  54.830  77.730  1.00  0.00           N
ATOM   2593  HN  TYR A 750      66.560  55.590  77.210  1.00  0.00           H
ATOM   2594  CA  TYR A 750      67.880  53.900  77.090  1.00  0.00           C
ATOM   2595  HA  TYR A 750      68.060  53.070  77.770  1.00  0.00           H
ATOM   2596  CB  TYR A 750      67.260  53.270  75.810  1.00  0.00           C
ATOM   2597  HB1 TYR A 750      67.810  52.390  75.420  1.00  0.00           H
ATOM   2598  HB2 TYR A 750      67.260  54.110  75.090  1.00  0.00           H
ATOM   2599  CG  TYR A 750      65.790  52.770  76.070  1.00  0.00           C
ATOM   2600  CD1 TYR A 750      64.770  53.120  75.240  1.00  0.00           C
ATOM   2601  HD1 TYR A 750      64.950  53.780  74.400  1.00  0.00           H
ATOM   2602  CE1 TYR A 750      63.500  52.640  75.420  1.00  0.00           C
ATOM   2603  HE1 TYR A 750      62.640  52.880  74.820  1.00  0.00           H
ATOM   2604  CZ  TYR A 750      63.300  51.680  76.500  1.00  0.00           C
ATOM   2605  OH  TYR A 750      62.050  51.220  76.720  1.00  0.00           O
ATOM   2606  HH  TYR A 750      61.560  51.470  75.930  1.00  0.00           H
ATOM   2607  CD2 TYR A 750      65.570  51.960  77.210  1.00  0.00           C
ATOM   2608  HD2 TYR A 750      66.480  51.660  77.680  1.00  0.00           H
ATOM   2609  CE2 TYR A 750      64.330  51.270  77.370  1.00  0.00           C
ATOM   2610  HE2 TYR A 750      64.140  50.660  78.240  1.00  0.00           H
ATOM   2611  C   TYR A 750      69.250  54.330  76.900  1.00  0.00           C
ATOM   2612  O   TYR A 750      70.030  53.760  76.170  1.00  0.00           O
ATOM   2613  N   ALA A 751      69.620  55.490  77.590  1.00  0.00           N
ATOM   2614  HN  ALA A 751      68.970  55.890  78.210  1.00  0.00           H
ATOM   2615  CA  ALA A 751      70.790  56.330  77.500  1.00  0.00           C
ATOM   2616  HA  ALA A 751      70.600  56.830  76.570  1.00  0.00           H
ATOM   2617  CB  ALA A 751      70.850  57.210  78.730  1.00  0.00           C
ATOM   2618  HB1 ALA A 751      69.970  57.880  78.850  1.00  0.00           H
ATOM   2619  HB2 ALA A 751      71.780  57.810  78.780  1.00  0.00           H
ATOM   2620  HB3 ALA A 751      70.650  56.520  79.580  1.00  0.00           H
ATOM   2621  C   ALA A 751      72.080  55.540  77.400  1.00  0.00           C
ATOM   2622  O   ALA A 751      72.990  55.830  76.610  1.00  0.00           O
ATOM   2623  N   ASP A 752      72.230  54.560  78.310  1.00  0.00           N
ATOM   2624  HN  ASP A 752      71.510  54.350  78.970  1.00  0.00           H
ATOM   2625  CA  ASP A 752      73.370  53.630  78.300  1.00  0.00           C
ATOM   2626  HA  ASP A 752      74.260  54.230  78.410  1.00  0.00           H
ATOM   2627  CB  ASP A 752      73.470  52.800  79.620  1.00  0.00           C
ATOM   2628  HB1 ASP A 752      74.270  52.030  79.580  1.00  0.00           H
ATOM   2629  HB2 ASP A 752      72.520  52.230  79.760  1.00  0.00           H
ATOM   2630  CG  ASP A 752      73.730  53.620  80.910  1.00  0.00           C
ATOM   2631  OD1 ASP A 752      73.120  53.250  81.960  1.00  0.00           O
ATOM   2632  OD2 ASP A 752      74.690  54.440  81.030  1.00  0.00           O
ATOM   2633  C   ASP A 752      73.640  52.730  77.040  1.00  0.00           C
ATOM   2634  O   ASP A 752      74.810  52.430  76.800  1.00  0.00           O
ATOM   2635  N   VAL A 753      72.600  52.450  76.200  1.00  0.00           N
ATOM   2636  HN  VAL A 753      71.680  52.840  76.210  1.00  0.00           H
ATOM   2637  CA  VAL A 753      72.820  51.460  75.180  1.00  0.00           C
ATOM   2638  HA  VAL A 753      73.850  51.150  75.100  1.00  0.00           H
ATOM   2639  CB  VAL A 753      71.990  50.150  75.430  1.00  0.00           C
ATOM   2640  HB  VAL A 753      72.160  49.430  74.580  1.00  0.00           H
ATOM   2641  CG1 VAL A 753      72.480  49.440  76.730  1.00  0.00           C
ATOM   2642 HG11 VAL A 753      73.600  49.390  76.740  1.00  0.00           H
ATOM   2643 HG12 VAL A 753      72.110  48.430  76.980  1.00  0.00           H
ATOM   2644 HG13 VAL A 753      72.210  50.130  77.560  1.00  0.00           H
ATOM   2645  CG2 VAL A 753      70.420  50.380  75.540  1.00  0.00           C
ATOM   2646 HG21 VAL A 753      70.100  50.700  74.530  1.00  0.00           H
ATOM   2647 HG22 VAL A 753      70.140  51.140  76.290  1.00  0.00           H
ATOM   2648 HG23 VAL A 753      69.950  49.410  75.820  1.00  0.00           H
ATOM   2649  C   VAL A 753      72.350  52.140  73.890  1.00  0.00           C
ATOM   2650  O   VAL A 753      72.040  51.480  72.960  1.00  0.00           O
ATOM   2651  N   LEU A 754      72.240  53.480  73.960  1.00  0.00           N
ATOM   2652  HN  LEU A 754      72.650  53.890  74.760  1.00  0.00           H
ATOM   2653  CA  LEU A 754      71.800  54.430  72.880  1.00  0.00           C
ATOM   2654  HA  LEU A 754      70.830  54.070  72.580  1.00  0.00           H
ATOM   2655  CB  LEU A 754      71.710  55.830  73.470  1.00  0.00           C
ATOM   2656  HB1 LEU A 754      72.550  55.990  74.190  1.00  0.00           H
ATOM   2657  HB2 LEU A 754      70.840  55.790  74.160  1.00  0.00           H
ATOM   2658  CG  LEU A 754      71.390  56.940  72.520  1.00  0.00           C
ATOM   2659  HG  LEU A 754      72.310  57.150  71.920  1.00  0.00           H
ATOM   2660  CD1 LEU A 754      70.200  56.640  71.600  1.00  0.00           C
ATOM   2661 HD11 LEU A 754      69.860  57.550  71.070  1.00  0.00           H
ATOM   2662 HD12 LEU A 754      69.440  56.000  72.100  1.00  0.00           H
ATOM   2663 HD13 LEU A 754      70.450  55.980  70.750  1.00  0.00           H
ATOM   2664  CD2 LEU A 754      71.010  58.150  73.350  1.00  0.00           C
ATOM   2665 HD21 LEU A 754      71.810  58.490  74.030  1.00  0.00           H
ATOM   2666 HD22 LEU A 754      70.090  57.950  73.930  1.00  0.00           H
ATOM   2667 HD23 LEU A 754      70.750  58.930  72.590  1.00  0.00           H
ATOM   2668  C   LEU A 754      72.750  54.470  71.680  1.00  0.00           C
ATOM   2669  O   LEU A 754      72.390  54.270  70.540  1.00  0.00           O
ATOM   2670  N   PHE A 755      74.030  54.510  72.000  1.00  0.00           N
ATOM   2671  HN  PHE A 755      74.210  54.670  72.970  1.00  0.00           H
ATOM   2672  CA  PHE A 755      75.140  54.460  71.090  1.00  0.00           C
ATOM   2673  HA  PHE A 755      75.100  55.300  70.420  1.00  0.00           H
ATOM   2674  CB  PHE A 755      76.400  54.720  71.950  1.00  0.00           C
ATOM   2675  HB1 PHE A 755      76.230  54.050  72.820  1.00  0.00           H
ATOM   2676  HB2 PHE A 755      76.430  55.790  72.250  1.00  0.00           H
ATOM   2677  CG  PHE A 755      77.710  54.380  71.270  1.00  0.00           C
ATOM   2678  CD1 PHE A 755      77.970  55.110  70.110  1.00  0.00           C
ATOM   2679  HD1 PHE A 755      77.120  55.670  69.750  1.00  0.00           H
ATOM   2680  CE1 PHE A 755      79.240  55.280  69.540  1.00  0.00           C
ATOM   2681  HE1 PHE A 755      79.410  55.910  68.680  1.00  0.00           H
ATOM   2682  CZ  PHE A 755      80.290  54.610  70.200  1.00  0.00           C
ATOM   2683  HZ  PHE A 755      81.250  54.610  69.690  1.00  0.00           H
ATOM   2684  CD2 PHE A 755      78.760  53.640  71.840  1.00  0.00           C
ATOM   2685  HD2 PHE A 755      78.610  53.140  72.780  1.00  0.00           H
ATOM   2686  CE2 PHE A 755      80.090  53.790  71.280  1.00  0.00           C
ATOM   2687  HE2 PHE A 755      80.840  53.190  71.790  1.00  0.00           H
ATOM   2688  C   PHE A 755      75.180  53.280  70.200  1.00  0.00           C
ATOM   2689  O   PHE A 755      75.170  53.420  68.990  1.00  0.00           O
ATOM   2690  N   TRP A 756      75.070  52.070  70.910  1.00  0.00           N
ATOM   2691  HN  TRP A 756      75.360  52.150  71.860  1.00  0.00           H
ATOM   2692  CA  TRP A 756      74.780  50.800  70.260  1.00  0.00           C
ATOM   2693  HA  TRP A 756      75.540  50.610  69.520  1.00  0.00           H
ATOM   2694  CB  TRP A 756      74.840  49.580  71.270  1.00  0.00           C
ATOM   2695  HB1 TRP A 756      74.060  49.620  72.050  1.00  0.00           H
ATOM   2696  HB2 TRP A 756      75.870  49.370  71.610  1.00  0.00           H
ATOM   2697  CG  TRP A 756      74.420  48.230  70.690  1.00  0.00           C
ATOM   2698  CD1 TRP A 756      73.420  47.330  71.100  1.00  0.00           C
ATOM   2699  HD1 TRP A 756      72.980  47.420  72.080  1.00  0.00           H
ATOM   2700  NE1 TRP A 756      73.330  46.280  70.230  1.00  0.00           N
ATOM   2701  HE1 TRP A 756      72.700  45.540  70.270  1.00  0.00           H
ATOM   2702  CE2 TRP A 756      74.050  46.500  69.100  1.00  0.00           C
ATOM   2703  CD2 TRP A 756      74.860  47.690  69.370  1.00  0.00           C
ATOM   2704  CE3 TRP A 756      75.710  48.080  68.380  1.00  0.00           C
ATOM   2705  HE3 TRP A 756      76.200  49.050  68.370  1.00  0.00           H
ATOM   2706  CZ3 TRP A 756      75.840  47.240  67.200  1.00  0.00           C
ATOM   2707  HZ3 TRP A 756      76.450  47.640  66.400  1.00  0.00           H
ATOM   2708  CZ2 TRP A 756      74.150  45.700  67.980  1.00  0.00           C
ATOM   2709  HZ2 TRP A 756      73.580  44.800  67.940  1.00  0.00           H
ATOM   2710  CH2 TRP A 756      75.060  46.100  67.040  1.00  0.00           C
ATOM   2711  HH2 TRP A 756      75.110  45.610  66.090  1.00  0.00           H
ATOM   2712  C   TRP A 756      73.500  50.770  69.400  1.00  0.00           C
ATOM   2713  O   TRP A 756      73.450  50.200  68.300  1.00  0.00           O
ATOM   2714  N   CYS A 757      72.370  51.360  69.830  1.00  0.00           N
ATOM   2715  HN  CYS A 757      72.430  51.760  70.750  1.00  0.00           H
ATOM   2716  CA  CYS A 757      71.150  51.520  69.030  1.00  0.00           C
ATOM   2717  HA  CYS A 757      70.830  50.520  68.780  1.00  0.00           H
ATOM   2718  CB  CYS A 757      69.930  52.050  69.830  1.00  0.00           C
ATOM   2719  HB1 CYS A 757      69.140  52.360  69.110  1.00  0.00           H
ATOM   2720  HB2 CYS A 757      70.200  53.010  70.310  1.00  0.00           H
ATOM   2721  SG  CYS A 757      69.210  50.930  71.130  1.00  0.00           S
ATOM   2722  HG1 CYS A 757      70.290  50.880  71.900  1.00  0.00           H
ATOM   2723  C   CYS A 757      71.330  52.380  67.760  1.00  0.00           C
ATOM   2724  O   CYS A 757      70.760  51.960  66.710  1.00  0.00           O
ATOM   2725  N   VAL A 758      72.000  53.560  67.700  1.00  0.00           N
ATOM   2726  HN  VAL A 758      72.190  53.970  68.590  1.00  0.00           H
ATOM   2727  CA  VAL A 758      72.330  54.410  66.580  1.00  0.00           C
ATOM   2728  HA  VAL A 758      71.430  54.570  66.000  1.00  0.00           H
ATOM   2729  CB  VAL A 758      72.760  55.810  67.030  1.00  0.00           C
ATOM   2730  HB  VAL A 758      73.610  55.700  67.740  1.00  0.00           H
ATOM   2731  CG1 VAL A 758      73.260  56.600  65.870  1.00  0.00           C
ATOM   2732 HG11 VAL A 758      73.510  57.610  66.280  1.00  0.00           H
ATOM   2733 HG12 VAL A 758      72.400  56.700  65.160  1.00  0.00           H
ATOM   2734 HG13 VAL A 758      74.190  56.200  65.440  1.00  0.00           H
ATOM   2735  CG2 VAL A 758      71.590  56.570  67.790  1.00  0.00           C
ATOM   2736 HG21 VAL A 758      71.290  55.880  68.600  1.00  0.00           H
ATOM   2737 HG22 VAL A 758      70.710  56.670  67.120  1.00  0.00           H
ATOM   2738 HG23 VAL A 758      72.000  57.540  68.150  1.00  0.00           H
ATOM   2739  C   VAL A 758      73.240  53.700  65.520  1.00  0.00           C
ATOM   2740  O   VAL A 758      72.960  53.750  64.390  1.00  0.00           O
ATOM   2741  N   ILE A 759      74.350  53.110  66.000  1.00  0.00           N
ATOM   2742  HN  ILE A 759      74.740  53.220  66.920  1.00  0.00           H
ATOM   2743  CA  ILE A 759      75.110  52.150  65.220  1.00  0.00           C
ATOM   2744  HA  ILE A 759      75.420  52.640  64.320  1.00  0.00           H
ATOM   2745  CB  ILE A 759      76.310  51.640  66.090  1.00  0.00           C
ATOM   2746  HB  ILE A 759      75.910  51.110  66.980  1.00  0.00           H
ATOM   2747  CG2 ILE A 759      77.120  50.620  65.250  1.00  0.00           C
ATOM   2748 HG21 ILE A 759      78.130  50.440  65.650  1.00  0.00           H
ATOM   2749 HG22 ILE A 759      77.210  50.910  64.190  1.00  0.00           H
ATOM   2750 HG23 ILE A 759      76.510  49.680  65.280  1.00  0.00           H
ATOM   2751  CG1 ILE A 759      77.180  52.760  66.590  1.00  0.00           C
ATOM   2752 HG11 ILE A 759      78.020  52.470  67.260  1.00  0.00           H
ATOM   2753 HG12 ILE A 759      76.590  53.520  67.140  1.00  0.00           H
ATOM   2754  CD  ILE A 759      77.840  53.530  65.460  1.00  0.00           C
ATOM   2755  HD1 ILE A 759      78.280  54.470  65.860  1.00  0.00           H
ATOM   2756  HD2 ILE A 759      77.140  53.850  64.650  1.00  0.00           H
ATOM   2757  HD3 ILE A 759      78.690  52.980  65.030  1.00  0.00           H
ATOM   2758  C   ILE A 759      74.310  50.930  64.780  1.00  0.00           C
ATOM   2759  O   ILE A 759      74.380  50.550  63.600  1.00  0.00           O
ATOM   2760  N   LEU A 760      73.390  50.280  65.590  1.00  0.00           N
ATOM   2761  HN  LEU A 760      73.270  50.470  66.570  1.00  0.00           H
ATOM   2762  CA  LEU A 760      72.640  49.100  65.110  1.00  0.00           C
ATOM   2763  HA  LEU A 760      73.340  48.370  64.730  1.00  0.00           H
ATOM   2764  CB  LEU A 760      71.930  48.510  66.330  1.00  0.00           C
ATOM   2765  HB1 LEU A 760      71.350  49.280  66.880  1.00  0.00           H
ATOM   2766  HB2 LEU A 760      72.670  48.120  67.050  1.00  0.00           H
ATOM   2767  CG  LEU A 760      70.930  47.330  66.100  1.00  0.00           C
ATOM   2768  HG  LEU A 760      70.140  47.720  65.430  1.00  0.00           H
ATOM   2769  CD1 LEU A 760      71.510  46.110  65.440  1.00  0.00           C
ATOM   2770 HD11 LEU A 760      71.740  46.410  64.400  1.00  0.00           H
ATOM   2771 HD12 LEU A 760      70.810  45.250  65.390  1.00  0.00           H
ATOM   2772 HD13 LEU A 760      72.440  45.890  66.020  1.00  0.00           H
ATOM   2773  CD2 LEU A 760      70.180  46.950  67.440  1.00  0.00           C
ATOM   2774 HD21 LEU A 760      70.750  46.590  68.320  1.00  0.00           H
ATOM   2775 HD22 LEU A 760      69.470  46.190  67.050  1.00  0.00           H
ATOM   2776 HD23 LEU A 760      69.580  47.830  67.780  1.00  0.00           H
ATOM   2777  C   LEU A 760      71.620  49.540  63.980  1.00  0.00           C
ATOM   2778  O   LEU A 760      71.550  48.850  63.010  1.00  0.00           O
ATOM   2779  N   PHE A 761      71.010  50.690  64.150  1.00  0.00           N
ATOM   2780  HN  PHE A 761      71.160  51.150  65.030  1.00  0.00           H
ATOM   2781  CA  PHE A 761      70.190  51.390  63.160  1.00  0.00           C
ATOM   2782  HA  PHE A 761      69.340  50.740  63.040  1.00  0.00           H
ATOM   2783  CB  PHE A 761      69.740  52.730  63.820  1.00  0.00           C
ATOM   2784  HB1 PHE A 761      70.580  53.320  64.230  1.00  0.00           H
ATOM   2785  HB2 PHE A 761      68.950  52.490  64.560  1.00  0.00           H
ATOM   2786  CG  PHE A 761      69.020  53.690  62.950  1.00  0.00           C
ATOM   2787  CD1 PHE A 761      69.700  54.890  62.500  1.00  0.00           C
ATOM   2788  HD1 PHE A 761      70.750  55.100  62.690  1.00  0.00           H
ATOM   2789  CE1 PHE A 761      68.920  55.900  61.900  1.00  0.00           C
ATOM   2790  HE1 PHE A 761      69.320  56.840  61.540  1.00  0.00           H
ATOM   2791  CZ  PHE A 761      67.600  55.560  61.460  1.00  0.00           C
ATOM   2792  HZ  PHE A 761      67.090  56.330  60.900  1.00  0.00           H
ATOM   2793  CD2 PHE A 761      67.760  53.380  62.540  1.00  0.00           C
ATOM   2794  HD2 PHE A 761      67.300  52.440  62.780  1.00  0.00           H
ATOM   2795  CE2 PHE A 761      67.060  54.320  61.780  1.00  0.00           C
ATOM   2796  HE2 PHE A 761      66.140  54.030  61.290  1.00  0.00           H
ATOM   2797  C   PHE A 761      70.830  51.530  61.830  1.00  0.00           C
ATOM   2798  O   PHE A 761      70.410  50.950  60.820  1.00  0.00           O
ATOM   2799  N   PHE A 762      71.930  52.300  61.730  1.00  0.00           N
ATOM   2800  HN  PHE A 762      72.140  52.810  62.550  1.00  0.00           H
ATOM   2801  CA  PHE A 762      72.640  52.540  60.500  1.00  0.00           C
ATOM   2802  HA  PHE A 762      71.910  52.880  59.780  1.00  0.00           H
ATOM   2803  CB  PHE A 762      73.720  53.650  60.780  1.00  0.00           C
ATOM   2804  HB1 PHE A 762      74.420  53.680  59.930  1.00  0.00           H
ATOM   2805  HB2 PHE A 762      74.370  53.370  61.640  1.00  0.00           H
ATOM   2806  CG  PHE A 762      73.090  54.980  60.910  1.00  0.00           C
ATOM   2807  CD1 PHE A 762      73.500  55.730  61.960  1.00  0.00           C
ATOM   2808  HD1 PHE A 762      74.220  55.330  62.670  1.00  0.00           H
ATOM   2809  CE1 PHE A 762      72.980  57.030  62.210  1.00  0.00           C
ATOM   2810  HE1 PHE A 762      73.290  57.610  63.060  1.00  0.00           H
ATOM   2811  CZ  PHE A 762      72.140  57.600  61.320  1.00  0.00           C
ATOM   2812  HZ  PHE A 762      71.750  58.600  61.430  1.00  0.00           H
ATOM   2813  CD2 PHE A 762      72.200  55.540  60.000  1.00  0.00           C
ATOM   2814  HD2 PHE A 762      71.900  54.950  59.150  1.00  0.00           H
ATOM   2815  CE2 PHE A 762      71.670  56.840  60.200  1.00  0.00           C
ATOM   2816  HE2 PHE A 762      70.880  57.220  59.570  1.00  0.00           H
ATOM   2817  C   PHE A 762      73.190  51.260  59.880  1.00  0.00           C
ATOM   2818  O   PHE A 762      72.870  51.040  58.740  1.00  0.00           O
ATOM   2819  N   THR A 763      73.790  50.310  60.710  1.00  0.00           N
ATOM   2820  HN  THR A 763      73.780  50.570  61.670  1.00  0.00           H
ATOM   2821  CA  THR A 763      74.190  49.000  60.320  1.00  0.00           C
ATOM   2822  HA  THR A 763      74.910  49.030  59.510  1.00  0.00           H
ATOM   2823  CB  THR A 763      74.780  48.300  61.530  1.00  0.00           C
ATOM   2824  HB  THR A 763      74.030  48.130  62.340  1.00  0.00           H
ATOM   2825  OG1 THR A 763      75.940  49.030  62.050  1.00  0.00           O
ATOM   2826  HG1 THR A 763      75.580  49.790  62.510  1.00  0.00           H
ATOM   2827  CG2 THR A 763      75.510  46.990  61.080  1.00  0.00           C
ATOM   2828 HG21 THR A 763      76.200  46.690  61.890  1.00  0.00           H
ATOM   2829 HG22 THR A 763      76.160  47.100  60.190  1.00  0.00           H
ATOM   2830 HG23 THR A 763      74.650  46.310  60.880  1.00  0.00           H
ATOM   2831  C   THR A 763      73.110  48.130  59.690  1.00  0.00           C
ATOM   2832  O   THR A 763      73.360  47.470  58.650  1.00  0.00           O
ATOM   2833  N   THR A 764      71.880  48.060  60.240  1.00  0.00           N
ATOM   2834  HN  THR A 764      71.790  48.420  61.170  1.00  0.00           H
ATOM   2835  CA  THR A 764      70.710  47.390  59.750  1.00  0.00           C
ATOM   2836  HA  THR A 764      70.810  46.320  59.700  1.00  0.00           H
ATOM   2837  CB  THR A 764      69.550  47.610  60.610  1.00  0.00           C
ATOM   2838  HB  THR A 764      69.360  48.700  60.770  1.00  0.00           H
ATOM   2839  OG1 THR A 764      69.740  47.030  61.890  1.00  0.00           O
ATOM   2840  HG1 THR A 764      70.480  47.500  62.270  1.00  0.00           H
ATOM   2841  CG2 THR A 764      68.290  47.020  60.090  1.00  0.00           C
ATOM   2842 HG21 THR A 764      67.370  47.200  60.690  1.00  0.00           H
ATOM   2843 HG22 THR A 764      68.300  45.920  60.230  1.00  0.00           H
ATOM   2844 HG23 THR A 764      67.940  47.260  59.060  1.00  0.00           H
ATOM   2845  C   THR A 764      70.390  48.040  58.370  1.00  0.00           C
ATOM   2846  O   THR A 764      70.250  47.360  57.350  1.00  0.00           O
ATOM   2847  N   PHE A 765      70.330  49.440  58.240  1.00  0.00           N
ATOM   2848  HN  PHE A 765      70.390  50.110  58.970  1.00  0.00           H
ATOM   2849  CA  PHE A 765      70.060  49.980  56.930  1.00  0.00           C
ATOM   2850  HA  PHE A 765      69.170  49.550  56.480  1.00  0.00           H
ATOM   2851  CB  PHE A 765      69.710  51.490  57.190  1.00  0.00           C
ATOM   2852  HB1 PHE A 765      70.470  52.020  57.800  1.00  0.00           H
ATOM   2853  HB2 PHE A 765      68.720  51.420  57.690  1.00  0.00           H
ATOM   2854  CG  PHE A 765      69.600  52.360  55.910  1.00  0.00           C
ATOM   2855  CD1 PHE A 765      68.480  52.290  55.040  1.00  0.00           C
ATOM   2856  HD1 PHE A 765      67.760  51.570  55.390  1.00  0.00           H
ATOM   2857  CE1 PHE A 765      68.260  53.170  54.050  1.00  0.00           C
ATOM   2858  HE1 PHE A 765      67.370  53.120  53.450  1.00  0.00           H
ATOM   2859  CZ  PHE A 765      69.190  54.200  53.860  1.00  0.00           C
ATOM   2860  HZ  PHE A 765      69.070  54.870  53.030  1.00  0.00           H
ATOM   2861  CD2 PHE A 765      70.560  53.330  55.660  1.00  0.00           C
ATOM   2862  HD2 PHE A 765      71.510  53.390  56.160  1.00  0.00           H
ATOM   2863  CE2 PHE A 765      70.400  54.280  54.630  1.00  0.00           C
ATOM   2864  HE2 PHE A 765      71.120  55.020  54.350  1.00  0.00           H
ATOM   2865  C   PHE A 765      71.160  49.790  55.880  1.00  0.00           C
ATOM   2866  O   PHE A 765      70.860  49.310  54.760  1.00  0.00           O
ATOM   2867  N   PHE A 766      72.450  50.020  56.250  1.00  0.00           N
ATOM   2868  HN  PHE A 766      72.570  50.220  57.220  1.00  0.00           H
ATOM   2869  CA  PHE A 766      73.510  49.790  55.370  1.00  0.00           C
ATOM   2870  HA  PHE A 766      73.310  50.300  54.440  1.00  0.00           H
ATOM   2871  CB  PHE A 766      74.830  50.380  55.960  1.00  0.00           C
ATOM   2872  HB1 PHE A 766      75.650  50.120  55.260  1.00  0.00           H
ATOM   2873  HB2 PHE A 766      75.060  49.970  56.960  1.00  0.00           H
ATOM   2874  CG  PHE A 766      74.840  51.870  56.000  1.00  0.00           C
ATOM   2875  CD1 PHE A 766      75.030  52.620  57.230  1.00  0.00           C
ATOM   2876  HD1 PHE A 766      75.120  52.070  58.150  1.00  0.00           H
ATOM   2877  CE1 PHE A 766      75.230  53.960  57.160  1.00  0.00           C
ATOM   2878  HE1 PHE A 766      75.450  54.390  58.130  1.00  0.00           H
ATOM   2879  CZ  PHE A 766      75.220  54.680  55.990  1.00  0.00           C
ATOM   2880  HZ  PHE A 766      75.420  55.740  55.940  1.00  0.00           H
ATOM   2881  CD2 PHE A 766      74.870  52.600  54.810  1.00  0.00           C
ATOM   2882  HD2 PHE A 766      74.760  52.080  53.870  1.00  0.00           H
ATOM   2883  CE2 PHE A 766      74.980  53.940  54.790  1.00  0.00           C
ATOM   2884  HE2 PHE A 766      75.000  54.450  53.830  1.00  0.00           H
ATOM   2885  C   PHE A 766      73.700  48.380  54.940  1.00  0.00           C
ATOM   2886  O   PHE A 766      73.900  48.130  53.730  1.00  0.00           O
ATOM   2887  N   LEU A 767      73.540  47.340  55.820  1.00  0.00           N
ATOM   2888  HN  LEU A 767      73.400  47.410  56.800  1.00  0.00           H
ATOM   2889  CA  LEU A 767      73.580  45.940  55.410  1.00  0.00           C
ATOM   2890  HA  LEU A 767      74.530  45.880  54.890  1.00  0.00           H
ATOM   2891  CB  LEU A 767      73.630  44.960  56.640  1.00  0.00           C
ATOM   2892  HB1 LEU A 767      72.720  45.060  57.290  1.00  0.00           H
ATOM   2893  HB2 LEU A 767      74.440  45.300  57.310  1.00  0.00           H
ATOM   2894  CG  LEU A 767      73.800  43.450  56.380  1.00  0.00           C
ATOM   2895  HG  LEU A 767      72.910  43.010  55.860  1.00  0.00           H
ATOM   2896  CD1 LEU A 767      75.050  43.090  55.660  1.00  0.00           C
ATOM   2897 HD11 LEU A 767      75.910  43.310  56.320  1.00  0.00           H
ATOM   2898 HD12 LEU A 767      75.280  43.570  54.690  1.00  0.00           H
ATOM   2899 HD13 LEU A 767      75.120  41.980  55.580  1.00  0.00           H
ATOM   2900  CD2 LEU A 767      73.770  42.780  57.810  1.00  0.00           C
ATOM   2901 HD21 LEU A 767      72.830  42.900  58.400  1.00  0.00           H
ATOM   2902 HD22 LEU A 767      74.570  43.310  58.360  1.00  0.00           H
ATOM   2903 HD23 LEU A 767      73.960  41.700  57.640  1.00  0.00           H
ATOM   2904  C   LEU A 767      72.440  45.640  54.460  1.00  0.00           C
ATOM   2905  O   LEU A 767      72.640  45.040  53.400  1.00  0.00           O
ATOM   2906  N   SER A 768      71.170  46.050  54.710  1.00  0.00           N
ATOM   2907  HN  SER A 768      71.100  46.440  55.630  1.00  0.00           H
ATOM   2908  CA  SER A 768      69.980  45.830  53.860  1.00  0.00           C
ATOM   2909  HA  SER A 768      69.840  44.760  53.760  1.00  0.00           H
ATOM   2910  CB  SER A 768      68.610  46.440  54.410  1.00  0.00           C
ATOM   2911  HB1 SER A 768      67.840  46.350  53.620  1.00  0.00           H
ATOM   2912  HB2 SER A 768      68.820  47.500  54.680  1.00  0.00           H
ATOM   2913  OG  SER A 768      68.230  45.700  55.530  1.00  0.00           O
ATOM   2914  HG1 SER A 768      69.000  45.540  56.070  1.00  0.00           H
ATOM   2915  C   SER A 768      70.100  46.390  52.510  1.00  0.00           C
ATOM   2916  O   SER A 768      69.800  45.760  51.520  1.00  0.00           O
ATOM   2917  N   SER A 769      70.580  47.610  52.460  1.00  0.00           N
ATOM   2918  HN  SER A 769      70.820  47.940  53.370  1.00  0.00           H
ATOM   2919  CA  SER A 769      71.060  48.390  51.330  1.00  0.00           C
ATOM   2920  HA  SER A 769      70.240  48.290  50.650  1.00  0.00           H
ATOM   2921  CB  SER A 769      71.580  49.810  51.670  1.00  0.00           C
ATOM   2922  HB1 SER A 769      71.880  50.420  50.790  1.00  0.00           H
ATOM   2923  HB2 SER A 769      72.290  49.780  52.510  1.00  0.00           H
ATOM   2924  OG  SER A 769      70.490  50.520  52.270  1.00  0.00           O
ATOM   2925  HG1 SER A 769      70.280  50.100  53.110  1.00  0.00           H
ATOM   2926  C   SER A 769      72.130  47.650  50.620  1.00  0.00           C
ATOM   2927  O   SER A 769      72.040  47.570  49.410  1.00  0.00           O
ATOM   2928  N   PHE A 770      73.150  47.200  51.360  1.00  0.00           N
ATOM   2929  HN  PHE A 770      73.160  47.210  52.350  1.00  0.00           H
ATOM   2930  CA  PHE A 770      74.300  46.490  50.750  1.00  0.00           C
ATOM   2931  HA  PHE A 770      74.780  47.130  50.030  1.00  0.00           H
ATOM   2932  CB  PHE A 770      75.340  46.330  51.830  1.00  0.00           C
ATOM   2933  HB1 PHE A 770      74.950  45.860  52.750  1.00  0.00           H
ATOM   2934  HB2 PHE A 770      75.520  47.360  52.230  1.00  0.00           H
ATOM   2935  CG  PHE A 770      76.520  45.570  51.450  1.00  0.00           C
ATOM   2936  CD1 PHE A 770      76.660  44.160  51.680  1.00  0.00           C
ATOM   2937  HD1 PHE A 770      75.920  43.650  52.280  1.00  0.00           H
ATOM   2938  CE1 PHE A 770      77.820  43.500  51.280  1.00  0.00           C
ATOM   2939  HE1 PHE A 770      78.050  42.560  51.760  1.00  0.00           H
ATOM   2940  CZ  PHE A 770      78.780  44.210  50.550  1.00  0.00           C
ATOM   2941  HZ  PHE A 770      79.650  43.670  50.230  1.00  0.00           H
ATOM   2942  CD2 PHE A 770      77.420  46.210  50.630  1.00  0.00           C
ATOM   2943  HD2 PHE A 770      77.180  47.200  50.300  1.00  0.00           H
ATOM   2944  CE2 PHE A 770      78.450  45.440  50.060  1.00  0.00           C
ATOM   2945  HE2 PHE A 770      79.090  45.980  49.370  1.00  0.00           H
ATOM   2946  C   PHE A 770      73.910  45.200  50.010  1.00  0.00           C
ATOM   2947  O   PHE A 770      74.200  44.940  48.840  1.00  0.00           O
ATOM   2948  N   LEU A 771      73.150  44.340  50.740  1.00  0.00           N
ATOM   2949  HN  LEU A 771      72.980  44.640  51.670  1.00  0.00           H
ATOM   2950  CA  LEU A 771      72.590  43.090  50.270  1.00  0.00           C
ATOM   2951  HA  LEU A 771      73.400  42.510  49.850  1.00  0.00           H
ATOM   2952  CB  LEU A 771      71.940  42.110  51.350  1.00  0.00           C
ATOM   2953  HB1 LEU A 771      71.580  41.250  50.750  1.00  0.00           H
ATOM   2954  HB2 LEU A 771      71.020  42.570  51.760  1.00  0.00           H
ATOM   2955  CG  LEU A 771      72.820  41.680  52.590  1.00  0.00           C
ATOM   2956  HG  LEU A 771      73.280  42.640  52.930  1.00  0.00           H
ATOM   2957  CD1 LEU A 771      72.030  41.030  53.780  1.00  0.00           C
ATOM   2958 HD11 LEU A 771      71.160  41.680  53.950  1.00  0.00           H
ATOM   2959 HD12 LEU A 771      72.760  40.940  54.600  1.00  0.00           H
ATOM   2960 HD13 LEU A 771      71.750  39.980  53.510  1.00  0.00           H
ATOM   2961  CD2 LEU A 771      73.890  40.770  52.100  1.00  0.00           C
ATOM   2962 HD21 LEU A 771      73.370  39.840  51.740  1.00  0.00           H
ATOM   2963 HD22 LEU A 771      74.530  40.430  52.940  1.00  0.00           H
ATOM   2964 HD23 LEU A 771      74.580  41.210  51.350  1.00  0.00           H
ATOM   2965  C   LEU A 771      71.610  43.270  49.090  1.00  0.00           C
ATOM   2966  O   LEU A 771      71.650  42.510  48.150  1.00  0.00           O
ATOM   2967  N   LYS A 772      70.620  44.320  49.120  1.00  0.00           N
ATOM   2968  HN  LYS A 772      70.520  44.800  49.990  1.00  0.00           H
ATOM   2969  CA  LYS A 772      69.670  44.670  48.060  1.00  0.00           C
ATOM   2970  HA  LYS A 772      69.170  43.740  47.830  1.00  0.00           H
ATOM   2971  CB  LYS A 772      68.590  45.740  48.560  1.00  0.00           C
ATOM   2972  HB1 LYS A 772      69.050  46.610  49.060  1.00  0.00           H
ATOM   2973  HB2 LYS A 772      67.890  45.210  49.240  1.00  0.00           H
ATOM   2974  CG  LYS A 772      67.790  46.390  47.430  1.00  0.00           C
ATOM   2975  HG1 LYS A 772      68.380  46.860  46.610  1.00  0.00           H
ATOM   2976  HG2 LYS A 772      67.130  47.220  47.770  1.00  0.00           H
ATOM   2977  CD  LYS A 772      66.940  45.250  46.760  1.00  0.00           C
ATOM   2978  HD1 LYS A 772      66.150  44.830  47.410  1.00  0.00           H
ATOM   2979  HD2 LYS A 772      67.560  44.340  46.650  1.00  0.00           H
ATOM   2980  CE  LYS A 772      66.430  45.460  45.340  1.00  0.00           C
ATOM   2981  HE1 LYS A 772      66.340  44.490  44.800  1.00  0.00           H
ATOM   2982  HE2 LYS A 772      67.020  46.100  44.650  1.00  0.00           H
ATOM   2983  NZ  LYS A 772      65.120  46.190  45.420  1.00  0.00           N
ATOM   2984  HZ1 LYS A 772      64.940  46.700  44.530  1.00  0.00           H
ATOM   2985  HZ2 LYS A 772      65.270  46.910  46.160  1.00  0.00           H
ATOM   2986  HZ3 LYS A 772      64.380  45.540  45.770  1.00  0.00           H
ATOM   2987  C   LYS A 772      70.240  45.120  46.760  1.00  0.00           C
ATOM   2988  O   LYS A 772      69.600  44.760  45.770  1.00  0.00           O
ATOM   2989  N   GLN A 773      71.310  45.890  46.790  1.00  0.00           N
ATOM   2990  HN  GLN A 773      71.800  46.160  47.610  1.00  0.00           H
ATOM   2991  CA  GLN A 773      71.810  46.440  45.550  1.00  0.00           C
ATOM   2992  HA  GLN A 773      71.000  46.540  44.830  1.00  0.00           H
ATOM   2993  CB  GLN A 773      72.330  47.860  45.630  1.00  0.00           C
ATOM   2994  HB1 GLN A 773      72.620  48.280  44.650  1.00  0.00           H
ATOM   2995  HB2 GLN A 773      73.080  47.810  46.460  1.00  0.00           H
ATOM   2996  CG  GLN A 773      71.230  48.950  46.170  1.00  0.00           C
ATOM   2997  HG1 GLN A 773      71.910  49.800  46.380  1.00  0.00           H
ATOM   2998  HG2 GLN A 773      70.860  48.570  47.140  1.00  0.00           H
ATOM   2999  CD  GLN A 773      70.080  49.230  45.270  1.00  0.00           C
ATOM   3000  OE1 GLN A 773      68.930  48.860  45.500  1.00  0.00           O
ATOM   3001  NE2 GLN A 773      70.420  49.790  44.070  1.00  0.00           N
ATOM   3002 HE21 GLN A 773      71.190  50.430  44.190  1.00  0.00           H
ATOM   3003 HE22 GLN A 773      69.720  50.110  43.430  1.00  0.00           H
ATOM   3004  C   GLN A 773      72.940  45.580  45.020  1.00  0.00           C
ATOM   3005  O   GLN A 773      73.590  45.870  44.070  1.00  0.00           O
ATOM   3006  N   PHE A 774      73.090  44.290  45.590  1.00  0.00           N
ATOM   3007  HN  PHE A 774      72.460  43.930  46.280  1.00  0.00           H
ATOM   3008  CA  PHE A 774      73.980  43.310  45.080  1.00  0.00           C
ATOM   3009  HA  PHE A 774      74.850  43.860  44.750  1.00  0.00           H
ATOM   3010  CB  PHE A 774      74.320  42.240  46.090  1.00  0.00           C
ATOM   3011  HB1 PHE A 774      73.390  41.900  46.610  1.00  0.00           H
ATOM   3012  HB2 PHE A 774      74.870  42.690  46.940  1.00  0.00           H
ATOM   3013  CG  PHE A 774      75.070  40.900  45.750  1.00  0.00           C
ATOM   3014  CD1 PHE A 774      75.970  40.830  44.660  1.00  0.00           C
ATOM   3015  HD1 PHE A 774      76.300  41.750  44.200  1.00  0.00           H
ATOM   3016  CE1 PHE A 774      76.690  39.640  44.350  1.00  0.00           C
ATOM   3017  HE1 PHE A 774      77.450  39.530  43.580  1.00  0.00           H
ATOM   3018  CZ  PHE A 774      76.290  38.460  44.990  1.00  0.00           C
ATOM   3019  HZ  PHE A 774      76.840  37.590  44.660  1.00  0.00           H
ATOM   3020  CD2 PHE A 774      74.780  39.690  46.360  1.00  0.00           C
ATOM   3021  HD2 PHE A 774      74.130  39.670  47.230  1.00  0.00           H
ATOM   3022  CE2 PHE A 774      75.370  38.450  45.990  1.00  0.00           C
ATOM   3023  HE2 PHE A 774      75.050  37.500  46.390  1.00  0.00           H
ATOM   3024  C   PHE A 774      73.340  42.700  43.810  1.00  0.00           C
ATOM   3025  O   PHE A 774      74.130  42.580  42.880  1.00  0.00           O
ATOM   3026  N   LYS A 775      72.010  42.380  43.720  1.00  0.00           N
ATOM   3027  HN  LYS A 775      71.430  42.360  44.520  1.00  0.00           H
ATOM   3028  CA  LYS A 775      71.250  42.030  42.500  1.00  0.00           C
ATOM   3029  HA  LYS A 775      70.340  41.570  42.860  1.00  0.00           H
ATOM   3030  CB  LYS A 775      70.790  43.310  41.710  1.00  0.00           C
ATOM   3031  HB1 LYS A 775      70.200  42.950  40.840  1.00  0.00           H
ATOM   3032  HB2 LYS A 775      71.780  43.710  41.410  1.00  0.00           H
ATOM   3033  CG  LYS A 775      69.990  44.270  42.560  1.00  0.00           C
ATOM   3034  HG1 LYS A 775      70.560  44.860  43.300  1.00  0.00           H
ATOM   3035  HG2 LYS A 775      69.270  43.660  43.150  1.00  0.00           H
ATOM   3036  CD  LYS A 775      69.210  45.220  41.670  1.00  0.00           C
ATOM   3037  HD1 LYS A 775      68.270  44.700  41.430  1.00  0.00           H
ATOM   3038  HD2 LYS A 775      69.660  45.350  40.670  1.00  0.00           H
ATOM   3039  CE  LYS A 775      68.980  46.630  42.250  1.00  0.00           C
ATOM   3040  HE1 LYS A 775      69.890  47.230  42.440  1.00  0.00           H
ATOM   3041  HE2 LYS A 775      68.530  46.490  43.260  1.00  0.00           H
ATOM   3042  NZ  LYS A 775      68.010  47.470  41.490  1.00  0.00           N
ATOM   3043  HZ1 LYS A 775      68.390  47.640  40.530  1.00  0.00           H
ATOM   3044  HZ2 LYS A 775      67.900  48.360  42.010  1.00  0.00           H
ATOM   3045  HZ3 LYS A 775      67.140  46.980  41.220  1.00  0.00           H
ATOM   3046  C   LYS A 775      71.660  40.930  41.470  1.00  0.00           C
ATOM   3047  O   LYS A 775      72.860  40.650  41.250  1.00  0.00           O
ATOM   3048  N   THR A 776      70.750  40.220  40.850  1.00  0.00           N
ATOM   3049  HN  THR A 776      69.800  40.500  40.970  1.00  0.00           H
ATOM   3050  CA  THR A 776      71.000  39.490  39.630  1.00  0.00           C
ATOM   3051  HA  THR A 776      71.710  38.730  39.870  1.00  0.00           H
ATOM   3052  CB  THR A 776      69.720  38.760  39.200  1.00  0.00           C
ATOM   3053  HB  THR A 776      69.070  38.440  40.040  1.00  0.00           H
ATOM   3054  OG1 THR A 776      70.110  37.500  38.650  1.00  0.00           O
ATOM   3055  HG1 THR A 776      70.580  37.700  37.830  1.00  0.00           H
ATOM   3056  CG2 THR A 776      68.830  39.480  38.120  1.00  0.00           C
ATOM   3057 HG21 THR A 776      67.910  38.840  38.060  1.00  0.00           H
ATOM   3058 HG22 THR A 776      69.370  39.620  37.160  1.00  0.00           H
ATOM   3059 HG23 THR A 776      68.450  40.470  38.440  1.00  0.00           H
ATOM   3060  C   THR A 776      71.630  40.240  38.510  1.00  0.00           C
ATOM   3061  O   THR A 776      71.170  41.290  38.040  1.00  0.00           O
ATOM   3062  N   LYS A 777      72.830  39.780  38.100  1.00  0.00           N
ATOM   3063  HN  LYS A 777      73.280  38.940  38.410  1.00  0.00           H
ATOM   3064  CA  LYS A 777      73.790  40.550  37.220  1.00  0.00           C
ATOM   3065  HA  LYS A 777      73.250  40.800  36.330  1.00  0.00           H
ATOM   3066  CB  LYS A 777      74.280  41.880  37.900  1.00  0.00           C
ATOM   3067  HB1 LYS A 777      74.970  41.650  38.730  1.00  0.00           H
ATOM   3068  HB2 LYS A 777      73.340  42.360  38.270  1.00  0.00           H
ATOM   3069  CG  LYS A 777      74.960  42.810  36.880  1.00  0.00           C
ATOM   3070  HG1 LYS A 777      74.470  42.850  35.880  1.00  0.00           H
ATOM   3071  HG2 LYS A 777      76.020  42.480  36.780  1.00  0.00           H
ATOM   3072  CD  LYS A 777      74.870  44.290  37.360  1.00  0.00           C
ATOM   3073  HD1 LYS A 777      75.620  44.910  36.840  1.00  0.00           H
ATOM   3074  HD2 LYS A 777      75.120  44.310  38.450  1.00  0.00           H
ATOM   3075  CE  LYS A 777      73.440  44.920  37.260  1.00  0.00           C
ATOM   3076  HE1 LYS A 777      72.700  44.470  37.960  1.00  0.00           H
ATOM   3077  HE2 LYS A 777      73.050  44.770  36.240  1.00  0.00           H
ATOM   3078  NZ  LYS A 777      73.450  46.420  37.500  1.00  0.00           N
ATOM   3079  HZ1 LYS A 777      73.530  46.960  36.620  1.00  0.00           H
ATOM   3080  HZ2 LYS A 777      74.280  46.550  38.120  1.00  0.00           H
ATOM   3081  HZ3 LYS A 777      72.630  46.730  38.080  1.00  0.00           H
ATOM   3082  C   LYS A 777      74.990  39.670  37.010  1.00  0.00           C
ATOM   3083  O   LYS A 777      75.180  38.720  37.770  1.00  0.00           O
ATOM   3084  N   ARG A 778      75.770  39.810  35.920  1.00  0.00           N
ATOM   3085  HN  ARG A 778      75.580  40.520  35.270  1.00  0.00           H
ATOM   3086  CA  ARG A 778      76.850  38.920  35.540  1.00  0.00           C
ATOM   3087  HA  ARG A 778      76.460  37.910  35.510  1.00  0.00           H
ATOM   3088  CB  ARG A 778      77.200  39.460  34.080  1.00  0.00           C
ATOM   3089  HB1 ARG A 778      76.350  39.200  33.430  1.00  0.00           H
ATOM   3090  HB2 ARG A 778      77.920  38.760  33.590  1.00  0.00           H
ATOM   3091  CG  ARG A 778      77.830  40.830  34.030  1.00  0.00           C
ATOM   3092  HG1 ARG A 778      78.910  40.650  33.870  1.00  0.00           H
ATOM   3093  HG2 ARG A 778      77.880  41.430  34.970  1.00  0.00           H
ATOM   3094  CD  ARG A 778      77.370  41.760  32.880  1.00  0.00           C
ATOM   3095  HD1 ARG A 778      76.350  41.460  32.540  1.00  0.00           H
ATOM   3096  HD2 ARG A 778      78.070  41.520  32.060  1.00  0.00           H
ATOM   3097  NE  ARG A 778      77.540  43.200  33.330  1.00  0.00           N
ATOM   3098  HE  ARG A 778      78.340  43.540  33.810  1.00  0.00           H
ATOM   3099  CZ  ARG A 778      76.450  44.000  33.390  1.00  0.00           C
ATOM   3100  NH1 ARG A 778      75.280  43.720  32.770  1.00  0.00           N
ATOM   3101 HH11 ARG A 778      74.960  42.810  32.570  1.00  0.00           H
ATOM   3102 HH12 ARG A 778      74.530  44.350  32.960  1.00  0.00           H
ATOM   3103  NH2 ARG A 778      76.580  44.930  34.300  1.00  0.00           N
ATOM   3104 HH21 ARG A 778      77.450  44.960  34.790  1.00  0.00           H
ATOM   3105 HH22 ARG A 778      75.840  45.600  34.450  1.00  0.00           H
ATOM   3106  C   ARG A 778      77.960  38.810  36.520  1.00  0.00           C
ATOM   3107  O   ARG A 778      78.290  39.760  37.240  1.00  0.00           O
ATOM   3108  N   TYR A 779      78.490  37.610  36.490  1.00  0.00           N
ATOM   3109  HN  TYR A 779      78.080  36.920  35.910  1.00  0.00           H
ATOM   3110  CA  TYR A 779      79.490  37.150  37.330  1.00  0.00           C
ATOM   3111  HA  TYR A 779      79.640  36.150  36.950  1.00  0.00           H
ATOM   3112  CB  TYR A 779      80.890  37.820  37.230  1.00  0.00           C
ATOM   3113  HB1 TYR A 779      80.860  38.830  37.680  1.00  0.00           H
ATOM   3114  HB2 TYR A 779      81.050  38.050  36.150  1.00  0.00           H
ATOM   3115  CG  TYR A 779      82.000  37.020  37.750  1.00  0.00           C
ATOM   3116  CD1 TYR A 779      82.650  37.570  38.870  1.00  0.00           C
ATOM   3117  HD1 TYR A 779      82.180  38.400  39.350  1.00  0.00           H
ATOM   3118  CE1 TYR A 779      83.810  37.010  39.340  1.00  0.00           C
ATOM   3119  HE1 TYR A 779      84.390  37.430  40.140  1.00  0.00           H
ATOM   3120  CZ  TYR A 779      84.250  35.810  38.760  1.00  0.00           C
ATOM   3121  OH  TYR A 779      85.370  35.160  39.320  1.00  0.00           O
ATOM   3122  HH  TYR A 779      85.600  34.430  38.740  1.00  0.00           H
ATOM   3123  CD2 TYR A 779      82.520  35.880  37.120  1.00  0.00           C
ATOM   3124  HD2 TYR A 779      81.950  35.520  36.280  1.00  0.00           H
ATOM   3125  CE2 TYR A 779      83.610  35.260  37.700  1.00  0.00           C
ATOM   3126  HE2 TYR A 779      84.010  34.310  37.340  1.00  0.00           H
ATOM   3127  C   TYR A 779      79.030  36.800  38.730  1.00  0.00           C
ATOM   3128  O   TYR A 779      78.340  37.500  39.400  1.00  0.00           O
ATOM   3129  N   PHE A 780      79.370  35.520  39.130  1.00  0.00           N
ATOM   3130  HN  PHE A 780      80.020  35.080  38.520  1.00  0.00           H
ATOM   3131  CA  PHE A 780      78.890  34.740  40.220  1.00  0.00           C
ATOM   3132  HA  PHE A 780      79.500  33.860  40.090  1.00  0.00           H
ATOM   3133  CB  PHE A 780      79.510  35.270  41.510  1.00  0.00           C
ATOM   3134  HB1 PHE A 780      79.200  36.330  41.550  1.00  0.00           H
ATOM   3135  HB2 PHE A 780      80.620  35.200  41.450  1.00  0.00           H
ATOM   3136  CG  PHE A 780      78.920  34.640  42.800  1.00  0.00           C
ATOM   3137  CD1 PHE A 780      79.560  33.560  43.470  1.00  0.00           C
ATOM   3138  HD1 PHE A 780      80.500  33.150  43.140  1.00  0.00           H
ATOM   3139  CE1 PHE A 780      79.240  33.230  44.820  1.00  0.00           C
ATOM   3140  HE1 PHE A 780      79.810  32.480  45.340  1.00  0.00           H
ATOM   3141  CZ  PHE A 780      78.230  33.830  45.490  1.00  0.00           C
ATOM   3142  HZ  PHE A 780      77.960  33.610  46.510  1.00  0.00           H
ATOM   3143  CD2 PHE A 780      77.850  35.310  43.500  1.00  0.00           C
ATOM   3144  HD2 PHE A 780      77.410  36.210  43.130  1.00  0.00           H
ATOM   3145  CE2 PHE A 780      77.630  34.950  44.860  1.00  0.00           C
ATOM   3146  HE2 PHE A 780      76.850  35.460  45.430  1.00  0.00           H
ATOM   3147  C   PHE A 780      77.350  34.320  40.240  1.00  0.00           C
ATOM   3148  O   PHE A 780      76.490  35.160  40.060  1.00  0.00           O
ATOM   3149  N   PRO A 781      76.950  33.020  40.400  1.00  0.00           N
ATOM   3150  CD  PRO A 781      77.900  31.890  40.670  1.00  0.00           C
ATOM   3151  HD1 PRO A 781      78.490  32.190  41.560  1.00  0.00           H
ATOM   3152  HD2 PRO A 781      78.630  31.830  39.830  1.00  0.00           H
ATOM   3153  CA  PRO A 781      75.600  32.490  40.090  1.00  0.00           C
ATOM   3154  HA  PRO A 781      75.670  32.300  39.030  1.00  0.00           H
ATOM   3155  CB  PRO A 781      75.540  31.160  40.920  1.00  0.00           C
ATOM   3156  HB1 PRO A 781      74.700  30.500  40.600  1.00  0.00           H
ATOM   3157  HB2 PRO A 781      75.330  31.320  42.000  1.00  0.00           H
ATOM   3158  CG  PRO A 781      76.970  30.650  40.850  1.00  0.00           C
ATOM   3159  HG1 PRO A 781      77.270  30.210  41.830  1.00  0.00           H
ATOM   3160  HG2 PRO A 781      77.150  29.970  39.990  1.00  0.00           H
ATOM   3161  C   PRO A 781      74.280  33.270  40.320  1.00  0.00           C
ATOM   3162  O   PRO A 781      74.010  33.630  41.480  1.00  0.00           O
ATOM   3163  N   THR A 782      73.470  33.490  39.290  1.00  0.00           N
ATOM   3164  HN  THR A 782      73.710  33.100  38.400  1.00  0.00           H
ATOM   3165  CA  THR A 782      72.350  34.390  39.160  1.00  0.00           C
ATOM   3166  HA  THR A 782      72.650  35.410  39.360  1.00  0.00           H
ATOM   3167  CB  THR A 782      71.750  34.590  37.740  1.00  0.00           C
ATOM   3168  HB  THR A 782      70.790  35.140  37.790  1.00  0.00           H
ATOM   3169  OG1 THR A 782      71.420  33.400  37.070  1.00  0.00           O
ATOM   3170  HG1 THR A 782      72.190  32.860  36.960  1.00  0.00           H
ATOM   3171  CG2 THR A 782      72.730  35.320  36.880  1.00  0.00           C
ATOM   3172 HG21 THR A 782      73.110  36.260  37.340  1.00  0.00           H
ATOM   3173 HG22 THR A 782      72.350  35.470  35.840  1.00  0.00           H
ATOM   3174 HG23 THR A 782      73.630  34.670  36.740  1.00  0.00           H
ATOM   3175  C   THR A 782      71.140  34.110  40.130  1.00  0.00           C
ATOM   3176  O   THR A 782      70.640  35.020  40.800  1.00  0.00           O
ATOM   3177  N   LYS A 783      70.830  32.810  40.380  1.00  0.00           N
ATOM   3178  HN  LYS A 783      71.300  32.160  39.810  1.00  0.00           H
ATOM   3179  CA  LYS A 783      69.940  32.350  41.430  1.00  0.00           C
ATOM   3180  HA  LYS A 783      69.000  32.850  41.250  1.00  0.00           H
ATOM   3181  CB  LYS A 783      69.850  30.820  41.400  1.00  0.00           C
ATOM   3182  HB1 LYS A 783      69.260  30.410  42.250  1.00  0.00           H
ATOM   3183  HB2 LYS A 783      70.890  30.420  41.370  1.00  0.00           H
ATOM   3184  CG  LYS A 783      69.120  30.370  40.100  1.00  0.00           C
ATOM   3185  HG1 LYS A 783      69.110  29.250  40.130  1.00  0.00           H
ATOM   3186  HG2 LYS A 783      69.880  30.500  39.300  1.00  0.00           H
ATOM   3187  CD  LYS A 783      67.800  31.080  39.810  1.00  0.00           C
ATOM   3188  HD1 LYS A 783      67.890  31.930  39.110  1.00  0.00           H
ATOM   3189  HD2 LYS A 783      67.260  31.340  40.750  1.00  0.00           H
ATOM   3190  CE  LYS A 783      66.750  30.140  39.120  1.00  0.00           C
ATOM   3191  HE1 LYS A 783      65.770  30.650  38.960  1.00  0.00           H
ATOM   3192  HE2 LYS A 783      66.510  29.260  39.760  1.00  0.00           H
ATOM   3193  NZ  LYS A 783      67.250  29.700  37.840  1.00  0.00           N
ATOM   3194  HZ1 LYS A 783      66.460  29.790  37.170  1.00  0.00           H
ATOM   3195  HZ2 LYS A 783      67.570  28.730  38.040  1.00  0.00           H
ATOM   3196  HZ3 LYS A 783      68.100  30.180  37.510  1.00  0.00           H
ATOM   3197  C   LYS A 783      70.360  32.730  42.840  1.00  0.00           C
ATOM   3198  O   LYS A 783      69.590  33.360  43.540  1.00  0.00           O
ATOM   3199  N   VAL A 784      71.680  32.540  43.230  1.00  0.00           N
ATOM   3200  HN  VAL A 784      72.290  32.060  42.590  1.00  0.00           H
ATOM   3201  CA  VAL A 784      72.280  33.040  44.450  1.00  0.00           C
ATOM   3202  HA  VAL A 784      71.790  32.650  45.330  1.00  0.00           H
ATOM   3203  CB  VAL A 784      73.770  32.500  44.650  1.00  0.00           C
ATOM   3204  HB  VAL A 784      74.490  32.640  43.820  1.00  0.00           H
ATOM   3205  CG1 VAL A 784      74.350  33.180  45.920  1.00  0.00           C
ATOM   3206 HG11 VAL A 784      75.290  32.650  46.170  1.00  0.00           H
ATOM   3207 HG12 VAL A 784      73.540  33.200  46.680  1.00  0.00           H
ATOM   3208 HG13 VAL A 784      74.560  34.220  45.600  1.00  0.00           H
ATOM   3209  CG2 VAL A 784      73.700  30.930  44.880  1.00  0.00           C
ATOM   3210 HG21 VAL A 784      73.150  30.420  44.050  1.00  0.00           H
ATOM   3211 HG22 VAL A 784      73.110  30.690  45.800  1.00  0.00           H
ATOM   3212 HG23 VAL A 784      74.670  30.390  44.950  1.00  0.00           H
ATOM   3213  C   VAL A 784      72.200  34.530  44.580  1.00  0.00           C
ATOM   3214  O   VAL A 784      71.620  34.940  45.540  1.00  0.00           O
ATOM   3215  N   ARG A 785      72.700  35.340  43.660  1.00  0.00           N
ATOM   3216  HN  ARG A 785      73.250  34.930  42.940  1.00  0.00           H
ATOM   3217  CA  ARG A 785      72.540  36.800  43.750  1.00  0.00           C
ATOM   3218  HA  ARG A 785      73.200  37.210  44.490  1.00  0.00           H
ATOM   3219  CB  ARG A 785      73.000  37.350  42.380  1.00  0.00           C
ATOM   3220  HB1 ARG A 785      72.790  38.440  42.480  1.00  0.00           H
ATOM   3221  HB2 ARG A 785      72.450  36.830  41.570  1.00  0.00           H
ATOM   3222  CG  ARG A 785      74.500  37.150  42.060  1.00  0.00           C
ATOM   3223  HG1 ARG A 785      74.670  36.050  41.990  1.00  0.00           H
ATOM   3224  HG2 ARG A 785      75.030  37.420  43.000  1.00  0.00           H
ATOM   3225  CD  ARG A 785      74.990  37.910  40.840  1.00  0.00           C
ATOM   3226  HD1 ARG A 785      74.320  37.830  39.960  1.00  0.00           H
ATOM   3227  HD2 ARG A 785      76.000  37.550  40.530  1.00  0.00           H
ATOM   3228  NE  ARG A 785      75.110  39.350  41.240  1.00  0.00           N
ATOM   3229  HE  ARG A 785      74.300  39.830  41.560  1.00  0.00           H
ATOM   3230  CZ  ARG A 785      76.160  40.200  41.040  1.00  0.00           C
ATOM   3231  NH1 ARG A 785      77.310  39.820  40.600  1.00  0.00           N
ATOM   3232 HH11 ARG A 785      77.980  40.560  40.530  1.00  0.00           H
ATOM   3233 HH12 ARG A 785      77.430  38.910  40.190  1.00  0.00           H
ATOM   3234  NH2 ARG A 785      75.990  41.510  41.230  1.00  0.00           N
ATOM   3235 HH21 ARG A 785      76.650  42.180  40.870  1.00  0.00           H
ATOM   3236 HH22 ARG A 785      75.090  41.780  41.570  1.00  0.00           H
ATOM   3237  C   ARG A 785      71.150  37.310  43.960  1.00  0.00           C
ATOM   3238  O   ARG A 785      70.950  38.020  44.900  1.00  0.00           O
ATOM   3239  N   SER A 786      70.280  36.800  43.160  1.00  0.00           N
ATOM   3240  HN  SER A 786      70.620  36.160  42.470  1.00  0.00           H
ATOM   3241  CA  SER A 786      68.850  37.130  43.080  1.00  0.00           C
ATOM   3242  HA  SER A 786      68.800  38.190  42.890  1.00  0.00           H
ATOM   3243  CB  SER A 786      68.060  36.380  41.910  1.00  0.00           C
ATOM   3244  HB1 SER A 786      68.330  35.300  41.980  1.00  0.00           H
ATOM   3245  HB2 SER A 786      68.460  36.750  40.930  1.00  0.00           H
ATOM   3246  OG  SER A 786      66.620  36.470  42.020  1.00  0.00           O
ATOM   3247  HG1 SER A 786      66.280  35.900  42.710  1.00  0.00           H
ATOM   3248  C   SER A 786      68.040  36.860  44.370  1.00  0.00           C
ATOM   3249  O   SER A 786      67.180  37.610  44.850  1.00  0.00           O
ATOM   3250  N   THR A 787      68.340  35.700  44.940  1.00  0.00           N
ATOM   3251  HN  THR A 787      69.070  35.100  44.640  1.00  0.00           H
ATOM   3252  CA  THR A 787      67.900  35.310  46.270  1.00  0.00           C
ATOM   3253  HA  THR A 787      66.820  35.340  46.220  1.00  0.00           H
ATOM   3254  CB  THR A 787      68.240  33.830  46.680  1.00  0.00           C
ATOM   3255  HB  THR A 787      69.340  33.770  46.500  1.00  0.00           H
ATOM   3256  OG1 THR A 787      67.650  32.910  45.740  1.00  0.00           O
ATOM   3257  HG1 THR A 787      67.890  33.250  44.870  1.00  0.00           H
ATOM   3258  CG2 THR A 787      67.600  33.480  48.050  1.00  0.00           C
ATOM   3259 HG21 THR A 787      68.200  33.910  48.880  1.00  0.00           H
ATOM   3260 HG22 THR A 787      67.500  32.370  48.030  1.00  0.00           H
ATOM   3261 HG23 THR A 787      66.580  33.920  48.140  1.00  0.00           H
ATOM   3262  C   THR A 787      68.390  36.180  47.420  1.00  0.00           C
ATOM   3263  O   THR A 787      67.700  36.490  48.410  1.00  0.00           O
ATOM   3264  N   ILE A 788      69.760  36.500  47.440  1.00  0.00           N
ATOM   3265  HN  ILE A 788      70.400  36.340  46.700  1.00  0.00           H
ATOM   3266  CA  ILE A 788      70.260  37.310  48.550  1.00  0.00           C
ATOM   3267  HA  ILE A 788      69.930  36.760  49.420  1.00  0.00           H
ATOM   3268  CB  ILE A 788      71.860  37.390  48.530  1.00  0.00           C
ATOM   3269  HB  ILE A 788      72.120  37.630  47.480  1.00  0.00           H
ATOM   3270  CG2 ILE A 788      72.440  38.580  49.350  1.00  0.00           C
ATOM   3271 HG21 ILE A 788      72.170  38.560  50.430  1.00  0.00           H
ATOM   3272 HG22 ILE A 788      72.080  39.550  48.960  1.00  0.00           H
ATOM   3273 HG23 ILE A 788      73.540  38.520  49.330  1.00  0.00           H
ATOM   3274  CG1 ILE A 788      72.500  36.000  48.950  1.00  0.00           C
ATOM   3275 HG11 ILE A 788      71.940  35.200  48.410  1.00  0.00           H
ATOM   3276 HG12 ILE A 788      72.450  35.720  50.030  1.00  0.00           H
ATOM   3277  CD  ILE A 788      73.990  35.750  48.560  1.00  0.00           C
ATOM   3278  HD1 ILE A 788      74.400  34.880  49.120  1.00  0.00           H
ATOM   3279  HD2 ILE A 788      74.730  36.570  48.670  1.00  0.00           H
ATOM   3280  HD3 ILE A 788      73.880  35.560  47.470  1.00  0.00           H
ATOM   3281  C   ILE A 788      69.650  38.700  48.550  1.00  0.00           C
ATOM   3282  O   ILE A 788      68.990  39.190  49.530  1.00  0.00           O
ATOM   3283  N   SER A 789      69.520  39.300  47.370  1.00  0.00           N
ATOM   3284  HN  SER A 789      69.960  38.860  46.590  1.00  0.00           H
ATOM   3285  CA  SER A 789      68.690  40.570  47.150  1.00  0.00           C
ATOM   3286  HA  SER A 789      69.250  41.240  47.790  1.00  0.00           H
ATOM   3287  CB  SER A 789      68.850  41.030  45.700  1.00  0.00           C
ATOM   3288  HB1 SER A 789      68.180  41.870  45.420  1.00  0.00           H
ATOM   3289  HB2 SER A 789      68.700  40.240  44.940  1.00  0.00           H
ATOM   3290  OG  SER A 789      70.170  41.570  45.510  1.00  0.00           O
ATOM   3291  HG1 SER A 789      70.330  41.940  46.390  1.00  0.00           H
ATOM   3292  C   SER A 789      67.250  40.520  47.440  1.00  0.00           C
ATOM   3293  O   SER A 789      66.840  41.430  48.160  1.00  0.00           O
ATOM   3294  N   ASP A 790      66.420  39.500  47.060  1.00  0.00           N
ATOM   3295  HN  ASP A 790      66.750  38.720  46.550  1.00  0.00           H
ATOM   3296  CA  ASP A 790      65.020  39.430  47.440  1.00  0.00           C
ATOM   3297  HA  ASP A 790      64.570  40.410  47.300  1.00  0.00           H
ATOM   3298  CB  ASP A 790      64.270  38.430  46.530  1.00  0.00           C
ATOM   3299  HB1 ASP A 790      63.230  38.320  46.870  1.00  0.00           H
ATOM   3300  HB2 ASP A 790      64.840  37.470  46.540  1.00  0.00           H
ATOM   3301  CG  ASP A 790      64.180  38.860  45.040  1.00  0.00           C
ATOM   3302  OD1 ASP A 790      63.640  39.960  44.810  1.00  0.00           O
ATOM   3303  OD2 ASP A 790      64.480  38.110  44.080  1.00  0.00           O
ATOM   3304  C   ASP A 790      64.800  39.160  48.960  1.00  0.00           C
ATOM   3305  O   ASP A 790      63.800  39.500  49.580  1.00  0.00           O
ATOM   3306  N   PHE A 791      65.810  38.540  49.510  1.00  0.00           N
ATOM   3307  HN  PHE A 791      66.580  38.170  48.990  1.00  0.00           H
ATOM   3308  CA  PHE A 791      65.830  38.270  50.970  1.00  0.00           C
ATOM   3309  HA  PHE A 791      64.880  38.380  51.460  1.00  0.00           H
ATOM   3310  CB  PHE A 791      66.410  36.860  51.330  1.00  0.00           C
ATOM   3311  HB1 PHE A 791      66.380  36.810  52.440  1.00  0.00           H
ATOM   3312  HB2 PHE A 791      67.380  36.600  50.850  1.00  0.00           H
ATOM   3313  CG  PHE A 791      65.480  35.740  50.920  1.00  0.00           C
ATOM   3314  CD1 PHE A 791      66.010  34.480  50.910  1.00  0.00           C
ATOM   3315  HD1 PHE A 791      67.030  34.230  51.160  1.00  0.00           H
ATOM   3316  CE1 PHE A 791      65.140  33.360  50.670  1.00  0.00           C
ATOM   3317  HE1 PHE A 791      65.530  32.360  50.720  1.00  0.00           H
ATOM   3318  CZ  PHE A 791      63.770  33.520  50.470  1.00  0.00           C
ATOM   3319  HZ  PHE A 791      63.130  32.670  50.370  1.00  0.00           H
ATOM   3320  CD2 PHE A 791      64.080  35.910  50.420  1.00  0.00           C
ATOM   3321  HD2 PHE A 791      63.590  36.860  50.420  1.00  0.00           H
ATOM   3322  CE2 PHE A 791      63.280  34.770  50.260  1.00  0.00           C
ATOM   3323  HE2 PHE A 791      62.270  34.950  49.900  1.00  0.00           H
ATOM   3324  C   PHE A 791      66.630  39.250  51.780  1.00  0.00           C
ATOM   3325  O   PHE A 791      67.010  39.020  52.940  1.00  0.00           O
ATOM   3326  N   ALA A 792      66.830  40.470  51.250  1.00  0.00           N
ATOM   3327  HN  ALA A 792      66.530  40.780  50.340  1.00  0.00           H
ATOM   3328  CA  ALA A 792      67.630  41.530  51.910  1.00  0.00           C
ATOM   3329  HA  ALA A 792      68.660  41.220  52.020  1.00  0.00           H
ATOM   3330  CB  ALA A 792      67.830  42.800  51.060  1.00  0.00           C
ATOM   3331  HB1 ALA A 792      66.860  43.300  50.850  1.00  0.00           H
ATOM   3332  HB2 ALA A 792      68.330  42.590  50.090  1.00  0.00           H
ATOM   3333  HB3 ALA A 792      68.450  43.510  51.660  1.00  0.00           H
ATOM   3334  C   ALA A 792      67.100  41.890  53.350  1.00  0.00           C
ATOM   3335  O   ALA A 792      67.910  42.020  54.270  1.00  0.00           O
ATOM   3336  N   VAL A 793      65.710  42.040  53.530  1.00  0.00           N
ATOM   3337  HN  VAL A 793      65.120  42.040  52.730  1.00  0.00           H
ATOM   3338  CA  VAL A 793      65.130  42.270  54.840  1.00  0.00           C
ATOM   3339  HA  VAL A 793      65.820  42.950  55.310  1.00  0.00           H
ATOM   3340  CB  VAL A 793      63.740  42.830  54.860  1.00  0.00           C
ATOM   3341  HB  VAL A 793      63.020  42.320  54.180  1.00  0.00           H
ATOM   3342  CG1 VAL A 793      63.160  43.090  56.260  1.00  0.00           C
ATOM   3343 HG11 VAL A 793      63.780  43.840  56.790  1.00  0.00           H
ATOM   3344 HG12 VAL A 793      63.130  42.200  56.940  1.00  0.00           H
ATOM   3345 HG13 VAL A 793      62.150  43.540  56.270  1.00  0.00           H
ATOM   3346  CG2 VAL A 793      63.950  44.220  54.220  1.00  0.00           C
ATOM   3347 HG21 VAL A 793      64.760  44.720  54.790  1.00  0.00           H
ATOM   3348 HG22 VAL A 793      63.080  44.900  54.380  1.00  0.00           H
ATOM   3349 HG23 VAL A 793      64.250  44.140  53.150  1.00  0.00           H
ATOM   3350  C   VAL A 793      65.250  41.080  55.820  1.00  0.00           C
ATOM   3351  O   VAL A 793      65.730  41.240  56.930  1.00  0.00           O
ATOM   3352  N   PHE A 794      64.910  39.840  55.390  1.00  0.00           N
ATOM   3353  HN  PHE A 794      64.510  39.780  54.480  1.00  0.00           H
ATOM   3354  CA  PHE A 794      65.030  38.550  56.140  1.00  0.00           C
ATOM   3355  HA  PHE A 794      64.370  38.590  56.990  1.00  0.00           H
ATOM   3356  CB  PHE A 794      64.520  37.420  55.280  1.00  0.00           C
ATOM   3357  HB1 PHE A 794      65.270  37.240  54.490  1.00  0.00           H
ATOM   3358  HB2 PHE A 794      63.570  37.610  54.740  1.00  0.00           H
ATOM   3359  CG  PHE A 794      64.370  36.210  56.000  1.00  0.00           C
ATOM   3360  CD1 PHE A 794      65.450  35.400  56.270  1.00  0.00           C
ATOM   3361  HD1 PHE A 794      66.470  35.630  56.020  1.00  0.00           H
ATOM   3362  CE1 PHE A 794      65.220  34.200  56.920  1.00  0.00           C
ATOM   3363  HE1 PHE A 794      66.140  33.690  57.150  1.00  0.00           H
ATOM   3364  CZ  PHE A 794      63.970  33.890  57.380  1.00  0.00           C
ATOM   3365  HZ  PHE A 794      63.860  33.080  58.070  1.00  0.00           H
ATOM   3366  CD2 PHE A 794      63.070  35.830  56.330  1.00  0.00           C
ATOM   3367  HD2 PHE A 794      62.230  36.460  56.100  1.00  0.00           H
ATOM   3368  CE2 PHE A 794      62.870  34.660  57.060  1.00  0.00           C
ATOM   3369  HE2 PHE A 794      61.850  34.390  57.270  1.00  0.00           H
ATOM   3370  C   PHE A 794      66.460  38.350  56.630  1.00  0.00           C
ATOM   3371  O   PHE A 794      66.790  38.130  57.790  1.00  0.00           O
ATOM   3372  N   LEU A 795      67.400  38.370  55.670  1.00  0.00           N
ATOM   3373  HN  LEU A 795      67.130  38.630  54.750  1.00  0.00           H
ATOM   3374  CA  LEU A 795      68.800  38.170  55.930  1.00  0.00           C
ATOM   3375  HA  LEU A 795      68.850  37.260  56.520  1.00  0.00           H
ATOM   3376  CB  LEU A 795      69.600  37.990  54.620  1.00  0.00           C
ATOM   3377  HB1 LEU A 795      70.660  38.130  54.950  1.00  0.00           H
ATOM   3378  HB2 LEU A 795      69.390  38.740  53.830  1.00  0.00           H
ATOM   3379  CG  LEU A 795      69.540  36.620  53.960  1.00  0.00           C
ATOM   3380  HG  LEU A 795      68.440  36.440  53.980  1.00  0.00           H
ATOM   3381  CD1 LEU A 795      70.010  36.740  52.520  1.00  0.00           C
ATOM   3382 HD11 LEU A 795      71.120  36.750  52.490  1.00  0.00           H
ATOM   3383 HD12 LEU A 795      69.520  37.540  51.920  1.00  0.00           H
ATOM   3384 HD13 LEU A 795      69.750  35.800  51.980  1.00  0.00           H
ATOM   3385  CD2 LEU A 795      70.180  35.370  54.650  1.00  0.00           C
ATOM   3386 HD21 LEU A 795      71.280  35.480  54.630  1.00  0.00           H
ATOM   3387 HD22 LEU A 795      69.910  34.420  54.160  1.00  0.00           H
ATOM   3388 HD23 LEU A 795      69.670  35.220  55.640  1.00  0.00           H
ATOM   3389  C   LEU A 795      69.370  39.190  56.890  1.00  0.00           C
ATOM   3390  O   LEU A 795      70.050  38.770  57.820  1.00  0.00           O
ATOM   3391  N   THR A 796      69.020  40.510  56.780  1.00  0.00           N
ATOM   3392  HN  THR A 796      68.320  40.610  56.080  1.00  0.00           H
ATOM   3393  CA  THR A 796      69.540  41.570  57.670  1.00  0.00           C
ATOM   3394  HA  THR A 796      70.620  41.510  57.710  1.00  0.00           H
ATOM   3395  CB  THR A 796      69.080  42.970  57.190  1.00  0.00           C
ATOM   3396  HB  THR A 796      68.000  42.990  56.930  1.00  0.00           H
ATOM   3397  OG1 THR A 796      69.850  43.280  56.060  1.00  0.00           O
ATOM   3398  HG1 THR A 796      69.280  43.080  55.310  1.00  0.00           H
ATOM   3399  CG2 THR A 796      69.470  44.120  58.200  1.00  0.00           C
ATOM   3400 HG21 THR A 796      68.930  44.010  59.180  1.00  0.00           H
ATOM   3401 HG22 THR A 796      69.190  45.110  57.790  1.00  0.00           H
ATOM   3402 HG23 THR A 796      70.570  44.170  58.310  1.00  0.00           H
ATOM   3403  C   THR A 796      69.000  41.300  59.050  1.00  0.00           C
ATOM   3404  O   THR A 796      69.870  41.350  59.950  1.00  0.00           O
ATOM   3405  N   ILE A 797      67.680  41.020  59.200  1.00  0.00           N
ATOM   3406  HN  ILE A 797      67.130  40.900  58.380  1.00  0.00           H
ATOM   3407  CA  ILE A 797      67.130  40.710  60.500  1.00  0.00           C
ATOM   3408  HA  ILE A 797      67.430  41.570  61.080  1.00  0.00           H
ATOM   3409  CB  ILE A 797      65.610  40.480  60.490  1.00  0.00           C
ATOM   3410  HB  ILE A 797      65.630  39.670  59.720  1.00  0.00           H
ATOM   3411  CG2 ILE A 797      65.020  39.990  61.860  1.00  0.00           C
ATOM   3412 HG21 ILE A 797      65.270  40.690  62.680  1.00  0.00           H
ATOM   3413 HG22 ILE A 797      65.420  38.970  62.060  1.00  0.00           H
ATOM   3414 HG23 ILE A 797      63.920  39.880  61.860  1.00  0.00           H
ATOM   3415  CG1 ILE A 797      64.720  41.700  60.020  1.00  0.00           C
ATOM   3416 HG11 ILE A 797      65.190  42.150  59.110  1.00  0.00           H
ATOM   3417 HG12 ILE A 797      64.700  42.540  60.740  1.00  0.00           H
ATOM   3418  CD  ILE A 797      63.260  41.340  59.710  1.00  0.00           C
ATOM   3419  HD1 ILE A 797      62.780  41.100  60.690  1.00  0.00           H
ATOM   3420  HD2 ILE A 797      63.290  40.490  59.000  1.00  0.00           H
ATOM   3421  HD3 ILE A 797      62.750  42.230  59.300  1.00  0.00           H
ATOM   3422  C   ILE A 797      67.750  39.560  61.200  1.00  0.00           C
ATOM   3423  O   ILE A 797      68.150  39.800  62.350  1.00  0.00           O
ATOM   3424  N   VAL A 798      68.000  38.400  60.620  1.00  0.00           N
ATOM   3425  HN  VAL A 798      67.670  38.220  59.710  1.00  0.00           H
ATOM   3426  CA  VAL A 798      68.770  37.390  61.290  1.00  0.00           C
ATOM   3427  HA  VAL A 798      68.150  37.360  62.170  1.00  0.00           H
ATOM   3428  CB  VAL A 798      68.760  36.060  60.520  1.00  0.00           C
ATOM   3429  HB  VAL A 798      69.400  36.160  59.610  1.00  0.00           H
ATOM   3430  CG1 VAL A 798      69.350  34.950  61.370  1.00  0.00           C
ATOM   3431 HG11 VAL A 798      70.450  35.080  61.440  1.00  0.00           H
ATOM   3432 HG12 VAL A 798      69.250  33.920  60.970  1.00  0.00           H
ATOM   3433 HG13 VAL A 798      68.820  34.900  62.340  1.00  0.00           H
ATOM   3434  CG2 VAL A 798      67.310  35.830  60.050  1.00  0.00           C
ATOM   3435 HG21 VAL A 798      67.110  34.750  59.940  1.00  0.00           H
ATOM   3436 HG22 VAL A 798      67.220  36.250  59.030  1.00  0.00           H
ATOM   3437 HG23 VAL A 798      66.580  36.180  60.800  1.00  0.00           H
ATOM   3438  C   VAL A 798      70.160  37.760  61.700  1.00  0.00           C
ATOM   3439  O   VAL A 798      70.730  37.520  62.770  1.00  0.00           O
ATOM   3440  N   ILE A 799      70.930  38.400  60.730  1.00  0.00           N
ATOM   3441  HN  ILE A 799      70.450  38.720  59.910  1.00  0.00           H
ATOM   3442  CA  ILE A 799      72.210  38.910  60.960  1.00  0.00           C
ATOM   3443  HA  ILE A 799      72.740  38.090  61.430  1.00  0.00           H
ATOM   3444  CB  ILE A 799      72.880  39.180  59.620  1.00  0.00           C
ATOM   3445  HB  ILE A 799      72.260  39.950  59.100  1.00  0.00           H
ATOM   3446  CG2 ILE A 799      74.340  39.690  59.780  1.00  0.00           C
ATOM   3447 HG21 ILE A 799      74.860  40.170  58.930  1.00  0.00           H
ATOM   3448 HG22 ILE A 799      74.970  38.850  60.130  1.00  0.00           H
ATOM   3449 HG23 ILE A 799      74.250  40.530  60.500  1.00  0.00           H
ATOM   3450  CG1 ILE A 799      73.010  37.970  58.690  1.00  0.00           C
ATOM   3451 HG11 ILE A 799      72.000  37.510  58.590  1.00  0.00           H
ATOM   3452 HG12 ILE A 799      73.670  37.230  59.200  1.00  0.00           H
ATOM   3453  CD  ILE A 799      73.510  38.230  57.290  1.00  0.00           C
ATOM   3454  HD1 ILE A 799      74.570  38.560  57.250  1.00  0.00           H
ATOM   3455  HD2 ILE A 799      72.850  38.960  56.810  1.00  0.00           H
ATOM   3456  HD3 ILE A 799      73.250  37.310  56.730  1.00  0.00           H
ATOM   3457  C   ILE A 799      72.380  39.930  61.980  1.00  0.00           C
ATOM   3458  O   ILE A 799      73.210  39.790  62.870  1.00  0.00           O
ATOM   3459  N   MET A 800      71.520  41.000  62.010  1.00  0.00           N
ATOM   3460  HN  MET A 800      70.760  41.080  61.360  1.00  0.00           H
ATOM   3461  CA  MET A 800      71.410  41.870  63.170  1.00  0.00           C
ATOM   3462  HA  MET A 800      72.380  42.340  63.260  1.00  0.00           H
ATOM   3463  CB  MET A 800      70.590  43.140  62.720  1.00  0.00           C
ATOM   3464  HB1 MET A 800      70.770  43.850  63.550  1.00  0.00           H
ATOM   3465  HB2 MET A 800      69.510  42.910  62.730  1.00  0.00           H
ATOM   3466  CG  MET A 800      71.140  43.860  61.490  1.00  0.00           C
ATOM   3467  HG1 MET A 800      70.390  44.640  61.210  1.00  0.00           H
ATOM   3468  HG2 MET A 800      71.240  43.240  60.570  1.00  0.00           H
ATOM   3469  SD  MET A 800      72.580  44.850  61.940  1.00  0.00           S
ATOM   3470  CE  MET A 800      73.870  43.690  61.440  1.00  0.00           C
ATOM   3471  HE1 MET A 800      73.750  42.610  61.650  1.00  0.00           H
ATOM   3472  HE2 MET A 800      74.850  44.070  61.770  1.00  0.00           H
ATOM   3473  HE3 MET A 800      73.970  43.720  60.330  1.00  0.00           H
ATOM   3474  C   MET A 800      71.000  41.290  64.500  1.00  0.00           C
ATOM   3475  O   MET A 800      71.540  41.690  65.530  1.00  0.00           O
ATOM   3476  N   VAL A 801      70.060  40.320  64.500  1.00  0.00           N
ATOM   3477  HN  VAL A 801      69.610  40.070  63.640  1.00  0.00           H
ATOM   3478  CA  VAL A 801      69.680  39.680  65.800  1.00  0.00           C
ATOM   3479  HA  VAL A 801      69.410  40.460  66.500  1.00  0.00           H
ATOM   3480  CB  VAL A 801      68.540  38.680  65.630  1.00  0.00           C
ATOM   3481  HB  VAL A 801      68.790  38.010  64.780  1.00  0.00           H
ATOM   3482  CG1 VAL A 801      68.240  37.910  66.860  1.00  0.00           C
ATOM   3483 HG11 VAL A 801      69.080  37.200  66.920  1.00  0.00           H
ATOM   3484 HG12 VAL A 801      67.230  37.450  66.890  1.00  0.00           H
ATOM   3485 HG13 VAL A 801      68.310  38.610  67.720  1.00  0.00           H
ATOM   3486  CG2 VAL A 801      67.230  39.420  65.220  1.00  0.00           C
ATOM   3487 HG21 VAL A 801      66.780  39.670  66.200  1.00  0.00           H
ATOM   3488 HG22 VAL A 801      66.540  38.790  64.630  1.00  0.00           H
ATOM   3489 HG23 VAL A 801      67.280  40.380  64.640  1.00  0.00           H
ATOM   3490  C   VAL A 801      70.860  38.930  66.370  1.00  0.00           C
ATOM   3491  O   VAL A 801      71.170  39.050  67.560  1.00  0.00           O
ATOM   3492  N   THR A 802      71.530  38.240  65.500  1.00  0.00           N
ATOM   3493  HN  THR A 802      71.220  38.150  64.570  1.00  0.00           H
ATOM   3494  CA  THR A 802      72.720  37.500  65.810  1.00  0.00           C
ATOM   3495  HA  THR A 802      72.400  36.920  66.680  1.00  0.00           H
ATOM   3496  CB  THR A 802      73.180  36.550  64.790  1.00  0.00           C
ATOM   3497  HB  THR A 802      73.370  37.090  63.840  1.00  0.00           H
ATOM   3498  OG1 THR A 802      72.100  35.670  64.350  1.00  0.00           O
ATOM   3499  HG1 THR A 802      71.450  36.170  63.880  1.00  0.00           H
ATOM   3500  CG2 THR A 802      74.350  35.670  65.250  1.00  0.00           C
ATOM   3501 HG21 THR A 802      74.770  35.050  64.430  1.00  0.00           H
ATOM   3502 HG22 THR A 802      74.080  35.080  66.150  1.00  0.00           H
ATOM   3503 HG23 THR A 802      75.280  36.230  65.550  1.00  0.00           H
ATOM   3504  C   THR A 802      73.880  38.370  66.220  1.00  0.00           C
ATOM   3505  O   THR A 802      74.560  38.080  67.270  1.00  0.00           O
ATOM   3506  N   ILE A 803      74.210  39.480  65.550  1.00  0.00           N
ATOM   3507  HN  ILE A 803      73.760  39.730  64.690  1.00  0.00           H
ATOM   3508  CA  ILE A 803      75.160  40.510  66.050  1.00  0.00           C
ATOM   3509  HA  ILE A 803      75.970  39.810  66.190  1.00  0.00           H
ATOM   3510  CB  ILE A 803      75.530  41.620  65.020  1.00  0.00           C
ATOM   3511  HB  ILE A 803      74.590  42.010  64.590  1.00  0.00           H
ATOM   3512  CG2 ILE A 803      76.350  42.800  65.540  1.00  0.00           C
ATOM   3513 HG21 ILE A 803      77.370  42.490  65.870  1.00  0.00           H
ATOM   3514 HG22 ILE A 803      75.820  43.360  66.340  1.00  0.00           H
ATOM   3515 HG23 ILE A 803      76.380  43.510  64.690  1.00  0.00           H
ATOM   3516  CG1 ILE A 803      76.360  40.900  63.900  1.00  0.00           C
ATOM   3517 HG11 ILE A 803      75.870  39.920  63.690  1.00  0.00           H
ATOM   3518 HG12 ILE A 803      77.350  40.670  64.340  1.00  0.00           H
ATOM   3519  CD  ILE A 803      76.620  41.680  62.610  1.00  0.00           C
ATOM   3520  HD1 ILE A 803      77.110  41.060  61.830  1.00  0.00           H
ATOM   3521  HD2 ILE A 803      77.410  42.430  62.860  1.00  0.00           H
ATOM   3522  HD3 ILE A 803      75.640  42.080  62.290  1.00  0.00           H
ATOM   3523  C   ILE A 803      74.750  41.110  67.340  1.00  0.00           C
ATOM   3524  O   ILE A 803      75.540  41.410  68.240  1.00  0.00           O
ATOM   3525  N   ASP A 804      73.410  41.470  67.530  1.00  0.00           N
ATOM   3526  HN  ASP A 804      72.620  41.220  66.980  1.00  0.00           H
ATOM   3527  CA  ASP A 804      72.970  42.010  68.760  1.00  0.00           C
ATOM   3528  HA  ASP A 804      73.640  42.830  68.910  1.00  0.00           H
ATOM   3529  CB  ASP A 804      71.480  42.590  68.550  1.00  0.00           C
ATOM   3530  HB1 ASP A 804      70.730  41.780  68.420  1.00  0.00           H
ATOM   3531  HB2 ASP A 804      71.420  43.220  67.640  1.00  0.00           H
ATOM   3532  CG  ASP A 804      71.040  43.280  69.840  1.00  0.00           C
ATOM   3533  OD1 ASP A 804      71.280  44.470  70.070  1.00  0.00           O
ATOM   3534  OD2 ASP A 804      70.430  42.550  70.660  1.00  0.00           O
ATOM   3535  C   ASP A 804      73.060  41.020  69.950  1.00  0.00           C
ATOM   3536  O   ASP A 804      73.430  41.420  71.060  1.00  0.00           O
ATOM   3537  N   TYR A 805      72.830  39.670  69.730  1.00  0.00           N
ATOM   3538  HN  TYR A 805      72.750  39.340  68.790  1.00  0.00           H
ATOM   3539  CA  TYR A 805      73.110  38.590  70.680  1.00  0.00           C
ATOM   3540  HA  TYR A 805      72.650  38.890  71.610  1.00  0.00           H
ATOM   3541  CB  TYR A 805      72.490  37.280  70.320  1.00  0.00           C
ATOM   3542  HB1 TYR A 805      72.490  37.310  69.200  1.00  0.00           H
ATOM   3543  HB2 TYR A 805      71.450  37.380  70.640  1.00  0.00           H
ATOM   3544  CG  TYR A 805      73.180  35.940  70.600  1.00  0.00           C
ATOM   3545  CD1 TYR A 805      73.960  35.250  69.530  1.00  0.00           C
ATOM   3546  HD1 TYR A 805      74.120  35.730  68.570  1.00  0.00           H
ATOM   3547  CE1 TYR A 805      74.520  34.020  69.860  1.00  0.00           C
ATOM   3548  HE1 TYR A 805      74.950  33.450  69.040  1.00  0.00           H
ATOM   3549  CZ  TYR A 805      74.440  33.430  71.110  1.00  0.00           C
ATOM   3550  OH  TYR A 805      74.950  32.100  71.390  1.00  0.00           O
ATOM   3551  HH  TYR A 805      74.840  31.880  72.320  1.00  0.00           H
ATOM   3552  CD2 TYR A 805      73.170  35.290  71.840  1.00  0.00           C
ATOM   3553  HD2 TYR A 805      72.660  35.780  72.660  1.00  0.00           H
ATOM   3554  CE2 TYR A 805      73.800  34.150  72.100  1.00  0.00           C
ATOM   3555  HE2 TYR A 805      73.730  33.570  73.010  1.00  0.00           H
ATOM   3556  C   TYR A 805      74.580  38.600  71.040  1.00  0.00           C
ATOM   3557  O   TYR A 805      74.950  38.580  72.180  1.00  0.00           O
ATOM   3558  N   LEU A 806      75.460  38.680  70.000  1.00  0.00           N
ATOM   3559  HN  LEU A 806      75.190  38.670  69.050  1.00  0.00           H
ATOM   3560  CA  LEU A 806      76.890  38.700  70.240  1.00  0.00           C
ATOM   3561  HA  LEU A 806      77.150  37.890  70.910  1.00  0.00           H
ATOM   3562  CB  LEU A 806      77.890  38.560  69.070  1.00  0.00           C
ATOM   3563  HB1 LEU A 806      78.950  38.590  69.400  1.00  0.00           H
ATOM   3564  HB2 LEU A 806      77.670  39.410  68.380  1.00  0.00           H
ATOM   3565  CG  LEU A 806      77.720  37.260  68.260  1.00  0.00           C
ATOM   3566  HG  LEU A 806      76.690  37.030  67.920  1.00  0.00           H
ATOM   3567  CD1 LEU A 806      78.520  37.360  66.930  1.00  0.00           C
ATOM   3568 HD11 LEU A 806      79.580  37.380  67.270  1.00  0.00           H
ATOM   3569 HD12 LEU A 806      78.320  38.340  66.450  1.00  0.00           H
ATOM   3570 HD13 LEU A 806      78.340  36.450  66.310  1.00  0.00           H
ATOM   3571  CD2 LEU A 806      78.180  36.030  69.050  1.00  0.00           C
ATOM   3572 HD21 LEU A 806      77.810  35.930  70.090  1.00  0.00           H
ATOM   3573 HD22 LEU A 806      79.250  36.090  69.350  1.00  0.00           H
ATOM   3574 HD23 LEU A 806      77.940  35.050  68.580  1.00  0.00           H
ATOM   3575  C   LEU A 806      77.360  39.870  71.080  1.00  0.00           C
ATOM   3576  O   LEU A 806      78.250  39.690  71.880  1.00  0.00           O
ATOM   3577  N   VAL A 807      76.770  41.050  70.900  1.00  0.00           N
ATOM   3578  HN  VAL A 807      76.220  41.220  70.090  1.00  0.00           H
ATOM   3579  CA  VAL A 807      77.070  42.230  71.760  1.00  0.00           C
ATOM   3580  HA  VAL A 807      78.130  42.430  71.720  1.00  0.00           H
ATOM   3581  CB  VAL A 807      76.330  43.400  71.220  1.00  0.00           C
ATOM   3582  HB  VAL A 807      75.260  43.180  71.020  1.00  0.00           H
ATOM   3583  CG1 VAL A 807      76.310  44.630  72.180  1.00  0.00           C
ATOM   3584 HG11 VAL A 807      75.850  44.340  73.150  1.00  0.00           H
ATOM   3585 HG12 VAL A 807      75.690  45.470  71.810  1.00  0.00           H
ATOM   3586 HG13 VAL A 807      77.330  44.980  72.440  1.00  0.00           H
ATOM   3587  CG2 VAL A 807      77.070  43.880  69.990  1.00  0.00           C
ATOM   3588 HG21 VAL A 807      78.100  44.250  70.170  1.00  0.00           H
ATOM   3589 HG22 VAL A 807      76.450  44.730  69.650  1.00  0.00           H
ATOM   3590 HG23 VAL A 807      77.170  43.150  69.140  1.00  0.00           H
ATOM   3591  C   VAL A 807      76.770  42.070  73.190  1.00  0.00           C
ATOM   3592  O   VAL A 807      77.560  42.350  74.070  1.00  0.00           O
ATOM   3593  N   GLY A 808      75.580  41.570  73.530  1.00  0.00           N
ATOM   3594  HN  GLY A 808      74.960  41.400  72.770  1.00  0.00           H
ATOM   3595  CA  GLY A 808      75.210  41.170  74.870  1.00  0.00           C
ATOM   3596  HA1 GLY A 808      76.140  40.860  75.330  1.00  0.00           H
ATOM   3597  HA2 GLY A 808      74.460  40.400  74.810  1.00  0.00           H
ATOM   3598  C   GLY A 808      74.590  42.220  75.860  1.00  0.00           C
ATOM   3599  O   GLY A 808      74.550  41.920  77.010  1.00  0.00           O
ATOM   3600  N   VAL A 809      74.050  43.320  75.270  1.00  0.00           N
ATOM   3601  HN  VAL A 809      74.010  43.560  74.300  1.00  0.00           H
ATOM   3602  CA  VAL A 809      73.630  44.320  76.250  1.00  0.00           C
ATOM   3603  HA  VAL A 809      74.000  44.210  77.260  1.00  0.00           H
ATOM   3604  CB  VAL A 809      74.070  45.790  76.050  1.00  0.00           C
ATOM   3605  HB  VAL A 809      73.690  46.510  76.810  1.00  0.00           H
ATOM   3606  CG1 VAL A 809      75.660  45.830  76.160  1.00  0.00           C
ATOM   3607 HG11 VAL A 809      76.100  46.780  75.780  1.00  0.00           H
ATOM   3608 HG12 VAL A 809      76.020  45.140  75.370  1.00  0.00           H
ATOM   3609 HG13 VAL A 809      76.120  45.550  77.130  1.00  0.00           H
ATOM   3610  CG2 VAL A 809      73.470  46.290  74.740  1.00  0.00           C
ATOM   3611 HG21 VAL A 809      73.570  45.600  73.880  1.00  0.00           H
ATOM   3612 HG22 VAL A 809      74.110  47.130  74.400  1.00  0.00           H
ATOM   3613 HG23 VAL A 809      72.430  46.620  74.890  1.00  0.00           H
ATOM   3614  C   VAL A 809      72.170  44.310  76.400  1.00  0.00           C
ATOM   3615  O   VAL A 809      71.510  43.680  75.560  1.00  0.00           O
ATOM   3616  N   PRO A 810      71.440  45.000  77.340  1.00  0.00           N
ATOM   3617  CD  PRO A 810      71.910  45.200  78.730  1.00  0.00           C
ATOM   3618  HD1 PRO A 810      72.600  46.070  78.820  1.00  0.00           H
ATOM   3619  HD2 PRO A 810      72.500  44.320  79.040  1.00  0.00           H
ATOM   3620  CA  PRO A 810      69.970  45.110  77.250  1.00  0.00           C
ATOM   3621  HA  PRO A 810      69.550  44.130  77.150  1.00  0.00           H
ATOM   3622  CB  PRO A 810      69.550  45.720  78.580  1.00  0.00           C
ATOM   3623  HB1 PRO A 810      68.570  45.330  78.910  1.00  0.00           H
ATOM   3624  HB2 PRO A 810      69.510  46.830  78.540  1.00  0.00           H
ATOM   3625  CG  PRO A 810      70.600  45.220  79.540  1.00  0.00           C
ATOM   3626  HG1 PRO A 810      70.560  45.880  80.430  1.00  0.00           H
ATOM   3627  HG2 PRO A 810      70.330  44.150  79.720  1.00  0.00           H
ATOM   3628  C   PRO A 810      69.410  46.060  76.110  1.00  0.00           C
ATOM   3629  O   PRO A 810      68.680  47.000  76.450  1.00  0.00           O
ATOM   3630  N   SER A 811      69.670  45.860  74.830  1.00  0.00           N
ATOM   3631  HN  SER A 811      70.150  45.030  74.580  1.00  0.00           H
ATOM   3632  CA  SER A 811      69.080  46.650  73.730  1.00  0.00           C
ATOM   3633  HA  SER A 811      69.290  47.690  73.930  1.00  0.00           H
ATOM   3634  CB  SER A 811      69.860  46.400  72.410  1.00  0.00           C
ATOM   3635  HB1 SER A 811      70.900  46.660  72.710  1.00  0.00           H
ATOM   3636  HB2 SER A 811      69.750  47.080  71.540  1.00  0.00           H
ATOM   3637  OG  SER A 811      69.660  45.080  71.930  1.00  0.00           O
ATOM   3638  HG1 SER A 811      70.340  44.930  71.260  1.00  0.00           H
ATOM   3639  C   SER A 811      67.610  46.500  73.560  1.00  0.00           C
ATOM   3640  O   SER A 811      67.090  45.350  73.660  1.00  0.00           O
ATOM   3641  N   PRO A 812      66.830  47.560  73.440  1.00  0.00           N
ATOM   3642  CD  PRO A 812      67.130  48.940  73.840  1.00  0.00           C
ATOM   3643  HD1 PRO A 812      67.560  49.460  72.970  1.00  0.00           H
ATOM   3644  HD2 PRO A 812      67.790  48.980  74.740  1.00  0.00           H
ATOM   3645  CA  PRO A 812      65.400  47.340  73.380  1.00  0.00           C
ATOM   3646  HA  PRO A 812      65.170  46.840  74.310  1.00  0.00           H
ATOM   3647  CB  PRO A 812      64.820  48.760  73.360  1.00  0.00           C
ATOM   3648  HB1 PRO A 812      63.790  48.710  73.790  1.00  0.00           H
ATOM   3649  HB2 PRO A 812      64.860  49.150  72.330  1.00  0.00           H
ATOM   3650  CG  PRO A 812      65.790  49.600  74.210  1.00  0.00           C
ATOM   3651  HG1 PRO A 812      65.800  50.690  74.050  1.00  0.00           H
ATOM   3652  HG2 PRO A 812      65.660  49.470  75.310  1.00  0.00           H
ATOM   3653  C   PRO A 812      64.780  46.430  72.310  1.00  0.00           C
ATOM   3654  O   PRO A 812      65.080  46.520  71.120  1.00  0.00           O
ATOM   3655  N   LYS A 813      63.820  45.600  72.730  1.00  0.00           N
ATOM   3656  HN  LYS A 813      63.330  45.660  73.600  1.00  0.00           H
ATOM   3657  CA  LYS A 813      63.390  44.520  71.890  1.00  0.00           C
ATOM   3658  HA  LYS A 813      63.680  44.630  70.870  1.00  0.00           H
ATOM   3659  CB  LYS A 813      63.930  43.180  72.360  1.00  0.00           C
ATOM   3660  HB1 LYS A 813      63.370  42.280  72.030  1.00  0.00           H
ATOM   3661  HB2 LYS A 813      63.910  43.070  73.480  1.00  0.00           H
ATOM   3662  CG  LYS A 813      65.380  42.990  71.830  1.00  0.00           C
ATOM   3663  HG1 LYS A 813      66.070  43.870  71.830  1.00  0.00           H
ATOM   3664  HG2 LYS A 813      65.170  42.850  70.750  1.00  0.00           H
ATOM   3665  CD  LYS A 813      65.960  41.680  72.450  1.00  0.00           C
ATOM   3666  HD1 LYS A 813      65.210  40.930  72.090  1.00  0.00           H
ATOM   3667  HD2 LYS A 813      65.820  41.840  73.550  1.00  0.00           H
ATOM   3668  CE  LYS A 813      67.340  41.510  71.890  1.00  0.00           C
ATOM   3669  HE1 LYS A 813      67.310  41.380  70.780  1.00  0.00           H
ATOM   3670  HE2 LYS A 813      67.740  40.600  72.390  1.00  0.00           H
ATOM   3671  NZ  LYS A 813      68.220  42.600  72.360  1.00  0.00           N
ATOM   3672  HZ1 LYS A 813      67.880  43.560  72.150  1.00  0.00           H
ATOM   3673  HZ2 LYS A 813      69.170  42.500  71.930  1.00  0.00           H
ATOM   3674  HZ3 LYS A 813      68.260  42.670  73.400  1.00  0.00           H
ATOM   3675  C   LYS A 813      61.870  44.400  71.720  1.00  0.00           C
ATOM   3676  O   LYS A 813      61.130  44.920  72.540  1.00  0.00           O
ATOM   3677  N   LEU A 814      61.490  43.760  70.610  1.00  0.00           N
ATOM   3678  HN  LEU A 814      62.220  43.560  69.980  1.00  0.00           H
ATOM   3679  CA  LEU A 814      60.120  43.500  70.300  1.00  0.00           C
ATOM   3680  HA  LEU A 814      59.630  44.450  70.130  1.00  0.00           H
ATOM   3681  CB  LEU A 814      59.920  42.860  68.940  1.00  0.00           C
ATOM   3682  HB1 LEU A 814      60.440  41.880  69.090  1.00  0.00           H
ATOM   3683  HB2 LEU A 814      60.450  43.350  68.100  1.00  0.00           H
ATOM   3684  CG  LEU A 814      58.430  42.680  68.480  1.00  0.00           C
ATOM   3685  HG  LEU A 814      57.830  42.190  69.270  1.00  0.00           H
ATOM   3686  CD1 LEU A 814      57.700  43.960  68.340  1.00  0.00           C
ATOM   3687 HD11 LEU A 814      56.630  43.670  68.360  1.00  0.00           H
ATOM   3688 HD12 LEU A 814      57.950  44.640  67.490  1.00  0.00           H
ATOM   3689 HD13 LEU A 814      57.920  44.540  69.260  1.00  0.00           H
ATOM   3690  CD2 LEU A 814      58.400  41.930  67.190  1.00  0.00           C
ATOM   3691 HD21 LEU A 814      57.310  41.910  66.930  1.00  0.00           H
ATOM   3692 HD22 LEU A 814      58.800  40.910  67.320  1.00  0.00           H
ATOM   3693 HD23 LEU A 814      58.900  42.480  66.360  1.00  0.00           H
ATOM   3694  C   LEU A 814      59.200  42.700  71.300  1.00  0.00           C
ATOM   3695  O   LEU A 814      59.430  41.510  71.530  1.00  0.00           O
ATOM   3696  N   HSD A 815      58.190  43.350  71.840  1.00  0.00           N
ATOM   3697  HN  HSD A 815      58.040  44.340  71.790  1.00  0.00           H
ATOM   3698  CA  HSD A 815      57.130  42.680  72.580  1.00  0.00           C
ATOM   3699  HA  HSD A 815      57.620  41.790  72.920  1.00  0.00           H
ATOM   3700  CB  HSD A 815      56.600  43.530  73.720  1.00  0.00           C
ATOM   3701  HB1 HSD A 815      56.310  44.540  73.360  1.00  0.00           H
ATOM   3702  HB2 HSD A 815      57.390  43.610  74.490  1.00  0.00           H
ATOM   3703  ND1 HSD A 815      55.560  41.750  75.250  1.00  0.00           N
ATOM   3704  HD1 HSD A 815      56.460  41.300  75.300  1.00  0.00           H
ATOM   3705  CG  HSD A 815      55.480  42.930  74.470  1.00  0.00           C
ATOM   3706  CE1 HSD A 815      54.300  41.360  75.570  1.00  0.00           C
ATOM   3707  HE1 HSD A 815      54.030  40.360  75.890  1.00  0.00           H
ATOM   3708  NE2 HSD A 815      53.430  42.310  75.300  1.00  0.00           N
ATOM   3709  CD2 HSD A 815      54.150  43.260  74.600  1.00  0.00           C
ATOM   3710  HD2 HSD A 815      53.670  44.100  74.100  1.00  0.00           H
ATOM   3711  C   HSD A 815      55.970  42.240  71.750  1.00  0.00           C
ATOM   3712  O   HSD A 815      55.350  42.870  70.910  1.00  0.00           O
ATOM   3713  N   VAL A 816      55.650  40.960  71.940  1.00  0.00           N
ATOM   3714  HN  VAL A 816      56.060  40.480  72.720  1.00  0.00           H
ATOM   3715  CA  VAL A 816      54.750  40.160  71.210  1.00  0.00           C
ATOM   3716  HA  VAL A 816      54.180  40.780  70.530  1.00  0.00           H
ATOM   3717  CB  VAL A 816      55.410  39.050  70.380  1.00  0.00           C
ATOM   3718  HB  VAL A 816      55.780  38.250  71.050  1.00  0.00           H
ATOM   3719  CG1 VAL A 816      54.270  38.440  69.540  1.00  0.00           C
ATOM   3720 HG11 VAL A 816      54.660  37.790  68.740  1.00  0.00           H
ATOM   3721 HG12 VAL A 816      53.770  39.250  68.970  1.00  0.00           H
ATOM   3722 HG13 VAL A 816      53.520  37.870  70.130  1.00  0.00           H
ATOM   3723  CG2 VAL A 816      56.580  39.570  69.460  1.00  0.00           C
ATOM   3724 HG21 VAL A 816      56.300  40.500  68.930  1.00  0.00           H
ATOM   3725 HG22 VAL A 816      56.940  38.740  68.810  1.00  0.00           H
ATOM   3726 HG23 VAL A 816      57.460  39.810  70.090  1.00  0.00           H
ATOM   3727  C   VAL A 816      53.860  39.550  72.280  1.00  0.00           C
ATOM   3728  O   VAL A 816      54.380  38.730  72.990  1.00  0.00           O
ATOM   3729  N   PRO A 817      52.590  39.990  72.570  1.00  0.00           N
ATOM   3730  CD  PRO A 817      52.050  41.200  72.060  1.00  0.00           C
ATOM   3731  HD1 PRO A 817      51.870  41.200  70.970  1.00  0.00           H
ATOM   3732  HD2 PRO A 817      52.640  42.140  72.230  1.00  0.00           H
ATOM   3733  CA  PRO A 817      51.690  39.190  73.330  1.00  0.00           C
ATOM   3734  HA  PRO A 817      51.990  39.300  74.370  1.00  0.00           H
ATOM   3735  CB  PRO A 817      50.380  39.870  73.130  1.00  0.00           C
ATOM   3736  HB1 PRO A 817      49.620  39.670  73.920  1.00  0.00           H
ATOM   3737  HB2 PRO A 817      49.940  39.440  72.210  1.00  0.00           H
ATOM   3738  CG  PRO A 817      50.720  41.310  72.800  1.00  0.00           C
ATOM   3739  HG1 PRO A 817      49.890  41.920  72.340  1.00  0.00           H
ATOM   3740  HG2 PRO A 817      50.950  41.800  73.770  1.00  0.00           H
ATOM   3741  C   PRO A 817      51.590  37.730  73.070  1.00  0.00           C
ATOM   3742  O   PRO A 817      51.750  37.280  71.940  1.00  0.00           O
ATOM   3743  N   GLU A 818      51.360  36.870  74.120  1.00  0.00           N
ATOM   3744  HN  GLU A 818      51.390  37.170  75.070  1.00  0.00           H
ATOM   3745  CA  GLU A 818      51.020  35.470  73.960  1.00  0.00           C
ATOM   3746  HA  GLU A 818      51.560  35.020  73.140  1.00  0.00           H
ATOM   3747  CB  GLU A 818      51.110  34.770  75.290  1.00  0.00           C
ATOM   3748  HB1 GLU A 818      50.770  33.720  75.110  1.00  0.00           H
ATOM   3749  HB2 GLU A 818      50.330  35.240  75.920  1.00  0.00           H
ATOM   3750  CG  GLU A 818      52.390  34.760  76.120  1.00  0.00           C
ATOM   3751  HG1 GLU A 818      52.230  34.010  76.920  1.00  0.00           H
ATOM   3752  HG2 GLU A 818      52.700  35.740  76.560  1.00  0.00           H
ATOM   3753  CD  GLU A 818      53.550  34.420  75.260  1.00  0.00           C
ATOM   3754  OE1 GLU A 818      53.740  33.180  75.100  1.00  0.00           O
ATOM   3755  OE2 GLU A 818      54.220  35.350  74.700  1.00  0.00           O
ATOM   3756  C   GLU A 818      49.580  35.230  73.480  1.00  0.00           C
ATOM   3757  O   GLU A 818      49.350  34.160  72.980  1.00  0.00           O
ATOM   3758  N   LYS A 819      48.660  36.140  73.660  1.00  0.00           N
ATOM   3759  HN  LYS A 819      49.000  37.000  74.060  1.00  0.00           H
ATOM   3760  CA  LYS A 819      47.310  36.010  73.210  1.00  0.00           C
ATOM   3761  HA  LYS A 819      47.010  34.990  73.020  1.00  0.00           H
ATOM   3762  CB  LYS A 819      46.350  36.540  74.360  1.00  0.00           C
ATOM   3763  HB1 LYS A 819      45.320  36.730  73.980  1.00  0.00           H
ATOM   3764  HB2 LYS A 819      46.750  37.490  74.740  1.00  0.00           H
ATOM   3765  CG  LYS A 819      46.160  35.470  75.460  1.00  0.00           C
ATOM   3766  HG1 LYS A 819      45.550  35.990  76.240  1.00  0.00           H
ATOM   3767  HG2 LYS A 819      47.160  35.410  75.950  1.00  0.00           H
ATOM   3768  CD  LYS A 819      45.700  34.040  75.030  1.00  0.00           C
ATOM   3769  HD1 LYS A 819      46.500  33.490  74.490  1.00  0.00           H
ATOM   3770  HD2 LYS A 819      44.900  34.150  74.260  1.00  0.00           H
ATOM   3771  CE  LYS A 819      45.350  33.280  76.290  1.00  0.00           C
ATOM   3772  HE1 LYS A 819      44.880  33.950  77.040  1.00  0.00           H
ATOM   3773  HE2 LYS A 819      46.220  32.720  76.710  1.00  0.00           H
ATOM   3774  NZ  LYS A 819      44.400  32.250  75.900  1.00  0.00           N
ATOM   3775  HZ1 LYS A 819      44.900  31.440  75.490  1.00  0.00           H
ATOM   3776  HZ2 LYS A 819      43.590  32.500  75.300  1.00  0.00           H
ATOM   3777  HZ3 LYS A 819      44.060  31.810  76.770  1.00  0.00           H
ATOM   3778  C   LYS A 819      47.050  36.850  72.020  1.00  0.00           C
ATOM   3779  O   LYS A 819      47.340  38.030  71.840  1.00  0.00           O
ATOM   3780  N   PHE A 820      46.410  36.130  71.070  1.00  0.00           N
ATOM   3781  HN  PHE A 820      46.360  35.150  71.180  1.00  0.00           H
ATOM   3782  CA  PHE A 820      46.120  36.700  69.800  1.00  0.00           C
ATOM   3783  HA  PHE A 820      46.180  37.780  69.800  1.00  0.00           H
ATOM   3784  CB  PHE A 820      47.180  36.050  68.820  1.00  0.00           C
ATOM   3785  HB1 PHE A 820      48.240  36.220  69.130  1.00  0.00           H
ATOM   3786  HB2 PHE A 820      47.140  36.550  67.830  1.00  0.00           H
ATOM   3787  CG  PHE A 820      47.020  34.600  68.740  1.00  0.00           C
ATOM   3788  CD1 PHE A 820      46.110  34.070  67.790  1.00  0.00           C
ATOM   3789  HD1 PHE A 820      45.590  34.820  67.190  1.00  0.00           H
ATOM   3790  CE1 PHE A 820      45.940  32.630  67.570  1.00  0.00           C
ATOM   3791  HE1 PHE A 820      45.230  32.320  66.820  1.00  0.00           H
ATOM   3792  CZ  PHE A 820      46.610  31.790  68.430  1.00  0.00           C
ATOM   3793  HZ  PHE A 820      46.410  30.730  68.370  1.00  0.00           H
ATOM   3794  CD2 PHE A 820      47.800  33.650  69.550  1.00  0.00           C
ATOM   3795  HD2 PHE A 820      48.490  33.940  70.330  1.00  0.00           H
ATOM   3796  CE2 PHE A 820      47.590  32.260  69.290  1.00  0.00           C
ATOM   3797  HE2 PHE A 820      48.230  31.540  69.780  1.00  0.00           H
ATOM   3798  C   PHE A 820      44.730  36.510  69.340  1.00  0.00           C
ATOM   3799  O   PHE A 820      44.280  37.060  68.340  1.00  0.00           O
ATOM   3800  N   GLU A 821      43.980  35.660  70.140  1.00  0.00           N
ATOM   3801  HN  GLU A 821      44.450  35.100  70.810  1.00  0.00           H
ATOM   3802  CA  GLU A 821      42.530  35.390  70.090  1.00  0.00           C
ATOM   3803  HA  GLU A 821      42.260  34.870  69.180  1.00  0.00           H
ATOM   3804  CB  GLU A 821      42.270  34.320  71.200  1.00  0.00           C
ATOM   3805  HB1 GLU A 821      42.840  33.390  70.970  1.00  0.00           H
ATOM   3806  HB2 GLU A 821      41.190  34.090  71.070  1.00  0.00           H
ATOM   3807  CG  GLU A 821      42.430  34.780  72.640  1.00  0.00           C
ATOM   3808  HG1 GLU A 821      41.760  35.610  72.950  1.00  0.00           H
ATOM   3809  HG2 GLU A 821      43.490  35.040  72.860  1.00  0.00           H
ATOM   3810  CD  GLU A 821      41.990  33.610  73.450  1.00  0.00           C
ATOM   3811  OE1 GLU A 821      40.800  33.450  73.830  1.00  0.00           O
ATOM   3812  OE2 GLU A 821      42.900  32.720  73.720  1.00  0.00           O
ATOM   3813  C   GLU A 821      41.630  36.670  70.240  1.00  0.00           C
ATOM   3814  O   GLU A 821      42.010  37.530  71.020  1.00  0.00           O
ATOM   3815  N   PRO A 822      40.520  36.750  69.490  1.00  0.00           N
ATOM   3816  CD  PRO A 822      40.070  35.760  68.490  1.00  0.00           C
ATOM   3817  HD1 PRO A 822      39.770  34.840  69.020  1.00  0.00           H
ATOM   3818  HD2 PRO A 822      40.810  35.400  67.740  1.00  0.00           H
ATOM   3819  CA  PRO A 822      39.650  37.850  69.600  1.00  0.00           C
ATOM   3820  HA  PRO A 822      40.100  38.650  69.030  1.00  0.00           H
ATOM   3821  CB  PRO A 822      38.390  37.470  68.840  1.00  0.00           C
ATOM   3822  HB1 PRO A 822      37.920  38.390  68.430  1.00  0.00           H
ATOM   3823  HB2 PRO A 822      37.660  36.850  69.400  1.00  0.00           H
ATOM   3824  CG  PRO A 822      39.030  36.580  67.770  1.00  0.00           C
ATOM   3825  HG1 PRO A 822      38.230  36.020  67.230  1.00  0.00           H
ATOM   3826  HG2 PRO A 822      39.670  37.130  67.040  1.00  0.00           H
ATOM   3827  C   PRO A 822      39.300  38.420  70.980  1.00  0.00           C
ATOM   3828  O   PRO A 822      38.820  37.710  71.840  1.00  0.00           O
ATOM   3829  N   THR A 823      39.520  39.740  71.230  1.00  0.00           N
ATOM   3830  HN  THR A 823      40.090  40.290  70.630  1.00  0.00           H
ATOM   3831  CA  THR A 823      39.110  40.430  72.460  1.00  0.00           C
ATOM   3832  HA  THR A 823      39.690  39.900  73.200  1.00  0.00           H
ATOM   3833  CB  THR A 823      39.550  41.950  72.460  1.00  0.00           C
ATOM   3834  HB  THR A 823      40.500  41.910  71.890  1.00  0.00           H
ATOM   3835  OG1 THR A 823      39.640  42.550  73.760  1.00  0.00           O
ATOM   3836  HG1 THR A 823      40.110  42.010  74.400  1.00  0.00           H
ATOM   3837  CG2 THR A 823      38.500  42.800  71.700  1.00  0.00           C
ATOM   3838 HG21 THR A 823      38.660  42.500  70.630  1.00  0.00           H
ATOM   3839 HG22 THR A 823      38.730  43.890  71.640  1.00  0.00           H
ATOM   3840 HG23 THR A 823      37.430  42.690  71.990  1.00  0.00           H
ATOM   3841  C   THR A 823      37.680  40.310  72.970  1.00  0.00           C
ATOM   3842  O   THR A 823      36.730  40.030  72.210  1.00  0.00           O
ATOM   3843  N   HSD A 824      37.440  40.470  74.250  1.00  0.00           N
ATOM   3844  HN  HSD A 824      38.230  40.740  74.780  1.00  0.00           H
ATOM   3845  CA  HSD A 824      36.160  40.290  74.940  1.00  0.00           C
ATOM   3846  HA  HSD A 824      36.290  40.640  75.950  1.00  0.00           H
ATOM   3847  CB  HSD A 824      35.050  41.280  74.400  1.00  0.00           C
ATOM   3848  HB1 HSD A 824      34.010  41.180  74.770  1.00  0.00           H
ATOM   3849  HB2 HSD A 824      34.920  41.220  73.300  1.00  0.00           H
ATOM   3850  ND1 HSD A 824      35.210  43.100  76.160  1.00  0.00           N
ATOM   3851  HD1 HSD A 824      35.060  42.580  77.000  1.00  0.00           H
ATOM   3852  CG  HSD A 824      35.290  42.730  74.840  1.00  0.00           C
ATOM   3853  CE1 HSD A 824      35.370  44.430  76.230  1.00  0.00           C
ATOM   3854  HE1 HSD A 824      35.290  45.000  77.160  1.00  0.00           H
ATOM   3855  NE2 HSD A 824      35.620  44.940  75.000  1.00  0.00           N
ATOM   3856  CD2 HSD A 824      35.490  43.840  74.120  1.00  0.00           C
ATOM   3857  HD2 HSD A 824      35.610  43.940  73.060  1.00  0.00           H
ATOM   3858  C   HSD A 824      35.700  38.900  75.070  1.00  0.00           C
ATOM   3859  O   HSD A 824      35.090  38.420  74.130  1.00  0.00           O
ATOM   3860  N   PRO A 825      36.000  38.060  76.050  1.00  0.00           N
ATOM   3861  CD  PRO A 825      36.950  38.320  77.150  1.00  0.00           C
ATOM   3862  HD1 PRO A 825      36.350  38.980  77.790  1.00  0.00           H
ATOM   3863  HD2 PRO A 825      37.880  38.720  76.680  1.00  0.00           H
ATOM   3864  CA  PRO A 825      35.270  36.840  76.280  1.00  0.00           C
ATOM   3865  HA  PRO A 825      35.560  36.140  75.520  1.00  0.00           H
ATOM   3866  CB  PRO A 825      35.720  36.340  77.650  1.00  0.00           C
ATOM   3867  HB1 PRO A 825      35.690  35.230  77.730  1.00  0.00           H
ATOM   3868  HB2 PRO A 825      34.970  36.670  78.400  1.00  0.00           H
ATOM   3869  CG  PRO A 825      37.140  36.900  77.750  1.00  0.00           C
ATOM   3870  HG1 PRO A 825      37.610  36.930  78.770  1.00  0.00           H
ATOM   3871  HG2 PRO A 825      37.700  36.310  76.990  1.00  0.00           H
ATOM   3872  C   PRO A 825      33.740  36.920  76.200  1.00  0.00           C
ATOM   3873  O   PRO A 825      33.190  38.010  76.290  1.00  0.00           O
ATOM   3874  N   GLU A 826      33.190  35.710  75.950  1.00  0.00           N
ATOM   3875  HN  GLU A 826      33.880  34.990  75.950  1.00  0.00           H
ATOM   3876  CA  GLU A 826      31.790  35.310  76.010  1.00  0.00           C
ATOM   3877  HA  GLU A 826      31.750  34.230  75.990  1.00  0.00           H
ATOM   3878  CB  GLU A 826      31.090  35.650  77.320  1.00  0.00           C
ATOM   3879  HB1 GLU A 826      30.060  35.220  77.250  1.00  0.00           H
ATOM   3880  HB2 GLU A 826      31.030  36.760  77.250  1.00  0.00           H
ATOM   3881  CG  GLU A 826      31.870  34.980  78.580  1.00  0.00           C
ATOM   3882  HG1 GLU A 826      32.970  35.000  78.450  1.00  0.00           H
ATOM   3883  HG2 GLU A 826      31.580  33.920  78.680  1.00  0.00           H
ATOM   3884  CD  GLU A 826      31.470  35.620  79.950  1.00  0.00           C
ATOM   3885  OE1 GLU A 826      30.290  35.680  80.390  1.00  0.00           O
ATOM   3886  OE2 GLU A 826      32.400  35.940  80.630  1.00  0.00           O
ATOM   3887  C   GLU A 826      30.980  35.790  74.860  1.00  0.00           C
ATOM   3888  O   GLU A 826      29.780  35.760  74.780  1.00  0.00           O
ATOM   3889  N   ARG A 827      31.680  36.120  73.810  1.00  0.00           N
ATOM   3890  HN  ARG A 827      32.670  36.140  74.000  1.00  0.00           H
ATOM   3891  CA  ARG A 827      31.210  36.470  72.490  1.00  0.00           C
ATOM   3892  HA  ARG A 827      30.260  36.970  72.530  1.00  0.00           H
ATOM   3893  CB  ARG A 827      32.280  37.390  71.890  1.00  0.00           C
ATOM   3894  HB1 ARG A 827      32.260  38.250  72.600  1.00  0.00           H
ATOM   3895  HB2 ARG A 827      32.030  37.800  70.890  1.00  0.00           H
ATOM   3896  CG  ARG A 827      33.710  36.870  71.890  1.00  0.00           C
ATOM   3897  HG1 ARG A 827      33.740  35.900  71.350  1.00  0.00           H
ATOM   3898  HG2 ARG A 827      33.930  36.710  72.970  1.00  0.00           H
ATOM   3899  CD  ARG A 827      34.810  37.820  71.420  1.00  0.00           C
ATOM   3900  HD1 ARG A 827      35.860  37.540  71.670  1.00  0.00           H
ATOM   3901  HD2 ARG A 827      34.720  38.800  71.930  1.00  0.00           H
ATOM   3902  NE  ARG A 827      34.700  38.040  69.940  1.00  0.00           N
ATOM   3903  HE  ARG A 827      34.420  37.340  69.290  1.00  0.00           H
ATOM   3904  CZ  ARG A 827      35.040  39.200  69.340  1.00  0.00           C
ATOM   3905  NH1 ARG A 827      35.490  40.270  69.920  1.00  0.00           N
ATOM   3906 HH11 ARG A 827      35.710  40.160  70.890  1.00  0.00           H
ATOM   3907 HH12 ARG A 827      35.920  40.960  69.340  1.00  0.00           H
ATOM   3908  NH2 ARG A 827      35.000  39.110  68.040  1.00  0.00           N
ATOM   3909 HH21 ARG A 827      34.650  38.220  67.730  1.00  0.00           H
ATOM   3910 HH22 ARG A 827      34.960  39.870  67.390  1.00  0.00           H
ATOM   3911  C   ARG A 827      30.920  35.350  71.510  1.00  0.00           C
ATOM   3912  O   ARG A 827      31.230  34.260  71.880  1.00  0.00           O
ATOM   3913  N   GLY A 828      30.520  35.600  70.210  1.00  0.00           N
ATOM   3914  HN  GLY A 828      30.170  36.490  69.970  1.00  0.00           H
ATOM   3915  CA  GLY A 828      30.270  34.620  69.170  1.00  0.00           C
ATOM   3916  HA1 GLY A 828      30.010  35.050  68.220  1.00  0.00           H
ATOM   3917  HA2 GLY A 828      29.510  33.950  69.530  1.00  0.00           H
ATOM   3918  C   GLY A 828      31.490  33.720  68.750  1.00  0.00           C
ATOM   3919  O   GLY A 828      32.600  33.910  69.230  1.00  0.00           O
ATOM   3920  N   TRP A 829      31.220  32.800  67.800  1.00  0.00           N
ATOM   3921  HN  TRP A 829      30.270  32.710  67.490  1.00  0.00           H
ATOM   3922  CA  TRP A 829      32.320  32.200  67.080  1.00  0.00           C
ATOM   3923  HA  TRP A 829      33.180  32.070  67.740  1.00  0.00           H
ATOM   3924  CB  TRP A 829      32.140  30.710  66.750  1.00  0.00           C
ATOM   3925  HB1 TRP A 829      32.010  29.970  67.590  1.00  0.00           H
ATOM   3926  HB2 TRP A 829      33.120  30.430  66.320  1.00  0.00           H
ATOM   3927  CG  TRP A 829      31.020  30.390  65.770  1.00  0.00           C
ATOM   3928  CD1 TRP A 829      29.680  30.100  65.990  1.00  0.00           C
ATOM   3929  HD1 TRP A 829      29.160  30.140  66.940  1.00  0.00           H
ATOM   3930  NE1 TRP A 829      29.010  30.020  64.760  1.00  0.00           N
ATOM   3931  HE1 TRP A 829      28.050  30.040  64.630  1.00  0.00           H
ATOM   3932  CE2 TRP A 829      29.900  30.140  63.770  1.00  0.00           C
ATOM   3933  CD2 TRP A 829      31.220  30.360  64.370  1.00  0.00           C
ATOM   3934  CE3 TRP A 829      32.310  30.490  63.530  1.00  0.00           C
ATOM   3935  HE3 TRP A 829      33.290  30.550  63.980  1.00  0.00           H
ATOM   3936  CZ3 TRP A 829      32.110  30.380  62.120  1.00  0.00           C
ATOM   3937  HZ3 TRP A 829      32.970  30.350  61.470  1.00  0.00           H
ATOM   3938  CZ2 TRP A 829      29.740  30.220  62.400  1.00  0.00           C
ATOM   3939  HZ2 TRP A 829      28.810  30.040  61.870  1.00  0.00           H
ATOM   3940  CH2 TRP A 829      30.840  30.330  61.640  1.00  0.00           C
ATOM   3941  HH2 TRP A 829      30.730  30.350  60.560  1.00  0.00           H
ATOM   3942  C   TRP A 829      32.660  33.140  65.910  1.00  0.00           C
ATOM   3943  O   TRP A 829      33.830  33.190  65.510  1.00  0.00           O
ATOM   3944  N   ILE A 830      31.690  33.940  65.450  1.00  0.00           N
ATOM   3945  HN  ILE A 830      30.780  33.840  65.810  1.00  0.00           H
ATOM   3946  CA  ILE A 830      32.000  34.920  64.450  1.00  0.00           C
ATOM   3947  HA  ILE A 830      33.050  35.200  64.470  1.00  0.00           H
ATOM   3948  CB  ILE A 830      31.630  34.390  63.120  1.00  0.00           C
ATOM   3949  HB  ILE A 830      32.180  33.430  62.970  1.00  0.00           H
ATOM   3950  CG2 ILE A 830      30.180  33.900  62.930  1.00  0.00           C
ATOM   3951 HG21 ILE A 830      29.990  33.050  63.620  1.00  0.00           H
ATOM   3952 HG22 ILE A 830      29.980  33.530  61.900  1.00  0.00           H
ATOM   3953 HG23 ILE A 830      29.470  34.730  63.080  1.00  0.00           H
ATOM   3954  CG1 ILE A 830      32.070  35.220  61.930  1.00  0.00           C
ATOM   3955 HG11 ILE A 830      31.450  36.130  61.730  1.00  0.00           H
ATOM   3956 HG12 ILE A 830      31.930  34.630  61.010  1.00  0.00           H
ATOM   3957  CD  ILE A 830      33.490  35.730  62.060  1.00  0.00           C
ATOM   3958  HD1 ILE A 830      33.920  36.120  61.120  1.00  0.00           H
ATOM   3959  HD2 ILE A 830      34.110  34.840  62.270  1.00  0.00           H
ATOM   3960  HD3 ILE A 830      33.650  36.460  62.890  1.00  0.00           H
ATOM   3961  C   ILE A 830      31.300  36.250  64.750  1.00  0.00           C
ATOM   3962  O   ILE A 830      31.860  37.310  64.550  1.00  0.00           O
ATOM   3963  N   ILE A 831      30.060  36.260  65.310  1.00  0.00           N
ATOM   3964  HN  ILE A 831      29.720  35.360  65.570  1.00  0.00           H
ATOM   3965  CA  ILE A 831      29.210  37.440  65.660  1.00  0.00           C
ATOM   3966  HA  ILE A 831      29.050  37.990  64.750  1.00  0.00           H
ATOM   3967  CB  ILE A 831      27.840  36.880  66.040  1.00  0.00           C
ATOM   3968  HB  ILE A 831      28.100  36.310  66.950  1.00  0.00           H
ATOM   3969  CG2 ILE A 831      26.860  38.000  66.510  1.00  0.00           C
ATOM   3970 HG21 ILE A 831      26.670  38.730  65.690  1.00  0.00           H
ATOM   3971 HG22 ILE A 831      27.240  38.440  67.450  1.00  0.00           H
ATOM   3972 HG23 ILE A 831      25.900  37.460  66.670  1.00  0.00           H
ATOM   3973  CG1 ILE A 831      27.210  36.040  64.980  1.00  0.00           C
ATOM   3974 HG11 ILE A 831      26.440  35.390  65.470  1.00  0.00           H
ATOM   3975 HG12 ILE A 831      27.880  35.280  64.540  1.00  0.00           H
ATOM   3976  CD  ILE A 831      26.600  36.860  63.820  1.00  0.00           C
ATOM   3977  HD1 ILE A 831      25.980  36.270  63.120  1.00  0.00           H
ATOM   3978  HD2 ILE A 831      27.420  37.260  63.190  1.00  0.00           H
ATOM   3979  HD3 ILE A 831      25.880  37.650  64.120  1.00  0.00           H
ATOM   3980  C   ILE A 831      29.830  38.390  66.730  1.00  0.00           C
ATOM   3981  O   ILE A 831      30.580  38.010  67.670  1.00  0.00           O
ATOM   3982  N   SER A 832      29.540  39.690  66.540  1.00  0.00           N
ATOM   3983  HN  SER A 832      29.030  39.740  65.700  1.00  0.00           H
ATOM   3984  CA  SER A 832      30.030  40.870  67.330  1.00  0.00           C
ATOM   3985  HA  SER A 832      31.100  40.820  67.430  1.00  0.00           H
ATOM   3986  CB  SER A 832      29.740  42.180  66.650  1.00  0.00           C
ATOM   3987  HB1 SER A 832      28.630  42.250  66.660  1.00  0.00           H
ATOM   3988  HB2 SER A 832      30.220  42.250  65.650  1.00  0.00           H
ATOM   3989  OG  SER A 832      30.220  43.260  67.410  1.00  0.00           O
ATOM   3990  HG1 SER A 832      30.300  43.970  66.750  1.00  0.00           H
ATOM   3991  C   SER A 832      29.490  40.860  68.780  1.00  0.00           C
ATOM   3992  O   SER A 832      28.310  40.550  69.010  1.00  0.00           O
ATOM   3993  N   PRO A 833      30.190  41.210  69.830  1.00  0.00           N
ATOM   3994  CD  PRO A 833      31.580  40.880  69.990  1.00  0.00           C
ATOM   3995  HD1 PRO A 833      32.240  41.590  69.450  1.00  0.00           H
ATOM   3996  HD2 PRO A 833      31.760  39.840  69.650  1.00  0.00           H
ATOM   3997  CA  PRO A 833      29.540  41.470  71.130  1.00  0.00           C
ATOM   3998  HA  PRO A 833      28.580  40.980  71.210  1.00  0.00           H
ATOM   3999  CB  PRO A 833      30.510  40.890  72.190  1.00  0.00           C
ATOM   4000  HB1 PRO A 833      30.380  39.790  72.320  1.00  0.00           H
ATOM   4001  HB2 PRO A 833      30.480  41.440  73.150  1.00  0.00           H
ATOM   4002  CG  PRO A 833      31.900  41.090  71.510  1.00  0.00           C
ATOM   4003  HG1 PRO A 833      32.260  42.130  71.660  1.00  0.00           H
ATOM   4004  HG2 PRO A 833      32.590  40.290  71.860  1.00  0.00           H
ATOM   4005  C   PRO A 833      29.350  42.940  71.370  1.00  0.00           C
ATOM   4006  O   PRO A 833      28.780  43.200  72.440  1.00  0.00           O
ATOM   4007  N   LEU A 834      29.850  43.900  70.550  1.00  0.00           N
ATOM   4008  HN  LEU A 834      30.310  43.680  69.690  1.00  0.00           H
ATOM   4009  CA  LEU A 834      29.810  45.320  70.670  1.00  0.00           C
ATOM   4010  HA  LEU A 834      30.390  45.490  71.570  1.00  0.00           H
ATOM   4011  CB  LEU A 834      30.590  45.890  69.420  1.00  0.00           C
ATOM   4012  HB1 LEU A 834      30.730  46.990  69.510  1.00  0.00           H
ATOM   4013  HB2 LEU A 834      30.030  45.590  68.510  1.00  0.00           H
ATOM   4014  CG  LEU A 834      32.050  45.370  69.280  1.00  0.00           C
ATOM   4015  HG  LEU A 834      32.050  44.280  69.100  1.00  0.00           H
ATOM   4016  CD1 LEU A 834      32.770  46.050  68.150  1.00  0.00           C
ATOM   4017 HD11 LEU A 834      33.870  46.000  68.300  1.00  0.00           H
ATOM   4018 HD12 LEU A 834      32.400  47.100  68.080  1.00  0.00           H
ATOM   4019 HD13 LEU A 834      32.540  45.520  67.210  1.00  0.00           H
ATOM   4020  CD2 LEU A 834      32.810  45.500  70.620  1.00  0.00           C
ATOM   4021 HD21 LEU A 834      33.070  46.510  71.030  1.00  0.00           H
ATOM   4022 HD22 LEU A 834      33.820  45.110  70.360  1.00  0.00           H
ATOM   4023 HD23 LEU A 834      32.360  44.930  71.460  1.00  0.00           H
ATOM   4024  C   LEU A 834      28.480  46.070  70.790  1.00  0.00           C
ATOM   4025  O   LEU A 834      27.440  45.600  70.290  1.00  0.00           O
ATOM   4026  N   GLY A 835      28.440  47.260  71.430  1.00  0.00           N
ATOM   4027  HN  GLY A 835      29.310  47.630  71.730  1.00  0.00           H
ATOM   4028  CA  GLY A 835      27.210  48.120  71.620  1.00  0.00           C
ATOM   4029  HA1 GLY A 835      27.610  49.040  72.010  1.00  0.00           H
ATOM   4030  HA2 GLY A 835      26.490  47.740  72.330  1.00  0.00           H
ATOM   4031  C   GLY A 835      26.540  48.570  70.310  1.00  0.00           C
ATOM   4032  O   GLY A 835      27.200  48.630  69.270  1.00  0.00           O
ATOM   4033  N   ASP A 836      25.250  48.980  70.400  1.00  0.00           N
ATOM   4034  HN  ASP A 836      24.700  48.810  71.220  1.00  0.00           H
ATOM   4035  CA  ASP A 836      24.490  49.600  69.360  1.00  0.00           C
ATOM   4036  HA  ASP A 836      24.740  49.020  68.490  1.00  0.00           H
ATOM   4037  CB  ASP A 836      23.000  49.640  69.770  1.00  0.00           C
ATOM   4038  HB1 ASP A 836      22.330  50.260  69.150  1.00  0.00           H
ATOM   4039  HB2 ASP A 836      22.800  50.180  70.720  1.00  0.00           H
ATOM   4040  CG  ASP A 836      22.490  48.180  69.970  1.00  0.00           C
ATOM   4041  OD1 ASP A 836      21.780  47.970  71.010  1.00  0.00           O
ATOM   4042  OD2 ASP A 836      22.730  47.230  69.160  1.00  0.00           O
ATOM   4043  C   ASP A 836      24.980  51.060  69.220  1.00  0.00           C
ATOM   4044  O   ASP A 836      25.630  51.630  70.050  1.00  0.00           O
ATOM   4045  N   ASN A 837      24.860  51.580  67.930  1.00  0.00           N
ATOM   4046  HN  ASN A 837      24.430  51.010  67.230  1.00  0.00           H
ATOM   4047  CA  ASN A 837      25.400  52.820  67.490  1.00  0.00           C
ATOM   4048  HA  ASN A 837      25.970  53.350  68.240  1.00  0.00           H
ATOM   4049  CB  ASN A 837      26.260  52.510  66.250  1.00  0.00           C
ATOM   4050  HB1 ASN A 837      26.340  53.440  65.640  1.00  0.00           H
ATOM   4051  HB2 ASN A 837      25.680  51.800  65.610  1.00  0.00           H
ATOM   4052  CG  ASN A 837      27.640  52.140  66.610  1.00  0.00           C
ATOM   4053  OD1 ASN A 837      28.310  52.820  67.420  1.00  0.00           O
ATOM   4054  ND2 ASN A 837      28.160  51.020  66.000  1.00  0.00           N
ATOM   4055 HD21 ASN A 837      27.560  50.450  65.440  1.00  0.00           H
ATOM   4056 HD22 ASN A 837      29.080  50.650  66.170  1.00  0.00           H
ATOM   4057  C   ASN A 837      24.320  53.760  67.010  1.00  0.00           C
ATOM   4058  O   ASN A 837      23.590  53.460  66.050  1.00  0.00           O
ATOM   4059  N   PRO A 838      24.030  54.940  67.560  1.00  0.00           N
ATOM   4060  CD  PRO A 838      24.670  55.440  68.810  1.00  0.00           C
ATOM   4061  HD1 PRO A 838      25.730  55.740  68.640  1.00  0.00           H
ATOM   4062  HD2 PRO A 838      24.730  54.570  69.520  1.00  0.00           H
ATOM   4063  CA  PRO A 838      23.080  55.950  67.030  1.00  0.00           C
ATOM   4064  HA  PRO A 838      22.100  55.530  67.130  1.00  0.00           H
ATOM   4065  CB  PRO A 838      23.390  57.170  67.900  1.00  0.00           C
ATOM   4066  HB1 PRO A 838      22.500  57.840  67.990  1.00  0.00           H
ATOM   4067  HB2 PRO A 838      24.210  57.770  67.470  1.00  0.00           H
ATOM   4068  CG  PRO A 838      23.810  56.650  69.260  1.00  0.00           C
ATOM   4069  HG1 PRO A 838      24.480  57.350  69.810  1.00  0.00           H
ATOM   4070  HG2 PRO A 838      22.940  56.320  69.870  1.00  0.00           H
ATOM   4071  C   PRO A 838      23.250  56.220  65.580  1.00  0.00           C
ATOM   4072  O   PRO A 838      24.360  56.140  65.060  1.00  0.00           O
ATOM   4073  N   TRP A 839      22.200  56.610  64.860  1.00  0.00           N
ATOM   4074  HN  TRP A 839      21.340  56.880  65.300  1.00  0.00           H
ATOM   4075  CA  TRP A 839      22.340  56.770  63.410  1.00  0.00           C
ATOM   4076  HA  TRP A 839      22.710  55.820  63.030  1.00  0.00           H
ATOM   4077  CB  TRP A 839      20.980  56.970  62.770  1.00  0.00           C
ATOM   4078  HB1 TRP A 839      21.120  57.110  61.680  1.00  0.00           H
ATOM   4079  HB2 TRP A 839      20.590  57.950  63.140  1.00  0.00           H
ATOM   4080  CG  TRP A 839      19.930  55.930  62.930  1.00  0.00           C
ATOM   4081  CD1 TRP A 839      18.810  55.940  63.730  1.00  0.00           C
ATOM   4082  HD1 TRP A 839      18.650  56.790  64.370  1.00  0.00           H
ATOM   4083  NE1 TRP A 839      17.970  54.880  63.480  1.00  0.00           N
ATOM   4084  HE1 TRP A 839      17.240  54.650  64.080  1.00  0.00           H
ATOM   4085  CE2 TRP A 839      18.500  54.060  62.560  1.00  0.00           C
ATOM   4086  CD2 TRP A 839      19.760  54.660  62.160  1.00  0.00           C
ATOM   4087  CE3 TRP A 839      20.470  54.080  61.070  1.00  0.00           C
ATOM   4088  HE3 TRP A 839      21.320  54.540  60.600  1.00  0.00           H
ATOM   4089  CZ3 TRP A 839      19.920  52.990  60.500  1.00  0.00           C
ATOM   4090  HZ3 TRP A 839      20.330  52.590  59.590  1.00  0.00           H
ATOM   4091  CZ2 TRP A 839      17.960  52.960  62.010  1.00  0.00           C
ATOM   4092  HZ2 TRP A 839      17.010  52.520  62.290  1.00  0.00           H
ATOM   4093  CH2 TRP A 839      18.640  52.450  60.930  1.00  0.00           C
ATOM   4094  HH2 TRP A 839      18.330  51.570  60.380  1.00  0.00           H
ATOM   4095  C   TRP A 839      23.250  57.900  63.000  1.00  0.00           C
ATOM   4096  O   TRP A 839      24.010  57.700  62.060  1.00  0.00           O
ATOM   4097  N   TRP A 840      23.380  59.090  63.700  1.00  0.00           N
ATOM   4098  HN  TRP A 840      22.760  59.300  64.450  1.00  0.00           H
ATOM   4099  CA  TRP A 840      24.360  60.050  63.440  1.00  0.00           C
ATOM   4100  HA  TRP A 840      24.310  60.440  62.440  1.00  0.00           H
ATOM   4101  CB  TRP A 840      24.220  61.350  64.360  1.00  0.00           C
ATOM   4102  HB1 TRP A 840      24.390  60.910  65.370  1.00  0.00           H
ATOM   4103  HB2 TRP A 840      23.150  61.680  64.370  1.00  0.00           H
ATOM   4104  CG  TRP A 840      25.210  62.460  64.070  1.00  0.00           C
ATOM   4105  CD1 TRP A 840      26.420  62.700  64.750  1.00  0.00           C
ATOM   4106  HD1 TRP A 840      26.680  62.300  65.720  1.00  0.00           H
ATOM   4107  NE1 TRP A 840      27.040  63.820  64.180  1.00  0.00           N
ATOM   4108  HE1 TRP A 840      27.980  64.100  64.230  1.00  0.00           H
ATOM   4109  CE2 TRP A 840      26.260  64.330  63.160  1.00  0.00           C
ATOM   4110  CD2 TRP A 840      25.010  63.520  63.100  1.00  0.00           C
ATOM   4111  CE3 TRP A 840      23.990  63.780  62.100  1.00  0.00           C
ATOM   4112  HE3 TRP A 840      23.170  63.080  62.070  1.00  0.00           H
ATOM   4113  CZ3 TRP A 840      24.170  64.980  61.300  1.00  0.00           C
ATOM   4114  HZ3 TRP A 840      23.420  65.330  60.600  1.00  0.00           H
ATOM   4115  CZ2 TRP A 840      26.370  65.420  62.350  1.00  0.00           C
ATOM   4116  HZ2 TRP A 840      27.290  65.980  62.320  1.00  0.00           H
ATOM   4117  CH2 TRP A 840      25.300  65.700  61.410  1.00  0.00           C
ATOM   4118  HH2 TRP A 840      25.500  66.480  60.690  1.00  0.00           H
ATOM   4119  C   TRP A 840      25.800  59.550  63.540  1.00  0.00           C
ATOM   4120  O   TRP A 840      26.650  59.860  62.770  1.00  0.00           O
ATOM   4121  N   THR A 841      26.070  58.760  64.600  1.00  0.00           N
ATOM   4122  HN  THR A 841      25.440  58.690  65.380  1.00  0.00           H
ATOM   4123  CA  THR A 841      27.260  57.990  64.710  1.00  0.00           C
ATOM   4124  HA  THR A 841      28.060  58.710  64.690  1.00  0.00           H
ATOM   4125  CB  THR A 841      27.420  57.350  66.060  1.00  0.00           C
ATOM   4126  HB  THR A 841      26.750  56.470  66.110  1.00  0.00           H
ATOM   4127  OG1 THR A 841      26.950  58.240  67.070  1.00  0.00           O
ATOM   4128  HG1 THR A 841      27.590  58.970  67.080  1.00  0.00           H
ATOM   4129  CG2 THR A 841      28.870  56.970  66.300  1.00  0.00           C
ATOM   4130 HG21 THR A 841      28.950  56.600  67.340  1.00  0.00           H
ATOM   4131 HG22 THR A 841      29.560  57.830  66.120  1.00  0.00           H
ATOM   4132 HG23 THR A 841      29.210  56.170  65.620  1.00  0.00           H
ATOM   4133  C   THR A 841      27.630  57.010  63.550  1.00  0.00           C
ATOM   4134  O   THR A 841      28.720  56.920  63.070  1.00  0.00           O
ATOM   4135  N   LEU A 842      26.720  56.190  63.090  1.00  0.00           N
ATOM   4136  HN  LEU A 842      25.760  56.260  63.390  1.00  0.00           H
ATOM   4137  CA  LEU A 842      26.910  55.470  61.790  1.00  0.00           C
ATOM   4138  HA  LEU A 842      27.850  54.950  61.880  1.00  0.00           H
ATOM   4139  CB  LEU A 842      25.610  54.610  61.440  1.00  0.00           C
ATOM   4140  HB1 LEU A 842      25.780  54.240  60.400  1.00  0.00           H
ATOM   4141  HB2 LEU A 842      24.660  55.160  61.440  1.00  0.00           H
ATOM   4142  CG  LEU A 842      25.470  53.360  62.310  1.00  0.00           C
ATOM   4143  HG  LEU A 842      25.410  53.780  63.320  1.00  0.00           H
ATOM   4144  CD1 LEU A 842      24.110  52.700  61.950  1.00  0.00           C
ATOM   4145 HD11 LEU A 842      24.140  52.030  61.060  1.00  0.00           H
ATOM   4146 HD12 LEU A 842      23.400  53.540  61.810  1.00  0.00           H
ATOM   4147 HD13 LEU A 842      23.730  51.990  62.710  1.00  0.00           H
ATOM   4148  CD2 LEU A 842      26.630  52.410  62.420  1.00  0.00           C
ATOM   4149 HD21 LEU A 842      27.610  52.880  62.600  1.00  0.00           H
ATOM   4150 HD22 LEU A 842      26.610  51.890  61.440  1.00  0.00           H
ATOM   4151 HD23 LEU A 842      26.440  51.650  63.210  1.00  0.00           H
ATOM   4152  C   LEU A 842      27.220  56.300  60.610  1.00  0.00           C
ATOM   4153  O   LEU A 842      28.000  55.900  59.740  1.00  0.00           O
ATOM   4154  N   LEU A 843      26.560  57.420  60.510  1.00  0.00           N
ATOM   4155  HN  LEU A 843      25.810  57.570  61.160  1.00  0.00           H
ATOM   4156  CA  LEU A 843      26.850  58.390  59.490  1.00  0.00           C
ATOM   4157  HA  LEU A 843      26.860  57.830  58.570  1.00  0.00           H
ATOM   4158  CB  LEU A 843      25.860  59.570  59.600  1.00  0.00           C
ATOM   4159  HB1 LEU A 843      25.900  60.210  60.510  1.00  0.00           H
ATOM   4160  HB2 LEU A 843      24.870  59.080  59.690  1.00  0.00           H
ATOM   4161  CG  LEU A 843      25.840  60.560  58.370  1.00  0.00           C
ATOM   4162  HG  LEU A 843      24.810  60.970  58.340  1.00  0.00           H
ATOM   4163  CD1 LEU A 843      26.810  61.750  58.480  1.00  0.00           C
ATOM   4164 HD11 LEU A 843      26.640  62.220  57.490  1.00  0.00           H
ATOM   4165 HD12 LEU A 843      27.840  61.320  58.580  1.00  0.00           H
ATOM   4166 HD13 LEU A 843      26.620  62.500  59.290  1.00  0.00           H
ATOM   4167  CD2 LEU A 843      26.040  59.770  56.980  1.00  0.00           C
ATOM   4168 HD21 LEU A 843      25.970  60.570  56.210  1.00  0.00           H
ATOM   4169 HD22 LEU A 843      25.200  59.060  56.800  1.00  0.00           H
ATOM   4170 HD23 LEU A 843      26.980  59.180  56.900  1.00  0.00           H
ATOM   4171  C   LEU A 843      28.340  58.910  59.590  1.00  0.00           C
ATOM   4172  O   LEU A 843      29.100  58.820  58.640  1.00  0.00           O
ATOM   4173  N   ILE A 844      28.780  59.370  60.790  1.00  0.00           N
ATOM   4174  HN  ILE A 844      28.100  59.500  61.520  1.00  0.00           H
ATOM   4175  CA  ILE A 844      30.140  59.740  61.050  1.00  0.00           C
ATOM   4176  HA  ILE A 844      30.380  60.620  60.460  1.00  0.00           H
ATOM   4177  CB  ILE A 844      30.280  60.200  62.480  1.00  0.00           C
ATOM   4178  HB  ILE A 844      29.880  59.390  63.130  1.00  0.00           H
ATOM   4179  CG2 ILE A 844      31.790  60.530  62.780  1.00  0.00           C
ATOM   4180 HG21 ILE A 844      31.960  61.170  63.660  1.00  0.00           H
ATOM   4181 HG22 ILE A 844      32.290  60.870  61.850  1.00  0.00           H
ATOM   4182 HG23 ILE A 844      32.270  59.530  62.950  1.00  0.00           H
ATOM   4183  CG1 ILE A 844      29.450  61.500  62.710  1.00  0.00           C
ATOM   4184 HG11 ILE A 844      29.310  61.750  63.790  1.00  0.00           H
ATOM   4185 HG12 ILE A 844      28.380  61.400  62.420  1.00  0.00           H
ATOM   4186  CD  ILE A 844      29.900  62.900  62.060  1.00  0.00           C
ATOM   4187  HD1 ILE A 844      30.910  63.150  62.460  1.00  0.00           H
ATOM   4188  HD2 ILE A 844      29.160  63.650  62.390  1.00  0.00           H
ATOM   4189  HD3 ILE A 844      29.890  62.760  60.960  1.00  0.00           H
ATOM   4190  C   ILE A 844      31.190  58.650  60.740  1.00  0.00           C
ATOM   4191  O   ILE A 844      32.320  58.950  60.400  1.00  0.00           O
ATOM   4192  N   ALA A 845      30.890  57.310  60.860  1.00  0.00           N
ATOM   4193  HN  ALA A 845      30.070  57.060  61.360  1.00  0.00           H
ATOM   4194  CA  ALA A 845      31.670  56.220  60.440  1.00  0.00           C
ATOM   4195  HA  ALA A 845      32.680  56.350  60.830  1.00  0.00           H
ATOM   4196  CB  ALA A 845      31.110  55.080  61.150  1.00  0.00           C
ATOM   4197  HB1 ALA A 845      31.890  54.280  61.090  1.00  0.00           H
ATOM   4198  HB2 ALA A 845      30.170  54.710  60.710  1.00  0.00           H
ATOM   4199  HB3 ALA A 845      31.020  55.350  62.230  1.00  0.00           H
ATOM   4200  C   ALA A 845      31.700  55.850  58.860  1.00  0.00           C
ATOM   4201  O   ALA A 845      32.650  55.280  58.330  1.00  0.00           O
ATOM   4202  N   ALA A 846      30.710  56.290  58.060  1.00  0.00           N
ATOM   4203  HN  ALA A 846      29.920  56.760  58.400  1.00  0.00           H
ATOM   4204  CA  ALA A 846      30.700  55.900  56.700  1.00  0.00           C
ATOM   4205  HA  ALA A 846      31.040  54.890  56.490  1.00  0.00           H
ATOM   4206  CB  ALA A 846      29.240  56.010  56.280  1.00  0.00           C
ATOM   4207  HB1 ALA A 846      28.520  55.330  56.800  1.00  0.00           H
ATOM   4208  HB2 ALA A 846      29.140  55.780  55.190  1.00  0.00           H
ATOM   4209  HB3 ALA A 846      28.800  57.020  56.440  1.00  0.00           H
ATOM   4210  C   ALA A 846      31.600  56.800  55.900  1.00  0.00           C
ATOM   4211  O   ALA A 846      32.090  56.440  54.840  1.00  0.00           O
ATOM   4212  N   ILE A 847      31.660  58.070  56.310  1.00  0.00           N
ATOM   4213  HN  ILE A 847      31.090  58.300  57.100  1.00  0.00           H
ATOM   4214  CA  ILE A 847      32.420  59.090  55.760  1.00  0.00           C
ATOM   4215  HA  ILE A 847      32.040  59.130  54.750  1.00  0.00           H
ATOM   4216  CB  ILE A 847      32.100  60.520  56.230  1.00  0.00           C
ATOM   4217  HB  ILE A 847      32.410  60.710  57.290  1.00  0.00           H
ATOM   4218  CG2 ILE A 847      32.870  61.560  55.420  1.00  0.00           C
ATOM   4219 HG21 ILE A 847      32.710  61.530  54.320  1.00  0.00           H
ATOM   4220 HG22 ILE A 847      33.950  61.690  55.640  1.00  0.00           H
ATOM   4221 HG23 ILE A 847      32.470  62.550  55.710  1.00  0.00           H
ATOM   4222  CG1 ILE A 847      30.580  60.780  56.240  1.00  0.00           C
ATOM   4223 HG11 ILE A 847      30.480  61.870  56.360  1.00  0.00           H
ATOM   4224 HG12 ILE A 847      30.060  60.300  57.100  1.00  0.00           H
ATOM   4225  CD  ILE A 847      29.690  60.280  55.030  1.00  0.00           C
ATOM   4226  HD1 ILE A 847      29.880  59.200  54.880  1.00  0.00           H
ATOM   4227  HD2 ILE A 847      30.070  60.810  54.130  1.00  0.00           H
ATOM   4228  HD3 ILE A 847      28.610  60.550  55.100  1.00  0.00           H
ATOM   4229  C   ILE A 847      33.970  58.880  55.660  1.00  0.00           C
ATOM   4230  O   ILE A 847      34.490  58.950  54.540  1.00  0.00           O
ATOM   4231  N   PRO A 848      34.630  58.380  56.670  1.00  0.00           N
ATOM   4232  CD  PRO A 848      34.320  58.560  58.040  1.00  0.00           C
ATOM   4233  HD1 PRO A 848      33.620  57.760  58.360  1.00  0.00           H
ATOM   4234  HD2 PRO A 848      33.720  59.470  58.270  1.00  0.00           H
ATOM   4235  CA  PRO A 848      36.000  57.880  56.530  1.00  0.00           C
ATOM   4236  HA  PRO A 848      36.580  58.580  55.930  1.00  0.00           H
ATOM   4237  CB  PRO A 848      36.620  57.810  57.870  1.00  0.00           C
ATOM   4238  HB1 PRO A 848      37.660  58.180  57.920  1.00  0.00           H
ATOM   4239  HB2 PRO A 848      36.460  56.790  58.260  1.00  0.00           H
ATOM   4240  CG  PRO A 848      35.670  58.690  58.740  1.00  0.00           C
ATOM   4241  HG1 PRO A 848      35.590  58.310  59.780  1.00  0.00           H
ATOM   4242  HG2 PRO A 848      35.990  59.740  58.600  1.00  0.00           H
ATOM   4243  C   PRO A 848      36.090  56.670  55.690  1.00  0.00           C
ATOM   4244  O   PRO A 848      37.070  56.610  54.890  1.00  0.00           O
ATOM   4245  N   ALA A 849      35.160  55.670  55.860  1.00  0.00           N
ATOM   4246  HN  ALA A 849      34.430  55.850  56.510  1.00  0.00           H
ATOM   4247  CA  ALA A 849      35.110  54.390  55.150  1.00  0.00           C
ATOM   4248  HA  ALA A 849      35.960  53.760  55.340  1.00  0.00           H
ATOM   4249  CB  ALA A 849      33.830  53.640  55.580  1.00  0.00           C
ATOM   4250  HB1 ALA A 849      32.940  54.260  55.380  1.00  0.00           H
ATOM   4251  HB2 ALA A 849      33.930  53.420  56.660  1.00  0.00           H
ATOM   4252  HB3 ALA A 849      33.720  52.660  55.060  1.00  0.00           H
ATOM   4253  C   ALA A 849      35.210  54.510  53.630  1.00  0.00           C
ATOM   4254  O   ALA A 849      35.820  53.740  52.940  1.00  0.00           O
ATOM   4255  N   LEU A 850      34.570  55.530  53.060  1.00  0.00           N
ATOM   4256  HN  LEU A 850      33.960  55.930  53.750  1.00  0.00           H
ATOM   4257  CA  LEU A 850      34.590  56.020  51.650  1.00  0.00           C
ATOM   4258  HA  LEU A 850      34.020  55.390  51.000  1.00  0.00           H
ATOM   4259  CB  LEU A 850      33.830  57.430  51.570  1.00  0.00           C
ATOM   4260  HB1 LEU A 850      34.090  57.890  50.590  1.00  0.00           H
ATOM   4261  HB2 LEU A 850      34.170  57.990  52.470  1.00  0.00           H
ATOM   4262  CG  LEU A 850      32.240  57.330  51.530  1.00  0.00           C
ATOM   4263  HG  LEU A 850      31.960  56.610  52.330  1.00  0.00           H
ATOM   4264  CD1 LEU A 850      31.630  58.710  51.700  1.00  0.00           C
ATOM   4265 HD11 LEU A 850      32.080  59.420  50.980  1.00  0.00           H
ATOM   4266 HD12 LEU A 850      31.810  59.050  52.740  1.00  0.00           H
ATOM   4267 HD13 LEU A 850      30.530  58.680  51.540  1.00  0.00           H
ATOM   4268  CD2 LEU A 850      31.750  56.720  50.190  1.00  0.00           C
ATOM   4269 HD21 LEU A 850      32.290  55.790  49.860  1.00  0.00           H
ATOM   4270 HD22 LEU A 850      31.940  57.420  49.360  1.00  0.00           H
ATOM   4271 HD23 LEU A 850      30.660  56.570  50.340  1.00  0.00           H
ATOM   4272  C   LEU A 850      35.990  56.360  51.220  1.00  0.00           C
ATOM   4273  O   LEU A 850      36.370  56.020  50.110  1.00  0.00           O
ATOM   4274  N   LEU A 851      36.790  57.000  52.040  1.00  0.00           N
ATOM   4275  HN  LEU A 851      36.560  57.310  52.950  1.00  0.00           H
ATOM   4276  CA  LEU A 851      38.210  57.070  51.850  1.00  0.00           C
ATOM   4277  HA  LEU A 851      38.380  57.250  50.800  1.00  0.00           H
ATOM   4278  CB  LEU A 851      38.880  58.330  52.560  1.00  0.00           C
ATOM   4279  HB1 LEU A 851      38.690  58.300  53.660  1.00  0.00           H
ATOM   4280  HB2 LEU A 851      38.330  59.230  52.210  1.00  0.00           H
ATOM   4281  CG  LEU A 851      40.460  58.440  52.500  1.00  0.00           C
ATOM   4282  HG  LEU A 851      40.780  57.420  52.790  1.00  0.00           H
ATOM   4283  CD1 LEU A 851      40.950  58.550  51.040  1.00  0.00           C
ATOM   4284 HD11 LEU A 851      40.800  59.570  50.630  1.00  0.00           H
ATOM   4285 HD12 LEU A 851      40.480  57.840  50.330  1.00  0.00           H
ATOM   4286 HD13 LEU A 851      42.040  58.340  50.990  1.00  0.00           H
ATOM   4287  CD2 LEU A 851      40.980  59.500  53.510  1.00  0.00           C
ATOM   4288 HD21 LEU A 851      40.750  60.480  53.040  1.00  0.00           H
ATOM   4289 HD22 LEU A 851      42.080  59.350  53.510  1.00  0.00           H
ATOM   4290 HD23 LEU A 851      40.580  59.340  54.520  1.00  0.00           H
ATOM   4291  C   LEU A 851      39.090  55.850  51.990  1.00  0.00           C
ATOM   4292  O   LEU A 851      39.890  55.660  51.080  1.00  0.00           O
ATOM   4293  N   CYS A 852      38.810  55.000  53.070  1.00  0.00           N
ATOM   4294  HN  CYS A 852      38.230  55.380  53.790  1.00  0.00           H
ATOM   4295  CA  CYS A 852      39.410  53.700  53.280  1.00  0.00           C
ATOM   4296  HA  CYS A 852      40.470  53.830  53.450  1.00  0.00           H
ATOM   4297  CB  CYS A 852      38.840  53.090  54.670  1.00  0.00           C
ATOM   4298  HB1 CYS A 852      37.730  53.050  54.550  1.00  0.00           H
ATOM   4299  HB2 CYS A 852      39.010  53.860  55.450  1.00  0.00           H
ATOM   4300  SG  CYS A 852      39.440  51.490  55.140  1.00  0.00           S
ATOM   4301  HG1 CYS A 852      38.230  50.950  55.230  1.00  0.00           H
ATOM   4302  C   CYS A 852      39.200  52.690  52.170  1.00  0.00           C
ATOM   4303  O   CYS A 852      40.160  52.070  51.740  1.00  0.00           O
ATOM   4304  N   THR A 853      37.940  52.750  51.610  1.00  0.00           N
ATOM   4305  HN  THR A 853      37.230  53.210  52.130  1.00  0.00           H
ATOM   4306  CA  THR A 853      37.540  52.160  50.360  1.00  0.00           C
ATOM   4307  HA  THR A 853      37.730  51.110  50.520  1.00  0.00           H
ATOM   4308  CB  THR A 853      36.070  52.440  49.930  1.00  0.00           C
ATOM   4309  HB  THR A 853      35.750  53.500  50.030  1.00  0.00           H
ATOM   4310  OG1 THR A 853      35.310  51.700  50.880  1.00  0.00           O
ATOM   4311  HG1 THR A 853      35.410  52.270  51.650  1.00  0.00           H
ATOM   4312  CG2 THR A 853      35.710  51.920  48.590  1.00  0.00           C
ATOM   4313 HG21 THR A 853      36.340  52.480  47.870  1.00  0.00           H
ATOM   4314 HG22 THR A 853      34.650  52.170  48.340  1.00  0.00           H
ATOM   4315 HG23 THR A 853      35.880  50.830  48.510  1.00  0.00           H
ATOM   4316  C   THR A 853      38.430  52.540  49.120  1.00  0.00           C
ATOM   4317  O   THR A 853      38.890  51.640  48.410  1.00  0.00           O
ATOM   4318  N   ILE A 854      38.690  53.860  48.860  1.00  0.00           N
ATOM   4319  HN  ILE A 854      38.320  54.480  49.560  1.00  0.00           H
ATOM   4320  CA  ILE A 854      39.730  54.360  47.940  1.00  0.00           C
ATOM   4321  HA  ILE A 854      39.490  53.990  46.960  1.00  0.00           H
ATOM   4322  CB  ILE A 854      39.810  55.830  47.880  1.00  0.00           C
ATOM   4323  HB  ILE A 854      39.940  56.360  48.850  1.00  0.00           H
ATOM   4324  CG2 ILE A 854      41.000  56.260  46.990  1.00  0.00           C
ATOM   4325 HG21 ILE A 854      41.960  56.080  47.500  1.00  0.00           H
ATOM   4326 HG22 ILE A 854      40.940  57.360  46.820  1.00  0.00           H
ATOM   4327 HG23 ILE A 854      40.990  55.650  46.060  1.00  0.00           H
ATOM   4328  CG1 ILE A 854      38.530  56.450  47.280  1.00  0.00           C
ATOM   4329 HG11 ILE A 854      38.800  57.520  47.130  1.00  0.00           H
ATOM   4330 HG12 ILE A 854      37.720  56.420  48.040  1.00  0.00           H
ATOM   4331  CD  ILE A 854      37.960  55.940  45.930  1.00  0.00           C
ATOM   4332  HD1 ILE A 854      37.840  54.840  45.960  1.00  0.00           H
ATOM   4333  HD2 ILE A 854      38.680  56.120  45.090  1.00  0.00           H
ATOM   4334  HD3 ILE A 854      36.980  56.440  45.780  1.00  0.00           H
ATOM   4335  C   ILE A 854      41.100  53.820  48.300  1.00  0.00           C
ATOM   4336  O   ILE A 854      41.850  53.330  47.470  1.00  0.00           O
ATOM   4337  N   LEU A 855      41.470  53.830  49.600  1.00  0.00           N
ATOM   4338  HN  LEU A 855      40.950  54.380  50.240  1.00  0.00           H
ATOM   4339  CA  LEU A 855      42.770  53.320  50.030  1.00  0.00           C
ATOM   4340  HA  LEU A 855      43.510  53.750  49.370  1.00  0.00           H
ATOM   4341  CB  LEU A 855      43.110  53.790  51.510  1.00  0.00           C
ATOM   4342  HB1 LEU A 855      44.030  53.260  51.860  1.00  0.00           H
ATOM   4343  HB2 LEU A 855      42.220  53.430  52.070  1.00  0.00           H
ATOM   4344  CG  LEU A 855      43.300  55.230  51.640  1.00  0.00           C
ATOM   4345  HG  LEU A 855      42.350  55.740  51.410  1.00  0.00           H
ATOM   4346  CD1 LEU A 855      43.710  55.650  53.060  1.00  0.00           C
ATOM   4347 HD11 LEU A 855      42.810  55.440  53.690  1.00  0.00           H
ATOM   4348 HD12 LEU A 855      44.110  56.680  53.060  1.00  0.00           H
ATOM   4349 HD13 LEU A 855      44.480  54.890  53.320  1.00  0.00           H
ATOM   4350  CD2 LEU A 855      44.330  55.800  50.680  1.00  0.00           C
ATOM   4351 HD21 LEU A 855      43.900  55.580  49.690  1.00  0.00           H
ATOM   4352 HD22 LEU A 855      45.330  55.320  50.720  1.00  0.00           H
ATOM   4353 HD23 LEU A 855      44.340  56.900  50.880  1.00  0.00           H
ATOM   4354  C   LEU A 855      43.020  51.880  49.700  1.00  0.00           C
ATOM   4355  O   LEU A 855      44.040  51.520  49.060  1.00  0.00           O
ATOM   4356  N   ILE A 856      42.040  50.910  50.020  1.00  0.00           N
ATOM   4357  HN  ILE A 856      41.300  51.230  50.620  1.00  0.00           H
ATOM   4358  CA  ILE A 856      41.980  49.530  49.600  1.00  0.00           C
ATOM   4359  HA  ILE A 856      42.910  49.090  49.920  1.00  0.00           H
ATOM   4360  CB  ILE A 856      40.760  48.800  50.240  1.00  0.00           C
ATOM   4361  HB  ILE A 856      39.850  49.400  50.020  1.00  0.00           H
ATOM   4362  CG2 ILE A 856      40.590  47.440  49.670  1.00  0.00           C
ATOM   4363 HG21 ILE A 856      39.750  46.940  50.200  1.00  0.00           H
ATOM   4364 HG22 ILE A 856      41.520  46.890  49.920  1.00  0.00           H
ATOM   4365 HG23 ILE A 856      40.270  47.340  48.610  1.00  0.00           H
ATOM   4366  CG1 ILE A 856      40.730  48.860  51.780  1.00  0.00           C
ATOM   4367 HG11 ILE A 856      39.870  48.250  52.150  1.00  0.00           H
ATOM   4368 HG12 ILE A 856      40.430  49.840  52.200  1.00  0.00           H
ATOM   4369  CD  ILE A 856      42.100  48.450  52.410  1.00  0.00           C
ATOM   4370  HD1 ILE A 856      42.970  48.970  51.950  1.00  0.00           H
ATOM   4371  HD2 ILE A 856      42.420  47.390  52.270  1.00  0.00           H
ATOM   4372  HD3 ILE A 856      42.040  48.510  53.520  1.00  0.00           H
ATOM   4373  C   ILE A 856      41.970  49.420  48.110  1.00  0.00           C
ATOM   4374  O   ILE A 856      42.800  48.660  47.600  1.00  0.00           O
ATOM   4375  N   PHE A 857      41.170  50.180  47.430  1.00  0.00           N
ATOM   4376  HN  PHE A 857      40.510  50.720  47.940  1.00  0.00           H
ATOM   4377  CA  PHE A 857      41.090  50.270  45.990  1.00  0.00           C
ATOM   4378  HA  PHE A 857      40.900  49.250  45.660  1.00  0.00           H
ATOM   4379  CB  PHE A 857      39.980  51.210  45.520  1.00  0.00           C
ATOM   4380  HB1 PHE A 857      39.820  52.020  46.270  1.00  0.00           H
ATOM   4381  HB2 PHE A 857      39.010  50.680  45.420  1.00  0.00           H
ATOM   4382  CG  PHE A 857      40.230  51.860  44.190  1.00  0.00           C
ATOM   4383  CD1 PHE A 857      40.830  53.140  44.000  1.00  0.00           C
ATOM   4384  HD1 PHE A 857      41.030  53.620  44.950  1.00  0.00           H
ATOM   4385  CE1 PHE A 857      41.060  53.600  42.700  1.00  0.00           C
ATOM   4386  HE1 PHE A 857      41.650  54.500  42.550  1.00  0.00           H
ATOM   4387  CZ  PHE A 857      40.700  52.910  41.570  1.00  0.00           C
ATOM   4388  HZ  PHE A 857      41.170  53.230  40.640  1.00  0.00           H
ATOM   4389  CD2 PHE A 857      39.870  51.200  42.980  1.00  0.00           C
ATOM   4390  HD2 PHE A 857      39.250  50.320  43.070  1.00  0.00           H
ATOM   4391  CE2 PHE A 857      40.180  51.640  41.710  1.00  0.00           C
ATOM   4392  HE2 PHE A 857      39.870  51.100  40.830  1.00  0.00           H
ATOM   4393  C   PHE A 857      42.430  50.510  45.240  1.00  0.00           C
ATOM   4394  O   PHE A 857      42.720  50.000  44.150  1.00  0.00           O
ATOM   4395  N   MET A 858      43.350  51.330  45.840  1.00  0.00           N
ATOM   4396  HN  MET A 858      43.270  51.760  46.730  1.00  0.00           H
ATOM   4397  CA  MET A 858      44.520  51.670  45.080  1.00  0.00           C
ATOM   4398  HA  MET A 858      44.210  52.040  44.110  1.00  0.00           H
ATOM   4399  CB  MET A 858      45.350  52.820  45.770  1.00  0.00           C
ATOM   4400  HB1 MET A 858      46.360  52.910  45.310  1.00  0.00           H
ATOM   4401  HB2 MET A 858      45.470  52.640  46.860  1.00  0.00           H
ATOM   4402  CG  MET A 858      44.760  54.330  45.680  1.00  0.00           C
ATOM   4403  HG1 MET A 858      45.470  54.910  46.300  1.00  0.00           H
ATOM   4404  HG2 MET A 858      43.770  54.400  46.160  1.00  0.00           H
ATOM   4405  SD  MET A 858      44.670  55.160  44.100  1.00  0.00           S
ATOM   4406  CE  MET A 858      44.340  56.760  44.710  1.00  0.00           C
ATOM   4407  HE1 MET A 858      44.020  57.290  43.780  1.00  0.00           H
ATOM   4408  HE2 MET A 858      45.270  57.240  45.090  1.00  0.00           H
ATOM   4409  HE3 MET A 858      43.530  56.760  45.470  1.00  0.00           H
ATOM   4410  C   MET A 858      45.450  50.480  44.700  1.00  0.00           C
ATOM   4411  O   MET A 858      46.040  50.190  43.650  1.00  0.00           O
ATOM   4412  N   ASP A 859      45.660  49.770  45.800  1.00  0.00           N
ATOM   4413  HN  ASP A 859      45.250  49.930  46.690  1.00  0.00           H
ATOM   4414  CA  ASP A 859      46.510  48.610  45.820  1.00  0.00           C
ATOM   4415  HA  ASP A 859      47.400  48.930  45.300  1.00  0.00           H
ATOM   4416  CB  ASP A 859      46.860  48.200  47.200  1.00  0.00           C
ATOM   4417  HB1 ASP A 859      47.270  47.170  47.210  1.00  0.00           H
ATOM   4418  HB2 ASP A 859      46.080  48.350  47.980  1.00  0.00           H
ATOM   4419  CG  ASP A 859      48.090  49.030  47.770  1.00  0.00           C
ATOM   4420  OD1 ASP A 859      48.830  49.530  46.950  1.00  0.00           O
ATOM   4421  OD2 ASP A 859      48.230  49.130  49.000  1.00  0.00           O
ATOM   4422  C   ASP A 859      45.910  47.480  45.020  1.00  0.00           C
ATOM   4423  O   ASP A 859      46.650  46.710  44.410  1.00  0.00           O
ATOM   4424  N   GLN A 860      44.580  47.330  45.050  1.00  0.00           N
ATOM   4425  HN  GLN A 860      44.050  48.000  45.570  1.00  0.00           H
ATOM   4426  CA  GLN A 860      43.860  46.370  44.290  1.00  0.00           C
ATOM   4427  HA  GLN A 860      44.430  45.470  44.420  1.00  0.00           H
ATOM   4428  CB  GLN A 860      42.360  46.360  44.780  1.00  0.00           C
ATOM   4429  HB1 GLN A 860      41.810  45.700  44.060  1.00  0.00           H
ATOM   4430  HB2 GLN A 860      41.930  47.370  44.640  1.00  0.00           H
ATOM   4431  CG  GLN A 860      42.110  45.630  46.170  1.00  0.00           C
ATOM   4432  HG1 GLN A 860      41.040  45.330  46.280  1.00  0.00           H
ATOM   4433  HG2 GLN A 860      42.340  46.360  46.970  1.00  0.00           H
ATOM   4434  CD  GLN A 860      42.890  44.280  46.250  1.00  0.00           C
ATOM   4435  OE1 GLN A 860      43.570  44.050  47.270  1.00  0.00           O
ATOM   4436  NE2 GLN A 860      42.680  43.330  45.350  1.00  0.00           N
ATOM   4437 HE21 GLN A 860      42.050  43.530  44.580  1.00  0.00           H
ATOM   4438 HE22 GLN A 860      43.170  42.470  45.380  1.00  0.00           H
ATOM   4439  C   GLN A 860      43.810  46.610  42.830  1.00  0.00           C
ATOM   4440  O   GLN A 860      43.960  45.690  42.020  1.00  0.00           O
ATOM   4441  N   GLN A 861      43.680  47.860  42.450  1.00  0.00           N
ATOM   4442  HN  GLN A 861      43.460  48.530  43.160  1.00  0.00           H
ATOM   4443  CA  GLN A 861      43.960  48.460  41.140  1.00  0.00           C
ATOM   4444  HA  GLN A 861      43.170  48.090  40.510  1.00  0.00           H
ATOM   4445  CB  GLN A 861      43.640  49.990  41.130  1.00  0.00           C
ATOM   4446  HB1 GLN A 861      44.100  50.370  42.070  1.00  0.00           H
ATOM   4447  HB2 GLN A 861      42.550  50.160  41.150  1.00  0.00           H
ATOM   4448  CG  GLN A 861      44.170  51.020  40.110  1.00  0.00           C
ATOM   4449  HG1 GLN A 861      45.220  51.310  40.280  1.00  0.00           H
ATOM   4450  HG2 GLN A 861      43.650  52.000  40.120  1.00  0.00           H
ATOM   4451  CD  GLN A 861      44.050  50.530  38.670  1.00  0.00           C
ATOM   4452  OE1 GLN A 861      45.060  50.770  37.930  1.00  0.00           O
ATOM   4453  NE2 GLN A 861      42.900  49.990  38.240  1.00  0.00           N
ATOM   4454 HE21 GLN A 861      42.840  49.500  37.360  1.00  0.00           H
ATOM   4455 HE22 GLN A 861      42.130  49.830  38.870  1.00  0.00           H
ATOM   4456  C   GLN A 861      45.300  48.220  40.510  1.00  0.00           C
ATOM   4457  O   GLN A 861      45.410  47.560  39.460  1.00  0.00           O
ATOM   4458  N   ILE A 862      46.420  48.700  41.080  1.00  0.00           N
ATOM   4459  HN  ILE A 862      46.410  49.220  41.930  1.00  0.00           H
ATOM   4460  CA  ILE A 862      47.800  48.460  40.630  1.00  0.00           C
ATOM   4461  HA  ILE A 862      47.760  48.740  39.590  1.00  0.00           H
ATOM   4462  CB  ILE A 862      48.810  49.360  41.450  1.00  0.00           C
ATOM   4463  HB  ILE A 862      48.680  49.070  42.520  1.00  0.00           H
ATOM   4464  CG2 ILE A 862      50.180  49.040  40.930  1.00  0.00           C
ATOM   4465 HG21 ILE A 862      50.860  49.610  41.600  1.00  0.00           H
ATOM   4466 HG22 ILE A 862      50.300  49.240  39.850  1.00  0.00           H
ATOM   4467 HG23 ILE A 862      50.470  47.980  41.040  1.00  0.00           H
ATOM   4468  CG1 ILE A 862      48.410  50.820  41.190  1.00  0.00           C
ATOM   4469 HG11 ILE A 862      49.040  51.400  41.910  1.00  0.00           H
ATOM   4470 HG12 ILE A 862      47.370  51.100  41.460  1.00  0.00           H
ATOM   4471  CD  ILE A 862      48.700  51.490  39.810  1.00  0.00           C
ATOM   4472  HD1 ILE A 862      49.780  51.690  39.640  1.00  0.00           H
ATOM   4473  HD2 ILE A 862      48.300  52.520  39.740  1.00  0.00           H
ATOM   4474  HD3 ILE A 862      48.560  50.820  38.940  1.00  0.00           H
ATOM   4475  C   ILE A 862      48.140  47.030  40.550  1.00  0.00           C
ATOM   4476  O   ILE A 862      48.920  46.560  39.640  1.00  0.00           O
ATOM   4477  N   THR A 863      47.720  46.170  41.540  1.00  0.00           N
ATOM   4478  HN  THR A 863      47.310  46.640  42.320  1.00  0.00           H
ATOM   4479  CA  THR A 863      48.010  44.740  41.520  1.00  0.00           C
ATOM   4480  HA  THR A 863      49.060  44.710  41.240  1.00  0.00           H
ATOM   4481  CB  THR A 863      47.940  44.000  42.850  1.00  0.00           C
ATOM   4482  HB  THR A 863      48.160  42.910  42.750  1.00  0.00           H
ATOM   4483  OG1 THR A 863      46.690  44.230  43.470  1.00  0.00           O
ATOM   4484  HG1 THR A 863      46.610  45.130  43.800  1.00  0.00           H
ATOM   4485  CG2 THR A 863      49.100  44.490  43.780  1.00  0.00           C
ATOM   4486 HG21 THR A 863      49.110  45.600  43.840  1.00  0.00           H
ATOM   4487 HG22 THR A 863      50.030  44.160  43.270  1.00  0.00           H
ATOM   4488 HG23 THR A 863      49.080  43.940  44.740  1.00  0.00           H
ATOM   4489  C   THR A 863      47.310  43.960  40.440  1.00  0.00           C
ATOM   4490  O   THR A 863      47.930  43.010  39.970  1.00  0.00           O
ATOM   4491  N   ALA A 864      46.100  44.320  40.050  1.00  0.00           N
ATOM   4492  HN  ALA A 864      45.620  45.090  40.480  1.00  0.00           H
ATOM   4493  CA  ALA A 864      45.500  43.760  38.790  1.00  0.00           C
ATOM   4494  HA  ALA A 864      45.560  42.680  38.850  1.00  0.00           H
ATOM   4495  CB  ALA A 864      43.940  44.070  38.890  1.00  0.00           C
ATOM   4496  HB1 ALA A 864      43.600  43.710  39.890  1.00  0.00           H
ATOM   4497  HB2 ALA A 864      43.390  43.630  38.030  1.00  0.00           H
ATOM   4498  HB3 ALA A 864      43.910  45.180  38.750  1.00  0.00           H
ATOM   4499  C   ALA A 864      46.140  44.270  37.600  1.00  0.00           C
ATOM   4500  O   ALA A 864      46.260  43.520  36.620  1.00  0.00           O
ATOM   4501  N   VAL A 865      46.630  45.530  37.510  1.00  0.00           N
ATOM   4502  HN  VAL A 865      46.320  46.200  38.180  1.00  0.00           H
ATOM   4503  CA  VAL A 865      47.570  46.080  36.540  1.00  0.00           C
ATOM   4504  HA  VAL A 865      47.120  45.970  35.570  1.00  0.00           H
ATOM   4505  CB  VAL A 865      47.740  47.600  36.690  1.00  0.00           C
ATOM   4506  HB  VAL A 865      47.990  47.950  37.710  1.00  0.00           H
ATOM   4507  CG1 VAL A 865      48.820  48.190  35.760  1.00  0.00           C
ATOM   4508 HG11 VAL A 865      49.800  47.660  35.820  1.00  0.00           H
ATOM   4509 HG12 VAL A 865      49.060  49.230  36.080  1.00  0.00           H
ATOM   4510 HG13 VAL A 865      48.410  48.140  34.730  1.00  0.00           H
ATOM   4511  CG2 VAL A 865      46.410  48.230  36.260  1.00  0.00           C
ATOM   4512 HG21 VAL A 865      45.940  47.800  35.350  1.00  0.00           H
ATOM   4513 HG22 VAL A 865      46.450  49.330  36.180  1.00  0.00           H
ATOM   4514 HG23 VAL A 865      45.680  48.040  37.080  1.00  0.00           H
ATOM   4515  C   VAL A 865      48.880  45.290  36.430  1.00  0.00           C
ATOM   4516  O   VAL A 865      49.200  44.990  35.290  1.00  0.00           O
ATOM   4517  N   ILE A 866      49.520  44.850  37.550  1.00  0.00           N
ATOM   4518  HN  ILE A 866      49.230  45.030  38.490  1.00  0.00           H
ATOM   4519  CA  ILE A 866      50.690  43.860  37.520  1.00  0.00           C
ATOM   4520  HA  ILE A 866      51.500  44.250  36.920  1.00  0.00           H
ATOM   4521  CB  ILE A 866      51.190  43.660  38.960  1.00  0.00           C
ATOM   4522  HB  ILE A 866      50.280  43.550  39.600  1.00  0.00           H
ATOM   4523  CG2 ILE A 866      52.010  42.420  39.260  1.00  0.00           C
ATOM   4524 HG21 ILE A 866      52.840  42.230  38.550  1.00  0.00           H
ATOM   4525 HG22 ILE A 866      51.360  41.520  39.130  1.00  0.00           H
ATOM   4526 HG23 ILE A 866      52.460  42.590  40.260  1.00  0.00           H
ATOM   4527  CG1 ILE A 866      51.900  45.000  39.360  1.00  0.00           C
ATOM   4528 HG11 ILE A 866      52.030  44.940  40.470  1.00  0.00           H
ATOM   4529 HG12 ILE A 866      51.130  45.770  39.150  1.00  0.00           H
ATOM   4530  CD  ILE A 866      53.110  45.450  38.520  1.00  0.00           C
ATOM   4531  HD1 ILE A 866      53.420  46.470  38.830  1.00  0.00           H
ATOM   4532  HD2 ILE A 866      52.860  45.740  37.490  1.00  0.00           H
ATOM   4533  HD3 ILE A 866      53.970  44.750  38.580  1.00  0.00           H
ATOM   4534  C   ILE A 866      50.440  42.530  36.820  1.00  0.00           C
ATOM   4535  O   ILE A 866      51.260  42.050  36.000  1.00  0.00           O
ATOM   4536  N   ILE A 867      49.220  41.950  37.030  1.00  0.00           N
ATOM   4537  HN  ILE A 867      48.600  42.500  37.600  1.00  0.00           H
ATOM   4538  CA  ILE A 867      48.720  40.820  36.210  1.00  0.00           C
ATOM   4539  HA  ILE A 867      49.430  40.020  36.070  1.00  0.00           H
ATOM   4540  CB  ILE A 867      47.450  40.290  36.890  1.00  0.00           C
ATOM   4541  HB  ILE A 867      46.740  41.130  37.060  1.00  0.00           H
ATOM   4542  CG2 ILE A 867      46.660  39.170  36.120  1.00  0.00           C
ATOM   4543 HG21 ILE A 867      45.890  38.740  36.810  1.00  0.00           H
ATOM   4544 HG22 ILE A 867      47.300  38.300  35.910  1.00  0.00           H
ATOM   4545 HG23 ILE A 867      46.250  39.570  35.160  1.00  0.00           H
ATOM   4546  CG1 ILE A 867      47.830  39.730  38.280  1.00  0.00           C
ATOM   4547 HG11 ILE A 867      46.870  39.400  38.730  1.00  0.00           H
ATOM   4548 HG12 ILE A 867      48.310  40.510  38.910  1.00  0.00           H
ATOM   4549  CD  ILE A 867      48.700  38.470  38.320  1.00  0.00           C
ATOM   4550  HD1 ILE A 867      48.140  37.580  37.940  1.00  0.00           H
ATOM   4551  HD2 ILE A 867      49.070  38.310  39.360  1.00  0.00           H
ATOM   4552  HD3 ILE A 867      49.670  38.620  37.800  1.00  0.00           H
ATOM   4553  C   ILE A 867      48.420  41.180  34.800  1.00  0.00           C
ATOM   4554  O   ILE A 867      48.650  40.340  33.960  1.00  0.00           O
ATOM   4555  N   ASN A 868      47.940  42.370  34.520  1.00  0.00           N
ATOM   4556  HN  ASN A 868      47.650  43.090  35.130  1.00  0.00           H
ATOM   4557  CA  ASN A 868      47.640  42.750  33.150  1.00  0.00           C
ATOM   4558  HA  ASN A 868      47.300  41.830  32.700  1.00  0.00           H
ATOM   4559  CB  ASN A 868      46.410  43.710  33.030  1.00  0.00           C
ATOM   4560  HB1 ASN A 868      46.290  44.010  31.970  1.00  0.00           H
ATOM   4561  HB2 ASN A 868      46.550  44.660  33.600  1.00  0.00           H
ATOM   4562  CG  ASN A 868      45.140  43.120  33.590  1.00  0.00           C
ATOM   4563  OD1 ASN A 868      45.040  41.930  33.800  1.00  0.00           O
ATOM   4564  ND2 ASN A 868      44.010  43.900  33.650  1.00  0.00           N
ATOM   4565 HD21 ASN A 868      43.150  43.470  33.920  1.00  0.00           H
ATOM   4566 HD22 ASN A 868      43.940  44.800  33.210  1.00  0.00           H
ATOM   4567  C   ASN A 868      48.810  43.320  32.270  1.00  0.00           C
ATOM   4568  O   ASN A 868      48.660  43.610  31.060  1.00  0.00           O
ATOM   4569  N   ARG A 869      50.050  43.270  32.870  1.00  0.00           N
ATOM   4570  HN  ARG A 869      49.990  43.030  33.830  1.00  0.00           H
ATOM   4571  CA  ARG A 869      51.380  43.230  32.230  1.00  0.00           C
ATOM   4572  HA  ARG A 869      51.530  44.240  31.900  1.00  0.00           H
ATOM   4573  CB  ARG A 869      52.660  43.120  33.220  1.00  0.00           C
ATOM   4574  HB1 ARG A 869      53.640  42.950  32.700  1.00  0.00           H
ATOM   4575  HB2 ARG A 869      52.350  42.210  33.770  1.00  0.00           H
ATOM   4576  CG  ARG A 869      52.900  44.320  34.130  1.00  0.00           C
ATOM   4577  HG1 ARG A 869      52.030  44.560  34.800  1.00  0.00           H
ATOM   4578  HG2 ARG A 869      53.060  45.180  33.440  1.00  0.00           H
ATOM   4579  CD  ARG A 869      54.160  44.270  35.020  1.00  0.00           C
ATOM   4580  HD1 ARG A 869      54.280  45.210  35.620  1.00  0.00           H
ATOM   4581  HD2 ARG A 869      54.940  44.120  34.250  1.00  0.00           H
ATOM   4582  NE  ARG A 869      54.070  43.110  35.910  1.00  0.00           N
ATOM   4583  HE  ARG A 869      53.190  42.740  36.200  1.00  0.00           H
ATOM   4584  CZ  ARG A 869      55.110  42.470  36.400  1.00  0.00           C
ATOM   4585  NH1 ARG A 869      56.330  43.060  36.480  1.00  0.00           N
ATOM   4586 HH11 ARG A 869      56.400  44.010  36.160  1.00  0.00           H
ATOM   4587 HH12 ARG A 869      57.050  42.550  36.940  1.00  0.00           H
ATOM   4588  NH2 ARG A 869      54.980  41.270  36.940  1.00  0.00           N
ATOM   4589 HH21 ARG A 869      54.260  40.590  36.780  1.00  0.00           H
ATOM   4590 HH22 ARG A 869      55.880  40.830  37.000  1.00  0.00           H
ATOM   4591  C   ARG A 869      51.590  42.310  31.050  1.00  0.00           C
ATOM   4592  O   ARG A 869      51.270  41.110  31.070  1.00  0.00           O
ATOM   4593  N   LYS A 870      52.100  42.830  29.810  1.00  0.00           N
ATOM   4594  HN  LYS A 870      52.380  43.760  29.610  1.00  0.00           H
ATOM   4595  CA  LYS A 870      52.580  41.880  28.780  1.00  0.00           C
ATOM   4596  HA  LYS A 870      51.740  41.200  28.740  1.00  0.00           H
ATOM   4597  CB  LYS A 870      52.780  42.570  27.450  1.00  0.00           C
ATOM   4598  HB1 LYS A 870      53.570  42.060  26.860  1.00  0.00           H
ATOM   4599  HB2 LYS A 870      53.170  43.560  27.760  1.00  0.00           H
ATOM   4600  CG  LYS A 870      51.490  42.730  26.720  1.00  0.00           C
ATOM   4601  HG1 LYS A 870      51.630  43.460  25.890  1.00  0.00           H
ATOM   4602  HG2 LYS A 870      50.780  43.270  27.380  1.00  0.00           H
ATOM   4603  CD  LYS A 870      50.980  41.460  26.090  1.00  0.00           C
ATOM   4604  HD1 LYS A 870      49.990  41.640  25.600  1.00  0.00           H
ATOM   4605  HD2 LYS A 870      50.860  40.670  26.850  1.00  0.00           H
ATOM   4606  CE  LYS A 870      51.840  40.840  25.000  1.00  0.00           C
ATOM   4607  HE1 LYS A 870      52.820  40.480  25.400  1.00  0.00           H
ATOM   4608  HE2 LYS A 870      52.040  41.670  24.290  1.00  0.00           H
ATOM   4609  NZ  LYS A 870      51.180  39.840  24.180  1.00  0.00           N
ATOM   4610  HZ1 LYS A 870      50.990  38.990  24.760  1.00  0.00           H
ATOM   4611  HZ2 LYS A 870      51.840  39.510  23.450  1.00  0.00           H
ATOM   4612  HZ3 LYS A 870      50.430  40.250  23.590  1.00  0.00           H
ATOM   4613  C   LYS A 870      53.810  41.070  29.190  1.00  0.00           C
ATOM   4614  O   LYS A 870      54.530  41.390  30.100  1.00  0.00           O
ATOM   4615  N   GLU A 871      54.050  39.940  28.390  1.00  0.00           N
ATOM   4616  HN  GLU A 871      53.420  39.700  27.660  1.00  0.00           H
ATOM   4617  CA  GLU A 871      55.210  39.100  28.350  1.00  0.00           C
ATOM   4618  HA  GLU A 871      55.110  38.530  27.430  1.00  0.00           H
ATOM   4619  CB  GLU A 871      56.590  39.870  28.320  1.00  0.00           C
ATOM   4620  HB1 GLU A 871      57.460  39.180  28.440  1.00  0.00           H
ATOM   4621  HB2 GLU A 871      56.670  40.500  29.230  1.00  0.00           H
ATOM   4622  CG  GLU A 871      56.810  40.740  26.980  1.00  0.00           C
ATOM   4623  HG1 GLU A 871      57.830  41.150  27.130  1.00  0.00           H
ATOM   4624  HG2 GLU A 871      56.150  41.620  26.960  1.00  0.00           H
ATOM   4625  CD  GLU A 871      56.610  40.050  25.680  1.00  0.00           C
ATOM   4626  OE1 GLU A 871      57.510  39.170  25.390  1.00  0.00           O
ATOM   4627  OE2 GLU A 871      55.610  40.320  25.000  1.00  0.00           O
ATOM   4628  C   GLU A 871      55.300  38.140  29.540  1.00  0.00           C
ATOM   4629  O   GLU A 871      56.350  37.600  29.940  1.00  0.00           O
ATOM   4630  N   HSD A 872      54.190  37.780  30.140  1.00  0.00           N
ATOM   4631  HN  HSD A 872      53.280  38.100  29.900  1.00  0.00           H
ATOM   4632  CA  HSD A 872      54.070  36.770  31.210  1.00  0.00           C
ATOM   4633  HA  HSD A 872      55.050  36.320  31.310  1.00  0.00           H
ATOM   4634  CB  HSD A 872      53.660  37.320  32.650  1.00  0.00           C
ATOM   4635  HB1 HSD A 872      53.520  36.480  33.370  1.00  0.00           H
ATOM   4636  HB2 HSD A 872      52.660  37.770  32.480  1.00  0.00           H
ATOM   4637  ND1 HSD A 872      54.370  39.800  32.980  1.00  0.00           N
ATOM   4638  HD1 HSD A 872      53.680  40.290  32.460  1.00  0.00           H
ATOM   4639  CG  HSD A 872      54.540  38.420  33.150  1.00  0.00           C
ATOM   4640  CE1 HSD A 872      55.290  40.460  33.710  1.00  0.00           C
ATOM   4641  HE1 HSD A 872      55.430  41.540  33.630  1.00  0.00           H
ATOM   4642  NE2 HSD A 872      56.140  39.650  34.260  1.00  0.00           N
ATOM   4643  CD2 HSD A 872      55.700  38.390  33.950  1.00  0.00           C
ATOM   4644  HD2 HSD A 872      56.150  37.500  34.380  1.00  0.00           H
ATOM   4645  C   HSD A 872      53.070  35.640  30.860  1.00  0.00           C
ATOM   4646  O   HSD A 872      52.970  34.680  31.620  1.00  0.00           O
ATOM   4647  N   LYS A 873      52.370  35.800  29.690  1.00  0.00           N
ATOM   4648  HN  LYS A 873      52.470  36.660  29.210  1.00  0.00           H
ATOM   4649  CA  LYS A 873      51.390  34.790  29.180  1.00  0.00           C
ATOM   4650  HA  LYS A 873      50.840  35.330  28.430  1.00  0.00           H
ATOM   4651  CB  LYS A 873      52.030  33.560  28.560  1.00  0.00           C
ATOM   4652  HB1 LYS A 873      51.300  32.740  28.390  1.00  0.00           H
ATOM   4653  HB2 LYS A 873      52.770  33.100  29.240  1.00  0.00           H
ATOM   4654  CG  LYS A 873      52.760  33.920  27.310  1.00  0.00           C
ATOM   4655  HG1 LYS A 873      53.350  33.010  27.050  1.00  0.00           H
ATOM   4656  HG2 LYS A 873      53.530  34.710  27.520  1.00  0.00           H
ATOM   4657  CD  LYS A 873      51.880  34.400  26.110  1.00  0.00           C
ATOM   4658  HD1 LYS A 873      51.220  35.140  26.610  1.00  0.00           H
ATOM   4659  HD2 LYS A 873      51.220  33.630  25.700  1.00  0.00           H
ATOM   4660  CE  LYS A 873      52.750  35.000  24.950  1.00  0.00           C
ATOM   4661  HE1 LYS A 873      53.220  34.110  24.480  1.00  0.00           H
ATOM   4662  HE2 LYS A 873      53.500  35.710  25.350  1.00  0.00           H
ATOM   4663  NZ  LYS A 873      51.860  35.640  23.950  1.00  0.00           N
ATOM   4664  HZ1 LYS A 873      51.180  35.030  23.470  1.00  0.00           H
ATOM   4665  HZ2 LYS A 873      52.500  36.130  23.290  1.00  0.00           H
ATOM   4666  HZ3 LYS A 873      51.290  36.340  24.460  1.00  0.00           H
ATOM   4667  C   LYS A 873      50.290  34.410  30.220  1.00  0.00           C
ATOM   4668  O   LYS A 873      49.820  33.270  30.340  1.00  0.00           O
ATOM   4669  N   LEU A 874      49.770  35.480  30.940  1.00  0.00           N
ATOM   4670  HN  LEU A 874      50.280  36.340  30.880  1.00  0.00           H
ATOM   4671  CA  LEU A 874      48.600  35.460  31.800  1.00  0.00           C
ATOM   4672  HA  LEU A 874      48.450  34.420  32.030  1.00  0.00           H
ATOM   4673  CB  LEU A 874      48.930  36.300  33.110  1.00  0.00           C
ATOM   4674  HB1 LEU A 874      48.010  36.430  33.730  1.00  0.00           H
ATOM   4675  HB2 LEU A 874      49.340  37.290  32.820  1.00  0.00           H
ATOM   4676  CG  LEU A 874      49.960  35.490  34.010  1.00  0.00           C
ATOM   4677  HG  LEU A 874      50.860  35.200  33.430  1.00  0.00           H
ATOM   4678  CD1 LEU A 874      50.350  36.410  35.200  1.00  0.00           C
ATOM   4679 HD11 LEU A 874      51.120  36.010  35.910  1.00  0.00           H
ATOM   4680 HD12 LEU A 874      49.390  36.660  35.700  1.00  0.00           H
ATOM   4681 HD13 LEU A 874      50.740  37.380  34.840  1.00  0.00           H
ATOM   4682  CD2 LEU A 874      49.470  34.230  34.690  1.00  0.00           C
ATOM   4683 HD21 LEU A 874      48.590  34.500  35.310  1.00  0.00           H
ATOM   4684 HD22 LEU A 874      50.280  33.860  35.350  1.00  0.00           H
ATOM   4685 HD23 LEU A 874      49.210  33.350  34.050  1.00  0.00           H
ATOM   4686  C   LEU A 874      47.410  35.970  31.080  1.00  0.00           C
ATOM   4687  O   LEU A 874      47.550  36.840  30.200  1.00  0.00           O
ATOM   4688  N   LYS A 875      46.270  35.350  31.360  1.00  0.00           N
ATOM   4689  HN  LYS A 875      46.110  34.530  31.900  1.00  0.00           H
ATOM   4690  CA  LYS A 875      45.020  35.830  30.730  1.00  0.00           C
ATOM   4691  HA  LYS A 875      45.160  35.890  29.650  1.00  0.00           H
ATOM   4692  CB  LYS A 875      43.830  34.880  31.050  1.00  0.00           C
ATOM   4693  HB1 LYS A 875      43.820  34.900  32.160  1.00  0.00           H
ATOM   4694  HB2 LYS A 875      43.970  33.840  30.690  1.00  0.00           H
ATOM   4695  CG  LYS A 875      42.410  35.310  30.470  1.00  0.00           C
ATOM   4696  HG1 LYS A 875      41.930  34.310  30.410  1.00  0.00           H
ATOM   4697  HG2 LYS A 875      42.470  35.580  29.390  1.00  0.00           H
ATOM   4698  CD  LYS A 875      41.490  36.130  31.410  1.00  0.00           C
ATOM   4699  HD1 LYS A 875      42.100  37.010  31.720  1.00  0.00           H
ATOM   4700  HD2 LYS A 875      41.350  35.570  32.360  1.00  0.00           H
ATOM   4701  CE  LYS A 875      40.180  36.670  30.720  1.00  0.00           C
ATOM   4702  HE1 LYS A 875      40.510  37.150  29.780  1.00  0.00           H
ATOM   4703  HE2 LYS A 875      39.730  37.490  31.320  1.00  0.00           H
ATOM   4704  NZ  LYS A 875      39.320  35.560  30.270  1.00  0.00           N
ATOM   4705  HZ1 LYS A 875      38.530  36.080  29.820  1.00  0.00           H
ATOM   4706  HZ2 LYS A 875      39.090  35.000  31.120  1.00  0.00           H
ATOM   4707  HZ3 LYS A 875      39.820  34.950  29.600  1.00  0.00           H
ATOM   4708  C   LYS A 875      44.650  37.230  31.320  1.00  0.00           C
ATOM   4709  O   LYS A 875      44.750  37.400  32.520  1.00  0.00           O
ATOM   4710  N   LYS A 876      44.420  38.190  30.480  1.00  0.00           N
ATOM   4711  HN  LYS A 876      44.290  38.110  29.490  1.00  0.00           H
ATOM   4712  CA  LYS A 876      44.320  39.560  30.910  1.00  0.00           C
ATOM   4713  HA  LYS A 876      45.030  39.810  31.670  1.00  0.00           H
ATOM   4714  CB  LYS A 876      44.720  40.550  29.710  1.00  0.00           C
ATOM   4715  HB1 LYS A 876      44.520  41.620  29.920  1.00  0.00           H
ATOM   4716  HB2 LYS A 876      44.020  40.190  28.920  1.00  0.00           H
ATOM   4717  CG  LYS A 876      46.120  40.270  29.220  1.00  0.00           C
ATOM   4718  HG1 LYS A 876      46.200  39.340  28.620  1.00  0.00           H
ATOM   4719  HG2 LYS A 876      46.780  40.340  30.110  1.00  0.00           H
ATOM   4720  CD  LYS A 876      46.500  41.420  28.320  1.00  0.00           C
ATOM   4721  HD1 LYS A 876      46.690  42.390  28.820  1.00  0.00           H
ATOM   4722  HD2 LYS A 876      45.630  41.740  27.710  1.00  0.00           H
ATOM   4723  CE  LYS A 876      47.620  41.110  27.310  1.00  0.00           C
ATOM   4724  HE1 LYS A 876      48.460  40.620  27.850  1.00  0.00           H
ATOM   4725  HE2 LYS A 876      48.020  42.040  26.840  1.00  0.00           H
ATOM   4726  NZ  LYS A 876      47.170  40.180  26.210  1.00  0.00           N
ATOM   4727  HZ1 LYS A 876      47.690  39.280  26.280  1.00  0.00           H
ATOM   4728  HZ2 LYS A 876      47.300  40.560  25.250  1.00  0.00           H
ATOM   4729  HZ3 LYS A 876      46.180  39.900  26.360  1.00  0.00           H
ATOM   4730  C   LYS A 876      42.930  39.890  31.500  1.00  0.00           C
ATOM   4731  O   LYS A 876      41.870  39.430  30.970  1.00  0.00           O
ATOM   4732  N   GLY A 877      42.740  40.570  32.670  1.00  0.00           N
ATOM   4733  HN  GLY A 877      43.500  40.940  33.190  1.00  0.00           H
ATOM   4734  CA  GLY A 877      41.410  40.730  33.320  1.00  0.00           C
ATOM   4735  HA1 GLY A 877      40.720  41.010  32.540  1.00  0.00           H
ATOM   4736  HA2 GLY A 877      41.600  41.480  34.070  1.00  0.00           H
ATOM   4737  C   GLY A 877      40.880  39.540  34.030  1.00  0.00           C
ATOM   4738  O   GLY A 877      39.690  39.400  34.140  1.00  0.00           O
ATOM   4739  N   ALA A 878      41.770  38.650  34.480  1.00  0.00           N
ATOM   4740  HN  ALA A 878      42.710  38.960  34.420  1.00  0.00           H
ATOM   4741  CA  ALA A 878      41.370  37.460  35.260  1.00  0.00           C
ATOM   4742  HA  ALA A 878      40.510  37.010  34.800  1.00  0.00           H
ATOM   4743  CB  ALA A 878      42.560  36.550  35.280  1.00  0.00           C
ATOM   4744  HB1 ALA A 878      42.940  36.270  34.280  1.00  0.00           H
ATOM   4745  HB2 ALA A 878      42.380  35.530  35.720  1.00  0.00           H
ATOM   4746  HB3 ALA A 878      43.460  37.010  35.730  1.00  0.00           H
ATOM   4747  C   ALA A 878      41.000  37.820  36.690  1.00  0.00           C
ATOM   4748  O   ALA A 878      41.880  38.010  37.520  1.00  0.00           O
ATOM   4749  N   GLY A 879      39.710  37.780  37.080  1.00  0.00           N
ATOM   4750  HN  GLY A 879      39.040  37.640  36.360  1.00  0.00           H
ATOM   4751  CA  GLY A 879      39.330  37.800  38.570  1.00  0.00           C
ATOM   4752  HA1 GLY A 879      39.990  37.170  39.140  1.00  0.00           H
ATOM   4753  HA2 GLY A 879      38.300  37.460  38.610  1.00  0.00           H
ATOM   4754  C   GLY A 879      39.340  39.150  39.350  1.00  0.00           C
ATOM   4755  O   GLY A 879      39.110  39.150  40.550  1.00  0.00           O
ATOM   4756  N   TYR A 880      39.580  40.290  38.740  1.00  0.00           N
ATOM   4757  HN  TYR A 880      39.640  40.180  37.740  1.00  0.00           H
ATOM   4758  CA  TYR A 880      39.670  41.630  39.250  1.00  0.00           C
ATOM   4759  HA  TYR A 880      40.630  41.700  39.740  1.00  0.00           H
ATOM   4760  CB  TYR A 880      39.760  42.700  38.030  1.00  0.00           C
ATOM   4761  HB1 TYR A 880      38.790  42.560  37.530  1.00  0.00           H
ATOM   4762  HB2 TYR A 880      40.630  42.490  37.370  1.00  0.00           H
ATOM   4763  CG  TYR A 880      39.830  44.150  38.470  1.00  0.00           C
ATOM   4764  CD1 TYR A 880      39.210  45.130  37.690  1.00  0.00           C
ATOM   4765  HD1 TYR A 880      38.790  44.940  36.710  1.00  0.00           H
ATOM   4766  CE1 TYR A 880      39.290  46.450  38.160  1.00  0.00           C
ATOM   4767  HE1 TYR A 880      38.860  47.330  37.700  1.00  0.00           H
ATOM   4768  CZ  TYR A 880      40.080  46.780  39.290  1.00  0.00           C
ATOM   4769  OH  TYR A 880      40.270  48.070  39.820  1.00  0.00           O
ATOM   4770  HH  TYR A 880      39.910  48.650  39.140  1.00  0.00           H
ATOM   4771  CD2 TYR A 880      40.530  44.380  39.590  1.00  0.00           C
ATOM   4772  HD2 TYR A 880      40.980  43.620  40.220  1.00  0.00           H
ATOM   4773  CE2 TYR A 880      40.550  45.690  40.070  1.00  0.00           C
ATOM   4774  HE2 TYR A 880      40.990  45.830  41.050  1.00  0.00           H
ATOM   4775  C   TYR A 880      38.610  42.030  40.310  1.00  0.00           C
ATOM   4776  O   TYR A 880      38.950  42.120  41.490  1.00  0.00           O
ATOM   4777  N   HSD A 881      37.330  42.060  39.900  1.00  0.00           N
ATOM   4778  HN  HSD A 881      37.220  42.160  38.910  1.00  0.00           H
ATOM   4779  CA  HSD A 881      36.200  42.260  40.900  1.00  0.00           C
ATOM   4780  HA  HSD A 881      36.530  43.080  41.510  1.00  0.00           H
ATOM   4781  CB  HSD A 881      34.790  42.590  40.280  1.00  0.00           C
ATOM   4782  HB1 HSD A 881      33.990  42.590  41.060  1.00  0.00           H
ATOM   4783  HB2 HSD A 881      34.610  41.850  39.480  1.00  0.00           H
ATOM   4784  ND1 HSD A 881      33.800  44.130  38.620  1.00  0.00           N
ATOM   4785  HD1 HSD A 881      33.200  43.400  38.290  1.00  0.00           H
ATOM   4786  CG  HSD A 881      34.650  43.970  39.690  1.00  0.00           C
ATOM   4787  CE1 HSD A 881      33.870  45.490  38.340  1.00  0.00           C
ATOM   4788  HE1 HSD A 881      33.250  45.920  37.540  1.00  0.00           H
ATOM   4789  NE2 HSD A 881      34.710  46.150  39.130  1.00  0.00           N
ATOM   4790  CD2 HSD A 881      35.250  45.190  39.920  1.00  0.00           C
ATOM   4791  HD2 HSD A 881      36.030  45.500  40.580  1.00  0.00           H
ATOM   4792  C   HSD A 881      36.010  41.160  41.880  1.00  0.00           C
ATOM   4793  O   HSD A 881      35.650  41.390  43.040  1.00  0.00           O
ATOM   4794  N   LEU A 882      36.150  39.890  41.520  1.00  0.00           N
ATOM   4795  HN  LEU A 882      36.330  39.610  40.580  1.00  0.00           H
ATOM   4796  CA  LEU A 882      35.960  38.710  42.340  1.00  0.00           C
ATOM   4797  HA  LEU A 882      34.990  38.770  42.800  1.00  0.00           H
ATOM   4798  CB  LEU A 882      36.000  37.570  41.340  1.00  0.00           C
ATOM   4799  HB1 LEU A 882      36.910  37.600  40.700  1.00  0.00           H
ATOM   4800  HB2 LEU A 882      35.060  37.590  40.750  1.00  0.00           H
ATOM   4801  CG  LEU A 882      36.050  36.120  41.930  1.00  0.00           C
ATOM   4802  HG  LEU A 882      37.080  35.900  42.300  1.00  0.00           H
ATOM   4803  CD1 LEU A 882      35.080  35.820  43.100  1.00  0.00           C
ATOM   4804 HD11 LEU A 882      35.000  34.740  43.370  1.00  0.00           H
ATOM   4805 HD12 LEU A 882      34.000  36.020  42.870  1.00  0.00           H
ATOM   4806 HD13 LEU A 882      35.310  36.420  44.000  1.00  0.00           H
ATOM   4807  CD2 LEU A 882      35.830  35.120  40.830  1.00  0.00           C
ATOM   4808 HD21 LEU A 882      36.100  35.400  39.790  1.00  0.00           H
ATOM   4809 HD22 LEU A 882      34.760  34.820  40.860  1.00  0.00           H
ATOM   4810 HD23 LEU A 882      36.370  34.200  41.120  1.00  0.00           H
ATOM   4811  C   LEU A 882      37.010  38.700  43.530  1.00  0.00           C
ATOM   4812  O   LEU A 882      36.660  38.330  44.630  1.00  0.00           O
ATOM   4813  N   ASP A 883      38.300  39.110  43.230  1.00  0.00           N
ATOM   4814  HN  ASP A 883      38.530  39.140  42.250  1.00  0.00           H
ATOM   4815  CA  ASP A 883      39.340  39.380  44.220  1.00  0.00           C
ATOM   4816  HA  ASP A 883      39.390  38.470  44.810  1.00  0.00           H
ATOM   4817  CB  ASP A 883      40.750  39.750  43.470  1.00  0.00           C
ATOM   4818  HB1 ASP A 883      41.420  40.360  44.120  1.00  0.00           H
ATOM   4819  HB2 ASP A 883      40.600  40.410  42.590  1.00  0.00           H
ATOM   4820  CG  ASP A 883      41.510  38.520  42.990  1.00  0.00           C
ATOM   4821  OD1 ASP A 883      40.990  37.580  42.470  1.00  0.00           O
ATOM   4822  OD2 ASP A 883      42.880  38.570  43.200  1.00  0.00           O
ATOM   4823  HD2 ASP A 883      43.310  37.740  43.010  1.00  0.00           H
ATOM   4824  C   ASP A 883      38.950  40.440  45.200  1.00  0.00           C
ATOM   4825  O   ASP A 883      39.040  40.180  46.410  1.00  0.00           O
ATOM   4826  N   LEU A 884      38.320  41.550  44.710  1.00  0.00           N
ATOM   4827  HN  LEU A 884      38.200  41.660  43.720  1.00  0.00           H
ATOM   4828  CA  LEU A 884      37.800  42.680  45.500  1.00  0.00           C
ATOM   4829  HA  LEU A 884      38.630  42.960  46.140  1.00  0.00           H
ATOM   4830  CB  LEU A 884      37.380  43.890  44.550  1.00  0.00           C
ATOM   4831  HB1 LEU A 884      36.640  43.430  43.850  1.00  0.00           H
ATOM   4832  HB2 LEU A 884      38.290  43.930  43.910  1.00  0.00           H
ATOM   4833  CG  LEU A 884      36.910  45.150  45.230  1.00  0.00           C
ATOM   4834  HG  LEU A 884      36.090  44.960  45.950  1.00  0.00           H
ATOM   4835  CD1 LEU A 884      38.050  45.750  46.040  1.00  0.00           C
ATOM   4836 HD11 LEU A 884      38.280  45.130  46.930  1.00  0.00           H
ATOM   4837 HD12 LEU A 884      37.810  46.800  46.340  1.00  0.00           H
ATOM   4838 HD13 LEU A 884      38.930  45.720  45.360  1.00  0.00           H
ATOM   4839  CD2 LEU A 884      36.330  46.230  44.270  1.00  0.00           C
ATOM   4840 HD21 LEU A 884      37.200  46.440  43.600  1.00  0.00           H
ATOM   4841 HD22 LEU A 884      36.100  47.180  44.790  1.00  0.00           H
ATOM   4842 HD23 LEU A 884      35.490  45.840  43.670  1.00  0.00           H
ATOM   4843  C   LEU A 884      36.680  42.300  46.380  1.00  0.00           C
ATOM   4844  O   LEU A 884      36.680  42.640  47.560  1.00  0.00           O
ATOM   4845  N   LEU A 885      35.810  41.370  45.960  1.00  0.00           N
ATOM   4846  HN  LEU A 885      35.980  40.980  45.050  1.00  0.00           H
ATOM   4847  CA  LEU A 885      34.770  40.790  46.820  1.00  0.00           C
ATOM   4848  HA  LEU A 885      34.290  41.650  47.290  1.00  0.00           H
ATOM   4849  CB  LEU A 885      33.980  39.750  46.010  1.00  0.00           C
ATOM   4850  HB1 LEU A 885      34.570  38.850  45.780  1.00  0.00           H
ATOM   4851  HB2 LEU A 885      33.850  40.230  45.020  1.00  0.00           H
ATOM   4852  CG  LEU A 885      32.620  39.420  46.690  1.00  0.00           C
ATOM   4853  HG  LEU A 885      32.820  39.220  47.760  1.00  0.00           H
ATOM   4854  CD1 LEU A 885      31.790  40.650  46.700  1.00  0.00           C
ATOM   4855 HD11 LEU A 885      30.760  40.490  47.090  1.00  0.00           H
ATOM   4856 HD12 LEU A 885      31.510  41.000  45.680  1.00  0.00           H
ATOM   4857 HD13 LEU A 885      32.360  41.450  47.220  1.00  0.00           H
ATOM   4858  CD2 LEU A 885      31.950  38.250  45.900  1.00  0.00           C
ATOM   4859 HD21 LEU A 885      30.910  38.040  46.270  1.00  0.00           H
ATOM   4860 HD22 LEU A 885      32.520  37.320  46.070  1.00  0.00           H
ATOM   4861 HD23 LEU A 885      31.980  38.200  44.800  1.00  0.00           H
ATOM   4862  C   LEU A 885      35.410  40.030  48.010  1.00  0.00           C
ATOM   4863  O   LEU A 885      34.980  40.200  49.150  1.00  0.00           O
ATOM   4864  N   MET A 886      36.490  39.260  47.720  1.00  0.00           N
ATOM   4865  HN  MET A 886      36.780  39.180  46.770  1.00  0.00           H
ATOM   4866  CA  MET A 886      37.220  38.520  48.780  1.00  0.00           C
ATOM   4867  HA  MET A 886      36.430  38.170  49.420  1.00  0.00           H
ATOM   4868  CB  MET A 886      37.980  37.230  48.270  1.00  0.00           C
ATOM   4869  HB1 MET A 886      38.790  36.910  48.960  1.00  0.00           H
ATOM   4870  HB2 MET A 886      38.470  37.490  47.310  1.00  0.00           H
ATOM   4871  CG  MET A 886      37.110  36.000  47.950  1.00  0.00           C
ATOM   4872  HG1 MET A 886      37.790  35.190  47.570  1.00  0.00           H
ATOM   4873  HG2 MET A 886      36.370  36.160  47.140  1.00  0.00           H
ATOM   4874  SD  MET A 886      36.050  35.480  49.360  1.00  0.00           S
ATOM   4875  CE  MET A 886      37.280  35.080  50.620  1.00  0.00           C
ATOM   4876  HE1 MET A 886      38.180  35.720  50.500  1.00  0.00           H
ATOM   4877  HE2 MET A 886      37.620  34.030  50.500  1.00  0.00           H
ATOM   4878  HE3 MET A 886      36.850  35.190  51.630  1.00  0.00           H
ATOM   4879  C   MET A 886      38.010  39.330  49.750  1.00  0.00           C
ATOM   4880  O   MET A 886      37.900  39.190  50.950  1.00  0.00           O
ATOM   4881  N   VAL A 887      38.780  40.270  49.310  1.00  0.00           N
ATOM   4882  HN  VAL A 887      38.850  40.350  48.320  1.00  0.00           H
ATOM   4883  CA  VAL A 887      39.460  41.300  50.070  1.00  0.00           C
ATOM   4884  HA  VAL A 887      40.110  40.830  50.800  1.00  0.00           H
ATOM   4885  CB  VAL A 887      40.230  42.200  49.120  1.00  0.00           C
ATOM   4886  HB  VAL A 887      39.560  42.600  48.340  1.00  0.00           H
ATOM   4887  CG1 VAL A 887      41.020  43.290  49.880  1.00  0.00           C
ATOM   4888 HG11 VAL A 887      40.330  44.120  50.130  1.00  0.00           H
ATOM   4889 HG12 VAL A 887      41.800  43.730  49.230  1.00  0.00           H
ATOM   4890 HG13 VAL A 887      41.510  42.850  50.760  1.00  0.00           H
ATOM   4891  CG2 VAL A 887      41.330  41.320  48.410  1.00  0.00           C
ATOM   4892 HG21 VAL A 887      41.060  40.260  48.200  1.00  0.00           H
ATOM   4893 HG22 VAL A 887      42.140  41.180  49.160  1.00  0.00           H
ATOM   4894 HG23 VAL A 887      41.710  41.720  47.450  1.00  0.00           H
ATOM   4895  C   VAL A 887      38.480  42.220  50.890  1.00  0.00           C
ATOM   4896  O   VAL A 887      38.710  42.570  52.080  1.00  0.00           O
ATOM   4897  N   GLY A 888      37.360  42.600  50.320  1.00  0.00           N
ATOM   4898  HN  GLY A 888      37.270  42.660  49.330  1.00  0.00           H
ATOM   4899  CA  GLY A 888      36.230  43.280  50.930  1.00  0.00           C
ATOM   4900  HA1 GLY A 888      35.350  43.300  50.310  1.00  0.00           H
ATOM   4901  HA2 GLY A 888      36.610  44.240  51.250  1.00  0.00           H
ATOM   4902  C   GLY A 888      35.670  42.540  52.140  1.00  0.00           C
ATOM   4903  O   GLY A 888      35.540  42.940  53.290  1.00  0.00           O
ATOM   4904  N   VAL A 889      35.250  41.330  51.850  1.00  0.00           N
ATOM   4905  HN  VAL A 889      35.250  40.940  50.930  1.00  0.00           H
ATOM   4906  CA  VAL A 889      34.570  40.380  52.790  1.00  0.00           C
ATOM   4907  HA  VAL A 889      33.690  40.850  53.200  1.00  0.00           H
ATOM   4908  CB  VAL A 889      34.110  39.090  52.070  1.00  0.00           C
ATOM   4909  HB  VAL A 889      34.960  38.890  51.380  1.00  0.00           H
ATOM   4910  CG1 VAL A 889      33.830  37.890  52.990  1.00  0.00           C
ATOM   4911 HG11 VAL A 889      33.740  37.010  52.320  1.00  0.00           H
ATOM   4912 HG12 VAL A 889      32.880  37.900  53.590  1.00  0.00           H
ATOM   4913 HG13 VAL A 889      34.690  37.540  53.600  1.00  0.00           H
ATOM   4914  CG2 VAL A 889      32.880  39.330  51.200  1.00  0.00           C
ATOM   4915 HG21 VAL A 889      32.760  38.710  50.290  1.00  0.00           H
ATOM   4916 HG22 VAL A 889      32.840  40.380  50.830  1.00  0.00           H
ATOM   4917 HG23 VAL A 889      32.010  39.240  51.880  1.00  0.00           H
ATOM   4918  C   VAL A 889      35.450  40.020  53.980  1.00  0.00           C
ATOM   4919  O   VAL A 889      35.050  40.080  55.150  1.00  0.00           O
ATOM   4920  N   MET A 890      36.760  39.780  53.810  1.00  0.00           N
ATOM   4921  HN  MET A 890      37.090  39.970  52.880  1.00  0.00           H
ATOM   4922  CA  MET A 890      37.630  39.410  54.960  1.00  0.00           C
ATOM   4923  HA  MET A 890      37.230  38.760  55.710  1.00  0.00           H
ATOM   4924  CB  MET A 890      38.860  38.550  54.490  1.00  0.00           C
ATOM   4925  HB1 MET A 890      39.400  38.340  55.440  1.00  0.00           H
ATOM   4926  HB2 MET A 890      39.580  39.150  53.920  1.00  0.00           H
ATOM   4927  CG  MET A 890      38.520  37.240  53.770  1.00  0.00           C
ATOM   4928  HG1 MET A 890      39.370  36.540  53.600  1.00  0.00           H
ATOM   4929  HG2 MET A 890      38.160  37.510  52.740  1.00  0.00           H
ATOM   4930  SD  MET A 890      37.300  36.240  54.640  1.00  0.00           S
ATOM   4931  CE  MET A 890      38.390  35.620  56.010  1.00  0.00           C
ATOM   4932  HE1 MET A 890      39.350  35.260  55.580  1.00  0.00           H
ATOM   4933  HE2 MET A 890      37.860  34.820  56.570  1.00  0.00           H
ATOM   4934  HE3 MET A 890      38.580  36.470  56.690  1.00  0.00           H
ATOM   4935  C   MET A 890      38.110  40.650  55.790  1.00  0.00           C
ATOM   4936  O   MET A 890      38.560  40.630  56.930  1.00  0.00           O
ATOM   4937  N   LEU A 891      37.890  41.860  55.230  1.00  0.00           N
ATOM   4938  HN  LEU A 891      37.550  41.920  54.300  1.00  0.00           H
ATOM   4939  CA  LEU A 891      38.170  43.110  55.930  1.00  0.00           C
ATOM   4940  HA  LEU A 891      39.120  42.960  56.410  1.00  0.00           H
ATOM   4941  CB  LEU A 891      38.280  44.230  54.870  1.00  0.00           C
ATOM   4942  HB1 LEU A 891      37.300  44.510  54.410  1.00  0.00           H
ATOM   4943  HB2 LEU A 891      39.030  43.880  54.130  1.00  0.00           H
ATOM   4944  CG  LEU A 891      39.030  45.500  55.410  1.00  0.00           C
ATOM   4945  HG  LEU A 891      39.760  45.150  56.180  1.00  0.00           H
ATOM   4946  CD1 LEU A 891      39.890  46.110  54.320  1.00  0.00           C
ATOM   4947 HD11 LEU A 891      40.620  45.320  54.010  1.00  0.00           H
ATOM   4948 HD12 LEU A 891      40.390  47.030  54.700  1.00  0.00           H
ATOM   4949 HD13 LEU A 891      39.430  46.600  53.440  1.00  0.00           H
ATOM   4950  CD2 LEU A 891      38.110  46.560  56.100  1.00  0.00           C
ATOM   4951 HD21 LEU A 891      37.240  46.820  55.450  1.00  0.00           H
ATOM   4952 HD22 LEU A 891      38.620  47.520  56.300  1.00  0.00           H
ATOM   4953 HD23 LEU A 891      37.720  46.040  57.010  1.00  0.00           H
ATOM   4954  C   LEU A 891      37.050  43.410  56.860  1.00  0.00           C
ATOM   4955  O   LEU A 891      37.280  43.620  58.050  1.00  0.00           O
ATOM   4956  N   GLY A 892      35.820  43.050  56.460  1.00  0.00           N
ATOM   4957  HN  GLY A 892      35.670  42.840  55.500  1.00  0.00           H
ATOM   4958  CA  GLY A 892      34.730  42.760  57.300  1.00  0.00           C
ATOM   4959  HA1 GLY A 892      33.950  42.450  56.630  1.00  0.00           H
ATOM   4960  HA2 GLY A 892      34.420  43.670  57.780  1.00  0.00           H
ATOM   4961  C   GLY A 892      34.980  41.710  58.410  1.00  0.00           C
ATOM   4962  O   GLY A 892      34.740  41.910  59.590  1.00  0.00           O
ATOM   4963  N   VAL A 893      35.510  40.500  58.100  1.00  0.00           N
ATOM   4964  HN  VAL A 893      35.760  40.310  57.150  1.00  0.00           H
ATOM   4965  CA  VAL A 893      35.960  39.540  59.200  1.00  0.00           C
ATOM   4966  HA  VAL A 893      35.040  39.290  59.710  1.00  0.00           H
ATOM   4967  CB  VAL A 893      36.500  38.160  58.700  1.00  0.00           C
ATOM   4968  HB  VAL A 893      37.220  38.320  57.870  1.00  0.00           H
ATOM   4969  CG1 VAL A 893      37.080  37.320  59.790  1.00  0.00           C
ATOM   4970 HG11 VAL A 893      36.540  37.240  60.760  1.00  0.00           H
ATOM   4971 HG12 VAL A 893      38.070  37.790  59.880  1.00  0.00           H
ATOM   4972 HG13 VAL A 893      37.140  36.260  59.490  1.00  0.00           H
ATOM   4973  CG2 VAL A 893      35.420  37.310  58.050  1.00  0.00           C
ATOM   4974 HG21 VAL A 893      35.930  36.370  57.730  1.00  0.00           H
ATOM   4975 HG22 VAL A 893      34.950  37.720  57.140  1.00  0.00           H
ATOM   4976 HG23 VAL A 893      34.550  37.060  58.690  1.00  0.00           H
ATOM   4977  C   VAL A 893      37.040  40.190  60.140  1.00  0.00           C
ATOM   4978  O   VAL A 893      37.010  40.110  61.370  1.00  0.00           O
ATOM   4979  N   CYS A 894      38.130  40.820  59.580  1.00  0.00           N
ATOM   4980  HN  CYS A 894      38.180  40.770  58.580  1.00  0.00           H
ATOM   4981  CA  CYS A 894      39.270  41.280  60.380  1.00  0.00           C
ATOM   4982  HA  CYS A 894      39.710  40.590  61.080  1.00  0.00           H
ATOM   4983  CB  CYS A 894      40.410  41.640  59.470  1.00  0.00           C
ATOM   4984  HB1 CYS A 894      40.940  42.410  60.070  1.00  0.00           H
ATOM   4985  HB2 CYS A 894      39.890  42.070  58.590  1.00  0.00           H
ATOM   4986  SG  CYS A 894      41.600  40.320  58.950  1.00  0.00           S
ATOM   4987  HG1 CYS A 894      42.380  41.030  58.150  1.00  0.00           H
ATOM   4988  C   CYS A 894      38.820  42.430  61.270  1.00  0.00           C
ATOM   4989  O   CYS A 894      39.290  42.740  62.310  1.00  0.00           O
ATOM   4990  N   SER A 895      37.650  43.030  60.800  1.00  0.00           N
ATOM   4991  HN  SER A 895      37.330  42.750  59.900  1.00  0.00           H
ATOM   4992  CA  SER A 895      36.970  44.000  61.560  1.00  0.00           C
ATOM   4993  HA  SER A 895      37.720  44.730  61.840  1.00  0.00           H
ATOM   4994  CB  SER A 895      35.750  44.730  60.840  1.00  0.00           C
ATOM   4995  HB1 SER A 895      35.260  45.510  61.460  1.00  0.00           H
ATOM   4996  HB2 SER A 895      35.020  43.980  60.450  1.00  0.00           H
ATOM   4997  OG  SER A 895      36.240  45.430  59.710  1.00  0.00           O
ATOM   4998  HG1 SER A 895      36.540  44.780  59.050  1.00  0.00           H
ATOM   4999  C   SER A 895      36.310  43.380  62.800  1.00  0.00           C
ATOM   5000  O   SER A 895      36.580  43.770  63.980  1.00  0.00           O
ATOM   5001  N   VAL A 896      35.510  42.330  62.630  1.00  0.00           N
ATOM   5002  HN  VAL A 896      35.420  41.850  61.760  1.00  0.00           H
ATOM   5003  CA  VAL A 896      34.860  41.780  63.850  1.00  0.00           C
ATOM   5004  HA  VAL A 896      34.570  42.620  64.450  1.00  0.00           H
ATOM   5005  CB  VAL A 896      33.560  41.090  63.450  1.00  0.00           C
ATOM   5006  HB  VAL A 896      33.090  41.900  62.870  1.00  0.00           H
ATOM   5007  CG1 VAL A 896      33.790  39.840  62.530  1.00  0.00           C
ATOM   5008 HG11 VAL A 896      34.370  38.950  62.880  1.00  0.00           H
ATOM   5009 HG12 VAL A 896      34.420  40.120  61.670  1.00  0.00           H
ATOM   5010 HG13 VAL A 896      32.860  39.410  62.090  1.00  0.00           H
ATOM   5011  CG2 VAL A 896      32.600  40.640  64.580  1.00  0.00           C
ATOM   5012 HG21 VAL A 896      32.560  41.510  65.290  1.00  0.00           H
ATOM   5013 HG22 VAL A 896      33.030  39.810  65.170  1.00  0.00           H
ATOM   5014 HG23 VAL A 896      31.560  40.410  64.280  1.00  0.00           H
ATOM   5015  C   VAL A 896      35.740  40.920  64.660  1.00  0.00           C
ATOM   5016  O   VAL A 896      35.520  40.870  65.880  1.00  0.00           O
ATOM   5017  N   MET A 897      36.730  40.180  64.060  1.00  0.00           N
ATOM   5018  HN  MET A 897      36.860  40.110  63.080  1.00  0.00           H
ATOM   5019  CA  MET A 897      37.860  39.550  64.760  1.00  0.00           C
ATOM   5020  HA  MET A 897      37.490  38.930  65.540  1.00  0.00           H
ATOM   5021  CB  MET A 897      38.710  38.910  63.720  1.00  0.00           C
ATOM   5022  HB1 MET A 897      39.730  38.600  64.030  1.00  0.00           H
ATOM   5023  HB2 MET A 897      38.890  39.690  62.940  1.00  0.00           H
ATOM   5024  CG  MET A 897      38.030  37.630  63.190  1.00  0.00           C
ATOM   5025  HG1 MET A 897      38.510  37.200  62.290  1.00  0.00           H
ATOM   5026  HG2 MET A 897      37.070  38.010  62.790  1.00  0.00           H
ATOM   5027  SD  MET A 897      37.880  36.300  64.470  1.00  0.00           S
ATOM   5028  CE  MET A 897      36.430  35.540  63.710  1.00  0.00           C
ATOM   5029  HE1 MET A 897      36.570  34.440  63.760  1.00  0.00           H
ATOM   5030  HE2 MET A 897      36.190  35.900  62.690  1.00  0.00           H
ATOM   5031  HE3 MET A 897      35.530  35.790  64.300  1.00  0.00           H
ATOM   5032  C   MET A 897      38.750  40.530  65.570  1.00  0.00           C
ATOM   5033  O   MET A 897      39.200  40.220  66.680  1.00  0.00           O
ATOM   5034  N   GLY A 898      39.000  41.740  64.970  1.00  0.00           N
ATOM   5035  HN  GLY A 898      38.610  41.840  64.060  1.00  0.00           H
ATOM   5036  CA  GLY A 898      39.720  42.810  65.590  1.00  0.00           C
ATOM   5037  HA1 GLY A 898      39.780  42.760  66.670  1.00  0.00           H
ATOM   5038  HA2 GLY A 898      39.280  43.700  65.180  1.00  0.00           H
ATOM   5039  C   GLY A 898      41.160  42.780  65.160  1.00  0.00           C
ATOM   5040  O   GLY A 898      42.040  43.090  65.960  1.00  0.00           O
ATOM   5041  N   LEU A 899      41.390  42.520  63.910  1.00  0.00           N
ATOM   5042  HN  LEU A 899      40.670  42.250  63.280  1.00  0.00           H
ATOM   5043  CA  LEU A 899      42.770  42.400  63.370  1.00  0.00           C
ATOM   5044  HA  LEU A 899      43.470  42.640  64.160  1.00  0.00           H
ATOM   5045  CB  LEU A 899      42.990  41.010  62.690  1.00  0.00           C
ATOM   5046  HB1 LEU A 899      44.070  40.780  62.550  1.00  0.00           H
ATOM   5047  HB2 LEU A 899      42.510  41.030  61.700  1.00  0.00           H
ATOM   5048  CG  LEU A 899      42.380  39.790  63.560  1.00  0.00           C
ATOM   5049  HG  LEU A 899      41.320  40.030  63.800  1.00  0.00           H
ATOM   5050  CD1 LEU A 899      42.350  38.470  62.740  1.00  0.00           C
ATOM   5051 HD11 LEU A 899      41.940  37.600  63.310  1.00  0.00           H
ATOM   5052 HD12 LEU A 899      43.370  38.220  62.370  1.00  0.00           H
ATOM   5053 HD13 LEU A 899      41.720  38.620  61.840  1.00  0.00           H
ATOM   5054  CD2 LEU A 899      43.140  39.590  64.910  1.00  0.00           C
ATOM   5055 HD21 LEU A 899      44.060  39.000  64.720  1.00  0.00           H
ATOM   5056 HD22 LEU A 899      42.490  39.030  65.620  1.00  0.00           H
ATOM   5057 HD23 LEU A 899      43.320  40.570  65.380  1.00  0.00           H
ATOM   5058  C   LEU A 899      43.070  43.420  62.260  1.00  0.00           C
ATOM   5059  O   LEU A 899      42.140  43.980  61.630  1.00  0.00           O
ATOM   5060  N   PRO A 900      44.400  43.590  61.980  1.00  0.00           N
[truncated: 7,490,634 more chars]
