# Supplementary material for: CryoEM and computational modeling structural insights into the pH regulator NBCn1
Source: Nat Commun. 2025 Nov 11;16:9932. doi: 10.1038/s41467-025-64868-z (PMC12606367; doi:10.1038/s41467-025-64868-z)
Supplement: Supplementary file 8 — Supplementary Data 6 [file 41467_2025_64868_MOESM8_ESM.zip › 1us_unrestr_MD_OF_IF_transition_apoNBCn1/transition_rep2_traj6_first.pdb]

REMARK    GENERATED BY TRJCONV
TITLE     Title t=   0.00000 step= 0
REMARK    THIS IS A SIMULATION BOX
CRYST1   96.537   96.537  103.802  90.00  90.00  90.00 P 1           1
MODEL        1
ATOM      1  N   LEU A 585      29.810  42.660  40.300  1.00  0.00           N
ATOM      2  HT1 LEU A 585      30.430  43.110  39.590  1.00  0.00           H
ATOM      3  HT2 LEU A 585      29.540  43.430  40.950  1.00  0.00           H
ATOM      4  HT3 LEU A 585      28.920  42.480  39.800  1.00  0.00           H
ATOM      5  CA  LEU A 585      30.340  41.480  40.930  1.00  0.00           C
ATOM      6  HA  LEU A 585      31.290  41.920  41.200  1.00  0.00           H
ATOM      7  CB  LEU A 585      29.300  41.170  42.010  1.00  0.00           C
ATOM      8  HB1 LEU A 585      28.430  40.700  41.530  1.00  0.00           H
ATOM      9  HB2 LEU A 585      28.920  42.090  42.520  1.00  0.00           H
ATOM     10  CG  LEU A 585      29.900  40.230  43.070  1.00  0.00           C
ATOM     11  HG  LEU A 585      30.220  39.240  42.710  1.00  0.00           H
ATOM     12  CD1 LEU A 585      31.150  40.940  43.730  1.00  0.00           C
ATOM     13 HD11 LEU A 585      32.020  41.010  43.030  1.00  0.00           H
ATOM     14 HD12 LEU A 585      31.430  40.380  44.640  1.00  0.00           H
ATOM     15 HD13 LEU A 585      30.960  41.990  44.050  1.00  0.00           H
ATOM     16  CD2 LEU A 585      28.840  39.950  44.160  1.00  0.00           C
ATOM     17 HD21 LEU A 585      28.040  39.350  43.670  1.00  0.00           H
ATOM     18 HD22 LEU A 585      28.370  40.890  44.520  1.00  0.00           H
ATOM     19 HD23 LEU A 585      29.280  39.320  44.970  1.00  0.00           H
ATOM     20  C   LEU A 585      30.420  40.230  40.000  1.00  0.00           C
ATOM     21  O   LEU A 585      31.490  39.590  39.980  1.00  0.00           O
ATOM     22  N   ILE A 586      29.410  39.850  39.120  1.00  0.00           N
ATOM     23  HN  ILE A 586      28.530  40.320  39.200  1.00  0.00           H
ATOM     24  CA  ILE A 586      29.520  38.740  38.210  1.00  0.00           C
ATOM     25  HA  ILE A 586      29.610  37.850  38.800  1.00  0.00           H
ATOM     26  CB  ILE A 586      28.320  38.610  37.280  1.00  0.00           C
ATOM     27  HB  ILE A 586      27.430  38.450  37.930  1.00  0.00           H
ATOM     28  CG2 ILE A 586      27.990  39.940  36.430  1.00  0.00           C
ATOM     29 HG21 ILE A 586      28.710  39.930  35.590  1.00  0.00           H
ATOM     30 HG22 ILE A 586      28.080  40.830  37.100  1.00  0.00           H
ATOM     31 HG23 ILE A 586      26.950  39.850  36.050  1.00  0.00           H
ATOM     32  CG1 ILE A 586      28.280  37.340  36.430  1.00  0.00           C
ATOM     33 HG11 ILE A 586      29.290  37.070  36.060  1.00  0.00           H
ATOM     34 HG12 ILE A 586      27.720  37.530  35.490  1.00  0.00           H
ATOM     35  CD  ILE A 586      27.750  36.040  37.130  1.00  0.00           C
ATOM     36  HD1 ILE A 586      26.650  36.060  36.950  1.00  0.00           H
ATOM     37  HD2 ILE A 586      27.870  36.130  38.230  1.00  0.00           H
ATOM     38  HD3 ILE A 586      28.120  35.050  36.810  1.00  0.00           H
ATOM     39  C   ILE A 586      30.810  38.750  37.280  1.00  0.00           C
ATOM     40  O   ILE A 586      31.470  37.740  37.080  1.00  0.00           O
ATOM     41  N   LEU A 587      31.240  39.910  36.750  1.00  0.00           N
ATOM     42  HN  LEU A 587      30.700  40.750  36.810  1.00  0.00           H
ATOM     43  CA  LEU A 587      32.570  40.010  36.110  1.00  0.00           C
ATOM     44  HA  LEU A 587      32.680  39.250  35.350  1.00  0.00           H
ATOM     45  CB  LEU A 587      32.620  41.370  35.350  1.00  0.00           C
ATOM     46  HB1 LEU A 587      32.560  42.160  36.130  1.00  0.00           H
ATOM     47  HB2 LEU A 587      31.720  41.430  34.710  1.00  0.00           H
ATOM     48  CG  LEU A 587      33.890  41.430  34.420  1.00  0.00           C
ATOM     49  HG  LEU A 587      34.810  41.260  35.020  1.00  0.00           H
ATOM     50  CD1 LEU A 587      33.730  40.400  33.250  1.00  0.00           C
ATOM     51 HD11 LEU A 587      33.760  39.370  33.660  1.00  0.00           H
ATOM     52 HD12 LEU A 587      34.550  40.530  32.510  1.00  0.00           H
ATOM     53 HD13 LEU A 587      32.720  40.480  32.790  1.00  0.00           H
ATOM     54  CD2 LEU A 587      34.010  42.880  33.840  1.00  0.00           C
ATOM     55 HD21 LEU A 587      33.040  43.090  33.340  1.00  0.00           H
ATOM     56 HD22 LEU A 587      34.850  42.870  33.110  1.00  0.00           H
ATOM     57 HD23 LEU A 587      34.110  43.510  34.750  1.00  0.00           H
ATOM     58  C   LEU A 587      33.710  39.710  37.020  1.00  0.00           C
ATOM     59  O   LEU A 587      34.690  39.100  36.600  1.00  0.00           O
ATOM     60  N   ASP A 588      33.750  40.190  38.270  1.00  0.00           N
ATOM     61  HN  ASP A 588      33.060  40.860  38.530  1.00  0.00           H
ATOM     62  CA  ASP A 588      34.800  39.950  39.240  1.00  0.00           C
ATOM     63  HA  ASP A 588      35.790  40.150  38.850  1.00  0.00           H
ATOM     64  CB  ASP A 588      34.530  40.670  40.610  1.00  0.00           C
ATOM     65  HB1 ASP A 588      35.400  40.590  41.300  1.00  0.00           H
ATOM     66  HB2 ASP A 588      33.680  40.160  41.130  1.00  0.00           H
ATOM     67  CG  ASP A 588      34.200  42.200  40.530  1.00  0.00           C
ATOM     68  OD1 ASP A 588      34.460  42.900  39.450  1.00  0.00           O
ATOM     69  OD2 ASP A 588      33.920  42.760  41.560  1.00  0.00           O
ATOM     70  C   ASP A 588      34.900  38.390  39.560  1.00  0.00           C
ATOM     71  O   ASP A 588      36.010  37.820  39.480  1.00  0.00           O
ATOM     72  N   ILE A 589      33.770  37.730  39.710  1.00  0.00           N
ATOM     73  HN  ILE A 589      32.890  38.170  39.870  1.00  0.00           H
ATOM     74  CA  ILE A 589      33.690  36.320  39.830  1.00  0.00           C
ATOM     75  HA  ILE A 589      34.370  35.950  40.580  1.00  0.00           H
ATOM     76  CB  ILE A 589      32.330  35.880  40.350  1.00  0.00           C
ATOM     77  HB  ILE A 589      31.560  36.430  39.770  1.00  0.00           H
ATOM     78  CG2 ILE A 589      32.320  34.370  40.250  1.00  0.00           C
ATOM     79 HG21 ILE A 589      33.190  33.900  40.780  1.00  0.00           H
ATOM     80 HG22 ILE A 589      32.200  33.890  39.260  1.00  0.00           H
ATOM     81 HG23 ILE A 589      31.450  34.050  40.880  1.00  0.00           H
ATOM     82  CG1 ILE A 589      32.170  36.420  41.860  1.00  0.00           C
ATOM     83 HG11 ILE A 589      32.360  37.520  41.860  1.00  0.00           H
ATOM     84 HG12 ILE A 589      32.740  35.780  42.570  1.00  0.00           H
ATOM     85  CD  ILE A 589      30.720  36.220  42.250  1.00  0.00           C
ATOM     86  HD1 ILE A 589      30.460  35.140  42.360  1.00  0.00           H
ATOM     87  HD2 ILE A 589      29.980  36.610  41.520  1.00  0.00           H
ATOM     88  HD3 ILE A 589      30.470  36.740  43.210  1.00  0.00           H
ATOM     89  C   ILE A 589      34.150  35.600  38.520  1.00  0.00           C
ATOM     90  O   ILE A 589      35.020  34.770  38.580  1.00  0.00           O
ATOM     91  N   LYS A 590      33.610  36.010  37.330  1.00  0.00           N
ATOM     92  HN  LYS A 590      32.970  36.780  37.330  1.00  0.00           H
ATOM     93  CA  LYS A 590      33.950  35.440  36.070  1.00  0.00           C
ATOM     94  HA  LYS A 590      33.940  34.370  36.200  1.00  0.00           H
ATOM     95  CB  LYS A 590      32.910  35.820  35.060  1.00  0.00           C
ATOM     96  HB1 LYS A 590      33.380  35.630  34.090  1.00  0.00           H
ATOM     97  HB2 LYS A 590      32.740  36.920  35.030  1.00  0.00           H
ATOM     98  CG  LYS A 590      31.550  35.090  35.180  1.00  0.00           C
ATOM     99  HG1 LYS A 590      30.880  35.470  35.990  1.00  0.00           H
ATOM    100  HG2 LYS A 590      31.650  34.000  35.340  1.00  0.00           H
ATOM    101  CD  LYS A 590      30.800  35.320  33.810  1.00  0.00           C
ATOM    102  HD1 LYS A 590      31.410  35.010  32.930  1.00  0.00           H
ATOM    103  HD2 LYS A 590      30.510  36.390  33.820  1.00  0.00           H
ATOM    104  CE  LYS A 590      29.510  34.460  33.770  1.00  0.00           C
ATOM    105  HE1 LYS A 590      28.860  34.550  34.660  1.00  0.00           H
ATOM    106  HE2 LYS A 590      29.730  33.370  33.660  1.00  0.00           H
ATOM    107  NZ  LYS A 590      28.740  34.640  32.570  1.00  0.00           N
ATOM    108  HZ1 LYS A 590      27.760  34.330  32.660  1.00  0.00           H
ATOM    109  HZ2 LYS A 590      29.170  34.060  31.830  1.00  0.00           H
ATOM    110  HZ3 LYS A 590      28.790  35.670  32.400  1.00  0.00           H
ATOM    111  C   LYS A 590      35.370  35.640  35.500  1.00  0.00           C
ATOM    112  O   LYS A 590      35.960  34.740  34.900  1.00  0.00           O
ATOM    113  N   ARG A 591      36.000  36.830  35.670  1.00  0.00           N
ATOM    114  HN  ARG A 591      35.570  37.620  36.100  1.00  0.00           H
ATOM    115  CA  ARG A 591      37.390  36.960  35.260  1.00  0.00           C
ATOM    116  HA  ARG A 591      37.450  36.510  34.270  1.00  0.00           H
ATOM    117  CB  ARG A 591      37.840  38.440  35.100  1.00  0.00           C
ATOM    118  HB1 ARG A 591      36.960  38.860  34.570  1.00  0.00           H
ATOM    119  HB2 ARG A 591      38.700  38.450  34.390  1.00  0.00           H
ATOM    120  CG  ARG A 591      38.110  39.230  36.370  1.00  0.00           C
ATOM    121  HG1 ARG A 591      39.140  38.990  36.720  1.00  0.00           H
ATOM    122  HG2 ARG A 591      37.350  38.910  37.130  1.00  0.00           H
ATOM    123  CD  ARG A 591      37.940  40.770  36.330  1.00  0.00           C
ATOM    124  HD1 ARG A 591      38.360  41.390  37.150  1.00  0.00           H
ATOM    125  HD2 ARG A 591      36.880  41.040  36.220  1.00  0.00           H
ATOM    126  NE  ARG A 591      38.620  41.240  35.150  1.00  0.00           N
ATOM    127  HE  ARG A 591      39.160  40.610  34.590  1.00  0.00           H
ATOM    128  CZ  ARG A 591      38.420  42.400  34.640  1.00  0.00           C
ATOM    129  NH1 ARG A 591      37.420  43.280  34.960  1.00  0.00           N
ATOM    130 HH11 ARG A 591      37.160  43.990  34.300  1.00  0.00           H
ATOM    131 HH12 ARG A 591      36.860  43.120  35.760  1.00  0.00           H
ATOM    132  NH2 ARG A 591      39.190  42.690  33.600  1.00  0.00           N
ATOM    133 HH21 ARG A 591      40.000  42.130  33.400  1.00  0.00           H
ATOM    134 HH22 ARG A 591      38.900  43.450  33.030  1.00  0.00           H
ATOM    135  C   ARG A 591      38.290  36.160  36.080  1.00  0.00           C
ATOM    136  O   ARG A 591      39.330  35.740  35.560  1.00  0.00           O
ATOM    137  N   LYS A 592      38.000  35.900  37.340  1.00  0.00           N
ATOM    138  HN  LYS A 592      37.200  36.340  37.750  1.00  0.00           H
ATOM    139  CA  LYS A 592      38.820  35.080  38.140  1.00  0.00           C
ATOM    140  HA  LYS A 592      39.860  35.300  37.920  1.00  0.00           H
ATOM    141  CB  LYS A 592      38.690  35.330  39.680  1.00  0.00           C
ATOM    142  HB1 LYS A 592      39.440  34.660  40.130  1.00  0.00           H
ATOM    143  HB2 LYS A 592      37.650  35.000  39.930  1.00  0.00           H
ATOM    144  CG  LYS A 592      39.050  36.750  40.050  1.00  0.00           C
ATOM    145  HG1 LYS A 592      38.840  36.850  41.140  1.00  0.00           H
ATOM    146  HG2 LYS A 592      38.440  37.560  39.610  1.00  0.00           H
ATOM    147  CD  LYS A 592      40.550  37.100  39.830  1.00  0.00           C
ATOM    148  HD1 LYS A 592      40.780  38.080  40.290  1.00  0.00           H
ATOM    149  HD2 LYS A 592      40.590  37.300  38.730  1.00  0.00           H
ATOM    150  CE  LYS A 592      41.690  36.120  40.220  1.00  0.00           C
ATOM    151  HE1 LYS A 592      41.600  35.190  39.630  1.00  0.00           H
ATOM    152  HE2 LYS A 592      41.670  35.980  41.330  1.00  0.00           H
ATOM    153  NZ  LYS A 592      42.950  36.830  39.950  1.00  0.00           N
ATOM    154  HZ1 LYS A 592      42.970  37.190  38.960  1.00  0.00           H
ATOM    155  HZ2 LYS A 592      43.720  36.140  40.040  1.00  0.00           H
ATOM    156  HZ3 LYS A 592      43.110  37.660  40.540  1.00  0.00           H
ATOM    157  C   LYS A 592      38.610  33.560  37.850  1.00  0.00           C
ATOM    158  O   LYS A 592      39.550  32.750  38.040  1.00  0.00           O
ATOM    159  N   ALA A 593      37.470  33.140  37.320  1.00  0.00           N
ATOM    160  HN  ALA A 593      36.780  33.780  36.980  1.00  0.00           H
ATOM    161  CA  ALA A 593      37.060  31.740  37.240  1.00  0.00           C
ATOM    162  HA  ALA A 593      37.190  31.300  38.210  1.00  0.00           H
ATOM    163  CB  ALA A 593      35.550  31.680  36.830  1.00  0.00           C
ATOM    164  HB1 ALA A 593      35.270  30.670  36.460  1.00  0.00           H
ATOM    165  HB2 ALA A 593      35.420  32.380  35.980  1.00  0.00           H
ATOM    166  HB3 ALA A 593      34.950  32.010  37.710  1.00  0.00           H
ATOM    167  C   ALA A 593      37.940  30.900  36.290  1.00  0.00           C
ATOM    168  O   ALA A 593      38.340  29.820  36.620  1.00  0.00           O
ATOM    169  N   PRO A 594      38.340  31.310  35.090  1.00  0.00           N
ATOM    170  CD  PRO A 594      37.900  32.480  34.330  1.00  0.00           C
ATOM    171  HD1 PRO A 594      38.220  33.410  34.870  1.00  0.00           H
ATOM    172  HD2 PRO A 594      36.800  32.530  34.190  1.00  0.00           H
ATOM    173  CA  PRO A 594      39.140  30.410  34.290  1.00  0.00           C
ATOM    174  HA  PRO A 594      38.910  29.360  34.400  1.00  0.00           H
ATOM    175  CB  PRO A 594      38.870  30.920  32.890  1.00  0.00           C
ATOM    176  HB1 PRO A 594      37.890  30.460  32.620  1.00  0.00           H
ATOM    177  HB2 PRO A 594      39.540  30.480  32.120  1.00  0.00           H
ATOM    178  CG  PRO A 594      38.630  32.400  32.970  1.00  0.00           C
ATOM    179  HG1 PRO A 594      39.620  32.890  32.970  1.00  0.00           H
ATOM    180  HG2 PRO A 594      38.090  32.890  32.140  1.00  0.00           H
ATOM    181  C   PRO A 594      40.620  30.550  34.670  1.00  0.00           C
ATOM    182  O   PRO A 594      41.430  30.110  33.950  1.00  0.00           O
ATOM    183  N   PHE A 595      40.950  31.360  35.760  1.00  0.00           N
ATOM    184  HN  PHE A 595      40.200  31.570  36.380  1.00  0.00           H
ATOM    185  CA  PHE A 595      42.330  31.580  36.230  1.00  0.00           C
ATOM    186  HA  PHE A 595      43.110  31.220  35.570  1.00  0.00           H
ATOM    187  CB  PHE A 595      42.570  33.080  36.470  1.00  0.00           C
ATOM    188  HB1 PHE A 595      43.450  33.230  37.120  1.00  0.00           H
ATOM    189  HB2 PHE A 595      41.700  33.560  36.980  1.00  0.00           H
ATOM    190  CG  PHE A 595      42.770  33.820  35.140  1.00  0.00           C
ATOM    191  CD1 PHE A 595      41.560  34.220  34.450  1.00  0.00           C
ATOM    192  HD1 PHE A 595      40.640  33.750  34.750  1.00  0.00           H
ATOM    193  CE1 PHE A 595      41.610  35.000  33.340  1.00  0.00           C
ATOM    194  HE1 PHE A 595      40.670  35.130  32.840  1.00  0.00           H
ATOM    195  CZ  PHE A 595      42.850  35.510  32.830  1.00  0.00           C
ATOM    196  HZ  PHE A 595      42.930  36.140  31.960  1.00  0.00           H
ATOM    197  CD2 PHE A 595      44.010  34.340  34.680  1.00  0.00           C
ATOM    198  HD2 PHE A 595      44.940  34.160  35.180  1.00  0.00           H
ATOM    199  CE2 PHE A 595      44.050  35.180  33.570  1.00  0.00           C
ATOM    200  HE2 PHE A 595      44.980  35.640  33.270  1.00  0.00           H
ATOM    201  C   PHE A 595      42.560  30.900  37.600  1.00  0.00           C
ATOM    202  O   PHE A 595      43.600  30.910  38.230  1.00  0.00           O
ATOM    203  N   PHE A 596      41.530  30.250  38.180  1.00  0.00           N
ATOM    204  HN  PHE A 596      40.660  30.220  37.700  1.00  0.00           H
ATOM    205  CA  PHE A 596      41.490  29.710  39.500  1.00  0.00           C
ATOM    206  HA  PHE A 596      41.880  30.460  40.160  1.00  0.00           H
ATOM    207  CB  PHE A 596      39.990  29.440  39.760  1.00  0.00           C
ATOM    208  HB1 PHE A 596      39.450  29.000  38.900  1.00  0.00           H
ATOM    209  HB2 PHE A 596      39.490  30.400  39.970  1.00  0.00           H
ATOM    210  CG  PHE A 596      39.810  28.560  40.990  1.00  0.00           C
ATOM    211  CD1 PHE A 596      40.130  29.070  42.230  1.00  0.00           C
ATOM    212  HD1 PHE A 596      40.540  30.060  42.220  1.00  0.00           H
ATOM    213  CE1 PHE A 596      39.800  28.330  43.340  1.00  0.00           C
ATOM    214  HE1 PHE A 596      39.970  28.660  44.350  1.00  0.00           H
ATOM    215  CZ  PHE A 596      39.330  26.980  43.220  1.00  0.00           C
ATOM    216  HZ  PHE A 596      38.990  26.400  44.070  1.00  0.00           H
ATOM    217  CD2 PHE A 596      39.270  27.230  40.880  1.00  0.00           C
ATOM    218  HD2 PHE A 596      39.040  26.910  39.890  1.00  0.00           H
ATOM    219  CE2 PHE A 596      39.120  26.430  41.970  1.00  0.00           C
ATOM    220  HE2 PHE A 596      38.690  25.460  41.740  1.00  0.00           H
ATOM    221  C   PHE A 596      42.490  28.620  39.830  1.00  0.00           C
ATOM    222  O   PHE A 596      43.020  28.640  40.970  1.00  0.00           O
ATOM    223  N   LEU A 597      42.830  27.710  38.880  1.00  0.00           N
ATOM    224  HN  LEU A 597      42.350  27.760  38.000  1.00  0.00           H
ATOM    225  CA  LEU A 597      43.840  26.760  39.100  1.00  0.00           C
ATOM    226  HA  LEU A 597      43.840  26.420  40.130  1.00  0.00           H
ATOM    227  CB  LEU A 597      43.520  25.540  38.180  1.00  0.00           C
ATOM    228  HB1 LEU A 597      44.200  24.690  38.390  1.00  0.00           H
ATOM    229  HB2 LEU A 597      43.670  25.740  37.090  1.00  0.00           H
ATOM    230  CG  LEU A 597      42.020  24.920  38.350  1.00  0.00           C
ATOM    231  HG  LEU A 597      41.390  25.770  38.000  1.00  0.00           H
ATOM    232  CD1 LEU A 597      41.830  23.690  37.370  1.00  0.00           C
ATOM    233 HD11 LEU A 597      42.660  22.970  37.530  1.00  0.00           H
ATOM    234 HD12 LEU A 597      41.960  24.110  36.350  1.00  0.00           H
ATOM    235 HD13 LEU A 597      40.840  23.200  37.480  1.00  0.00           H
ATOM    236  CD2 LEU A 597      41.550  24.600  39.780  1.00  0.00           C
ATOM    237 HD21 LEU A 597      42.110  23.790  40.270  1.00  0.00           H
ATOM    238 HD22 LEU A 597      40.490  24.260  39.830  1.00  0.00           H
ATOM    239 HD23 LEU A 597      41.640  25.540  40.370  1.00  0.00           H
ATOM    240  C   LEU A 597      45.310  27.300  38.890  1.00  0.00           C
ATOM    241  O   LEU A 597      46.270  26.630  39.340  1.00  0.00           O
ATOM    242  N   SER A 598      45.510  28.410  38.140  1.00  0.00           N
ATOM    243  HN  SER A 598      44.680  28.840  37.790  1.00  0.00           H
ATOM    244  CA  SER A 598      46.820  28.910  37.710  1.00  0.00           C
ATOM    245  HA  SER A 598      47.350  28.040  37.340  1.00  0.00           H
ATOM    246  CB  SER A 598      46.620  29.920  36.640  1.00  0.00           C
ATOM    247  HB1 SER A 598      46.110  29.400  35.800  1.00  0.00           H
ATOM    248  HB2 SER A 598      47.560  30.290  36.140  1.00  0.00           H
ATOM    249  OG  SER A 598      45.950  31.160  37.060  1.00  0.00           O
ATOM    250  HG1 SER A 598      45.130  30.900  37.490  1.00  0.00           H
ATOM    251  C   SER A 598      47.570  29.460  38.870  1.00  0.00           C
ATOM    252  O   SER A 598      48.770  29.440  38.840  1.00  0.00           O
ATOM    253  N   ASP A 599      46.960  29.960  39.950  1.00  0.00           N
ATOM    254  HN  ASP A 599      45.960  29.950  39.930  1.00  0.00           H
ATOM    255  CA  ASP A 599      47.610  30.400  41.140  1.00  0.00           C
ATOM    256  HA  ASP A 599      48.360  31.120  40.870  1.00  0.00           H
ATOM    257  CB  ASP A 599      46.480  30.860  42.070  1.00  0.00           C
ATOM    258  HB1 ASP A 599      46.950  31.210  43.020  1.00  0.00           H
ATOM    259  HB2 ASP A 599      45.580  30.220  42.120  1.00  0.00           H
ATOM    260  CG  ASP A 599      45.900  32.150  41.660  1.00  0.00           C
ATOM    261  OD1 ASP A 599      46.460  32.970  40.870  1.00  0.00           O
ATOM    262  OD2 ASP A 599      44.750  32.470  42.150  1.00  0.00           O
ATOM    263  C   ASP A 599      48.410  29.350  41.840  1.00  0.00           C
ATOM    264  O   ASP A 599      49.560  29.560  42.070  1.00  0.00           O
ATOM    265  N   PHE A 600      47.820  28.160  41.920  1.00  0.00           N
ATOM    266  HN  PHE A 600      47.000  27.850  41.450  1.00  0.00           H
ATOM    267  CA  PHE A 600      48.480  26.920  42.420  1.00  0.00           C
ATOM    268  HA  PHE A 600      48.890  27.110  43.400  1.00  0.00           H
ATOM    269  CB  PHE A 600      47.490  25.780  42.590  1.00  0.00           C
ATOM    270  HB1 PHE A 600      48.080  24.920  42.930  1.00  0.00           H
ATOM    271  HB2 PHE A 600      46.970  25.620  41.620  1.00  0.00           H
ATOM    272  CG  PHE A 600      46.380  26.080  43.560  1.00  0.00           C
ATOM    273  CD1 PHE A 600      45.010  26.180  43.210  1.00  0.00           C
ATOM    274  HD1 PHE A 600      44.620  26.070  42.210  1.00  0.00           H
ATOM    275  CE1 PHE A 600      44.050  26.320  44.210  1.00  0.00           C
ATOM    276  HE1 PHE A 600      42.980  26.280  44.060  1.00  0.00           H
ATOM    277  CZ  PHE A 600      44.470  26.440  45.540  1.00  0.00           C
ATOM    278  HZ  PHE A 600      43.740  26.560  46.330  1.00  0.00           H
ATOM    279  CD2 PHE A 600      46.780  26.180  44.940  1.00  0.00           C
ATOM    280  HD2 PHE A 600      47.800  26.010  45.250  1.00  0.00           H
ATOM    281  CE2 PHE A 600      45.820  26.390  45.950  1.00  0.00           C
ATOM    282  HE2 PHE A 600      46.100  26.490  46.980  1.00  0.00           H
ATOM    283  C   PHE A 600      49.640  26.450  41.600  1.00  0.00           C
ATOM    284  O   PHE A 600      50.680  26.060  42.060  1.00  0.00           O
ATOM    285  N   LYS A 601      49.400  26.500  40.210  1.00  0.00           N
ATOM    286  HN  LYS A 601      48.480  26.650  39.840  1.00  0.00           H
ATOM    287  CA  LYS A 601      50.400  26.070  39.310  1.00  0.00           C
ATOM    288  HA  LYS A 601      50.900  25.170  39.640  1.00  0.00           H
ATOM    289  CB  LYS A 601      49.780  25.850  37.900  1.00  0.00           C
ATOM    290  HB1 LYS A 601      50.610  25.690  37.190  1.00  0.00           H
ATOM    291  HB2 LYS A 601      49.200  26.720  37.530  1.00  0.00           H
ATOM    292  CG  LYS A 601      48.780  24.600  37.710  1.00  0.00           C
ATOM    293  HG1 LYS A 601      48.260  24.590  36.730  1.00  0.00           H
ATOM    294  HG2 LYS A 601      48.010  24.620  38.510  1.00  0.00           H
ATOM    295  CD  LYS A 601      49.470  23.260  37.830  1.00  0.00           C
ATOM    296  HD1 LYS A 601      48.820  22.440  38.180  1.00  0.00           H
ATOM    297  HD2 LYS A 601      50.310  23.260  38.560  1.00  0.00           H
ATOM    298  CE  LYS A 601      50.120  22.840  36.580  1.00  0.00           C
ATOM    299  HE1 LYS A 601      50.830  23.610  36.220  1.00  0.00           H
ATOM    300  HE2 LYS A 601      49.360  22.710  35.780  1.00  0.00           H
ATOM    301  NZ  LYS A 601      50.840  21.600  36.810  1.00  0.00           N
ATOM    302  HZ1 LYS A 601      51.060  21.110  35.930  1.00  0.00           H
ATOM    303  HZ2 LYS A 601      50.360  21.060  37.560  1.00  0.00           H
ATOM    304  HZ3 LYS A 601      51.790  21.700  37.240  1.00  0.00           H
ATOM    305  C   LYS A 601      51.590  27.110  39.290  1.00  0.00           C
ATOM    306  O   LYS A 601      52.760  26.830  39.090  1.00  0.00           O
ATOM    307  N   ASP A 602      51.340  28.400  39.500  1.00  0.00           N
ATOM    308  HN  ASP A 602      50.410  28.740  39.620  1.00  0.00           H
ATOM    309  CA  ASP A 602      52.410  29.450  39.690  1.00  0.00           C
ATOM    310  HA  ASP A 602      53.070  29.380  38.840  1.00  0.00           H
ATOM    311  CB  ASP A 602      51.840  30.890  39.620  1.00  0.00           C
ATOM    312  HB1 ASP A 602      52.650  31.620  39.850  1.00  0.00           H
ATOM    313  HB2 ASP A 602      51.050  30.930  40.390  1.00  0.00           H
ATOM    314  CG  ASP A 602      51.290  31.110  38.280  1.00  0.00           C
ATOM    315  OD1 ASP A 602      51.900  30.640  37.350  1.00  0.00           O
ATOM    316  OD2 ASP A 602      50.370  32.010  38.110  1.00  0.00           O
ATOM    317  C   ASP A 602      53.310  29.210  40.920  1.00  0.00           C
ATOM    318  O   ASP A 602      54.490  29.550  40.910  1.00  0.00           O
ATOM    319  N   ALA A 603      52.780  28.680  42.000  1.00  0.00           N
ATOM    320  HN  ALA A 603      51.800  28.490  42.040  1.00  0.00           H
ATOM    321  CA  ALA A 603      53.510  28.470  43.200  1.00  0.00           C
ATOM    322  HA  ALA A 603      54.190  29.250  43.500  1.00  0.00           H
ATOM    323  CB  ALA A 603      52.460  28.310  44.370  1.00  0.00           C
ATOM    324  HB1 ALA A 603      51.780  27.440  44.350  1.00  0.00           H
ATOM    325  HB2 ALA A 603      51.900  29.260  44.370  1.00  0.00           H
ATOM    326  HB3 ALA A 603      53.070  28.290  45.300  1.00  0.00           H
ATOM    327  C   ALA A 603      54.380  27.230  43.080  1.00  0.00           C
ATOM    328  O   ALA A 603      55.490  27.020  43.630  1.00  0.00           O
ATOM    329  N   LEU A 604      53.970  26.300  42.130  1.00  0.00           N
ATOM    330  HN  LEU A 604      53.050  26.320  41.750  1.00  0.00           H
ATOM    331  CA  LEU A 604      54.740  25.140  41.670  1.00  0.00           C
ATOM    332  HA  LEU A 604      55.060  24.610  42.560  1.00  0.00           H
ATOM    333  CB  LEU A 604      53.770  24.120  40.890  1.00  0.00           C
ATOM    334  HB1 LEU A 604      54.450  23.340  40.500  1.00  0.00           H
ATOM    335  HB2 LEU A 604      53.230  24.630  40.050  1.00  0.00           H
ATOM    336  CG  LEU A 604      52.710  23.390  41.810  1.00  0.00           C
ATOM    337  HG  LEU A 604      52.090  24.190  42.260  1.00  0.00           H
ATOM    338  CD1 LEU A 604      52.110  22.420  40.830  1.00  0.00           C
ATOM    339 HD11 LEU A 604      51.790  22.760  39.830  1.00  0.00           H
ATOM    340 HD12 LEU A 604      51.240  21.960  41.330  1.00  0.00           H
ATOM    341 HD13 LEU A 604      52.800  21.580  40.560  1.00  0.00           H
ATOM    342  CD2 LEU A 604      53.360  22.630  43.010  1.00  0.00           C
ATOM    343 HD21 LEU A 604      54.080  23.230  43.590  1.00  0.00           H
ATOM    344 HD22 LEU A 604      53.950  21.760  42.620  1.00  0.00           H
ATOM    345 HD23 LEU A 604      52.530  22.290  43.670  1.00  0.00           H
ATOM    346  C   LEU A 604      55.950  25.550  40.780  1.00  0.00           C
ATOM    347  O   LEU A 604      56.900  24.850  40.640  1.00  0.00           O
ATOM    348  N   SER A 605      55.870  26.850  40.270  1.00  0.00           N
ATOM    349  HN  SER A 605      55.090  27.410  40.550  1.00  0.00           H
ATOM    350  CA  SER A 605      56.910  27.510  39.530  1.00  0.00           C
ATOM    351  HA  SER A 605      57.650  26.820  39.160  1.00  0.00           H
ATOM    352  CB  SER A 605      56.290  28.250  38.310  1.00  0.00           C
ATOM    353  HB1 SER A 605      57.100  28.600  37.630  1.00  0.00           H
ATOM    354  HB2 SER A 605      55.500  29.010  38.550  1.00  0.00           H
ATOM    355  OG  SER A 605      55.590  27.250  37.600  1.00  0.00           O
ATOM    356  HG1 SER A 605      55.470  26.470  38.150  1.00  0.00           H
ATOM    357  C   SER A 605      57.790  28.440  40.310  1.00  0.00           C
ATOM    358  O   SER A 605      58.560  29.220  39.630  1.00  0.00           O
ATOM    359  N   LEU A 606      57.810  28.280  41.650  1.00  0.00           N
ATOM    360  HN  LEU A 606      57.290  27.590  42.150  1.00  0.00           H
ATOM    361  CA  LEU A 606      58.780  29.030  42.500  1.00  0.00           C
ATOM    362  HA  LEU A 606      58.610  28.490  43.410  1.00  0.00           H
ATOM    363  CB  LEU A 606      60.320  28.890  42.080  1.00  0.00           C
ATOM    364  HB1 LEU A 606      61.000  28.960  42.960  1.00  0.00           H
ATOM    365  HB2 LEU A 606      60.580  29.610  41.270  1.00  0.00           H
ATOM    366  CG  LEU A 606      60.780  27.450  41.520  1.00  0.00           C
ATOM    367  HG  LEU A 606      60.270  27.260  40.550  1.00  0.00           H
ATOM    368  CD1 LEU A 606      62.250  27.300  41.300  1.00  0.00           C
ATOM    369 HD11 LEU A 606      62.700  27.200  42.310  1.00  0.00           H
ATOM    370 HD12 LEU A 606      62.620  28.290  40.930  1.00  0.00           H
ATOM    371 HD13 LEU A 606      62.610  26.450  40.680  1.00  0.00           H
ATOM    372  CD2 LEU A 606      60.340  26.330  42.460  1.00  0.00           C
ATOM    373 HD21 LEU A 606      59.240  26.330  42.650  1.00  0.00           H
ATOM    374 HD22 LEU A 606      60.880  26.440  43.430  1.00  0.00           H
ATOM    375 HD23 LEU A 606      60.700  25.340  42.130  1.00  0.00           H
ATOM    376  C   LEU A 606      58.400  30.440  42.780  1.00  0.00           C
ATOM    377  O   LEU A 606      57.290  30.830  42.400  1.00  0.00           O
ATOM    378  N   GLN A 607      59.240  31.170  43.590  1.00  0.00           N
ATOM    379  HN  GLN A 607      60.100  30.720  43.770  1.00  0.00           H
ATOM    380  CA  GLN A 607      59.180  32.560  44.100  1.00  0.00           C
ATOM    381  HA  GLN A 607      60.200  32.820  44.360  1.00  0.00           H
ATOM    382  CB  GLN A 607      58.600  33.490  42.990  1.00  0.00           C
ATOM    383  HB1 GLN A 607      57.490  33.440  43.020  1.00  0.00           H
ATOM    384  HB2 GLN A 607      58.990  33.140  42.010  1.00  0.00           H
ATOM    385  CG  GLN A 607      59.110  34.970  43.060  1.00  0.00           C
ATOM    386  HG1 GLN A 607      58.500  35.490  43.830  1.00  0.00           H
ATOM    387  HG2 GLN A 607      58.860  35.520  42.130  1.00  0.00           H
ATOM    388  CD  GLN A 607      60.570  35.240  43.530  1.00  0.00           C
ATOM    389  OE1 GLN A 607      61.470  34.660  42.950  1.00  0.00           O
ATOM    390  NE2 GLN A 607      60.770  36.230  44.420  1.00  0.00           N
ATOM    391 HE21 GLN A 607      60.040  36.840  44.690  1.00  0.00           H
ATOM    392 HE22 GLN A 607      61.740  36.440  44.570  1.00  0.00           H
ATOM    393  C   GLN A 607      58.330  32.710  45.410  1.00  0.00           C
ATOM    394  O   GLN A 607      58.350  33.720  46.080  1.00  0.00           O
ATOM    395  N   CYS A 608      57.670  31.550  45.790  1.00  0.00           N
ATOM    396  HN  CYS A 608      57.930  30.760  45.260  1.00  0.00           H
ATOM    397  CA  CYS A 608      56.760  31.480  46.920  1.00  0.00           C
ATOM    398  HA  CYS A 608      56.040  32.280  46.810  1.00  0.00           H
ATOM    399  CB  CYS A 608      55.940  30.130  46.960  1.00  0.00           C
ATOM    400  HB1 CYS A 608      56.470  29.260  47.390  1.00  0.00           H
ATOM    401  HB2 CYS A 608      55.760  29.890  45.890  1.00  0.00           H
ATOM    402  SG  CYS A 608      54.340  30.390  47.830  1.00  0.00           S
ATOM    403  HG1 CYS A 608      53.790  31.060  46.820  1.00  0.00           H
ATOM    404  C   CYS A 608      57.460  31.600  48.250  1.00  0.00           C
ATOM    405  O   CYS A 608      57.300  32.540  49.000  1.00  0.00           O
ATOM    406  N   LEU A 609      58.350  30.620  48.600  1.00  0.00           N
ATOM    407  HN  LEU A 609      58.500  29.860  47.960  1.00  0.00           H
ATOM    408  CA  LEU A 609      59.140  30.600  49.870  1.00  0.00           C
ATOM    409  HA  LEU A 609      58.530  30.380  50.740  1.00  0.00           H
ATOM    410  CB  LEU A 609      60.120  29.350  49.820  1.00  0.00           C
ATOM    411  HB1 LEU A 609      60.660  29.470  48.840  1.00  0.00           H
ATOM    412  HB2 LEU A 609      59.610  28.370  49.700  1.00  0.00           H
ATOM    413  CG  LEU A 609      61.130  29.230  51.030  1.00  0.00           C
ATOM    414  HG  LEU A 609      61.880  30.050  51.070  1.00  0.00           H
ATOM    415  CD1 LEU A 609      60.360  29.150  52.400  1.00  0.00           C
ATOM    416 HD11 LEU A 609      59.530  28.410  52.340  1.00  0.00           H
ATOM    417 HD12 LEU A 609      59.930  30.150  52.560  1.00  0.00           H
ATOM    418 HD13 LEU A 609      61.040  28.950  53.250  1.00  0.00           H
ATOM    419  CD2 LEU A 609      61.970  27.970  50.970  1.00  0.00           C
ATOM    420 HD21 LEU A 609      62.770  27.760  51.720  1.00  0.00           H
ATOM    421 HD22 LEU A 609      62.570  28.020  50.040  1.00  0.00           H
ATOM    422 HD23 LEU A 609      61.350  27.060  50.850  1.00  0.00           H
ATOM    423  C   LEU A 609      59.990  31.850  50.130  1.00  0.00           C
ATOM    424  O   LEU A 609      60.020  32.380  51.240  1.00  0.00           O
ATOM    425  N   ALA A 610      60.660  32.410  49.120  1.00  0.00           N
ATOM    426  HN  ALA A 610      60.820  31.810  48.340  1.00  0.00           H
ATOM    427  CA  ALA A 610      61.300  33.690  49.170  1.00  0.00           C
ATOM    428  HA  ALA A 610      61.980  33.720  50.010  1.00  0.00           H
ATOM    429  CB  ALA A 610      62.010  33.860  47.840  1.00  0.00           C
ATOM    430  HB1 ALA A 610      61.220  33.910  47.050  1.00  0.00           H
ATOM    431  HB2 ALA A 610      62.650  32.960  47.720  1.00  0.00           H
ATOM    432  HB3 ALA A 610      62.640  34.780  47.870  1.00  0.00           H
ATOM    433  C   ALA A 610      60.440  34.960  49.500  1.00  0.00           C
ATOM    434  O   ALA A 610      60.880  35.790  50.260  1.00  0.00           O
ATOM    435  N   SER A 611      59.300  35.050  48.840  1.00  0.00           N
ATOM    436  HN  SER A 611      59.010  34.370  48.180  1.00  0.00           H
ATOM    437  CA  SER A 611      58.360  36.040  49.250  1.00  0.00           C
ATOM    438  HA  SER A 611      58.840  37.000  49.290  1.00  0.00           H
ATOM    439  CB  SER A 611      57.240  36.110  48.180  1.00  0.00           C
ATOM    440  HB1 SER A 611      56.730  35.140  47.970  1.00  0.00           H
ATOM    441  HB2 SER A 611      57.830  36.430  47.290  1.00  0.00           H
ATOM    442  OG  SER A 611      56.220  37.080  48.410  1.00  0.00           O
ATOM    443  HG1 SER A 611      56.680  37.920  48.510  1.00  0.00           H
ATOM    444  C   SER A 611      57.830  35.820  50.600  1.00  0.00           C
ATOM    445  O   SER A 611      57.810  36.770  51.410  1.00  0.00           O
ATOM    446  N   ILE A 612      57.430  34.570  51.000  1.00  0.00           N
ATOM    447  HN  ILE A 612      57.420  33.910  50.240  1.00  0.00           H
ATOM    448  CA  ILE A 612      56.910  34.260  52.330  1.00  0.00           C
ATOM    449  HA  ILE A 612      55.980  34.820  52.270  1.00  0.00           H
ATOM    450  CB  ILE A 612      56.410  32.800  52.530  1.00  0.00           C
ATOM    451  HB  ILE A 612      57.260  32.090  52.450  1.00  0.00           H
ATOM    452  CG2 ILE A 612      55.810  32.670  53.930  1.00  0.00           C
ATOM    453 HG21 ILE A 612      55.080  33.420  54.270  1.00  0.00           H
ATOM    454 HG22 ILE A 612      56.650  32.610  54.650  1.00  0.00           H
ATOM    455 HG23 ILE A 612      55.370  31.660  54.100  1.00  0.00           H
ATOM    456  CG1 ILE A 612      55.330  32.420  51.480  1.00  0.00           C
ATOM    457 HG11 ILE A 612      55.630  32.590  50.420  1.00  0.00           H
ATOM    458 HG12 ILE A 612      54.440  33.040  51.730  1.00  0.00           H
ATOM    459  CD  ILE A 612      55.010  30.910  51.470  1.00  0.00           C
ATOM    460  HD1 ILE A 612      54.350  30.640  52.330  1.00  0.00           H
ATOM    461  HD2 ILE A 612      55.920  30.320  51.720  1.00  0.00           H
ATOM    462  HD3 ILE A 612      54.640  30.510  50.500  1.00  0.00           H
ATOM    463  C   ILE A 612      57.750  34.650  53.540  1.00  0.00           C
ATOM    464  O   ILE A 612      57.300  35.300  54.490  1.00  0.00           O
ATOM    465  N   LEU A 613      59.040  34.260  53.570  1.00  0.00           N
ATOM    466  HN  LEU A 613      59.380  33.600  52.900  1.00  0.00           H
ATOM    467  CA  LEU A 613      59.930  34.570  54.590  1.00  0.00           C
ATOM    468  HA  LEU A 613      59.620  34.210  55.560  1.00  0.00           H
ATOM    469  CB  LEU A 613      61.270  33.850  54.280  1.00  0.00           C
ATOM    470  HB1 LEU A 613      62.090  34.150  54.960  1.00  0.00           H
ATOM    471  HB2 LEU A 613      61.400  34.030  53.190  1.00  0.00           H
ATOM    472  CG  LEU A 613      61.240  32.280  54.450  1.00  0.00           C
ATOM    473  HG  LEU A 613      60.420  31.810  53.870  1.00  0.00           H
ATOM    474  CD1 LEU A 613      62.630  31.650  54.070  1.00  0.00           C
ATOM    475 HD11 LEU A 613      63.470  32.180  54.590  1.00  0.00           H
ATOM    476 HD12 LEU A 613      62.790  31.580  52.970  1.00  0.00           H
ATOM    477 HD13 LEU A 613      62.760  30.620  54.450  1.00  0.00           H
ATOM    478  CD2 LEU A 613      61.000  31.840  55.900  1.00  0.00           C
ATOM    479 HD21 LEU A 613      60.220  32.500  56.340  1.00  0.00           H
ATOM    480 HD22 LEU A 613      61.960  31.970  56.450  1.00  0.00           H
ATOM    481 HD23 LEU A 613      60.750  30.760  56.000  1.00  0.00           H
ATOM    482  C   LEU A 613      60.210  36.040  54.760  1.00  0.00           C
ATOM    483  O   LEU A 613      60.080  36.620  55.860  1.00  0.00           O
ATOM    484  N   PHE A 614      60.490  36.760  53.650  1.00  0.00           N
ATOM    485  HN  PHE A 614      60.550  36.250  52.790  1.00  0.00           H
ATOM    486  CA  PHE A 614      60.500  38.210  53.720  1.00  0.00           C
ATOM    487  HA  PHE A 614      61.220  38.410  54.500  1.00  0.00           H
ATOM    488  CB  PHE A 614      61.030  38.670  52.290  1.00  0.00           C
ATOM    489  HB1 PHE A 614      60.440  38.140  51.500  1.00  0.00           H
ATOM    490  HB2 PHE A 614      62.040  38.270  52.040  1.00  0.00           H
ATOM    491  CG  PHE A 614      60.950  40.120  51.870  1.00  0.00           C
ATOM    492  CD1 PHE A 614      61.210  41.110  52.860  1.00  0.00           C
ATOM    493  HD1 PHE A 614      61.430  40.730  53.850  1.00  0.00           H
ATOM    494  CE1 PHE A 614      61.050  42.480  52.550  1.00  0.00           C
ATOM    495  HE1 PHE A 614      61.190  43.230  53.310  1.00  0.00           H
ATOM    496  CZ  PHE A 614      60.830  42.940  51.240  1.00  0.00           C
ATOM    497  HZ  PHE A 614      60.840  43.990  50.960  1.00  0.00           H
ATOM    498  CD2 PHE A 614      60.640  40.550  50.550  1.00  0.00           C
ATOM    499  HD2 PHE A 614      60.390  39.840  49.770  1.00  0.00           H
ATOM    500  CE2 PHE A 614      60.630  41.970  50.210  1.00  0.00           C
ATOM    501  HE2 PHE A 614      60.340  42.300  49.220  1.00  0.00           H
ATOM    502  C   PHE A 614      59.210  38.890  54.070  1.00  0.00           C
ATOM    503  O   PHE A 614      59.150  39.660  55.090  1.00  0.00           O
ATOM    504  N   LEU A 615      58.070  38.660  53.380  1.00  0.00           N
ATOM    505  HN  LEU A 615      58.050  37.940  52.690  1.00  0.00           H
ATOM    506  CA  LEU A 615      56.860  39.360  53.780  1.00  0.00           C
ATOM    507  HA  LEU A 615      57.140  40.390  53.960  1.00  0.00           H
ATOM    508  CB  LEU A 615      55.900  39.330  52.600  1.00  0.00           C
ATOM    509  HB1 LEU A 615      54.890  38.880  52.760  1.00  0.00           H
ATOM    510  HB2 LEU A 615      56.280  38.660  51.790  1.00  0.00           H
ATOM    511  CG  LEU A 615      55.670  40.780  51.970  1.00  0.00           C
ATOM    512  HG  LEU A 615      55.230  40.810  50.950  1.00  0.00           H
ATOM    513  CD1 LEU A 615      54.780  41.600  52.950  1.00  0.00           C
ATOM    514 HD11 LEU A 615      55.370  41.660  53.900  1.00  0.00           H
ATOM    515 HD12 LEU A 615      53.800  41.100  53.060  1.00  0.00           H
ATOM    516 HD13 LEU A 615      54.640  42.630  52.550  1.00  0.00           H
ATOM    517  CD2 LEU A 615      57.020  41.440  51.790  1.00  0.00           C
ATOM    518 HD21 LEU A 615      57.800  40.730  51.430  1.00  0.00           H
ATOM    519 HD22 LEU A 615      57.260  41.930  52.760  1.00  0.00           H
ATOM    520 HD23 LEU A 615      56.780  42.150  50.960  1.00  0.00           H
ATOM    521  C   LEU A 615      56.220  38.900  55.080  1.00  0.00           C
ATOM    522  O   LEU A 615      55.650  39.820  55.710  1.00  0.00           O
ATOM    523  N   TYR A 616      56.250  37.610  55.600  1.00  0.00           N
ATOM    524  HN  TYR A 616      56.660  36.870  55.080  1.00  0.00           H
ATOM    525  CA  TYR A 616      55.900  37.370  57.050  1.00  0.00           C
ATOM    526  HA  TYR A 616      54.900  37.760  57.220  1.00  0.00           H
ATOM    527  CB  TYR A 616      56.090  35.880  57.390  1.00  0.00           C
ATOM    528  HB1 TYR A 616      57.080  35.540  57.020  1.00  0.00           H
ATOM    529  HB2 TYR A 616      55.270  35.320  56.870  1.00  0.00           H
ATOM    530  CG  TYR A 616      55.970  35.570  58.850  1.00  0.00           C
ATOM    531  CD1 TYR A 616      54.950  36.190  59.640  1.00  0.00           C
ATOM    532  HD1 TYR A 616      54.100  36.640  59.140  1.00  0.00           H
ATOM    533  CE1 TYR A 616      54.890  36.090  61.060  1.00  0.00           C
ATOM    534  HE1 TYR A 616      54.070  36.550  61.600  1.00  0.00           H
ATOM    535  CZ  TYR A 616      56.050  35.500  61.690  1.00  0.00           C
ATOM    536  OH  TYR A 616      56.110  35.510  63.100  1.00  0.00           O
ATOM    537  HH  TYR A 616      55.220  35.760  63.370  1.00  0.00           H
ATOM    538  CD2 TYR A 616      56.980  34.890  59.560  1.00  0.00           C
ATOM    539  HD2 TYR A 616      57.860  34.480  59.080  1.00  0.00           H
ATOM    540  CE2 TYR A 616      57.010  34.850  60.950  1.00  0.00           C
ATOM    541  HE2 TYR A 616      57.780  34.250  61.410  1.00  0.00           H
ATOM    542  C   TYR A 616      56.750  38.230  57.940  1.00  0.00           C
ATOM    543  O   TYR A 616      56.250  38.770  58.870  1.00  0.00           O
ATOM    544  N   CYS A 617      58.130  38.340  57.730  1.00  0.00           N
ATOM    545  HN  CYS A 617      58.500  37.860  56.960  1.00  0.00           H
ATOM    546  CA  CYS A 617      58.960  39.130  58.580  1.00  0.00           C
ATOM    547  HA  CYS A 617      58.770  38.830  59.600  1.00  0.00           H
ATOM    548  CB  CYS A 617      60.510  38.990  58.310  1.00  0.00           C
ATOM    549  HB1 CYS A 617      61.080  39.650  59.010  1.00  0.00           H
ATOM    550  HB2 CYS A 617      60.750  39.420  57.310  1.00  0.00           H
ATOM    551  SG  CYS A 617      61.160  37.310  58.550  1.00  0.00           S
ATOM    552  HG1 CYS A 617      60.630  36.810  57.450  1.00  0.00           H
ATOM    553  C   CYS A 617      58.650  40.600  58.590  1.00  0.00           C
ATOM    554  O   CYS A 617      58.630  41.290  59.660  1.00  0.00           O
ATOM    555  N   ALA A 618      58.400  41.170  57.390  1.00  0.00           N
ATOM    556  HN  ALA A 618      58.520  40.620  56.570  1.00  0.00           H
ATOM    557  CA  ALA A 618      57.950  42.550  57.250  1.00  0.00           C
ATOM    558  HA  ALA A 618      58.660  43.170  57.780  1.00  0.00           H
ATOM    559  CB  ALA A 618      58.020  42.980  55.790  1.00  0.00           C
ATOM    560  HB1 ALA A 618      59.020  42.770  55.350  1.00  0.00           H
ATOM    561  HB2 ALA A 618      57.730  44.030  55.630  1.00  0.00           H
ATOM    562  HB3 ALA A 618      57.280  42.400  55.200  1.00  0.00           H
ATOM    563  C   ALA A 618      56.600  42.720  57.860  1.00  0.00           C
ATOM    564  O   ALA A 618      56.320  43.820  58.260  1.00  0.00           O
ATOM    565  N   CYS A 619      55.740  41.710  57.960  1.00  0.00           N
ATOM    566  HN  CYS A 619      55.970  40.830  57.550  1.00  0.00           H
ATOM    567  CA  CYS A 619      54.350  41.880  58.350  1.00  0.00           C
ATOM    568  HA  CYS A 619      54.140  42.910  58.080  1.00  0.00           H
ATOM    569  CB  CYS A 619      53.430  40.890  57.600  1.00  0.00           C
ATOM    570  HB1 CYS A 619      53.750  39.860  57.910  1.00  0.00           H
ATOM    571  HB2 CYS A 619      53.550  41.030  56.510  1.00  0.00           H
ATOM    572  SG  CYS A 619      51.600  41.030  57.950  1.00  0.00           S
ATOM    573  HG1 CYS A 619      51.780  40.820  59.250  1.00  0.00           H
ATOM    574  C   CYS A 619      53.980  41.800  59.810  1.00  0.00           C
ATOM    575  O   CYS A 619      53.150  42.560  60.260  1.00  0.00           O
ATOM    576  N   MET A 620      54.710  40.950  60.640  1.00  0.00           N
ATOM    577  HN  MET A 620      55.470  40.410  60.270  1.00  0.00           H
ATOM    578  CA  MET A 620      54.600  41.010  62.090  1.00  0.00           C
ATOM    579  HA  MET A 620      53.540  40.920  62.260  1.00  0.00           H
ATOM    580  CB  MET A 620      55.150  39.720  62.710  1.00  0.00           C
ATOM    581  HB1 MET A 620      54.730  38.840  62.170  1.00  0.00           H
ATOM    582  HB2 MET A 620      54.950  39.620  63.800  1.00  0.00           H
ATOM    583  CG  MET A 620      56.690  39.390  62.460  1.00  0.00           C
ATOM    584  HG1 MET A 620      56.850  39.490  61.360  1.00  0.00           H
ATOM    585  HG2 MET A 620      56.720  38.330  62.750  1.00  0.00           H
ATOM    586  SD  MET A 620      57.880  40.330  63.370  1.00  0.00           S
ATOM    587  CE  MET A 620      59.370  39.420  62.880  1.00  0.00           C
ATOM    588  HE1 MET A 620      59.490  39.170  61.800  1.00  0.00           H
ATOM    589  HE2 MET A 620      59.480  38.530  63.540  1.00  0.00           H
ATOM    590  HE3 MET A 620      60.180  40.140  63.130  1.00  0.00           H
ATOM    591  C   MET A 620      55.000  42.280  62.780  1.00  0.00           C
ATOM    592  O   MET A 620      54.290  42.700  63.710  1.00  0.00           O
ATOM    593  N   SER A 621      56.100  42.840  62.400  1.00  0.00           N
ATOM    594  HN  SER A 621      56.550  42.340  61.660  1.00  0.00           H
ATOM    595  CA  SER A 621      56.640  44.080  62.970  1.00  0.00           C
ATOM    596  HA  SER A 621      56.760  43.860  64.020  1.00  0.00           H
ATOM    597  CB  SER A 621      58.050  44.410  62.500  1.00  0.00           C
ATOM    598  HB1 SER A 621      58.720  43.610  62.870  1.00  0.00           H
ATOM    599  HB2 SER A 621      58.390  45.400  62.860  1.00  0.00           H
ATOM    600  OG  SER A 621      58.200  44.420  61.100  1.00  0.00           O
ATOM    601  HG1 SER A 621      58.390  43.520  60.820  1.00  0.00           H
ATOM    602  C   SER A 621      55.640  45.270  62.930  1.00  0.00           C
ATOM    603  O   SER A 621      55.410  45.770  64.050  1.00  0.00           O
ATOM    604  N   PRO A 622      54.960  45.720  61.930  1.00  0.00           N
ATOM    605  CD  PRO A 622      55.180  45.380  60.540  1.00  0.00           C
ATOM    606  HD1 PRO A 622      55.480  44.310  60.430  1.00  0.00           H
ATOM    607  HD2 PRO A 622      56.000  46.040  60.230  1.00  0.00           H
ATOM    608  CA  PRO A 622      53.890  46.700  61.990  1.00  0.00           C
ATOM    609  HA  PRO A 622      54.270  47.510  62.590  1.00  0.00           H
ATOM    610  CB  PRO A 622      53.490  47.010  60.530  1.00  0.00           C
ATOM    611  HB1 PRO A 622      54.040  47.880  60.130  1.00  0.00           H
ATOM    612  HB2 PRO A 622      52.390  47.120  60.450  1.00  0.00           H
ATOM    613  CG  PRO A 622      53.900  45.780  59.790  1.00  0.00           C
ATOM    614  HG1 PRO A 622      53.180  45.000  60.060  1.00  0.00           H
ATOM    615  HG2 PRO A 622      54.160  45.930  58.720  1.00  0.00           H
ATOM    616  C   PRO A 622      52.740  46.190  62.780  1.00  0.00           C
ATOM    617  O   PRO A 622      52.280  46.960  63.610  1.00  0.00           O
ATOM    618  N   VAL A 623      52.190  44.980  62.560  1.00  0.00           N
ATOM    619  HN  VAL A 623      52.430  44.430  61.760  1.00  0.00           H
ATOM    620  CA  VAL A 623      51.010  44.600  63.300  1.00  0.00           C
ATOM    621  HA  VAL A 623      50.190  45.280  63.120  1.00  0.00           H
ATOM    622  CB  VAL A 623      50.500  43.240  62.820  1.00  0.00           C
ATOM    623  HB  VAL A 623      51.380  42.580  62.880  1.00  0.00           H
ATOM    624  CG1 VAL A 623      49.340  42.620  63.690  1.00  0.00           C
ATOM    625 HG11 VAL A 623      49.590  42.440  64.750  1.00  0.00           H
ATOM    626 HG12 VAL A 623      49.010  41.610  63.360  1.00  0.00           H
ATOM    627 HG13 VAL A 623      48.400  43.200  63.660  1.00  0.00           H
ATOM    628  CG2 VAL A 623      50.110  43.370  61.300  1.00  0.00           C
ATOM    629 HG21 VAL A 623      49.690  42.380  61.020  1.00  0.00           H
ATOM    630 HG22 VAL A 623      50.900  43.710  60.600  1.00  0.00           H
ATOM    631 HG23 VAL A 623      49.240  44.060  61.290  1.00  0.00           H
ATOM    632  C   VAL A 623      51.180  44.590  64.840  1.00  0.00           C
ATOM    633  O   VAL A 623      50.390  44.980  65.680  1.00  0.00           O
ATOM    634  N   ILE A 624      52.270  44.030  65.280  1.00  0.00           N
ATOM    635  HN  ILE A 624      52.780  43.510  64.600  1.00  0.00           H
ATOM    636  CA  ILE A 624      52.710  43.960  66.670  1.00  0.00           C
ATOM    637  HA  ILE A 624      51.800  43.830  67.230  1.00  0.00           H
ATOM    638  CB  ILE A 624      53.670  42.740  66.840  1.00  0.00           C
ATOM    639  HB  ILE A 624      54.530  43.020  66.200  1.00  0.00           H
ATOM    640  CG2 ILE A 624      54.270  42.710  68.290  1.00  0.00           C
ATOM    641 HG21 ILE A 624      54.650  43.690  68.650  1.00  0.00           H
ATOM    642 HG22 ILE A 624      55.090  41.980  68.310  1.00  0.00           H
ATOM    643 HG23 ILE A 624      53.490  42.260  68.930  1.00  0.00           H
ATOM    644  CG1 ILE A 624      53.010  41.430  66.430  1.00  0.00           C
ATOM    645 HG11 ILE A 624      52.570  41.440  65.410  1.00  0.00           H
ATOM    646 HG12 ILE A 624      52.170  41.340  67.150  1.00  0.00           H
ATOM    647  CD  ILE A 624      54.010  40.220  66.480  1.00  0.00           C
ATOM    648  HD1 ILE A 624      53.670  39.350  65.880  1.00  0.00           H
ATOM    649  HD2 ILE A 624      54.180  39.880  67.530  1.00  0.00           H
ATOM    650  HD3 ILE A 624      55.000  40.550  66.080  1.00  0.00           H
ATOM    651  C   ILE A 624      53.230  45.350  67.160  1.00  0.00           C
ATOM    652  O   ILE A 624      52.860  45.660  68.290  1.00  0.00           O
ATOM    653  N   THR A 625      53.920  46.220  66.430  1.00  0.00           N
ATOM    654  HN  THR A 625      54.360  45.910  65.590  1.00  0.00           H
ATOM    655  CA  THR A 625      54.300  47.550  67.070  1.00  0.00           C
ATOM    656  HA  THR A 625      54.660  47.320  68.060  1.00  0.00           H
ATOM    657  CB  THR A 625      55.530  48.230  66.400  1.00  0.00           C
ATOM    658  HB  THR A 625      55.650  49.170  66.970  1.00  0.00           H
ATOM    659  OG1 THR A 625      55.260  48.330  65.060  1.00  0.00           O
ATOM    660  HG1 THR A 625      55.480  47.430  64.800  1.00  0.00           H
ATOM    661  CG2 THR A 625      56.750  47.340  66.680  1.00  0.00           C
ATOM    662 HG21 THR A 625      56.920  46.990  67.720  1.00  0.00           H
ATOM    663 HG22 THR A 625      57.620  47.970  66.400  1.00  0.00           H
ATOM    664 HG23 THR A 625      56.780  46.400  66.070  1.00  0.00           H
ATOM    665  C   THR A 625      53.130  48.520  67.150  1.00  0.00           C
ATOM    666  O   THR A 625      53.030  49.370  68.020  1.00  0.00           O
ATOM    667  N   PHE A 626      52.240  48.360  66.170  1.00  0.00           N
ATOM    668  HN  PHE A 626      52.430  47.830  65.360  1.00  0.00           H
ATOM    669  CA  PHE A 626      51.030  49.180  66.220  1.00  0.00           C
ATOM    670  HA  PHE A 626      51.220  50.200  66.540  1.00  0.00           H
ATOM    671  CB  PHE A 626      50.460  49.350  64.720  1.00  0.00           C
ATOM    672  HB1 PHE A 626      49.530  49.970  64.680  1.00  0.00           H
ATOM    673  HB2 PHE A 626      50.210  48.380  64.270  1.00  0.00           H
ATOM    674  CG  PHE A 626      51.410  50.180  63.880  1.00  0.00           C
ATOM    675  CD1 PHE A 626      51.950  51.480  64.220  1.00  0.00           C
ATOM    676  HD1 PHE A 626      51.670  51.860  65.200  1.00  0.00           H
ATOM    677  CE1 PHE A 626      52.720  52.140  63.360  1.00  0.00           C
ATOM    678  HE1 PHE A 626      53.170  53.110  63.560  1.00  0.00           H
ATOM    679  CZ  PHE A 626      52.990  51.620  62.100  1.00  0.00           C
ATOM    680  HZ  PHE A 626      53.550  52.180  61.360  1.00  0.00           H
ATOM    681  CD2 PHE A 626      51.680  49.670  62.560  1.00  0.00           C
ATOM    682  HD2 PHE A 626      51.220  48.710  62.350  1.00  0.00           H
ATOM    683  CE2 PHE A 626      52.490  50.390  61.730  1.00  0.00           C
ATOM    684  HE2 PHE A 626      52.750  50.070  60.730  1.00  0.00           H
ATOM    685  C   PHE A 626      49.900  48.730  67.120  1.00  0.00           C
ATOM    686  O   PHE A 626      49.220  49.530  67.780  1.00  0.00           O
ATOM    687  N   GLY A 627      49.790  47.450  67.100  1.00  0.00           N
ATOM    688  HN  GLY A 627      50.320  46.970  66.410  1.00  0.00           H
ATOM    689  CA  GLY A 627      48.990  46.730  68.060  1.00  0.00           C
ATOM    690  HA1 GLY A 627      49.220  45.690  67.840  1.00  0.00           H
ATOM    691  HA2 GLY A 627      47.940  46.920  67.930  1.00  0.00           H
ATOM    692  C   GLY A 627      49.540  47.030  69.520  1.00  0.00           C
ATOM    693  O   GLY A 627      48.810  47.070  70.450  1.00  0.00           O
ATOM    694  N   GLY A 628      50.850  47.300  69.660  1.00  0.00           N
ATOM    695  HN  GLY A 628      51.530  47.020  68.990  1.00  0.00           H
ATOM    696  CA  GLY A 628      51.310  47.750  71.040  1.00  0.00           C
ATOM    697  HA1 GLY A 628      52.380  47.710  71.180  1.00  0.00           H
ATOM    698  HA2 GLY A 628      50.970  47.100  71.830  1.00  0.00           H
ATOM    699  C   GLY A 628      50.910  49.170  71.320  1.00  0.00           C
ATOM    700  O   GLY A 628      50.400  49.510  72.410  1.00  0.00           O
ATOM    701  N   LEU A 629      51.110  50.150  70.350  1.00  0.00           N
ATOM    702  HN  LEU A 629      51.630  49.940  69.510  1.00  0.00           H
ATOM    703  CA  LEU A 629      50.770  51.560  70.570  1.00  0.00           C
ATOM    704  HA  LEU A 629      51.220  51.890  71.500  1.00  0.00           H
ATOM    705  CB  LEU A 629      51.240  52.410  69.340  1.00  0.00           C
ATOM    706  HB1 LEU A 629      51.000  53.490  69.480  1.00  0.00           H
ATOM    707  HB2 LEU A 629      50.840  51.990  68.400  1.00  0.00           H
ATOM    708  CG  LEU A 629      52.750  52.400  69.160  1.00  0.00           C
ATOM    709  HG  LEU A 629      53.170  51.370  69.070  1.00  0.00           H
ATOM    710  CD1 LEU A 629      53.060  53.010  67.760  1.00  0.00           C
ATOM    711 HD11 LEU A 629      52.880  54.100  67.880  1.00  0.00           H
ATOM    712 HD12 LEU A 629      52.620  52.540  66.850  1.00  0.00           H
ATOM    713 HD13 LEU A 629      54.150  52.850  67.600  1.00  0.00           H
ATOM    714  CD2 LEU A 629      53.510  53.130  70.350  1.00  0.00           C
ATOM    715 HD21 LEU A 629      54.430  53.510  69.880  1.00  0.00           H
ATOM    716 HD22 LEU A 629      53.680  52.370  71.150  1.00  0.00           H
ATOM    717 HD23 LEU A 629      52.890  53.960  70.750  1.00  0.00           H
ATOM    718  C   LEU A 629      49.260  51.760  70.780  1.00  0.00           C
ATOM    719  O   LEU A 629      48.820  52.620  71.590  1.00  0.00           O
ATOM    720  N   LEU A 630      48.390  50.940  70.150  1.00  0.00           N
ATOM    721  HN  LEU A 630      48.830  50.220  69.630  1.00  0.00           H
ATOM    722  CA  LEU A 630      46.920  50.820  70.420  1.00  0.00           C
ATOM    723  HA  LEU A 630      46.480  51.790  70.260  1.00  0.00           H
ATOM    724  CB  LEU A 630      46.390  49.930  69.210  1.00  0.00           C
ATOM    725  HB1 LEU A 630      46.750  48.880  69.350  1.00  0.00           H
ATOM    726  HB2 LEU A 630      46.720  50.310  68.220  1.00  0.00           H
ATOM    727  CG  LEU A 630      44.830  49.950  69.210  1.00  0.00           C
ATOM    728  HG  LEU A 630      44.490  49.750  70.240  1.00  0.00           H
ATOM    729  CD1 LEU A 630      44.180  51.350  68.930  1.00  0.00           C
ATOM    730 HD11 LEU A 630      44.290  51.690  67.880  1.00  0.00           H
ATOM    731 HD12 LEU A 630      44.520  52.160  69.620  1.00  0.00           H
ATOM    732 HD13 LEU A 630      43.070  51.340  68.990  1.00  0.00           H
ATOM    733  CD2 LEU A 630      44.250  48.920  68.260  1.00  0.00           C
ATOM    734 HD21 LEU A 630      44.540  49.070  67.190  1.00  0.00           H
ATOM    735 HD22 LEU A 630      43.130  48.910  68.240  1.00  0.00           H
ATOM    736 HD23 LEU A 630      44.520  47.870  68.510  1.00  0.00           H
ATOM    737  C   LEU A 630      46.580  50.250  71.760  1.00  0.00           C
ATOM    738  O   LEU A 630      45.710  50.660  72.480  1.00  0.00           O
ATOM    739  N   GLY A 631      47.300  49.200  72.180  1.00  0.00           N
ATOM    740  HN  GLY A 631      47.780  48.670  71.480  1.00  0.00           H
ATOM    741  CA  GLY A 631      47.220  48.570  73.550  1.00  0.00           C
ATOM    742  HA1 GLY A 631      47.990  47.840  73.690  1.00  0.00           H
ATOM    743  HA2 GLY A 631      46.270  48.120  73.780  1.00  0.00           H
ATOM    744  C   GLY A 631      47.430  49.520  74.720  1.00  0.00           C
ATOM    745  O   GLY A 631      46.840  49.520  75.830  1.00  0.00           O
ATOM    746  N   GLU A 632      48.420  50.410  74.540  1.00  0.00           N
ATOM    747  HN  GLU A 632      49.100  50.240  73.830  1.00  0.00           H
ATOM    748  CA  GLU A 632      48.630  51.560  75.430  1.00  0.00           C
ATOM    749  HA  GLU A 632      48.730  51.330  76.480  1.00  0.00           H
ATOM    750  CB  GLU A 632      49.940  52.280  75.020  1.00  0.00           C
ATOM    751  HB1 GLU A 632      49.940  53.340  75.360  1.00  0.00           H
ATOM    752  HB2 GLU A 632      50.030  52.340  73.920  1.00  0.00           H
ATOM    753  CG  GLU A 632      51.240  51.610  75.580  1.00  0.00           C
ATOM    754  HG1 GLU A 632      51.340  50.720  74.920  1.00  0.00           H
ATOM    755  HG2 GLU A 632      51.280  51.490  76.680  1.00  0.00           H
ATOM    756  CD  GLU A 632      52.580  52.370  75.380  1.00  0.00           C
ATOM    757  OE1 GLU A 632      52.560  53.620  75.140  1.00  0.00           O
ATOM    758  OE2 GLU A 632      53.630  51.730  75.540  1.00  0.00           O
ATOM    759  C   GLU A 632      47.470  52.540  75.350  1.00  0.00           C
ATOM    760  O   GLU A 632      46.900  52.830  76.420  1.00  0.00           O
ATOM    761  N   ALA A 633      47.120  52.980  74.150  1.00  0.00           N
ATOM    762  HN  ALA A 633      47.630  52.730  73.330  1.00  0.00           H
ATOM    763  CA  ALA A 633      45.990  53.830  73.960  1.00  0.00           C
ATOM    764  HA  ALA A 633      46.240  54.730  74.480  1.00  0.00           H
ATOM    765  CB  ALA A 633      45.980  54.240  72.470  1.00  0.00           C
ATOM    766  HB1 ALA A 633      45.870  53.310  71.890  1.00  0.00           H
ATOM    767  HB2 ALA A 633      46.930  54.780  72.270  1.00  0.00           H
ATOM    768  HB3 ALA A 633      45.140  54.930  72.240  1.00  0.00           H
ATOM    769  C   ALA A 633      44.600  53.360  74.400  1.00  0.00           C
ATOM    770  O   ALA A 633      43.790  54.160  74.870  1.00  0.00           O
ATOM    771  N   THR A 634      44.400  52.020  74.350  1.00  0.00           N
ATOM    772  HN  THR A 634      45.000  51.360  73.900  1.00  0.00           H
ATOM    773  CA  THR A 634      43.090  51.390  74.590  1.00  0.00           C
ATOM    774  HA  THR A 634      42.480  52.270  74.690  1.00  0.00           H
ATOM    775  CB  THR A 634      42.450  50.480  73.620  1.00  0.00           C
ATOM    776  HB  THR A 634      41.460  50.030  73.880  1.00  0.00           H
ATOM    777  OG1 THR A 634      43.270  49.340  73.160  1.00  0.00           O
ATOM    778  HG1 THR A 634      43.970  49.760  72.650  1.00  0.00           H
ATOM    779  CG2 THR A 634      42.230  51.400  72.350  1.00  0.00           C
ATOM    780 HG21 THR A 634      41.450  52.160  72.550  1.00  0.00           H
ATOM    781 HG22 THR A 634      41.800  50.920  71.440  1.00  0.00           H
ATOM    782 HG23 THR A 634      43.200  51.880  72.120  1.00  0.00           H
ATOM    783  C   THR A 634      43.180  50.750  75.970  1.00  0.00           C
ATOM    784  O   THR A 634      42.380  49.930  76.310  1.00  0.00           O
ATOM    785  N   GLU A 635      44.270  50.960  76.670  1.00  0.00           N
ATOM    786  HN  GLU A 635      44.960  51.590  76.340  1.00  0.00           H
ATOM    787  CA  GLU A 635      44.370  50.610  78.070  1.00  0.00           C
ATOM    788  HA  GLU A 635      45.430  50.750  78.250  1.00  0.00           H
ATOM    789  CB  GLU A 635      43.530  51.490  78.970  1.00  0.00           C
ATOM    790  HB1 GLU A 635      43.900  51.220  79.980  1.00  0.00           H
ATOM    791  HB2 GLU A 635      42.490  51.130  78.910  1.00  0.00           H
ATOM    792  CG  GLU A 635      43.830  52.940  78.680  1.00  0.00           C
ATOM    793  HG1 GLU A 635      43.650  53.210  77.620  1.00  0.00           H
ATOM    794  HG2 GLU A 635      44.910  53.160  78.840  1.00  0.00           H
ATOM    795  CD  GLU A 635      42.910  53.810  79.490  1.00  0.00           C
ATOM    796  OE1 GLU A 635      41.730  53.960  79.190  1.00  0.00           O
ATOM    797  OE2 GLU A 635      43.410  54.310  80.530  1.00  0.00           O
ATOM    798  C   GLU A 635      44.210  49.150  78.300  1.00  0.00           C
ATOM    799  O   GLU A 635      43.670  48.620  79.270  1.00  0.00           O
ATOM    800  N   GLY A 636      44.760  48.400  77.260  1.00  0.00           N
ATOM    801  HN  GLY A 636      45.100  48.760  76.400  1.00  0.00           H
ATOM    802  CA  GLY A 636      44.980  46.940  77.290  1.00  0.00           C
ATOM    803  HA1 GLY A 636      45.010  46.540  78.290  1.00  0.00           H
ATOM    804  HA2 GLY A 636      45.880  46.650  76.760  1.00  0.00           H
ATOM    805  C   GLY A 636      43.750  46.330  76.610  1.00  0.00           C
ATOM    806  O   GLY A 636      43.780  45.100  76.480  1.00  0.00           O
ATOM    807  N   ARG A 637      42.790  47.120  76.080  1.00  0.00           N
ATOM    808  HN  ARG A 637      42.820  48.110  76.030  1.00  0.00           H
ATOM    809  CA  ARG A 637      41.540  46.580  75.480  1.00  0.00           C
ATOM    810  HA  ARG A 637      41.240  45.710  76.060  1.00  0.00           H
ATOM    811  CB  ARG A 637      40.390  47.640  75.590  1.00  0.00           C
ATOM    812  HB1 ARG A 637      39.600  47.210  74.960  1.00  0.00           H
ATOM    813  HB2 ARG A 637      40.850  48.510  75.070  1.00  0.00           H
ATOM    814  CG  ARG A 637      39.990  48.210  76.970  1.00  0.00           C
ATOM    815  HG1 ARG A 637      40.920  48.450  77.540  1.00  0.00           H
ATOM    816  HG2 ARG A 637      39.510  47.430  77.600  1.00  0.00           H
ATOM    817  CD  ARG A 637      39.080  49.410  76.860  1.00  0.00           C
ATOM    818  HD1 ARG A 637      38.050  49.170  76.530  1.00  0.00           H
ATOM    819  HD2 ARG A 637      39.470  50.220  76.210  1.00  0.00           H
ATOM    820  NE  ARG A 637      39.030  50.080  78.210  1.00  0.00           N
ATOM    821  HE  ARG A 637      39.610  50.870  78.370  1.00  0.00           H
ATOM    822  CZ  ARG A 637      38.360  49.560  79.230  1.00  0.00           C
ATOM    823  NH1 ARG A 637      37.660  48.450  79.230  1.00  0.00           N
ATOM    824 HH11 ARG A 637      37.160  48.140  80.040  1.00  0.00           H
ATOM    825 HH12 ARG A 637      37.670  47.890  78.390  1.00  0.00           H
ATOM    826  NH2 ARG A 637      38.380  50.330  80.350  1.00  0.00           N
ATOM    827 HH21 ARG A 637      38.970  51.130  80.460  1.00  0.00           H
ATOM    828 HH22 ARG A 637      37.600  50.090  80.930  1.00  0.00           H
ATOM    829  C   ARG A 637      41.710  45.990  74.070  1.00  0.00           C
ATOM    830  O   ARG A 637      41.220  44.900  73.870  1.00  0.00           O
ATOM    831  N   LEU A 638      42.490  46.650  73.220  1.00  0.00           N
ATOM    832  HN  LEU A 638      42.910  47.540  73.350  1.00  0.00           H
ATOM    833  CA  LEU A 638      42.860  45.970  71.960  1.00  0.00           C
ATOM    834  HA  LEU A 638      42.700  44.910  71.920  1.00  0.00           H
ATOM    835  CB  LEU A 638      42.290  46.810  70.800  1.00  0.00           C
ATOM    836  HB1 LEU A 638      42.620  46.330  69.850  1.00  0.00           H
ATOM    837  HB2 LEU A 638      42.780  47.810  70.720  1.00  0.00           H
ATOM    838  CG  LEU A 638      40.760  47.020  70.610  1.00  0.00           C
ATOM    839  HG  LEU A 638      40.350  47.480  71.540  1.00  0.00           H
ATOM    840  CD1 LEU A 638      40.570  48.080  69.490  1.00  0.00           C
ATOM    841 HD11 LEU A 638      41.030  49.050  69.800  1.00  0.00           H
ATOM    842 HD12 LEU A 638      39.480  48.280  69.360  1.00  0.00           H
ATOM    843 HD13 LEU A 638      40.980  47.660  68.550  1.00  0.00           H
ATOM    844  CD2 LEU A 638      39.940  45.770  70.240  1.00  0.00           C
ATOM    845 HD21 LEU A 638      38.890  46.060  69.990  1.00  0.00           H
ATOM    846 HD22 LEU A 638      39.950  45.110  71.130  1.00  0.00           H
ATOM    847 HD23 LEU A 638      40.410  45.250  69.370  1.00  0.00           H
ATOM    848  C   LEU A 638      44.410  46.120  71.850  1.00  0.00           C
ATOM    849  O   LEU A 638      44.910  47.230  71.650  1.00  0.00           O
ATOM    850  N   SER A 639      45.160  45.010  71.780  1.00  0.00           N
ATOM    851  HN  SER A 639      44.760  44.120  71.970  1.00  0.00           H
ATOM    852  CA  SER A 639      46.580  45.080  71.760  1.00  0.00           C
ATOM    853  HA  SER A 639      46.810  46.100  71.540  1.00  0.00           H
ATOM    854  CB  SER A 639      47.160  44.620  73.170  1.00  0.00           C
ATOM    855  HB1 SER A 639      46.380  45.080  73.820  1.00  0.00           H
ATOM    856  HB2 SER A 639      48.190  44.970  73.390  1.00  0.00           H
ATOM    857  OG  SER A 639      47.060  43.200  73.400  1.00  0.00           O
ATOM    858  HG1 SER A 639      46.190  42.940  73.100  1.00  0.00           H
ATOM    859  C   SER A 639      47.180  44.210  70.690  1.00  0.00           C
ATOM    860  O   SER A 639      46.530  44.040  69.620  1.00  0.00           O
ATOM    861  N   ALA A 640      48.460  43.750  70.890  1.00  0.00           N
ATOM    862  HN  ALA A 640      48.960  43.890  71.740  1.00  0.00           H
ATOM    863  CA  ALA A 640      49.160  43.080  69.820  1.00  0.00           C
ATOM    864  HA  ALA A 640      48.960  43.570  68.890  1.00  0.00           H
ATOM    865  CB  ALA A 640      50.700  42.950  70.000  1.00  0.00           C
ATOM    866  HB1 ALA A 640      50.990  42.140  70.710  1.00  0.00           H
ATOM    867  HB2 ALA A 640      51.090  43.930  70.340  1.00  0.00           H
ATOM    868  HB3 ALA A 640      51.280  42.780  69.060  1.00  0.00           H
ATOM    869  C   ALA A 640      48.570  41.650  69.560  1.00  0.00           C
ATOM    870  O   ALA A 640      48.540  41.220  68.380  1.00  0.00           O
ATOM    871  N   ILE A 641      48.190  40.880  70.610  1.00  0.00           N
ATOM    872  HN  ILE A 641      48.080  41.370  71.470  1.00  0.00           H
ATOM    873  CA  ILE A 641      47.490  39.610  70.520  1.00  0.00           C
ATOM    874  HA  ILE A 641      48.140  39.070  69.840  1.00  0.00           H
ATOM    875  CB  ILE A 641      47.410  38.910  71.860  1.00  0.00           C
ATOM    876  HB  ILE A 641      46.680  39.500  72.460  1.00  0.00           H
ATOM    877  CG2 ILE A 641      46.920  37.470  71.780  1.00  0.00           C
ATOM    878 HG21 ILE A 641      47.300  36.950  72.680  1.00  0.00           H
ATOM    879 HG22 ILE A 641      47.400  36.920  70.940  1.00  0.00           H
ATOM    880 HG23 ILE A 641      45.820  37.290  71.750  1.00  0.00           H
ATOM    881  CG1 ILE A 641      48.680  39.060  72.710  1.00  0.00           C
ATOM    882 HG11 ILE A 641      48.370  38.800  73.740  1.00  0.00           H
ATOM    883 HG12 ILE A 641      48.980  40.120  72.600  1.00  0.00           H
ATOM    884  CD  ILE A 641      49.740  38.140  72.200  1.00  0.00           C
ATOM    885  HD1 ILE A 641      50.650  38.200  72.840  1.00  0.00           H
ATOM    886  HD2 ILE A 641      49.950  38.470  71.160  1.00  0.00           H
ATOM    887  HD3 ILE A 641      49.390  37.080  72.120  1.00  0.00           H
ATOM    888  C   ILE A 641      46.140  39.700  69.830  1.00  0.00           C
ATOM    889  O   ILE A 641      45.970  38.860  68.960  1.00  0.00           O
ATOM    890  N   GLU A 642      45.300  40.650  70.160  1.00  0.00           N
ATOM    891  HN  GLU A 642      45.430  41.300  70.900  1.00  0.00           H
ATOM    892  CA  GLU A 642      44.190  40.990  69.330  1.00  0.00           C
ATOM    893  HA  GLU A 642      43.550  40.130  69.270  1.00  0.00           H
ATOM    894  CB  GLU A 642      43.230  42.080  69.890  1.00  0.00           C
ATOM    895  HB1 GLU A 642      42.520  42.380  69.080  1.00  0.00           H
ATOM    896  HB2 GLU A 642      43.870  42.970  70.020  1.00  0.00           H
ATOM    897  CG  GLU A 642      42.550  41.710  71.220  1.00  0.00           C
ATOM    898  HG1 GLU A 642      42.210  40.650  71.190  1.00  0.00           H
ATOM    899  HG2 GLU A 642      41.620  42.300  71.220  1.00  0.00           H
ATOM    900  CD  GLU A 642      43.360  42.020  72.520  1.00  0.00           C
ATOM    901  OE1 GLU A 642      44.560  42.320  72.440  1.00  0.00           O
ATOM    902  OE2 GLU A 642      42.760  41.890  73.580  1.00  0.00           O
ATOM    903  C   GLU A 642      44.510  41.440  67.870  1.00  0.00           C
ATOM    904  O   GLU A 642      43.800  40.990  66.950  1.00  0.00           O
ATOM    905  N   SER A 643      45.640  42.200  67.610  1.00  0.00           N
ATOM    906  HN  SER A 643      46.120  42.540  68.420  1.00  0.00           H
ATOM    907  CA  SER A 643      46.100  42.680  66.280  1.00  0.00           C
ATOM    908  HA  SER A 643      45.250  43.110  65.780  1.00  0.00           H
ATOM    909  CB  SER A 643      47.300  43.710  66.300  1.00  0.00           C
ATOM    910  HB1 SER A 643      47.500  44.020  65.240  1.00  0.00           H
ATOM    911  HB2 SER A 643      48.160  43.220  66.810  1.00  0.00           H
ATOM    912  OG  SER A 643      46.860  44.860  67.020  1.00  0.00           O
ATOM    913  HG1 SER A 643      46.840  44.710  67.970  1.00  0.00           H
ATOM    914  C   SER A 643      46.480  41.610  65.310  1.00  0.00           C
ATOM    915  O   SER A 643      45.920  41.540  64.210  1.00  0.00           O
ATOM    916  N   LEU A 644      47.350  40.570  65.700  1.00  0.00           N
ATOM    917  HN  LEU A 644      47.740  40.650  66.610  1.00  0.00           H
ATOM    918  CA  LEU A 644      47.720  39.370  64.950  1.00  0.00           C
ATOM    919  HA  LEU A 644      48.110  39.600  63.970  1.00  0.00           H
ATOM    920  CB  LEU A 644      48.710  38.620  65.890  1.00  0.00           C
ATOM    921  HB1 LEU A 644      48.820  37.580  65.530  1.00  0.00           H
ATOM    922  HB2 LEU A 644      48.370  38.580  66.960  1.00  0.00           H
ATOM    923  CG  LEU A 644      50.180  39.200  65.950  1.00  0.00           C
ATOM    924  HG  LEU A 644      49.980  40.280  66.110  1.00  0.00           H
ATOM    925  CD1 LEU A 644      50.970  38.580  67.140  1.00  0.00           C
ATOM    926 HD11 LEU A 644      50.430  38.870  68.070  1.00  0.00           H
ATOM    927 HD12 LEU A 644      51.900  39.160  67.280  1.00  0.00           H
ATOM    928 HD13 LEU A 644      51.180  37.500  66.980  1.00  0.00           H
ATOM    929  CD2 LEU A 644      50.800  39.110  64.590  1.00  0.00           C
ATOM    930 HD21 LEU A 644      50.910  38.060  64.240  1.00  0.00           H
ATOM    931 HD22 LEU A 644      51.830  39.510  64.600  1.00  0.00           H
ATOM    932 HD23 LEU A 644      50.180  39.710  63.890  1.00  0.00           H
ATOM    933  C   LEU A 644      46.570  38.460  64.620  1.00  0.00           C
ATOM    934  O   LEU A 644      46.350  38.150  63.470  1.00  0.00           O
ATOM    935  N   PHE A 645      45.770  38.140  65.640  1.00  0.00           N
ATOM    936  HN  PHE A 645      45.980  38.570  66.520  1.00  0.00           H
ATOM    937  CA  PHE A 645      44.570  37.320  65.400  1.00  0.00           C
ATOM    938  HA  PHE A 645      44.950  36.420  64.940  1.00  0.00           H
ATOM    939  CB  PHE A 645      43.940  36.910  66.800  1.00  0.00           C
ATOM    940  HB1 PHE A 645      43.810  37.890  67.310  1.00  0.00           H
ATOM    941  HB2 PHE A 645      44.720  36.340  67.340  1.00  0.00           H
ATOM    942  CG  PHE A 645      42.630  36.170  66.690  1.00  0.00           C
ATOM    943  CD1 PHE A 645      42.590  34.780  66.400  1.00  0.00           C
ATOM    944  HD1 PHE A 645      43.500  34.220  66.280  1.00  0.00           H
ATOM    945  CE1 PHE A 645      41.340  34.190  66.280  1.00  0.00           C
ATOM    946  HE1 PHE A 645      41.350  33.250  65.750  1.00  0.00           H
ATOM    947  CZ  PHE A 645      40.180  34.960  66.290  1.00  0.00           C
ATOM    948  HZ  PHE A 645      39.250  34.450  66.100  1.00  0.00           H
ATOM    949  CD2 PHE A 645      41.470  36.910  66.800  1.00  0.00           C
ATOM    950  HD2 PHE A 645      41.480  37.980  66.850  1.00  0.00           H
ATOM    951  CE2 PHE A 645      40.220  36.290  66.630  1.00  0.00           C
ATOM    952  HE2 PHE A 645      39.320  36.800  66.930  1.00  0.00           H
ATOM    953  C   PHE A 645      43.540  37.930  64.480  1.00  0.00           C
ATOM    954  O   PHE A 645      42.950  37.280  63.620  1.00  0.00           O
ATOM    955  N   GLY A 646      43.200  39.240  64.560  1.00  0.00           N
ATOM    956  HN  GLY A 646      43.620  39.890  65.180  1.00  0.00           H
ATOM    957  CA  GLY A 646      42.160  39.850  63.740  1.00  0.00           C
ATOM    958  HA1 GLY A 646      42.160  40.890  64.030  1.00  0.00           H
ATOM    959  HA2 GLY A 646      41.310  39.200  63.690  1.00  0.00           H
ATOM    960  C   GLY A 646      42.690  39.900  62.330  1.00  0.00           C
ATOM    961  O   GLY A 646      41.960  39.800  61.320  1.00  0.00           O
ATOM    962  N   ALA A 647      44.020  40.220  62.180  1.00  0.00           N
ATOM    963  HN  ALA A 647      44.550  40.440  62.990  1.00  0.00           H
ATOM    964  CA  ALA A 647      44.680  40.360  60.870  1.00  0.00           C
ATOM    965  HA  ALA A 647      44.180  41.080  60.250  1.00  0.00           H
ATOM    966  CB  ALA A 647      46.130  40.810  61.250  1.00  0.00           C
ATOM    967  HB1 ALA A 647      46.830  40.770  60.390  1.00  0.00           H
ATOM    968  HB2 ALA A 647      46.580  40.090  61.960  1.00  0.00           H
ATOM    969  HB3 ALA A 647      46.140  41.790  61.780  1.00  0.00           H
ATOM    970  C   ALA A 647      44.710  39.010  60.170  1.00  0.00           C
ATOM    971  O   ALA A 647      44.580  38.920  58.900  1.00  0.00           O
ATOM    972  N   SER A 648      44.940  37.910  60.950  1.00  0.00           N
ATOM    973  HN  SER A 648      45.090  38.110  61.920  1.00  0.00           H
ATOM    974  CA  SER A 648      45.080  36.540  60.480  1.00  0.00           C
ATOM    975  HA  SER A 648      45.710  36.640  59.610  1.00  0.00           H
ATOM    976  CB  SER A 648      45.700  35.620  61.570  1.00  0.00           C
ATOM    977  HB1 SER A 648      44.990  35.640  62.420  1.00  0.00           H
ATOM    978  HB2 SER A 648      46.640  36.080  61.920  1.00  0.00           H
ATOM    979  OG  SER A 648      45.810  34.310  61.130  1.00  0.00           O
ATOM    980  HG1 SER A 648      46.650  34.220  60.670  1.00  0.00           H
ATOM    981  C   SER A 648      43.790  36.070  59.950  1.00  0.00           C
ATOM    982  O   SER A 648      43.720  35.690  58.770  1.00  0.00           O
ATOM    983  N   LEU A 649      42.670  36.200  60.700  1.00  0.00           N
ATOM    984  HN  LEU A 649      42.720  36.500  61.650  1.00  0.00           H
ATOM    985  CA  LEU A 649      41.360  35.750  60.270  1.00  0.00           C
ATOM    986  HA  LEU A 649      41.430  34.690  60.070  1.00  0.00           H
ATOM    987  CB  LEU A 649      40.450  35.930  61.570  1.00  0.00           C
ATOM    988  HB1 LEU A 649      40.780  36.890  62.020  1.00  0.00           H
ATOM    989  HB2 LEU A 649      40.740  35.120  62.290  1.00  0.00           H
ATOM    990  CG  LEU A 649      38.920  36.030  61.450  1.00  0.00           C
ATOM    991  HG  LEU A 649      38.550  36.790  60.730  1.00  0.00           H
ATOM    992  CD1 LEU A 649      38.300  34.770  61.010  1.00  0.00           C
ATOM    993 HD11 LEU A 649      38.450  34.580  59.920  1.00  0.00           H
ATOM    994 HD12 LEU A 649      37.230  34.680  61.270  1.00  0.00           H
ATOM    995 HD13 LEU A 649      38.810  33.950  61.550  1.00  0.00           H
ATOM    996  CD2 LEU A 649      38.360  36.560  62.820  1.00  0.00           C
ATOM    997 HD21 LEU A 649      37.290  36.890  62.770  1.00  0.00           H
ATOM    998 HD22 LEU A 649      38.880  37.520  63.020  1.00  0.00           H
ATOM    999 HD23 LEU A 649      38.590  35.770  63.560  1.00  0.00           H
ATOM   1000  C   LEU A 649      40.780  36.370  59.080  1.00  0.00           C
ATOM   1001  O   LEU A 649      40.230  35.740  58.170  1.00  0.00           O
ATOM   1002  N   THR A 650      40.920  37.800  59.050  1.00  0.00           N
ATOM   1003  HN  THR A 650      41.330  38.260  59.850  1.00  0.00           H
ATOM   1004  CA  THR A 650      40.500  38.600  57.940  1.00  0.00           C
ATOM   1005  HA  THR A 650      39.440  38.490  57.760  1.00  0.00           H
ATOM   1006  CB  THR A 650      40.800  40.090  58.210  1.00  0.00           C
ATOM   1007  HB  THR A 650      41.880  40.220  58.420  1.00  0.00           H
ATOM   1008  OG1 THR A 650      40.150  40.550  59.390  1.00  0.00           O
ATOM   1009  HG1 THR A 650      40.670  40.330  60.160  1.00  0.00           H
ATOM   1010  CG2 THR A 650      40.330  40.920  57.080  1.00  0.00           C
ATOM   1011 HG21 THR A 650      41.010  40.690  56.220  1.00  0.00           H
ATOM   1012 HG22 THR A 650      40.220  41.980  57.370  1.00  0.00           H
ATOM   1013 HG23 THR A 650      39.320  40.580  56.780  1.00  0.00           H
ATOM   1014  C   THR A 650      41.140  38.250  56.680  1.00  0.00           C
ATOM   1015  O   THR A 650      40.590  38.090  55.570  1.00  0.00           O
ATOM   1016  N   GLY A 651      42.540  38.200  56.850  1.00  0.00           N
ATOM   1017  HN  GLY A 651      42.970  38.300  57.750  1.00  0.00           H
ATOM   1018  CA  GLY A 651      43.400  38.010  55.750  1.00  0.00           C
ATOM   1019  HA1 GLY A 651      44.430  38.270  55.950  1.00  0.00           H
ATOM   1020  HA2 GLY A 651      43.120  38.820  55.090  1.00  0.00           H
ATOM   1021  C   GLY A 651      43.330  36.690  54.990  1.00  0.00           C
ATOM   1022  O   GLY A 651      43.400  36.680  53.790  1.00  0.00           O
ATOM   1023  N   ILE A 652      43.150  35.560  55.770  1.00  0.00           N
ATOM   1024  HN  ILE A 652      43.280  35.710  56.750  1.00  0.00           H
ATOM   1025  CA  ILE A 652      42.810  34.240  55.240  1.00  0.00           C
ATOM   1026  HA  ILE A 652      43.450  33.960  54.420  1.00  0.00           H
ATOM   1027  CB  ILE A 652      42.900  33.100  56.290  1.00  0.00           C
ATOM   1028  HB  ILE A 652      42.380  33.390  57.230  1.00  0.00           H
ATOM   1029  CG2 ILE A 652      42.250  31.850  55.680  1.00  0.00           C
ATOM   1030 HG21 ILE A 652      42.490  31.800  54.600  1.00  0.00           H
ATOM   1031 HG22 ILE A 652      41.150  31.960  55.820  1.00  0.00           H
ATOM   1032 HG23 ILE A 652      42.640  30.920  56.150  1.00  0.00           H
ATOM   1033  CG1 ILE A 652      44.310  32.810  56.670  1.00  0.00           C
ATOM   1034 HG11 ILE A 652      44.880  33.760  56.550  1.00  0.00           H
ATOM   1035 HG12 ILE A 652      44.840  32.180  55.920  1.00  0.00           H
ATOM   1036  CD  ILE A 652      44.380  32.290  58.060  1.00  0.00           C
ATOM   1037  HD1 ILE A 652      44.140  33.080  58.810  1.00  0.00           H
ATOM   1038  HD2 ILE A 652      45.420  31.960  58.280  1.00  0.00           H
ATOM   1039  HD3 ILE A 652      43.720  31.410  58.230  1.00  0.00           H
ATOM   1040  C   ILE A 652      41.460  34.320  54.570  1.00  0.00           C
ATOM   1041  O   ILE A 652      41.260  33.820  53.430  1.00  0.00           O
ATOM   1042  N   ALA A 653      40.480  34.900  55.280  1.00  0.00           N
ATOM   1043  HN  ALA A 653      40.670  35.110  56.240  1.00  0.00           H
ATOM   1044  CA  ALA A 653      39.080  35.040  54.900  1.00  0.00           C
ATOM   1045  HA  ALA A 653      38.800  34.010  54.780  1.00  0.00           H
ATOM   1046  CB  ALA A 653      38.140  35.800  55.880  1.00  0.00           C
ATOM   1047  HB1 ALA A 653      38.280  35.420  56.920  1.00  0.00           H
ATOM   1048  HB2 ALA A 653      37.120  35.830  55.450  1.00  0.00           H
ATOM   1049  HB3 ALA A 653      38.350  36.890  55.980  1.00  0.00           H
ATOM   1050  C   ALA A 653      38.880  35.680  53.540  1.00  0.00           C
ATOM   1051  O   ALA A 653      38.370  35.090  52.590  1.00  0.00           O
ATOM   1052  N   TYR A 654      39.570  36.840  53.450  1.00  0.00           N
ATOM   1053  HN  TYR A 654      39.960  37.260  54.260  1.00  0.00           H
ATOM   1054  CA  TYR A 654      39.850  37.520  52.210  1.00  0.00           C
ATOM   1055  HA  TYR A 654      38.910  37.870  51.820  1.00  0.00           H
ATOM   1056  CB  TYR A 654      40.540  38.910  52.450  1.00  0.00           C
ATOM   1057  HB1 TYR A 654      41.420  38.760  53.130  1.00  0.00           H
ATOM   1058  HB2 TYR A 654      39.870  39.530  53.100  1.00  0.00           H
ATOM   1059  CG  TYR A 654      40.950  39.750  51.250  1.00  0.00           C
ATOM   1060  CD1 TYR A 654      42.170  39.530  50.600  1.00  0.00           C
ATOM   1061  HD1 TYR A 654      42.880  38.760  50.850  1.00  0.00           H
ATOM   1062  CE1 TYR A 654      42.490  40.290  49.500  1.00  0.00           C
ATOM   1063  HE1 TYR A 654      43.440  40.150  49.010  1.00  0.00           H
ATOM   1064  CZ  TYR A 654      41.620  41.290  49.000  1.00  0.00           C
ATOM   1065  OH  TYR A 654      41.970  42.040  47.870  1.00  0.00           O
ATOM   1066  HH  TYR A 654      42.770  41.630  47.520  1.00  0.00           H
ATOM   1067  CD2 TYR A 654      40.030  40.680  50.760  1.00  0.00           C
ATOM   1068  HD2 TYR A 654      39.080  40.830  51.250  1.00  0.00           H
ATOM   1069  CE2 TYR A 654      40.380  41.510  49.590  1.00  0.00           C
ATOM   1070  HE2 TYR A 654      39.700  42.300  49.310  1.00  0.00           H
ATOM   1071  C   TYR A 654      40.620  36.740  51.170  1.00  0.00           C
ATOM   1072  O   TYR A 654      40.180  36.470  50.060  1.00  0.00           O
ATOM   1073  N   SER A 655      41.800  36.170  51.540  1.00  0.00           N
ATOM   1074  HN  SER A 655      42.070  36.110  52.490  1.00  0.00           H
ATOM   1075  CA  SER A 655      42.690  35.500  50.550  1.00  0.00           C
ATOM   1076  HA  SER A 655      43.000  36.190  49.790  1.00  0.00           H
ATOM   1077  CB  SER A 655      44.050  35.000  51.280  1.00  0.00           C
ATOM   1078  HB1 SER A 655      44.590  34.380  50.530  1.00  0.00           H
ATOM   1079  HB2 SER A 655      43.680  34.380  52.120  1.00  0.00           H
ATOM   1080  OG  SER A 655      44.950  35.990  51.810  1.00  0.00           O
ATOM   1081  HG1 SER A 655      44.430  36.370  52.540  1.00  0.00           H
ATOM   1082  C   SER A 655      42.190  34.340  49.740  1.00  0.00           C
ATOM   1083  O   SER A 655      42.460  34.200  48.550  1.00  0.00           O
ATOM   1084  N   LEU A 656      41.270  33.540  50.350  1.00  0.00           N
ATOM   1085  HN  LEU A 656      40.980  33.790  51.260  1.00  0.00           H
ATOM   1086  CA  LEU A 656      40.570  32.600  49.520  1.00  0.00           C
ATOM   1087  HA  LEU A 656      41.250  31.900  49.070  1.00  0.00           H
ATOM   1088  CB  LEU A 656      39.690  31.630  50.340  1.00  0.00           C
ATOM   1089  HB1 LEU A 656      39.180  30.860  49.720  1.00  0.00           H
ATOM   1090  HB2 LEU A 656      38.880  32.190  50.860  1.00  0.00           H
ATOM   1091  CG  LEU A 656      40.420  30.800  51.400  1.00  0.00           C
ATOM   1092  HG  LEU A 656      41.350  31.370  51.630  1.00  0.00           H
ATOM   1093  CD1 LEU A 656      39.770  30.860  52.750  1.00  0.00           C
ATOM   1094 HD11 LEU A 656      38.770  30.390  52.680  1.00  0.00           H
ATOM   1095 HD12 LEU A 656      39.640  31.920  53.060  1.00  0.00           H
ATOM   1096 HD13 LEU A 656      40.430  30.400  53.520  1.00  0.00           H
ATOM   1097  CD2 LEU A 656      40.940  29.430  50.980  1.00  0.00           C
ATOM   1098 HD21 LEU A 656      41.320  29.560  49.940  1.00  0.00           H
ATOM   1099 HD22 LEU A 656      40.140  28.660  50.980  1.00  0.00           H
ATOM   1100 HD23 LEU A 656      41.780  29.060  51.610  1.00  0.00           H
ATOM   1101  C   LEU A 656      39.680  33.070  48.450  1.00  0.00           C
ATOM   1102  O   LEU A 656      39.770  32.620  47.300  1.00  0.00           O
ATOM   1103  N   PHE A 657      38.790  34.090  48.840  1.00  0.00           N
ATOM   1104  HN  PHE A 657      38.860  34.500  49.740  1.00  0.00           H
ATOM   1105  CA  PHE A 657      37.610  34.410  47.960  1.00  0.00           C
ATOM   1106  HA  PHE A 657      37.500  33.680  47.180  1.00  0.00           H
ATOM   1107  CB  PHE A 657      36.310  34.510  48.780  1.00  0.00           C
ATOM   1108  HB1 PHE A 657      35.460  34.870  48.170  1.00  0.00           H
ATOM   1109  HB2 PHE A 657      36.480  35.200  49.640  1.00  0.00           H
ATOM   1110  CG  PHE A 657      35.990  33.170  49.390  1.00  0.00           C
ATOM   1111  CD1 PHE A 657      35.610  32.190  48.500  1.00  0.00           C
ATOM   1112  HD1 PHE A 657      35.520  32.370  47.430  1.00  0.00           H
ATOM   1113  CE1 PHE A 657      35.380  30.880  48.930  1.00  0.00           C
ATOM   1114  HE1 PHE A 657      35.000  30.140  48.240  1.00  0.00           H
ATOM   1115  CZ  PHE A 657      35.370  30.660  50.360  1.00  0.00           C
ATOM   1116  HZ  PHE A 657      35.320  29.630  50.690  1.00  0.00           H
ATOM   1117  CD2 PHE A 657      36.130  32.920  50.710  1.00  0.00           C
ATOM   1118  HD2 PHE A 657      36.450  33.730  51.370  1.00  0.00           H
ATOM   1119  CE2 PHE A 657      35.830  31.650  51.270  1.00  0.00           C
ATOM   1120  HE2 PHE A 657      35.990  31.510  52.330  1.00  0.00           H
ATOM   1121  C   PHE A 657      37.880  35.730  47.120  1.00  0.00           C
ATOM   1122  O   PHE A 657      37.150  35.970  46.190  1.00  0.00           O
ATOM   1123  N   ALA A 658      38.930  36.440  47.430  1.00  0.00           N
ATOM   1124  HN  ALA A 658      39.390  36.190  48.280  1.00  0.00           H
ATOM   1125  CA  ALA A 658      39.220  37.720  46.790  1.00  0.00           C
ATOM   1126  HA  ALA A 658      38.320  38.330  46.860  1.00  0.00           H
ATOM   1127  CB  ALA A 658      40.260  38.560  47.610  1.00  0.00           C
ATOM   1128  HB1 ALA A 658      40.340  39.590  47.230  1.00  0.00           H
ATOM   1129  HB2 ALA A 658      41.250  38.040  47.530  1.00  0.00           H
ATOM   1130  HB3 ALA A 658      39.940  38.520  48.670  1.00  0.00           H
ATOM   1131  C   ALA A 658      39.650  37.540  45.310  1.00  0.00           C
ATOM   1132  O   ALA A 658      40.240  36.600  44.800  1.00  0.00           O
ATOM   1133  N   GLY A 659      39.330  38.590  44.510  1.00  0.00           N
ATOM   1134  HN  GLY A 659      38.780  39.380  44.770  1.00  0.00           H
ATOM   1135  CA  GLY A 659      39.980  38.730  43.150  1.00  0.00           C
ATOM   1136  HA1 GLY A 659      39.550  39.580  42.630  1.00  0.00           H
ATOM   1137  HA2 GLY A 659      39.800  37.790  42.650  1.00  0.00           H
ATOM   1138  C   GLY A 659      41.480  39.010  43.170  1.00  0.00           C
ATOM   1139  O   GLY A 659      42.250  38.470  42.410  1.00  0.00           O
ATOM   1140  N   GLN A 660      41.920  39.920  44.050  1.00  0.00           N
ATOM   1141  HN  GLN A 660      41.410  40.300  44.810  1.00  0.00           H
ATOM   1142  CA  GLN A 660      43.390  40.300  44.140  1.00  0.00           C
ATOM   1143  HA  GLN A 660      43.920  39.850  43.330  1.00  0.00           H
ATOM   1144  CB  GLN A 660      43.510  41.830  43.790  1.00  0.00           C
ATOM   1145  HB1 GLN A 660      42.850  42.440  44.430  1.00  0.00           H
ATOM   1146  HB2 GLN A 660      43.190  42.010  42.740  1.00  0.00           H
ATOM   1147  CG  GLN A 660      45.020  42.270  43.840  1.00  0.00           C
ATOM   1148  HG1 GLN A 660      45.750  41.570  43.380  1.00  0.00           H
ATOM   1149  HG2 GLN A 660      45.360  42.420  44.890  1.00  0.00           H
ATOM   1150  CD  GLN A 660      45.160  43.660  43.290  1.00  0.00           C
ATOM   1151  OE1 GLN A 660      45.070  44.620  44.050  1.00  0.00           O
ATOM   1152  NE2 GLN A 660      45.440  43.760  42.020  1.00  0.00           N
ATOM   1153 HE21 GLN A 660      45.660  44.660  41.640  1.00  0.00           H
ATOM   1154 HE22 GLN A 660      45.330  42.890  41.520  1.00  0.00           H
ATOM   1155  C   GLN A 660      43.940  39.940  45.480  1.00  0.00           C
ATOM   1156  O   GLN A 660      43.560  40.570  46.430  1.00  0.00           O
ATOM   1157  N   PRO A 661      44.880  38.960  45.510  1.00  0.00           N
ATOM   1158  CD  PRO A 661      45.180  38.060  44.420  1.00  0.00           C
ATOM   1159  HD1 PRO A 661      45.690  38.610  43.600  1.00  0.00           H
ATOM   1160  HD2 PRO A 661      44.200  37.630  44.100  1.00  0.00           H
ATOM   1161  CA  PRO A 661      45.480  38.540  46.750  1.00  0.00           C
ATOM   1162  HA  PRO A 661      44.850  38.730  47.600  1.00  0.00           H
ATOM   1163  CB  PRO A 661      45.760  37.110  46.510  1.00  0.00           C
ATOM   1164  HB1 PRO A 661      44.860  36.470  46.650  1.00  0.00           H
ATOM   1165  HB2 PRO A 661      46.580  36.710  47.150  1.00  0.00           H
ATOM   1166  CG  PRO A 661      46.130  37.090  45.000  1.00  0.00           C
ATOM   1167  HG1 PRO A 661      47.160  37.490  44.930  1.00  0.00           H
ATOM   1168  HG2 PRO A 661      46.050  36.110  44.490  1.00  0.00           H
ATOM   1169  C   PRO A 661      46.750  39.300  46.980  1.00  0.00           C
ATOM   1170  O   PRO A 661      47.420  39.090  48.000  1.00  0.00           O
ATOM   1171  N   LEU A 662      47.160  40.160  46.020  1.00  0.00           N
ATOM   1172  HN  LEU A 662      46.670  40.050  45.150  1.00  0.00           H
ATOM   1173  CA  LEU A 662      48.480  40.890  46.000  1.00  0.00           C
ATOM   1174  HA  LEU A 662      49.260  40.150  46.080  1.00  0.00           H
ATOM   1175  CB  LEU A 662      48.730  41.610  44.630  1.00  0.00           C
ATOM   1176  HB1 LEU A 662      49.700  42.140  44.510  1.00  0.00           H
ATOM   1177  HB2 LEU A 662      47.930  42.370  44.460  1.00  0.00           H
ATOM   1178  CG  LEU A 662      48.720  40.600  43.370  1.00  0.00           C
ATOM   1179  HG  LEU A 662      47.870  39.890  43.560  1.00  0.00           H
ATOM   1180  CD1 LEU A 662      48.640  41.430  42.150  1.00  0.00           C
ATOM   1181 HD11 LEU A 662      48.720  40.790  41.240  1.00  0.00           H
ATOM   1182 HD12 LEU A 662      49.500  42.130  42.210  1.00  0.00           H
ATOM   1183 HD13 LEU A 662      47.600  41.840  42.180  1.00  0.00           H
ATOM   1184  CD2 LEU A 662      50.060  39.880  43.460  1.00  0.00           C
ATOM   1185 HD21 LEU A 662      50.190  39.430  44.470  1.00  0.00           H
ATOM   1186 HD22 LEU A 662      50.850  40.670  43.320  1.00  0.00           H
ATOM   1187 HD23 LEU A 662      50.150  39.110  42.670  1.00  0.00           H
ATOM   1188  C   LEU A 662      48.560  41.940  47.090  1.00  0.00           C
ATOM   1189  O   LEU A 662      49.670  42.240  47.570  1.00  0.00           O
ATOM   1190  N   THR A 663      47.380  42.590  47.290  1.00  0.00           N
ATOM   1191  HN  THR A 663      46.530  42.290  46.870  1.00  0.00           H
ATOM   1192  CA  THR A 663      47.070  43.400  48.420  1.00  0.00           C
ATOM   1193  HA  THR A 663      47.910  44.070  48.490  1.00  0.00           H
ATOM   1194  CB  THR A 663      45.810  44.200  48.300  1.00  0.00           C
ATOM   1195  HB  THR A 663      45.260  44.270  49.260  1.00  0.00           H
ATOM   1196  OG1 THR A 663      44.940  43.630  47.410  1.00  0.00           O
ATOM   1197  HG1 THR A 663      44.150  44.160  47.460  1.00  0.00           H
ATOM   1198  CG2 THR A 663      46.260  45.490  47.660  1.00  0.00           C
ATOM   1199 HG21 THR A 663      45.440  46.230  47.610  1.00  0.00           H
ATOM   1200 HG22 THR A 663      46.600  45.200  46.650  1.00  0.00           H
ATOM   1201 HG23 THR A 663      47.090  46.030  48.150  1.00  0.00           H
ATOM   1202  C   THR A 663      47.070  42.590  49.740  1.00  0.00           C
ATOM   1203  O   THR A 663      46.290  41.620  49.960  1.00  0.00           O
ATOM   1204  N   ILE A 664      47.840  43.020  50.740  1.00  0.00           N
ATOM   1205  HN  ILE A 664      48.290  43.900  50.600  1.00  0.00           H
ATOM   1206  CA  ILE A 664      47.980  42.510  52.090  1.00  0.00           C
ATOM   1207  HA  ILE A 664      47.460  41.560  52.070  1.00  0.00           H
ATOM   1208  CB  ILE A 664      49.440  42.330  52.470  1.00  0.00           C
ATOM   1209  HB  ILE A 664      49.950  43.320  52.450  1.00  0.00           H
ATOM   1210  CG2 ILE A 664      49.640  41.890  53.930  1.00  0.00           C
ATOM   1211 HG21 ILE A 664      50.710  41.660  54.110  1.00  0.00           H
ATOM   1212 HG22 ILE A 664      49.160  40.930  54.210  1.00  0.00           H
ATOM   1213 HG23 ILE A 664      49.310  42.640  54.670  1.00  0.00           H
ATOM   1214  CG1 ILE A 664      50.150  41.360  51.500  1.00  0.00           C
ATOM   1215 HG11 ILE A 664      51.170  41.270  51.920  1.00  0.00           H
ATOM   1216 HG12 ILE A 664      50.220  41.820  50.490  1.00  0.00           H
ATOM   1217  CD  ILE A 664      49.560  39.940  51.520  1.00  0.00           C
ATOM   1218  HD1 ILE A 664      50.310  39.350  50.950  1.00  0.00           H
ATOM   1219  HD2 ILE A 664      48.550  39.890  51.070  1.00  0.00           H
ATOM   1220  HD3 ILE A 664      49.580  39.480  52.530  1.00  0.00           H
ATOM   1221  C   ILE A 664      47.280  43.450  53.110  1.00  0.00           C
ATOM   1222  O   ILE A 664      47.630  44.580  53.370  1.00  0.00           O
ATOM   1223  N   LEU A 665      46.160  42.990  53.720  1.00  0.00           N
ATOM   1224  HN  LEU A 665      45.780  42.160  53.340  1.00  0.00           H
ATOM   1225  CA  LEU A 665      45.500  43.740  54.720  1.00  0.00           C
ATOM   1226  HA  LEU A 665      45.270  44.730  54.350  1.00  0.00           H
ATOM   1227  CB  LEU A 665      44.170  43.010  55.130  1.00  0.00           C
ATOM   1228  HB1 LEU A 665      43.870  43.360  56.150  1.00  0.00           H
ATOM   1229  HB2 LEU A 665      44.220  41.910  55.040  1.00  0.00           H
ATOM   1230  CG  LEU A 665      43.030  43.580  54.270  1.00  0.00           C
ATOM   1231  HG  LEU A 665      43.330  44.590  53.900  1.00  0.00           H
ATOM   1232  CD1 LEU A 665      42.640  42.840  53.040  1.00  0.00           C
ATOM   1233 HD11 LEU A 665      42.450  41.770  53.180  1.00  0.00           H
ATOM   1234 HD12 LEU A 665      43.360  43.050  52.220  1.00  0.00           H
ATOM   1235 HD13 LEU A 665      41.730  43.260  52.570  1.00  0.00           H
ATOM   1236  CD2 LEU A 665      41.750  43.870  55.130  1.00  0.00           C
ATOM   1237 HD21 LEU A 665      40.900  44.070  54.450  1.00  0.00           H
ATOM   1238 HD22 LEU A 665      41.880  44.800  55.720  1.00  0.00           H
ATOM   1239 HD23 LEU A 665      41.600  42.980  55.770  1.00  0.00           H
ATOM   1240  C   LEU A 665      46.320  43.990  56.030  1.00  0.00           C
ATOM   1241  O   LEU A 665      47.020  43.160  56.520  1.00  0.00           O
ATOM   1242  N   GLY A 666      46.150  45.160  56.650  1.00  0.00           N
ATOM   1243  HN  GLY A 666      45.460  45.830  56.360  1.00  0.00           H
ATOM   1244  CA  GLY A 666      46.880  45.490  57.830  1.00  0.00           C
ATOM   1245  HA1 GLY A 666      47.950  45.590  57.670  1.00  0.00           H
ATOM   1246  HA2 GLY A 666      46.600  44.790  58.600  1.00  0.00           H
ATOM   1247  C   GLY A 666      46.380  46.840  58.450  1.00  0.00           C
ATOM   1248  O   GLY A 666      45.360  47.430  58.180  1.00  0.00           O
ATOM   1249  N   SER A 667      47.300  47.400  59.310  1.00  0.00           N
ATOM   1250  HN  SER A 667      48.190  46.980  59.490  1.00  0.00           H
ATOM   1251  CA  SER A 667      47.140  48.660  59.970  1.00  0.00           C
ATOM   1252  HA  SER A 667      46.090  48.630  60.240  1.00  0.00           H
ATOM   1253  CB  SER A 667      47.890  48.700  61.390  1.00  0.00           C
ATOM   1254  HB1 SER A 667      48.970  48.550  61.180  1.00  0.00           H
ATOM   1255  HB2 SER A 667      47.500  47.900  62.050  1.00  0.00           H
ATOM   1256  OG  SER A 667      47.710  49.890  62.090  1.00  0.00           O
ATOM   1257  HG1 SER A 667      46.920  49.780  62.620  1.00  0.00           H
ATOM   1258  C   SER A 667      47.440  49.810  59.110  1.00  0.00           C
ATOM   1259  O   SER A 667      48.290  49.890  58.170  1.00  0.00           O
ATOM   1260  N   THR A 668      46.660  50.910  59.350  1.00  0.00           N
ATOM   1261  HN  THR A 668      45.950  51.030  60.030  1.00  0.00           H
ATOM   1262  CA  THR A 668      46.850  52.030  58.520  1.00  0.00           C
ATOM   1263  HA  THR A 668      47.880  52.060  58.200  1.00  0.00           H
ATOM   1264  CB  THR A 668      46.130  52.070  57.260  1.00  0.00           C
ATOM   1265  HB  THR A 668      46.250  51.080  56.770  1.00  0.00           H
ATOM   1266  OG1 THR A 668      46.630  53.000  56.360  1.00  0.00           O
ATOM   1267  HG1 THR A 668      46.070  52.970  55.580  1.00  0.00           H
ATOM   1268  CG2 THR A 668      44.620  52.380  57.470  1.00  0.00           C
ATOM   1269 HG21 THR A 668      44.280  51.680  58.270  1.00  0.00           H
ATOM   1270 HG22 THR A 668      44.060  52.270  56.520  1.00  0.00           H
ATOM   1271 HG23 THR A 668      44.420  53.400  57.830  1.00  0.00           H
ATOM   1272  C   THR A 668      46.580  53.280  59.340  1.00  0.00           C
ATOM   1273  O   THR A 668      45.720  53.420  60.220  1.00  0.00           O
ATOM   1274  N   GLY A 669      47.460  54.330  59.070  1.00  0.00           N
ATOM   1275  HN  GLY A 669      48.120  54.270  58.330  1.00  0.00           H
ATOM   1276  CA  GLY A 669      47.520  55.540  59.980  1.00  0.00           C
ATOM   1277  HA1 GLY A 669      48.070  56.220  59.340  1.00  0.00           H
ATOM   1278  HA2 GLY A 669      48.080  55.300  60.870  1.00  0.00           H
ATOM   1279  C   GLY A 669      46.310  56.390  60.280  1.00  0.00           C
ATOM   1280  O   GLY A 669      46.150  56.880  61.440  1.00  0.00           O
ATOM   1281  N   PRO A 670      45.430  56.730  59.300  1.00  0.00           N
ATOM   1282  CD  PRO A 670      45.720  56.600  57.790  1.00  0.00           C
ATOM   1283  HD1 PRO A 670      45.510  55.550  57.500  1.00  0.00           H
ATOM   1284  HD2 PRO A 670      46.740  56.950  57.550  1.00  0.00           H
ATOM   1285  CA  PRO A 670      44.240  57.550  59.650  1.00  0.00           C
ATOM   1286  HA  PRO A 670      44.520  58.320  60.350  1.00  0.00           H
ATOM   1287  CB  PRO A 670      43.690  57.990  58.310  1.00  0.00           C
ATOM   1288  HB1 PRO A 670      43.320  59.040  58.460  1.00  0.00           H
ATOM   1289  HB2 PRO A 670      42.830  57.330  58.120  1.00  0.00           H
ATOM   1290  CG  PRO A 670      44.730  57.660  57.230  1.00  0.00           C
ATOM   1291  HG1 PRO A 670      44.240  57.160  56.380  1.00  0.00           H
ATOM   1292  HG2 PRO A 670      45.280  58.540  56.850  1.00  0.00           H
ATOM   1293  C   PRO A 670      43.270  56.740  60.460  1.00  0.00           C
ATOM   1294  O   PRO A 670      42.560  57.270  61.270  1.00  0.00           O
ATOM   1295  N   VAL A 671      43.170  55.350  60.150  1.00  0.00           N
ATOM   1296  HN  VAL A 671      43.670  54.900  59.410  1.00  0.00           H
ATOM   1297  CA  VAL A 671      42.350  54.390  60.830  1.00  0.00           C
ATOM   1298  HA  VAL A 671      41.370  54.830  60.870  1.00  0.00           H
ATOM   1299  CB  VAL A 671      42.290  53.030  60.030  1.00  0.00           C
ATOM   1300  HB  VAL A 671      43.330  52.820  59.720  1.00  0.00           H
ATOM   1301  CG1 VAL A 671      41.720  51.890  60.860  1.00  0.00           C
ATOM   1302 HG11 VAL A 671      41.680  50.950  60.270  1.00  0.00           H
ATOM   1303 HG12 VAL A 671      40.710  52.180  61.210  1.00  0.00           H
ATOM   1304 HG13 VAL A 671      42.250  51.660  61.810  1.00  0.00           H
ATOM   1305  CG2 VAL A 671      41.420  53.160  58.730  1.00  0.00           C
ATOM   1306 HG21 VAL A 671      40.360  53.250  59.060  1.00  0.00           H
ATOM   1307 HG22 VAL A 671      41.440  52.200  58.170  1.00  0.00           H
ATOM   1308 HG23 VAL A 671      41.550  53.990  58.000  1.00  0.00           H
ATOM   1309  C   VAL A 671      42.780  54.190  62.290  1.00  0.00           C
ATOM   1310  O   VAL A 671      42.000  54.360  63.190  1.00  0.00           O
ATOM   1311  N   LEU A 672      44.100  54.030  62.470  1.00  0.00           N
ATOM   1312  HN  LEU A 672      44.720  53.960  61.690  1.00  0.00           H
ATOM   1313  CA  LEU A 672      44.840  53.930  63.790  1.00  0.00           C
ATOM   1314  HA  LEU A 672      44.320  53.130  64.280  1.00  0.00           H
ATOM   1315  CB  LEU A 672      46.360  53.600  63.560  1.00  0.00           C
ATOM   1316  HB1 LEU A 672      46.940  54.360  62.980  1.00  0.00           H
ATOM   1317  HB2 LEU A 672      46.460  52.670  62.960  1.00  0.00           H
ATOM   1318  CG  LEU A 672      47.240  53.440  64.850  1.00  0.00           C
ATOM   1319  HG  LEU A 672      47.050  54.290  65.530  1.00  0.00           H
ATOM   1320  CD1 LEU A 672      46.940  52.170  65.680  1.00  0.00           C
ATOM   1321 HD11 LEU A 672      45.930  52.190  66.140  1.00  0.00           H
ATOM   1322 HD12 LEU A 672      47.650  52.090  66.530  1.00  0.00           H
ATOM   1323 HD13 LEU A 672      47.020  51.290  65.000  1.00  0.00           H
ATOM   1324  CD2 LEU A 672      48.750  53.450  64.470  1.00  0.00           C
ATOM   1325 HD21 LEU A 672      49.400  53.830  65.300  1.00  0.00           H
ATOM   1326 HD22 LEU A 672      48.940  54.110  63.590  1.00  0.00           H
ATOM   1327 HD23 LEU A 672      49.030  52.480  64.000  1.00  0.00           H
ATOM   1328  C   LEU A 672      44.640  55.210  64.570  1.00  0.00           C
ATOM   1329  O   LEU A 672      44.340  55.140  65.770  1.00  0.00           O
ATOM   1330  N   VAL A 673      44.780  56.330  63.930  1.00  0.00           N
ATOM   1331  HN  VAL A 673      45.340  56.310  63.100  1.00  0.00           H
ATOM   1332  CA  VAL A 673      44.500  57.690  64.450  1.00  0.00           C
ATOM   1333  HA  VAL A 673      44.980  57.740  65.410  1.00  0.00           H
ATOM   1334  CB  VAL A 673      45.000  58.890  63.700  1.00  0.00           C
ATOM   1335  HB  VAL A 673      44.570  58.890  62.680  1.00  0.00           H
ATOM   1336  CG1 VAL A 673      44.560  60.290  64.330  1.00  0.00           C
ATOM   1337 HG11 VAL A 673      43.460  60.380  64.190  1.00  0.00           H
ATOM   1338 HG12 VAL A 673      45.140  61.040  63.750  1.00  0.00           H
ATOM   1339 HG13 VAL A 673      44.770  60.350  65.420  1.00  0.00           H
ATOM   1340  CG2 VAL A 673      46.610  58.780  63.620  1.00  0.00           C
ATOM   1341 HG21 VAL A 673      47.000  57.760  63.420  1.00  0.00           H
ATOM   1342 HG22 VAL A 673      47.030  59.080  64.610  1.00  0.00           H
ATOM   1343 HG23 VAL A 673      47.070  59.570  62.990  1.00  0.00           H
ATOM   1344  C   VAL A 673      43.050  57.810  64.830  1.00  0.00           C
ATOM   1345  O   VAL A 673      42.720  58.140  65.960  1.00  0.00           O
ATOM   1346  N   PHE A 674      42.190  57.410  63.910  1.00  0.00           N
ATOM   1347  HN  PHE A 674      42.450  57.390  62.950  1.00  0.00           H
ATOM   1348  CA  PHE A 674      40.770  57.460  64.120  1.00  0.00           C
ATOM   1349  HA  PHE A 674      40.530  58.500  64.270  1.00  0.00           H
ATOM   1350  CB  PHE A 674      40.040  57.040  62.830  1.00  0.00           C
ATOM   1351  HB1 PHE A 674      40.200  55.950  62.590  1.00  0.00           H
ATOM   1352  HB2 PHE A 674      40.460  57.600  61.980  1.00  0.00           H
ATOM   1353  CG  PHE A 674      38.550  57.170  62.790  1.00  0.00           C
ATOM   1354  CD1 PHE A 674      37.960  56.950  61.520  1.00  0.00           C
ATOM   1355  HD1 PHE A 674      38.620  56.680  60.710  1.00  0.00           H
ATOM   1356  CE1 PHE A 674      36.650  57.310  61.300  1.00  0.00           C
ATOM   1357  HE1 PHE A 674      36.180  57.060  60.360  1.00  0.00           H
ATOM   1358  CZ  PHE A 674      35.760  57.510  62.400  1.00  0.00           C
ATOM   1359  HZ  PHE A 674      34.710  57.730  62.340  1.00  0.00           H
ATOM   1360  CD2 PHE A 674      37.730  57.510  63.850  1.00  0.00           C
ATOM   1361  HD2 PHE A 674      38.090  57.560  64.870  1.00  0.00           H
ATOM   1362  CE2 PHE A 674      36.370  57.670  63.640  1.00  0.00           C
ATOM   1363  HE2 PHE A 674      35.610  57.760  64.400  1.00  0.00           H
ATOM   1364  C   PHE A 674      40.430  56.700  65.430  1.00  0.00           C
ATOM   1365  O   PHE A 674      39.830  57.180  66.360  1.00  0.00           O
ATOM   1366  N   GLU A 675      40.910  55.370  65.550  1.00  0.00           N
ATOM   1367  HN  GLU A 675      41.430  54.890  64.850  1.00  0.00           H
ATOM   1368  CA  GLU A 675      40.580  54.510  66.620  1.00  0.00           C
ATOM   1369  HA  GLU A 675      39.510  54.350  66.560  1.00  0.00           H
ATOM   1370  CB  GLU A 675      41.190  53.130  66.450  1.00  0.00           C
ATOM   1371  HB1 GLU A 675      41.100  52.560  67.410  1.00  0.00           H
ATOM   1372  HB2 GLU A 675      42.250  53.120  66.130  1.00  0.00           H
ATOM   1373  CG  GLU A 675      40.460  52.370  65.350  1.00  0.00           C
ATOM   1374  HG1 GLU A 675      41.120  52.080  64.510  1.00  0.00           H
ATOM   1375  HG2 GLU A 675      39.650  52.860  64.760  1.00  0.00           H
ATOM   1376  CD  GLU A 675      39.870  51.040  65.810  1.00  0.00           C
ATOM   1377  OE1 GLU A 675      38.930  51.060  66.580  1.00  0.00           O
ATOM   1378  OE2 GLU A 675      40.270  49.980  65.220  1.00  0.00           O
ATOM   1379  C   GLU A 675      40.970  55.110  67.990  1.00  0.00           C
ATOM   1380  O   GLU A 675      40.220  55.260  68.940  1.00  0.00           O
ATOM   1381  N   LYS A 676      42.280  55.630  68.050  1.00  0.00           N
ATOM   1382  HN  LYS A 676      42.710  55.470  67.170  1.00  0.00           H
ATOM   1383  CA  LYS A 676      42.800  56.530  69.120  1.00  0.00           C
ATOM   1384  HA  LYS A 676      42.680  55.960  70.040  1.00  0.00           H
ATOM   1385  CB  LYS A 676      44.340  56.790  68.810  1.00  0.00           C
ATOM   1386  HB1 LYS A 676      44.690  57.510  69.590  1.00  0.00           H
ATOM   1387  HB2 LYS A 676      44.480  57.230  67.810  1.00  0.00           H
ATOM   1388  CG  LYS A 676      45.230  55.500  68.810  1.00  0.00           C
ATOM   1389  HG1 LYS A 676      44.900  54.690  68.120  1.00  0.00           H
ATOM   1390  HG2 LYS A 676      45.270  55.140  69.860  1.00  0.00           H
ATOM   1391  CD  LYS A 676      46.720  55.950  68.510  1.00  0.00           C
ATOM   1392  HD1 LYS A 676      47.250  54.980  68.410  1.00  0.00           H
ATOM   1393  HD2 LYS A 676      47.110  56.580  69.340  1.00  0.00           H
ATOM   1394  CE  LYS A 676      46.920  56.770  67.240  1.00  0.00           C
ATOM   1395  HE1 LYS A 676      46.470  57.790  67.280  1.00  0.00           H
ATOM   1396  HE2 LYS A 676      46.370  56.380  66.360  1.00  0.00           H
ATOM   1397  NZ  LYS A 676      48.310  56.980  66.940  1.00  0.00           N
ATOM   1398  HZ1 LYS A 676      48.670  57.770  67.500  1.00  0.00           H
ATOM   1399  HZ2 LYS A 676      48.470  57.180  65.930  1.00  0.00           H
ATOM   1400  HZ3 LYS A 676      48.940  56.200  67.200  1.00  0.00           H
ATOM   1401  C   LYS A 676      41.930  57.750  69.440  1.00  0.00           C
ATOM   1402  O   LYS A 676      41.530  58.080  70.560  1.00  0.00           O
ATOM   1403  N   ILE A 677      41.600  58.530  68.440  1.00  0.00           N
ATOM   1404  HN  ILE A 677      41.870  58.280  67.520  1.00  0.00           H
ATOM   1405  CA  ILE A 677      40.800  59.740  68.540  1.00  0.00           C
ATOM   1406  HA  ILE A 677      41.240  60.350  69.310  1.00  0.00           H
ATOM   1407  CB  ILE A 677      40.860  60.580  67.280  1.00  0.00           C
ATOM   1408  HB  ILE A 677      40.670  59.960  66.380  1.00  0.00           H
ATOM   1409  CG2 ILE A 677      39.760  61.660  67.280  1.00  0.00           C
ATOM   1410 HG21 ILE A 677      39.950  62.430  68.070  1.00  0.00           H
ATOM   1411 HG22 ILE A 677      38.760  61.380  67.660  1.00  0.00           H
ATOM   1412 HG23 ILE A 677      39.630  62.270  66.370  1.00  0.00           H
ATOM   1413  CG1 ILE A 677      42.260  61.200  67.180  1.00  0.00           C
ATOM   1414 HG11 ILE A 677      43.010  60.460  66.820  1.00  0.00           H
ATOM   1415 HG12 ILE A 677      42.520  61.530  68.210  1.00  0.00           H
ATOM   1416  CD  ILE A 677      42.360  62.430  66.300  1.00  0.00           C
ATOM   1417  HD1 ILE A 677      43.430  62.590  66.050  1.00  0.00           H
ATOM   1418  HD2 ILE A 677      41.880  63.350  66.710  1.00  0.00           H
ATOM   1419  HD3 ILE A 677      41.820  62.220  65.360  1.00  0.00           H
ATOM   1420  C   ILE A 677      39.330  59.480  69.050  1.00  0.00           C
ATOM   1421  O   ILE A 677      38.790  60.100  69.990  1.00  0.00           O
ATOM   1422  N   LEU A 678      38.640  58.490  68.580  1.00  0.00           N
ATOM   1423  HN  LEU A 678      39.000  58.010  67.800  1.00  0.00           H
ATOM   1424  CA  LEU A 678      37.310  58.060  68.990  1.00  0.00           C
ATOM   1425  HA  LEU A 678      36.680  58.930  69.040  1.00  0.00           H
ATOM   1426  CB  LEU A 678      36.840  57.040  67.870  1.00  0.00           C
ATOM   1427  HB1 LEU A 678      37.620  56.310  67.550  1.00  0.00           H
ATOM   1428  HB2 LEU A 678      36.680  57.580  66.910  1.00  0.00           H
ATOM   1429  CG  LEU A 678      35.620  56.190  68.210  1.00  0.00           C
ATOM   1430  HG  LEU A 678      35.770  55.750  69.220  1.00  0.00           H
ATOM   1431  CD1 LEU A 678      34.290  56.980  68.360  1.00  0.00           C
ATOM   1432 HD11 LEU A 678      34.320  57.830  69.070  1.00  0.00           H
ATOM   1433 HD12 LEU A 678      33.510  56.330  68.820  1.00  0.00           H
ATOM   1434 HD13 LEU A 678      33.950  57.320  67.360  1.00  0.00           H
ATOM   1435  CD2 LEU A 678      35.430  55.000  67.230  1.00  0.00           C
ATOM   1436 HD21 LEU A 678      34.780  54.200  67.650  1.00  0.00           H
ATOM   1437 HD22 LEU A 678      36.410  54.480  67.160  1.00  0.00           H
ATOM   1438 HD23 LEU A 678      35.070  55.380  66.250  1.00  0.00           H
ATOM   1439  C   LEU A 678      37.230  57.450  70.440  1.00  0.00           C
ATOM   1440  O   LEU A 678      36.300  57.830  71.110  1.00  0.00           O
ATOM   1441  N   TYR A 679      38.150  56.600  70.870  1.00  0.00           N
ATOM   1442  HN  TYR A 679      38.850  56.210  70.270  1.00  0.00           H
ATOM   1443  CA  TYR A 679      38.260  56.140  72.270  1.00  0.00           C
ATOM   1444  HA  TYR A 679      37.370  55.570  72.500  1.00  0.00           H
ATOM   1445  CB  TYR A 679      39.480  55.180  72.370  1.00  0.00           C
ATOM   1446  HB1 TYR A 679      40.460  55.590  72.070  1.00  0.00           H
ATOM   1447  HB2 TYR A 679      39.390  54.360  71.630  1.00  0.00           H
ATOM   1448  CG  TYR A 679      39.730  54.610  73.790  1.00  0.00           C
ATOM   1449  CD1 TYR A 679      40.750  55.060  74.670  1.00  0.00           C
ATOM   1450  HD1 TYR A 679      41.440  55.820  74.340  1.00  0.00           H
ATOM   1451  CE1 TYR A 679      40.860  54.450  75.920  1.00  0.00           C
ATOM   1452  HE1 TYR A 679      41.670  54.670  76.610  1.00  0.00           H
ATOM   1453  CZ  TYR A 679      39.990  53.410  76.380  1.00  0.00           C
ATOM   1454  OH  TYR A 679      40.080  52.660  77.480  1.00  0.00           O
ATOM   1455  HH  TYR A 679      40.540  53.220  78.100  1.00  0.00           H
ATOM   1456  CD2 TYR A 679      38.810  53.710  74.310  1.00  0.00           C
ATOM   1457  HD2 TYR A 679      37.980  53.430  73.670  1.00  0.00           H
ATOM   1458  CE2 TYR A 679      38.880  53.130  75.540  1.00  0.00           C
ATOM   1459  HE2 TYR A 679      38.080  52.480  75.850  1.00  0.00           H
ATOM   1460  C   TYR A 679      38.380  57.300  73.250  1.00  0.00           C
ATOM   1461  O   TYR A 679      37.650  57.450  74.190  1.00  0.00           O
ATOM   1462  N   LYS A 680      39.290  58.260  72.920  1.00  0.00           N
ATOM   1463  HN  LYS A 680      39.820  58.320  72.080  1.00  0.00           H
ATOM   1464  CA  LYS A 680      39.550  59.400  73.770  1.00  0.00           C
ATOM   1465  HA  LYS A 680      39.830  59.060  74.750  1.00  0.00           H
ATOM   1466  CB  LYS A 680      40.740  60.230  73.250  1.00  0.00           C
ATOM   1467  HB1 LYS A 680      40.720  60.150  72.140  1.00  0.00           H
ATOM   1468  HB2 LYS A 680      41.650  59.660  73.520  1.00  0.00           H
ATOM   1469  CG  LYS A 680      40.810  61.690  73.730  1.00  0.00           C
ATOM   1470  HG1 LYS A 680      39.890  62.250  73.450  1.00  0.00           H
ATOM   1471  HG2 LYS A 680      41.650  62.220  73.250  1.00  0.00           H
ATOM   1472  CD  LYS A 680      40.980  61.750  75.260  1.00  0.00           C
ATOM   1473  HD1 LYS A 680      41.750  60.980  75.470  1.00  0.00           H
ATOM   1474  HD2 LYS A 680      40.140  61.230  75.780  1.00  0.00           H
ATOM   1475  CE  LYS A 680      41.300  63.120  75.860  1.00  0.00           C
ATOM   1476  HE1 LYS A 680      40.590  63.890  75.500  1.00  0.00           H
ATOM   1477  HE2 LYS A 680      42.320  63.440  75.550  1.00  0.00           H
ATOM   1478  NZ  LYS A 680      41.270  63.060  77.370  1.00  0.00           N
ATOM   1479  HZ1 LYS A 680      41.770  62.250  77.770  1.00  0.00           H
ATOM   1480  HZ2 LYS A 680      40.290  63.060  77.700  1.00  0.00           H
ATOM   1481  HZ3 LYS A 680      41.710  63.910  77.770  1.00  0.00           H
ATOM   1482  C   LYS A 680      38.270  60.210  73.970  1.00  0.00           C
ATOM   1483  O   LYS A 680      37.960  60.550  75.120  1.00  0.00           O
ATOM   1484  N   PHE A 681      37.460  60.490  72.930  1.00  0.00           N
ATOM   1485  HN  PHE A 681      37.700  60.090  72.050  1.00  0.00           H
ATOM   1486  CA  PHE A 681      36.150  61.160  73.030  1.00  0.00           C
ATOM   1487  HA  PHE A 681      36.180  62.130  73.510  1.00  0.00           H
ATOM   1488  CB  PHE A 681      35.740  61.590  71.550  1.00  0.00           C
ATOM   1489  HB1 PHE A 681      35.700  60.720  70.860  1.00  0.00           H
ATOM   1490  HB2 PHE A 681      36.580  62.240  71.230  1.00  0.00           H
ATOM   1491  CG  PHE A 681      34.380  62.240  71.530  1.00  0.00           C
ATOM   1492  CD1 PHE A 681      34.290  63.650  71.850  1.00  0.00           C
ATOM   1493  HD1 PHE A 681      35.170  64.230  72.060  1.00  0.00           H
ATOM   1494  CE1 PHE A 681      33.040  64.220  71.980  1.00  0.00           C
ATOM   1495  HE1 PHE A 681      33.070  65.240  72.360  1.00  0.00           H
ATOM   1496  CZ  PHE A 681      31.870  63.470  71.970  1.00  0.00           C
ATOM   1497  HZ  PHE A 681      30.970  64.050  72.120  1.00  0.00           H
ATOM   1498  CD2 PHE A 681      33.200  61.520  71.260  1.00  0.00           C
ATOM   1499  HD2 PHE A 681      33.250  60.450  71.090  1.00  0.00           H
ATOM   1500  CE2 PHE A 681      31.940  62.090  71.540  1.00  0.00           C
ATOM   1501  HE2 PHE A 681      31.040  61.500  71.580  1.00  0.00           H
ATOM   1502  C   PHE A 681      35.080  60.360  73.780  1.00  0.00           C
ATOM   1503  O   PHE A 681      34.280  60.860  74.550  1.00  0.00           O
ATOM   1504  N   CYS A 682      35.070  59.000  73.630  1.00  0.00           N
ATOM   1505  HN  CYS A 682      35.690  58.590  72.960  1.00  0.00           H
ATOM   1506  CA  CYS A 682      34.200  58.120  74.430  1.00  0.00           C
ATOM   1507  HA  CYS A 682      33.240  58.600  74.330  1.00  0.00           H
ATOM   1508  CB  CYS A 682      34.370  56.710  73.850  1.00  0.00           C
ATOM   1509  HB1 CYS A 682      33.840  55.970  74.480  1.00  0.00           H
ATOM   1510  HB2 CYS A 682      35.390  56.300  73.730  1.00  0.00           H
ATOM   1511  SG  CYS A 682      33.600  56.460  72.200  1.00  0.00           S
ATOM   1512  HG1 CYS A 682      34.690  57.030  71.700  1.00  0.00           H
ATOM   1513  C   CYS A 682      34.480  58.110  75.900  1.00  0.00           C
ATOM   1514  O   CYS A 682      33.550  58.350  76.700  1.00  0.00           O
ATOM   1515  N   ARG A 683      35.710  57.890  76.410  1.00  0.00           N
ATOM   1516  HN  ARG A 683      36.450  57.750  75.750  1.00  0.00           H
ATOM   1517  CA  ARG A 683      36.170  58.050  77.790  1.00  0.00           C
ATOM   1518  HA  ARG A 683      35.590  57.410  78.430  1.00  0.00           H
ATOM   1519  CB  ARG A 683      37.670  57.720  77.680  1.00  0.00           C
ATOM   1520  HB1 ARG A 683      38.180  58.080  78.590  1.00  0.00           H
ATOM   1521  HB2 ARG A 683      38.190  58.370  76.950  1.00  0.00           H
ATOM   1522  CG  ARG A 683      38.060  56.240  77.360  1.00  0.00           C
ATOM   1523  HG1 ARG A 683      39.130  56.320  77.090  1.00  0.00           H
ATOM   1524  HG2 ARG A 683      37.470  55.860  76.510  1.00  0.00           H
ATOM   1525  CD  ARG A 683      37.900  55.270  78.470  1.00  0.00           C
ATOM   1526  HD1 ARG A 683      38.170  54.210  78.290  1.00  0.00           H
ATOM   1527  HD2 ARG A 683      36.810  55.290  78.700  1.00  0.00           H
ATOM   1528  NE  ARG A 683      38.720  55.740  79.630  1.00  0.00           N
ATOM   1529  HE  ARG A 683      39.630  56.030  79.370  1.00  0.00           H
ATOM   1530  CZ  ARG A 683      38.660  55.300  80.850  1.00  0.00           C
ATOM   1531  NH1 ARG A 683      37.750  54.590  81.460  1.00  0.00           N
ATOM   1532 HH11 ARG A 683      36.940  54.370  80.930  1.00  0.00           H
ATOM   1533 HH12 ARG A 683      38.110  53.920  82.120  1.00  0.00           H
ATOM   1534  NH2 ARG A 683      39.720  55.490  81.650  1.00  0.00           N
ATOM   1535 HH21 ARG A 683      40.610  55.760  81.300  1.00  0.00           H
ATOM   1536 HH22 ARG A 683      39.750  55.060  82.560  1.00  0.00           H
ATOM   1537  C   ARG A 683      35.990  59.380  78.360  1.00  0.00           C
ATOM   1538  O   ARG A 683      35.380  59.490  79.450  1.00  0.00           O
ATOM   1539  N   ASP A 684      36.350  60.490  77.610  1.00  0.00           N
ATOM   1540  HN  ASP A 684      36.790  60.440  76.710  1.00  0.00           H
ATOM   1541  CA  ASP A 684      35.980  61.800  78.130  1.00  0.00           C
ATOM   1542  HA  ASP A 684      36.430  61.870  79.110  1.00  0.00           H
ATOM   1543  CB  ASP A 684      36.660  62.900  77.250  1.00  0.00           C
ATOM   1544  HB1 ASP A 684      36.220  63.880  77.530  1.00  0.00           H
ATOM   1545  HB2 ASP A 684      36.290  62.740  76.210  1.00  0.00           H
ATOM   1546  CG  ASP A 684      38.200  63.090  77.570  1.00  0.00           C
ATOM   1547  OD1 ASP A 684      38.710  64.080  77.020  1.00  0.00           O
ATOM   1548  OD2 ASP A 684      38.860  62.390  78.380  1.00  0.00           O
ATOM   1549  C   ASP A 684      34.430  62.200  78.300  1.00  0.00           C
ATOM   1550  O   ASP A 684      34.080  62.960  79.200  1.00  0.00           O
ATOM   1551  N   TYR A 685      33.540  61.720  77.420  1.00  0.00           N
ATOM   1552  HN  TYR A 685      33.860  61.160  76.660  1.00  0.00           H
ATOM   1553  CA  TYR A 685      32.110  62.130  77.240  1.00  0.00           C
ATOM   1554  HA  TYR A 685      31.950  62.910  77.960  1.00  0.00           H
ATOM   1555  CB  TYR A 685      31.840  62.650  75.790  1.00  0.00           C
ATOM   1556  HB1 TYR A 685      30.760  62.830  75.610  1.00  0.00           H
ATOM   1557  HB2 TYR A 685      32.220  62.010  74.970  1.00  0.00           H
ATOM   1558  CG  TYR A 685      32.430  64.050  75.650  1.00  0.00           C
ATOM   1559  CD1 TYR A 685      31.540  65.130  75.810  1.00  0.00           C
ATOM   1560  HD1 TYR A 685      30.530  64.970  76.150  1.00  0.00           H
ATOM   1561  CE1 TYR A 685      31.940  66.500  75.670  1.00  0.00           C
ATOM   1562  HE1 TYR A 685      31.190  67.270  75.770  1.00  0.00           H
ATOM   1563  CZ  TYR A 685      33.280  66.770  75.220  1.00  0.00           C
ATOM   1564  OH  TYR A 685      33.780  68.030  74.710  1.00  0.00           O
ATOM   1565  HH  TYR A 685      33.150  68.740  74.810  1.00  0.00           H
ATOM   1566  CD2 TYR A 685      33.660  64.370  75.160  1.00  0.00           C
ATOM   1567  HD2 TYR A 685      34.380  63.560  75.080  1.00  0.00           H
ATOM   1568  CE2 TYR A 685      34.130  65.690  74.930  1.00  0.00           C
ATOM   1569  HE2 TYR A 685      35.080  65.830  74.450  1.00  0.00           H
ATOM   1570  C   TYR A 685      31.090  61.100  77.650  1.00  0.00           C
ATOM   1571  O   TYR A 685      29.890  61.210  77.400  1.00  0.00           O
ATOM   1572  N   GLN A 686      31.640  60.050  78.250  1.00  0.00           N
ATOM   1573  HN  GLN A 686      32.610  60.090  78.450  1.00  0.00           H
ATOM   1574  CA  GLN A 686      30.890  58.970  78.950  1.00  0.00           C
ATOM   1575  HA  GLN A 686      31.680  58.340  79.350  1.00  0.00           H
ATOM   1576  CB  GLN A 686      30.040  59.450  80.180  1.00  0.00           C
ATOM   1577  HB1 GLN A 686      29.580  58.610  80.740  1.00  0.00           H
ATOM   1578  HB2 GLN A 686      29.140  59.960  79.780  1.00  0.00           H
ATOM   1579  CG  GLN A 686      30.690  60.260  81.340  1.00  0.00           C
ATOM   1580  HG1 GLN A 686      30.120  60.060  82.260  1.00  0.00           H
ATOM   1581  HG2 GLN A 686      30.490  61.310  81.020  1.00  0.00           H
ATOM   1582  CD  GLN A 686      32.200  59.940  81.580  1.00  0.00           C
ATOM   1583  OE1 GLN A 686      32.650  58.860  82.060  1.00  0.00           O
ATOM   1584  NE2 GLN A 686      32.980  61.030  81.240  1.00  0.00           N
ATOM   1585 HE21 GLN A 686      33.950  61.050  81.450  1.00  0.00           H
ATOM   1586 HE22 GLN A 686      32.560  61.830  80.790  1.00  0.00           H
ATOM   1587  C   GLN A 686      30.200  57.900  78.140  1.00  0.00           C
ATOM   1588  O   GLN A 686      29.150  57.420  78.560  1.00  0.00           O
ATOM   1589  N   LEU A 687      30.800  57.480  76.960  1.00  0.00           N
ATOM   1590  HN  LEU A 687      31.630  57.930  76.650  1.00  0.00           H
ATOM   1591  CA  LEU A 687      30.240  56.430  76.180  1.00  0.00           C
ATOM   1592  HA  LEU A 687      29.310  56.150  76.640  1.00  0.00           H
ATOM   1593  CB  LEU A 687      30.060  56.930  74.670  1.00  0.00           C
ATOM   1594  HB1 LEU A 687      29.650  56.180  73.970  1.00  0.00           H
ATOM   1595  HB2 LEU A 687      31.030  57.230  74.210  1.00  0.00           H
ATOM   1596  CG  LEU A 687      29.090  58.130  74.540  1.00  0.00           C
ATOM   1597  HG  LEU A 687      29.400  58.870  75.300  1.00  0.00           H
ATOM   1598  CD1 LEU A 687      29.160  58.810  73.110  1.00  0.00           C
ATOM   1599 HD11 LEU A 687      28.590  59.750  73.020  1.00  0.00           H
ATOM   1600 HD12 LEU A 687      28.950  58.110  72.270  1.00  0.00           H
ATOM   1601 HD13 LEU A 687      30.240  59.020  72.970  1.00  0.00           H
ATOM   1602  CD2 LEU A 687      27.570  57.800  74.750  1.00  0.00           C
ATOM   1603 HD21 LEU A 687      27.260  57.260  75.670  1.00  0.00           H
ATOM   1604 HD22 LEU A 687      27.170  57.110  73.970  1.00  0.00           H
ATOM   1605 HD23 LEU A 687      26.970  58.730  74.760  1.00  0.00           H
ATOM   1606  C   LEU A 687      31.180  55.220  76.170  1.00  0.00           C
ATOM   1607  O   LEU A 687      32.390  55.380  76.410  1.00  0.00           O
ATOM   1608  N   SER A 688      30.660  53.940  75.990  1.00  0.00           N
ATOM   1609  HN  SER A 688      29.680  53.900  75.800  1.00  0.00           H
ATOM   1610  CA  SER A 688      31.450  52.740  75.840  1.00  0.00           C
ATOM   1611  HA  SER A 688      32.200  52.660  76.620  1.00  0.00           H
ATOM   1612  CB  SER A 688      30.630  51.460  76.190  1.00  0.00           C
ATOM   1613  HB1 SER A 688      29.740  51.500  75.530  1.00  0.00           H
ATOM   1614  HB2 SER A 688      30.220  51.520  77.230  1.00  0.00           H
ATOM   1615  OG  SER A 688      31.480  50.320  75.940  1.00  0.00           O
ATOM   1616  HG1 SER A 688      30.960  49.560  76.230  1.00  0.00           H
ATOM   1617  C   SER A 688      31.960  52.600  74.440  1.00  0.00           C
ATOM   1618  O   SER A 688      31.170  52.440  73.510  1.00  0.00           O
ATOM   1619  N   TYR A 689      33.330  52.690  74.190  1.00  0.00           N
ATOM   1620  HN  TYR A 689      33.900  52.870  74.990  1.00  0.00           H
ATOM   1621  CA  TYR A 689      33.900  52.650  72.810  1.00  0.00           C
ATOM   1622  HA  TYR A 689      33.530  53.530  72.320  1.00  0.00           H
ATOM   1623  CB  TYR A 689      35.440  53.010  72.910  1.00  0.00           C
ATOM   1624  HB1 TYR A 689      35.730  52.580  73.900  1.00  0.00           H
ATOM   1625  HB2 TYR A 689      35.650  54.100  72.940  1.00  0.00           H
ATOM   1626  CG  TYR A 689      36.370  52.450  71.880  1.00  0.00           C
ATOM   1627  CD1 TYR A 689      36.570  52.980  70.550  1.00  0.00           C
ATOM   1628  HD1 TYR A 689      35.910  53.780  70.250  1.00  0.00           H
ATOM   1629  CE1 TYR A 689      37.550  52.460  69.680  1.00  0.00           C
ATOM   1630  HE1 TYR A 689      37.700  52.860  68.670  1.00  0.00           H
ATOM   1631  CZ  TYR A 689      38.290  51.370  70.090  1.00  0.00           C
ATOM   1632  OH  TYR A 689      39.380  50.910  69.340  1.00  0.00           O
ATOM   1633  HH  TYR A 689      39.300  51.280  68.450  1.00  0.00           H
ATOM   1634  CD2 TYR A 689      37.140  51.360  72.250  1.00  0.00           C
ATOM   1635  HD2 TYR A 689      37.040  50.930  73.250  1.00  0.00           H
ATOM   1636  CE2 TYR A 689      38.060  50.830  71.390  1.00  0.00           C
ATOM   1637  HE2 TYR A 689      38.610  49.950  71.680  1.00  0.00           H
ATOM   1638  C   TYR A 689      33.510  51.410  71.950  1.00  0.00           C
ATOM   1639  O   TYR A 689      32.820  51.580  70.950  1.00  0.00           O
ATOM   1640  N   LEU A 690      33.920  50.200  72.360  1.00  0.00           N
ATOM   1641  HN  LEU A 690      34.460  50.080  73.190  1.00  0.00           H
ATOM   1642  CA  LEU A 690      33.660  49.050  71.540  1.00  0.00           C
ATOM   1643  HA  LEU A 690      34.050  49.270  70.560  1.00  0.00           H
ATOM   1644  CB  LEU A 690      34.410  47.780  72.050  1.00  0.00           C
ATOM   1645  HB1 LEU A 690      34.210  46.860  71.460  1.00  0.00           H
ATOM   1646  HB2 LEU A 690      34.060  47.590  73.100  1.00  0.00           H
ATOM   1647  CG  LEU A 690      36.050  47.950  72.220  1.00  0.00           C
ATOM   1648  HG  LEU A 690      36.310  48.870  72.780  1.00  0.00           H
ATOM   1649  CD1 LEU A 690      36.580  46.930  73.240  1.00  0.00           C
ATOM   1650 HD11 LEU A 690      36.390  45.910  72.870  1.00  0.00           H
ATOM   1651 HD12 LEU A 690      36.000  47.080  74.160  1.00  0.00           H
ATOM   1652 HD13 LEU A 690      37.660  47.090  73.510  1.00  0.00           H
ATOM   1653  CD2 LEU A 690      36.800  47.930  70.890  1.00  0.00           C
ATOM   1654 HD21 LEU A 690      36.650  47.000  70.310  1.00  0.00           H
ATOM   1655 HD22 LEU A 690      37.880  48.170  70.980  1.00  0.00           H
ATOM   1656 HD23 LEU A 690      36.360  48.780  70.330  1.00  0.00           H
ATOM   1657  C   LEU A 690      32.200  48.660  71.290  1.00  0.00           C
ATOM   1658  O   LEU A 690      31.840  48.020  70.300  1.00  0.00           O
ATOM   1659  N   SER A 691      31.250  48.990  72.250  1.00  0.00           N
ATOM   1660  HN  SER A 691      31.590  49.520  73.030  1.00  0.00           H
ATOM   1661  CA  SER A 691      29.880  48.740  71.950  1.00  0.00           C
ATOM   1662  HA  SER A 691      29.660  47.740  71.600  1.00  0.00           H
ATOM   1663  CB  SER A 691      29.110  48.920  73.260  1.00  0.00           C
ATOM   1664  HB1 SER A 691      29.200  49.890  73.780  1.00  0.00           H
ATOM   1665  HB2 SER A 691      29.520  48.140  73.940  1.00  0.00           H
ATOM   1666  OG  SER A 691      27.690  48.720  73.080  1.00  0.00           O
ATOM   1667  HG1 SER A 691      27.560  47.770  73.020  1.00  0.00           H
ATOM   1668  C   SER A 691      29.460  49.770  70.900  1.00  0.00           C
ATOM   1669  O   SER A 691      28.770  49.410  69.950  1.00  0.00           O
ATOM   1670  N   LEU A 692      29.850  51.050  71.050  1.00  0.00           N
ATOM   1671  HN  LEU A 692      30.560  51.280  71.710  1.00  0.00           H
ATOM   1672  CA  LEU A 692      29.440  52.180  70.190  1.00  0.00           C
ATOM   1673  HA  LEU A 692      28.360  52.150  70.200  1.00  0.00           H
ATOM   1674  CB  LEU A 692      29.960  53.570  70.690  1.00  0.00           C
ATOM   1675  HB1 LEU A 692      31.070  53.560  70.710  1.00  0.00           H
ATOM   1676  HB2 LEU A 692      29.640  53.800  71.730  1.00  0.00           H
ATOM   1677  CG  LEU A 692      29.540  54.870  69.910  1.00  0.00           C
ATOM   1678  HG  LEU A 692      29.890  54.820  68.860  1.00  0.00           H
ATOM   1679  CD1 LEU A 692      28.050  55.150  70.080  1.00  0.00           C
ATOM   1680 HD11 LEU A 692      27.440  54.390  69.560  1.00  0.00           H
ATOM   1681 HD12 LEU A 692      27.760  56.090  69.580  1.00  0.00           H
ATOM   1682 HD13 LEU A 692      27.820  55.090  71.170  1.00  0.00           H
ATOM   1683  CD2 LEU A 692      30.440  56.060  70.480  1.00  0.00           C
ATOM   1684 HD21 LEU A 692      30.360  56.960  69.830  1.00  0.00           H
ATOM   1685 HD22 LEU A 692      31.480  55.670  70.440  1.00  0.00           H
ATOM   1686 HD23 LEU A 692      30.140  56.290  71.530  1.00  0.00           H
ATOM   1687  C   LEU A 692      29.970  51.980  68.780  1.00  0.00           C
ATOM   1688  O   LEU A 692      29.270  52.140  67.770  1.00  0.00           O
ATOM   1689  N   ARG A 693      31.250  51.510  68.670  1.00  0.00           N
ATOM   1690  HN  ARG A 693      31.770  51.360  69.510  1.00  0.00           H
ATOM   1691  CA  ARG A 693      31.890  51.230  67.430  1.00  0.00           C
ATOM   1692  HA  ARG A 693      31.900  52.170  66.880  1.00  0.00           H
ATOM   1693  CB  ARG A 693      33.330  50.730  67.700  1.00  0.00           C
ATOM   1694  HB1 ARG A 693      33.300  49.770  68.280  1.00  0.00           H
ATOM   1695  HB2 ARG A 693      33.900  51.450  68.320  1.00  0.00           H
ATOM   1696  CG  ARG A 693      34.180  50.420  66.410  1.00  0.00           C
ATOM   1697  HG1 ARG A 693      34.060  51.270  65.710  1.00  0.00           H
ATOM   1698  HG2 ARG A 693      33.680  49.540  65.960  1.00  0.00           H
ATOM   1699  CD  ARG A 693      35.650  50.220  66.590  1.00  0.00           C
ATOM   1700  HD1 ARG A 693      36.020  50.950  67.350  1.00  0.00           H
ATOM   1701  HD2 ARG A 693      36.310  50.300  65.700  1.00  0.00           H
ATOM   1702  NE  ARG A 693      35.740  48.840  67.180  1.00  0.00           N
ATOM   1703  HE  ARG A 693      34.960  48.350  67.570  1.00  0.00           H
ATOM   1704  CZ  ARG A 693      36.770  48.050  66.920  1.00  0.00           C
ATOM   1705  NH1 ARG A 693      37.890  48.410  66.370  1.00  0.00           N
ATOM   1706 HH11 ARG A 693      38.260  49.330  66.260  1.00  0.00           H
ATOM   1707 HH12 ARG A 693      38.360  47.680  65.880  1.00  0.00           H
ATOM   1708  NH2 ARG A 693      36.500  46.820  67.150  1.00  0.00           N
ATOM   1709 HH21 ARG A 693      35.580  46.550  67.450  1.00  0.00           H
ATOM   1710 HH22 ARG A 693      37.230  46.350  66.630  1.00  0.00           H
ATOM   1711  C   ARG A 693      31.140  50.220  66.580  1.00  0.00           C
ATOM   1712  O   ARG A 693      31.080  50.290  65.350  1.00  0.00           O
ATOM   1713  N   THR A 694      30.520  49.200  67.180  1.00  0.00           N
ATOM   1714  HN  THR A 694      30.680  49.000  68.140  1.00  0.00           H
ATOM   1715  CA  THR A 694      29.810  48.140  66.440  1.00  0.00           C
ATOM   1716  HA  THR A 694      30.510  47.740  65.740  1.00  0.00           H
ATOM   1717  CB  THR A 694      29.290  46.950  67.270  1.00  0.00           C
ATOM   1718  HB  THR A 694      28.400  47.290  67.840  1.00  0.00           H
ATOM   1719  OG1 THR A 694      30.340  46.540  68.180  1.00  0.00           O
ATOM   1720  HG1 THR A 694      29.890  46.440  69.020  1.00  0.00           H
ATOM   1721  CG2 THR A 694      28.920  45.790  66.390  1.00  0.00           C
ATOM   1722 HG21 THR A 694      28.030  45.910  65.730  1.00  0.00           H
ATOM   1723 HG22 THR A 694      28.690  44.910  67.030  1.00  0.00           H
ATOM   1724 HG23 THR A 694      29.740  45.460  65.720  1.00  0.00           H
ATOM   1725  C   THR A 694      28.710  48.710  65.550  1.00  0.00           C
ATOM   1726  O   THR A 694      28.510  48.300  64.450  1.00  0.00           O
ATOM   1727  N   SER A 695      27.970  49.840  66.030  1.00  0.00           N
ATOM   1728  HN  SER A 695      28.050  50.090  67.000  1.00  0.00           H
ATOM   1729  CA  SER A 695      26.930  50.470  65.170  1.00  0.00           C
ATOM   1730  HA  SER A 695      26.310  49.680  64.770  1.00  0.00           H
ATOM   1731  CB  SER A 695      26.150  51.620  65.910  1.00  0.00           C
ATOM   1732  HB1 SER A 695      25.510  51.250  66.740  1.00  0.00           H
ATOM   1733  HB2 SER A 695      25.430  52.190  65.290  1.00  0.00           H
ATOM   1734  OG  SER A 695      26.840  52.710  66.490  1.00  0.00           O
ATOM   1735  HG1 SER A 695      27.520  52.320  67.040  1.00  0.00           H
ATOM   1736  C   SER A 695      27.620  51.110  63.990  1.00  0.00           C
ATOM   1737  O   SER A 695      27.290  50.960  62.820  1.00  0.00           O
ATOM   1738  N   ILE A 696      28.690  51.870  64.220  1.00  0.00           N
ATOM   1739  HN  ILE A 696      28.980  52.200  65.110  1.00  0.00           H
ATOM   1740  CA  ILE A 696      29.440  52.490  63.140  1.00  0.00           C
ATOM   1741  HA  ILE A 696      28.760  53.110  62.580  1.00  0.00           H
ATOM   1742  CB  ILE A 696      30.620  53.300  63.720  1.00  0.00           C
ATOM   1743  HB  ILE A 696      31.230  52.620  64.350  1.00  0.00           H
ATOM   1744  CG2 ILE A 696      31.480  53.860  62.530  1.00  0.00           C
ATOM   1745 HG21 ILE A 696      32.190  54.640  62.890  1.00  0.00           H
ATOM   1746 HG22 ILE A 696      30.880  54.240  61.670  1.00  0.00           H
ATOM   1747 HG23 ILE A 696      32.040  53.030  62.060  1.00  0.00           H
ATOM   1748  CG1 ILE A 696      30.020  54.550  64.480  1.00  0.00           C
ATOM   1749 HG11 ILE A 696      29.330  54.180  65.270  1.00  0.00           H
ATOM   1750 HG12 ILE A 696      29.450  55.170  63.740  1.00  0.00           H
ATOM   1751  CD  ILE A 696      31.050  55.430  65.140  1.00  0.00           C
ATOM   1752  HD1 ILE A 696      31.870  54.800  65.550  1.00  0.00           H
ATOM   1753  HD2 ILE A 696      30.600  56.000  65.980  1.00  0.00           H
ATOM   1754  HD3 ILE A 696      31.510  56.240  64.550  1.00  0.00           H
ATOM   1755  C   ILE A 696      30.050  51.500  62.200  1.00  0.00           C
ATOM   1756  O   ILE A 696      29.880  51.510  60.950  1.00  0.00           O
ATOM   1757  N   GLY A 697      30.670  50.430  62.720  1.00  0.00           N
ATOM   1758  HN  GLY A 697      30.590  50.240  63.700  1.00  0.00           H
ATOM   1759  CA  GLY A 697      31.240  49.400  61.820  1.00  0.00           C
ATOM   1760  HA1 GLY A 697      31.630  48.650  62.490  1.00  0.00           H
ATOM   1761  HA2 GLY A 697      31.950  49.810  61.100  1.00  0.00           H
ATOM   1762  C   GLY A 697      30.200  48.720  60.890  1.00  0.00           C
ATOM   1763  O   GLY A 697      30.410  48.510  59.720  1.00  0.00           O
ATOM   1764  N   LEU A 698      29.040  48.410  61.480  1.00  0.00           N
ATOM   1765  HN  LEU A 698      28.820  48.750  62.390  1.00  0.00           H
ATOM   1766  CA  LEU A 698      27.930  47.770  60.790  1.00  0.00           C
ATOM   1767  HA  LEU A 698      28.420  47.000  60.200  1.00  0.00           H
ATOM   1768  CB  LEU A 698      26.920  47.180  61.840  1.00  0.00           C
ATOM   1769  HB1 LEU A 698      25.900  46.980  61.460  1.00  0.00           H
ATOM   1770  HB2 LEU A 698      26.790  48.030  62.550  1.00  0.00           H
ATOM   1771  CG  LEU A 698      27.490  45.940  62.580  1.00  0.00           C
ATOM   1772  HG  LEU A 698      28.480  46.080  63.070  1.00  0.00           H
ATOM   1773  CD1 LEU A 698      26.430  45.560  63.630  1.00  0.00           C
ATOM   1774 HD11 LEU A 698      26.180  46.420  64.280  1.00  0.00           H
ATOM   1775 HD12 LEU A 698      26.810  44.670  64.180  1.00  0.00           H
ATOM   1776 HD13 LEU A 698      25.590  45.100  63.070  1.00  0.00           H
ATOM   1777  CD2 LEU A 698      27.810  44.810  61.510  1.00  0.00           C
ATOM   1778 HD21 LEU A 698      28.820  44.940  61.050  1.00  0.00           H
ATOM   1779 HD22 LEU A 698      26.940  44.690  60.830  1.00  0.00           H
ATOM   1780 HD23 LEU A 698      27.790  43.890  62.140  1.00  0.00           H
ATOM   1781  C   LEU A 698      27.240  48.510  59.700  1.00  0.00           C
ATOM   1782  O   LEU A 698      27.150  48.090  58.600  1.00  0.00           O
ATOM   1783  N   TRP A 699      27.010  49.880  59.950  1.00  0.00           N
ATOM   1784  HN  TRP A 699      27.430  50.160  60.810  1.00  0.00           H
ATOM   1785  CA  TRP A 699      26.740  50.920  59.000  1.00  0.00           C
ATOM   1786  HA  TRP A 699      25.870  50.700  58.400  1.00  0.00           H
ATOM   1787  CB  TRP A 699      26.620  52.340  59.610  1.00  0.00           C
ATOM   1788  HB1 TRP A 699      27.640  52.700  59.870  1.00  0.00           H
ATOM   1789  HB2 TRP A 699      25.980  52.320  60.520  1.00  0.00           H
ATOM   1790  CG  TRP A 699      26.040  53.350  58.660  1.00  0.00           C
ATOM   1791  CD1 TRP A 699      26.720  54.320  58.040  1.00  0.00           C
ATOM   1792  HD1 TRP A 699      27.800  54.420  58.040  1.00  0.00           H
ATOM   1793  NE1 TRP A 699      25.930  55.110  57.290  1.00  0.00           N
ATOM   1794  HE1 TRP A 699      26.230  55.860  56.740  1.00  0.00           H
ATOM   1795  CE2 TRP A 699      24.590  54.710  57.450  1.00  0.00           C
ATOM   1796  CD2 TRP A 699      24.680  53.580  58.340  1.00  0.00           C
ATOM   1797  CE3 TRP A 699      23.550  52.940  58.650  1.00  0.00           C
ATOM   1798  HE3 TRP A 699      23.550  52.160  59.390  1.00  0.00           H
ATOM   1799  CZ3 TRP A 699      22.380  53.250  57.970  1.00  0.00           C
ATOM   1800  HZ3 TRP A 699      21.540  52.590  58.070  1.00  0.00           H
ATOM   1801  CZ2 TRP A 699      23.440  54.980  56.730  1.00  0.00           C
ATOM   1802  HZ2 TRP A 699      23.440  55.750  55.960  1.00  0.00           H
ATOM   1803  CH2 TRP A 699      22.310  54.230  57.030  1.00  0.00           C
ATOM   1804  HH2 TRP A 699      21.330  54.360  56.620  1.00  0.00           H
ATOM   1805  C   TRP A 699      27.800  50.980  57.930  1.00  0.00           C
ATOM   1806  O   TRP A 699      27.460  50.990  56.750  1.00  0.00           O
ATOM   1807  N   THR A 700      29.070  51.020  58.340  1.00  0.00           N
ATOM   1808  HN  THR A 700      29.340  50.950  59.300  1.00  0.00           H
ATOM   1809  CA  THR A 700      30.180  51.000  57.400  1.00  0.00           C
ATOM   1810  HA  THR A 700      29.990  51.850  56.750  1.00  0.00           H
ATOM   1811  CB  THR A 700      31.570  51.270  58.000  1.00  0.00           C
ATOM   1812  HB  THR A 700      31.840  50.360  58.560  1.00  0.00           H
ATOM   1813  OG1 THR A 700      31.470  52.360  58.880  1.00  0.00           O
ATOM   1814  HG1 THR A 700      30.960  52.080  59.650  1.00  0.00           H
ATOM   1815  CG2 THR A 700      32.680  51.580  56.940  1.00  0.00           C
ATOM   1816 HG21 THR A 700      33.680  51.760  57.400  1.00  0.00           H
ATOM   1817 HG22 THR A 700      32.370  52.530  56.480  1.00  0.00           H
ATOM   1818 HG23 THR A 700      32.590  50.760  56.200  1.00  0.00           H
ATOM   1819  C   THR A 700      30.220  49.790  56.400  1.00  0.00           C
ATOM   1820  O   THR A 700      30.340  49.970  55.190  1.00  0.00           O
ATOM   1821  N   SER A 701      29.960  48.580  56.940  1.00  0.00           N
ATOM   1822  HN  SER A 701      29.840  48.610  57.930  1.00  0.00           H
ATOM   1823  CA  SER A 701      29.750  47.340  56.170  1.00  0.00           C
ATOM   1824  HA  SER A 701      30.600  47.130  55.540  1.00  0.00           H
ATOM   1825  CB  SER A 701      29.510  46.110  57.070  1.00  0.00           C
ATOM   1826  HB1 SER A 701      29.080  45.270  56.490  1.00  0.00           H
ATOM   1827  HB2 SER A 701      28.760  46.440  57.810  1.00  0.00           H
ATOM   1828  OG  SER A 701      30.690  45.730  57.740  1.00  0.00           O
ATOM   1829  HG1 SER A 701      31.360  45.360  57.150  1.00  0.00           H
ATOM   1830  C   SER A 701      28.580  47.410  55.360  1.00  0.00           C
ATOM   1831  O   SER A 701      28.590  46.910  54.230  1.00  0.00           O
ATOM   1832  N   PHE A 702      27.440  47.950  55.800  1.00  0.00           N
ATOM   1833  HN  PHE A 702      27.420  48.280  56.730  1.00  0.00           H
ATOM   1834  CA  PHE A 702      26.230  48.130  55.070  1.00  0.00           C
ATOM   1835  HA  PHE A 702      25.920  47.190  54.630  1.00  0.00           H
ATOM   1836  CB  PHE A 702      25.130  48.720  55.970  1.00  0.00           C
ATOM   1837  HB1 PHE A 702      25.280  49.770  56.330  1.00  0.00           H
ATOM   1838  HB2 PHE A 702      24.910  48.110  56.880  1.00  0.00           H
ATOM   1839  CG  PHE A 702      23.710  48.850  55.470  1.00  0.00           C
ATOM   1840  CD1 PHE A 702      22.810  49.980  55.440  1.00  0.00           C
ATOM   1841  HD1 PHE A 702      23.200  50.890  55.860  1.00  0.00           H
ATOM   1842  CE1 PHE A 702      21.450  49.970  54.900  1.00  0.00           C
ATOM   1843  HE1 PHE A 702      20.800  50.840  54.820  1.00  0.00           H
ATOM   1844  CZ  PHE A 702      21.100  48.720  54.230  1.00  0.00           C
ATOM   1845  HZ  PHE A 702      20.110  48.560  53.820  1.00  0.00           H
ATOM   1846  CD2 PHE A 702      23.170  47.720  54.890  1.00  0.00           C
ATOM   1847  HD2 PHE A 702      23.850  46.880  54.890  1.00  0.00           H
ATOM   1848  CE2 PHE A 702      21.940  47.630  54.220  1.00  0.00           C
ATOM   1849  HE2 PHE A 702      21.660  46.680  53.780  1.00  0.00           H
ATOM   1850  C   PHE A 702      26.480  49.050  53.870  1.00  0.00           C
ATOM   1851  O   PHE A 702      26.020  48.710  52.740  1.00  0.00           O
ATOM   1852  N   LEU A 703      27.190  50.220  53.990  1.00  0.00           N
ATOM   1853  HN  LEU A 703      27.530  50.540  54.870  1.00  0.00           H
ATOM   1854  CA  LEU A 703      27.450  51.100  52.860  1.00  0.00           C
ATOM   1855  HA  LEU A 703      26.510  51.230  52.360  1.00  0.00           H
ATOM   1856  CB  LEU A 703      27.900  52.590  53.210  1.00  0.00           C
ATOM   1857  HB1 LEU A 703      28.250  53.130  52.300  1.00  0.00           H
ATOM   1858  HB2 LEU A 703      28.750  52.570  53.930  1.00  0.00           H
ATOM   1859  CG  LEU A 703      26.820  53.560  53.770  1.00  0.00           C
ATOM   1860  HG  LEU A 703      26.730  53.260  54.830  1.00  0.00           H
ATOM   1861  CD1 LEU A 703      27.340  54.970  53.700  1.00  0.00           C
ATOM   1862 HD11 LEU A 703      28.360  55.060  54.160  1.00  0.00           H
ATOM   1863 HD12 LEU A 703      26.630  55.640  54.210  1.00  0.00           H
ATOM   1864 HD13 LEU A 703      27.520  55.410  52.700  1.00  0.00           H
ATOM   1865  CD2 LEU A 703      25.510  53.370  53.030  1.00  0.00           C
ATOM   1866 HD21 LEU A 703      25.110  52.330  53.140  1.00  0.00           H
ATOM   1867 HD22 LEU A 703      25.570  53.690  51.980  1.00  0.00           H
ATOM   1868 HD23 LEU A 703      24.680  53.940  53.520  1.00  0.00           H
ATOM   1869  C   LEU A 703      28.400  50.420  51.840  1.00  0.00           C
ATOM   1870  O   LEU A 703      28.290  50.560  50.630  1.00  0.00           O
ATOM   1871  N   CYS A 704      29.290  49.600  52.370  1.00  0.00           N
ATOM   1872  HN  CYS A 704      29.350  49.460  53.350  1.00  0.00           H
ATOM   1873  CA  CYS A 704      30.100  48.770  51.490  1.00  0.00           C
ATOM   1874  HA  CYS A 704      30.570  49.510  50.860  1.00  0.00           H
ATOM   1875  CB  CYS A 704      31.170  48.050  52.310  1.00  0.00           C
ATOM   1876  HB1 CYS A 704      31.820  47.440  51.650  1.00  0.00           H
ATOM   1877  HB2 CYS A 704      30.740  47.410  53.110  1.00  0.00           H
ATOM   1878  SG  CYS A 704      32.480  49.150  53.040  1.00  0.00           S
ATOM   1879  HG1 CYS A 704      31.640  49.660  53.910  1.00  0.00           H
ATOM   1880  C   CYS A 704      29.320  47.820  50.580  1.00  0.00           C
ATOM   1881  O   CYS A 704      29.570  47.700  49.420  1.00  0.00           O
ATOM   1882  N   ILE A 705      28.320  47.150  51.170  1.00  0.00           N
ATOM   1883  HN  ILE A 705      28.180  47.430  52.120  1.00  0.00           H
ATOM   1884  CA  ILE A 705      27.440  46.310  50.450  1.00  0.00           C
ATOM   1885  HA  ILE A 705      28.000  45.650  49.810  1.00  0.00           H
ATOM   1886  CB  ILE A 705      26.650  45.470  51.440  1.00  0.00           C
ATOM   1887  HB  ILE A 705      26.480  46.110  52.340  1.00  0.00           H
ATOM   1888  CG2 ILE A 705      25.270  44.970  50.860  1.00  0.00           C
ATOM   1889 HG21 ILE A 705      24.540  45.810  50.790  1.00  0.00           H
ATOM   1890 HG22 ILE A 705      24.750  44.310  51.600  1.00  0.00           H
ATOM   1891 HG23 ILE A 705      25.350  44.410  49.920  1.00  0.00           H
ATOM   1892  CG1 ILE A 705      27.520  44.270  51.910  1.00  0.00           C
ATOM   1893 HG11 ILE A 705      28.590  44.580  52.040  1.00  0.00           H
ATOM   1894 HG12 ILE A 705      27.600  43.620  51.000  1.00  0.00           H
ATOM   1895  CD  ILE A 705      27.090  43.550  53.230  1.00  0.00           C
ATOM   1896  HD1 ILE A 705      27.420  44.150  54.110  1.00  0.00           H
ATOM   1897  HD2 ILE A 705      27.610  42.590  53.450  1.00  0.00           H
ATOM   1898  HD3 ILE A 705      26.000  43.390  53.390  1.00  0.00           H
ATOM   1899  C   ILE A 705      26.570  47.060  49.430  1.00  0.00           C
ATOM   1900  O   ILE A 705      26.430  46.720  48.280  1.00  0.00           O
ATOM   1901  N   VAL A 706      26.070  48.250  49.740  1.00  0.00           N
ATOM   1902  HN  VAL A 706      26.280  48.600  50.650  1.00  0.00           H
ATOM   1903  CA  VAL A 706      25.440  49.210  48.830  1.00  0.00           C
ATOM   1904  HA  VAL A 706      24.640  48.760  48.260  1.00  0.00           H
ATOM   1905  CB  VAL A 706      24.890  50.280  49.740  1.00  0.00           C
ATOM   1906  HB  VAL A 706      25.730  50.730  50.300  1.00  0.00           H
ATOM   1907  CG1 VAL A 706      24.360  51.480  49.010  1.00  0.00           C
ATOM   1908 HG11 VAL A 706      23.930  52.280  49.650  1.00  0.00           H
ATOM   1909 HG12 VAL A 706      23.540  51.240  48.300  1.00  0.00           H
ATOM   1910 HG13 VAL A 706      25.090  51.980  48.320  1.00  0.00           H
ATOM   1911  CG2 VAL A 706      23.760  49.680  50.560  1.00  0.00           C
ATOM   1912 HG21 VAL A 706      23.440  50.510  51.230  1.00  0.00           H
ATOM   1913 HG22 VAL A 706      24.010  48.760  51.120  1.00  0.00           H
ATOM   1914 HG23 VAL A 706      22.990  49.460  49.790  1.00  0.00           H
ATOM   1915  C   VAL A 706      26.290  49.740  47.720  1.00  0.00           C
ATOM   1916  O   VAL A 706      25.870  49.850  46.540  1.00  0.00           O
ATOM   1917  N   LEU A 707      27.540  50.140  47.990  1.00  0.00           N
ATOM   1918  HN  LEU A 707      27.890  50.160  48.930  1.00  0.00           H
ATOM   1919  CA  LEU A 707      28.580  50.470  46.940  1.00  0.00           C
ATOM   1920  HA  LEU A 707      28.100  51.240  46.360  1.00  0.00           H
ATOM   1921  CB  LEU A 707      29.880  50.890  47.640  1.00  0.00           C
ATOM   1922  HB1 LEU A 707      30.710  50.670  46.930  1.00  0.00           H
ATOM   1923  HB2 LEU A 707      30.060  50.080  48.380  1.00  0.00           H
ATOM   1924  CG  LEU A 707      29.930  52.310  48.200  1.00  0.00           C
ATOM   1925  HG  LEU A 707      28.960  52.570  48.660  1.00  0.00           H
ATOM   1926  CD1 LEU A 707      30.860  52.480  49.490  1.00  0.00           C
ATOM   1927 HD11 LEU A 707      30.930  53.550  49.770  1.00  0.00           H
ATOM   1928 HD12 LEU A 707      31.870  52.150  49.160  1.00  0.00           H
ATOM   1929 HD13 LEU A 707      30.410  51.930  50.340  1.00  0.00           H
ATOM   1930  CD2 LEU A 707      30.220  53.300  47.040  1.00  0.00           C
ATOM   1931 HD21 LEU A 707      30.100  54.340  47.410  1.00  0.00           H
ATOM   1932 HD22 LEU A 707      29.490  53.140  46.220  1.00  0.00           H
ATOM   1933 HD23 LEU A 707      31.200  53.110  46.540  1.00  0.00           H
ATOM   1934  C   LEU A 707      28.880  49.310  45.990  1.00  0.00           C
ATOM   1935  O   LEU A 707      28.980  49.460  44.770  1.00  0.00           O
ATOM   1936  N   VAL A 708      29.150  48.110  46.610  1.00  0.00           N
ATOM   1937  HN  VAL A 708      29.320  48.070  47.590  1.00  0.00           H
ATOM   1938  CA  VAL A 708      29.210  46.900  45.800  1.00  0.00           C
ATOM   1939  HA  VAL A 708      29.900  47.120  45.000  1.00  0.00           H
ATOM   1940  CB  VAL A 708      29.700  45.700  46.660  1.00  0.00           C
ATOM   1941  HB  VAL A 708      29.060  45.510  47.550  1.00  0.00           H
ATOM   1942  CG1 VAL A 708      29.620  44.370  45.940  1.00  0.00           C
ATOM   1943 HG11 VAL A 708      30.290  43.640  46.440  1.00  0.00           H
ATOM   1944 HG12 VAL A 708      29.980  44.440  44.890  1.00  0.00           H
ATOM   1945 HG13 VAL A 708      28.600  43.950  45.820  1.00  0.00           H
ATOM   1946  CG2 VAL A 708      31.200  46.050  47.050  1.00  0.00           C
ATOM   1947 HG21 VAL A 708      31.680  45.270  47.690  1.00  0.00           H
ATOM   1948 HG22 VAL A 708      31.220  47.000  47.600  1.00  0.00           H
ATOM   1949 HG23 VAL A 708      31.810  46.070  46.120  1.00  0.00           H
ATOM   1950  C   VAL A 708      27.960  46.560  44.980  1.00  0.00           C
ATOM   1951  O   VAL A 708      28.020  46.250  43.830  1.00  0.00           O
ATOM   1952  N   ALA A 709      26.740  46.660  45.580  1.00  0.00           N
ATOM   1953  HN  ALA A 709      26.730  46.820  46.560  1.00  0.00           H
ATOM   1954  CA  ALA A 709      25.470  46.640  44.870  1.00  0.00           C
ATOM   1955  HA  ALA A 709      25.440  45.750  44.270  1.00  0.00           H
ATOM   1956  CB  ALA A 709      24.280  46.650  45.820  1.00  0.00           C
ATOM   1957  HB1 ALA A 709      24.200  47.640  46.300  1.00  0.00           H
ATOM   1958  HB2 ALA A 709      24.370  45.800  46.540  1.00  0.00           H
ATOM   1959  HB3 ALA A 709      23.320  46.490  45.290  1.00  0.00           H
ATOM   1960  C   ALA A 709      25.230  47.700  43.820  1.00  0.00           C
ATOM   1961  O   ALA A 709      24.890  47.250  42.770  1.00  0.00           O
ATOM   1962  N   THR A 710      25.520  49.010  43.940  1.00  0.00           N
ATOM   1963  HN  THR A 710      26.140  49.320  44.670  1.00  0.00           H
ATOM   1964  CA  THR A 710      25.150  50.080  43.010  1.00  0.00           C
ATOM   1965  HA  THR A 710      24.310  49.690  42.450  1.00  0.00           H
ATOM   1966  CB  THR A 710      24.780  51.410  43.710  1.00  0.00           C
ATOM   1967  HB  THR A 710      24.540  52.130  42.890  1.00  0.00           H
ATOM   1968  OG1 THR A 710      25.810  51.850  44.600  1.00  0.00           O
ATOM   1969  HG1 THR A 710      25.700  51.310  45.390  1.00  0.00           H
ATOM   1970  CG2 THR A 710      23.450  51.280  44.430  1.00  0.00           C
ATOM   1971 HG21 THR A 710      22.480  51.380  43.890  1.00  0.00           H
ATOM   1972 HG22 THR A 710      23.330  52.120  45.140  1.00  0.00           H
ATOM   1973 HG23 THR A 710      23.480  50.380  45.080  1.00  0.00           H
ATOM   1974  C   THR A 710      26.310  50.370  42.100  1.00  0.00           C
ATOM   1975  O   THR A 710      26.190  51.070  41.110  1.00  0.00           O
ATOM   1976  N   ASP A 711      27.410  49.840  42.460  1.00  0.00           N
ATOM   1977  HN  ASP A 711      27.490  49.250  43.260  1.00  0.00           H
ATOM   1978  CA  ASP A 711      28.650  49.920  41.740  1.00  0.00           C
ATOM   1979  HA  ASP A 711      29.290  49.320  42.370  1.00  0.00           H
ATOM   1980  CB  ASP A 711      28.470  49.250  40.310  1.00  0.00           C
ATOM   1981  HB1 ASP A 711      27.660  49.740  39.730  1.00  0.00           H
ATOM   1982  HB2 ASP A 711      28.140  48.200  40.490  1.00  0.00           H
ATOM   1983  CG  ASP A 711      29.640  49.170  39.330  1.00  0.00           C
ATOM   1984  OD1 ASP A 711      30.760  49.130  39.820  1.00  0.00           O
ATOM   1985  OD2 ASP A 711      29.510  49.160  38.060  1.00  0.00           O
ATOM   1986  C   ASP A 711      29.360  51.290  41.760  1.00  0.00           C
ATOM   1987  O   ASP A 711      28.830  52.330  41.250  1.00  0.00           O
ATOM   1988  N   ALA A 712      30.670  51.240  42.180  1.00  0.00           N
ATOM   1989  HN  ALA A 712      31.060  50.450  42.610  1.00  0.00           H
ATOM   1990  CA  ALA A 712      31.530  52.370  42.230  1.00  0.00           C
ATOM   1991  HA  ALA A 712      31.060  53.270  41.840  1.00  0.00           H
ATOM   1992  CB  ALA A 712      31.950  52.550  43.680  1.00  0.00           C
ATOM   1993  HB1 ALA A 712      31.020  52.560  44.280  1.00  0.00           H
ATOM   1994  HB2 ALA A 712      32.580  53.470  43.730  1.00  0.00           H
ATOM   1995  HB3 ALA A 712      32.620  51.750  44.050  1.00  0.00           H
ATOM   1996  C   ALA A 712      32.730  52.240  41.310  1.00  0.00           C
ATOM   1997  O   ALA A 712      33.720  52.980  41.390  1.00  0.00           O
ATOM   1998  N   SER A 713      32.720  51.250  40.380  1.00  0.00           N
ATOM   1999  HN  SER A 713      31.940  50.630  40.350  1.00  0.00           H
ATOM   2000  CA  SER A 713      33.830  50.870  39.490  1.00  0.00           C
ATOM   2001  HA  SER A 713      34.770  50.620  39.970  1.00  0.00           H
ATOM   2002  CB  SER A 713      33.520  49.700  38.480  1.00  0.00           C
ATOM   2003  HB1 SER A 713      33.340  48.800  39.130  1.00  0.00           H
ATOM   2004  HB2 SER A 713      34.380  49.560  37.800  1.00  0.00           H
ATOM   2005  OG  SER A 713      32.390  49.900  37.700  1.00  0.00           O
ATOM   2006  HG1 SER A 713      31.660  49.700  38.270  1.00  0.00           H
ATOM   2007  C   SER A 713      34.300  52.050  38.650  1.00  0.00           C
ATOM   2008  O   SER A 713      35.490  52.300  38.370  1.00  0.00           O
ATOM   2009  N   SER A 714      33.350  52.840  38.200  1.00  0.00           N
ATOM   2010  HN  SER A 714      32.400  52.600  38.420  1.00  0.00           H
ATOM   2011  CA  SER A 714      33.630  54.070  37.540  1.00  0.00           C
ATOM   2012  HA  SER A 714      34.320  53.860  36.740  1.00  0.00           H
ATOM   2013  CB  SER A 714      32.320  54.500  36.800  1.00  0.00           C
ATOM   2014  HB1 SER A 714      31.570  55.090  37.350  1.00  0.00           H
ATOM   2015  HB2 SER A 714      31.790  53.600  36.390  1.00  0.00           H
ATOM   2016  OG  SER A 714      32.570  55.330  35.720  1.00  0.00           O
ATOM   2017  HG1 SER A 714      33.020  56.110  36.050  1.00  0.00           H
ATOM   2018  C   SER A 714      34.170  55.230  38.390  1.00  0.00           C
ATOM   2019  O   SER A 714      34.830  56.170  37.940  1.00  0.00           O
ATOM   2020  N   LEU A 715      33.860  55.320  39.710  1.00  0.00           N
ATOM   2021  HN  LEU A 715      33.230  54.650  40.060  1.00  0.00           H
ATOM   2022  CA  LEU A 715      34.280  56.350  40.630  1.00  0.00           C
ATOM   2023  HA  LEU A 715      34.360  57.310  40.170  1.00  0.00           H
ATOM   2024  CB  LEU A 715      33.440  56.400  42.000  1.00  0.00           C
ATOM   2025  HB1 LEU A 715      33.710  57.180  42.750  1.00  0.00           H
ATOM   2026  HB2 LEU A 715      33.630  55.520  42.660  1.00  0.00           H
ATOM   2027  CG  LEU A 715      31.910  56.400  41.840  1.00  0.00           C
ATOM   2028  HG  LEU A 715      31.650  55.480  41.280  1.00  0.00           H
ATOM   2029  CD1 LEU A 715      31.080  56.310  43.120  1.00  0.00           C
ATOM   2030 HD11 LEU A 715      31.170  55.250  43.450  1.00  0.00           H
ATOM   2031 HD12 LEU A 715      30.040  56.620  42.910  1.00  0.00           H
ATOM   2032 HD13 LEU A 715      31.480  57.040  43.850  1.00  0.00           H
ATOM   2033  CD2 LEU A 715      31.550  57.610  40.970  1.00  0.00           C
ATOM   2034 HD21 LEU A 715      30.450  57.720  40.920  1.00  0.00           H
ATOM   2035 HD22 LEU A 715      31.890  57.480  39.920  1.00  0.00           H
ATOM   2036 HD23 LEU A 715      32.010  58.530  41.430  1.00  0.00           H
ATOM   2037  C   LEU A 715      35.800  56.160  41.000  1.00  0.00           C
ATOM   2038  O   LEU A 715      36.530  57.170  41.240  1.00  0.00           O
ATOM   2039  N   VAL A 716      36.270  54.910  40.960  1.00  0.00           N
ATOM   2040  HN  VAL A 716      35.660  54.150  40.740  1.00  0.00           H
ATOM   2041  CA  VAL A 716      37.620  54.620  41.420  1.00  0.00           C
ATOM   2042  HA  VAL A 716      37.920  55.360  42.150  1.00  0.00           H
ATOM   2043  CB  VAL A 716      37.780  53.250  42.110  1.00  0.00           C
ATOM   2044  HB  VAL A 716      38.830  52.980  42.330  1.00  0.00           H
ATOM   2045  CG1 VAL A 716      37.060  53.400  43.450  1.00  0.00           C
ATOM   2046 HG11 VAL A 716      37.060  52.490  44.100  1.00  0.00           H
ATOM   2047 HG12 VAL A 716      36.020  53.740  43.320  1.00  0.00           H
ATOM   2048 HG13 VAL A 716      37.620  54.140  44.060  1.00  0.00           H
ATOM   2049  CG2 VAL A 716      37.190  52.040  41.320  1.00  0.00           C
ATOM   2050 HG21 VAL A 716      37.120  51.150  41.990  1.00  0.00           H
ATOM   2051 HG22 VAL A 716      37.820  51.720  40.460  1.00  0.00           H
ATOM   2052 HG23 VAL A 716      36.150  52.200  40.980  1.00  0.00           H
ATOM   2053  C   VAL A 716      38.550  54.720  40.200  1.00  0.00           C
ATOM   2054  O   VAL A 716      39.740  54.350  40.210  1.00  0.00           O
ATOM   2055  N   CYS A 717      38.100  55.380  39.120  1.00  0.00           N
ATOM   2056  HN  CYS A 717      37.120  55.510  39.010  1.00  0.00           H
ATOM   2057  CA  CYS A 717      38.840  55.790  37.990  1.00  0.00           C
ATOM   2058  HA  CYS A 717      39.900  55.710  38.170  1.00  0.00           H
ATOM   2059  CB  CYS A 717      38.240  55.170  36.750  1.00  0.00           C
ATOM   2060  HB1 CYS A 717      38.850  55.350  35.840  1.00  0.00           H
ATOM   2061  HB2 CYS A 717      37.180  55.440  36.590  1.00  0.00           H
ATOM   2062  SG  CYS A 717      38.210  53.340  36.870  1.00  0.00           S
ATOM   2063  HG1 CYS A 717      37.420  53.210  37.920  1.00  0.00           H
ATOM   2064  C   CYS A 717      38.650  57.250  37.870  1.00  0.00           C
ATOM   2065  O   CYS A 717      39.000  57.780  36.820  1.00  0.00           O
ATOM   2066  N   TYR A 718      38.130  57.970  38.820  1.00  0.00           N
ATOM   2067  HN  TYR A 718      37.810  57.690  39.720  1.00  0.00           H
ATOM   2068  CA  TYR A 718      38.020  59.440  38.780  1.00  0.00           C
ATOM   2069  HA  TYR A 718      38.290  59.910  37.840  1.00  0.00           H
ATOM   2070  CB  TYR A 718      36.570  59.840  39.120  1.00  0.00           C
ATOM   2071  HB1 TYR A 718      36.490  60.940  39.340  1.00  0.00           H
ATOM   2072  HB2 TYR A 718      36.260  59.260  40.010  1.00  0.00           H
ATOM   2073  CG  TYR A 718      35.490  59.470  38.040  1.00  0.00           C
ATOM   2074  CD1 TYR A 718      35.790  59.370  36.670  1.00  0.00           C
ATOM   2075  HD1 TYR A 718      36.780  59.520  36.250  1.00  0.00           H
ATOM   2076  CE1 TYR A 718      34.710  59.230  35.780  1.00  0.00           C
ATOM   2077  HE1 TYR A 718      35.040  59.110  34.760  1.00  0.00           H
ATOM   2078  CZ  TYR A 718      33.360  59.080  36.260  1.00  0.00           C
ATOM   2079  OH  TYR A 718      32.450  58.850  35.240  1.00  0.00           O
ATOM   2080  HH  TYR A 718      31.600  58.620  35.610  1.00  0.00           H
ATOM   2081  CD2 TYR A 718      34.160  59.380  38.550  1.00  0.00           C
ATOM   2082  HD2 TYR A 718      34.010  59.630  39.590  1.00  0.00           H
ATOM   2083  CE2 TYR A 718      33.100  59.080  37.640  1.00  0.00           C
ATOM   2084  HE2 TYR A 718      32.110  58.970  38.060  1.00  0.00           H
ATOM   2085  C   TYR A 718      39.010  60.020  39.780  1.00  0.00           C
ATOM   2086  O   TYR A 718      39.050  61.220  39.970  1.00  0.00           O
ATOM   2087  N   ILE A 719      39.770  59.140  40.520  1.00  0.00           N
ATOM   2088  HN  ILE A 719      39.670  58.170  40.320  1.00  0.00           H
ATOM   2089  CA  ILE A 719      40.600  59.460  41.650  1.00  0.00           C
ATOM   2090  HA  ILE A 719      39.900  59.980  42.300  1.00  0.00           H
ATOM   2091  CB  ILE A 719      41.170  58.200  42.420  1.00  0.00           C
ATOM   2092  HB  ILE A 719      41.550  57.440  41.710  1.00  0.00           H
ATOM   2093  CG2 ILE A 719      42.260  58.560  43.450  1.00  0.00           C
ATOM   2094 HG21 ILE A 719      42.700  57.680  43.960  1.00  0.00           H
ATOM   2095 HG22 ILE A 719      41.880  59.180  44.290  1.00  0.00           H
ATOM   2096 HG23 ILE A 719      43.110  59.010  42.900  1.00  0.00           H
ATOM   2097  CG1 ILE A 719      39.890  57.630  43.140  1.00  0.00           C
ATOM   2098 HG11 ILE A 719      38.980  57.660  42.500  1.00  0.00           H
ATOM   2099 HG12 ILE A 719      39.670  58.260  44.030  1.00  0.00           H
ATOM   2100  CD  ILE A 719      40.030  56.110  43.440  1.00  0.00           C
ATOM   2101  HD1 ILE A 719      40.400  55.520  42.590  1.00  0.00           H
ATOM   2102  HD2 ILE A 719      39.030  55.730  43.730  1.00  0.00           H
ATOM   2103  HD3 ILE A 719      40.710  55.920  44.310  1.00  0.00           H
ATOM   2104  C   ILE A 719      41.680  60.390  41.260  1.00  0.00           C
ATOM   2105  O   ILE A 719      41.800  61.410  41.950  1.00  0.00           O
ATOM   2106  N   THR A 720      42.400  60.220  40.110  1.00  0.00           N
ATOM   2107  HN  THR A 720      42.330  59.320  39.670  1.00  0.00           H
ATOM   2108  CA  THR A 720      43.440  61.150  39.600  1.00  0.00           C
ATOM   2109  HA  THR A 720      43.310  60.980  38.550  1.00  0.00           H
ATOM   2110  CB  THR A 720      43.250  62.690  39.600  1.00  0.00           C
ATOM   2111  HB  THR A 720      43.810  63.100  38.730  1.00  0.00           H
ATOM   2112  OG1 THR A 720      43.750  63.460  40.730  1.00  0.00           O
ATOM   2113  HG1 THR A 720      43.340  63.080  41.510  1.00  0.00           H
ATOM   2114  CG2 THR A 720      41.800  63.070  39.340  1.00  0.00           C
ATOM   2115 HG21 THR A 720      41.160  63.080  40.250  1.00  0.00           H
ATOM   2116 HG22 THR A 720      41.370  62.450  38.520  1.00  0.00           H
ATOM   2117 HG23 THR A 720      41.860  64.130  39.060  1.00  0.00           H
ATOM   2118  C   THR A 720      44.810  60.730  39.970  1.00  0.00           C
ATOM   2119  O   THR A 720      45.060  60.290  41.070  1.00  0.00           O
ATOM   2120  N   ARG A 721      45.780  60.780  39.050  1.00  0.00           N
ATOM   2121  HN  ARG A 721      45.640  61.200  38.150  1.00  0.00           H
ATOM   2122  CA  ARG A 721      47.190  60.590  39.380  1.00  0.00           C
ATOM   2123  HA  ARG A 721      47.190  59.670  39.940  1.00  0.00           H
ATOM   2124  CB  ARG A 721      48.080  60.580  38.110  1.00  0.00           C
ATOM   2125  HB1 ARG A 721      49.130  60.600  38.450  1.00  0.00           H
ATOM   2126  HB2 ARG A 721      47.610  61.410  37.530  1.00  0.00           H
ATOM   2127  CG  ARG A 721      48.180  59.190  37.360  1.00  0.00           C
ATOM   2128  HG1 ARG A 721      49.170  59.150  36.860  1.00  0.00           H
ATOM   2129  HG2 ARG A 721      47.420  59.190  36.560  1.00  0.00           H
ATOM   2130  CD  ARG A 721      48.010  57.860  38.090  1.00  0.00           C
ATOM   2131  HD1 ARG A 721      48.100  56.950  37.450  1.00  0.00           H
ATOM   2132  HD2 ARG A 721      46.980  57.830  38.510  1.00  0.00           H
ATOM   2133  NE  ARG A 721      49.120  57.740  39.130  1.00  0.00           N
ATOM   2134  HE  ARG A 721      48.830  57.670  40.090  1.00  0.00           H
ATOM   2135  CZ  ARG A 721      50.330  57.250  38.940  1.00  0.00           C
ATOM   2136  NH1 ARG A 721      50.960  57.110  37.740  1.00  0.00           N
ATOM   2137 HH11 ARG A 721      50.500  57.380  36.890  1.00  0.00           H
ATOM   2138 HH12 ARG A 721      51.780  56.560  37.690  1.00  0.00           H
ATOM   2139  NH2 ARG A 721      50.930  56.740  39.990  1.00  0.00           N
ATOM   2140 HH21 ARG A 721      50.300  56.700  40.760  1.00  0.00           H
ATOM   2141 HH22 ARG A 721      51.820  56.290  39.960  1.00  0.00           H
ATOM   2142  C   ARG A 721      47.680  61.580  40.370  1.00  0.00           C
ATOM   2143  O   ARG A 721      48.170  61.160  41.420  1.00  0.00           O
ATOM   2144  N   PHE A 722      47.560  62.890  40.030  1.00  0.00           N
ATOM   2145  HN  PHE A 722      47.190  63.160  39.140  1.00  0.00           H
ATOM   2146  CA  PHE A 722      47.820  63.940  41.050  1.00  0.00           C
ATOM   2147  HA  PHE A 722      48.870  64.160  41.080  1.00  0.00           H
ATOM   2148  CB  PHE A 722      46.980  65.280  40.590  1.00  0.00           C
ATOM   2149  HB1 PHE A 722      45.960  64.850  40.510  1.00  0.00           H
ATOM   2150  HB2 PHE A 722      47.290  65.640  39.590  1.00  0.00           H
ATOM   2151  CG  PHE A 722      47.180  66.440  41.500  1.00  0.00           C
ATOM   2152  CD1 PHE A 722      48.220  67.420  41.270  1.00  0.00           C
ATOM   2153  HD1 PHE A 722      48.950  67.200  40.510  1.00  0.00           H
ATOM   2154  CE1 PHE A 722      48.440  68.500  42.150  1.00  0.00           C
ATOM   2155  HE1 PHE A 722      49.310  69.140  42.090  1.00  0.00           H
ATOM   2156  CZ  PHE A 722      47.580  68.720  43.180  1.00  0.00           C
ATOM   2157  HZ  PHE A 722      47.720  69.470  43.940  1.00  0.00           H
ATOM   2158  CD2 PHE A 722      46.380  66.700  42.580  1.00  0.00           C
ATOM   2159  HD2 PHE A 722      45.510  66.060  42.670  1.00  0.00           H
ATOM   2160  CE2 PHE A 722      46.580  67.840  43.370  1.00  0.00           C
ATOM   2161  HE2 PHE A 722      45.820  68.080  44.110  1.00  0.00           H
ATOM   2162  C   PHE A 722      47.460  63.550  42.510  1.00  0.00           C
ATOM   2163  O   PHE A 722      48.260  63.530  43.460  1.00  0.00           O
ATOM   2164  N   THR A 723      46.140  63.320  42.830  1.00  0.00           N
ATOM   2165  HN  THR A 723      45.400  63.170  42.190  1.00  0.00           H
ATOM   2166  CA  THR A 723      45.610  62.990  44.170  1.00  0.00           C
ATOM   2167  HA  THR A 723      45.720  63.870  44.780  1.00  0.00           H
ATOM   2168  CB  THR A 723      44.140  62.670  44.170  1.00  0.00           C
ATOM   2169  HB  THR A 723      43.950  61.880  43.410  1.00  0.00           H
ATOM   2170  OG1 THR A 723      43.320  63.740  43.800  1.00  0.00           O
ATOM   2171  HG1 THR A 723      42.410  63.410  43.810  1.00  0.00           H
ATOM   2172  CG2 THR A 723      43.610  62.090  45.460  1.00  0.00           C
ATOM   2173 HG21 THR A 723      44.050  61.120  45.780  1.00  0.00           H
ATOM   2174 HG22 THR A 723      42.510  61.990  45.530  1.00  0.00           H
ATOM   2175 HG23 THR A 723      43.880  62.800  46.260  1.00  0.00           H
ATOM   2176  C   THR A 723      46.330  61.790  44.820  1.00  0.00           C
ATOM   2177  O   THR A 723      46.800  61.870  45.930  1.00  0.00           O
ATOM   2178  N   GLU A 724      46.390  60.650  44.050  1.00  0.00           N
ATOM   2179  HN  GLU A 724      45.990  60.670  43.140  1.00  0.00           H
ATOM   2180  CA  GLU A 724      47.000  59.460  44.530  1.00  0.00           C
ATOM   2181  HA  GLU A 724      46.510  59.170  45.460  1.00  0.00           H
ATOM   2182  CB  GLU A 724      46.890  58.360  43.460  1.00  0.00           C
ATOM   2183  HB1 GLU A 724      47.080  58.890  42.500  1.00  0.00           H
ATOM   2184  HB2 GLU A 724      45.810  58.110  43.480  1.00  0.00           H
ATOM   2185  CG  GLU A 724      47.690  57.010  43.630  1.00  0.00           C
ATOM   2186  HG1 GLU A 724      47.090  56.130  43.970  1.00  0.00           H
ATOM   2187  HG2 GLU A 724      48.420  57.190  44.440  1.00  0.00           H
ATOM   2188  CD  GLU A 724      48.380  56.650  42.340  1.00  0.00           C
ATOM   2189  OE1 GLU A 724      47.840  56.620  41.250  1.00  0.00           O
ATOM   2190  OE2 GLU A 724      49.650  56.400  42.450  1.00  0.00           O
ATOM   2191  C   GLU A 724      48.570  59.690  44.880  1.00  0.00           C
ATOM   2192  O   GLU A 724      49.010  59.350  45.970  1.00  0.00           O
ATOM   2193  N   GLU A 725      49.270  60.390  43.970  1.00  0.00           N
ATOM   2194  HN  GLU A 725      48.900  60.690  43.090  1.00  0.00           H
ATOM   2195  CA  GLU A 725      50.690  60.600  44.150  1.00  0.00           C
ATOM   2196  HA  GLU A 725      51.150  59.630  44.210  1.00  0.00           H
ATOM   2197  CB  GLU A 725      51.360  61.320  42.930  1.00  0.00           C
ATOM   2198  HB1 GLU A 725      51.050  62.380  42.810  1.00  0.00           H
ATOM   2199  HB2 GLU A 725      51.170  60.690  42.040  1.00  0.00           H
ATOM   2200  CG  GLU A 725      52.900  61.500  43.040  1.00  0.00           C
ATOM   2201  HG1 GLU A 725      53.330  60.530  43.390  1.00  0.00           H
ATOM   2202  HG2 GLU A 725      53.260  62.290  43.730  1.00  0.00           H
ATOM   2203  CD  GLU A 725      53.600  61.720  41.690  1.00  0.00           C
ATOM   2204  OE1 GLU A 725      53.180  62.630  40.830  1.00  0.00           O
ATOM   2205  OE2 GLU A 725      54.520  60.910  41.340  1.00  0.00           O
ATOM   2206  C   GLU A 725      51.040  61.390  45.410  1.00  0.00           C
ATOM   2207  O   GLU A 725      51.920  61.100  46.170  1.00  0.00           O
ATOM   2208  N   ALA A 726      50.320  62.520  45.590  1.00  0.00           N
ATOM   2209  HN  ALA A 726      49.610  62.820  44.960  1.00  0.00           H
ATOM   2210  CA  ALA A 726      50.440  63.370  46.730  1.00  0.00           C
ATOM   2211  HA  ALA A 726      51.500  63.580  46.760  1.00  0.00           H
ATOM   2212  CB  ALA A 726      49.530  64.700  46.560  1.00  0.00           C
ATOM   2213  HB1 ALA A 726      49.860  65.140  45.590  1.00  0.00           H
ATOM   2214  HB2 ALA A 726      49.780  65.230  47.510  1.00  0.00           H
ATOM   2215  HB3 ALA A 726      48.490  64.330  46.510  1.00  0.00           H
ATOM   2216  C   ALA A 726      50.070  62.770  48.070  1.00  0.00           C
ATOM   2217  O   ALA A 726      50.670  62.990  49.140  1.00  0.00           O
ATOM   2218  N   PHE A 727      48.900  62.040  48.080  1.00  0.00           N
ATOM   2219  HN  PHE A 727      48.390  61.900  47.230  1.00  0.00           H
ATOM   2220  CA  PHE A 727      48.470  61.220  49.200  1.00  0.00           C
ATOM   2221  HA  PHE A 727      48.470  61.800  50.120  1.00  0.00           H
ATOM   2222  CB  PHE A 727      47.040  60.660  48.930  1.00  0.00           C
ATOM   2223  HB1 PHE A 727      47.030  60.300  47.880  1.00  0.00           H
ATOM   2224  HB2 PHE A 727      46.300  61.450  49.180  1.00  0.00           H
ATOM   2225  CG  PHE A 727      46.700  59.400  49.760  1.00  0.00           C
ATOM   2226  CD1 PHE A 727      46.880  59.280  51.160  1.00  0.00           C
ATOM   2227  HD1 PHE A 727      47.360  60.050  51.750  1.00  0.00           H
ATOM   2228  CE1 PHE A 727      46.470  58.130  51.870  1.00  0.00           C
ATOM   2229  HE1 PHE A 727      46.610  58.060  52.940  1.00  0.00           H
ATOM   2230  CZ  PHE A 727      45.760  57.140  51.180  1.00  0.00           C
ATOM   2231  HZ  PHE A 727      45.200  56.410  51.740  1.00  0.00           H
ATOM   2232  CD2 PHE A 727      46.180  58.310  49.170  1.00  0.00           C
ATOM   2233  HD2 PHE A 727      45.990  58.320  48.110  1.00  0.00           H
ATOM   2234  CE2 PHE A 727      45.710  57.160  49.760  1.00  0.00           C
ATOM   2235  HE2 PHE A 727      45.070  56.420  49.300  1.00  0.00           H
ATOM   2236  C   PHE A 727      49.540  60.190  49.590  1.00  0.00           C
ATOM   2237  O   PHE A 727      49.940  60.150  50.750  1.00  0.00           O
ATOM   2238  N   ALA A 728      50.130  59.450  48.620  1.00  0.00           N
ATOM   2239  HN  ALA A 728      49.830  59.600  47.690  1.00  0.00           H
ATOM   2240  CA  ALA A 728      51.120  58.420  48.870  1.00  0.00           C
ATOM   2241  HA  ALA A 728      50.790  57.670  49.560  1.00  0.00           H
ATOM   2242  CB  ALA A 728      51.480  57.830  47.470  1.00  0.00           C
ATOM   2243  HB1 ALA A 728      52.080  56.930  47.730  1.00  0.00           H
ATOM   2244  HB2 ALA A 728      51.970  58.570  46.820  1.00  0.00           H
ATOM   2245  HB3 ALA A 728      50.550  57.410  47.040  1.00  0.00           H
ATOM   2246  C   ALA A 728      52.440  58.950  49.480  1.00  0.00           C
ATOM   2247  O   ALA A 728      52.970  58.390  50.450  1.00  0.00           O
ATOM   2248  N   ALA A 729      52.910  60.060  48.960  1.00  0.00           N
ATOM   2249  HN  ALA A 729      52.410  60.460  48.200  1.00  0.00           H
ATOM   2250  CA  ALA A 729      53.900  60.910  49.580  1.00  0.00           C
ATOM   2251  HA  ALA A 729      54.790  60.290  49.630  1.00  0.00           H
ATOM   2252  CB  ALA A 729      54.060  62.120  48.680  1.00  0.00           C
ATOM   2253  HB1 ALA A 729      54.460  61.830  47.690  1.00  0.00           H
ATOM   2254  HB2 ALA A 729      54.810  62.700  49.250  1.00  0.00           H
ATOM   2255  HB3 ALA A 729      53.090  62.660  48.560  1.00  0.00           H
ATOM   2256  C   ALA A 729      53.760  61.420  50.970  1.00  0.00           C
ATOM   2257  O   ALA A 729      54.630  61.350  51.800  1.00  0.00           O
ATOM   2258  N   LEU A 730      52.550  61.900  51.310  1.00  0.00           N
ATOM   2259  HN  LEU A 730      51.900  62.080  50.580  1.00  0.00           H
ATOM   2260  CA  LEU A 730      52.190  62.180  52.660  1.00  0.00           C
ATOM   2261  HA  LEU A 730      52.990  62.750  53.100  1.00  0.00           H
ATOM   2262  CB  LEU A 730      50.780  62.790  52.790  1.00  0.00           C
ATOM   2263  HB1 LEU A 730      50.110  62.030  53.250  1.00  0.00           H
ATOM   2264  HB2 LEU A 730      50.380  63.120  51.810  1.00  0.00           H
ATOM   2265  CG  LEU A 730      50.850  63.970  53.700  1.00  0.00           C
ATOM   2266  HG  LEU A 730      51.470  63.610  54.540  1.00  0.00           H
ATOM   2267  CD1 LEU A 730      51.580  65.260  53.020  1.00  0.00           C
ATOM   2268 HD11 LEU A 730      51.520  66.020  53.810  1.00  0.00           H
ATOM   2269 HD12 LEU A 730      51.160  65.640  52.070  1.00  0.00           H
ATOM   2270 HD13 LEU A 730      52.650  65.010  52.820  1.00  0.00           H
ATOM   2271  CD2 LEU A 730      49.450  64.350  54.180  1.00  0.00           C
ATOM   2272 HD21 LEU A 730      49.340  65.190  54.890  1.00  0.00           H
ATOM   2273 HD22 LEU A 730      49.000  63.460  54.690  1.00  0.00           H
ATOM   2274 HD23 LEU A 730      48.840  64.580  53.280  1.00  0.00           H
ATOM   2275  C   LEU A 730      52.350  60.940  53.530  1.00  0.00           C
ATOM   2276  O   LEU A 730      53.160  61.010  54.470  1.00  0.00           O
ATOM   2277  N   ILE A 731      51.770  59.760  53.140  1.00  0.00           N
ATOM   2278  HN  ILE A 731      51.250  59.790  52.290  1.00  0.00           H
ATOM   2279  CA  ILE A 731      51.860  58.580  53.970  1.00  0.00           C
ATOM   2280  HA  ILE A 731      51.590  58.840  54.990  1.00  0.00           H
ATOM   2281  CB  ILE A 731      50.820  57.590  53.350  1.00  0.00           C
ATOM   2282  HB  ILE A 731      50.990  57.700  52.260  1.00  0.00           H
ATOM   2283  CG2 ILE A 731      51.100  56.140  53.870  1.00  0.00           C
ATOM   2284 HG21 ILE A 731      51.380  55.950  54.920  1.00  0.00           H
ATOM   2285 HG22 ILE A 731      51.970  55.750  53.290  1.00  0.00           H
ATOM   2286 HG23 ILE A 731      50.270  55.420  53.700  1.00  0.00           H
ATOM   2287  CG1 ILE A 731      49.330  57.920  53.610  1.00  0.00           C
ATOM   2288 HG11 ILE A 731      48.740  57.060  53.210  1.00  0.00           H
ATOM   2289 HG12 ILE A 731      49.100  58.770  52.950  1.00  0.00           H
ATOM   2290  CD  ILE A 731      48.880  58.300  55.060  1.00  0.00           C
ATOM   2291  HD1 ILE A 731      47.780  58.490  55.050  1.00  0.00           H
ATOM   2292  HD2 ILE A 731      49.460  59.190  55.370  1.00  0.00           H
ATOM   2293  HD3 ILE A 731      49.150  57.400  55.660  1.00  0.00           H
ATOM   2294  C   ILE A 731      53.330  58.090  54.120  1.00  0.00           C
ATOM   2295  O   ILE A 731      53.780  57.780  55.180  1.00  0.00           O
ATOM   2296  N   CYS A 732      54.160  58.110  53.060  1.00  0.00           N
ATOM   2297  HN  CYS A 732      53.690  58.470  52.250  1.00  0.00           H
ATOM   2298  CA  CYS A 732      55.540  57.720  52.980  1.00  0.00           C
ATOM   2299  HA  CYS A 732      55.560  56.770  53.490  1.00  0.00           H
ATOM   2300  CB  CYS A 732      56.040  57.450  51.490  1.00  0.00           C
ATOM   2301  HB1 CYS A 732      57.140  57.310  51.460  1.00  0.00           H
ATOM   2302  HB2 CYS A 732      55.830  58.360  50.890  1.00  0.00           H
ATOM   2303  SG  CYS A 732      55.080  56.020  50.860  1.00  0.00           S
ATOM   2304  HG1 CYS A 732      53.920  56.520  51.250  1.00  0.00           H
ATOM   2305  C   CYS A 732      56.510  58.600  53.800  1.00  0.00           C
ATOM   2306  O   CYS A 732      57.190  58.120  54.720  1.00  0.00           O
ATOM   2307  N   ILE A 733      56.440  59.920  53.710  1.00  0.00           N
ATOM   2308  HN  ILE A 733      55.770  60.370  53.120  1.00  0.00           H
ATOM   2309  CA  ILE A 733      57.090  60.870  54.670  1.00  0.00           C
ATOM   2310  HA  ILE A 733      58.130  60.550  54.650  1.00  0.00           H
ATOM   2311  CB  ILE A 733      57.010  62.340  54.240  1.00  0.00           C
ATOM   2312  HB  ILE A 733      55.930  62.450  54.020  1.00  0.00           H
ATOM   2313  CG2 ILE A 733      57.360  63.400  55.310  1.00  0.00           C
ATOM   2314 HG21 ILE A 733      57.220  64.410  54.850  1.00  0.00           H
ATOM   2315 HG22 ILE A 733      58.410  63.210  55.610  1.00  0.00           H
ATOM   2316 HG23 ILE A 733      56.740  63.300  56.230  1.00  0.00           H
ATOM   2317  CG1 ILE A 733      57.800  62.570  52.930  1.00  0.00           C
ATOM   2318 HG11 ILE A 733      57.380  61.910  52.150  1.00  0.00           H
ATOM   2319 HG12 ILE A 733      58.760  62.050  53.120  1.00  0.00           H
ATOM   2320  CD  ILE A 733      58.090  63.970  52.530  1.00  0.00           C
ATOM   2321  HD1 ILE A 733      57.160  64.450  52.170  1.00  0.00           H
ATOM   2322  HD2 ILE A 733      58.770  63.880  51.650  1.00  0.00           H
ATOM   2323  HD3 ILE A 733      58.600  64.530  53.350  1.00  0.00           H
ATOM   2324  C   ILE A 733      56.670  60.660  56.160  1.00  0.00           C
ATOM   2325  O   ILE A 733      57.510  60.660  57.040  1.00  0.00           O
ATOM   2326  N   ILE A 734      55.330  60.450  56.480  1.00  0.00           N
ATOM   2327  HN  ILE A 734      54.670  60.470  55.730  1.00  0.00           H
ATOM   2328  CA  ILE A 734      54.770  60.200  57.880  1.00  0.00           C
ATOM   2329  HA  ILE A 734      55.090  60.890  58.640  1.00  0.00           H
ATOM   2330  CB  ILE A 734      53.150  60.180  57.900  1.00  0.00           C
ATOM   2331  HB  ILE A 734      52.750  59.560  57.060  1.00  0.00           H
ATOM   2332  CG2 ILE A 734      52.780  59.690  59.390  1.00  0.00           C
ATOM   2333 HG21 ILE A 734      52.980  58.620  59.620  1.00  0.00           H
ATOM   2334 HG22 ILE A 734      51.710  59.800  59.650  1.00  0.00           H
ATOM   2335 HG23 ILE A 734      53.350  60.390  60.050  1.00  0.00           H
ATOM   2336  CG1 ILE A 734      52.590  61.600  57.600  1.00  0.00           C
ATOM   2337 HG11 ILE A 734      53.070  61.980  56.670  1.00  0.00           H
ATOM   2338 HG12 ILE A 734      52.790  62.350  58.410  1.00  0.00           H
ATOM   2339  CD  ILE A 734      51.080  61.430  57.200  1.00  0.00           C
ATOM   2340  HD1 ILE A 734      50.770  62.250  56.520  1.00  0.00           H
ATOM   2341  HD2 ILE A 734      50.510  61.530  58.160  1.00  0.00           H
ATOM   2342  HD3 ILE A 734      51.010  60.440  56.710  1.00  0.00           H
ATOM   2343  C   ILE A 734      55.350  58.850  58.340  1.00  0.00           C
ATOM   2344  O   ILE A 734      55.870  58.840  59.480  1.00  0.00           O
ATOM   2345  N   PHE A 735      55.430  57.850  57.450  1.00  0.00           N
ATOM   2346  HN  PHE A 735      55.220  57.910  56.480  1.00  0.00           H
ATOM   2347  CA  PHE A 735      55.870  56.490  57.840  1.00  0.00           C
ATOM   2348  HA  PHE A 735      55.280  56.090  58.650  1.00  0.00           H
ATOM   2349  CB  PHE A 735      55.700  55.530  56.560  1.00  0.00           C
ATOM   2350  HB1 PHE A 735      56.510  55.800  55.840  1.00  0.00           H
ATOM   2351  HB2 PHE A 735      54.700  55.750  56.130  1.00  0.00           H
ATOM   2352  CG  PHE A 735      55.790  54.060  57.010  1.00  0.00           C
ATOM   2353  CD1 PHE A 735      54.750  53.540  57.860  1.00  0.00           C
ATOM   2354  HD1 PHE A 735      53.940  54.180  58.160  1.00  0.00           H
ATOM   2355  CE1 PHE A 735      54.830  52.180  58.270  1.00  0.00           C
ATOM   2356  HE1 PHE A 735      54.100  51.930  59.040  1.00  0.00           H
ATOM   2357  CZ  PHE A 735      55.970  51.430  58.010  1.00  0.00           C
ATOM   2358  HZ  PHE A 735      56.150  50.440  58.400  1.00  0.00           H
ATOM   2359  CD2 PHE A 735      56.720  53.180  56.470  1.00  0.00           C
ATOM   2360  HD2 PHE A 735      57.470  53.570  55.800  1.00  0.00           H
ATOM   2361  CE2 PHE A 735      56.870  51.910  57.020  1.00  0.00           C
ATOM   2362  HE2 PHE A 735      57.680  51.320  56.620  1.00  0.00           H
ATOM   2363  C   PHE A 735      57.350  56.600  58.180  1.00  0.00           C
ATOM   2364  O   PHE A 735      57.800  56.140  59.220  1.00  0.00           O
ATOM   2365  N   ILE A 736      58.150  57.360  57.310  1.00  0.00           N
ATOM   2366  HN  ILE A 736      57.920  57.710  56.410  1.00  0.00           H
ATOM   2367  CA  ILE A 736      59.550  57.530  57.560  1.00  0.00           C
ATOM   2368  HA  ILE A 736      59.960  56.580  57.860  1.00  0.00           H
ATOM   2369  CB  ILE A 736      60.280  58.080  56.380  1.00  0.00           C
ATOM   2370  HB  ILE A 736      59.750  58.950  55.940  1.00  0.00           H
ATOM   2371  CG2 ILE A 736      61.700  58.390  56.790  1.00  0.00           C
ATOM   2372 HG21 ILE A 736      61.790  59.150  57.590  1.00  0.00           H
ATOM   2373 HG22 ILE A 736      62.270  58.650  55.860  1.00  0.00           H
ATOM   2374 HG23 ILE A 736      62.270  57.540  57.210  1.00  0.00           H
ATOM   2375  CG1 ILE A 736      60.390  57.090  55.190  1.00  0.00           C
ATOM   2376 HG11 ILE A 736      59.580  56.340  55.120  1.00  0.00           H
ATOM   2377 HG12 ILE A 736      61.370  56.580  55.300  1.00  0.00           H
ATOM   2378  CD  ILE A 736      60.380  57.800  53.830  1.00  0.00           C
ATOM   2379  HD1 ILE A 736      60.990  57.160  53.140  1.00  0.00           H
ATOM   2380  HD2 ILE A 736      60.970  58.740  53.810  1.00  0.00           H
ATOM   2381  HD3 ILE A 736      59.360  57.910  53.420  1.00  0.00           H
ATOM   2382  C   ILE A 736      59.800  58.430  58.820  1.00  0.00           C
ATOM   2383  O   ILE A 736      60.720  58.130  59.600  1.00  0.00           O
ATOM   2384  N   TYR A 737      59.010  59.530  59.020  1.00  0.00           N
ATOM   2385  HN  TYR A 737      58.340  59.740  58.310  1.00  0.00           H
ATOM   2386  CA  TYR A 737      59.100  60.350  60.170  1.00  0.00           C
ATOM   2387  HA  TYR A 737      60.100  60.720  60.260  1.00  0.00           H
ATOM   2388  CB  TYR A 737      58.010  61.570  59.830  1.00  0.00           C
ATOM   2389  HB1 TYR A 737      57.070  61.070  59.500  1.00  0.00           H
ATOM   2390  HB2 TYR A 737      58.370  62.190  58.990  1.00  0.00           H
ATOM   2391  CG  TYR A 737      57.840  62.460  61.010  1.00  0.00           C
ATOM   2392  CD1 TYR A 737      56.860  62.160  62.000  1.00  0.00           C
ATOM   2393  HD1 TYR A 737      56.320  61.230  61.970  1.00  0.00           H
ATOM   2394  CE1 TYR A 737      56.660  63.100  63.040  1.00  0.00           C
ATOM   2395  HE1 TYR A 737      55.900  63.010  63.800  1.00  0.00           H
ATOM   2396  CZ  TYR A 737      57.400  64.270  63.020  1.00  0.00           C
ATOM   2397  OH  TYR A 737      57.080  65.140  64.080  1.00  0.00           O
ATOM   2398  HH  TYR A 737      56.510  64.620  64.640  1.00  0.00           H
ATOM   2399  CD2 TYR A 737      58.610  63.540  61.080  1.00  0.00           C
ATOM   2400  HD2 TYR A 737      59.360  63.730  60.330  1.00  0.00           H
ATOM   2401  CE2 TYR A 737      58.430  64.460  62.140  1.00  0.00           C
ATOM   2402  HE2 TYR A 737      59.140  65.280  62.250  1.00  0.00           H
ATOM   2403  C   TYR A 737      58.860  59.630  61.530  1.00  0.00           C
ATOM   2404  O   TYR A 737      59.630  59.810  62.450  1.00  0.00           O
ATOM   2405  N   GLU A 738      57.730  58.770  61.570  1.00  0.00           N
ATOM   2406  HN  GLU A 738      57.200  58.810  60.730  1.00  0.00           H
ATOM   2407  CA  GLU A 738      57.300  58.070  62.740  1.00  0.00           C
ATOM   2408  HA  GLU A 738      57.280  58.820  63.520  1.00  0.00           H
ATOM   2409  CB  GLU A 738      55.830  57.700  62.610  1.00  0.00           C
ATOM   2410  HB1 GLU A 738      55.470  57.040  63.440  1.00  0.00           H
ATOM   2411  HB2 GLU A 738      55.700  57.040  61.720  1.00  0.00           H
ATOM   2412  CG  GLU A 738      54.870  58.850  62.620  1.00  0.00           C
ATOM   2413  HG1 GLU A 738      54.960  59.390  61.640  1.00  0.00           H
ATOM   2414  HG2 GLU A 738      55.060  59.490  63.500  1.00  0.00           H
ATOM   2415  CD  GLU A 738      53.350  58.410  62.610  1.00  0.00           C
ATOM   2416  OE1 GLU A 738      53.140  57.370  61.910  1.00  0.00           O
ATOM   2417  OE2 GLU A 738      52.500  59.100  63.240  1.00  0.00           O
ATOM   2418  C   GLU A 738      58.240  57.020  63.360  1.00  0.00           C
ATOM   2419  O   GLU A 738      58.490  57.060  64.570  1.00  0.00           O
ATOM   2420  N   ALA A 739      58.910  56.190  62.530  1.00  0.00           N
ATOM   2421  HN  ALA A 739      58.640  56.090  61.570  1.00  0.00           H
ATOM   2422  CA  ALA A 739      60.040  55.350  62.920  1.00  0.00           C
ATOM   2423  HA  ALA A 739      59.750  54.770  63.790  1.00  0.00           H
ATOM   2424  CB  ALA A 739      60.250  54.320  61.840  1.00  0.00           C
ATOM   2425  HB1 ALA A 739      60.920  54.690  61.030  1.00  0.00           H
ATOM   2426  HB2 ALA A 739      59.300  54.030  61.360  1.00  0.00           H
ATOM   2427  HB3 ALA A 739      60.700  53.370  62.200  1.00  0.00           H
ATOM   2428  C   ALA A 739      61.390  56.060  63.230  1.00  0.00           C
ATOM   2429  O   ALA A 739      62.100  55.600  64.090  1.00  0.00           O
ATOM   2430  N   LEU A 740      61.750  57.290  62.730  1.00  0.00           N
ATOM   2431  HN  LEU A 740      61.140  57.690  62.050  1.00  0.00           H
ATOM   2432  CA  LEU A 740      62.850  58.030  63.310  1.00  0.00           C
ATOM   2433  HA  LEU A 740      63.750  57.420  63.340  1.00  0.00           H
ATOM   2434  CB  LEU A 740      63.230  59.260  62.450  1.00  0.00           C
ATOM   2435  HB1 LEU A 740      63.990  59.900  62.950  1.00  0.00           H
ATOM   2436  HB2 LEU A 740      62.290  59.830  62.290  1.00  0.00           H
ATOM   2437  CG  LEU A 740      63.640  59.000  60.950  1.00  0.00           C
ATOM   2438  HG  LEU A 740      63.040  58.110  60.670  1.00  0.00           H
ATOM   2439  CD1 LEU A 740      63.420  60.200  60.020  1.00  0.00           C
ATOM   2440 HD11 LEU A 740      63.670  60.060  58.950  1.00  0.00           H
ATOM   2441 HD12 LEU A 740      63.930  61.140  60.310  1.00  0.00           H
ATOM   2442 HD13 LEU A 740      62.360  60.460  59.860  1.00  0.00           H
ATOM   2443  CD2 LEU A 740      65.170  58.870  60.990  1.00  0.00           C
ATOM   2444 HD21 LEU A 740      65.570  59.020  59.970  1.00  0.00           H
ATOM   2445 HD22 LEU A 740      65.510  57.850  61.280  1.00  0.00           H
ATOM   2446 HD23 LEU A 740      65.480  59.610  61.770  1.00  0.00           H
ATOM   2447  C   LEU A 740      62.490  58.580  64.610  1.00  0.00           C
ATOM   2448  O   LEU A 740      63.320  58.650  65.520  1.00  0.00           O
ATOM   2449  N   GLU A 741      61.280  59.090  64.730  1.00  0.00           N
ATOM   2450  HN  GLU A 741      60.680  59.200  63.940  1.00  0.00           H
ATOM   2451  CA  GLU A 741      60.670  59.530  66.020  1.00  0.00           C
ATOM   2452  HA  GLU A 741      61.210  60.440  66.210  1.00  0.00           H
ATOM   2453  CB  GLU A 741      59.200  59.830  65.890  1.00  0.00           C
ATOM   2454  HB1 GLU A 741      58.530  58.990  65.640  1.00  0.00           H
ATOM   2455  HB2 GLU A 741      59.010  60.510  65.030  1.00  0.00           H
ATOM   2456  CG  GLU A 741      58.480  60.460  67.150  1.00  0.00           C
ATOM   2457  HG1 GLU A 741      59.170  61.200  67.610  1.00  0.00           H
ATOM   2458  HG2 GLU A 741      58.380  59.610  67.870  1.00  0.00           H
ATOM   2459  CD  GLU A 741      57.140  61.100  66.920  1.00  0.00           C
ATOM   2460  OE1 GLU A 741      57.030  62.300  67.290  1.00  0.00           O
ATOM   2461  OE2 GLU A 741      56.220  60.440  66.420  1.00  0.00           O
ATOM   2462  C   GLU A 741      60.830  58.600  67.230  1.00  0.00           C
ATOM   2463  O   GLU A 741      61.180  59.080  68.300  1.00  0.00           O
ATOM   2464  N   LYS A 742      60.720  57.200  67.000  1.00  0.00           N
ATOM   2465  HN  LYS A 742      60.430  57.030  66.060  1.00  0.00           H
ATOM   2466  CA  LYS A 742      60.880  56.220  67.980  1.00  0.00           C
ATOM   2467  HA  LYS A 742      60.240  56.400  68.830  1.00  0.00           H
ATOM   2468  CB  LYS A 742      60.470  54.830  67.470  1.00  0.00           C
ATOM   2469  HB1 LYS A 742      60.810  54.140  68.270  1.00  0.00           H
ATOM   2470  HB2 LYS A 742      61.050  54.640  66.550  1.00  0.00           H
ATOM   2471  CG  LYS A 742      59.000  54.620  67.230  1.00  0.00           C
ATOM   2472  HG1 LYS A 742      58.770  53.540  67.270  1.00  0.00           H
ATOM   2473  HG2 LYS A 742      58.770  55.100  66.260  1.00  0.00           H
ATOM   2474  CD  LYS A 742      58.000  55.280  68.220  1.00  0.00           C
ATOM   2475  HD1 LYS A 742      58.320  56.330  68.090  1.00  0.00           H
ATOM   2476  HD2 LYS A 742      58.360  54.970  69.220  1.00  0.00           H
ATOM   2477  CE  LYS A 742      56.530  54.980  68.160  1.00  0.00           C
ATOM   2478  HE1 LYS A 742      55.750  55.540  68.720  1.00  0.00           H
ATOM   2479  HE2 LYS A 742      56.280  53.930  68.430  1.00  0.00           H
ATOM   2480  NZ  LYS A 742      56.090  55.090  66.850  1.00  0.00           N
ATOM   2481  HZ1 LYS A 742      56.350  54.310  66.220  1.00  0.00           H
ATOM   2482  HZ2 LYS A 742      56.310  56.070  66.560  1.00  0.00           H
ATOM   2483  HZ3 LYS A 742      55.050  55.160  66.810  1.00  0.00           H
ATOM   2484  C   LYS A 742      62.310  56.210  68.510  1.00  0.00           C
ATOM   2485  O   LYS A 742      62.500  55.790  69.680  1.00  0.00           O
ATOM   2486  N   LEU A 743      63.330  56.560  67.650  1.00  0.00           N
ATOM   2487  HN  LEU A 743      63.260  56.940  66.730  1.00  0.00           H
ATOM   2488  CA  LEU A 743      64.660  56.460  68.090  1.00  0.00           C
ATOM   2489  HA  LEU A 743      64.690  55.440  68.440  1.00  0.00           H
ATOM   2490  CB  LEU A 743      65.690  56.740  66.950  1.00  0.00           C
ATOM   2491  HB1 LEU A 743      65.440  57.810  66.770  1.00  0.00           H
ATOM   2492  HB2 LEU A 743      65.400  56.130  66.080  1.00  0.00           H
ATOM   2493  CG  LEU A 743      67.180  56.590  67.230  1.00  0.00           C
ATOM   2494  HG  LEU A 743      67.360  57.130  68.180  1.00  0.00           H
ATOM   2495  CD1 LEU A 743      67.340  55.090  67.600  1.00  0.00           C
ATOM   2496 HD11 LEU A 743      67.280  54.430  66.720  1.00  0.00           H
ATOM   2497 HD12 LEU A 743      66.620  54.690  68.360  1.00  0.00           H
ATOM   2498 HD13 LEU A 743      68.340  54.790  67.980  1.00  0.00           H
ATOM   2499  CD2 LEU A 743      68.160  57.130  66.180  1.00  0.00           C
ATOM   2500 HD21 LEU A 743      68.250  58.240  66.170  1.00  0.00           H
ATOM   2501 HD22 LEU A 743      67.930  56.760  65.160  1.00  0.00           H
ATOM   2502 HD23 LEU A 743      69.210  56.800  66.350  1.00  0.00           H
ATOM   2503  C   LEU A 743      64.960  57.410  69.250  1.00  0.00           C
ATOM   2504  O   LEU A 743      65.650  57.020  70.160  1.00  0.00           O
ATOM   2505  N   PHE A 744      64.510  58.630  69.160  1.00  0.00           N
ATOM   2506  HN  PHE A 744      64.040  58.880  68.320  1.00  0.00           H
ATOM   2507  CA  PHE A 744      64.560  59.610  70.180  1.00  0.00           C
ATOM   2508  HA  PHE A 744      65.600  59.640  70.470  1.00  0.00           H
ATOM   2509  CB  PHE A 744      63.930  60.950  69.640  1.00  0.00           C
ATOM   2510  HB1 PHE A 744      63.760  61.780  70.370  1.00  0.00           H
ATOM   2511  HB2 PHE A 744      62.930  60.790  69.170  1.00  0.00           H
ATOM   2512  CG  PHE A 744      64.860  61.510  68.560  1.00  0.00           C
ATOM   2513  CD1 PHE A 744      64.700  61.210  67.220  1.00  0.00           C
ATOM   2514  HD1 PHE A 744      63.900  60.610  66.830  1.00  0.00           H
ATOM   2515  CE1 PHE A 744      65.620  61.710  66.270  1.00  0.00           C
ATOM   2516  HE1 PHE A 744      65.480  61.490  65.220  1.00  0.00           H
ATOM   2517  CZ  PHE A 744      66.720  62.460  66.670  1.00  0.00           C
ATOM   2518  HZ  PHE A 744      67.520  62.810  66.030  1.00  0.00           H
ATOM   2519  CD2 PHE A 744      65.930  62.330  68.960  1.00  0.00           C
ATOM   2520  HD2 PHE A 744      65.950  62.610  70.010  1.00  0.00           H
ATOM   2521  CE2 PHE A 744      66.900  62.730  68.060  1.00  0.00           C
ATOM   2522  HE2 PHE A 744      67.690  63.400  68.360  1.00  0.00           H
ATOM   2523  C   PHE A 744      63.890  59.280  71.510  1.00  0.00           C
ATOM   2524  O   PHE A 744      64.400  59.580  72.620  1.00  0.00           O
ATOM   2525  N   ASP A 745      62.720  58.600  71.480  1.00  0.00           N
ATOM   2526  HN  ASP A 745      62.330  58.460  70.580  1.00  0.00           H
ATOM   2527  CA  ASP A 745      62.110  58.070  72.750  1.00  0.00           C
ATOM   2528  HA  ASP A 745      62.050  58.840  73.510  1.00  0.00           H
ATOM   2529  CB  ASP A 745      60.560  57.730  72.360  1.00  0.00           C
ATOM   2530  HB1 ASP A 745      60.660  57.040  71.490  1.00  0.00           H
ATOM   2531  HB2 ASP A 745      60.110  58.660  71.990  1.00  0.00           H
ATOM   2532  CG  ASP A 745      59.660  57.040  73.350  1.00  0.00           C
ATOM   2533  OD1 ASP A 745      58.860  56.150  73.050  1.00  0.00           O
ATOM   2534  OD2 ASP A 745      59.710  57.400  74.580  1.00  0.00           O
ATOM   2535  C   ASP A 745      62.870  56.920  73.330  1.00  0.00           C
ATOM   2536  O   ASP A 745      63.070  56.840  74.550  1.00  0.00           O
ATOM   2537  N   LEU A 746      63.370  55.900  72.570  1.00  0.00           N
ATOM   2538  HN  LEU A 746      63.190  55.990  71.590  1.00  0.00           H
ATOM   2539  CA  LEU A 746      64.260  54.850  73.070  1.00  0.00           C
ATOM   2540  HA  LEU A 746      63.660  54.280  73.760  1.00  0.00           H
ATOM   2541  CB  LEU A 746      64.720  53.900  71.860  1.00  0.00           C
ATOM   2542  HB1 LEU A 746      65.650  53.370  72.130  1.00  0.00           H
ATOM   2543  HB2 LEU A 746      64.920  54.630  71.040  1.00  0.00           H
ATOM   2544  CG  LEU A 746      63.690  52.910  71.370  1.00  0.00           C
ATOM   2545  HG  LEU A 746      62.810  53.500  71.000  1.00  0.00           H
ATOM   2546  CD1 LEU A 746      64.290  52.090  70.190  1.00  0.00           C
ATOM   2547 HD11 LEU A 746      65.230  51.630  70.550  1.00  0.00           H
ATOM   2548 HD12 LEU A 746      64.510  52.800  69.360  1.00  0.00           H
ATOM   2549 HD13 LEU A 746      63.560  51.310  69.910  1.00  0.00           H
ATOM   2550  CD2 LEU A 746      63.170  51.890  72.450  1.00  0.00           C
ATOM   2551 HD21 LEU A 746      63.900  51.120  72.770  1.00  0.00           H
ATOM   2552 HD22 LEU A 746      62.250  51.450  72.020  1.00  0.00           H
ATOM   2553 HD23 LEU A 746      62.910  52.390  73.410  1.00  0.00           H
ATOM   2554  C   LEU A 746      65.540  55.530  73.700  1.00  0.00           C
ATOM   2555  O   LEU A 746      66.040  55.190  74.800  1.00  0.00           O
ATOM   2556  N   GLY A 747      66.170  56.540  73.090  1.00  0.00           N
ATOM   2557  HN  GLY A 747      65.840  56.950  72.240  1.00  0.00           H
ATOM   2558  CA  GLY A 747      67.450  57.050  73.550  1.00  0.00           C
ATOM   2559  HA1 GLY A 747      67.810  57.630  72.720  1.00  0.00           H
ATOM   2560  HA2 GLY A 747      68.070  56.260  73.940  1.00  0.00           H
ATOM   2561  C   GLY A 747      67.380  58.110  74.670  1.00  0.00           C
ATOM   2562  O   GLY A 747      68.350  58.270  75.390  1.00  0.00           O
ATOM   2563  N   GLU A 748      66.210  58.750  74.890  1.00  0.00           N
ATOM   2564  HN  GLU A 748      65.400  58.420  74.410  1.00  0.00           H
ATOM   2565  CA  GLU A 748      65.990  59.690  75.990  1.00  0.00           C
ATOM   2566  HA  GLU A 748      66.970  60.120  76.100  1.00  0.00           H
ATOM   2567  CB  GLU A 748      64.780  60.620  75.720  1.00  0.00           C
ATOM   2568  HB1 GLU A 748      63.910  60.060  75.330  1.00  0.00           H
ATOM   2569  HB2 GLU A 748      65.020  61.290  74.880  1.00  0.00           H
ATOM   2570  CG  GLU A 748      64.480  61.550  76.940  1.00  0.00           C
ATOM   2571  HG1 GLU A 748      65.340  62.200  77.220  1.00  0.00           H
ATOM   2572  HG2 GLU A 748      64.100  60.880  77.730  1.00  0.00           H
ATOM   2573  CD  GLU A 748      63.420  62.580  76.610  1.00  0.00           C
ATOM   2574  OE1 GLU A 748      62.230  62.320  77.030  1.00  0.00           O
ATOM   2575  OE2 GLU A 748      63.620  63.640  76.030  1.00  0.00           O
ATOM   2576  C   GLU A 748      65.810  58.790  77.300  1.00  0.00           C
ATOM   2577  O   GLU A 748      66.080  59.170  78.420  1.00  0.00           O
ATOM   2578  N   THR A 749      65.350  57.540  77.070  1.00  0.00           N
ATOM   2579  HN  THR A 749      65.440  57.030  76.210  1.00  0.00           H
ATOM   2580  CA  THR A 749      64.970  56.670  78.130  1.00  0.00           C
ATOM   2581  HA  THR A 749      64.670  57.270  78.970  1.00  0.00           H
ATOM   2582  CB  THR A 749      63.760  55.710  77.760  1.00  0.00           C
ATOM   2583  HB  THR A 749      64.000  54.980  76.980  1.00  0.00           H
ATOM   2584  OG1 THR A 749      62.660  56.400  77.160  1.00  0.00           O
ATOM   2585  HG1 THR A 749      62.830  56.590  76.240  1.00  0.00           H
ATOM   2586  CG2 THR A 749      63.240  54.990  78.980  1.00  0.00           C
ATOM   2587 HG21 THR A 749      62.420  54.280  78.760  1.00  0.00           H
ATOM   2588 HG22 THR A 749      62.960  55.690  79.790  1.00  0.00           H
ATOM   2589 HG23 THR A 749      64.090  54.420  79.410  1.00  0.00           H
ATOM   2590  C   THR A 749      66.150  55.830  78.610  1.00  0.00           C
ATOM   2591  O   THR A 749      66.300  55.510  79.810  1.00  0.00           O
ATOM   2592  N   TYR A 750      67.000  55.490  77.590  1.00  0.00           N
ATOM   2593  HN  TYR A 750      66.940  55.760  76.640  1.00  0.00           H
ATOM   2594  CA  TYR A 750      68.070  54.550  77.980  1.00  0.00           C
ATOM   2595  HA  TYR A 750      68.240  54.480  79.040  1.00  0.00           H
ATOM   2596  CB  TYR A 750      67.900  53.160  77.270  1.00  0.00           C
ATOM   2597  HB1 TYR A 750      68.720  52.520  77.670  1.00  0.00           H
ATOM   2598  HB2 TYR A 750      67.950  53.140  76.160  1.00  0.00           H
ATOM   2599  CG  TYR A 750      66.590  52.480  77.610  1.00  0.00           C
ATOM   2600  CD1 TYR A 750      66.290  52.220  78.950  1.00  0.00           C
ATOM   2601  HD1 TYR A 750      67.010  52.530  79.680  1.00  0.00           H
ATOM   2602  CE1 TYR A 750      64.970  51.940  79.390  1.00  0.00           C
ATOM   2603  HE1 TYR A 750      64.740  51.830  80.440  1.00  0.00           H
ATOM   2604  CZ  TYR A 750      63.940  51.730  78.420  1.00  0.00           C
ATOM   2605  OH  TYR A 750      62.680  51.340  78.770  1.00  0.00           O
ATOM   2606  HH  TYR A 750      62.380  50.790  78.030  1.00  0.00           H
ATOM   2607  CD2 TYR A 750      65.590  52.210  76.650  1.00  0.00           C
ATOM   2608  HD2 TYR A 750      65.860  52.460  75.640  1.00  0.00           H
ATOM   2609  CE2 TYR A 750      64.310  51.800  77.070  1.00  0.00           C
ATOM   2610  HE2 TYR A 750      63.540  51.470  76.390  1.00  0.00           H
ATOM   2611  C   TYR A 750      69.310  55.150  77.350  1.00  0.00           C
ATOM   2612  O   TYR A 750      69.450  55.440  76.150  1.00  0.00           O
ATOM   2613  N   ALA A 751      70.340  55.310  78.140  1.00  0.00           N
ATOM   2614  HN  ALA A 751      70.270  54.920  79.050  1.00  0.00           H
ATOM   2615  CA  ALA A 751      71.580  56.060  77.860  1.00  0.00           C
ATOM   2616  HA  ALA A 751      71.470  56.820  77.100  1.00  0.00           H
ATOM   2617  CB  ALA A 751      72.010  56.780  79.110  1.00  0.00           C
ATOM   2618  HB1 ALA A 751      72.950  57.360  78.950  1.00  0.00           H
ATOM   2619  HB2 ALA A 751      72.360  56.090  79.900  1.00  0.00           H
ATOM   2620  HB3 ALA A 751      71.160  57.350  79.550  1.00  0.00           H
ATOM   2621  C   ALA A 751      72.640  55.100  77.360  1.00  0.00           C
ATOM   2622  O   ALA A 751      73.430  55.390  76.510  1.00  0.00           O
ATOM   2623  N   ASP A 752      72.760  53.890  78.010  1.00  0.00           N
ATOM   2624  HN  ASP A 752      72.190  53.660  78.790  1.00  0.00           H
ATOM   2625  CA  ASP A 752      73.860  52.980  77.840  1.00  0.00           C
ATOM   2626  HA  ASP A 752      74.850  53.370  78.030  1.00  0.00           H
ATOM   2627  CB  ASP A 752      73.680  51.830  78.790  1.00  0.00           C
ATOM   2628  HB1 ASP A 752      74.520  51.120  78.700  1.00  0.00           H
ATOM   2629  HB2 ASP A 752      72.700  51.300  78.680  1.00  0.00           H
ATOM   2630  CG  ASP A 752      73.850  52.290  80.230  1.00  0.00           C
ATOM   2631  OD1 ASP A 752      73.420  51.540  81.150  1.00  0.00           O
ATOM   2632  OD2 ASP A 752      74.580  53.300  80.520  1.00  0.00           O
ATOM   2633  C   ASP A 752      73.910  52.380  76.460  1.00  0.00           C
ATOM   2634  O   ASP A 752      74.860  52.410  75.740  1.00  0.00           O
ATOM   2635  N   VAL A 753      72.640  52.070  76.050  1.00  0.00           N
ATOM   2636  HN  VAL A 753      71.790  52.170  76.570  1.00  0.00           H
ATOM   2637  CA  VAL A 753      72.370  51.440  74.770  1.00  0.00           C
ATOM   2638  HA  VAL A 753      73.190  50.780  74.510  1.00  0.00           H
ATOM   2639  CB  VAL A 753      71.150  50.590  74.930  1.00  0.00           C
ATOM   2640  HB  VAL A 753      71.010  50.120  73.920  1.00  0.00           H
ATOM   2641  CG1 VAL A 753      71.370  49.380  75.820  1.00  0.00           C
ATOM   2642 HG11 VAL A 753      72.040  48.620  75.360  1.00  0.00           H
ATOM   2643 HG12 VAL A 753      70.400  48.880  76.020  1.00  0.00           H
ATOM   2644 HG13 VAL A 753      71.720  49.780  76.780  1.00  0.00           H
ATOM   2645  CG2 VAL A 753      69.880  51.190  75.290  1.00  0.00           C
ATOM   2646 HG21 VAL A 753      69.010  50.560  75.000  1.00  0.00           H
ATOM   2647 HG22 VAL A 753      69.650  52.140  74.760  1.00  0.00           H
ATOM   2648 HG23 VAL A 753      69.900  51.470  76.360  1.00  0.00           H
ATOM   2649  C   VAL A 753      72.170  52.390  73.630  1.00  0.00           C
ATOM   2650  O   VAL A 753      72.000  52.050  72.470  1.00  0.00           O
ATOM   2651  N   LEU A 754      72.430  53.710  73.880  1.00  0.00           N
ATOM   2652  HN  LEU A 754      72.650  54.170  74.750  1.00  0.00           H
ATOM   2653  CA  LEU A 754      72.240  54.850  73.000  1.00  0.00           C
ATOM   2654  HA  LEU A 754      71.210  54.840  72.680  1.00  0.00           H
ATOM   2655  CB  LEU A 754      72.550  56.210  73.770  1.00  0.00           C
ATOM   2656  HB1 LEU A 754      73.620  56.220  74.070  1.00  0.00           H
ATOM   2657  HB2 LEU A 754      71.920  56.220  74.690  1.00  0.00           H
ATOM   2658  CG  LEU A 754      72.110  57.490  72.980  1.00  0.00           C
ATOM   2659  HG  LEU A 754      72.480  57.330  71.950  1.00  0.00           H
ATOM   2660  CD1 LEU A 754      70.610  57.570  72.760  1.00  0.00           C
ATOM   2661 HD11 LEU A 754      70.080  57.890  73.670  1.00  0.00           H
ATOM   2662 HD12 LEU A 754      70.140  56.640  72.390  1.00  0.00           H
ATOM   2663 HD13 LEU A 754      70.370  58.290  71.950  1.00  0.00           H
ATOM   2664  CD2 LEU A 754      72.620  58.720  73.680  1.00  0.00           C
ATOM   2665 HD21 LEU A 754      73.720  58.610  73.760  1.00  0.00           H
ATOM   2666 HD22 LEU A 754      72.310  58.700  74.750  1.00  0.00           H
ATOM   2667 HD23 LEU A 754      72.430  59.750  73.320  1.00  0.00           H
ATOM   2668  C   LEU A 754      72.970  54.700  71.740  1.00  0.00           C
ATOM   2669  O   LEU A 754      72.350  54.940  70.700  1.00  0.00           O
ATOM   2670  N   PHE A 755      74.220  54.300  71.720  1.00  0.00           N
ATOM   2671  HN  PHE A 755      74.670  54.120  72.590  1.00  0.00           H
ATOM   2672  CA  PHE A 755      75.020  54.160  70.510  1.00  0.00           C
ATOM   2673  HA  PHE A 755      74.670  54.940  69.850  1.00  0.00           H
ATOM   2674  CB  PHE A 755      76.590  54.270  70.920  1.00  0.00           C
ATOM   2675  HB1 PHE A 755      76.800  53.540  71.730  1.00  0.00           H
ATOM   2676  HB2 PHE A 755      76.880  55.310  71.200  1.00  0.00           H
ATOM   2677  CG  PHE A 755      77.530  53.990  69.750  1.00  0.00           C
ATOM   2678  CD1 PHE A 755      77.580  54.800  68.560  1.00  0.00           C
ATOM   2679  HD1 PHE A 755      76.780  55.510  68.410  1.00  0.00           H
ATOM   2680  CE1 PHE A 755      78.390  54.480  67.510  1.00  0.00           C
ATOM   2681  HE1 PHE A 755      78.220  55.010  66.580  1.00  0.00           H
ATOM   2682  CZ  PHE A 755      79.310  53.420  67.610  1.00  0.00           C
ATOM   2683  HZ  PHE A 755      80.100  53.220  66.900  1.00  0.00           H
ATOM   2684  CD2 PHE A 755      78.380  52.930  69.810  1.00  0.00           C
ATOM   2685  HD2 PHE A 755      78.380  52.310  70.700  1.00  0.00           H
ATOM   2686  CE2 PHE A 755      79.260  52.620  68.780  1.00  0.00           C
ATOM   2687  HE2 PHE A 755      80.060  51.920  68.970  1.00  0.00           H
ATOM   2688  C   PHE A 755      74.770  52.890  69.730  1.00  0.00           C
ATOM   2689  O   PHE A 755      74.860  52.920  68.510  1.00  0.00           O
ATOM   2690  N   TRP A 756      74.370  51.810  70.480  1.00  0.00           N
ATOM   2691  HN  TRP A 756      74.400  51.810  71.480  1.00  0.00           H
ATOM   2692  CA  TRP A 756      73.990  50.550  70.020  1.00  0.00           C
ATOM   2693  HA  TRP A 756      74.740  50.290  69.290  1.00  0.00           H
ATOM   2694  CB  TRP A 756      74.050  49.440  71.080  1.00  0.00           C
ATOM   2695  HB1 TRP A 756      73.290  49.700  71.830  1.00  0.00           H
ATOM   2696  HB2 TRP A 756      74.980  49.460  71.680  1.00  0.00           H
ATOM   2697  CG  TRP A 756      73.790  48.010  70.610  1.00  0.00           C
ATOM   2698  CD1 TRP A 756      72.850  47.080  71.060  1.00  0.00           C
ATOM   2699  HD1 TRP A 756      72.030  47.290  71.720  1.00  0.00           H
ATOM   2700  NE1 TRP A 756      72.970  45.950  70.340  1.00  0.00           N
ATOM   2701  HE1 TRP A 756      72.330  45.210  70.330  1.00  0.00           H
ATOM   2702  CE2 TRP A 756      74.080  46.000  69.560  1.00  0.00           C
ATOM   2703  CD2 TRP A 756      74.630  47.290  69.690  1.00  0.00           C
ATOM   2704  CE3 TRP A 756      75.830  47.600  69.030  1.00  0.00           C
ATOM   2705  HE3 TRP A 756      76.220  48.590  69.200  1.00  0.00           H
ATOM   2706  CZ3 TRP A 756      76.430  46.590  68.230  1.00  0.00           C
ATOM   2707  HZ3 TRP A 756      77.280  46.890  67.640  1.00  0.00           H
ATOM   2708  CZ2 TRP A 756      74.590  45.090  68.680  1.00  0.00           C
ATOM   2709  HZ2 TRP A 756      74.010  44.260  68.330  1.00  0.00           H
ATOM   2710  CH2 TRP A 756      75.750  45.390  67.990  1.00  0.00           C
ATOM   2711  HH2 TRP A 756      76.190  44.660  67.330  1.00  0.00           H
ATOM   2712  C   TRP A 756      72.670  50.500  69.240  1.00  0.00           C
ATOM   2713  O   TRP A 756      72.670  49.960  68.130  1.00  0.00           O
ATOM   2714  N   CYS A 757      71.570  51.120  69.750  1.00  0.00           N
ATOM   2715  HN  CYS A 757      71.610  51.630  70.600  1.00  0.00           H
ATOM   2716  CA  CYS A 757      70.360  51.410  69.140  1.00  0.00           C
ATOM   2717  HA  CYS A 757      69.860  50.470  68.940  1.00  0.00           H
ATOM   2718  CB  CYS A 757      69.500  52.200  70.100  1.00  0.00           C
ATOM   2719  HB1 CYS A 757      68.560  52.530  69.600  1.00  0.00           H
ATOM   2720  HB2 CYS A 757      69.970  53.120  70.530  1.00  0.00           H
ATOM   2721  SG  CYS A 757      68.990  51.120  71.470  1.00  0.00           S
ATOM   2722  HG1 CYS A 757      70.250  51.000  71.850  1.00  0.00           H
ATOM   2723  C   CYS A 757      70.490  52.210  67.850  1.00  0.00           C
ATOM   2724  O   CYS A 757      69.700  51.940  66.940  1.00  0.00           O
ATOM   2725  N   VAL A 758      71.430  53.220  67.820  1.00  0.00           N
ATOM   2726  HN  VAL A 758      71.880  53.590  68.620  1.00  0.00           H
ATOM   2727  CA  VAL A 758      71.860  54.070  66.650  1.00  0.00           C
ATOM   2728  HA  VAL A 758      70.970  54.520  66.230  1.00  0.00           H
ATOM   2729  CB  VAL A 758      72.810  55.120  67.170  1.00  0.00           C
ATOM   2730  HB  VAL A 758      73.430  54.680  67.970  1.00  0.00           H
ATOM   2731  CG1 VAL A 758      73.680  55.740  66.190  1.00  0.00           C
ATOM   2732 HG11 VAL A 758      72.960  56.190  65.480  1.00  0.00           H
ATOM   2733 HG12 VAL A 758      74.320  54.940  65.750  1.00  0.00           H
ATOM   2734 HG13 VAL A 758      74.320  56.570  66.560  1.00  0.00           H
ATOM   2735  CG2 VAL A 758      71.980  56.190  67.860  1.00  0.00           C
ATOM   2736 HG21 VAL A 758      71.160  56.620  67.240  1.00  0.00           H
ATOM   2737 HG22 VAL A 758      72.680  56.910  68.330  1.00  0.00           H
ATOM   2738 HG23 VAL A 758      71.490  55.770  68.760  1.00  0.00           H
ATOM   2739  C   VAL A 758      72.520  53.180  65.580  1.00  0.00           C
ATOM   2740  O   VAL A 758      72.110  53.200  64.380  1.00  0.00           O
ATOM   2741  N   ILE A 759      73.450  52.290  66.090  1.00  0.00           N
ATOM   2742  HN  ILE A 759      73.800  52.300  67.020  1.00  0.00           H
ATOM   2743  CA  ILE A 759      74.230  51.330  65.300  1.00  0.00           C
ATOM   2744  HA  ILE A 759      74.720  51.940  64.570  1.00  0.00           H
ATOM   2745  CB  ILE A 759      75.430  50.770  66.130  1.00  0.00           C
ATOM   2746  HB  ILE A 759      75.070  50.730  67.190  1.00  0.00           H
ATOM   2747  CG2 ILE A 759      75.650  49.310  65.800  1.00  0.00           C
ATOM   2748 HG21 ILE A 759      74.830  48.660  66.190  1.00  0.00           H
ATOM   2749 HG22 ILE A 759      76.600  48.920  66.220  1.00  0.00           H
ATOM   2750 HG23 ILE A 759      75.730  49.080  64.710  1.00  0.00           H
ATOM   2751  CG1 ILE A 759      76.660  51.690  66.000  1.00  0.00           C
ATOM   2752 HG11 ILE A 759      77.340  51.370  66.820  1.00  0.00           H
ATOM   2753 HG12 ILE A 759      76.330  52.750  66.080  1.00  0.00           H
ATOM   2754  CD  ILE A 759      77.500  51.530  64.790  1.00  0.00           C
ATOM   2755  HD1 ILE A 759      76.810  51.580  63.920  1.00  0.00           H
ATOM   2756  HD2 ILE A 759      78.020  50.550  64.840  1.00  0.00           H
ATOM   2757  HD3 ILE A 759      78.320  52.280  64.770  1.00  0.00           H
ATOM   2758  C   ILE A 759      73.320  50.260  64.660  1.00  0.00           C
ATOM   2759  O   ILE A 759      73.390  50.030  63.470  1.00  0.00           O
ATOM   2760  N   LEU A 760      72.350  49.680  65.370  1.00  0.00           N
ATOM   2761  HN  LEU A 760      72.300  49.810  66.360  1.00  0.00           H
ATOM   2762  CA  LEU A 760      71.300  48.820  64.880  1.00  0.00           C
ATOM   2763  HA  LEU A 760      71.790  47.950  64.480  1.00  0.00           H
ATOM   2764  CB  LEU A 760      70.390  48.350  66.060  1.00  0.00           C
ATOM   2765  HB1 LEU A 760      69.490  47.730  65.830  1.00  0.00           H
ATOM   2766  HB2 LEU A 760      70.180  49.280  66.640  1.00  0.00           H
ATOM   2767  CG  LEU A 760      71.070  47.440  67.050  1.00  0.00           C
ATOM   2768  HG  LEU A 760      72.070  47.810  67.400  1.00  0.00           H
ATOM   2769  CD1 LEU A 760      70.130  47.260  68.320  1.00  0.00           C
ATOM   2770 HD11 LEU A 760      70.470  46.560  69.100  1.00  0.00           H
ATOM   2771 HD12 LEU A 760      69.100  47.030  67.980  1.00  0.00           H
ATOM   2772 HD13 LEU A 760      70.230  48.300  68.730  1.00  0.00           H
ATOM   2773  CD2 LEU A 760      71.490  46.110  66.350  1.00  0.00           C
ATOM   2774 HD21 LEU A 760      70.600  45.730  65.790  1.00  0.00           H
ATOM   2775 HD22 LEU A 760      71.850  45.270  66.980  1.00  0.00           H
ATOM   2776 HD23 LEU A 760      72.310  46.290  65.630  1.00  0.00           H
ATOM   2777  C   LEU A 760      70.340  49.390  63.890  1.00  0.00           C
ATOM   2778  O   LEU A 760      69.960  48.760  62.880  1.00  0.00           O
ATOM   2779  N   PHE A 761      69.880  50.690  64.040  1.00  0.00           N
ATOM   2780  HN  PHE A 761      70.180  51.120  64.880  1.00  0.00           H
ATOM   2781  CA  PHE A 761      68.900  51.340  63.240  1.00  0.00           C
ATOM   2782  HA  PHE A 761      68.040  50.700  63.100  1.00  0.00           H
ATOM   2783  CB  PHE A 761      68.380  52.570  64.070  1.00  0.00           C
ATOM   2784  HB1 PHE A 761      69.270  53.040  64.530  1.00  0.00           H
ATOM   2785  HB2 PHE A 761      67.960  52.230  65.040  1.00  0.00           H
ATOM   2786  CG  PHE A 761      67.450  53.520  63.360  1.00  0.00           C
ATOM   2787  CD1 PHE A 761      66.160  53.120  63.040  1.00  0.00           C
ATOM   2788  HD1 PHE A 761      65.900  52.080  63.130  1.00  0.00           H
ATOM   2789  CE1 PHE A 761      65.190  54.030  62.560  1.00  0.00           C
ATOM   2790  HE1 PHE A 761      64.220  53.600  62.340  1.00  0.00           H
ATOM   2791  CZ  PHE A 761      65.590  55.320  62.460  1.00  0.00           C
ATOM   2792  HZ  PHE A 761      64.830  55.990  62.070  1.00  0.00           H
ATOM   2793  CD2 PHE A 761      67.760  54.840  63.240  1.00  0.00           C
ATOM   2794  HD2 PHE A 761      68.640  55.250  63.720  1.00  0.00           H
ATOM   2795  CE2 PHE A 761      66.810  55.760  62.800  1.00  0.00           C
ATOM   2796  HE2 PHE A 761      67.160  56.780  62.800  1.00  0.00           H
ATOM   2797  C   PHE A 761      69.390  51.670  61.890  1.00  0.00           C
ATOM   2798  O   PHE A 761      68.840  51.340  60.860  1.00  0.00           O
ATOM   2799  N   PHE A 762      70.590  52.300  61.840  1.00  0.00           N
ATOM   2800  HN  PHE A 762      71.030  52.630  62.670  1.00  0.00           H
ATOM   2801  CA  PHE A 762      71.260  52.750  60.680  1.00  0.00           C
ATOM   2802  HA  PHE A 762      70.500  53.140  60.000  1.00  0.00           H
ATOM   2803  CB  PHE A 762      72.240  53.930  60.800  1.00  0.00           C
ATOM   2804  HB1 PHE A 762      72.790  53.940  59.840  1.00  0.00           H
ATOM   2805  HB2 PHE A 762      72.910  53.650  61.640  1.00  0.00           H
ATOM   2806  CG  PHE A 762      71.500  55.230  60.820  1.00  0.00           C
ATOM   2807  CD1 PHE A 762      71.080  55.910  59.680  1.00  0.00           C
ATOM   2808  HD1 PHE A 762      71.280  55.440  58.730  1.00  0.00           H
ATOM   2809  CE1 PHE A 762      70.390  57.090  59.810  1.00  0.00           C
ATOM   2810  HE1 PHE A 762      69.910  57.590  58.980  1.00  0.00           H
ATOM   2811  CZ  PHE A 762      70.060  57.580  61.090  1.00  0.00           C
ATOM   2812  HZ  PHE A 762      69.500  58.480  61.310  1.00  0.00           H
ATOM   2813  CD2 PHE A 762      71.160  55.690  62.090  1.00  0.00           C
ATOM   2814  HD2 PHE A 762      71.490  55.120  62.940  1.00  0.00           H
ATOM   2815  CE2 PHE A 762      70.500  56.940  62.220  1.00  0.00           C
ATOM   2816  HE2 PHE A 762      70.170  57.410  63.140  1.00  0.00           H
ATOM   2817  C   PHE A 762      71.940  51.650  59.910  1.00  0.00           C
ATOM   2818  O   PHE A 762      71.960  51.570  58.670  1.00  0.00           O
ATOM   2819  N   THR A 763      72.420  50.560  60.560  1.00  0.00           N
ATOM   2820  HN  THR A 763      72.370  50.570  61.560  1.00  0.00           H
ATOM   2821  CA  THR A 763      73.170  49.580  59.830  1.00  0.00           C
ATOM   2822  HA  THR A 763      73.680  49.970  58.970  1.00  0.00           H
ATOM   2823  CB  THR A 763      74.250  48.990  60.720  1.00  0.00           C
ATOM   2824  HB  THR A 763      73.890  48.330  61.540  1.00  0.00           H
ATOM   2825  OG1 THR A 763      75.090  49.990  61.260  1.00  0.00           O
ATOM   2826  HG1 THR A 763      74.560  50.390  61.960  1.00  0.00           H
ATOM   2827  CG2 THR A 763      75.170  48.090  59.790  1.00  0.00           C
ATOM   2828 HG21 THR A 763      75.280  48.480  58.760  1.00  0.00           H
ATOM   2829 HG22 THR A 763      74.790  47.060  59.600  1.00  0.00           H
ATOM   2830 HG23 THR A 763      76.170  48.090  60.280  1.00  0.00           H
ATOM   2831  C   THR A 763      72.160  48.630  59.290  1.00  0.00           C
ATOM   2832  O   THR A 763      72.350  48.060  58.220  1.00  0.00           O
ATOM   2833  N   THR A 764      70.980  48.380  59.970  1.00  0.00           N
ATOM   2834  HN  THR A 764      70.840  48.760  60.880  1.00  0.00           H
ATOM   2835  CA  THR A 764      69.920  47.600  59.350  1.00  0.00           C
ATOM   2836  HA  THR A 764      70.270  46.580  59.260  1.00  0.00           H
ATOM   2837  CB  THR A 764      68.740  47.370  60.300  1.00  0.00           C
ATOM   2838  HB  THR A 764      68.300  48.340  60.620  1.00  0.00           H
ATOM   2839  OG1 THR A 764      69.140  46.670  61.460  1.00  0.00           O
ATOM   2840  HG1 THR A 764      69.620  47.320  61.980  1.00  0.00           H
ATOM   2841  CG2 THR A 764      67.640  46.450  59.660  1.00  0.00           C
ATOM   2842 HG21 THR A 764      67.020  47.090  59.000  1.00  0.00           H
ATOM   2843 HG22 THR A 764      66.990  45.970  60.420  1.00  0.00           H
ATOM   2844 HG23 THR A 764      68.140  45.630  59.090  1.00  0.00           H
ATOM   2845  C   THR A 764      69.450  48.180  58.000  1.00  0.00           C
ATOM   2846  O   THR A 764      69.390  47.480  57.010  1.00  0.00           O
ATOM   2847  N   PHE A 765      69.200  49.470  57.880  1.00  0.00           N
ATOM   2848  HN  PHE A 765      69.290  49.980  58.730  1.00  0.00           H
ATOM   2849  CA  PHE A 765      68.930  50.160  56.700  1.00  0.00           C
ATOM   2850  HA  PHE A 765      68.120  49.620  56.230  1.00  0.00           H
ATOM   2851  CB  PHE A 765      68.340  51.520  57.060  1.00  0.00           C
ATOM   2852  HB1 PHE A 765      68.900  51.900  57.950  1.00  0.00           H
ATOM   2853  HB2 PHE A 765      67.310  51.410  57.450  1.00  0.00           H
ATOM   2854  CG  PHE A 765      68.160  52.590  55.990  1.00  0.00           C
ATOM   2855  CD1 PHE A 765      67.660  52.230  54.730  1.00  0.00           C
ATOM   2856  HD1 PHE A 765      67.400  51.190  54.630  1.00  0.00           H
ATOM   2857  CE1 PHE A 765      67.580  53.150  53.680  1.00  0.00           C
ATOM   2858  HE1 PHE A 765      67.140  52.820  52.770  1.00  0.00           H
ATOM   2859  CZ  PHE A 765      67.930  54.510  53.910  1.00  0.00           C
ATOM   2860  HZ  PHE A 765      67.870  55.270  53.140  1.00  0.00           H
ATOM   2861  CD2 PHE A 765      68.420  53.980  56.210  1.00  0.00           C
ATOM   2862  HD2 PHE A 765      68.770  54.230  57.200  1.00  0.00           H
ATOM   2863  CE2 PHE A 765      68.300  54.980  55.200  1.00  0.00           C
ATOM   2864  HE2 PHE A 765      68.710  55.970  55.340  1.00  0.00           H
ATOM   2865  C   PHE A 765      69.990  50.180  55.630  1.00  0.00           C
ATOM   2866  O   PHE A 765      69.750  49.970  54.430  1.00  0.00           O
ATOM   2867  N   PHE A 766      71.250  50.390  56.070  1.00  0.00           N
ATOM   2868  HN  PHE A 766      71.490  50.590  57.020  1.00  0.00           H
ATOM   2869  CA  PHE A 766      72.380  50.420  55.140  1.00  0.00           C
ATOM   2870  HA  PHE A 766      72.070  51.200  54.460  1.00  0.00           H
ATOM   2871  CB  PHE A 766      73.650  51.060  55.880  1.00  0.00           C
ATOM   2872  HB1 PHE A 766      74.460  51.110  55.120  1.00  0.00           H
ATOM   2873  HB2 PHE A 766      74.010  50.430  56.710  1.00  0.00           H
ATOM   2874  CG  PHE A 766      73.550  52.520  56.440  1.00  0.00           C
ATOM   2875  CD1 PHE A 766      74.620  53.140  57.130  1.00  0.00           C
ATOM   2876  HD1 PHE A 766      75.530  52.650  57.470  1.00  0.00           H
ATOM   2877  CE1 PHE A 766      74.610  54.520  57.410  1.00  0.00           C
ATOM   2878  HE1 PHE A 766      75.400  54.950  58.010  1.00  0.00           H
ATOM   2879  CZ  PHE A 766      73.510  55.350  57.080  1.00  0.00           C
ATOM   2880  HZ  PHE A 766      73.560  56.410  57.260  1.00  0.00           H
ATOM   2881  CD2 PHE A 766      72.510  53.410  55.980  1.00  0.00           C
ATOM   2882  HD2 PHE A 766      71.710  53.050  55.340  1.00  0.00           H
ATOM   2883  CE2 PHE A 766      72.510  54.730  56.310  1.00  0.00           C
ATOM   2884  HE2 PHE A 766      71.720  55.430  56.050  1.00  0.00           H
ATOM   2885  C   PHE A 766      72.740  49.130  54.520  1.00  0.00           C
ATOM   2886  O   PHE A 766      72.910  49.070  53.290  1.00  0.00           O
ATOM   2887  N   LEU A 767      72.740  48.060  55.370  1.00  0.00           N
ATOM   2888  HN  LEU A 767      72.560  48.240  56.330  1.00  0.00           H
ATOM   2889  CA  LEU A 767      73.030  46.660  55.010  1.00  0.00           C
ATOM   2890  HA  LEU A 767      74.000  46.620  54.530  1.00  0.00           H
ATOM   2891  CB  LEU A 767      73.260  45.720  56.220  1.00  0.00           C
ATOM   2892  HB1 LEU A 767      72.300  45.530  56.750  1.00  0.00           H
ATOM   2893  HB2 LEU A 767      74.020  46.260  56.820  1.00  0.00           H
ATOM   2894  CG  LEU A 767      73.940  44.370  55.910  1.00  0.00           C
ATOM   2895  HG  LEU A 767      73.290  43.780  55.240  1.00  0.00           H
ATOM   2896  CD1 LEU A 767      75.310  44.600  55.180  1.00  0.00           C
ATOM   2897 HD11 LEU A 767      75.160  45.150  54.230  1.00  0.00           H
ATOM   2898 HD12 LEU A 767      75.850  43.640  55.090  1.00  0.00           H
ATOM   2899 HD13 LEU A 767      75.980  45.230  55.800  1.00  0.00           H
ATOM   2900  CD2 LEU A 767      74.190  43.670  57.270  1.00  0.00           C
ATOM   2901 HD21 LEU A 767      73.200  43.610  57.770  1.00  0.00           H
ATOM   2902 HD22 LEU A 767      74.860  44.310  57.870  1.00  0.00           H
ATOM   2903 HD23 LEU A 767      74.510  42.620  57.130  1.00  0.00           H
ATOM   2904  C   LEU A 767      71.950  46.090  54.100  1.00  0.00           C
ATOM   2905  O   LEU A 767      72.240  45.500  53.070  1.00  0.00           O
ATOM   2906  N   SER A 768      70.690  46.380  54.340  1.00  0.00           N
ATOM   2907  HN  SER A 768      70.500  46.820  55.220  1.00  0.00           H
ATOM   2908  CA  SER A 768      69.480  45.970  53.500  1.00  0.00           C
ATOM   2909  HA  SER A 768      69.450  44.900  53.450  1.00  0.00           H
ATOM   2910  CB  SER A 768      68.110  46.400  54.010  1.00  0.00           C
ATOM   2911  HB1 SER A 768      67.280  45.960  53.420  1.00  0.00           H
ATOM   2912  HB2 SER A 768      68.080  47.500  54.080  1.00  0.00           H
ATOM   2913  OG  SER A 768      67.940  45.740  55.300  1.00  0.00           O
ATOM   2914  HG1 SER A 768      68.420  46.260  55.940  1.00  0.00           H
ATOM   2915  C   SER A 768      69.610  46.510  52.100  1.00  0.00           C
ATOM   2916  O   SER A 768      69.700  45.770  51.130  1.00  0.00           O
ATOM   2917  N   SER A 769      69.860  47.840  52.010  1.00  0.00           N
ATOM   2918  HN  SER A 769      69.750  48.410  52.800  1.00  0.00           H
ATOM   2919  CA  SER A 769      70.080  48.570  50.790  1.00  0.00           C
ATOM   2920  HA  SER A 769      69.210  48.340  50.200  1.00  0.00           H
ATOM   2921  CB  SER A 769      70.140  50.120  50.970  1.00  0.00           C
ATOM   2922  HB1 SER A 769      70.100  50.380  49.890  1.00  0.00           H
ATOM   2923  HB2 SER A 769      71.110  50.460  51.390  1.00  0.00           H
ATOM   2924  OG  SER A 769      69.080  50.810  51.580  1.00  0.00           O
ATOM   2925  HG1 SER A 769      69.030  50.680  52.530  1.00  0.00           H
ATOM   2926  C   SER A 769      71.190  48.130  50.050  1.00  0.00           C
ATOM   2927  O   SER A 769      71.010  47.640  48.950  1.00  0.00           O
ATOM   2928  N   PHE A 770      72.410  47.950  50.650  1.00  0.00           N
ATOM   2929  HN  PHE A 770      72.570  48.240  51.590  1.00  0.00           H
ATOM   2930  CA  PHE A 770      73.630  47.400  50.090  1.00  0.00           C
ATOM   2931  HA  PHE A 770      74.020  48.060  49.320  1.00  0.00           H
ATOM   2932  CB  PHE A 770      74.740  47.560  51.160  1.00  0.00           C
ATOM   2933  HB1 PHE A 770      74.370  47.290  52.170  1.00  0.00           H
ATOM   2934  HB2 PHE A 770      74.950  48.650  51.200  1.00  0.00           H
ATOM   2935  CG  PHE A 770      76.030  46.870  50.890  1.00  0.00           C
ATOM   2936  CD1 PHE A 770      76.340  45.630  51.470  1.00  0.00           C
ATOM   2937  HD1 PHE A 770      75.550  45.010  51.850  1.00  0.00           H
ATOM   2938  CE1 PHE A 770      77.750  45.320  51.550  1.00  0.00           C
ATOM   2939  HE1 PHE A 770      78.070  44.530  52.230  1.00  0.00           H
ATOM   2940  CZ  PHE A 770      78.710  46.060  50.850  1.00  0.00           C
ATOM   2941  HZ  PHE A 770      79.700  45.640  50.940  1.00  0.00           H
ATOM   2942  CD2 PHE A 770      76.980  47.600  50.150  1.00  0.00           C
ATOM   2943  HD2 PHE A 770      76.690  48.480  49.600  1.00  0.00           H
ATOM   2944  CE2 PHE A 770      78.320  47.190  50.130  1.00  0.00           C
ATOM   2945  HE2 PHE A 770      79.020  47.710  49.500  1.00  0.00           H
ATOM   2946  C   PHE A 770      73.560  46.050  49.390  1.00  0.00           C
ATOM   2947  O   PHE A 770      74.060  45.920  48.280  1.00  0.00           O
ATOM   2948  N   LEU A 771      72.830  45.090  50.000  1.00  0.00           N
ATOM   2949  HN  LEU A 771      72.680  45.190  50.980  1.00  0.00           H
ATOM   2950  CA  LEU A 771      72.390  43.830  49.460  1.00  0.00           C
ATOM   2951  HA  LEU A 771      73.290  43.290  49.190  1.00  0.00           H
ATOM   2952  CB  LEU A 771      71.830  42.940  50.640  1.00  0.00           C
ATOM   2953  HB1 LEU A 771      71.360  41.980  50.340  1.00  0.00           H
ATOM   2954  HB2 LEU A 771      71.030  43.570  51.060  1.00  0.00           H
ATOM   2955  CG  LEU A 771      72.800  42.560  51.780  1.00  0.00           C
ATOM   2956  HG  LEU A 771      73.160  43.500  52.240  1.00  0.00           H
ATOM   2957  CD1 LEU A 771      72.030  41.920  52.900  1.00  0.00           C
ATOM   2958 HD11 LEU A 771      72.380  42.270  53.900  1.00  0.00           H
ATOM   2959 HD12 LEU A 771      72.100  40.830  52.750  1.00  0.00           H
ATOM   2960 HD13 LEU A 771      70.960  42.120  52.650  1.00  0.00           H
ATOM   2961  CD2 LEU A 771      74.040  41.760  51.290  1.00  0.00           C
ATOM   2962 HD21 LEU A 771      74.610  41.340  52.150  1.00  0.00           H
ATOM   2963 HD22 LEU A 771      74.680  42.350  50.600  1.00  0.00           H
ATOM   2964 HD23 LEU A 771      73.750  40.790  50.830  1.00  0.00           H
ATOM   2965  C   LEU A 771      71.380  43.860  48.330  1.00  0.00           C
ATOM   2966  O   LEU A 771      71.290  43.080  47.390  1.00  0.00           O
ATOM   2967  N   LYS A 772      70.450  44.800  48.420  1.00  0.00           N
ATOM   2968  HN  LYS A 772      70.380  45.350  49.250  1.00  0.00           H
ATOM   2969  CA  LYS A 772      69.460  44.970  47.280  1.00  0.00           C
ATOM   2970  HA  LYS A 772      69.070  43.960  47.190  1.00  0.00           H
ATOM   2971  CB  LYS A 772      68.230  45.740  47.720  1.00  0.00           C
ATOM   2972  HB1 LYS A 772      68.500  46.740  48.120  1.00  0.00           H
ATOM   2973  HB2 LYS A 772      67.720  45.250  48.580  1.00  0.00           H
ATOM   2974  CG  LYS A 772      67.140  45.840  46.650  1.00  0.00           C
ATOM   2975  HG1 LYS A 772      67.610  46.280  45.730  1.00  0.00           H
ATOM   2976  HG2 LYS A 772      66.310  46.500  46.990  1.00  0.00           H
ATOM   2977  CD  LYS A 772      66.470  44.490  46.230  1.00  0.00           C
ATOM   2978  HD1 LYS A 772      66.050  44.050  47.150  1.00  0.00           H
ATOM   2979  HD2 LYS A 772      67.250  43.710  46.040  1.00  0.00           H
ATOM   2980  CE  LYS A 772      65.350  44.500  45.210  1.00  0.00           C
ATOM   2981  HE1 LYS A 772      64.460  44.900  45.740  1.00  0.00           H
ATOM   2982  HE2 LYS A 772      65.190  43.460  44.850  1.00  0.00           H
ATOM   2983  NZ  LYS A 772      65.640  45.400  44.060  1.00  0.00           N
ATOM   2984  HZ1 LYS A 772      65.420  46.360  44.380  1.00  0.00           H
ATOM   2985  HZ2 LYS A 772      64.970  45.150  43.300  1.00  0.00           H
ATOM   2986  HZ3 LYS A 772      66.610  45.420  43.680  1.00  0.00           H
ATOM   2987  C   LYS A 772      70.120  45.440  46.020  1.00  0.00           C
ATOM   2988  O   LYS A 772      69.690  45.150  44.920  1.00  0.00           O
ATOM   2989  N   GLN A 773      71.210  46.170  46.220  1.00  0.00           N
ATOM   2990  HN  GLN A 773      71.510  46.490  47.120  1.00  0.00           H
ATOM   2991  CA  GLN A 773      72.080  46.650  45.200  1.00  0.00           C
ATOM   2992  HA  GLN A 773      71.510  46.690  44.280  1.00  0.00           H
ATOM   2993  CB  GLN A 773      72.730  48.030  45.560  1.00  0.00           C
ATOM   2994  HB1 GLN A 773      73.520  48.280  44.830  1.00  0.00           H
ATOM   2995  HB2 GLN A 773      73.230  47.960  46.550  1.00  0.00           H
ATOM   2996  CG  GLN A 773      71.710  49.200  45.640  1.00  0.00           C
ATOM   2997  HG1 GLN A 773      72.210  50.180  45.490  1.00  0.00           H
ATOM   2998  HG2 GLN A 773      71.160  49.130  46.600  1.00  0.00           H
ATOM   2999  CD  GLN A 773      70.540  49.170  44.700  1.00  0.00           C
ATOM   3000  OE1 GLN A 773      69.410  48.800  45.070  1.00  0.00           O
ATOM   3001  NE2 GLN A 773      70.790  49.640  43.430  1.00  0.00           N
ATOM   3002 HE21 GLN A 773      70.080  49.680  42.720  1.00  0.00           H
ATOM   3003 HE22 GLN A 773      71.590  50.120  43.100  1.00  0.00           H
ATOM   3004  C   GLN A 773      73.230  45.610  44.920  1.00  0.00           C
ATOM   3005  O   GLN A 773      74.170  45.780  44.160  1.00  0.00           O
ATOM   3006  N   PHE A 774      73.140  44.430  45.550  1.00  0.00           N
ATOM   3007  HN  PHE A 774      72.320  44.320  46.120  1.00  0.00           H
ATOM   3008  CA  PHE A 774      74.070  43.340  45.240  1.00  0.00           C
ATOM   3009  HA  PHE A 774      75.050  43.780  45.300  1.00  0.00           H
ATOM   3010  CB  PHE A 774      74.140  42.240  46.350  1.00  0.00           C
ATOM   3011  HB1 PHE A 774      73.190  41.670  46.380  1.00  0.00           H
ATOM   3012  HB2 PHE A 774      74.150  42.740  47.330  1.00  0.00           H
ATOM   3013  CG  PHE A 774      75.290  41.270  46.240  1.00  0.00           C
ATOM   3014  CD1 PHE A 774      75.030  39.910  46.060  1.00  0.00           C
ATOM   3015  HD1 PHE A 774      74.000  39.570  46.020  1.00  0.00           H
ATOM   3016  CE1 PHE A 774      76.080  39.000  45.970  1.00  0.00           C
ATOM   3017  HE1 PHE A 774      75.900  37.960  45.750  1.00  0.00           H
ATOM   3018  CZ  PHE A 774      77.370  39.390  46.350  1.00  0.00           C
ATOM   3019  HZ  PHE A 774      78.230  38.750  46.330  1.00  0.00           H
ATOM   3020  CD2 PHE A 774      76.580  41.650  46.650  1.00  0.00           C
ATOM   3021  HD2 PHE A 774      76.730  42.670  46.990  1.00  0.00           H
ATOM   3022  CE2 PHE A 774      77.600  40.710  46.770  1.00  0.00           C
ATOM   3023  HE2 PHE A 774      78.630  40.960  47.010  1.00  0.00           H
ATOM   3024  C   PHE A 774      73.930  42.820  43.750  1.00  0.00           C
ATOM   3025  O   PHE A 774      74.870  42.250  43.170  1.00  0.00           O
ATOM   3026  N   LYS A 775      72.770  43.070  43.050  1.00  0.00           N
ATOM   3027  HN  LYS A 775      72.020  43.530  43.530  1.00  0.00           H
ATOM   3028  CA  LYS A 775      72.610  42.700  41.630  1.00  0.00           C
ATOM   3029  HA  LYS A 775      73.460  42.150  41.260  1.00  0.00           H
ATOM   3030  CB  LYS A 775      71.490  41.630  41.520  1.00  0.00           C
ATOM   3031  HB1 LYS A 775      71.770  40.810  42.210  1.00  0.00           H
ATOM   3032  HB2 LYS A 775      71.430  41.180  40.500  1.00  0.00           H
ATOM   3033  CG  LYS A 775      70.090  42.120  41.930  1.00  0.00           C
ATOM   3034  HG1 LYS A 775      69.930  42.980  41.230  1.00  0.00           H
ATOM   3035  HG2 LYS A 775      69.990  42.370  43.010  1.00  0.00           H
ATOM   3036  CD  LYS A 775      69.110  41.050  41.470  1.00  0.00           C
ATOM   3037  HD1 LYS A 775      69.090  40.330  42.330  1.00  0.00           H
ATOM   3038  HD2 LYS A 775      69.470  40.610  40.530  1.00  0.00           H
ATOM   3039  CE  LYS A 775      67.670  41.530  41.390  1.00  0.00           C
ATOM   3040  HE1 LYS A 775      67.590  42.400  40.700  1.00  0.00           H
ATOM   3041  HE2 LYS A 775      67.200  41.800  42.370  1.00  0.00           H
ATOM   3042  NZ  LYS A 775      66.760  40.450  40.860  1.00  0.00           N
ATOM   3043  HZ1 LYS A 775      65.900  40.900  40.460  1.00  0.00           H
ATOM   3044  HZ2 LYS A 775      66.580  39.660  41.510  1.00  0.00           H
ATOM   3045  HZ3 LYS A 775      67.200  40.030  40.020  1.00  0.00           H
ATOM   3046  C   LYS A 775      72.470  43.800  40.500  1.00  0.00           C
ATOM   3047  O   LYS A 775      71.990  43.580  39.380  1.00  0.00           O
ATOM   3048  N   THR A 776      72.740  45.020  40.790  1.00  0.00           N
ATOM   3049  HN  THR A 776      73.040  45.220  41.710  1.00  0.00           H
ATOM   3050  CA  THR A 776      72.650  46.170  39.930  1.00  0.00           C
ATOM   3051  HA  THR A 776      71.640  46.280  39.540  1.00  0.00           H
ATOM   3052  CB  THR A 776      73.010  47.530  40.670  1.00  0.00           C
ATOM   3053  HB  THR A 776      74.090  47.730  40.790  1.00  0.00           H
ATOM   3054  OG1 THR A 776      72.510  47.470  41.960  1.00  0.00           O
ATOM   3055  HG1 THR A 776      71.570  47.550  41.800  1.00  0.00           H
ATOM   3056  CG2 THR A 776      72.230  48.690  40.090  1.00  0.00           C
ATOM   3057 HG21 THR A 776      72.760  49.260  39.290  1.00  0.00           H
ATOM   3058 HG22 THR A 776      71.980  49.500  40.810  1.00  0.00           H
ATOM   3059 HG23 THR A 776      71.270  48.360  39.640  1.00  0.00           H
ATOM   3060  C   THR A 776      73.450  46.130  38.700  1.00  0.00           C
ATOM   3061  O   THR A 776      72.960  46.680  37.690  1.00  0.00           O
ATOM   3062  N   LYS A 777      74.610  45.450  38.620  1.00  0.00           N
ATOM   3063  HN  LYS A 777      74.780  44.910  39.430  1.00  0.00           H
ATOM   3064  CA  LYS A 777      75.530  45.420  37.510  1.00  0.00           C
ATOM   3065  HA  LYS A 777      74.880  45.410  36.650  1.00  0.00           H
ATOM   3066  CB  LYS A 777      76.530  46.670  37.440  1.00  0.00           C
ATOM   3067  HB1 LYS A 777      77.300  46.410  36.680  1.00  0.00           H
ATOM   3068  HB2 LYS A 777      77.050  46.790  38.410  1.00  0.00           H
ATOM   3069  CG  LYS A 777      75.870  47.980  36.960  1.00  0.00           C
ATOM   3070  HG1 LYS A 777      76.660  48.760  37.060  1.00  0.00           H
ATOM   3071  HG2 LYS A 777      75.100  48.490  37.580  1.00  0.00           H
ATOM   3072  CD  LYS A 777      75.370  47.990  35.560  1.00  0.00           C
ATOM   3073  HD1 LYS A 777      74.510  47.310  35.430  1.00  0.00           H
ATOM   3074  HD2 LYS A 777      76.270  47.760  34.950  1.00  0.00           H
ATOM   3075  CE  LYS A 777      74.900  49.430  35.210  1.00  0.00           C
ATOM   3076  HE1 LYS A 777      75.610  50.190  35.610  1.00  0.00           H
ATOM   3077  HE2 LYS A 777      73.920  49.540  35.720  1.00  0.00           H
ATOM   3078  NZ  LYS A 777      74.540  49.530  33.790  1.00  0.00           N
ATOM   3079  HZ1 LYS A 777      75.360  49.410  33.150  1.00  0.00           H
ATOM   3080  HZ2 LYS A 777      74.100  50.440  33.550  1.00  0.00           H
ATOM   3081  HZ3 LYS A 777      73.780  48.870  33.550  1.00  0.00           H
ATOM   3082  C   LYS A 777      76.230  44.100  37.400  1.00  0.00           C
ATOM   3083  O   LYS A 777      76.130  43.360  38.390  1.00  0.00           O
ATOM   3084  N   ARG A 778      76.870  43.740  36.290  1.00  0.00           N
ATOM   3085  HN  ARG A 778      76.750  44.400  35.540  1.00  0.00           H
ATOM   3086  CA  ARG A 778      77.780  42.580  35.990  1.00  0.00           C
ATOM   3087  HA  ARG A 778      77.240  41.650  36.010  1.00  0.00           H
ATOM   3088  CB  ARG A 778      78.580  42.670  34.670  1.00  0.00           C
ATOM   3089  HB1 ARG A 778      79.160  41.740  34.520  1.00  0.00           H
ATOM   3090  HB2 ARG A 778      79.280  43.530  34.580  1.00  0.00           H
ATOM   3091  CG  ARG A 778      77.690  42.610  33.380  1.00  0.00           C
ATOM   3092  HG1 ARG A 778      78.360  42.640  32.500  1.00  0.00           H
ATOM   3093  HG2 ARG A 778      77.050  43.520  33.450  1.00  0.00           H
ATOM   3094  CD  ARG A 778      76.800  41.360  33.170  1.00  0.00           C
ATOM   3095  HD1 ARG A 778      76.150  41.120  34.050  1.00  0.00           H
ATOM   3096  HD2 ARG A 778      77.540  40.550  33.000  1.00  0.00           H
ATOM   3097  NE  ARG A 778      76.020  41.560  31.930  1.00  0.00           N
ATOM   3098  HE  ARG A 778      75.940  42.550  31.780  1.00  0.00           H
ATOM   3099  CZ  ARG A 778      75.780  40.730  30.940  1.00  0.00           C
ATOM   3100  NH1 ARG A 778      75.960  39.420  31.060  1.00  0.00           N
ATOM   3101 HH11 ARG A 778      76.070  39.150  32.020  1.00  0.00           H
ATOM   3102 HH12 ARG A 778      75.750  38.810  30.310  1.00  0.00           H
ATOM   3103  NH2 ARG A 778      75.370  41.330  29.820  1.00  0.00           N
ATOM   3104 HH21 ARG A 778      74.970  42.240  29.830  1.00  0.00           H
ATOM   3105 HH22 ARG A 778      75.150  40.690  29.100  1.00  0.00           H
ATOM   3106  C   ARG A 778      78.850  42.340  37.090  1.00  0.00           C
ATOM   3107  O   ARG A 778      79.020  43.200  38.010  1.00  0.00           O
ATOM   3108  N   TYR A 779      79.510  41.150  37.140  1.00  0.00           N
ATOM   3109  HN  TYR A 779      79.280  40.510  36.420  1.00  0.00           H
ATOM   3110  CA  TYR A 779      80.650  40.770  38.030  1.00  0.00           C
ATOM   3111  HA  TYR A 779      81.280  40.500  37.210  1.00  0.00           H
ATOM   3112  CB  TYR A 779      81.390  41.830  38.950  1.00  0.00           C
ATOM   3113  HB1 TYR A 779      80.730  42.030  39.830  1.00  0.00           H
ATOM   3114  HB2 TYR A 779      81.700  42.730  38.360  1.00  0.00           H
ATOM   3115  CG  TYR A 779      82.720  41.340  39.500  1.00  0.00           C
ATOM   3116  CD1 TYR A 779      82.860  41.420  40.910  1.00  0.00           C
ATOM   3117  HD1 TYR A 779      82.070  41.780  41.570  1.00  0.00           H
ATOM   3118  CE1 TYR A 779      84.110  41.220  41.480  1.00  0.00           C
ATOM   3119  HE1 TYR A 779      84.180  41.310  42.560  1.00  0.00           H
ATOM   3120  CZ  TYR A 779      85.240  40.900  40.700  1.00  0.00           C
ATOM   3121  OH  TYR A 779      86.490  40.760  41.270  1.00  0.00           O
ATOM   3122  HH  TYR A 779      86.890  40.090  40.730  1.00  0.00           H
ATOM   3123  CD2 TYR A 779      83.890  41.000  38.730  1.00  0.00           C
ATOM   3124  HD2 TYR A 779      83.820  40.870  37.660  1.00  0.00           H
ATOM   3125  CE2 TYR A 779      85.140  40.690  39.340  1.00  0.00           C
ATOM   3126  HE2 TYR A 779      85.900  40.460  38.610  1.00  0.00           H
ATOM   3127  C   TYR A 779      80.390  39.390  38.750  1.00  0.00           C
ATOM   3128  O   TYR A 779      80.760  38.310  38.310  1.00  0.00           O
ATOM   3129  N   PHE A 780      79.670  39.380  39.920  1.00  0.00           N
ATOM   3130  HN  PHE A 780      79.140  40.150  40.240  1.00  0.00           H
ATOM   3131  CA  PHE A 780      79.380  38.200  40.680  1.00  0.00           C
ATOM   3132  HA  PHE A 780      80.320  37.670  40.690  1.00  0.00           H
ATOM   3133  CB  PHE A 780      78.930  38.480  42.110  1.00  0.00           C
ATOM   3134  HB1 PHE A 780      78.600  37.570  42.640  1.00  0.00           H
ATOM   3135  HB2 PHE A 780      77.980  39.080  42.070  1.00  0.00           H
ATOM   3136  CG  PHE A 780      80.000  39.200  42.900  1.00  0.00           C
ATOM   3137  CD1 PHE A 780      79.730  40.420  43.540  1.00  0.00           C
ATOM   3138  HD1 PHE A 780      78.810  40.980  43.400  1.00  0.00           H
ATOM   3139  CE1 PHE A 780      80.610  40.980  44.430  1.00  0.00           C
ATOM   3140  HE1 PHE A 780      80.200  41.860  44.930  1.00  0.00           H
ATOM   3141  CZ  PHE A 780      81.770  40.300  44.700  1.00  0.00           C
ATOM   3142  HZ  PHE A 780      82.430  40.660  45.470  1.00  0.00           H
ATOM   3143  CD2 PHE A 780      81.170  38.480  43.300  1.00  0.00           C
ATOM   3144  HD2 PHE A 780      81.360  37.480  42.900  1.00  0.00           H
ATOM   3145  CE2 PHE A 780      82.020  39.040  44.210  1.00  0.00           C
ATOM   3146  HE2 PHE A 780      82.960  38.580  44.490  1.00  0.00           H
ATOM   3147  C   PHE A 780      78.310  37.270  40.110  1.00  0.00           C
ATOM   3148  O   PHE A 780      77.380  37.690  39.360  1.00  0.00           O
ATOM   3149  N   PRO A 781      78.500  35.930  40.350  1.00  0.00           N
ATOM   3150  CD  PRO A 781      79.620  35.210  40.970  1.00  0.00           C
ATOM   3151  HD1 PRO A 781      79.420  35.290  42.060  1.00  0.00           H
ATOM   3152  HD2 PRO A 781      80.600  35.620  40.660  1.00  0.00           H
ATOM   3153  CA  PRO A 781      77.530  35.000  39.810  1.00  0.00           C
ATOM   3154  HA  PRO A 781      77.840  34.980  38.780  1.00  0.00           H
ATOM   3155  CB  PRO A 781      77.940  33.660  40.470  1.00  0.00           C
ATOM   3156  HB1 PRO A 781      77.580  32.770  39.900  1.00  0.00           H
ATOM   3157  HB2 PRO A 781      77.430  33.590  41.460  1.00  0.00           H
ATOM   3158  CG  PRO A 781      79.410  33.770  40.510  1.00  0.00           C
ATOM   3159  HG1 PRO A 781      79.840  32.950  41.120  1.00  0.00           H
ATOM   3160  HG2 PRO A 781      79.800  33.840  39.470  1.00  0.00           H
ATOM   3161  C   PRO A 781      76.020  35.280  39.940  1.00  0.00           C
ATOM   3162  O   PRO A 781      75.550  35.690  40.970  1.00  0.00           O
ATOM   3163  N   THR A 782      75.310  35.170  38.780  1.00  0.00           N
ATOM   3164  HN  THR A 782      75.830  34.870  37.990  1.00  0.00           H
ATOM   3165  CA  THR A 782      73.880  35.530  38.690  1.00  0.00           C
ATOM   3166  HA  THR A 782      73.930  36.570  38.960  1.00  0.00           H
ATOM   3167  CB  THR A 782      73.320  35.430  37.290  1.00  0.00           C
ATOM   3168  HB  THR A 782      74.050  35.980  36.670  1.00  0.00           H
ATOM   3169  OG1 THR A 782      72.040  36.090  37.180  1.00  0.00           O
ATOM   3170  HG1 THR A 782      71.730  35.810  36.310  1.00  0.00           H
ATOM   3171  CG2 THR A 782      73.260  33.950  36.740  1.00  0.00           C
ATOM   3172 HG21 THR A 782      74.240  33.420  36.730  1.00  0.00           H
ATOM   3173 HG22 THR A 782      72.750  33.990  35.760  1.00  0.00           H
ATOM   3174 HG23 THR A 782      72.610  33.340  37.400  1.00  0.00           H
ATOM   3175  C   THR A 782      72.950  34.830  39.650  1.00  0.00           C
ATOM   3176  O   THR A 782      72.210  35.550  40.300  1.00  0.00           O
ATOM   3177  N   LYS A 783      73.020  33.490  39.920  1.00  0.00           N
ATOM   3178  HN  LYS A 783      73.670  32.960  39.380  1.00  0.00           H
ATOM   3179  CA  LYS A 783      72.240  32.790  40.900  1.00  0.00           C
ATOM   3180  HA  LYS A 783      71.180  32.950  40.760  1.00  0.00           H
ATOM   3181  CB  LYS A 783      72.450  31.240  40.840  1.00  0.00           C
ATOM   3182  HB1 LYS A 783      73.450  30.930  41.210  1.00  0.00           H
ATOM   3183  HB2 LYS A 783      72.530  30.830  39.810  1.00  0.00           H
ATOM   3184  CG  LYS A 783      71.430  30.450  41.670  1.00  0.00           C
ATOM   3185  HG1 LYS A 783      71.550  30.680  42.740  1.00  0.00           H
ATOM   3186  HG2 LYS A 783      71.600  29.350  41.540  1.00  0.00           H
ATOM   3187  CD  LYS A 783      69.940  30.620  41.380  1.00  0.00           C
ATOM   3188  HD1 LYS A 783      69.660  31.560  41.890  1.00  0.00           H
ATOM   3189  HD2 LYS A 783      69.400  30.000  42.130  1.00  0.00           H
ATOM   3190  CE  LYS A 783      69.420  30.530  39.970  1.00  0.00           C
ATOM   3191  HE1 LYS A 783      69.810  29.580  39.550  1.00  0.00           H
ATOM   3192  HE2 LYS A 783      69.920  31.310  39.370  1.00  0.00           H
ATOM   3193  NZ  LYS A 783      67.990  30.720  39.660  1.00  0.00           N
ATOM   3194  HZ1 LYS A 783      67.430  29.990  40.140  1.00  0.00           H
ATOM   3195  HZ2 LYS A 783      68.010  30.690  38.620  1.00  0.00           H
ATOM   3196  HZ3 LYS A 783      67.780  31.650  40.080  1.00  0.00           H
ATOM   3197  C   LYS A 783      72.570  33.230  42.350  1.00  0.00           C
ATOM   3198  O   LYS A 783      71.700  33.460  43.200  1.00  0.00           O
ATOM   3199  N   VAL A 784      73.870  33.450  42.560  1.00  0.00           N
ATOM   3200  HN  VAL A 784      74.610  33.160  41.950  1.00  0.00           H
ATOM   3201  CA  VAL A 784      74.360  33.850  43.920  1.00  0.00           C
ATOM   3202  HA  VAL A 784      73.950  33.030  44.470  1.00  0.00           H
ATOM   3203  CB  VAL A 784      75.900  33.810  44.040  1.00  0.00           C
ATOM   3204  HB  VAL A 784      76.350  34.440  43.240  1.00  0.00           H
ATOM   3205  CG1 VAL A 784      76.380  34.320  45.430  1.00  0.00           C
ATOM   3206 HG11 VAL A 784      75.680  33.920  46.200  1.00  0.00           H
ATOM   3207 HG12 VAL A 784      76.260  35.420  45.410  1.00  0.00           H
ATOM   3208 HG13 VAL A 784      77.420  34.030  45.670  1.00  0.00           H
ATOM   3209  CG2 VAL A 784      76.390  32.370  43.900  1.00  0.00           C
ATOM   3210 HG21 VAL A 784      77.500  32.450  43.850  1.00  0.00           H
ATOM   3211 HG22 VAL A 784      76.060  31.880  42.960  1.00  0.00           H
ATOM   3212 HG23 VAL A 784      76.230  31.700  44.780  1.00  0.00           H
ATOM   3213  C   VAL A 784      73.920  35.230  44.330  1.00  0.00           C
ATOM   3214  O   VAL A 784      73.450  35.370  45.490  1.00  0.00           O
ATOM   3215  N   ARG A 785      74.070  36.210  43.400  1.00  0.00           N
ATOM   3216  HN  ARG A 785      74.570  36.130  42.550  1.00  0.00           H
ATOM   3217  CA  ARG A 785      73.560  37.530  43.750  1.00  0.00           C
ATOM   3218  HA  ARG A 785      73.910  37.780  44.740  1.00  0.00           H
ATOM   3219  CB  ARG A 785      74.110  38.620  42.780  1.00  0.00           C
ATOM   3220  HB1 ARG A 785      75.210  38.480  42.710  1.00  0.00           H
ATOM   3221  HB2 ARG A 785      73.830  39.600  43.230  1.00  0.00           H
ATOM   3222  CG  ARG A 785      73.560  38.640  41.310  1.00  0.00           C
ATOM   3223  HG1 ARG A 785      72.490  38.930  41.180  1.00  0.00           H
ATOM   3224  HG2 ARG A 785      73.600  37.560  41.060  1.00  0.00           H
ATOM   3225  CD  ARG A 785      74.510  39.260  40.280  1.00  0.00           C
ATOM   3226  HD1 ARG A 785      73.960  39.710  39.420  1.00  0.00           H
ATOM   3227  HD2 ARG A 785      75.190  38.480  39.880  1.00  0.00           H
ATOM   3228  NE  ARG A 785      75.280  40.340  40.960  1.00  0.00           N
ATOM   3229  HE  ARG A 785      75.080  40.590  41.910  1.00  0.00           H
ATOM   3230  CZ  ARG A 785      76.270  41.050  40.390  1.00  0.00           C
ATOM   3231  NH1 ARG A 785      76.680  40.800  39.210  1.00  0.00           N
ATOM   3232 HH11 ARG A 785      76.700  41.710  38.800  1.00  0.00           H
ATOM   3233 HH12 ARG A 785      76.210  40.100  38.680  1.00  0.00           H
ATOM   3234  NH2 ARG A 785      76.850  41.940  41.130  1.00  0.00           N
ATOM   3235 HH21 ARG A 785      77.540  42.580  40.790  1.00  0.00           H
ATOM   3236 HH22 ARG A 785      76.330  42.220  41.950  1.00  0.00           H
ATOM   3237  C   ARG A 785      72.020  37.610  43.800  1.00  0.00           C
ATOM   3238  O   ARG A 785      71.470  38.330  44.600  1.00  0.00           O
ATOM   3239  N   SER A 786      71.310  36.840  42.930  1.00  0.00           N
ATOM   3240  HN  SER A 786      71.860  36.230  42.370  1.00  0.00           H
ATOM   3241  CA  SER A 786      69.870  36.940  42.950  1.00  0.00           C
ATOM   3242  HA  SER A 786      69.560  37.970  42.840  1.00  0.00           H
ATOM   3243  CB  SER A 786      69.410  36.150  41.640  1.00  0.00           C
ATOM   3244  HB1 SER A 786      69.690  35.080  41.680  1.00  0.00           H
ATOM   3245  HB2 SER A 786      70.030  36.680  40.890  1.00  0.00           H
ATOM   3246  OG  SER A 786      67.960  36.080  41.460  1.00  0.00           O
ATOM   3247  HG1 SER A 786      67.800  35.650  40.620  1.00  0.00           H
ATOM   3248  C   SER A 786      69.240  36.360  44.250  1.00  0.00           C
ATOM   3249  O   SER A 786      68.290  36.980  44.830  1.00  0.00           O
ATOM   3250  N   THR A 787      69.850  35.270  44.810  1.00  0.00           N
ATOM   3251  HN  THR A 787      70.740  34.910  44.510  1.00  0.00           H
ATOM   3252  CA  THR A 787      69.470  34.670  46.070  1.00  0.00           C
ATOM   3253  HA  THR A 787      68.450  34.330  46.010  1.00  0.00           H
ATOM   3254  CB  THR A 787      70.360  33.500  46.410  1.00  0.00           C
ATOM   3255  HB  THR A 787      71.440  33.750  46.510  1.00  0.00           H
ATOM   3256  OG1 THR A 787      70.160  32.480  45.390  1.00  0.00           O
ATOM   3257  HG1 THR A 787      70.480  32.770  44.540  1.00  0.00           H
ATOM   3258  CG2 THR A 787      69.750  32.930  47.680  1.00  0.00           C
ATOM   3259 HG21 THR A 787      70.360  32.030  47.890  1.00  0.00           H
ATOM   3260 HG22 THR A 787      68.700  32.680  47.410  1.00  0.00           H
ATOM   3261 HG23 THR A 787      69.720  33.620  48.550  1.00  0.00           H
ATOM   3262  C   THR A 787      69.610  35.660  47.190  1.00  0.00           C
ATOM   3263  O   THR A 787      68.730  35.900  48.000  1.00  0.00           O
ATOM   3264  N   ILE A 788      70.760  36.380  47.310  1.00  0.00           N
ATOM   3265  HN  ILE A 788      71.390  36.440  46.540  1.00  0.00           H
ATOM   3266  CA  ILE A 788      70.990  37.310  48.460  1.00  0.00           C
ATOM   3267  HA  ILE A 788      70.670  36.910  49.410  1.00  0.00           H
ATOM   3268  CB  ILE A 788      72.490  37.760  48.390  1.00  0.00           C
ATOM   3269  HB  ILE A 788      72.780  37.900  47.330  1.00  0.00           H
ATOM   3270  CG2 ILE A 788      72.680  39.100  49.220  1.00  0.00           C
ATOM   3271 HG21 ILE A 788      72.110  39.980  48.850  1.00  0.00           H
ATOM   3272 HG22 ILE A 788      73.750  39.430  49.120  1.00  0.00           H
ATOM   3273 HG23 ILE A 788      72.440  38.860  50.280  1.00  0.00           H
ATOM   3274  CG1 ILE A 788      73.430  36.650  48.980  1.00  0.00           C
ATOM   3275 HG11 ILE A 788      73.150  35.620  48.700  1.00  0.00           H
ATOM   3276 HG12 ILE A 788      73.430  36.700  50.090  1.00  0.00           H
ATOM   3277  CD  ILE A 788      74.880  36.760  48.500  1.00  0.00           C
ATOM   3278  HD1 ILE A 788      75.360  37.760  48.520  1.00  0.00           H
ATOM   3279  HD2 ILE A 788      74.900  36.470  47.430  1.00  0.00           H
ATOM   3280  HD3 ILE A 788      75.540  35.970  48.920  1.00  0.00           H
ATOM   3281  C   ILE A 788      70.110  38.500  48.310  1.00  0.00           C
ATOM   3282  O   ILE A 788      69.680  39.120  49.240  1.00  0.00           O
ATOM   3283  N   SER A 789      69.760  38.980  47.060  1.00  0.00           N
ATOM   3284  HN  SER A 789      70.170  38.540  46.260  1.00  0.00           H
ATOM   3285  CA  SER A 789      68.790  40.090  46.760  1.00  0.00           C
ATOM   3286  HA  SER A 789      69.240  40.850  47.380  1.00  0.00           H
ATOM   3287  CB  SER A 789      68.800  40.500  45.260  1.00  0.00           C
ATOM   3288  HB1 SER A 789      68.480  39.590  44.710  1.00  0.00           H
ATOM   3289  HB2 SER A 789      69.870  40.730  45.060  1.00  0.00           H
ATOM   3290  OG  SER A 789      67.900  41.520  44.990  1.00  0.00           O
ATOM   3291  HG1 SER A 789      67.060  41.220  44.630  1.00  0.00           H
ATOM   3292  C   SER A 789      67.420  39.870  47.370  1.00  0.00           C
ATOM   3293  O   SER A 789      66.890  40.680  48.180  1.00  0.00           O
ATOM   3294  N   ASP A 790      66.860  38.640  47.020  1.00  0.00           N
ATOM   3295  HN  ASP A 790      67.410  38.110  46.380  1.00  0.00           H
ATOM   3296  CA  ASP A 790      65.540  38.200  47.410  1.00  0.00           C
ATOM   3297  HA  ASP A 790      64.840  38.950  47.060  1.00  0.00           H
ATOM   3298  CB  ASP A 790      65.260  36.840  46.730  1.00  0.00           C
ATOM   3299  HB1 ASP A 790      64.580  36.070  47.160  1.00  0.00           H
ATOM   3300  HB2 ASP A 790      66.250  36.340  46.860  1.00  0.00           H
ATOM   3301  CG  ASP A 790      64.910  37.060  45.310  1.00  0.00           C
ATOM   3302  OD1 ASP A 790      64.710  38.210  44.820  1.00  0.00           O
ATOM   3303  OD2 ASP A 790      64.660  36.040  44.610  1.00  0.00           O
ATOM   3304  C   ASP A 790      65.440  38.070  48.890  1.00  0.00           C
ATOM   3305  O   ASP A 790      64.440  38.410  49.510  1.00  0.00           O
ATOM   3306  N   PHE A 791      66.500  37.500  49.510  1.00  0.00           N
ATOM   3307  HN  PHE A 791      67.310  37.140  49.060  1.00  0.00           H
ATOM   3308  CA  PHE A 791      66.540  37.310  50.960  1.00  0.00           C
ATOM   3309  HA  PHE A 791      65.560  37.500  51.380  1.00  0.00           H
ATOM   3310  CB  PHE A 791      66.980  35.910  51.310  1.00  0.00           C
ATOM   3311  HB1 PHE A 791      67.050  35.760  52.410  1.00  0.00           H
ATOM   3312  HB2 PHE A 791      67.950  35.640  50.830  1.00  0.00           H
ATOM   3313  CG  PHE A 791      65.940  34.920  50.790  1.00  0.00           C
ATOM   3314  CD1 PHE A 791      64.940  34.420  51.650  1.00  0.00           C
ATOM   3315  HD1 PHE A 791      64.870  34.790  52.660  1.00  0.00           H
ATOM   3316  CE1 PHE A 791      64.150  33.320  51.240  1.00  0.00           C
ATOM   3317  HE1 PHE A 791      63.280  33.100  51.840  1.00  0.00           H
ATOM   3318  CZ  PHE A 791      64.380  32.640  50.060  1.00  0.00           C
ATOM   3319  HZ  PHE A 791      63.850  31.740  49.780  1.00  0.00           H
ATOM   3320  CD2 PHE A 791      66.000  34.400  49.460  1.00  0.00           C
ATOM   3321  HD2 PHE A 791      66.790  34.690  48.780  1.00  0.00           H
ATOM   3322  CE2 PHE A 791      65.300  33.200  49.170  1.00  0.00           C
ATOM   3323  HE2 PHE A 791      65.390  32.740  48.190  1.00  0.00           H
ATOM   3324  C   PHE A 791      67.310  38.450  51.640  1.00  0.00           C
ATOM   3325  O   PHE A 791      67.730  38.260  52.750  1.00  0.00           O
ATOM   3326  N   ALA A 792      67.630  39.630  51.000  1.00  0.00           N
ATOM   3327  HN  ALA A 792      67.240  39.820  50.100  1.00  0.00           H
ATOM   3328  CA  ALA A 792      68.480  40.720  51.540  1.00  0.00           C
ATOM   3329  HA  ALA A 792      69.440  40.330  51.820  1.00  0.00           H
ATOM   3330  CB  ALA A 792      68.650  41.880  50.580  1.00  0.00           C
ATOM   3331  HB1 ALA A 792      67.670  42.290  50.260  1.00  0.00           H
ATOM   3332  HB2 ALA A 792      69.200  41.550  49.670  1.00  0.00           H
ATOM   3333  HB3 ALA A 792      69.200  42.670  51.120  1.00  0.00           H
ATOM   3334  C   ALA A 792      67.970  41.250  52.920  1.00  0.00           C
ATOM   3335  O   ALA A 792      68.720  41.210  53.950  1.00  0.00           O
ATOM   3336  N   VAL A 793      66.700  41.560  53.060  1.00  0.00           N
ATOM   3337  HN  VAL A 793      66.120  41.640  52.250  1.00  0.00           H
ATOM   3338  CA  VAL A 793      65.980  41.990  54.260  1.00  0.00           C
ATOM   3339  HA  VAL A 793      66.570  42.780  54.710  1.00  0.00           H
ATOM   3340  CB  VAL A 793      64.570  42.500  54.070  1.00  0.00           C
ATOM   3341  HB  VAL A 793      63.860  41.690  53.770  1.00  0.00           H
ATOM   3342  CG1 VAL A 793      64.150  43.200  55.380  1.00  0.00           C
ATOM   3343 HG11 VAL A 793      65.020  43.840  55.700  1.00  0.00           H
ATOM   3344 HG12 VAL A 793      63.730  42.520  56.150  1.00  0.00           H
ATOM   3345 HG13 VAL A 793      63.400  43.990  55.200  1.00  0.00           H
ATOM   3346  CG2 VAL A 793      64.410  43.670  53.000  1.00  0.00           C
ATOM   3347 HG21 VAL A 793      63.390  44.110  52.990  1.00  0.00           H
ATOM   3348 HG22 VAL A 793      64.590  43.400  51.940  1.00  0.00           H
ATOM   3349 HG23 VAL A 793      65.080  44.510  53.310  1.00  0.00           H
ATOM   3350  C   VAL A 793      66.020  40.890  55.300  1.00  0.00           C
ATOM   3351  O   VAL A 793      66.320  41.150  56.470  1.00  0.00           O
ATOM   3352  N   PHE A 794      65.760  39.640  54.910  1.00  0.00           N
ATOM   3353  HN  PHE A 794      65.460  39.390  54.000  1.00  0.00           H
ATOM   3354  CA  PHE A 794      65.890  38.460  55.740  1.00  0.00           C
ATOM   3355  HA  PHE A 794      65.180  38.590  56.530  1.00  0.00           H
ATOM   3356  CB  PHE A 794      65.380  37.320  54.890  1.00  0.00           C
ATOM   3357  HB1 PHE A 794      66.060  37.050  54.050  1.00  0.00           H
ATOM   3358  HB2 PHE A 794      64.370  37.470  54.460  1.00  0.00           H
ATOM   3359  CG  PHE A 794      65.330  36.030  55.660  1.00  0.00           C
ATOM   3360  CD1 PHE A 794      64.430  35.860  56.730  1.00  0.00           C
ATOM   3361  HD1 PHE A 794      63.710  36.640  56.900  1.00  0.00           H
ATOM   3362  CE1 PHE A 794      64.420  34.630  57.380  1.00  0.00           C
ATOM   3363  HE1 PHE A 794      63.700  34.490  58.170  1.00  0.00           H
ATOM   3364  CZ  PHE A 794      65.380  33.610  57.130  1.00  0.00           C
ATOM   3365  HZ  PHE A 794      65.280  32.680  57.690  1.00  0.00           H
ATOM   3366  CD2 PHE A 794      66.350  35.000  55.420  1.00  0.00           C
ATOM   3367  HD2 PHE A 794      67.050  35.010  54.610  1.00  0.00           H
ATOM   3368  CE2 PHE A 794      66.360  33.830  56.230  1.00  0.00           C
ATOM   3369  HE2 PHE A 794      67.120  33.130  55.900  1.00  0.00           H
ATOM   3370  C   PHE A 794      67.310  38.350  56.320  1.00  0.00           C
ATOM   3371  O   PHE A 794      67.460  38.350  57.570  1.00  0.00           O
ATOM   3372  N   LEU A 795      68.320  38.310  55.440  1.00  0.00           N
ATOM   3373  HN  LEU A 795      68.240  38.390  54.450  1.00  0.00           H
ATOM   3374  CA  LEU A 795      69.660  38.200  55.820  1.00  0.00           C
ATOM   3375  HA  LEU A 795      69.850  37.260  56.330  1.00  0.00           H
ATOM   3376  CB  LEU A 795      70.470  38.210  54.510  1.00  0.00           C
ATOM   3377  HB1 LEU A 795      70.180  39.050  53.850  1.00  0.00           H
ATOM   3378  HB2 LEU A 795      70.230  37.340  53.890  1.00  0.00           H
ATOM   3379  CG  LEU A 795      72.000  38.170  54.590  1.00  0.00           C
ATOM   3380  HG  LEU A 795      72.340  39.170  54.970  1.00  0.00           H
ATOM   3381  CD1 LEU A 795      72.480  37.010  55.430  1.00  0.00           C
ATOM   3382 HD11 LEU A 795      71.820  36.920  56.320  1.00  0.00           H
ATOM   3383 HD12 LEU A 795      73.500  37.210  55.820  1.00  0.00           H
ATOM   3384 HD13 LEU A 795      72.420  36.100  54.810  1.00  0.00           H
ATOM   3385  CD2 LEU A 795      72.580  38.090  53.150  1.00  0.00           C
ATOM   3386 HD21 LEU A 795      73.690  38.080  53.160  1.00  0.00           H
ATOM   3387 HD22 LEU A 795      72.200  38.930  52.540  1.00  0.00           H
ATOM   3388 HD23 LEU A 795      72.320  37.130  52.670  1.00  0.00           H
ATOM   3389  C   LEU A 795      70.110  39.260  56.770  1.00  0.00           C
ATOM   3390  O   LEU A 795      70.790  39.030  57.720  1.00  0.00           O
ATOM   3391  N   THR A 796      69.650  40.550  56.580  1.00  0.00           N
ATOM   3392  HN  THR A 796      69.060  40.740  55.800  1.00  0.00           H
ATOM   3393  CA  THR A 796      69.820  41.640  57.490  1.00  0.00           C
ATOM   3394  HA  THR A 796      70.890  41.780  57.570  1.00  0.00           H
ATOM   3395  CB  THR A 796      69.390  42.960  56.850  1.00  0.00           C
ATOM   3396  HB  THR A 796      68.290  43.140  56.840  1.00  0.00           H
ATOM   3397  OG1 THR A 796      69.890  43.180  55.560  1.00  0.00           O
ATOM   3398  HG1 THR A 796      69.650  42.400  55.060  1.00  0.00           H
ATOM   3399  CG2 THR A 796      70.010  44.010  57.790  1.00  0.00           C
ATOM   3400 HG21 THR A 796      69.520  44.160  58.780  1.00  0.00           H
ATOM   3401 HG22 THR A 796      70.130  44.980  57.270  1.00  0.00           H
ATOM   3402 HG23 THR A 796      71.090  43.790  57.980  1.00  0.00           H
ATOM   3403  C   THR A 796      69.380  41.410  58.870  1.00  0.00           C
ATOM   3404  O   THR A 796      70.100  41.640  59.800  1.00  0.00           O
ATOM   3405  N   ILE A 797      68.160  40.740  59.110  1.00  0.00           N
ATOM   3406  HN  ILE A 797      67.700  40.430  58.280  1.00  0.00           H
ATOM   3407  CA  ILE A 797      67.580  40.390  60.430  1.00  0.00           C
ATOM   3408  HA  ILE A 797      67.850  41.260  61.000  1.00  0.00           H
ATOM   3409  CB  ILE A 797      66.050  40.020  60.420  1.00  0.00           C
ATOM   3410  HB  ILE A 797      65.940  39.120  59.780  1.00  0.00           H
ATOM   3411  CG2 ILE A 797      65.520  39.790  61.830  1.00  0.00           C
ATOM   3412 HG21 ILE A 797      65.990  38.960  62.390  1.00  0.00           H
ATOM   3413 HG22 ILE A 797      64.410  39.810  61.800  1.00  0.00           H
ATOM   3414 HG23 ILE A 797      65.730  40.670  62.500  1.00  0.00           H
ATOM   3415  CG1 ILE A 797      65.300  41.210  59.750  1.00  0.00           C
ATOM   3416 HG11 ILE A 797      65.900  41.340  58.820  1.00  0.00           H
ATOM   3417 HG12 ILE A 797      65.330  42.140  60.360  1.00  0.00           H
ATOM   3418  CD  ILE A 797      63.830  40.950  59.370  1.00  0.00           C
ATOM   3419  HD1 ILE A 797      63.160  41.030  60.250  1.00  0.00           H
ATOM   3420  HD2 ILE A 797      63.780  39.970  58.850  1.00  0.00           H
ATOM   3421  HD3 ILE A 797      63.530  41.630  58.530  1.00  0.00           H
ATOM   3422  C   ILE A 797      68.410  39.190  60.980  1.00  0.00           C
ATOM   3423  O   ILE A 797      68.730  39.250  62.170  1.00  0.00           O
ATOM   3424  N   VAL A 798      68.800  38.200  60.100  1.00  0.00           N
ATOM   3425  HN  VAL A 798      68.570  38.260  59.130  1.00  0.00           H
ATOM   3426  CA  VAL A 798      69.590  37.090  60.470  1.00  0.00           C
ATOM   3427  HA  VAL A 798      69.070  36.630  61.300  1.00  0.00           H
ATOM   3428  CB  VAL A 798      69.740  36.000  59.360  1.00  0.00           C
ATOM   3429  HB  VAL A 798      69.980  36.490  58.400  1.00  0.00           H
ATOM   3430  CG1 VAL A 798      70.870  35.000  59.550  1.00  0.00           C
ATOM   3431 HG11 VAL A 798      71.870  35.410  59.780  1.00  0.00           H
ATOM   3432 HG12 VAL A 798      70.970  34.370  58.630  1.00  0.00           H
ATOM   3433 HG13 VAL A 798      70.620  34.450  60.480  1.00  0.00           H
ATOM   3434  CG2 VAL A 798      68.340  35.320  59.170  1.00  0.00           C
ATOM   3435 HG21 VAL A 798      68.450  34.490  58.440  1.00  0.00           H
ATOM   3436 HG22 VAL A 798      67.490  35.930  58.800  1.00  0.00           H
ATOM   3437 HG23 VAL A 798      68.130  34.840  60.140  1.00  0.00           H
ATOM   3438  C   VAL A 798      70.950  37.470  61.040  1.00  0.00           C
ATOM   3439  O   VAL A 798      71.480  36.840  62.030  1.00  0.00           O
ATOM   3440  N   ILE A 799      71.540  38.510  60.490  1.00  0.00           N
ATOM   3441  HN  ILE A 799      71.330  38.920  59.610  1.00  0.00           H
ATOM   3442  CA  ILE A 799      72.700  39.210  60.950  1.00  0.00           C
ATOM   3443  HA  ILE A 799      73.450  38.460  61.140  1.00  0.00           H
ATOM   3444  CB  ILE A 799      73.290  40.020  59.800  1.00  0.00           C
ATOM   3445  HB  ILE A 799      72.540  40.650  59.280  1.00  0.00           H
ATOM   3446  CG2 ILE A 799      74.420  40.990  60.300  1.00  0.00           C
ATOM   3447 HG21 ILE A 799      74.050  41.810  60.950  1.00  0.00           H
ATOM   3448 HG22 ILE A 799      74.870  41.510  59.430  1.00  0.00           H
ATOM   3449 HG23 ILE A 799      75.190  40.430  60.880  1.00  0.00           H
ATOM   3450  CG1 ILE A 799      73.920  39.090  58.750  1.00  0.00           C
ATOM   3451 HG11 ILE A 799      73.150  38.380  58.360  1.00  0.00           H
ATOM   3452 HG12 ILE A 799      74.750  38.550  59.240  1.00  0.00           H
ATOM   3453  CD  ILE A 799      74.570  39.630  57.470  1.00  0.00           C
ATOM   3454  HD1 ILE A 799      73.800  40.230  56.930  1.00  0.00           H
ATOM   3455  HD2 ILE A 799      74.970  38.910  56.740  1.00  0.00           H
ATOM   3456  HD3 ILE A 799      75.420  40.320  57.650  1.00  0.00           H
ATOM   3457  C   ILE A 799      72.410  39.900  62.260  1.00  0.00           C
ATOM   3458  O   ILE A 799      72.910  39.500  63.250  1.00  0.00           O
ATOM   3459  N   MET A 800      71.480  40.860  62.280  1.00  0.00           N
ATOM   3460  HN  MET A 800      70.970  41.030  61.430  1.00  0.00           H
ATOM   3461  CA  MET A 800      71.330  41.700  63.460  1.00  0.00           C
ATOM   3462  HA  MET A 800      72.320  42.090  63.650  1.00  0.00           H
ATOM   3463  CB  MET A 800      70.390  42.900  63.070  1.00  0.00           C
ATOM   3464  HB1 MET A 800      69.900  43.300  63.990  1.00  0.00           H
ATOM   3465  HB2 MET A 800      69.730  42.420  62.330  1.00  0.00           H
ATOM   3466  CG  MET A 800      71.210  43.980  62.290  1.00  0.00           C
ATOM   3467  HG1 MET A 800      70.530  44.800  61.980  1.00  0.00           H
ATOM   3468  HG2 MET A 800      71.520  43.610  61.290  1.00  0.00           H
ATOM   3469  SD  MET A 800      72.710  44.580  63.170  1.00  0.00           S
ATOM   3470  CE  MET A 800      73.170  45.600  61.800  1.00  0.00           C
ATOM   3471  HE1 MET A 800      73.320  45.110  60.810  1.00  0.00           H
ATOM   3472  HE2 MET A 800      74.130  46.140  61.950  1.00  0.00           H
ATOM   3473  HE3 MET A 800      72.400  46.380  61.610  1.00  0.00           H
ATOM   3474  C   MET A 800      70.860  40.990  64.790  1.00  0.00           C
ATOM   3475  O   MET A 800      71.470  41.190  65.860  1.00  0.00           O
ATOM   3476  N   VAL A 801      69.870  40.070  64.660  1.00  0.00           N
ATOM   3477  HN  VAL A 801      69.550  39.860  63.740  1.00  0.00           H
ATOM   3478  CA  VAL A 801      69.450  39.350  65.840  1.00  0.00           C
ATOM   3479  HA  VAL A 801      69.040  40.020  66.580  1.00  0.00           H
ATOM   3480  CB  VAL A 801      68.210  38.420  65.530  1.00  0.00           C
ATOM   3481  HB  VAL A 801      68.610  37.640  64.860  1.00  0.00           H
ATOM   3482  CG1 VAL A 801      67.710  37.750  66.850  1.00  0.00           C
ATOM   3483 HG11 VAL A 801      67.640  38.440  67.710  1.00  0.00           H
ATOM   3484 HG12 VAL A 801      68.350  36.860  67.010  1.00  0.00           H
ATOM   3485 HG13 VAL A 801      66.680  37.360  66.710  1.00  0.00           H
ATOM   3486  CG2 VAL A 801      67.020  39.280  64.980  1.00  0.00           C
ATOM   3487 HG21 VAL A 801      66.080  38.680  64.880  1.00  0.00           H
ATOM   3488 HG22 VAL A 801      67.250  39.910  64.100  1.00  0.00           H
ATOM   3489 HG23 VAL A 801      66.870  40.050  65.760  1.00  0.00           H
ATOM   3490  C   VAL A 801      70.560  38.560  66.480  1.00  0.00           C
ATOM   3491  O   VAL A 801      70.730  38.510  67.660  1.00  0.00           O
ATOM   3492  N   THR A 802      71.430  37.930  65.560  1.00  0.00           N
ATOM   3493  HN  THR A 802      71.360  38.090  64.580  1.00  0.00           H
ATOM   3494  CA  THR A 802      72.610  37.150  65.940  1.00  0.00           C
ATOM   3495  HA  THR A 802      72.290  36.320  66.540  1.00  0.00           H
ATOM   3496  CB  THR A 802      73.300  36.510  64.770  1.00  0.00           C
ATOM   3497  HB  THR A 802      73.520  37.290  64.010  1.00  0.00           H
ATOM   3498  OG1 THR A 802      72.520  35.480  64.210  1.00  0.00           O
ATOM   3499  HG1 THR A 802      71.940  35.960  63.600  1.00  0.00           H
ATOM   3500  CG2 THR A 802      74.500  35.780  65.370  1.00  0.00           C
ATOM   3501 HG21 THR A 802      74.910  35.280  64.470  1.00  0.00           H
ATOM   3502 HG22 THR A 802      74.250  35.030  66.160  1.00  0.00           H
ATOM   3503 HG23 THR A 802      75.400  36.340  65.730  1.00  0.00           H
ATOM   3504  C   THR A 802      73.600  37.990  66.660  1.00  0.00           C
ATOM   3505  O   THR A 802      74.000  37.580  67.750  1.00  0.00           O
ATOM   3506  N   ILE A 803      74.030  39.160  66.070  1.00  0.00           N
ATOM   3507  HN  ILE A 803      73.570  39.520  65.250  1.00  0.00           H
ATOM   3508  CA  ILE A 803      75.110  40.020  66.580  1.00  0.00           C
ATOM   3509  HA  ILE A 803      75.870  39.330  66.950  1.00  0.00           H
ATOM   3510  CB  ILE A 803      75.780  40.990  65.530  1.00  0.00           C
ATOM   3511  HB  ILE A 803      75.870  40.300  64.660  1.00  0.00           H
ATOM   3512  CG2 ILE A 803      74.780  42.050  65.070  1.00  0.00           C
ATOM   3513 HG21 ILE A 803      74.880  42.890  65.780  1.00  0.00           H
ATOM   3514 HG22 ILE A 803      73.720  41.730  65.100  1.00  0.00           H
ATOM   3515 HG23 ILE A 803      75.060  42.480  64.090  1.00  0.00           H
ATOM   3516  CG1 ILE A 803      77.170  41.370  66.010  1.00  0.00           C
ATOM   3517 HG11 ILE A 803      77.020  41.980  66.930  1.00  0.00           H
ATOM   3518 HG12 ILE A 803      77.480  42.070  65.220  1.00  0.00           H
ATOM   3519  CD  ILE A 803      78.210  40.310  66.280  1.00  0.00           C
ATOM   3520  HD1 ILE A 803      78.240  40.140  67.380  1.00  0.00           H
ATOM   3521  HD2 ILE A 803      79.190  40.510  65.810  1.00  0.00           H
ATOM   3522  HD3 ILE A 803      77.910  39.320  65.860  1.00  0.00           H
ATOM   3523  C   ILE A 803      74.780  40.700  67.840  1.00  0.00           C
ATOM   3524  O   ILE A 803      75.550  40.810  68.720  1.00  0.00           O
ATOM   3525  N   ASP A 804      73.530  41.090  67.980  1.00  0.00           N
ATOM   3526  HN  ASP A 804      72.890  41.160  67.220  1.00  0.00           H
ATOM   3527  CA  ASP A 804      73.070  41.620  69.270  1.00  0.00           C
ATOM   3528  HA  ASP A 804      73.780  42.340  69.670  1.00  0.00           H
ATOM   3529  CB  ASP A 804      71.750  42.440  69.050  1.00  0.00           C
ATOM   3530  HB1 ASP A 804      71.030  41.790  68.500  1.00  0.00           H
ATOM   3531  HB2 ASP A 804      72.030  43.330  68.440  1.00  0.00           H
ATOM   3532  CG  ASP A 804      71.110  42.830  70.310  1.00  0.00           C
ATOM   3533  OD1 ASP A 804      71.120  44.060  70.730  1.00  0.00           O
ATOM   3534  OD2 ASP A 804      70.450  41.960  70.940  1.00  0.00           O
ATOM   3535  C   ASP A 804      73.080  40.610  70.380  1.00  0.00           C
ATOM   3536  O   ASP A 804      73.620  40.870  71.460  1.00  0.00           O
ATOM   3537  N   TYR A 805      72.640  39.370  70.140  1.00  0.00           N
ATOM   3538  HN  TYR A 805      72.280  39.130  69.250  1.00  0.00           H
ATOM   3539  CA  TYR A 805      72.840  38.270  71.040  1.00  0.00           C
ATOM   3540  HA  TYR A 805      72.430  38.630  71.980  1.00  0.00           H
ATOM   3541  CB  TYR A 805      71.970  37.060  70.710  1.00  0.00           C
ATOM   3542  HB1 TYR A 805      72.140  36.840  69.630  1.00  0.00           H
ATOM   3543  HB2 TYR A 805      70.920  37.440  70.760  1.00  0.00           H
ATOM   3544  CG  TYR A 805      72.190  35.860  71.660  1.00  0.00           C
ATOM   3545  CD1 TYR A 805      71.370  35.660  72.790  1.00  0.00           C
ATOM   3546  HD1 TYR A 805      70.650  36.420  73.020  1.00  0.00           H
ATOM   3547  CE1 TYR A 805      71.610  34.560  73.560  1.00  0.00           C
ATOM   3548  HE1 TYR A 805      71.040  34.380  74.460  1.00  0.00           H
ATOM   3549  CZ  TYR A 805      72.510  33.600  73.200  1.00  0.00           C
ATOM   3550  OH  TYR A 805      72.660  32.480  73.990  1.00  0.00           O
ATOM   3551  HH  TYR A 805      73.550  32.120  74.000  1.00  0.00           H
ATOM   3552  CD2 TYR A 805      73.080  34.810  71.260  1.00  0.00           C
ATOM   3553  HD2 TYR A 805      73.580  34.960  70.310  1.00  0.00           H
ATOM   3554  CE2 TYR A 805      73.280  33.750  72.080  1.00  0.00           C
ATOM   3555  HE2 TYR A 805      73.960  32.950  71.830  1.00  0.00           H
ATOM   3556  C   TYR A 805      74.230  37.930  71.470  1.00  0.00           C
ATOM   3557  O   TYR A 805      74.400  37.740  72.670  1.00  0.00           O
ATOM   3558  N   LEU A 806      75.160  37.830  70.520  1.00  0.00           N
ATOM   3559  HN  LEU A 806      74.780  37.770  69.590  1.00  0.00           H
ATOM   3560  CA  LEU A 806      76.600  37.480  70.510  1.00  0.00           C
ATOM   3561  HA  LEU A 806      76.670  36.590  71.110  1.00  0.00           H
ATOM   3562  CB  LEU A 806      77.020  37.170  69.040  1.00  0.00           C
ATOM   3563  HB1 LEU A 806      76.720  38.110  68.520  1.00  0.00           H
ATOM   3564  HB2 LEU A 806      76.390  36.310  68.680  1.00  0.00           H
ATOM   3565  CG  LEU A 806      78.450  36.860  68.740  1.00  0.00           C
ATOM   3566  HG  LEU A 806      79.010  37.730  69.150  1.00  0.00           H
ATOM   3567  CD1 LEU A 806      78.880  35.660  69.580  1.00  0.00           C
ATOM   3568 HD11 LEU A 806      79.860  35.250  69.260  1.00  0.00           H
ATOM   3569 HD12 LEU A 806      78.270  34.740  69.460  1.00  0.00           H
ATOM   3570 HD13 LEU A 806      79.050  35.820  70.660  1.00  0.00           H
ATOM   3571  CD2 LEU A 806      78.600  36.500  67.290  1.00  0.00           C
ATOM   3572 HD21 LEU A 806      78.040  35.560  67.070  1.00  0.00           H
ATOM   3573 HD22 LEU A 806      79.650  36.270  67.020  1.00  0.00           H
ATOM   3574 HD23 LEU A 806      78.180  37.270  66.620  1.00  0.00           H
ATOM   3575  C   LEU A 806      77.390  38.580  71.130  1.00  0.00           C
ATOM   3576  O   LEU A 806      78.290  38.330  71.920  1.00  0.00           O
ATOM   3577  N   VAL A 807      77.080  39.870  70.910  1.00  0.00           N
ATOM   3578  HN  VAL A 807      76.330  40.050  70.280  1.00  0.00           H
ATOM   3579  CA  VAL A 807      77.600  41.000  71.700  1.00  0.00           C
ATOM   3580  HA  VAL A 807      78.650  40.840  71.860  1.00  0.00           H
ATOM   3581  CB  VAL A 807      77.370  42.300  70.830  1.00  0.00           C
ATOM   3582  HB  VAL A 807      76.330  42.380  70.450  1.00  0.00           H
ATOM   3583  CG1 VAL A 807      77.770  43.630  71.500  1.00  0.00           C
ATOM   3584 HG11 VAL A 807      78.760  43.650  72.010  1.00  0.00           H
ATOM   3585 HG12 VAL A 807      76.920  43.800  72.200  1.00  0.00           H
ATOM   3586 HG13 VAL A 807      77.810  44.490  70.800  1.00  0.00           H
ATOM   3587  CG2 VAL A 807      78.390  42.290  69.650  1.00  0.00           C
ATOM   3588 HG21 VAL A 807      78.310  43.000  68.800  1.00  0.00           H
ATOM   3589 HG22 VAL A 807      78.370  41.310  69.120  1.00  0.00           H
ATOM   3590 HG23 VAL A 807      79.400  42.410  70.090  1.00  0.00           H
ATOM   3591  C   VAL A 807      77.000  41.110  73.110  1.00  0.00           C
ATOM   3592  O   VAL A 807      77.600  41.540  74.060  1.00  0.00           O
ATOM   3593  N   GLY A 808      75.700  40.700  73.270  1.00  0.00           N
ATOM   3594  HN  GLY A 808      75.200  40.320  72.500  1.00  0.00           H
ATOM   3595  CA  GLY A 808      75.110  40.560  74.630  1.00  0.00           C
ATOM   3596  HA1 GLY A 808      75.740  39.950  75.260  1.00  0.00           H
ATOM   3597  HA2 GLY A 808      74.130  40.140  74.480  1.00  0.00           H
ATOM   3598  C   GLY A 808      74.870  41.840  75.430  1.00  0.00           C
ATOM   3599  O   GLY A 808      74.560  41.810  76.620  1.00  0.00           O
ATOM   3600  N   VAL A 809      74.710  42.960  74.720  1.00  0.00           N
ATOM   3601  HN  VAL A 809      74.740  42.910  73.730  1.00  0.00           H
ATOM   3602  CA  VAL A 809      74.120  44.130  75.280  1.00  0.00           C
ATOM   3603  HA  VAL A 809      74.740  44.400  76.110  1.00  0.00           H
ATOM   3604  CB  VAL A 809      74.430  45.220  74.190  1.00  0.00           C
ATOM   3605  HB  VAL A 809      74.140  44.810  73.190  1.00  0.00           H
ATOM   3606  CG1 VAL A 809      73.700  46.510  74.410  1.00  0.00           C
ATOM   3607 HG11 VAL A 809      72.640  46.390  74.720  1.00  0.00           H
ATOM   3608 HG12 VAL A 809      73.780  47.180  73.530  1.00  0.00           H
ATOM   3609 HG13 VAL A 809      74.230  47.110  75.190  1.00  0.00           H
ATOM   3610  CG2 VAL A 809      75.920  45.420  74.210  1.00  0.00           C
ATOM   3611 HG21 VAL A 809      76.220  46.130  73.410  1.00  0.00           H
ATOM   3612 HG22 VAL A 809      76.520  44.500  73.970  1.00  0.00           H
ATOM   3613 HG23 VAL A 809      76.270  45.750  75.210  1.00  0.00           H
ATOM   3614  C   VAL A 809      72.640  44.070  75.560  1.00  0.00           C
ATOM   3615  O   VAL A 809      71.880  43.520  74.790  1.00  0.00           O
ATOM   3616  N   PRO A 810      72.090  44.630  76.700  1.00  0.00           N
ATOM   3617  CD  PRO A 810      72.790  45.170  77.920  1.00  0.00           C
ATOM   3618  HD1 PRO A 810      73.420  45.960  77.460  1.00  0.00           H
ATOM   3619  HD2 PRO A 810      73.470  44.440  78.400  1.00  0.00           H
ATOM   3620  CA  PRO A 810      70.670  44.440  76.990  1.00  0.00           C
ATOM   3621  HA  PRO A 810      70.470  43.410  76.750  1.00  0.00           H
ATOM   3622  CB  PRO A 810      70.560  44.630  78.490  1.00  0.00           C
ATOM   3623  HB1 PRO A 810      70.890  43.720  79.040  1.00  0.00           H
ATOM   3624  HB2 PRO A 810      69.580  45.030  78.840  1.00  0.00           H
ATOM   3625  CG  PRO A 810      71.640  45.710  78.780  1.00  0.00           C
ATOM   3626  HG1 PRO A 810      71.390  46.710  78.370  1.00  0.00           H
ATOM   3627  HG2 PRO A 810      72.010  45.770  79.830  1.00  0.00           H
ATOM   3628  C   PRO A 810      69.810  45.440  76.220  1.00  0.00           C
ATOM   3629  O   PRO A 810      69.220  46.360  76.830  1.00  0.00           O
ATOM   3630  N   SER A 811      69.730  45.350  74.870  1.00  0.00           N
ATOM   3631  HN  SER A 811      70.490  44.850  74.470  1.00  0.00           H
ATOM   3632  CA  SER A 811      68.780  46.240  74.050  1.00  0.00           C
ATOM   3633  HA  SER A 811      69.000  47.250  74.340  1.00  0.00           H
ATOM   3634  CB  SER A 811      68.890  46.270  72.530  1.00  0.00           C
ATOM   3635  HB1 SER A 811      69.910  46.650  72.290  1.00  0.00           H
ATOM   3636  HB2 SER A 811      68.240  47.020  72.040  1.00  0.00           H
ATOM   3637  OG  SER A 811      68.750  45.060  71.820  1.00  0.00           O
ATOM   3638  HG1 SER A 811      69.540  44.810  71.340  1.00  0.00           H
ATOM   3639  C   SER A 811      67.300  45.940  74.340  1.00  0.00           C
ATOM   3640  O   SER A 811      66.960  44.750  74.500  1.00  0.00           O
ATOM   3641  N   PRO A 812      66.430  46.980  74.310  1.00  0.00           N
ATOM   3642  CD  PRO A 812      66.720  48.380  74.270  1.00  0.00           C
ATOM   3643  HD1 PRO A 812      67.090  48.580  73.240  1.00  0.00           H
ATOM   3644  HD2 PRO A 812      67.360  48.730  75.110  1.00  0.00           H
ATOM   3645  CA  PRO A 812      65.010  46.770  74.070  1.00  0.00           C
ATOM   3646  HA  PRO A 812      64.620  46.520  75.050  1.00  0.00           H
ATOM   3647  CB  PRO A 812      64.490  48.160  73.760  1.00  0.00           C
ATOM   3648  HB1 PRO A 812      63.430  48.250  74.070  1.00  0.00           H
ATOM   3649  HB2 PRO A 812      64.570  48.610  72.740  1.00  0.00           H
ATOM   3650  CG  PRO A 812      65.410  49.020  74.610  1.00  0.00           C
ATOM   3651  HG1 PRO A 812      65.330  50.120  74.500  1.00  0.00           H
ATOM   3652  HG2 PRO A 812      65.150  48.850  75.680  1.00  0.00           H
ATOM   3653  C   PRO A 812      64.580  45.810  72.960  1.00  0.00           C
ATOM   3654  O   PRO A 812      64.760  46.100  71.810  1.00  0.00           O
ATOM   3655  N   LYS A 813      63.930  44.710  73.370  1.00  0.00           N
ATOM   3656  HN  LYS A 813      63.740  44.490  74.320  1.00  0.00           H
ATOM   3657  CA  LYS A 813      63.460  43.760  72.350  1.00  0.00           C
ATOM   3658  HA  LYS A 813      63.830  43.930  71.350  1.00  0.00           H
ATOM   3659  CB  LYS A 813      63.820  42.400  72.930  1.00  0.00           C
ATOM   3660  HB1 LYS A 813      63.630  41.590  72.200  1.00  0.00           H
ATOM   3661  HB2 LYS A 813      63.240  42.160  73.840  1.00  0.00           H
ATOM   3662  CG  LYS A 813      65.290  42.170  73.230  1.00  0.00           C
ATOM   3663  HG1 LYS A 813      65.540  41.140  73.580  1.00  0.00           H
ATOM   3664  HG2 LYS A 813      65.620  42.710  74.150  1.00  0.00           H
ATOM   3665  CD  LYS A 813      66.230  42.480  71.980  1.00  0.00           C
ATOM   3666  HD1 LYS A 813      66.380  43.570  71.820  1.00  0.00           H
ATOM   3667  HD2 LYS A 813      65.800  42.070  71.040  1.00  0.00           H
ATOM   3668  CE  LYS A 813      67.540  41.790  72.200  1.00  0.00           C
ATOM   3669  HE1 LYS A 813      68.090  41.610  71.250  1.00  0.00           H
ATOM   3670  HE2 LYS A 813      67.410  40.750  72.600  1.00  0.00           H
ATOM   3671  NZ  LYS A 813      68.530  42.550  73.000  1.00  0.00           N
ATOM   3672  HZ1 LYS A 813      69.390  42.450  72.430  1.00  0.00           H
ATOM   3673  HZ2 LYS A 813      68.690  42.300  73.990  1.00  0.00           H
ATOM   3674  HZ3 LYS A 813      68.240  43.550  72.930  1.00  0.00           H
ATOM   3675  C   LYS A 813      61.980  43.890  72.260  1.00  0.00           C
ATOM   3676  O   LYS A 813      61.350  44.590  72.990  1.00  0.00           O
ATOM   3677  N   LEU A 814      61.450  43.140  71.270  1.00  0.00           N
ATOM   3678  HN  LEU A 814      62.110  42.650  70.710  1.00  0.00           H
ATOM   3679  CA  LEU A 814      60.070  42.890  71.010  1.00  0.00           C
ATOM   3680  HA  LEU A 814      59.630  43.850  71.220  1.00  0.00           H
ATOM   3681  CB  LEU A 814      59.870  42.640  69.470  1.00  0.00           C
ATOM   3682  HB1 LEU A 814      60.390  41.710  69.200  1.00  0.00           H
ATOM   3683  HB2 LEU A 814      60.310  43.520  68.960  1.00  0.00           H
ATOM   3684  CG  LEU A 814      58.380  42.520  68.920  1.00  0.00           C
ATOM   3685  HG  LEU A 814      57.730  41.760  69.420  1.00  0.00           H
ATOM   3686  CD1 LEU A 814      57.610  43.890  68.860  1.00  0.00           C
ATOM   3687 HD11 LEU A 814      57.270  44.080  69.900  1.00  0.00           H
ATOM   3688 HD12 LEU A 814      56.690  43.830  68.250  1.00  0.00           H
ATOM   3689 HD13 LEU A 814      58.340  44.610  68.430  1.00  0.00           H
ATOM   3690  CD2 LEU A 814      58.400  41.930  67.470  1.00  0.00           C
ATOM   3691 HD21 LEU A 814      58.970  42.480  66.680  1.00  0.00           H
ATOM   3692 HD22 LEU A 814      57.400  41.920  66.990  1.00  0.00           H
ATOM   3693 HD23 LEU A 814      58.960  40.970  67.510  1.00  0.00           H
ATOM   3694  C   LEU A 814      59.360  41.880  71.820  1.00  0.00           C
ATOM   3695  O   LEU A 814      59.370  40.690  71.600  1.00  0.00           O
ATOM   3696  N   HSD A 815      58.550  42.380  72.760  1.00  0.00           N
ATOM   3697  HN  HSD A 815      58.440  43.360  72.820  1.00  0.00           H
ATOM   3698  CA  HSD A 815      57.810  41.550  73.750  1.00  0.00           C
ATOM   3699  HA  HSD A 815      58.170  40.540  73.790  1.00  0.00           H
ATOM   3700  CB  HSD A 815      57.870  42.220  75.180  1.00  0.00           C
ATOM   3701  HB1 HSD A 815      57.210  41.650  75.870  1.00  0.00           H
ATOM   3702  HB2 HSD A 815      57.430  43.240  75.140  1.00  0.00           H
ATOM   3703  ND1 HSD A 815      60.220  43.190  75.540  1.00  0.00           N
ATOM   3704  HD1 HSD A 815      60.140  43.820  74.760  1.00  0.00           H
ATOM   3705  CG  HSD A 815      59.320  42.160  75.720  1.00  0.00           C
ATOM   3706  CE1 HSD A 815      61.280  42.960  76.380  1.00  0.00           C
ATOM   3707  HE1 HSD A 815      62.100  43.680  76.410  1.00  0.00           H
ATOM   3708  NE2 HSD A 815      61.110  41.800  77.030  1.00  0.00           N
ATOM   3709  CD2 HSD A 815      59.860  41.350  76.650  1.00  0.00           C
ATOM   3710  HD2 HSD A 815      59.370  40.570  77.230  1.00  0.00           H
ATOM   3711  C   HSD A 815      56.350  41.320  73.310  1.00  0.00           C
ATOM   3712  O   HSD A 815      55.600  42.200  72.850  1.00  0.00           O
ATOM   3713  N   VAL A 816      55.920  40.060  73.330  1.00  0.00           N
ATOM   3714  HN  VAL A 816      56.450  39.360  73.800  1.00  0.00           H
ATOM   3715  CA  VAL A 816      54.590  39.720  72.970  1.00  0.00           C
ATOM   3716  HA  VAL A 816      53.950  40.570  72.800  1.00  0.00           H
ATOM   3717  CB  VAL A 816      54.580  38.840  71.740  1.00  0.00           C
ATOM   3718  HB  VAL A 816      55.210  37.930  71.830  1.00  0.00           H
ATOM   3719  CG1 VAL A 816      53.140  38.290  71.410  1.00  0.00           C
ATOM   3720 HG11 VAL A 816      53.280  37.600  70.540  1.00  0.00           H
ATOM   3721 HG12 VAL A 816      52.220  38.890  71.240  1.00  0.00           H
ATOM   3722 HG13 VAL A 816      52.740  37.650  72.220  1.00  0.00           H
ATOM   3723  CG2 VAL A 816      55.020  39.740  70.580  1.00  0.00           C
ATOM   3724 HG21 VAL A 816      56.010  40.230  70.700  1.00  0.00           H
ATOM   3725 HG22 VAL A 816      54.370  40.640  70.470  1.00  0.00           H
ATOM   3726 HG23 VAL A 816      54.880  39.200  69.620  1.00  0.00           H
ATOM   3727  C   VAL A 816      54.220  38.860  74.120  1.00  0.00           C
ATOM   3728  O   VAL A 816      54.960  38.020  74.480  1.00  0.00           O
ATOM   3729  N   PRO A 817      53.020  39.080  74.800  1.00  0.00           N
ATOM   3730  CD  PRO A 817      52.270  40.320  74.640  1.00  0.00           C
ATOM   3731  HD1 PRO A 817      51.900  40.400  73.600  1.00  0.00           H
ATOM   3732  HD2 PRO A 817      52.950  41.150  74.910  1.00  0.00           H
ATOM   3733  CA  PRO A 817      52.480  38.200  75.750  1.00  0.00           C
ATOM   3734  HA  PRO A 817      53.150  38.290  76.600  1.00  0.00           H
ATOM   3735  CB  PRO A 817      51.080  38.780  75.960  1.00  0.00           C
ATOM   3736  HB1 PRO A 817      50.570  38.470  76.910  1.00  0.00           H
ATOM   3737  HB2 PRO A 817      50.370  38.350  75.240  1.00  0.00           H
ATOM   3738  CG  PRO A 817      51.180  40.270  75.720  1.00  0.00           C
ATOM   3739  HG1 PRO A 817      50.250  40.810  75.470  1.00  0.00           H
ATOM   3740  HG2 PRO A 817      51.560  40.790  76.630  1.00  0.00           H
ATOM   3741  C   PRO A 817      52.360  36.660  75.410  1.00  0.00           C
ATOM   3742  O   PRO A 817      51.980  36.250  74.290  1.00  0.00           O
ATOM   3743  N   GLU A 818      52.620  35.840  76.380  1.00  0.00           N
ATOM   3744  HN  GLU A 818      52.830  36.240  77.280  1.00  0.00           H
ATOM   3745  CA  GLU A 818      52.730  34.370  76.180  1.00  0.00           C
ATOM   3746  HA  GLU A 818      53.060  34.060  75.200  1.00  0.00           H
ATOM   3747  CB  GLU A 818      53.810  33.820  77.200  1.00  0.00           C
ATOM   3748  HB1 GLU A 818      53.790  32.710  77.220  1.00  0.00           H
ATOM   3749  HB2 GLU A 818      53.610  34.170  78.240  1.00  0.00           H
ATOM   3750  CG  GLU A 818      55.220  34.260  76.710  1.00  0.00           C
ATOM   3751  HG1 GLU A 818      55.180  35.350  76.500  1.00  0.00           H
ATOM   3752  HG2 GLU A 818      55.630  33.830  75.770  1.00  0.00           H
ATOM   3753  CD  GLU A 818      56.280  34.170  77.880  1.00  0.00           C
ATOM   3754  OE1 GLU A 818      56.070  34.690  78.960  1.00  0.00           O
ATOM   3755  OE2 GLU A 818      57.360  33.610  77.640  1.00  0.00           O
ATOM   3756  C   GLU A 818      51.470  33.610  76.270  1.00  0.00           C
ATOM   3757  O   GLU A 818      51.580  32.370  76.360  1.00  0.00           O
ATOM   3758  N   LYS A 819      50.320  34.310  76.320  1.00  0.00           N
ATOM   3759  HN  LYS A 819      50.300  35.290  76.130  1.00  0.00           H
ATOM   3760  CA  LYS A 819      49.080  33.530  76.220  1.00  0.00           C
ATOM   3761  HA  LYS A 819      49.230  32.720  75.530  1.00  0.00           H
ATOM   3762  CB  LYS A 819      48.460  33.030  77.550  1.00  0.00           C
ATOM   3763  HB1 LYS A 819      49.230  32.350  77.980  1.00  0.00           H
ATOM   3764  HB2 LYS A 819      47.570  32.440  77.260  1.00  0.00           H
ATOM   3765  CG  LYS A 819      48.360  34.070  78.690  1.00  0.00           C
ATOM   3766  HG1 LYS A 819      47.730  34.950  78.430  1.00  0.00           H
ATOM   3767  HG2 LYS A 819      49.340  34.550  78.880  1.00  0.00           H
ATOM   3768  CD  LYS A 819      47.990  33.480  80.070  1.00  0.00           C
ATOM   3769  HD1 LYS A 819      48.630  32.610  80.320  1.00  0.00           H
ATOM   3770  HD2 LYS A 819      46.940  33.130  80.000  1.00  0.00           H
ATOM   3771  CE  LYS A 819      48.010  34.510  81.210  1.00  0.00           C
ATOM   3772  HE1 LYS A 819      47.580  35.500  80.930  1.00  0.00           H
ATOM   3773  HE2 LYS A 819      48.990  34.680  81.710  1.00  0.00           H
ATOM   3774  NZ  LYS A 819      47.210  33.960  82.340  1.00  0.00           N
ATOM   3775  HZ1 LYS A 819      47.570  33.020  82.600  1.00  0.00           H
ATOM   3776  HZ2 LYS A 819      46.220  33.820  82.070  1.00  0.00           H
ATOM   3777  HZ3 LYS A 819      47.280  34.490  83.240  1.00  0.00           H
ATOM   3778  C   LYS A 819      47.930  34.270  75.470  1.00  0.00           C
ATOM   3779  O   LYS A 819      47.880  35.520  75.440  1.00  0.00           O
ATOM   3780  N   PHE A 820      46.850  33.600  75.050  1.00  0.00           N
ATOM   3781  HN  PHE A 820      46.820  32.600  74.990  1.00  0.00           H
ATOM   3782  CA  PHE A 820      45.840  34.160  74.230  1.00  0.00           C
ATOM   3783  HA  PHE A 820      46.240  35.080  73.820  1.00  0.00           H
ATOM   3784  CB  PHE A 820      45.400  33.180  73.200  1.00  0.00           C
ATOM   3785  HB1 PHE A 820      44.760  32.340  73.540  1.00  0.00           H
ATOM   3786  HB2 PHE A 820      46.380  32.790  72.840  1.00  0.00           H
ATOM   3787  CG  PHE A 820      44.830  33.860  72.040  1.00  0.00           C
ATOM   3788  CD1 PHE A 820      45.620  34.350  70.980  1.00  0.00           C
ATOM   3789  HD1 PHE A 820      46.680  34.370  71.190  1.00  0.00           H
ATOM   3790  CE1 PHE A 820      45.070  35.030  69.930  1.00  0.00           C
ATOM   3791  HE1 PHE A 820      45.750  35.460  69.210  1.00  0.00           H
ATOM   3792  CZ  PHE A 820      43.640  35.050  69.870  1.00  0.00           C
ATOM   3793  HZ  PHE A 820      43.240  35.480  68.960  1.00  0.00           H
ATOM   3794  CD2 PHE A 820      43.450  33.820  71.880  1.00  0.00           C
ATOM   3795  HD2 PHE A 820      42.790  33.380  72.620  1.00  0.00           H
ATOM   3796  CE2 PHE A 820      42.870  34.390  70.780  1.00  0.00           C
ATOM   3797  HE2 PHE A 820      41.820  34.190  70.660  1.00  0.00           H
ATOM   3798  C   PHE A 820      44.670  34.630  75.120  1.00  0.00           C
ATOM   3799  O   PHE A 820      43.730  35.270  74.630  1.00  0.00           O
ATOM   3800  N   GLU A 821      44.750  34.530  76.480  1.00  0.00           N
ATOM   3801  HN  GLU A 821      45.530  34.030  76.850  1.00  0.00           H
ATOM   3802  CA  GLU A 821      43.870  35.160  77.440  1.00  0.00           C
ATOM   3803  HA  GLU A 821      42.960  34.600  77.300  1.00  0.00           H
ATOM   3804  CB  GLU A 821      44.350  35.110  78.880  1.00  0.00           C
ATOM   3805  HB1 GLU A 821      43.700  35.700  79.550  1.00  0.00           H
ATOM   3806  HB2 GLU A 821      45.370  35.550  78.900  1.00  0.00           H
ATOM   3807  CG  GLU A 821      44.240  33.710  79.480  1.00  0.00           C
ATOM   3808  HG1 GLU A 821      44.800  32.940  78.900  1.00  0.00           H
ATOM   3809  HG2 GLU A 821      43.160  33.470  79.450  1.00  0.00           H
ATOM   3810  CD  GLU A 821      44.630  33.500  80.930  1.00  0.00           C
ATOM   3811  OE1 GLU A 821      45.030  32.350  81.300  1.00  0.00           O
ATOM   3812  OE2 GLU A 821      44.460  34.440  81.780  1.00  0.00           O
ATOM   3813  C   GLU A 821      43.760  36.620  77.180  1.00  0.00           C
ATOM   3814  O   GLU A 821      44.820  37.280  77.100  1.00  0.00           O
ATOM   3815  N   PRO A 822      42.630  37.270  77.010  1.00  0.00           N
ATOM   3816  CD  PRO A 822      41.320  36.670  76.690  1.00  0.00           C
ATOM   3817  HD1 PRO A 822      40.900  36.080  77.530  1.00  0.00           H
ATOM   3818  HD2 PRO A 822      41.300  36.040  75.780  1.00  0.00           H
ATOM   3819  CA  PRO A 822      42.510  38.690  77.120  1.00  0.00           C
ATOM   3820  HA  PRO A 822      42.820  38.970  76.120  1.00  0.00           H
ATOM   3821  CB  PRO A 822      40.970  38.990  77.190  1.00  0.00           C
ATOM   3822  HB1 PRO A 822      40.880  40.030  76.800  1.00  0.00           H
ATOM   3823  HB2 PRO A 822      40.690  38.800  78.250  1.00  0.00           H
ATOM   3824  CG  PRO A 822      40.400  37.880  76.330  1.00  0.00           C
ATOM   3825  HG1 PRO A 822      39.370  37.700  76.700  1.00  0.00           H
ATOM   3826  HG2 PRO A 822      40.380  38.070  75.230  1.00  0.00           H
ATOM   3827  C   PRO A 822      43.430  39.470  77.960  1.00  0.00           C
ATOM   3828  O   PRO A 822      43.580  39.100  79.110  1.00  0.00           O
ATOM   3829  N   THR A 823      44.070  40.530  77.450  1.00  0.00           N
ATOM   3830  HN  THR A 823      43.870  40.820  76.520  1.00  0.00           H
ATOM   3831  CA  THR A 823      44.970  41.450  78.260  1.00  0.00           C
ATOM   3832  HA  THR A 823      45.650  40.810  78.810  1.00  0.00           H
ATOM   3833  CB  THR A 823      45.890  42.290  77.330  1.00  0.00           C
ATOM   3834  HB  THR A 823      45.300  42.760  76.520  1.00  0.00           H
ATOM   3835  OG1 THR A 823      46.800  41.460  76.720  1.00  0.00           O
ATOM   3836  HG1 THR A 823      46.400  41.150  75.900  1.00  0.00           H
ATOM   3837  CG2 THR A 823      46.640  43.460  78.010  1.00  0.00           C
ATOM   3838 HG21 THR A 823      45.910  44.290  78.150  1.00  0.00           H
ATOM   3839 HG22 THR A 823      47.290  43.970  77.250  1.00  0.00           H
ATOM   3840 HG23 THR A 823      47.190  43.230  78.940  1.00  0.00           H
ATOM   3841  C   THR A 823      44.260  42.280  79.320  1.00  0.00           C
ATOM   3842  O   THR A 823      44.750  42.530  80.400  1.00  0.00           O
ATOM   3843  N   HSD A 824      42.990  42.670  78.980  1.00  0.00           N
ATOM   3844  HN  HSD A 824      42.780  42.450  78.030  1.00  0.00           H
ATOM   3845  CA  HSD A 824      42.020  43.250  79.920  1.00  0.00           C
ATOM   3846  HA  HSD A 824      42.570  43.600  80.790  1.00  0.00           H
ATOM   3847  CB  HSD A 824      41.250  44.370  79.240  1.00  0.00           C
ATOM   3848  HB1 HSD A 824      40.410  44.050  78.590  1.00  0.00           H
ATOM   3849  HB2 HSD A 824      42.010  44.940  78.680  1.00  0.00           H
ATOM   3850  ND1 HSD A 824      41.380  45.930  81.180  1.00  0.00           N
ATOM   3851  HD1 HSD A 824      42.370  45.900  81.080  1.00  0.00           H
ATOM   3852  CG  HSD A 824      40.620  45.370  80.210  1.00  0.00           C
ATOM   3853  CE1 HSD A 824      40.540  46.570  82.050  1.00  0.00           C
ATOM   3854  HE1 HSD A 824      40.850  46.800  83.070  1.00  0.00           H
ATOM   3855  NE2 HSD A 824      39.290  46.410  81.630  1.00  0.00           N
ATOM   3856  CD2 HSD A 824      39.350  45.660  80.530  1.00  0.00           C
ATOM   3857  HD2 HSD A 824      38.450  45.480  79.950  1.00  0.00           H
ATOM   3858  C   HSD A 824      40.990  42.220  80.300  1.00  0.00           C
ATOM   3859  O   HSD A 824      40.400  41.600  79.430  1.00  0.00           O
ATOM   3860  N   PRO A 825      40.630  41.920  81.600  1.00  0.00           N
ATOM   3861  CD  PRO A 825      41.280  42.420  82.830  1.00  0.00           C
ATOM   3862  HD1 PRO A 825      41.260  43.530  82.940  1.00  0.00           H
ATOM   3863  HD2 PRO A 825      42.240  41.900  82.970  1.00  0.00           H
ATOM   3864  CA  PRO A 825      39.620  40.890  81.800  1.00  0.00           C
ATOM   3865  HA  PRO A 825      39.880  40.040  81.170  1.00  0.00           H
ATOM   3866  CB  PRO A 825      39.810  40.550  83.280  1.00  0.00           C
ATOM   3867  HB1 PRO A 825      40.570  39.750  83.370  1.00  0.00           H
ATOM   3868  HB2 PRO A 825      38.840  40.270  83.750  1.00  0.00           H
ATOM   3869  CG  PRO A 825      40.310  41.850  83.910  1.00  0.00           C
ATOM   3870  HG1 PRO A 825      39.430  42.510  84.050  1.00  0.00           H
ATOM   3871  HG2 PRO A 825      40.820  41.700  84.880  1.00  0.00           H
ATOM   3872  C   PRO A 825      38.240  41.280  81.390  1.00  0.00           C
ATOM   3873  O   PRO A 825      37.460  40.320  81.110  1.00  0.00           O
ATOM   3874  N   GLU A 826      37.900  42.590  81.220  1.00  0.00           N
ATOM   3875  HN  GLU A 826      38.440  43.360  81.540  1.00  0.00           H
ATOM   3876  CA  GLU A 826      36.640  42.910  80.730  1.00  0.00           C
ATOM   3877  HA  GLU A 826      35.930  42.110  80.920  1.00  0.00           H
ATOM   3878  CB  GLU A 826      35.940  44.130  81.310  1.00  0.00           C
ATOM   3879  HB1 GLU A 826      35.060  44.440  80.680  1.00  0.00           H
ATOM   3880  HB2 GLU A 826      36.590  45.030  81.360  1.00  0.00           H
ATOM   3881  CG  GLU A 826      35.340  43.800  82.730  1.00  0.00           C
ATOM   3882  HG1 GLU A 826      36.160  43.400  83.360  1.00  0.00           H
ATOM   3883  HG2 GLU A 826      34.580  43.000  82.630  1.00  0.00           H
ATOM   3884  CD  GLU A 826      34.730  44.990  83.510  1.00  0.00           C
ATOM   3885  OE1 GLU A 826      34.910  46.190  83.150  1.00  0.00           O
ATOM   3886  OE2 GLU A 826      33.910  44.670  84.410  1.00  0.00           O
ATOM   3887  C   GLU A 826      36.610  42.900  79.210  1.00  0.00           C
ATOM   3888  O   GLU A 826      36.630  43.920  78.540  1.00  0.00           O
ATOM   3889  N   ARG A 827      36.650  41.720  78.540  1.00  0.00           N
ATOM   3890  HN  ARG A 827      36.610  40.880  79.060  1.00  0.00           H
ATOM   3891  CA  ARG A 827      36.850  41.580  77.120  1.00  0.00           C
ATOM   3892  HA  ARG A 827      36.180  42.240  76.600  1.00  0.00           H
ATOM   3893  CB  ARG A 827      38.210  41.970  76.520  1.00  0.00           C
ATOM   3894  HB1 ARG A 827      38.370  41.670  75.460  1.00  0.00           H
ATOM   3895  HB2 ARG A 827      38.990  41.420  77.090  1.00  0.00           H
ATOM   3896  CG  ARG A 827      38.570  43.480  76.340  1.00  0.00           C
ATOM   3897  HG1 ARG A 827      39.610  43.520  75.960  1.00  0.00           H
ATOM   3898  HG2 ARG A 827      38.670  43.980  77.340  1.00  0.00           H
ATOM   3899  CD  ARG A 827      37.630  44.200  75.340  1.00  0.00           C
ATOM   3900  HD1 ARG A 827      37.980  45.240  75.130  1.00  0.00           H
ATOM   3901  HD2 ARG A 827      36.610  44.180  75.790  1.00  0.00           H
ATOM   3902  NE  ARG A 827      37.660  43.520  74.000  1.00  0.00           N
ATOM   3903  HE  ARG A 827      38.550  43.190  73.660  1.00  0.00           H
ATOM   3904  CZ  ARG A 827      36.630  43.070  73.330  1.00  0.00           C
ATOM   3905  NH1 ARG A 827      35.420  43.380  73.570  1.00  0.00           N
ATOM   3906 HH11 ARG A 827      35.140  43.940  74.350  1.00  0.00           H
ATOM   3907 HH12 ARG A 827      34.780  43.060  72.860  1.00  0.00           H
ATOM   3908  NH2 ARG A 827      36.820  42.200  72.410  1.00  0.00           N
ATOM   3909 HH21 ARG A 827      37.780  42.100  72.120  1.00  0.00           H
ATOM   3910 HH22 ARG A 827      36.050  41.720  72.010  1.00  0.00           H
ATOM   3911  C   ARG A 827      36.430  40.100  76.660  1.00  0.00           C
ATOM   3912  O   ARG A 827      36.230  39.170  77.440  1.00  0.00           O
ATOM   3913  N   GLY A 828      36.320  39.890  75.320  1.00  0.00           N
ATOM   3914  HN  GLY A 828      36.410  40.620  74.660  1.00  0.00           H
ATOM   3915  CA  GLY A 828      35.820  38.580  74.830  1.00  0.00           C
ATOM   3916  HA1 GLY A 828      34.990  38.140  75.360  1.00  0.00           H
ATOM   3917  HA2 GLY A 828      36.660  37.910  74.720  1.00  0.00           H
ATOM   3918  C   GLY A 828      35.220  38.800  73.460  1.00  0.00           C
ATOM   3919  O   GLY A 828      34.890  39.960  73.100  1.00  0.00           O
ATOM   3920  N   TRP A 829      35.010  37.690  72.680  1.00  0.00           N
ATOM   3921  HN  TRP A 829      35.170  36.760  73.020  1.00  0.00           H
ATOM   3922  CA  TRP A 829      34.570  37.800  71.320  1.00  0.00           C
ATOM   3923  HA  TRP A 829      34.940  38.730  70.950  1.00  0.00           H
ATOM   3924  CB  TRP A 829      35.180  36.640  70.500  1.00  0.00           C
ATOM   3925  HB1 TRP A 829      34.840  36.690  69.440  1.00  0.00           H
ATOM   3926  HB2 TRP A 829      34.790  35.670  70.870  1.00  0.00           H
ATOM   3927  CG  TRP A 829      36.680  36.520  70.420  1.00  0.00           C
ATOM   3928  CD1 TRP A 829      37.190  35.300  70.750  1.00  0.00           C
ATOM   3929  HD1 TRP A 829      36.530  34.490  71.030  1.00  0.00           H
ATOM   3930  NE1 TRP A 829      38.560  35.370  70.750  1.00  0.00           N
ATOM   3931  HE1 TRP A 829      39.100  34.790  71.330  1.00  0.00           H
ATOM   3932  CE2 TRP A 829      38.920  36.670  70.330  1.00  0.00           C
ATOM   3933  CD2 TRP A 829      37.710  37.420  70.130  1.00  0.00           C
ATOM   3934  CE3 TRP A 829      37.760  38.810  70.040  1.00  0.00           C
ATOM   3935  HE3 TRP A 829      36.870  39.420  70.010  1.00  0.00           H
ATOM   3936  CZ3 TRP A 829      39.050  39.410  70.000  1.00  0.00           C
ATOM   3937  HZ3 TRP A 829      39.040  40.470  69.800  1.00  0.00           H
ATOM   3938  CZ2 TRP A 829      40.160  37.240  70.240  1.00  0.00           C
ATOM   3939  HZ2 TRP A 829      41.050  36.650  70.420  1.00  0.00           H
ATOM   3940  CH2 TRP A 829      40.200  38.610  70.130  1.00  0.00           C
ATOM   3941  HH2 TRP A 829      41.140  39.140  70.070  1.00  0.00           H
ATOM   3942  C   TRP A 829      33.100  37.880  71.150  1.00  0.00           C
ATOM   3943  O   TRP A 829      32.530  38.370  70.150  1.00  0.00           O
ATOM   3944  N   ILE A 830      32.290  37.490  72.180  1.00  0.00           N
ATOM   3945  HN  ILE A 830      32.660  37.080  73.010  1.00  0.00           H
ATOM   3946  CA  ILE A 830      30.870  37.610  72.040  1.00  0.00           C
ATOM   3947  HA  ILE A 830      30.720  38.350  71.270  1.00  0.00           H
ATOM   3948  CB  ILE A 830      30.210  36.360  71.380  1.00  0.00           C
ATOM   3949  HB  ILE A 830      30.790  36.050  70.490  1.00  0.00           H
ATOM   3950  CG2 ILE A 830      30.320  35.180  72.300  1.00  0.00           C
ATOM   3951 HG21 ILE A 830      31.330  34.710  72.400  1.00  0.00           H
ATOM   3952 HG22 ILE A 830      29.690  34.290  72.070  1.00  0.00           H
ATOM   3953 HG23 ILE A 830      30.070  35.520  73.330  1.00  0.00           H
ATOM   3954  CG1 ILE A 830      28.720  36.490  70.960  1.00  0.00           C
ATOM   3955 HG11 ILE A 830      28.140  37.010  71.760  1.00  0.00           H
ATOM   3956 HG12 ILE A 830      28.280  35.480  70.860  1.00  0.00           H
ATOM   3957  CD  ILE A 830      28.440  37.270  69.620  1.00  0.00           C
ATOM   3958  HD1 ILE A 830      27.490  37.100  69.090  1.00  0.00           H
ATOM   3959  HD2 ILE A 830      28.740  38.340  69.720  1.00  0.00           H
ATOM   3960  HD3 ILE A 830      29.150  36.740  68.950  1.00  0.00           H
ATOM   3961  C   ILE A 830      30.260  38.240  73.280  1.00  0.00           C
ATOM   3962  O   ILE A 830      29.130  38.040  73.660  1.00  0.00           O
ATOM   3963  N   ILE A 831      31.060  38.980  74.070  1.00  0.00           N
ATOM   3964  HN  ILE A 831      31.970  39.140  73.720  1.00  0.00           H
ATOM   3965  CA  ILE A 831      30.690  39.500  75.350  1.00  0.00           C
ATOM   3966  HA  ILE A 831      29.800  39.000  75.710  1.00  0.00           H
ATOM   3967  CB  ILE A 831      31.720  39.190  76.420  1.00  0.00           C
ATOM   3968  HB  ILE A 831      32.040  38.130  76.340  1.00  0.00           H
ATOM   3969  CG2 ILE A 831      33.000  40.090  76.200  1.00  0.00           C
ATOM   3970 HG21 ILE A 831      33.840  39.800  76.880  1.00  0.00           H
ATOM   3971 HG22 ILE A 831      32.680  41.130  76.380  1.00  0.00           H
ATOM   3972 HG23 ILE A 831      33.340  40.090  75.140  1.00  0.00           H
ATOM   3973  CG1 ILE A 831      31.290  39.350  77.880  1.00  0.00           C
ATOM   3974 HG11 ILE A 831      30.690  40.290  77.870  1.00  0.00           H
ATOM   3975 HG12 ILE A 831      32.170  39.490  78.530  1.00  0.00           H
ATOM   3976  CD  ILE A 831      30.420  38.180  78.370  1.00  0.00           C
ATOM   3977  HD1 ILE A 831      29.470  38.240  77.810  1.00  0.00           H
ATOM   3978  HD2 ILE A 831      30.090  38.210  79.430  1.00  0.00           H
ATOM   3979  HD3 ILE A 831      30.910  37.180  78.330  1.00  0.00           H
ATOM   3980  C   ILE A 831      30.320  40.970  75.320  1.00  0.00           C
ATOM   3981  O   ILE A 831      29.660  41.460  76.200  1.00  0.00           O
ATOM   3982  N   SER A 832      30.600  41.660  74.170  1.00  0.00           N
ATOM   3983  HN  SER A 832      31.100  41.240  73.410  1.00  0.00           H
ATOM   3984  CA  SER A 832      30.300  43.100  74.040  1.00  0.00           C
ATOM   3985  HA  SER A 832      30.620  43.560  74.960  1.00  0.00           H
ATOM   3986  CB  SER A 832      31.230  43.990  73.140  1.00  0.00           C
ATOM   3987  HB1 SER A 832      31.060  43.790  72.060  1.00  0.00           H
ATOM   3988  HB2 SER A 832      32.290  43.900  73.470  1.00  0.00           H
ATOM   3989  OG  SER A 832      30.910  45.370  73.310  1.00  0.00           O
ATOM   3990  HG1 SER A 832      30.250  45.550  72.630  1.00  0.00           H
ATOM   3991  C   SER A 832      28.890  43.310  73.510  1.00  0.00           C
ATOM   3992  O   SER A 832      28.610  42.900  72.390  1.00  0.00           O
ATOM   3993  N   PRO A 833      27.890  43.790  74.290  1.00  0.00           N
ATOM   3994  CD  PRO A 833      28.220  44.540  75.500  1.00  0.00           C
ATOM   3995  HD1 PRO A 833      29.130  45.150  75.310  1.00  0.00           H
ATOM   3996  HD2 PRO A 833      28.390  43.830  76.340  1.00  0.00           H
ATOM   3997  CA  PRO A 833      26.580  44.180  73.850  1.00  0.00           C
ATOM   3998  HA  PRO A 833      26.190  43.300  73.350  1.00  0.00           H
ATOM   3999  CB  PRO A 833      25.890  44.670  75.160  1.00  0.00           C
ATOM   4000  HB1 PRO A 833      25.580  43.740  75.660  1.00  0.00           H
ATOM   4001  HB2 PRO A 833      25.000  45.290  74.930  1.00  0.00           H
ATOM   4002  CG  PRO A 833      27.020  45.410  75.910  1.00  0.00           C
ATOM   4003  HG1 PRO A 833      27.140  46.490  75.700  1.00  0.00           H
ATOM   4004  HG2 PRO A 833      26.690  45.270  76.960  1.00  0.00           H
ATOM   4005  C   PRO A 833      26.610  45.270  72.770  1.00  0.00           C
ATOM   4006  O   PRO A 833      27.500  46.100  72.810  1.00  0.00           O
ATOM   4007  N   LEU A 834      25.640  45.230  71.830  1.00  0.00           N
ATOM   4008  HN  LEU A 834      24.940  44.510  71.780  1.00  0.00           H
ATOM   4009  CA  LEU A 834      25.360  46.240  70.790  1.00  0.00           C
ATOM   4010  HA  LEU A 834      26.350  46.410  70.410  1.00  0.00           H
ATOM   4011  CB  LEU A 834      24.390  45.650  69.710  1.00  0.00           C
ATOM   4012  HB1 LEU A 834      23.380  45.570  70.150  1.00  0.00           H
ATOM   4013  HB2 LEU A 834      24.810  44.620  69.530  1.00  0.00           H
ATOM   4014  CG  LEU A 834      24.270  46.430  68.470  1.00  0.00           C
ATOM   4015  HG  LEU A 834      24.030  47.500  68.620  1.00  0.00           H
ATOM   4016  CD1 LEU A 834      25.560  46.620  67.680  1.00  0.00           C
ATOM   4017 HD11 LEU A 834      25.360  47.130  66.720  1.00  0.00           H
ATOM   4018 HD12 LEU A 834      26.150  45.690  67.560  1.00  0.00           H
ATOM   4019 HD13 LEU A 834      26.290  47.250  68.240  1.00  0.00           H
ATOM   4020  CD2 LEU A 834      23.240  45.800  67.590  1.00  0.00           C
ATOM   4021 HD21 LEU A 834      23.740  45.090  66.890  1.00  0.00           H
ATOM   4022 HD22 LEU A 834      22.730  46.560  66.960  1.00  0.00           H
ATOM   4023 HD23 LEU A 834      22.410  45.290  68.130  1.00  0.00           H
ATOM   4024  C   LEU A 834      24.830  47.580  71.410  1.00  0.00           C
ATOM   4025  O   LEU A 834      25.110  48.720  71.000  1.00  0.00           O
ATOM   4026  N   GLY A 835      23.960  47.440  72.490  1.00  0.00           N
ATOM   4027  HN  GLY A 835      23.900  46.530  72.900  1.00  0.00           H
ATOM   4028  CA  GLY A 835      22.940  48.320  73.030  1.00  0.00           C
ATOM   4029  HA1 GLY A 835      22.050  47.730  73.220  1.00  0.00           H
ATOM   4030  HA2 GLY A 835      22.800  49.040  72.240  1.00  0.00           H
ATOM   4031  C   GLY A 835      23.260  49.070  74.300  1.00  0.00           C
ATOM   4032  O   GLY A 835      22.340  49.650  74.940  1.00  0.00           O
ATOM   4033  N   ASP A 836      24.580  49.160  74.630  1.00  0.00           N
ATOM   4034  HN  ASP A 836      25.230  48.540  74.200  1.00  0.00           H
ATOM   4035  CA  ASP A 836      24.990  49.920  75.770  1.00  0.00           C
ATOM   4036  HA  ASP A 836      24.490  49.500  76.640  1.00  0.00           H
ATOM   4037  CB  ASP A 836      26.460  49.590  76.070  1.00  0.00           C
ATOM   4038  HB1 ASP A 836      27.180  50.210  75.490  1.00  0.00           H
ATOM   4039  HB2 ASP A 836      26.490  48.520  75.790  1.00  0.00           H
ATOM   4040  CG  ASP A 836      26.740  49.670  77.570  1.00  0.00           C
ATOM   4041  OD1 ASP A 836      25.840  49.670  78.410  1.00  0.00           O
ATOM   4042  OD2 ASP A 836      27.950  49.820  77.860  1.00  0.00           O
ATOM   4043  C   ASP A 836      24.700  51.350  75.740  1.00  0.00           C
ATOM   4044  O   ASP A 836      24.190  51.870  76.690  1.00  0.00           O
ATOM   4045  N   ASN A 837      24.850  52.070  74.630  1.00  0.00           N
ATOM   4046  HN  ASN A 837      25.020  51.630  73.750  1.00  0.00           H
ATOM   4047  CA  ASN A 837      24.810  53.510  74.610  1.00  0.00           C
ATOM   4048  HA  ASN A 837      24.900  53.860  75.640  1.00  0.00           H
ATOM   4049  CB  ASN A 837      25.960  54.120  73.770  1.00  0.00           C
ATOM   4050  HB1 ASN A 837      25.730  55.200  73.860  1.00  0.00           H
ATOM   4051  HB2 ASN A 837      25.980  53.910  72.680  1.00  0.00           H
ATOM   4052  CG  ASN A 837      27.220  53.670  74.450  1.00  0.00           C
ATOM   4053  OD1 ASN A 837      27.650  54.070  75.530  1.00  0.00           O
ATOM   4054  ND2 ASN A 837      27.930  52.750  73.770  1.00  0.00           N
ATOM   4055 HD21 ASN A 837      28.850  52.570  74.120  1.00  0.00           H
ATOM   4056 HD22 ASN A 837      27.470  52.340  72.980  1.00  0.00           H
ATOM   4057  C   ASN A 837      23.430  53.950  74.030  1.00  0.00           C
ATOM   4058  O   ASN A 837      22.880  53.240  73.110  1.00  0.00           O
ATOM   4059  N   PRO A 838      22.760  55.010  74.580  1.00  0.00           N
ATOM   4060  CD  PRO A 838      23.310  55.920  75.560  1.00  0.00           C
ATOM   4061  HD1 PRO A 838      23.870  56.710  75.010  1.00  0.00           H
ATOM   4062  HD2 PRO A 838      24.110  55.600  76.260  1.00  0.00           H
ATOM   4063  CA  PRO A 838      21.410  55.470  74.150  1.00  0.00           C
ATOM   4064  HA  PRO A 838      20.720  54.650  74.310  1.00  0.00           H
ATOM   4065  CB  PRO A 838      21.130  56.640  75.160  1.00  0.00           C
ATOM   4066  HB1 PRO A 838      20.110  56.480  75.560  1.00  0.00           H
ATOM   4067  HB2 PRO A 838      21.160  57.700  74.800  1.00  0.00           H
ATOM   4068  CG  PRO A 838      22.110  56.420  76.240  1.00  0.00           C
ATOM   4069  HG1 PRO A 838      22.230  57.330  76.850  1.00  0.00           H
ATOM   4070  HG2 PRO A 838      21.720  55.580  76.860  1.00  0.00           H
ATOM   4071  C   PRO A 838      21.320  55.850  72.630  1.00  0.00           C
ATOM   4072  O   PRO A 838      22.340  56.090  72.030  1.00  0.00           O
ATOM   4073  N   TRP A 839      20.040  55.920  72.180  1.00  0.00           N
ATOM   4074  HN  TRP A 839      19.300  56.040  72.840  1.00  0.00           H
ATOM   4075  CA  TRP A 839      19.570  56.060  70.800  1.00  0.00           C
ATOM   4076  HA  TRP A 839      20.000  55.240  70.250  1.00  0.00           H
ATOM   4077  CB  TRP A 839      18.050  55.850  70.530  1.00  0.00           C
ATOM   4078  HB1 TRP A 839      17.680  56.030  69.500  1.00  0.00           H
ATOM   4079  HB2 TRP A 839      17.480  56.590  71.130  1.00  0.00           H
ATOM   4080  CG  TRP A 839      17.500  54.570  71.070  1.00  0.00           C
ATOM   4081  CD1 TRP A 839      16.770  54.320  72.170  1.00  0.00           C
ATOM   4082  HD1 TRP A 839      16.720  55.000  73.020  1.00  0.00           H
ATOM   4083  NE1 TRP A 839      16.250  53.050  72.140  1.00  0.00           N
ATOM   4084  HE1 TRP A 839      16.130  52.480  72.920  1.00  0.00           H
ATOM   4085  CE2 TRP A 839      16.520  52.470  70.930  1.00  0.00           C
ATOM   4086  CD2 TRP A 839      17.400  53.340  70.280  1.00  0.00           C
ATOM   4087  CE3 TRP A 839      17.860  52.940  68.990  1.00  0.00           C
ATOM   4088  HE3 TRP A 839      18.630  53.470  68.440  1.00  0.00           H
ATOM   4089  CZ3 TRP A 839      17.550  51.730  68.430  1.00  0.00           C
ATOM   4090  HZ3 TRP A 839      17.920  51.520  67.430  1.00  0.00           H
ATOM   4091  CZ2 TRP A 839      16.190  51.210  70.430  1.00  0.00           C
ATOM   4092  HZ2 TRP A 839      15.710  50.460  71.030  1.00  0.00           H
ATOM   4093  CH2 TRP A 839      16.690  50.910  69.150  1.00  0.00           C
ATOM   4094  HH2 TRP A 839      16.410  49.930  68.750  1.00  0.00           H
ATOM   4095  C   TRP A 839      20.090  57.290  70.180  1.00  0.00           C
ATOM   4096  O   TRP A 839      20.610  57.250  69.080  1.00  0.00           O
ATOM   4097  N   TRP A 840      20.040  58.450  70.900  1.00  0.00           N
ATOM   4098  HN  TRP A 840      19.820  58.440  71.870  1.00  0.00           H
ATOM   4099  CA  TRP A 840      20.510  59.730  70.360  1.00  0.00           C
ATOM   4100  HA  TRP A 840      20.150  59.930  69.360  1.00  0.00           H
ATOM   4101  CB  TRP A 840      20.020  61.000  71.150  1.00  0.00           C
ATOM   4102  HB1 TRP A 840      18.930  61.180  71.080  1.00  0.00           H
ATOM   4103  HB2 TRP A 840      20.510  61.890  70.710  1.00  0.00           H
ATOM   4104  CG  TRP A 840      20.300  60.920  72.630  1.00  0.00           C
ATOM   4105  CD1 TRP A 840      19.470  60.280  73.560  1.00  0.00           C
ATOM   4106  HD1 TRP A 840      18.470  59.960  73.300  1.00  0.00           H
ATOM   4107  NE1 TRP A 840      20.110  60.310  74.770  1.00  0.00           N
ATOM   4108  HE1 TRP A 840      19.760  59.870  75.570  1.00  0.00           H
ATOM   4109  CE2 TRP A 840      21.200  61.100  74.680  1.00  0.00           C
ATOM   4110  CD2 TRP A 840      21.320  61.590  73.390  1.00  0.00           C
ATOM   4111  CE3 TRP A 840      22.450  62.310  72.970  1.00  0.00           C
ATOM   4112  HE3 TRP A 840      22.600  62.690  71.970  1.00  0.00           H
ATOM   4113  CZ3 TRP A 840      23.350  62.630  74.000  1.00  0.00           C
ATOM   4114  HZ3 TRP A 840      24.210  63.250  73.760  1.00  0.00           H
ATOM   4115  CZ2 TRP A 840      22.150  61.400  75.680  1.00  0.00           C
ATOM   4116  HZ2 TRP A 840      22.090  61.090  76.710  1.00  0.00           H
ATOM   4117  CH2 TRP A 840      23.180  62.230  75.310  1.00  0.00           C
ATOM   4118  HH2 TRP A 840      23.800  62.700  76.060  1.00  0.00           H
ATOM   4119  C   TRP A 840      22.030  59.690  70.020  1.00  0.00           C
ATOM   4120  O   TRP A 840      22.510  60.250  69.060  1.00  0.00           O
ATOM   4121  N   THR A 841      22.860  58.960  70.810  1.00  0.00           N
ATOM   4122  HN  THR A 841      22.440  58.580  71.620  1.00  0.00           H
ATOM   4123  CA  THR A 841      24.300  58.820  70.600  1.00  0.00           C
ATOM   4124  HA  THR A 841      24.810  59.740  70.370  1.00  0.00           H
ATOM   4125  CB  THR A 841      24.940  58.280  71.910  1.00  0.00           C
ATOM   4126  HB  THR A 841      26.030  58.440  71.810  1.00  0.00           H
ATOM   4127  OG1 THR A 841      24.760  56.860  72.030  1.00  0.00           O
ATOM   4128  HG1 THR A 841      23.840  56.610  71.980  1.00  0.00           H
ATOM   4129  CG2 THR A 841      24.330  59.010  73.150  1.00  0.00           C
ATOM   4130 HG21 THR A 841      24.330  60.100  73.000  1.00  0.00           H
ATOM   4131 HG22 THR A 841      24.790  58.830  74.140  1.00  0.00           H
ATOM   4132 HG23 THR A 841      23.290  58.680  73.370  1.00  0.00           H
ATOM   4133  C   THR A 841      24.630  57.940  69.380  1.00  0.00           C
ATOM   4134  O   THR A 841      25.640  58.320  68.760  1.00  0.00           O
ATOM   4135  N   LEU A 842      23.780  56.840  69.050  1.00  0.00           N
ATOM   4136  HN  LEU A 842      23.140  56.540  69.760  1.00  0.00           H
ATOM   4137  CA  LEU A 842      23.870  56.020  67.840  1.00  0.00           C
ATOM   4138  HA  LEU A 842      24.900  55.720  67.680  1.00  0.00           H
ATOM   4139  CB  LEU A 842      23.000  54.710  67.840  1.00  0.00           C
ATOM   4140  HB1 LEU A 842      23.320  54.080  66.970  1.00  0.00           H
ATOM   4141  HB2 LEU A 842      21.910  54.840  67.660  1.00  0.00           H
ATOM   4142  CG  LEU A 842      23.280  53.860  69.020  1.00  0.00           C
ATOM   4143  HG  LEU A 842      23.190  54.520  69.920  1.00  0.00           H
ATOM   4144  CD1 LEU A 842      22.360  52.700  69.240  1.00  0.00           C
ATOM   4145 HD11 LEU A 842      22.310  52.160  68.270  1.00  0.00           H
ATOM   4146 HD12 LEU A 842      21.350  53.080  69.450  1.00  0.00           H
ATOM   4147 HD13 LEU A 842      22.700  51.950  69.990  1.00  0.00           H
ATOM   4148  CD2 LEU A 842      24.690  53.330  68.990  1.00  0.00           C
ATOM   4149 HD21 LEU A 842      24.880  52.750  68.080  1.00  0.00           H
ATOM   4150 HD22 LEU A 842      24.830  52.680  69.880  1.00  0.00           H
ATOM   4151 HD23 LEU A 842      25.490  54.110  69.050  1.00  0.00           H
ATOM   4152  C   LEU A 842      23.350  56.920  66.640  1.00  0.00           C
ATOM   4153  O   LEU A 842      23.970  56.840  65.560  1.00  0.00           O
ATOM   4154  N   LEU A 843      22.220  57.700  66.740  1.00  0.00           N
ATOM   4155  HN  LEU A 843      21.640  57.680  67.550  1.00  0.00           H
ATOM   4156  CA  LEU A 843      21.760  58.580  65.670  1.00  0.00           C
ATOM   4157  HA  LEU A 843      21.520  57.910  64.850  1.00  0.00           H
ATOM   4158  CB  LEU A 843      20.500  59.330  66.000  1.00  0.00           C
ATOM   4159  HB1 LEU A 843      20.290  60.060  65.190  1.00  0.00           H
ATOM   4160  HB2 LEU A 843      20.590  59.850  66.990  1.00  0.00           H
ATOM   4161  CG  LEU A 843      19.130  58.550  66.100  1.00  0.00           C
ATOM   4162  HG  LEU A 843      19.200  57.800  66.910  1.00  0.00           H
ATOM   4163  CD1 LEU A 843      17.890  59.440  66.260  1.00  0.00           C
ATOM   4164 HD11 LEU A 843      16.960  58.860  66.360  1.00  0.00           H
ATOM   4165 HD12 LEU A 843      17.820  60.060  65.350  1.00  0.00           H
ATOM   4166 HD13 LEU A 843      17.960  60.120  67.140  1.00  0.00           H
ATOM   4167  CD2 LEU A 843      18.810  57.860  64.750  1.00  0.00           C
ATOM   4168 HD21 LEU A 843      17.970  57.190  65.040  1.00  0.00           H
ATOM   4169 HD22 LEU A 843      19.610  57.200  64.340  1.00  0.00           H
ATOM   4170 HD23 LEU A 843      18.640  58.520  63.890  1.00  0.00           H
ATOM   4171  C   LEU A 843      22.780  59.580  65.230  1.00  0.00           C
ATOM   4172  O   LEU A 843      22.910  59.740  64.030  1.00  0.00           O
ATOM   4173  N   ILE A 844      23.530  60.230  66.100  1.00  0.00           N
ATOM   4174  HN  ILE A 844      23.390  60.090  67.070  1.00  0.00           H
ATOM   4175  CA  ILE A 844      24.620  61.150  65.790  1.00  0.00           C
ATOM   4176  HA  ILE A 844      24.360  61.860  65.030  1.00  0.00           H
ATOM   4177  CB  ILE A 844      24.890  61.880  67.140  1.00  0.00           C
ATOM   4178  HB  ILE A 844      25.050  61.060  67.870  1.00  0.00           H
ATOM   4179  CG2 ILE A 844      26.240  62.740  67.000  1.00  0.00           C
ATOM   4180 HG21 ILE A 844      26.280  63.370  66.090  1.00  0.00           H
ATOM   4181 HG22 ILE A 844      27.080  62.030  67.090  1.00  0.00           H
ATOM   4182 HG23 ILE A 844      26.280  63.390  67.900  1.00  0.00           H
ATOM   4183  CG1 ILE A 844      23.730  62.780  67.580  1.00  0.00           C
ATOM   4184 HG11 ILE A 844      22.730  62.330  67.380  1.00  0.00           H
ATOM   4185 HG12 ILE A 844      23.810  63.680  66.910  1.00  0.00           H
ATOM   4186  CD  ILE A 844      23.930  63.170  69.040  1.00  0.00           C
ATOM   4187  HD1 ILE A 844      22.990  63.650  69.390  1.00  0.00           H
ATOM   4188  HD2 ILE A 844      24.720  63.960  69.080  1.00  0.00           H
ATOM   4189  HD3 ILE A 844      24.080  62.340  69.770  1.00  0.00           H
ATOM   4190  C   ILE A 844      25.900  60.350  65.420  1.00  0.00           C
ATOM   4191  O   ILE A 844      26.790  60.860  64.770  1.00  0.00           O
ATOM   4192  N   ALA A 845      25.950  59.050  65.730  1.00  0.00           N
ATOM   4193  HN  ALA A 845      25.250  58.670  66.350  1.00  0.00           H
ATOM   4194  CA  ALA A 845      27.020  58.150  65.320  1.00  0.00           C
ATOM   4195  HA  ALA A 845      27.930  58.730  65.360  1.00  0.00           H
ATOM   4196  CB  ALA A 845      27.140  56.980  66.330  1.00  0.00           C
ATOM   4197  HB1 ALA A 845      27.410  57.510  67.270  1.00  0.00           H
ATOM   4198  HB2 ALA A 845      27.880  56.210  66.020  1.00  0.00           H
ATOM   4199  HB3 ALA A 845      26.180  56.450  66.490  1.00  0.00           H
ATOM   4200  C   ALA A 845      26.880  57.680  63.860  1.00  0.00           C
ATOM   4201  O   ALA A 845      27.870  57.320  63.210  1.00  0.00           O
ATOM   4202  N   ALA A 846      25.690  57.940  63.180  1.00  0.00           N
ATOM   4203  HN  ALA A 846      24.890  58.230  63.690  1.00  0.00           H
ATOM   4204  CA  ALA A 846      25.680  58.040  61.740  1.00  0.00           C
ATOM   4205  HA  ALA A 846      25.910  57.050  61.360  1.00  0.00           H
ATOM   4206  CB  ALA A 846      24.220  58.400  61.220  1.00  0.00           C
ATOM   4207  HB1 ALA A 846      24.120  58.190  60.140  1.00  0.00           H
ATOM   4208  HB2 ALA A 846      23.780  59.400  61.410  1.00  0.00           H
ATOM   4209  HB3 ALA A 846      23.550  57.670  61.720  1.00  0.00           H
ATOM   4210  C   ALA A 846      26.570  59.050  61.000  1.00  0.00           C
ATOM   4211  O   ALA A 846      27.080  58.700  59.930  1.00  0.00           O
ATOM   4212  N   ILE A 847      26.780  60.250  61.510  1.00  0.00           N
ATOM   4213  HN  ILE A 847      26.350  60.410  62.390  1.00  0.00           H
ATOM   4214  CA  ILE A 847      27.780  61.270  61.060  1.00  0.00           C
ATOM   4215  HA  ILE A 847      27.480  61.590  60.080  1.00  0.00           H
ATOM   4216  CB  ILE A 847      27.520  62.540  61.890  1.00  0.00           C
ATOM   4217  HB  ILE A 847      27.660  62.210  62.940  1.00  0.00           H
ATOM   4218  CG2 ILE A 847      28.350  63.800  61.450  1.00  0.00           C
ATOM   4219 HG21 ILE A 847      27.870  64.720  61.860  1.00  0.00           H
ATOM   4220 HG22 ILE A 847      28.350  63.800  60.340  1.00  0.00           H
ATOM   4221 HG23 ILE A 847      29.430  63.860  61.660  1.00  0.00           H
ATOM   4222  CG1 ILE A 847      26.040  62.970  61.880  1.00  0.00           C
ATOM   4223 HG11 ILE A 847      25.410  62.080  62.110  1.00  0.00           H
ATOM   4224 HG12 ILE A 847      25.830  63.460  60.910  1.00  0.00           H
ATOM   4225  CD  ILE A 847      25.560  63.860  63.000  1.00  0.00           C
ATOM   4226  HD1 ILE A 847      24.460  63.810  63.090  1.00  0.00           H
ATOM   4227  HD2 ILE A 847      25.770  64.940  62.850  1.00  0.00           H
ATOM   4228  HD3 ILE A 847      26.030  63.630  63.990  1.00  0.00           H
ATOM   4229  C   ILE A 847      29.250  60.770  61.080  1.00  0.00           C
ATOM   4230  O   ILE A 847      29.960  61.020  60.110  1.00  0.00           O
ATOM   4231  N   PRO A 848      29.820  60.030  62.070  1.00  0.00           N
ATOM   4232  CD  PRO A 848      29.610  60.220  63.450  1.00  0.00           C
ATOM   4233  HD1 PRO A 848      28.710  59.600  63.680  1.00  0.00           H
ATOM   4234  HD2 PRO A 848      29.290  61.260  63.690  1.00  0.00           H
ATOM   4235  CA  PRO A 848      31.150  59.410  61.960  1.00  0.00           C
ATOM   4236  HA  PRO A 848      31.820  60.110  61.490  1.00  0.00           H
ATOM   4237  CB  PRO A 848      31.680  59.010  63.360  1.00  0.00           C
ATOM   4238  HB1 PRO A 848      32.750  59.220  63.620  1.00  0.00           H
ATOM   4239  HB2 PRO A 848      31.450  57.940  63.590  1.00  0.00           H
ATOM   4240  CG  PRO A 848      30.820  59.820  64.330  1.00  0.00           C
ATOM   4241  HG1 PRO A 848      30.480  59.050  65.050  1.00  0.00           H
ATOM   4242  HG2 PRO A 848      31.350  60.640  64.830  1.00  0.00           H
ATOM   4243  C   PRO A 848      31.130  58.230  60.950  1.00  0.00           C
ATOM   4244  O   PRO A 848      32.120  57.950  60.310  1.00  0.00           O
ATOM   4245  N   ALA A 849      30.070  57.400  60.900  1.00  0.00           N
ATOM   4246  HN  ALA A 849      29.270  57.610  61.450  1.00  0.00           H
ATOM   4247  CA  ALA A 849      30.040  56.380  59.980  1.00  0.00           C
ATOM   4248  HA  ALA A 849      31.010  55.920  60.060  1.00  0.00           H
ATOM   4249  CB  ALA A 849      28.960  55.390  60.250  1.00  0.00           C
ATOM   4250  HB1 ALA A 849      28.030  55.880  59.890  1.00  0.00           H
ATOM   4251  HB2 ALA A 849      28.920  55.190  61.340  1.00  0.00           H
ATOM   4252  HB3 ALA A 849      29.120  54.530  59.590  1.00  0.00           H
ATOM   4253  C   ALA A 849      29.970  56.780  58.490  1.00  0.00           C
ATOM   4254  O   ALA A 849      30.420  56.100  57.570  1.00  0.00           O
ATOM   4255  N   LEU A 850      29.410  57.980  58.180  1.00  0.00           N
ATOM   4256  HN  LEU A 850      28.870  58.520  58.810  1.00  0.00           H
ATOM   4257  CA  LEU A 850      29.690  58.650  56.910  1.00  0.00           C
ATOM   4258  HA  LEU A 850      29.480  57.830  56.240  1.00  0.00           H
ATOM   4259  CB  LEU A 850      28.890  59.970  56.590  1.00  0.00           C
ATOM   4260  HB1 LEU A 850      28.830  59.990  55.480  1.00  0.00           H
ATOM   4261  HB2 LEU A 850      29.380  60.880  57.020  1.00  0.00           H
ATOM   4262  CG  LEU A 850      27.320  59.890  56.810  1.00  0.00           C
ATOM   4263  HG  LEU A 850      27.170  59.680  57.890  1.00  0.00           H
ATOM   4264  CD1 LEU A 850      26.560  61.200  56.480  1.00  0.00           C
ATOM   4265 HD11 LEU A 850      26.840  62.110  57.060  1.00  0.00           H
ATOM   4266 HD12 LEU A 850      25.480  61.040  56.680  1.00  0.00           H
ATOM   4267 HD13 LEU A 850      26.760  61.270  55.390  1.00  0.00           H
ATOM   4268  CD2 LEU A 850      26.740  58.770  56.030  1.00  0.00           C
ATOM   4269 HD21 LEU A 850      25.650  58.770  56.240  1.00  0.00           H
ATOM   4270 HD22 LEU A 850      27.100  57.730  56.200  1.00  0.00           H
ATOM   4271 HD23 LEU A 850      26.760  58.930  54.930  1.00  0.00           H
ATOM   4272  C   LEU A 850      31.190  58.980  56.710  1.00  0.00           C
ATOM   4273  O   LEU A 850      31.760  58.660  55.660  1.00  0.00           O
ATOM   4274  N   LEU A 851      31.910  59.470  57.720  1.00  0.00           N
ATOM   4275  HN  LEU A 851      31.420  59.790  58.540  1.00  0.00           H
ATOM   4276  CA  LEU A 851      33.340  59.630  57.680  1.00  0.00           C
ATOM   4277  HA  LEU A 851      33.640  60.220  56.830  1.00  0.00           H
ATOM   4278  CB  LEU A 851      33.700  60.400  58.980  1.00  0.00           C
ATOM   4279  HB1 LEU A 851      33.250  59.780  59.790  1.00  0.00           H
ATOM   4280  HB2 LEU A 851      33.110  61.340  59.090  1.00  0.00           H
ATOM   4281  CG  LEU A 851      35.180  60.500  59.330  1.00  0.00           C
ATOM   4282  HG  LEU A 851      35.600  59.510  59.580  1.00  0.00           H
ATOM   4283  CD1 LEU A 851      35.970  61.140  58.180  1.00  0.00           C
ATOM   4284 HD11 LEU A 851      37.060  61.070  58.390  1.00  0.00           H
ATOM   4285 HD12 LEU A 851      35.650  62.200  58.070  1.00  0.00           H
ATOM   4286 HD13 LEU A 851      35.740  60.660  57.210  1.00  0.00           H
ATOM   4287  CD2 LEU A 851      35.550  61.170  60.670  1.00  0.00           C
ATOM   4288 HD21 LEU A 851      36.640  61.020  60.760  1.00  0.00           H
ATOM   4289 HD22 LEU A 851      35.010  60.720  61.530  1.00  0.00           H
ATOM   4290 HD23 LEU A 851      35.220  62.230  60.730  1.00  0.00           H
ATOM   4291  C   LEU A 851      34.130  58.360  57.590  1.00  0.00           C
ATOM   4292  O   LEU A 851      35.080  58.210  56.760  1.00  0.00           O
ATOM   4293  N   CYS A 852      33.710  57.330  58.270  1.00  0.00           N
ATOM   4294  HN  CYS A 852      32.890  57.470  58.830  1.00  0.00           H
ATOM   4295  CA  CYS A 852      34.380  56.040  58.240  1.00  0.00           C
ATOM   4296  HA  CYS A 852      35.440  56.220  58.260  1.00  0.00           H
ATOM   4297  CB  CYS A 852      33.850  55.100  59.450  1.00  0.00           C
ATOM   4298  HB1 CYS A 852      32.750  55.060  59.320  1.00  0.00           H
ATOM   4299  HB2 CYS A 852      34.090  55.560  60.430  1.00  0.00           H
ATOM   4300  SG  CYS A 852      34.540  53.360  59.510  1.00  0.00           S
ATOM   4301  HG1 CYS A 852      33.470  52.720  59.070  1.00  0.00           H
ATOM   4302  C   CYS A 852      34.190  55.430  56.880  1.00  0.00           C
ATOM   4303  O   CYS A 852      35.160  54.980  56.290  1.00  0.00           O
ATOM   4304  N   THR A 853      32.990  55.540  56.220  1.00  0.00           N
ATOM   4305  HN  THR A 853      32.190  55.950  56.640  1.00  0.00           H
ATOM   4306  CA  THR A 853      32.840  54.990  54.830  1.00  0.00           C
ATOM   4307  HA  THR A 853      32.990  53.920  54.810  1.00  0.00           H
ATOM   4308  CB  THR A 853      31.390  55.050  54.420  1.00  0.00           C
ATOM   4309  HB  THR A 853      31.040  56.100  54.560  1.00  0.00           H
ATOM   4310  OG1 THR A 853      30.680  54.300  55.310  1.00  0.00           O
ATOM   4311  HG1 THR A 853      30.570  54.720  56.180  1.00  0.00           H
ATOM   4312  CG2 THR A 853      30.990  54.430  53.130  1.00  0.00           C
ATOM   4313 HG21 THR A 853      31.170  53.330  53.040  1.00  0.00           H
ATOM   4314 HG22 THR A 853      31.500  54.780  52.200  1.00  0.00           H
ATOM   4315 HG23 THR A 853      29.930  54.620  52.880  1.00  0.00           H
ATOM   4316  C   THR A 853      33.780  55.700  53.780  1.00  0.00           C
ATOM   4317  O   THR A 853      34.290  54.990  52.950  1.00  0.00           O
ATOM   4318  N   ILE A 854      33.900  57.040  53.930  1.00  0.00           N
ATOM   4319  HN  ILE A 854      33.350  57.520  54.610  1.00  0.00           H
ATOM   4320  CA  ILE A 854      34.850  57.770  53.200  1.00  0.00           C
ATOM   4321  HA  ILE A 854      34.590  57.520  52.180  1.00  0.00           H
ATOM   4322  CB  ILE A 854      34.630  59.310  53.380  1.00  0.00           C
ATOM   4323  HB  ILE A 854      34.780  59.440  54.480  1.00  0.00           H
ATOM   4324  CG2 ILE A 854      35.670  60.090  52.660  1.00  0.00           C
ATOM   4325 HG21 ILE A 854      36.010  59.640  51.710  1.00  0.00           H
ATOM   4326 HG22 ILE A 854      36.540  60.100  53.370  1.00  0.00           H
ATOM   4327 HG23 ILE A 854      35.310  61.130  52.550  1.00  0.00           H
ATOM   4328  CG1 ILE A 854      33.220  59.770  52.940  1.00  0.00           C
ATOM   4329 HG11 ILE A 854      33.060  60.740  53.460  1.00  0.00           H
ATOM   4330 HG12 ILE A 854      32.470  59.130  53.450  1.00  0.00           H
ATOM   4331  CD  ILE A 854      33.050  59.740  51.480  1.00  0.00           C
ATOM   4332  HD1 ILE A 854      33.530  58.870  50.980  1.00  0.00           H
ATOM   4333  HD2 ILE A 854      33.310  60.740  51.060  1.00  0.00           H
ATOM   4334  HD3 ILE A 854      31.960  59.640  51.290  1.00  0.00           H
ATOM   4335  C   ILE A 854      36.250  57.380  53.440  1.00  0.00           C
ATOM   4336  O   ILE A 854      37.000  57.100  52.520  1.00  0.00           O
ATOM   4337  N   LEU A 855      36.710  57.530  54.680  1.00  0.00           N
ATOM   4338  HN  LEU A 855      36.100  57.780  55.420  1.00  0.00           H
ATOM   4339  CA  LEU A 855      38.020  57.190  55.120  1.00  0.00           C
ATOM   4340  HA  LEU A 855      38.770  57.840  54.700  1.00  0.00           H
ATOM   4341  CB  LEU A 855      38.100  57.430  56.630  1.00  0.00           C
ATOM   4342  HB1 LEU A 855      37.370  56.730  57.060  1.00  0.00           H
ATOM   4343  HB2 LEU A 855      37.690  58.460  56.810  1.00  0.00           H
ATOM   4344  CG  LEU A 855      39.500  57.510  57.220  1.00  0.00           C
ATOM   4345  HG  LEU A 855      40.310  57.520  56.460  1.00  0.00           H
ATOM   4346  CD1 LEU A 855      39.750  58.710  58.180  1.00  0.00           C
ATOM   4347 HD11 LEU A 855      40.790  58.650  58.550  1.00  0.00           H
ATOM   4348 HD12 LEU A 855      39.040  58.690  59.030  1.00  0.00           H
ATOM   4349 HD13 LEU A 855      39.640  59.650  57.600  1.00  0.00           H
ATOM   4350  CD2 LEU A 855      39.670  56.160  57.970  1.00  0.00           C
ATOM   4351 HD21 LEU A 855      40.640  56.330  58.480  1.00  0.00           H
ATOM   4352 HD22 LEU A 855      39.800  55.240  57.370  1.00  0.00           H
ATOM   4353 HD23 LEU A 855      38.880  56.020  58.750  1.00  0.00           H
ATOM   4354  C   LEU A 855      38.470  55.730  54.810  1.00  0.00           C
ATOM   4355  O   LEU A 855      39.560  55.510  54.390  1.00  0.00           O
ATOM   4356  N   ILE A 856      37.540  54.740  54.880  1.00  0.00           N
ATOM   4357  HN  ILE A 856      36.700  54.960  55.340  1.00  0.00           H
ATOM   4358  CA  ILE A 856      37.860  53.320  54.590  1.00  0.00           C
ATOM   4359  HA  ILE A 856      38.790  53.130  55.110  1.00  0.00           H
ATOM   4360  CB  ILE A 856      36.870  52.320  55.220  1.00  0.00           C
ATOM   4361  HB  ILE A 856      35.840  52.720  55.140  1.00  0.00           H
ATOM   4362  CG2 ILE A 856      36.910  50.910  54.520  1.00  0.00           C
ATOM   4363 HG21 ILE A 856      37.890  50.410  54.650  1.00  0.00           H
ATOM   4364 HG22 ILE A 856      36.640  50.900  53.440  1.00  0.00           H
ATOM   4365 HG23 ILE A 856      36.180  50.230  55.010  1.00  0.00           H
ATOM   4366  CG1 ILE A 856      37.120  52.370  56.770  1.00  0.00           C
ATOM   4367 HG11 ILE A 856      36.250  51.940  57.300  1.00  0.00           H
ATOM   4368 HG12 ILE A 856      37.260  53.390  57.170  1.00  0.00           H
ATOM   4369  CD  ILE A 856      38.330  51.500  57.220  1.00  0.00           C
ATOM   4370  HD1 ILE A 856      38.240  50.400  57.140  1.00  0.00           H
ATOM   4371  HD2 ILE A 856      38.630  51.730  58.260  1.00  0.00           H
ATOM   4372  HD3 ILE A 856      39.240  51.870  56.700  1.00  0.00           H
ATOM   4373  C   ILE A 856      38.110  53.150  53.060  1.00  0.00           C
ATOM   4374  O   ILE A 856      39.030  52.530  52.560  1.00  0.00           O
ATOM   4375  N   PHE A 857      37.200  53.770  52.250  1.00  0.00           N
ATOM   4376  HN  PHE A 857      36.550  54.360  52.720  1.00  0.00           H
ATOM   4377  CA  PHE A 857      37.190  53.590  50.840  1.00  0.00           C
ATOM   4378  HA  PHE A 857      36.970  52.550  50.650  1.00  0.00           H
ATOM   4379  CB  PHE A 857      35.860  54.330  50.390  1.00  0.00           C
ATOM   4380  HB1 PHE A 857      35.870  55.430  50.540  1.00  0.00           H
ATOM   4381  HB2 PHE A 857      34.960  53.930  50.890  1.00  0.00           H
ATOM   4382  CG  PHE A 857      35.700  54.040  48.920  1.00  0.00           C
ATOM   4383  CD1 PHE A 857      34.890  52.970  48.460  1.00  0.00           C
ATOM   4384  HD1 PHE A 857      34.490  52.300  49.200  1.00  0.00           H
ATOM   4385  CE1 PHE A 857      34.660  52.830  47.100  1.00  0.00           C
ATOM   4386  HE1 PHE A 857      34.100  51.970  46.770  1.00  0.00           H
ATOM   4387  CZ  PHE A 857      35.060  53.820  46.180  1.00  0.00           C
ATOM   4388  HZ  PHE A 857      34.780  53.750  45.130  1.00  0.00           H
ATOM   4389  CD2 PHE A 857      36.230  54.940  48.000  1.00  0.00           C
ATOM   4390  HD2 PHE A 857      36.780  55.760  48.440  1.00  0.00           H
ATOM   4391  CE2 PHE A 857      35.880  54.840  46.640  1.00  0.00           C
ATOM   4392  HE2 PHE A 857      36.170  55.620  45.960  1.00  0.00           H
ATOM   4393  C   PHE A 857      38.430  54.040  50.160  1.00  0.00           C
ATOM   4394  O   PHE A 857      38.970  53.340  49.340  1.00  0.00           O
ATOM   4395  N   MET A 858      38.780  55.310  50.450  1.00  0.00           N
ATOM   4396  HN  MET A 858      38.420  55.770  51.250  1.00  0.00           H
ATOM   4397  CA  MET A 858      39.900  56.050  49.880  1.00  0.00           C
ATOM   4398  HA  MET A 858      39.820  56.100  48.810  1.00  0.00           H
ATOM   4399  CB  MET A 858      39.800  57.540  50.450  1.00  0.00           C
ATOM   4400  HB1 MET A 858      40.720  58.130  50.230  1.00  0.00           H
ATOM   4401  HB2 MET A 858      39.690  57.520  51.550  1.00  0.00           H
ATOM   4402  CG  MET A 858      38.560  58.300  49.790  1.00  0.00           C
ATOM   4403  HG1 MET A 858      38.470  59.330  50.220  1.00  0.00           H
ATOM   4404  HG2 MET A 858      37.580  57.830  49.990  1.00  0.00           H
ATOM   4405  SD  MET A 858      38.750  58.530  48.030  1.00  0.00           S
ATOM   4406  CE  MET A 858      37.790  60.000  47.960  1.00  0.00           C
ATOM   4407  HE1 MET A 858      37.570  60.340  46.920  1.00  0.00           H
ATOM   4408  HE2 MET A 858      38.290  60.880  48.430  1.00  0.00           H
ATOM   4409  HE3 MET A 858      36.900  59.860  48.610  1.00  0.00           H
ATOM   4410  C   MET A 858      41.190  55.430  50.160  1.00  0.00           C
ATOM   4411  O   MET A 858      42.030  55.380  49.290  1.00  0.00           O
ATOM   4412  N   ASP A 859      41.430  54.790  51.390  1.00  0.00           N
ATOM   4413  HN  ASP A 859      40.880  54.770  52.220  1.00  0.00           H
ATOM   4414  CA  ASP A 859      42.660  54.030  51.470  1.00  0.00           C
ATOM   4415  HA  ASP A 859      43.480  54.570  51.020  1.00  0.00           H
ATOM   4416  CB  ASP A 859      43.020  53.980  53.010  1.00  0.00           C
ATOM   4417  HB1 ASP A 859      42.400  53.200  53.480  1.00  0.00           H
ATOM   4418  HB2 ASP A 859      42.690  54.940  53.460  1.00  0.00           H
ATOM   4419  CG  ASP A 859      44.470  53.730  53.370  1.00  0.00           C
ATOM   4420  OD1 ASP A 859      44.880  53.900  54.510  1.00  0.00           O
ATOM   4421  OD2 ASP A 859      45.240  53.280  52.480  1.00  0.00           O
ATOM   4422  C   ASP A 859      42.560  52.610  50.810  1.00  0.00           C
ATOM   4423  O   ASP A 859      43.420  52.120  50.090  1.00  0.00           O
ATOM   4424  N   GLN A 860      41.490  51.870  51.030  1.00  0.00           N
ATOM   4425  HN  GLN A 860      40.770  52.290  51.580  1.00  0.00           H
ATOM   4426  CA  GLN A 860      41.140  50.580  50.440  1.00  0.00           C
ATOM   4427  HA  GLN A 860      41.820  49.860  50.840  1.00  0.00           H
ATOM   4428  CB  GLN A 860      39.780  50.120  50.920  1.00  0.00           C
ATOM   4429  HB1 GLN A 860      38.990  50.880  50.740  1.00  0.00           H
ATOM   4430  HB2 GLN A 860      39.920  50.070  52.020  1.00  0.00           H
ATOM   4431  CG  GLN A 860      39.370  48.720  50.470  1.00  0.00           C
ATOM   4432  HG1 GLN A 860      38.920  48.730  49.450  1.00  0.00           H
ATOM   4433  HG2 GLN A 860      38.680  48.370  51.260  1.00  0.00           H
ATOM   4434  CD  GLN A 860      40.510  47.660  50.460  1.00  0.00           C
ATOM   4435  OE1 GLN A 860      41.150  47.370  51.500  1.00  0.00           O
ATOM   4436  NE2 GLN A 860      40.950  47.310  49.220  1.00  0.00           N
ATOM   4437 HE21 GLN A 860      41.620  46.560  49.190  1.00  0.00           H
ATOM   4438 HE22 GLN A 860      40.430  47.640  48.420  1.00  0.00           H
ATOM   4439  C   GLN A 860      41.290  50.570  48.960  1.00  0.00           C
ATOM   4440  O   GLN A 860      42.090  49.890  48.370  1.00  0.00           O
ATOM   4441  N   GLN A 861      40.630  51.530  48.270  1.00  0.00           N
ATOM   4442  HN  GLN A 861      40.080  52.180  48.790  1.00  0.00           H
ATOM   4443  CA  GLN A 861      40.470  51.400  46.850  1.00  0.00           C
ATOM   4444  HA  GLN A 861      40.710  50.440  46.450  1.00  0.00           H
ATOM   4445  CB  GLN A 861      38.930  51.580  46.540  1.00  0.00           C
ATOM   4446  HB1 GLN A 861      38.780  51.530  45.440  1.00  0.00           H
ATOM   4447  HB2 GLN A 861      38.570  52.590  46.870  1.00  0.00           H
ATOM   4448  CG  GLN A 861      38.060  50.440  47.040  1.00  0.00           C
ATOM   4449  HG1 GLN A 861      36.980  50.620  46.870  1.00  0.00           H
ATOM   4450  HG2 GLN A 861      38.090  50.400  48.150  1.00  0.00           H
ATOM   4451  CD  GLN A 861      38.380  49.010  46.520  1.00  0.00           C
ATOM   4452  OE1 GLN A 861      39.170  48.260  47.130  1.00  0.00           O
ATOM   4453  NE2 GLN A 861      37.680  48.640  45.440  1.00  0.00           N
ATOM   4454 HE21 GLN A 861      37.740  47.650  45.300  1.00  0.00           H
ATOM   4455 HE22 GLN A 861      36.880  49.170  45.170  1.00  0.00           H
ATOM   4456  C   GLN A 861      41.420  52.350  46.190  1.00  0.00           C
ATOM   4457  O   GLN A 861      41.690  52.290  45.000  1.00  0.00           O
ATOM   4458  N   ILE A 862      42.160  53.260  46.840  1.00  0.00           N
ATOM   4459  HN  ILE A 862      41.860  53.600  47.730  1.00  0.00           H
ATOM   4460  CA  ILE A 862      43.370  53.800  46.210  1.00  0.00           C
ATOM   4461  HA  ILE A 862      43.200  53.820  45.150  1.00  0.00           H
ATOM   4462  CB  ILE A 862      43.750  55.170  46.750  1.00  0.00           C
ATOM   4463  HB  ILE A 862      43.930  55.160  47.850  1.00  0.00           H
ATOM   4464  CG2 ILE A 862      45.050  55.660  46.040  1.00  0.00           C
ATOM   4465 HG21 ILE A 862      44.960  56.120  45.030  1.00  0.00           H
ATOM   4466 HG22 ILE A 862      45.930  55.000  46.140  1.00  0.00           H
ATOM   4467 HG23 ILE A 862      45.510  56.470  46.640  1.00  0.00           H
ATOM   4468  CG1 ILE A 862      42.520  56.090  46.460  1.00  0.00           C
ATOM   4469 HG11 ILE A 862      41.570  55.700  46.930  1.00  0.00           H
ATOM   4470 HG12 ILE A 862      42.490  56.150  45.350  1.00  0.00           H
ATOM   4471  CD  ILE A 862      42.700  57.550  46.980  1.00  0.00           C
ATOM   4472  HD1 ILE A 862      43.440  58.050  46.330  1.00  0.00           H
ATOM   4473  HD2 ILE A 862      43.170  57.450  47.990  1.00  0.00           H
ATOM   4474  HD3 ILE A 862      41.740  58.100  46.990  1.00  0.00           H
ATOM   4475  C   ILE A 862      44.530  52.830  46.360  1.00  0.00           C
ATOM   4476  O   ILE A 862      45.470  52.750  45.570  1.00  0.00           O
ATOM   4477  N   THR A 863      44.480  51.970  47.360  1.00  0.00           N
ATOM   4478  HN  THR A 863      43.750  52.060  48.040  1.00  0.00           H
ATOM   4479  CA  THR A 863      45.500  50.770  47.400  1.00  0.00           C
ATOM   4480  HA  THR A 863      46.480  51.190  47.260  1.00  0.00           H
ATOM   4481  CB  THR A 863      45.470  50.040  48.740  1.00  0.00           C
ATOM   4482  HB  THR A 863      44.500  49.530  48.950  1.00  0.00           H
ATOM   4483  OG1 THR A 863      45.800  50.910  49.820  1.00  0.00           O
ATOM   4484  HG1 THR A 863      44.980  51.290  50.130  1.00  0.00           H
ATOM   4485  CG2 THR A 863      46.610  49.060  48.720  1.00  0.00           C
ATOM   4486 HG21 THR A 863      47.590  49.520  48.430  1.00  0.00           H
ATOM   4487 HG22 THR A 863      46.450  48.230  48.010  1.00  0.00           H
ATOM   4488 HG23 THR A 863      46.720  48.530  49.690  1.00  0.00           H
ATOM   4489  C   THR A 863      45.300  49.780  46.240  1.00  0.00           C
ATOM   4490  O   THR A 863      46.260  49.360  45.660  1.00  0.00           O
ATOM   4491  N   ALA A 864      44.100  49.380  45.830  1.00  0.00           N
ATOM   4492  HN  ALA A 864      43.310  49.650  46.380  1.00  0.00           H
ATOM   4493  CA  ALA A 864      43.850  48.540  44.690  1.00  0.00           C
ATOM   4494  HA  ALA A 864      44.400  47.620  44.830  1.00  0.00           H
ATOM   4495  CB  ALA A 864      42.340  48.280  44.800  1.00  0.00           C
ATOM   4496  HB1 ALA A 864      42.090  47.660  45.690  1.00  0.00           H
ATOM   4497  HB2 ALA A 864      42.050  47.610  43.950  1.00  0.00           H
ATOM   4498  HB3 ALA A 864      41.710  49.200  44.750  1.00  0.00           H
ATOM   4499  C   ALA A 864      44.330  49.240  43.410  1.00  0.00           C
ATOM   4500  O   ALA A 864      44.930  48.530  42.580  1.00  0.00           O
ATOM   4501  N   VAL A 865      44.120  50.570  43.140  1.00  0.00           N
ATOM   4502  HN  VAL A 865      43.560  51.160  43.700  1.00  0.00           H
ATOM   4503  CA  VAL A 865      44.700  51.300  41.970  1.00  0.00           C
ATOM   4504  HA  VAL A 865      44.360  50.750  41.100  1.00  0.00           H
ATOM   4505  CB  VAL A 865      44.100  52.740  42.070  1.00  0.00           C
ATOM   4506  HB  VAL A 865      44.140  53.150  43.110  1.00  0.00           H
ATOM   4507  CG1 VAL A 865      44.680  53.680  40.990  1.00  0.00           C
ATOM   4508 HG11 VAL A 865      45.520  54.250  41.440  1.00  0.00           H
ATOM   4509 HG12 VAL A 865      44.020  54.540  40.740  1.00  0.00           H
ATOM   4510 HG13 VAL A 865      44.980  53.020  40.150  1.00  0.00           H
ATOM   4511  CG2 VAL A 865      42.640  52.580  41.640  1.00  0.00           C
ATOM   4512 HG21 VAL A 865      42.570  51.990  40.700  1.00  0.00           H
ATOM   4513 HG22 VAL A 865      42.170  53.570  41.430  1.00  0.00           H
ATOM   4514 HG23 VAL A 865      41.970  52.130  42.420  1.00  0.00           H
ATOM   4515  C   VAL A 865      46.300  51.330  42.040  1.00  0.00           C
ATOM   4516  O   VAL A 865      46.940  50.970  41.060  1.00  0.00           O
ATOM   4517  N   ILE A 866      46.940  51.600  43.220  1.00  0.00           N
ATOM   4518  HN  ILE A 866      46.490  51.910  44.060  1.00  0.00           H
ATOM   4519  CA  ILE A 866      48.380  51.470  43.360  1.00  0.00           C
ATOM   4520  HA  ILE A 866      48.740  52.170  42.630  1.00  0.00           H
ATOM   4521  CB  ILE A 866      48.940  51.980  44.740  1.00  0.00           C
ATOM   4522  HB  ILE A 866      48.270  51.520  45.500  1.00  0.00           H
ATOM   4523  CG2 ILE A 866      50.420  51.550  45.080  1.00  0.00           C
ATOM   4524 HG21 ILE A 866      51.160  52.010  44.380  1.00  0.00           H
ATOM   4525 HG22 ILE A 866      50.440  50.450  45.190  1.00  0.00           H
ATOM   4526 HG23 ILE A 866      50.730  52.040  46.040  1.00  0.00           H
ATOM   4527  CG1 ILE A 866      48.720  53.440  44.810  1.00  0.00           C
ATOM   4528 HG11 ILE A 866      47.650  53.630  44.590  1.00  0.00           H
ATOM   4529 HG12 ILE A 866      49.360  53.930  44.030  1.00  0.00           H
ATOM   4530  CD  ILE A 866      49.040  54.130  46.200  1.00  0.00           C
ATOM   4531  HD1 ILE A 866      48.990  55.230  46.030  1.00  0.00           H
ATOM   4532  HD2 ILE A 866      50.020  53.720  46.540  1.00  0.00           H
ATOM   4533  HD3 ILE A 866      48.370  53.810  47.030  1.00  0.00           H
ATOM   4534  C   ILE A 866      49.010  50.170  43.070  1.00  0.00           C
ATOM   4535  O   ILE A 866      49.900  50.100  42.240  1.00  0.00           O
ATOM   4536  N   ILE A 867      48.460  49.110  43.600  1.00  0.00           N
ATOM   4537  HN  ILE A 867      47.810  49.190  44.350  1.00  0.00           H
ATOM   4538  CA  ILE A 867      48.880  47.730  43.250  1.00  0.00           C
ATOM   4539  HA  ILE A 867      49.950  47.700  43.340  1.00  0.00           H
ATOM   4540  CB  ILE A 867      48.360  46.720  44.250  1.00  0.00           C
ATOM   4541  HB  ILE A 867      47.280  46.900  44.410  1.00  0.00           H
ATOM   4542  CG2 ILE A 867      48.380  45.210  43.860  1.00  0.00           C
ATOM   4543 HG21 ILE A 867      49.370  44.930  43.430  1.00  0.00           H
ATOM   4544 HG22 ILE A 867      47.640  44.940  43.080  1.00  0.00           H
ATOM   4545 HG23 ILE A 867      48.280  44.530  44.730  1.00  0.00           H
ATOM   4546  CG1 ILE A 867      49.040  46.940  45.670  1.00  0.00           C
ATOM   4547 HG11 ILE A 867      48.750  46.040  46.260  1.00  0.00           H
ATOM   4548 HG12 ILE A 867      48.470  47.770  46.120  1.00  0.00           H
ATOM   4549  CD  ILE A 867      50.580  47.230  45.730  1.00  0.00           C
ATOM   4550  HD1 ILE A 867      51.240  46.450  45.280  1.00  0.00           H
ATOM   4551  HD2 ILE A 867      50.830  47.480  46.780  1.00  0.00           H
ATOM   4552  HD3 ILE A 867      50.720  48.180  45.200  1.00  0.00           H
ATOM   4553  C   ILE A 867      48.620  47.240  41.790  1.00  0.00           C
ATOM   4554  O   ILE A 867      49.450  46.450  41.280  1.00  0.00           O
ATOM   4555  N   ASN A 868      47.550  47.680  41.090  1.00  0.00           N
ATOM   4556  HN  ASN A 868      47.070  48.490  41.420  1.00  0.00           H
ATOM   4557  CA  ASN A 868      47.250  47.250  39.710  1.00  0.00           C
ATOM   4558  HA  ASN A 868      47.610  46.250  39.500  1.00  0.00           H
ATOM   4559  CB  ASN A 868      45.710  47.160  39.660  1.00  0.00           C
ATOM   4560  HB1 ASN A 868      45.390  48.210  39.840  1.00  0.00           H
ATOM   4561  HB2 ASN A 868      45.300  46.510  40.460  1.00  0.00           H
ATOM   4562  CG  ASN A 868      45.200  46.600  38.410  1.00  0.00           C
ATOM   4563  OD1 ASN A 868      45.870  45.780  37.750  1.00  0.00           O
ATOM   4564  ND2 ASN A 868      43.970  46.990  37.990  1.00  0.00           N
ATOM   4565 HD21 ASN A 868      43.410  47.660  38.470  1.00  0.00           H
ATOM   4566 HD22 ASN A 868      43.690  46.720  37.070  1.00  0.00           H
ATOM   4567  C   ASN A 868      47.850  48.080  38.660  1.00  0.00           C
ATOM   4568  O   ASN A 868      47.370  48.150  37.540  1.00  0.00           O
ATOM   4569  N   ARG A 869      48.750  49.010  38.980  1.00  0.00           N
ATOM   4570  HN  ARG A 869      49.050  49.050  39.930  1.00  0.00           H
ATOM   4571  CA  ARG A 869      49.240  50.000  38.020  1.00  0.00           C
ATOM   4572  HA  ARG A 869      48.380  50.370  37.480  1.00  0.00           H
ATOM   4573  CB  ARG A 869      50.050  51.180  38.700  1.00  0.00           C
ATOM   4574  HB1 ARG A 869      49.450  51.720  39.450  1.00  0.00           H
ATOM   4575  HB2 ARG A 869      50.200  51.930  37.900  1.00  0.00           H
ATOM   4576  CG  ARG A 869      51.410  50.700  39.360  1.00  0.00           C
ATOM   4577  HG1 ARG A 869      51.910  49.930  38.730  1.00  0.00           H
ATOM   4578  HG2 ARG A 869      51.160  50.280  40.360  1.00  0.00           H
ATOM   4579  CD  ARG A 869      52.450  51.750  39.710  1.00  0.00           C
ATOM   4580  HD1 ARG A 869      53.100  52.240  38.950  1.00  0.00           H
ATOM   4581  HD2 ARG A 869      53.170  51.200  40.340  1.00  0.00           H
ATOM   4582  NE  ARG A 869      51.750  52.810  40.450  1.00  0.00           N
ATOM   4583  HE  ARG A 869      50.840  53.100  40.140  1.00  0.00           H
ATOM   4584  CZ  ARG A 869      52.030  53.300  41.650  1.00  0.00           C
ATOM   4585  NH1 ARG A 869      53.100  52.880  42.290  1.00  0.00           N
ATOM   4586 HH11 ARG A 869      53.620  52.170  41.830  1.00  0.00           H
ATOM   4587 HH12 ARG A 869      53.200  53.280  43.210  1.00  0.00           H
ATOM   4588  NH2 ARG A 869      51.160  54.130  42.190  1.00  0.00           N
ATOM   4589 HH21 ARG A 869      51.500  54.670  42.960  1.00  0.00           H
ATOM   4590 HH22 ARG A 869      50.460  54.500  41.570  1.00  0.00           H
ATOM   4591  C   ARG A 869      50.130  49.520  36.920  1.00  0.00           C
ATOM   4592  O   ARG A 869      50.670  48.440  37.010  1.00  0.00           O
ATOM   4593  N   LYS A 870      50.320  50.340  35.760  1.00  0.00           N
ATOM   4594  HN  LYS A 870      50.060  51.300  35.830  1.00  0.00           H
ATOM   4595  CA  LYS A 870      50.810  49.830  34.450  1.00  0.00           C
ATOM   4596  HA  LYS A 870      50.100  49.140  34.030  1.00  0.00           H
ATOM   4597  CB  LYS A 870      50.890  50.800  33.290  1.00  0.00           C
ATOM   4598  HB1 LYS A 870      51.420  50.320  32.450  1.00  0.00           H
ATOM   4599  HB2 LYS A 870      51.440  51.740  33.520  1.00  0.00           H
ATOM   4600  CG  LYS A 870      49.500  51.220  32.810  1.00  0.00           C
ATOM   4601  HG1 LYS A 870      48.940  51.740  33.620  1.00  0.00           H
ATOM   4602  HG2 LYS A 870      49.070  50.240  32.530  1.00  0.00           H
ATOM   4603  CD  LYS A 870      49.530  52.240  31.610  1.00  0.00           C
ATOM   4604  HD1 LYS A 870      48.490  52.330  31.220  1.00  0.00           H
ATOM   4605  HD2 LYS A 870      50.180  51.850  30.810  1.00  0.00           H
ATOM   4606  CE  LYS A 870      49.940  53.750  32.110  1.00  0.00           C
ATOM   4607  HE1 LYS A 870      51.000  53.730  32.450  1.00  0.00           H
ATOM   4608  HE2 LYS A 870      49.110  54.050  32.770  1.00  0.00           H
ATOM   4609  NZ  LYS A 870      49.860  54.560  30.860  1.00  0.00           N
ATOM   4610  HZ1 LYS A 870      49.810  55.580  31.080  1.00  0.00           H
ATOM   4611  HZ2 LYS A 870      49.010  54.370  30.290  1.00  0.00           H
ATOM   4612  HZ3 LYS A 870      50.770  54.580  30.350  1.00  0.00           H
ATOM   4613  C   LYS A 870      52.200  49.290  34.640  1.00  0.00           C
ATOM   4614  O   LYS A 870      52.540  48.250  34.120  1.00  0.00           O
ATOM   4615  N   GLU A 871      53.090  49.950  35.410  1.00  0.00           N
ATOM   4616  HN  GLU A 871      52.660  50.670  35.950  1.00  0.00           H
ATOM   4617  CA  GLU A 871      54.460  49.580  35.680  1.00  0.00           C
ATOM   4618  HA  GLU A 871      55.030  49.670  34.770  1.00  0.00           H
ATOM   4619  CB  GLU A 871      55.120  50.570  36.730  1.00  0.00           C
ATOM   4620  HB1 GLU A 871      56.090  50.160  37.090  1.00  0.00           H
ATOM   4621  HB2 GLU A 871      54.420  50.510  37.600  1.00  0.00           H
ATOM   4622  CG  GLU A 871      55.320  52.030  36.270  1.00  0.00           C
ATOM   4623  HG1 GLU A 871      55.940  51.920  35.360  1.00  0.00           H
ATOM   4624  HG2 GLU A 871      55.740  52.570  37.150  1.00  0.00           H
ATOM   4625  CD  GLU A 871      54.070  52.770  35.820  1.00  0.00           C
ATOM   4626  OE1 GLU A 871      54.280  53.600  34.890  1.00  0.00           O
ATOM   4627  OE2 GLU A 871      53.040  52.640  36.430  1.00  0.00           O
ATOM   4628  C   GLU A 871      54.620  48.160  36.300  1.00  0.00           C
ATOM   4629  O   GLU A 871      55.640  47.440  36.110  1.00  0.00           O
ATOM   4630  N   HSD A 872      53.620  47.720  37.000  1.00  0.00           N
ATOM   4631  HN  HSD A 872      52.760  48.220  37.100  1.00  0.00           H
ATOM   4632  CA  HSD A 872      53.690  46.450  37.740  1.00  0.00           C
ATOM   4633  HA  HSD A 872      54.700  46.360  38.110  1.00  0.00           H
ATOM   4634  CB  HSD A 872      52.790  46.360  39.050  1.00  0.00           C
ATOM   4635  HB1 HSD A 872      52.800  45.310  39.390  1.00  0.00           H
ATOM   4636  HB2 HSD A 872      51.750  46.570  38.750  1.00  0.00           H
ATOM   4637  ND1 HSD A 872      52.310  47.510  41.270  1.00  0.00           N
ATOM   4638  HD1 HSD A 872      51.410  47.090  41.390  1.00  0.00           H
ATOM   4639  CG  HSD A 872      53.150  47.280  40.120  1.00  0.00           C
ATOM   4640  CE1 HSD A 872      52.900  48.490  41.950  1.00  0.00           C
ATOM   4641  HE1 HSD A 872      52.490  48.910  42.870  1.00  0.00           H
ATOM   4642  NE2 HSD A 872      54.010  48.890  41.330  1.00  0.00           N
ATOM   4643  CD2 HSD A 872      54.150  48.050  40.250  1.00  0.00           C
ATOM   4644  HD2 HSD A 872      55.090  48.160  39.720  1.00  0.00           H
ATOM   4645  C   HSD A 872      53.450  45.310  36.810  1.00  0.00           C
ATOM   4646  O   HSD A 872      53.950  44.190  36.950  1.00  0.00           O
ATOM   4647  N   LYS A 873      52.790  45.580  35.630  1.00  0.00           N
ATOM   4648  HN  LYS A 873      52.560  46.530  35.490  1.00  0.00           H
ATOM   4649  CA  LYS A 873      52.490  44.580  34.600  1.00  0.00           C
ATOM   4650  HA  LYS A 873      51.730  44.920  33.900  1.00  0.00           H
ATOM   4651  CB  LYS A 873      53.790  44.270  33.720  1.00  0.00           C
ATOM   4652  HB1 LYS A 873      53.750  43.310  33.180  1.00  0.00           H
ATOM   4653  HB2 LYS A 873      54.650  44.270  34.420  1.00  0.00           H
ATOM   4654  CG  LYS A 873      54.000  45.410  32.690  1.00  0.00           C
ATOM   4655  HG1 LYS A 873      54.830  45.180  31.990  1.00  0.00           H
ATOM   4656  HG2 LYS A 873      54.200  46.340  33.280  1.00  0.00           H
ATOM   4657  CD  LYS A 873      52.740  45.770  31.760  1.00  0.00           C
ATOM   4658  HD1 LYS A 873      51.940  46.310  32.330  1.00  0.00           H
ATOM   4659  HD2 LYS A 873      52.250  44.820  31.490  1.00  0.00           H
ATOM   4660  CE  LYS A 873      53.190  46.460  30.460  1.00  0.00           C
ATOM   4661  HE1 LYS A 873      54.020  45.900  29.980  1.00  0.00           H
ATOM   4662  HE2 LYS A 873      53.420  47.530  30.670  1.00  0.00           H
ATOM   4663  NZ  LYS A 873      52.190  46.490  29.460  1.00  0.00           N
ATOM   4664  HZ1 LYS A 873      52.530  47.120  28.700  1.00  0.00           H
ATOM   4665  HZ2 LYS A 873      51.300  46.900  29.820  1.00  0.00           H
ATOM   4666  HZ3 LYS A 873      52.000  45.540  29.080  1.00  0.00           H
ATOM   4667  C   LYS A 873      51.720  43.300  35.080  1.00  0.00           C
ATOM   4668  O   LYS A 873      52.010  42.160  34.770  1.00  0.00           O
ATOM   4669  N   LEU A 874      50.610  43.380  35.830  1.00  0.00           N
ATOM   4670  HN  LEU A 874      50.410  44.330  36.040  1.00  0.00           H
ATOM   4671  CA  LEU A 874      49.790  42.280  36.250  1.00  0.00           C
ATOM   4672  HA  LEU A 874      50.320  41.560  36.850  1.00  0.00           H
ATOM   4673  CB  LEU A 874      48.750  42.800  37.260  1.00  0.00           C
ATOM   4674  HB1 LEU A 874      47.840  42.160  37.220  1.00  0.00           H
ATOM   4675  HB2 LEU A 874      48.290  43.760  36.920  1.00  0.00           H
ATOM   4676  CG  LEU A 874      49.140  43.020  38.760  1.00  0.00           C
ATOM   4677  HG  LEU A 874      49.640  42.150  39.230  1.00  0.00           H
ATOM   4678  CD1 LEU A 874      50.160  44.190  38.810  1.00  0.00           C
ATOM   4679 HD11 LEU A 874      49.920  45.210  38.440  1.00  0.00           H
ATOM   4680 HD12 LEU A 874      51.100  43.920  38.270  1.00  0.00           H
ATOM   4681 HD13 LEU A 874      50.460  44.140  39.880  1.00  0.00           H
ATOM   4682  CD2 LEU A 874      47.920  43.240  39.500  1.00  0.00           C
ATOM   4683 HD21 LEU A 874      47.380  42.280  39.670  1.00  0.00           H
ATOM   4684 HD22 LEU A 874      47.260  43.940  38.950  1.00  0.00           H
ATOM   4685 HD23 LEU A 874      48.110  43.710  40.480  1.00  0.00           H
ATOM   4686  C   LEU A 874      49.220  41.450  35.190  1.00  0.00           C
ATOM   4687  O   LEU A 874      49.000  42.030  34.130  1.00  0.00           O
ATOM   4688  N   LYS A 875      49.080  40.100  35.360  1.00  0.00           N
ATOM   4689  HN  LYS A 875      49.440  39.820  36.250  1.00  0.00           H
ATOM   4690  CA  LYS A 875      48.660  39.260  34.240  1.00  0.00           C
ATOM   4691  HA  LYS A 875      48.810  39.720  33.270  1.00  0.00           H
ATOM   4692  CB  LYS A 875      49.570  37.960  34.270  1.00  0.00           C
ATOM   4693  HB1 LYS A 875      49.200  37.300  33.460  1.00  0.00           H
ATOM   4694  HB2 LYS A 875      49.450  37.490  35.270  1.00  0.00           H
ATOM   4695  CG  LYS A 875      51.080  38.250  34.280  1.00  0.00           C
ATOM   4696  HG1 LYS A 875      51.420  38.650  35.250  1.00  0.00           H
ATOM   4697  HG2 LYS A 875      51.150  39.120  33.580  1.00  0.00           H
ATOM   4698  CD  LYS A 875      51.960  37.080  33.900  1.00  0.00           C
ATOM   4699  HD1 LYS A 875      51.480  36.400  33.160  1.00  0.00           H
ATOM   4700  HD2 LYS A 875      52.000  36.460  34.830  1.00  0.00           H
ATOM   4701  CE  LYS A 875      53.380  37.400  33.430  1.00  0.00           C
ATOM   4702  HE1 LYS A 875      54.090  36.560  33.320  1.00  0.00           H
ATOM   4703  HE2 LYS A 875      53.870  38.130  34.110  1.00  0.00           H
ATOM   4704  NZ  LYS A 875      53.310  38.010  32.100  1.00  0.00           N
ATOM   4705  HZ1 LYS A 875      54.210  38.510  31.920  1.00  0.00           H
ATOM   4706  HZ2 LYS A 875      52.590  38.770  32.070  1.00  0.00           H
ATOM   4707  HZ3 LYS A 875      53.230  37.240  31.410  1.00  0.00           H
ATOM   4708  C   LYS A 875      47.240  38.870  34.360  1.00  0.00           C
ATOM   4709  O   LYS A 875      46.590  38.570  33.310  1.00  0.00           O
ATOM   4710  N   LYS A 876      46.820  38.850  35.600  1.00  0.00           N
ATOM   4711  HN  LYS A 876      47.440  39.140  36.320  1.00  0.00           H
ATOM   4712  CA  LYS A 876      45.510  38.350  36.030  1.00  0.00           C
ATOM   4713  HA  LYS A 876      45.020  38.000  35.130  1.00  0.00           H
ATOM   4714  CB  LYS A 876      45.680  37.210  37.100  1.00  0.00           C
ATOM   4715  HB1 LYS A 876      44.730  36.640  37.210  1.00  0.00           H
ATOM   4716  HB2 LYS A 876      45.880  37.710  38.080  1.00  0.00           H
ATOM   4717  CG  LYS A 876      46.900  36.280  36.910  1.00  0.00           C
ATOM   4718  HG1 LYS A 876      47.730  36.780  37.450  1.00  0.00           H
ATOM   4719  HG2 LYS A 876      47.130  36.230  35.820  1.00  0.00           H
ATOM   4720  CD  LYS A 876      46.680  34.950  37.650  1.00  0.00           C
ATOM   4721  HD1 LYS A 876      45.750  34.470  37.290  1.00  0.00           H
ATOM   4722  HD2 LYS A 876      46.480  35.270  38.680  1.00  0.00           H
ATOM   4723  CE  LYS A 876      47.980  34.160  37.580  1.00  0.00           C
ATOM   4724  HE1 LYS A 876      48.760  34.860  37.960  1.00  0.00           H
ATOM   4725  HE2 LYS A 876      48.280  33.920  36.540  1.00  0.00           H
ATOM   4726  NZ  LYS A 876      47.920  32.910  38.400  1.00  0.00           N
ATOM   4727  HZ1 LYS A 876      48.780  32.330  38.300  1.00  0.00           H
ATOM   4728  HZ2 LYS A 876      47.100  32.330  38.120  1.00  0.00           H
ATOM   4729  HZ3 LYS A 876      47.790  33.250  39.380  1.00  0.00           H
ATOM   4730  C   LYS A 876      44.750  39.550  36.650  1.00  0.00           C
ATOM   4731  O   LYS A 876      45.370  40.270  37.440  1.00  0.00           O
ATOM   4732  N   GLY A 877      43.460  39.770  36.240  1.00  0.00           N
ATOM   4733  HN  GLY A 877      43.040  39.100  35.630  1.00  0.00           H
ATOM   4734  CA  GLY A 877      42.470  40.780  36.780  1.00  0.00           C
ATOM   4735  HA1 GLY A 877      41.480  40.530  36.440  1.00  0.00           H
ATOM   4736  HA2 GLY A 877      42.710  41.780  36.420  1.00  0.00           H
ATOM   4737  C   GLY A 877      42.360  40.880  38.300  1.00  0.00           C
ATOM   4738  O   GLY A 877      42.540  39.850  38.950  1.00  0.00           O
ATOM   4739  N   ALA A 878      42.100  42.070  38.790  1.00  0.00           N
ATOM   4740  HN  ALA A 878      42.030  42.850  38.160  1.00  0.00           H
ATOM   4741  CA  ALA A 878      42.010  42.500  40.150  1.00  0.00           C
ATOM   4742  HA  ALA A 878      42.820  42.010  40.690  1.00  0.00           H
ATOM   4743  CB  ALA A 878      42.380  43.920  40.040  1.00  0.00           C
ATOM   4744  HB1 ALA A 878      43.410  43.990  39.620  1.00  0.00           H
ATOM   4745  HB2 ALA A 878      42.380  44.400  41.050  1.00  0.00           H
ATOM   4746  HB3 ALA A 878      41.780  44.530  39.330  1.00  0.00           H
ATOM   4747  C   ALA A 878      40.720  42.270  40.910  1.00  0.00           C
ATOM   4748  O   ALA A 878      40.760  41.990  42.100  1.00  0.00           O
ATOM   4749  N   GLY A 879      39.620  42.460  40.180  1.00  0.00           N
ATOM   4750  HN  GLY A 879      39.690  42.780  39.240  1.00  0.00           H
ATOM   4751  CA  GLY A 879      38.260  42.120  40.640  1.00  0.00           C
ATOM   4752  HA1 GLY A 879      38.260  41.090  40.960  1.00  0.00           H
ATOM   4753  HA2 GLY A 879      37.560  42.360  39.860  1.00  0.00           H
ATOM   4754  C   GLY A 879      37.720  42.920  41.820  1.00  0.00           C
ATOM   4755  O   GLY A 879      37.340  42.310  42.860  1.00  0.00           O
ATOM   4756  N   TYR A 880      37.720  44.230  41.710  1.00  0.00           N
ATOM   4757  HN  TYR A 880      38.020  44.550  40.820  1.00  0.00           H
ATOM   4758  CA  TYR A 880      37.630  45.160  42.830  1.00  0.00           C
ATOM   4759  HA  TYR A 880      38.430  45.040  43.550  1.00  0.00           H
ATOM   4760  CB  TYR A 880      37.610  46.640  42.300  1.00  0.00           C
ATOM   4761  HB1 TYR A 880      37.090  47.360  42.970  1.00  0.00           H
ATOM   4762  HB2 TYR A 880      37.060  46.570  41.330  1.00  0.00           H
ATOM   4763  CG  TYR A 880      38.920  47.230  41.830  1.00  0.00           C
ATOM   4764  CD1 TYR A 880      38.900  48.410  41.110  1.00  0.00           C
ATOM   4765  HD1 TYR A 880      37.960  48.920  40.970  1.00  0.00           H
ATOM   4766  CE1 TYR A 880      40.070  49.030  40.630  1.00  0.00           C
ATOM   4767  HE1 TYR A 880      39.990  49.940  40.050  1.00  0.00           H
ATOM   4768  CZ  TYR A 880      41.310  48.450  40.770  1.00  0.00           C
ATOM   4769  OH  TYR A 880      42.490  49.090  40.320  1.00  0.00           O
ATOM   4770  HH  TYR A 880      42.220  49.960  40.030  1.00  0.00           H
ATOM   4771  CD2 TYR A 880      40.220  46.610  42.070  1.00  0.00           C
ATOM   4772  HD2 TYR A 880      40.210  45.670  42.610  1.00  0.00           H
ATOM   4773  CE2 TYR A 880      41.350  47.200  41.460  1.00  0.00           C
ATOM   4774  HE2 TYR A 880      42.360  46.840  41.540  1.00  0.00           H
ATOM   4775  C   TYR A 880      36.410  45.130  43.770  1.00  0.00           C
ATOM   4776  O   TYR A 880      36.580  45.470  44.950  1.00  0.00           O
ATOM   4777  N   HSD A 881      35.170  44.790  43.380  1.00  0.00           N
ATOM   4778  HN  HSD A 881      35.080  44.550  42.420  1.00  0.00           H
ATOM   4779  CA  HSD A 881      33.980  44.920  44.220  1.00  0.00           C
ATOM   4780  HA  HSD A 881      34.070  45.680  44.990  1.00  0.00           H
ATOM   4781  CB  HSD A 881      32.800  45.340  43.450  1.00  0.00           C
ATOM   4782  HB1 HSD A 881      31.910  45.100  44.070  1.00  0.00           H
ATOM   4783  HB2 HSD A 881      32.650  44.840  42.460  1.00  0.00           H
ATOM   4784  ND1 HSD A 881      33.630  47.200  42.030  1.00  0.00           N
ATOM   4785  HD1 HSD A 881      34.260  46.660  41.460  1.00  0.00           H
ATOM   4786  CG  HSD A 881      32.990  46.760  43.130  1.00  0.00           C
ATOM   4787  CE1 HSD A 881      33.540  48.540  42.040  1.00  0.00           C
ATOM   4788  HE1 HSD A 881      34.030  48.950  41.170  1.00  0.00           H
ATOM   4789  NE2 HSD A 881      32.810  49.020  43.040  1.00  0.00           N
ATOM   4790  CD2 HSD A 881      32.440  47.860  43.750  1.00  0.00           C
ATOM   4791  HD2 HSD A 881      31.920  47.860  44.690  1.00  0.00           H
ATOM   4792  C   HSD A 881      33.700  43.610  44.930  1.00  0.00           C
ATOM   4793  O   HSD A 881      33.190  43.690  46.040  1.00  0.00           O
ATOM   4794  N   LEU A 882      34.170  42.460  44.350  1.00  0.00           N
ATOM   4795  HN  LEU A 882      34.360  42.590  43.370  1.00  0.00           H
ATOM   4796  CA  LEU A 882      34.420  41.210  45.040  1.00  0.00           C
ATOM   4797  HA  LEU A 882      33.480  40.960  45.490  1.00  0.00           H
ATOM   4798  CB  LEU A 882      34.930  40.070  44.030  1.00  0.00           C
ATOM   4799  HB1 LEU A 882      35.860  40.360  43.500  1.00  0.00           H
ATOM   4800  HB2 LEU A 882      34.150  40.030  43.230  1.00  0.00           H
ATOM   4801  CG  LEU A 882      35.090  38.670  44.480  1.00  0.00           C
ATOM   4802  HG  LEU A 882      35.720  38.750  45.390  1.00  0.00           H
ATOM   4803  CD1 LEU A 882      33.850  37.980  44.960  1.00  0.00           C
ATOM   4804 HD11 LEU A 882      33.040  37.710  44.250  1.00  0.00           H
ATOM   4805 HD12 LEU A 882      33.330  38.580  45.740  1.00  0.00           H
ATOM   4806 HD13 LEU A 882      34.160  37.010  45.390  1.00  0.00           H
ATOM   4807  CD2 LEU A 882      35.850  37.780  43.380  1.00  0.00           C
ATOM   4808 HD21 LEU A 882      35.230  37.640  42.470  1.00  0.00           H
ATOM   4809 HD22 LEU A 882      36.210  36.830  43.840  1.00  0.00           H
ATOM   4810 HD23 LEU A 882      36.830  38.230  43.100  1.00  0.00           H
ATOM   4811  C   LEU A 882      35.390  41.470  46.160  1.00  0.00           C
ATOM   4812  O   LEU A 882      35.290  41.030  47.330  1.00  0.00           O
ATOM   4813  N   ASP A 883      36.470  42.210  45.900  1.00  0.00           N
ATOM   4814  HN  ASP A 883      36.440  42.630  44.980  1.00  0.00           H
ATOM   4815  CA  ASP A 883      37.420  42.630  46.920  1.00  0.00           C
ATOM   4816  HA  ASP A 883      37.730  41.750  47.470  1.00  0.00           H
ATOM   4817  CB  ASP A 883      38.630  43.310  46.370  1.00  0.00           C
ATOM   4818  HB1 ASP A 883      39.380  43.390  47.200  1.00  0.00           H
ATOM   4819  HB2 ASP A 883      38.390  44.310  45.950  1.00  0.00           H
ATOM   4820  CG  ASP A 883      39.450  42.520  45.290  1.00  0.00           C
ATOM   4821  OD1 ASP A 883      39.420  41.290  45.210  1.00  0.00           O
ATOM   4822  OD2 ASP A 883      40.250  43.220  44.410  1.00  0.00           O
ATOM   4823  HD2 ASP A 883      40.430  42.730  43.600  1.00  0.00           H
ATOM   4824  C   ASP A 883      36.810  43.500  47.960  1.00  0.00           C
ATOM   4825  O   ASP A 883      37.030  43.310  49.120  1.00  0.00           O
ATOM   4826  N   LEU A 884      36.080  44.550  47.540  1.00  0.00           N
ATOM   4827  HN  LEU A 884      35.930  44.800  46.590  1.00  0.00           H
ATOM   4828  CA  LEU A 884      35.530  45.520  48.480  1.00  0.00           C
ATOM   4829  HA  LEU A 884      36.390  45.790  49.080  1.00  0.00           H
ATOM   4830  CB  LEU A 884      34.950  46.680  47.610  1.00  0.00           C
ATOM   4831  HB1 LEU A 884      34.170  46.300  46.920  1.00  0.00           H
ATOM   4832  HB2 LEU A 884      35.790  47.030  46.980  1.00  0.00           H
ATOM   4833  CG  LEU A 884      34.430  47.920  48.330  1.00  0.00           C
ATOM   4834  HG  LEU A 884      33.550  47.570  48.910  1.00  0.00           H
ATOM   4835  CD1 LEU A 884      35.420  48.500  49.450  1.00  0.00           C
ATOM   4836 HD11 LEU A 884      34.990  49.340  50.030  1.00  0.00           H
ATOM   4837 HD12 LEU A 884      36.410  48.790  49.050  1.00  0.00           H
ATOM   4838 HD13 LEU A 884      35.710  47.670  50.130  1.00  0.00           H
ATOM   4839  CD2 LEU A 884      33.980  49.040  47.380  1.00  0.00           C
ATOM   4840 HD21 LEU A 884      34.850  49.270  46.730  1.00  0.00           H
ATOM   4841 HD22 LEU A 884      33.720  49.970  47.920  1.00  0.00           H
ATOM   4842 HD23 LEU A 884      33.120  48.700  46.760  1.00  0.00           H
ATOM   4843  C   LEU A 884      34.530  44.900  49.390  1.00  0.00           C
ATOM   4844  O   LEU A 884      34.470  45.220  50.590  1.00  0.00           O
ATOM   4845  N   LEU A 885      33.640  44.010  48.920  1.00  0.00           N
ATOM   4846  HN  LEU A 885      33.620  43.800  47.940  1.00  0.00           H
ATOM   4847  CA  LEU A 885      32.700  43.250  49.700  1.00  0.00           C
ATOM   4848  HA  LEU A 885      31.990  43.950  50.140  1.00  0.00           H
ATOM   4849  CB  LEU A 885      31.850  42.380  48.740  1.00  0.00           C
ATOM   4850  HB1 LEU A 885      32.470  42.040  47.880  1.00  0.00           H
ATOM   4851  HB2 LEU A 885      31.100  43.120  48.380  1.00  0.00           H
ATOM   4852  CG  LEU A 885      31.050  41.200  49.350  1.00  0.00           C
ATOM   4853  HG  LEU A 885      31.740  40.650  50.020  1.00  0.00           H
ATOM   4854  CD1 LEU A 885      29.930  41.750  50.300  1.00  0.00           C
ATOM   4855 HD11 LEU A 885      30.290  42.130  51.280  1.00  0.00           H
ATOM   4856 HD12 LEU A 885      29.270  40.920  50.640  1.00  0.00           H
ATOM   4857 HD13 LEU A 885      29.340  42.550  49.810  1.00  0.00           H
ATOM   4858  CD2 LEU A 885      30.330  40.410  48.280  1.00  0.00           C
ATOM   4859 HD21 LEU A 885      31.060  40.160  47.470  1.00  0.00           H
ATOM   4860 HD22 LEU A 885      29.480  41.030  47.920  1.00  0.00           H
ATOM   4861 HD23 LEU A 885      29.810  39.520  48.680  1.00  0.00           H
ATOM   4862  C   LEU A 885      33.440  42.410  50.710  1.00  0.00           C
ATOM   4863  O   LEU A 885      33.090  42.520  51.920  1.00  0.00           O
ATOM   4864  N   MET A 886      34.520  41.650  50.320  1.00  0.00           N
ATOM   4865  HN  MET A 886      34.860  41.720  49.380  1.00  0.00           H
ATOM   4866  CA  MET A 886      35.300  40.880  51.290  1.00  0.00           C
ATOM   4867  HA  MET A 886      34.530  40.350  51.850  1.00  0.00           H
ATOM   4868  CB  MET A 886      36.390  39.820  50.800  1.00  0.00           C
ATOM   4869  HB1 MET A 886      36.960  39.460  51.680  1.00  0.00           H
ATOM   4870  HB2 MET A 886      37.020  40.380  50.070  1.00  0.00           H
ATOM   4871  CG  MET A 886      35.660  38.720  50.020  1.00  0.00           C
ATOM   4872  HG1 MET A 886      36.400  38.050  49.530  1.00  0.00           H
ATOM   4873  HG2 MET A 886      35.090  39.140  49.150  1.00  0.00           H
ATOM   4874  SD  MET A 886      34.490  37.700  51.030  1.00  0.00           S
ATOM   4875  CE  MET A 886      35.810  36.880  51.960  1.00  0.00           C
ATOM   4876  HE1 MET A 886      35.430  36.210  52.760  1.00  0.00           H
ATOM   4877  HE2 MET A 886      36.540  37.600  52.380  1.00  0.00           H
ATOM   4878  HE3 MET A 886      36.350  36.300  51.180  1.00  0.00           H
ATOM   4879  C   MET A 886      35.870  41.740  52.380  1.00  0.00           C
ATOM   4880  O   MET A 886      35.760  41.420  53.530  1.00  0.00           O
ATOM   4881  N   VAL A 887      36.440  42.960  52.160  1.00  0.00           N
ATOM   4882  HN  VAL A 887      36.500  43.370  51.250  1.00  0.00           H
ATOM   4883  CA  VAL A 887      36.810  43.910  53.260  1.00  0.00           C
ATOM   4884  HA  VAL A 887      37.570  43.470  53.890  1.00  0.00           H
ATOM   4885  CB  VAL A 887      37.550  45.180  52.710  1.00  0.00           C
ATOM   4886  HB  VAL A 887      36.950  45.600  51.870  1.00  0.00           H
ATOM   4887  CG1 VAL A 887      37.890  46.240  53.810  1.00  0.00           C
ATOM   4888 HG11 VAL A 887      38.880  46.710  53.640  1.00  0.00           H
ATOM   4889 HG12 VAL A 887      38.020  45.840  54.850  1.00  0.00           H
ATOM   4890 HG13 VAL A 887      37.090  46.990  53.960  1.00  0.00           H
ATOM   4891  CG2 VAL A 887      38.810  44.600  51.990  1.00  0.00           C
ATOM   4892 HG21 VAL A 887      39.550  45.360  51.680  1.00  0.00           H
ATOM   4893 HG22 VAL A 887      38.560  44.010  51.090  1.00  0.00           H
ATOM   4894 HG23 VAL A 887      39.240  43.850  52.690  1.00  0.00           H
ATOM   4895  C   VAL A 887      35.620  44.320  54.090  1.00  0.00           C
ATOM   4896  O   VAL A 887      35.740  44.450  55.290  1.00  0.00           O
ATOM   4897  N   GLY A 888      34.480  44.630  53.360  1.00  0.00           N
ATOM   4898  HN  GLY A 888      34.580  44.570  52.370  1.00  0.00           H
ATOM   4899  CA  GLY A 888      33.190  45.270  53.760  1.00  0.00           C
ATOM   4900  HA1 GLY A 888      32.530  45.100  52.920  1.00  0.00           H
ATOM   4901  HA2 GLY A 888      33.400  46.300  53.970  1.00  0.00           H
ATOM   4902  C   GLY A 888      32.600  44.390  54.780  1.00  0.00           C
ATOM   4903  O   GLY A 888      32.180  44.880  55.810  1.00  0.00           O
ATOM   4904  N   VAL A 889      32.470  43.050  54.540  1.00  0.00           N
ATOM   4905  HN  VAL A 889      32.780  42.640  53.700  1.00  0.00           H
ATOM   4906  CA  VAL A 889      32.000  42.150  55.500  1.00  0.00           C
ATOM   4907  HA  VAL A 889      31.180  42.660  55.990  1.00  0.00           H
ATOM   4908  CB  VAL A 889      31.490  40.860  54.730  1.00  0.00           C
ATOM   4909  HB  VAL A 889      31.050  41.160  53.750  1.00  0.00           H
ATOM   4910  CG1 VAL A 889      32.490  39.770  54.460  1.00  0.00           C
ATOM   4911 HG11 VAL A 889      32.820  39.300  55.400  1.00  0.00           H
ATOM   4912 HG12 VAL A 889      33.310  40.130  53.790  1.00  0.00           H
ATOM   4913 HG13 VAL A 889      32.100  38.950  53.830  1.00  0.00           H
ATOM   4914  CG2 VAL A 889      30.240  40.270  55.440  1.00  0.00           C
ATOM   4915 HG21 VAL A 889      30.500  40.250  56.520  1.00  0.00           H
ATOM   4916 HG22 VAL A 889      29.940  39.280  55.060  1.00  0.00           H
ATOM   4917 HG23 VAL A 889      29.390  40.960  55.310  1.00  0.00           H
ATOM   4918  C   VAL A 889      32.950  41.800  56.590  1.00  0.00           C
ATOM   4919  O   VAL A 889      32.550  41.750  57.820  1.00  0.00           O
ATOM   4920  N   MET A 890      34.270  41.520  56.320  1.00  0.00           N
ATOM   4921  HN  MET A 890      34.560  41.550  55.370  1.00  0.00           H
ATOM   4922  CA  MET A 890      35.260  41.120  57.230  1.00  0.00           C
ATOM   4923  HA  MET A 890      34.750  40.420  57.880  1.00  0.00           H
ATOM   4924  CB  MET A 890      36.440  40.300  56.630  1.00  0.00           C
ATOM   4925  HB1 MET A 890      37.180  40.150  57.440  1.00  0.00           H
ATOM   4926  HB2 MET A 890      36.890  40.960  55.870  1.00  0.00           H
ATOM   4927  CG  MET A 890      36.100  38.880  56.120  1.00  0.00           C
ATOM   4928  HG1 MET A 890      37.110  38.540  55.810  1.00  0.00           H
ATOM   4929  HG2 MET A 890      35.400  39.080  55.280  1.00  0.00           H
ATOM   4930  SD  MET A 890      35.220  37.790  57.280  1.00  0.00           S
ATOM   4931  CE  MET A 890      36.350  37.570  58.570  1.00  0.00           C
ATOM   4932  HE1 MET A 890      37.380  37.400  58.180  1.00  0.00           H
ATOM   4933  HE2 MET A 890      36.020  36.660  59.110  1.00  0.00           H
ATOM   4934  HE3 MET A 890      36.370  38.430  59.270  1.00  0.00           H
ATOM   4935  C   MET A 890      35.540  42.280  58.320  1.00  0.00           C
ATOM   4936  O   MET A 890      35.620  42.110  59.530  1.00  0.00           O
ATOM   4937  N   LEU A 891      35.510  43.590  57.880  1.00  0.00           N
ATOM   4938  HN  LEU A 891      35.670  43.780  56.920  1.00  0.00           H
ATOM   4939  CA  LEU A 891      35.400  44.760  58.820  1.00  0.00           C
ATOM   4940  HA  LEU A 891      36.350  44.750  59.320  1.00  0.00           H
ATOM   4941  CB  LEU A 891      35.410  46.100  57.980  1.00  0.00           C
ATOM   4942  HB1 LEU A 891      34.510  46.070  57.320  1.00  0.00           H
ATOM   4943  HB2 LEU A 891      36.180  46.130  57.190  1.00  0.00           H
ATOM   4944  CG  LEU A 891      35.450  47.320  58.900  1.00  0.00           C
ATOM   4945  HG  LEU A 891      35.920  47.040  59.870  1.00  0.00           H
ATOM   4946  CD1 LEU A 891      36.420  48.390  58.310  1.00  0.00           C
ATOM   4947 HD11 LEU A 891      35.880  48.970  57.540  1.00  0.00           H
ATOM   4948 HD12 LEU A 891      37.320  47.940  57.820  1.00  0.00           H
ATOM   4949 HD13 LEU A 891      36.530  49.180  59.080  1.00  0.00           H
ATOM   4950  CD2 LEU A 891      34.110  48.050  59.210  1.00  0.00           C
ATOM   4951 HD21 LEU A 891      33.730  48.650  58.360  1.00  0.00           H
ATOM   4952 HD22 LEU A 891      34.310  48.760  60.050  1.00  0.00           H
ATOM   4953 HD23 LEU A 891      33.340  47.290  59.470  1.00  0.00           H
ATOM   4954  C   LEU A 891      34.290  44.700  59.850  1.00  0.00           C
ATOM   4955  O   LEU A 891      34.500  44.910  61.040  1.00  0.00           O
ATOM   4956  N   GLY A 892      33.010  44.400  59.490  1.00  0.00           N
ATOM   4957  HN  GLY A 892      32.720  44.240  58.550  1.00  0.00           H
ATOM   4958  CA  GLY A 892      31.860  44.150  60.360  1.00  0.00           C
ATOM   4959  HA1 GLY A 892      31.080  43.890  59.660  1.00  0.00           H
ATOM   4960  HA2 GLY A 892      31.670  44.990  61.000  1.00  0.00           H
ATOM   4961  C   GLY A 892      32.030  42.930  61.220  1.00  0.00           C
ATOM   4962  O   GLY A 892      31.690  43.060  62.450  1.00  0.00           O
ATOM   4963  N   VAL A 893      32.760  41.860  60.750  1.00  0.00           N
ATOM   4964  HN  VAL A 893      33.040  41.760  59.790  1.00  0.00           H
ATOM   4965  CA  VAL A 893      33.220  40.850  61.700  1.00  0.00           C
ATOM   4966  HA  VAL A 893      32.350  40.560  62.270  1.00  0.00           H
ATOM   4967  CB  VAL A 893      33.630  39.670  60.920  1.00  0.00           C
ATOM   4968  HB  VAL A 893      34.450  39.990  60.250  1.00  0.00           H
ATOM   4969  CG1 VAL A 893      34.270  38.570  61.760  1.00  0.00           C
ATOM   4970 HG11 VAL A 893      35.290  38.870  62.090  1.00  0.00           H
ATOM   4971 HG12 VAL A 893      34.450  37.670  61.140  1.00  0.00           H
ATOM   4972 HG13 VAL A 893      33.770  38.260  62.690  1.00  0.00           H
ATOM   4973  CG2 VAL A 893      32.530  39.030  60.010  1.00  0.00           C
ATOM   4974 HG21 VAL A 893      32.220  39.700  59.180  1.00  0.00           H
ATOM   4975 HG22 VAL A 893      31.650  38.700  60.600  1.00  0.00           H
ATOM   4976 HG23 VAL A 893      33.000  38.180  59.480  1.00  0.00           H
ATOM   4977  C   VAL A 893      34.140  41.270  62.750  1.00  0.00           C
ATOM   4978  O   VAL A 893      33.970  40.950  63.890  1.00  0.00           O
ATOM   4979  N   CYS A 894      35.160  42.070  62.440  1.00  0.00           N
ATOM   4980  HN  CYS A 894      35.310  42.300  61.480  1.00  0.00           H
ATOM   4981  CA  CYS A 894      36.010  42.690  63.390  1.00  0.00           C
ATOM   4982  HA  CYS A 894      36.410  41.820  63.900  1.00  0.00           H
ATOM   4983  CB  CYS A 894      37.140  43.520  62.750  1.00  0.00           C
ATOM   4984  HB1 CYS A 894      37.770  44.000  63.530  1.00  0.00           H
ATOM   4985  HB2 CYS A 894      36.680  44.260  62.050  1.00  0.00           H
ATOM   4986  SG  CYS A 894      38.230  42.460  61.820  1.00  0.00           S
ATOM   4987  HG1 CYS A 894      37.610  42.340  60.670  1.00  0.00           H
ATOM   4988  C   CYS A 894      35.380  43.660  64.390  1.00  0.00           C
ATOM   4989  O   CYS A 894      35.780  43.780  65.560  1.00  0.00           O
ATOM   4990  N   SER A 895      34.330  44.430  63.950  1.00  0.00           N
ATOM   4991  HN  SER A 895      34.290  44.490  62.950  1.00  0.00           H
ATOM   4992  CA  SER A 895      33.570  45.430  64.680  1.00  0.00           C
ATOM   4993  HA  SER A 895      34.190  46.270  64.950  1.00  0.00           H
ATOM   4994  CB  SER A 895      32.430  46.080  63.750  1.00  0.00           C
ATOM   4995  HB1 SER A 895      31.840  46.750  64.400  1.00  0.00           H
ATOM   4996  HB2 SER A 895      31.760  45.300  63.320  1.00  0.00           H
ATOM   4997  OG  SER A 895      33.050  46.760  62.690  1.00  0.00           O
ATOM   4998  HG1 SER A 895      33.480  46.170  62.070  1.00  0.00           H
ATOM   4999  C   SER A 895      32.820  44.780  65.800  1.00  0.00           C
ATOM   5000  O   SER A 895      33.090  45.040  66.960  1.00  0.00           O
ATOM   5001  N   VAL A 896      32.030  43.740  65.530  1.00  0.00           N
ATOM   5002  HN  VAL A 896      31.940  43.410  64.590  1.00  0.00           H
ATOM   5003  CA  VAL A 896      31.240  42.960  66.470  1.00  0.00           C
ATOM   5004  HA  VAL A 896      30.660  43.700  67.030  1.00  0.00           H
ATOM   5005  CB  VAL A 896      30.420  41.920  65.660  1.00  0.00           C
ATOM   5006  HB  VAL A 896      31.070  41.380  64.930  1.00  0.00           H
ATOM   5007  CG1 VAL A 896      29.710  40.860  66.510  1.00  0.00           C
ATOM   5008 HG11 VAL A 896      30.480  40.130  66.830  1.00  0.00           H
ATOM   5009 HG12 VAL A 896      28.890  40.350  65.950  1.00  0.00           H
ATOM   5010 HG13 VAL A 896      29.210  41.270  67.400  1.00  0.00           H
ATOM   5011  CG2 VAL A 896      29.320  42.690  64.960  1.00  0.00           C
ATOM   5012 HG21 VAL A 896      29.810  43.420  64.290  1.00  0.00           H
ATOM   5013 HG22 VAL A 896      28.610  43.100  65.700  1.00  0.00           H
ATOM   5014 HG23 VAL A 896      28.660  42.010  64.360  1.00  0.00           H
ATOM   5015  C   VAL A 896      32.010  42.160  67.550  1.00  0.00           C
ATOM   5016  O   VAL A 896      31.790  42.170  68.770  1.00  0.00           O
ATOM   5017  N   MET A 897      33.000  41.400  67.020  1.00  0.00           N
ATOM   5018  HN  MET A 897      33.130  41.320  66.030  1.00  0.00           H
ATOM   5019  CA  MET A 897      33.940  40.640  67.760  1.00  0.00           C
ATOM   5020  HA  MET A 897      33.370  39.920  68.320  1.00  0.00           H
ATOM   5021  CB  MET A 897      34.950  39.780  66.900  1.00  0.00           C
ATOM   5022  HB1 MET A 897      35.690  39.310  67.590  1.00  0.00           H
ATOM   5023  HB2 MET A 897      35.460  40.510  66.260  1.00  0.00           H
ATOM   5024  CG  MET A 897      34.190  38.710  66.220  1.00  0.00           C
ATOM   5025  HG1 MET A 897      33.380  39.080  65.550  1.00  0.00           H
ATOM   5026  HG2 MET A 897      33.720  38.040  66.960  1.00  0.00           H
ATOM   5027  SD  MET A 897      35.350  37.830  65.130  1.00  0.00           S
ATOM   5028  CE  MET A 897      36.290  36.890  66.350  1.00  0.00           C
ATOM   5029  HE1 MET A 897      36.770  35.990  65.910  1.00  0.00           H
ATOM   5030  HE2 MET A 897      35.610  36.620  67.180  1.00  0.00           H
ATOM   5031  HE3 MET A 897      37.150  37.440  66.790  1.00  0.00           H
ATOM   5032  C   MET A 897      34.830  41.540  68.670  1.00  0.00           C
ATOM   5033  O   MET A 897      34.980  41.240  69.870  1.00  0.00           O
ATOM   5034  N   GLY A 898      35.450  42.620  68.130  1.00  0.00           N
ATOM   5035  HN  GLY A 898      35.340  42.910  67.180  1.00  0.00           H
ATOM   5036  CA  GLY A 898      36.280  43.480  68.940  1.00  0.00           C
ATOM   5037  HA1 GLY A 898      36.180  43.310  70.000  1.00  0.00           H
ATOM   5038  HA2 GLY A 898      36.100  44.520  68.680  1.00  0.00           H
ATOM   5039  C   GLY A 898      37.790  43.280  68.680  1.00  0.00           C
ATOM   5040  O   GLY A 898      38.630  43.150  69.590  1.00  0.00           O
ATOM   5041  N   LEU A 899      38.060  43.540  67.430  1.00  0.00           N
ATOM   5042  HN  LEU A 899      37.230  43.720  66.910  1.00  0.00           H
ATOM   5043  CA  LEU A 899      39.400  43.510  66.770  1.00  0.00           C
ATOM   5044  HA  LEU A 899      40.190  43.260  67.460  1.00  0.00           H
ATOM   5045  CB  LEU A 899      39.400  42.510  65.630  1.00  0.00           C
ATOM   5046  HB1 LEU A 899      40.380  42.570  65.120  1.00  0.00           H
ATOM   5047  HB2 LEU A 899      38.560  42.720  64.930  1.00  0.00           H
ATOM   5048  CG  LEU A 899      39.100  41.040  66.070  1.00  0.00           C
ATOM   5049  HG  LEU A 899      38.210  41.050  66.740  1.00  0.00           H
ATOM   5050  CD1 LEU A 899      38.680  40.120  64.960  1.00  0.00           C
ATOM   5051 HD11 LEU A 899      37.710  40.380  64.480  1.00  0.00           H
ATOM   5052 HD12 LEU A 899      38.530  39.070  65.300  1.00  0.00           H
ATOM   5053 HD13 LEU A 899      39.450  40.260  64.170  1.00  0.00           H
ATOM   5054  CD2 LEU A 899      40.250  40.490  66.930  1.00  0.00           C
ATOM   5055 HD21 LEU A 899      41.010  40.050  66.230  1.00  0.00           H
ATOM   5056 HD22 LEU A 899      39.980  39.770  67.720  1.00  0.00           H
ATOM   5057 HD23 LEU A 899      40.840  41.250  67.470  1.00  0.00           H
ATOM   5058  C   LEU A 899      39.580  44.900  66.090  1.00  0.00           C
ATOM   5059  O   LEU A 899      38.620  45.630  65.820  1.00  0.00           O
ATOM   5060  N   PRO A 900      40.820  45.350  65.960  1.00  0.00           N
[truncated: 7,490,634 more chars]
