# Supplementary material for: CryoEM and computational modeling structural insights into the pH regulator NBCn1
Source: Nat Commun. 2025 Nov 11;16:9932. doi: 10.1038/s41467-025-64868-z (PMC12606367; doi:10.1038/s41467-025-64868-z)
Supplement: Supplementary file 8 — Supplementary Data 6 [file 41467_2025_64868_MOESM8_ESM.zip › 1us_unrestr_MD_OF_IF_transition_apoNBCn1/transition_rep2_traj11_last.pdb]

REMARK    GENERATED BY TRJCONV
TITLE     Title t= 1000000.00000 step= 500000000
REMARK    THIS IS A SIMULATION BOX
CRYST1   96.828   96.828  102.939  90.00  90.00  90.00 P 1           1
MODEL        1
ATOM      1  N   LEU A 585      25.710  35.770  41.190  1.00  0.00           N
ATOM      2  HT1 LEU A 585      26.080  35.470  40.270  1.00  0.00           H
ATOM      3  HT2 LEU A 585      26.170  36.660  41.440  1.00  0.00           H
ATOM      4  HT3 LEU A 585      24.680  35.820  41.070  1.00  0.00           H
ATOM      5  CA  LEU A 585      26.190  34.840  42.220  1.00  0.00           C
ATOM      6  HA  LEU A 585      27.270  34.830  42.140  1.00  0.00           H
ATOM      7  CB  LEU A 585      25.860  35.280  43.710  1.00  0.00           C
ATOM      8  HB1 LEU A 585      24.780  35.510  43.870  1.00  0.00           H
ATOM      9  HB2 LEU A 585      26.370  36.260  43.800  1.00  0.00           H
ATOM     10  CG  LEU A 585      26.270  34.270  44.850  1.00  0.00           C
ATOM     11  HG  LEU A 585      25.900  33.270  44.540  1.00  0.00           H
ATOM     12  CD1 LEU A 585      27.790  34.230  44.830  1.00  0.00           C
ATOM     13 HD11 LEU A 585      28.240  33.590  45.610  1.00  0.00           H
ATOM     14 HD12 LEU A 585      28.200  35.260  44.850  1.00  0.00           H
ATOM     15 HD13 LEU A 585      28.100  33.730  43.900  1.00  0.00           H
ATOM     16  CD2 LEU A 585      25.550  34.710  46.100  1.00  0.00           C
ATOM     17 HD21 LEU A 585      24.460  34.830  45.910  1.00  0.00           H
ATOM     18 HD22 LEU A 585      25.980  35.590  46.610  1.00  0.00           H
ATOM     19 HD23 LEU A 585      25.600  33.910  46.870  1.00  0.00           H
ATOM     20  C   LEU A 585      25.670  33.430  41.960  1.00  0.00           C
ATOM     21  O   LEU A 585      26.370  32.570  41.500  1.00  0.00           O
ATOM     22  N   ILE A 586      24.360  33.200  42.070  1.00  0.00           N
ATOM     23  HN  ILE A 586      23.740  33.960  42.190  1.00  0.00           H
ATOM     24  CA  ILE A 586      23.660  31.890  42.070  1.00  0.00           C
ATOM     25  HA  ILE A 586      24.030  31.310  42.890  1.00  0.00           H
ATOM     26  CB  ILE A 586      22.110  32.070  42.390  1.00  0.00           C
ATOM     27  HB  ILE A 586      21.530  32.530  41.560  1.00  0.00           H
ATOM     28  CG2 ILE A 586      21.540  30.750  42.760  1.00  0.00           C
ATOM     29 HG21 ILE A 586      21.500  30.040  41.910  1.00  0.00           H
ATOM     30 HG22 ILE A 586      20.460  30.840  43.050  1.00  0.00           H
ATOM     31 HG23 ILE A 586      22.090  30.210  43.560  1.00  0.00           H
ATOM     32  CG1 ILE A 586      21.830  33.050  43.630  1.00  0.00           C
ATOM     33 HG11 ILE A 586      20.750  32.950  43.920  1.00  0.00           H
ATOM     34 HG12 ILE A 586      21.980  34.100  43.290  1.00  0.00           H
ATOM     35  CD  ILE A 586      22.580  32.730  44.880  1.00  0.00           C
ATOM     36  HD1 ILE A 586      23.670  32.830  44.730  1.00  0.00           H
ATOM     37  HD2 ILE A 586      22.400  31.700  45.260  1.00  0.00           H
ATOM     38  HD3 ILE A 586      22.270  33.430  45.690  1.00  0.00           H
ATOM     39  C   ILE A 586      23.800  31.040  40.790  1.00  0.00           C
ATOM     40  O   ILE A 586      23.970  29.770  40.800  1.00  0.00           O
ATOM     41  N   LEU A 587      23.730  31.690  39.610  1.00  0.00           N
ATOM     42  HN  LEU A 587      23.450  32.650  39.600  1.00  0.00           H
ATOM     43  CA  LEU A 587      23.750  30.950  38.330  1.00  0.00           C
ATOM     44  HA  LEU A 587      23.480  29.910  38.410  1.00  0.00           H
ATOM     45  CB  LEU A 587      22.690  31.550  37.350  1.00  0.00           C
ATOM     46  HB1 LEU A 587      22.900  31.130  36.330  1.00  0.00           H
ATOM     47  HB2 LEU A 587      22.970  32.620  37.210  1.00  0.00           H
ATOM     48  CG  LEU A 587      21.190  31.340  37.690  1.00  0.00           C
ATOM     49  HG  LEU A 587      21.030  31.690  38.740  1.00  0.00           H
ATOM     50  CD1 LEU A 587      20.350  32.110  36.600  1.00  0.00           C
ATOM     51 HD11 LEU A 587      20.620  33.190  36.590  1.00  0.00           H
ATOM     52 HD12 LEU A 587      19.240  32.030  36.720  1.00  0.00           H
ATOM     53 HD13 LEU A 587      20.750  31.770  35.620  1.00  0.00           H
ATOM     54  CD2 LEU A 587      20.830  29.810  37.580  1.00  0.00           C
ATOM     55 HD21 LEU A 587      21.460  29.270  38.320  1.00  0.00           H
ATOM     56 HD22 LEU A 587      21.080  29.410  36.570  1.00  0.00           H
ATOM     57 HD23 LEU A 587      19.760  29.630  37.810  1.00  0.00           H
ATOM     58  C   LEU A 587      25.120  31.010  37.730  1.00  0.00           C
ATOM     59  O   LEU A 587      25.340  30.460  36.670  1.00  0.00           O
ATOM     60  N   ASP A 588      25.990  31.750  38.390  1.00  0.00           N
ATOM     61  HN  ASP A 588      25.730  32.070  39.290  1.00  0.00           H
ATOM     62  CA  ASP A 588      27.380  32.040  37.910  1.00  0.00           C
ATOM     63  HA  ASP A 588      27.290  32.170  36.840  1.00  0.00           H
ATOM     64  CB  ASP A 588      27.940  33.350  38.540  1.00  0.00           C
ATOM     65  HB1 ASP A 588      28.980  33.620  38.240  1.00  0.00           H
ATOM     66  HB2 ASP A 588      27.770  33.350  39.650  1.00  0.00           H
ATOM     67  CG  ASP A 588      27.180  34.490  37.890  1.00  0.00           C
ATOM     68  OD1 ASP A 588      26.520  35.250  38.590  1.00  0.00           O
ATOM     69  OD2 ASP A 588      27.320  34.570  36.630  1.00  0.00           O
ATOM     70  C   ASP A 588      28.360  30.910  38.320  1.00  0.00           C
ATOM     71  O   ASP A 588      29.500  30.760  37.770  1.00  0.00           O
ATOM     72  N   ILE A 589      27.910  30.240  39.440  1.00  0.00           N
ATOM     73  HN  ILE A 589      27.030  30.430  39.880  1.00  0.00           H
ATOM     74  CA  ILE A 589      28.620  29.210  40.200  1.00  0.00           C
ATOM     75  HA  ILE A 589      29.550  29.710  40.440  1.00  0.00           H
ATOM     76  CB  ILE A 589      27.970  28.900  41.460  1.00  0.00           C
ATOM     77  HB  ILE A 589      26.900  29.190  41.470  1.00  0.00           H
ATOM     78  CG2 ILE A 589      28.100  27.430  41.890  1.00  0.00           C
ATOM     79 HG21 ILE A 589      29.180  27.200  41.950  1.00  0.00           H
ATOM     80 HG22 ILE A 589      27.650  26.670  41.210  1.00  0.00           H
ATOM     81 HG23 ILE A 589      27.660  27.260  42.910  1.00  0.00           H
ATOM     82  CG1 ILE A 589      28.530  29.790  42.590  1.00  0.00           C
ATOM     83 HG11 ILE A 589      28.940  30.750  42.180  1.00  0.00           H
ATOM     84 HG12 ILE A 589      29.440  29.300  42.990  1.00  0.00           H
ATOM     85  CD  ILE A 589      27.460  29.980  43.670  1.00  0.00           C
ATOM     86  HD1 ILE A 589      27.780  30.820  44.330  1.00  0.00           H
ATOM     87  HD2 ILE A 589      27.380  29.080  44.320  1.00  0.00           H
ATOM     88  HD3 ILE A 589      26.500  30.340  43.240  1.00  0.00           H
ATOM     89  C   ILE A 589      29.020  28.060  39.310  1.00  0.00           C
ATOM     90  O   ILE A 589      30.150  27.600  39.320  1.00  0.00           O
ATOM     91  N   LYS A 590      28.080  27.480  38.480  1.00  0.00           N
ATOM     92  HN  LYS A 590      27.150  27.810  38.600  1.00  0.00           H
ATOM     93  CA  LYS A 590      28.390  26.450  37.520  1.00  0.00           C
ATOM     94  HA  LYS A 590      28.790  25.620  38.090  1.00  0.00           H
ATOM     95  CB  LYS A 590      27.060  25.920  36.910  1.00  0.00           C
ATOM     96  HB1 LYS A 590      26.500  25.660  37.830  1.00  0.00           H
ATOM     97  HB2 LYS A 590      27.270  25.060  36.250  1.00  0.00           H
ATOM     98  CG  LYS A 590      26.120  26.980  36.170  1.00  0.00           C
ATOM     99  HG1 LYS A 590      26.420  27.080  35.110  1.00  0.00           H
ATOM    100  HG2 LYS A 590      26.140  27.980  36.660  1.00  0.00           H
ATOM    101  CD  LYS A 590      24.660  26.460  36.340  1.00  0.00           C
ATOM    102  HD1 LYS A 590      24.390  26.310  37.400  1.00  0.00           H
ATOM    103  HD2 LYS A 590      24.750  25.530  35.760  1.00  0.00           H
ATOM    104  CE  LYS A 590      23.610  27.500  35.780  1.00  0.00           C
ATOM    105  HE1 LYS A 590      24.010  27.910  34.820  1.00  0.00           H
ATOM    106  HE2 LYS A 590      23.500  28.380  36.450  1.00  0.00           H
ATOM    107  NZ  LYS A 590      22.310  26.860  35.630  1.00  0.00           N
ATOM    108  HZ1 LYS A 590      22.480  26.010  35.060  1.00  0.00           H
ATOM    109  HZ2 LYS A 590      21.530  27.410  35.200  1.00  0.00           H
ATOM    110  HZ3 LYS A 590      22.030  26.490  36.560  1.00  0.00           H
ATOM    111  C   LYS A 590      29.360  26.870  36.440  1.00  0.00           C
ATOM    112  O   LYS A 590      30.100  26.130  35.790  1.00  0.00           O
ATOM    113  N   ARG A 591      29.310  28.190  36.040  1.00  0.00           N
ATOM    114  HN  ARG A 591      28.730  28.810  36.570  1.00  0.00           H
ATOM    115  CA  ARG A 591      29.880  28.730  34.800  1.00  0.00           C
ATOM    116  HA  ARG A 591      29.820  27.960  34.060  1.00  0.00           H
ATOM    117  CB  ARG A 591      29.080  30.050  34.350  1.00  0.00           C
ATOM    118  HB1 ARG A 591      29.580  30.600  33.520  1.00  0.00           H
ATOM    119  HB2 ARG A 591      29.150  30.780  35.200  1.00  0.00           H
ATOM    120  CG  ARG A 591      27.590  29.800  34.040  1.00  0.00           C
ATOM    121  HG1 ARG A 591      27.110  30.780  33.830  1.00  0.00           H
ATOM    122  HG2 ARG A 591      27.130  29.460  34.990  1.00  0.00           H
ATOM    123  CD  ARG A 591      27.300  28.930  32.800  1.00  0.00           C
ATOM    124  HD1 ARG A 591      27.440  27.860  33.070  1.00  0.00           H
ATOM    125  HD2 ARG A 591      27.920  29.270  31.940  1.00  0.00           H
ATOM    126  NE  ARG A 591      25.840  29.080  32.360  1.00  0.00           N
ATOM    127  HE  ARG A 591      25.280  29.790  32.800  1.00  0.00           H
ATOM    128  CZ  ARG A 591      25.230  28.350  31.460  1.00  0.00           C
ATOM    129  NH1 ARG A 591      25.800  27.300  30.900  1.00  0.00           N
ATOM    130 HH11 ARG A 591      25.350  26.640  30.300  1.00  0.00           H
ATOM    131 HH12 ARG A 591      26.770  27.130  31.090  1.00  0.00           H
ATOM    132  NH2 ARG A 591      23.990  28.530  31.110  1.00  0.00           N
ATOM    133 HH21 ARG A 591      23.520  29.370  31.400  1.00  0.00           H
ATOM    134 HH22 ARG A 591      23.560  27.780  30.620  1.00  0.00           H
ATOM    135  C   ARG A 591      31.340  29.080  35.000  1.00  0.00           C
ATOM    136  O   ARG A 591      32.070  29.040  34.040  1.00  0.00           O
ATOM    137  N   LYS A 592      31.800  29.330  36.230  1.00  0.00           N
ATOM    138  HN  LYS A 592      31.260  29.490  37.040  1.00  0.00           H
ATOM    139  CA  LYS A 592      33.230  29.510  36.430  1.00  0.00           C
ATOM    140  HA  LYS A 592      33.790  29.710  35.530  1.00  0.00           H
ATOM    141  CB  LYS A 592      33.320  30.830  37.280  1.00  0.00           C
ATOM    142  HB1 LYS A 592      34.410  31.030  37.350  1.00  0.00           H
ATOM    143  HB2 LYS A 592      32.830  30.620  38.260  1.00  0.00           H
ATOM    144  CG  LYS A 592      32.760  32.110  36.650  1.00  0.00           C
ATOM    145  HG1 LYS A 592      32.930  32.950  37.340  1.00  0.00           H
ATOM    146  HG2 LYS A 592      31.660  32.030  36.480  1.00  0.00           H
ATOM    147  CD  LYS A 592      33.470  32.490  35.320  1.00  0.00           C
ATOM    148  HD1 LYS A 592      33.360  31.600  34.660  1.00  0.00           H
ATOM    149  HD2 LYS A 592      34.520  32.670  35.620  1.00  0.00           H
ATOM    150  CE  LYS A 592      32.740  33.700  34.860  1.00  0.00           C
ATOM    151  HE1 LYS A 592      33.430  34.400  34.330  1.00  0.00           H
ATOM    152  HE2 LYS A 592      32.250  34.310  35.640  1.00  0.00           H
ATOM    153  NZ  LYS A 592      31.730  33.350  33.930  1.00  0.00           N
ATOM    154  HZ1 LYS A 592      30.840  33.070  34.400  1.00  0.00           H
ATOM    155  HZ2 LYS A 592      32.070  32.530  33.390  1.00  0.00           H
ATOM    156  HZ3 LYS A 592      31.550  34.090  33.220  1.00  0.00           H
ATOM    157  C   LYS A 592      33.830  28.270  37.100  1.00  0.00           C
ATOM    158  O   LYS A 592      35.010  28.280  37.350  1.00  0.00           O
ATOM    159  N   ALA A 593      33.100  27.160  37.230  1.00  0.00           N
ATOM    160  HN  ALA A 593      32.150  27.190  36.920  1.00  0.00           H
ATOM    161  CA  ALA A 593      33.640  25.840  37.730  1.00  0.00           C
ATOM    162  HA  ALA A 593      33.970  26.010  38.750  1.00  0.00           H
ATOM    163  CB  ALA A 593      32.410  24.980  37.780  1.00  0.00           C
ATOM    164  HB1 ALA A 593      31.990  24.850  36.740  1.00  0.00           H
ATOM    165  HB2 ALA A 593      31.580  25.420  38.370  1.00  0.00           H
ATOM    166  HB3 ALA A 593      32.590  24.020  38.290  1.00  0.00           H
ATOM    167  C   ALA A 593      34.760  25.100  37.070  1.00  0.00           C
ATOM    168  O   ALA A 593      35.600  24.440  37.740  1.00  0.00           O
ATOM    169  N   PRO A 594      35.010  24.950  35.700  1.00  0.00           N
ATOM    170  CD  PRO A 594      33.950  25.040  34.670  1.00  0.00           C
ATOM    171  HD1 PRO A 594      33.230  25.880  34.760  1.00  0.00           H
ATOM    172  HD2 PRO A 594      33.390  24.080  34.620  1.00  0.00           H
ATOM    173  CA  PRO A 594      36.220  24.420  35.100  1.00  0.00           C
ATOM    174  HA  PRO A 594      36.540  23.460  35.490  1.00  0.00           H
ATOM    175  CB  PRO A 594      35.980  24.270  33.560  1.00  0.00           C
ATOM    176  HB1 PRO A 594      35.640  23.240  33.280  1.00  0.00           H
ATOM    177  HB2 PRO A 594      36.840  24.570  32.940  1.00  0.00           H
ATOM    178  CG  PRO A 594      34.860  25.190  33.380  1.00  0.00           C
ATOM    179  HG1 PRO A 594      35.080  26.270  33.430  1.00  0.00           H
ATOM    180  HG2 PRO A 594      34.270  24.930  32.460  1.00  0.00           H
ATOM    181  C   PRO A 594      37.410  25.320  35.340  1.00  0.00           C
ATOM    182  O   PRO A 594      38.600  24.910  35.320  1.00  0.00           O
ATOM    183  N   PHE A 595      37.170  26.610  35.610  1.00  0.00           N
ATOM    184  HN  PHE A 595      36.260  26.980  35.510  1.00  0.00           H
ATOM    185  CA  PHE A 595      38.240  27.490  35.910  1.00  0.00           C
ATOM    186  HA  PHE A 595      39.100  27.370  35.260  1.00  0.00           H
ATOM    187  CB  PHE A 595      37.810  28.990  35.840  1.00  0.00           C
ATOM    188  HB1 PHE A 595      38.680  29.690  35.920  1.00  0.00           H
ATOM    189  HB2 PHE A 595      37.010  29.320  36.540  1.00  0.00           H
ATOM    190  CG  PHE A 595      37.360  29.310  34.390  1.00  0.00           C
ATOM    191  CD1 PHE A 595      37.980  28.660  33.230  1.00  0.00           C
ATOM    192  HD1 PHE A 595      38.780  27.950  33.360  1.00  0.00           H
ATOM    193  CE1 PHE A 595      37.550  28.950  31.860  1.00  0.00           C
ATOM    194  HE1 PHE A 595      38.090  28.570  31.010  1.00  0.00           H
ATOM    195  CZ  PHE A 595      36.410  29.720  31.730  1.00  0.00           C
ATOM    196  HZ  PHE A 595      36.070  30.050  30.770  1.00  0.00           H
ATOM    197  CD2 PHE A 595      36.290  30.140  34.130  1.00  0.00           C
ATOM    198  HD2 PHE A 595      35.810  30.760  34.860  1.00  0.00           H
ATOM    199  CE2 PHE A 595      35.890  30.400  32.840  1.00  0.00           C
ATOM    200  HE2 PHE A 595      35.080  31.100  32.700  1.00  0.00           H
ATOM    201  C   PHE A 595      38.850  27.320  37.250  1.00  0.00           C
ATOM    202  O   PHE A 595      40.050  27.160  37.410  1.00  0.00           O
ATOM    203  N   PHE A 596      38.010  27.040  38.290  1.00  0.00           N
ATOM    204  HN  PHE A 596      37.010  27.090  38.200  1.00  0.00           H
ATOM    205  CA  PHE A 596      38.340  26.470  39.590  1.00  0.00           C
ATOM    206  HA  PHE A 596      39.130  27.100  39.980  1.00  0.00           H
ATOM    207  CB  PHE A 596      37.140  26.440  40.630  1.00  0.00           C
ATOM    208  HB1 PHE A 596      37.400  25.740  41.450  1.00  0.00           H
ATOM    209  HB2 PHE A 596      36.260  25.910  40.250  1.00  0.00           H
ATOM    210  CG  PHE A 596      36.820  27.840  41.100  1.00  0.00           C
ATOM    211  CD1 PHE A 596      37.280  28.210  42.400  1.00  0.00           C
ATOM    212  HD1 PHE A 596      37.960  27.600  42.980  1.00  0.00           H
ATOM    213  CE1 PHE A 596      37.020  29.520  42.810  1.00  0.00           C
ATOM    214  HE1 PHE A 596      37.360  29.850  43.780  1.00  0.00           H
ATOM    215  CZ  PHE A 596      36.100  30.290  42.100  1.00  0.00           C
ATOM    216  HZ  PHE A 596      35.780  31.230  42.540  1.00  0.00           H
ATOM    217  CD2 PHE A 596      35.790  28.560  40.440  1.00  0.00           C
ATOM    218  HD2 PHE A 596      35.210  28.260  39.580  1.00  0.00           H
ATOM    219  CE2 PHE A 596      35.510  29.820  40.960  1.00  0.00           C
ATOM    220  HE2 PHE A 596      34.830  30.490  40.460  1.00  0.00           H
ATOM    221  C   PHE A 596      38.970  25.090  39.500  1.00  0.00           C
ATOM    222  O   PHE A 596      39.950  24.790  40.160  1.00  0.00           O
ATOM    223  N   LEU A 597      38.430  24.190  38.710  1.00  0.00           N
ATOM    224  HN  LEU A 597      37.580  24.490  38.290  1.00  0.00           H
ATOM    225  CA  LEU A 597      38.860  22.840  38.450  1.00  0.00           C
ATOM    226  HA  LEU A 597      38.770  22.280  39.380  1.00  0.00           H
ATOM    227  CB  LEU A 597      37.940  22.010  37.520  1.00  0.00           C
ATOM    228  HB1 LEU A 597      37.890  22.450  36.500  1.00  0.00           H
ATOM    229  HB2 LEU A 597      36.930  22.050  37.970  1.00  0.00           H
ATOM    230  CG  LEU A 597      38.240  20.540  37.220  1.00  0.00           C
ATOM    231  HG  LEU A 597      39.100  20.450  36.550  1.00  0.00           H
ATOM    232  CD1 LEU A 597      38.410  19.720  38.510  1.00  0.00           C
ATOM    233 HD11 LEU A 597      38.560  18.630  38.420  1.00  0.00           H
ATOM    234 HD12 LEU A 597      37.610  19.990  39.240  1.00  0.00           H
ATOM    235 HD13 LEU A 597      39.370  19.990  39.010  1.00  0.00           H
ATOM    236  CD2 LEU A 597      36.970  19.930  36.510  1.00  0.00           C
ATOM    237 HD21 LEU A 597      37.090  18.830  36.430  1.00  0.00           H
ATOM    238 HD22 LEU A 597      36.670  20.530  35.630  1.00  0.00           H
ATOM    239 HD23 LEU A 597      36.130  20.010  37.240  1.00  0.00           H
ATOM    240  C   LEU A 597      40.250  22.720  37.900  1.00  0.00           C
ATOM    241  O   LEU A 597      41.020  21.890  38.340  1.00  0.00           O
ATOM    242  N   SER A 598      40.540  23.570  36.840  1.00  0.00           N
ATOM    243  HN  SER A 598      39.760  24.140  36.610  1.00  0.00           H
ATOM    244  CA  SER A 598      41.820  23.640  36.190  1.00  0.00           C
ATOM    245  HA  SER A 598      41.990  22.660  35.790  1.00  0.00           H
ATOM    246  CB  SER A 598      41.890  24.550  34.930  1.00  0.00           C
ATOM    247  HB1 SER A 598      41.460  25.470  35.360  1.00  0.00           H
ATOM    248  HB2 SER A 598      41.080  24.100  34.320  1.00  0.00           H
ATOM    249  OG  SER A 598      43.150  24.850  34.280  1.00  0.00           O
ATOM    250  HG1 SER A 598      43.700  25.350  34.870  1.00  0.00           H
ATOM    251  C   SER A 598      42.980  23.930  37.170  1.00  0.00           C
ATOM    252  O   SER A 598      44.050  23.260  37.150  1.00  0.00           O
ATOM    253  N   ASP A 599      42.840  24.940  38.120  1.00  0.00           N
ATOM    254  HN  ASP A 599      41.990  25.470  38.120  1.00  0.00           H
ATOM    255  CA  ASP A 599      43.790  25.380  39.140  1.00  0.00           C
ATOM    256  HA  ASP A 599      44.720  25.670  38.680  1.00  0.00           H
ATOM    257  CB  ASP A 599      43.230  26.620  39.830  1.00  0.00           C
ATOM    258  HB1 ASP A 599      43.890  26.730  40.720  1.00  0.00           H
ATOM    259  HB2 ASP A 599      42.210  26.410  40.200  1.00  0.00           H
ATOM    260  CG  ASP A 599      43.250  27.880  38.940  1.00  0.00           C
ATOM    261  OD1 ASP A 599      43.480  27.730  37.740  1.00  0.00           O
ATOM    262  OD2 ASP A 599      43.030  28.990  39.510  1.00  0.00           O
ATOM    263  C   ASP A 599      44.020  24.280  40.150  1.00  0.00           C
ATOM    264  O   ASP A 599      45.130  23.890  40.490  1.00  0.00           O
ATOM    265  N   PHE A 600      42.920  23.660  40.600  1.00  0.00           N
ATOM    266  HN  PHE A 600      42.060  24.040  40.270  1.00  0.00           H
ATOM    267  CA  PHE A 600      42.930  22.500  41.510  1.00  0.00           C
ATOM    268  HA  PHE A 600      43.520  22.800  42.370  1.00  0.00           H
ATOM    269  CB  PHE A 600      41.520  22.290  42.100  1.00  0.00           C
ATOM    270  HB1 PHE A 600      40.670  22.390  41.390  1.00  0.00           H
ATOM    271  HB2 PHE A 600      41.290  23.010  42.910  1.00  0.00           H
ATOM    272  CG  PHE A 600      41.340  20.930  42.760  1.00  0.00           C
ATOM    273  CD1 PHE A 600      41.580  20.870  44.160  1.00  0.00           C
ATOM    274  HD1 PHE A 600      41.980  21.730  44.670  1.00  0.00           H
ATOM    275  CE1 PHE A 600      41.320  19.690  44.870  1.00  0.00           C
ATOM    276  HE1 PHE A 600      41.390  19.570  45.940  1.00  0.00           H
ATOM    277  CZ  PHE A 600      40.850  18.570  44.190  1.00  0.00           C
ATOM    278  HZ  PHE A 600      40.840  17.590  44.640  1.00  0.00           H
ATOM    279  CD2 PHE A 600      40.770  19.830  42.100  1.00  0.00           C
ATOM    280  HD2 PHE A 600      40.560  19.840  41.040  1.00  0.00           H
ATOM    281  CE2 PHE A 600      40.580  18.650  42.820  1.00  0.00           C
ATOM    282  HE2 PHE A 600      40.310  17.780  42.230  1.00  0.00           H
ATOM    283  C   PHE A 600      43.550  21.170  40.900  1.00  0.00           C
ATOM    284  O   PHE A 600      44.400  20.550  41.540  1.00  0.00           O
ATOM    285  N   LYS A 601      43.250  20.830  39.610  1.00  0.00           N
ATOM    286  HN  LYS A 601      42.650  21.420  39.080  1.00  0.00           H
ATOM    287  CA  LYS A 601      43.930  19.720  38.980  1.00  0.00           C
ATOM    288  HA  LYS A 601      44.060  18.850  39.620  1.00  0.00           H
ATOM    289  CB  LYS A 601      43.180  19.400  37.670  1.00  0.00           C
ATOM    290  HB1 LYS A 601      42.940  20.300  37.080  1.00  0.00           H
ATOM    291  HB2 LYS A 601      42.230  18.880  37.890  1.00  0.00           H
ATOM    292  CG  LYS A 601      43.950  18.410  36.680  1.00  0.00           C
ATOM    293  HG1 LYS A 601      44.850  18.910  36.250  1.00  0.00           H
ATOM    294  HG2 LYS A 601      43.270  18.170  35.830  1.00  0.00           H
ATOM    295  CD  LYS A 601      44.290  16.970  37.210  1.00  0.00           C
ATOM    296  HD1 LYS A 601      43.320  16.450  37.340  1.00  0.00           H
ATOM    297  HD2 LYS A 601      44.780  17.150  38.200  1.00  0.00           H
ATOM    298  CE  LYS A 601      45.310  16.110  36.400  1.00  0.00           C
ATOM    299  HE1 LYS A 601      46.290  16.620  36.270  1.00  0.00           H
ATOM    300  HE2 LYS A 601      44.870  15.830  35.420  1.00  0.00           H
ATOM    301  NZ  LYS A 601      45.530  14.900  37.110  1.00  0.00           N
ATOM    302  HZ1 LYS A 601      46.240  14.320  36.600  1.00  0.00           H
ATOM    303  HZ2 LYS A 601      44.720  14.250  37.180  1.00  0.00           H
ATOM    304  HZ3 LYS A 601      45.840  14.940  38.110  1.00  0.00           H
ATOM    305  C   LYS A 601      45.400  20.140  38.570  1.00  0.00           C
ATOM    306  O   LYS A 601      46.270  19.290  38.410  1.00  0.00           O
ATOM    307  N   ASP A 602      45.730  21.390  38.450  1.00  0.00           N
ATOM    308  HN  ASP A 602      45.120  22.160  38.270  1.00  0.00           H
ATOM    309  CA  ASP A 602      47.140  21.820  38.600  1.00  0.00           C
ATOM    310  HA  ASP A 602      47.720  21.130  38.000  1.00  0.00           H
ATOM    311  CB  ASP A 602      47.340  23.230  37.920  1.00  0.00           C
ATOM    312  HB1 ASP A 602      48.350  23.530  38.250  1.00  0.00           H
ATOM    313  HB2 ASP A 602      46.600  24.030  38.200  1.00  0.00           H
ATOM    314  CG  ASP A 602      47.510  23.100  36.400  1.00  0.00           C
ATOM    315  OD1 ASP A 602      46.950  23.950  35.630  1.00  0.00           O
ATOM    316  OD2 ASP A 602      48.190  22.180  35.900  1.00  0.00           O
ATOM    317  C   ASP A 602      47.880  21.720  39.950  1.00  0.00           C
ATOM    318  O   ASP A 602      49.040  21.260  39.970  1.00  0.00           O
ATOM    319  N   ALA A 603      47.180  22.050  41.050  1.00  0.00           N
ATOM    320  HN  ALA A 603      46.290  22.490  40.920  1.00  0.00           H
ATOM    321  CA  ALA A 603      47.530  21.950  42.410  1.00  0.00           C
ATOM    322  HA  ALA A 603      48.380  22.580  42.610  1.00  0.00           H
ATOM    323  CB  ALA A 603      46.400  22.400  43.330  1.00  0.00           C
ATOM    324  HB1 ALA A 603      46.080  23.440  43.080  1.00  0.00           H
ATOM    325  HB2 ALA A 603      46.650  22.370  44.410  1.00  0.00           H
ATOM    326  HB3 ALA A 603      45.560  21.680  43.320  1.00  0.00           H
ATOM    327  C   ALA A 603      47.900  20.470  42.740  1.00  0.00           C
ATOM    328  O   ALA A 603      48.790  20.260  43.600  1.00  0.00           O
ATOM    329  N   LEU A 604      47.210  19.530  42.100  1.00  0.00           N
ATOM    330  HN  LEU A 604      46.390  19.760  41.580  1.00  0.00           H
ATOM    331  CA  LEU A 604      47.430  18.110  42.200  1.00  0.00           C
ATOM    332  HA  LEU A 604      47.950  17.930  43.130  1.00  0.00           H
ATOM    333  CB  LEU A 604      46.130  17.350  42.190  1.00  0.00           C
ATOM    334  HB1 LEU A 604      46.440  16.290  42.300  1.00  0.00           H
ATOM    335  HB2 LEU A 604      45.640  17.480  41.200  1.00  0.00           H
ATOM    336  CG  LEU A 604      45.140  17.680  43.310  1.00  0.00           C
ATOM    337  HG  LEU A 604      44.800  18.730  43.420  1.00  0.00           H
ATOM    338  CD1 LEU A 604      43.810  16.950  42.980  1.00  0.00           C
ATOM    339 HD11 LEU A 604      43.960  15.850  42.920  1.00  0.00           H
ATOM    340 HD12 LEU A 604      43.400  17.160  41.970  1.00  0.00           H
ATOM    341 HD13 LEU A 604      43.170  17.030  43.880  1.00  0.00           H
ATOM    342  CD2 LEU A 604      45.600  17.300  44.740  1.00  0.00           C
ATOM    343 HD21 LEU A 604      45.630  16.190  44.700  1.00  0.00           H
ATOM    344 HD22 LEU A 604      44.810  17.500  45.500  1.00  0.00           H
ATOM    345 HD23 LEU A 604      46.610  17.700  44.950  1.00  0.00           H
ATOM    346  C   LEU A 604      48.320  17.520  41.090  1.00  0.00           C
ATOM    347  O   LEU A 604      48.380  16.290  40.910  1.00  0.00           O
ATOM    348  N   SER A 605      49.080  18.380  40.390  1.00  0.00           N
ATOM    349  HN  SER A 605      49.260  19.290  40.730  1.00  0.00           H
ATOM    350  CA  SER A 605      50.080  18.090  39.410  1.00  0.00           C
ATOM    351  HA  SER A 605      50.280  17.030  39.390  1.00  0.00           H
ATOM    352  CB  SER A 605      49.730  18.760  38.040  1.00  0.00           C
ATOM    353  HB1 SER A 605      50.540  18.610  37.300  1.00  0.00           H
ATOM    354  HB2 SER A 605      49.480  19.850  38.140  1.00  0.00           H
ATOM    355  OG  SER A 605      48.570  18.080  37.490  1.00  0.00           O
ATOM    356  HG1 SER A 605      48.030  18.100  38.270  1.00  0.00           H
ATOM    357  C   SER A 605      51.340  18.560  39.970  1.00  0.00           C
ATOM    358  O   SER A 605      51.480  19.590  40.620  1.00  0.00           O
ATOM    359  N   LEU A 606      52.410  17.770  39.710  1.00  0.00           N
ATOM    360  HN  LEU A 606      52.330  16.920  39.190  1.00  0.00           H
ATOM    361  CA  LEU A 606      53.760  18.110  40.180  1.00  0.00           C
ATOM    362  HA  LEU A 606      53.830  18.060  41.250  1.00  0.00           H
ATOM    363  CB  LEU A 606      54.800  17.080  39.650  1.00  0.00           C
ATOM    364  HB1 LEU A 606      55.760  17.240  40.200  1.00  0.00           H
ATOM    365  HB2 LEU A 606      55.030  17.180  38.560  1.00  0.00           H
ATOM    366  CG  LEU A 606      54.400  15.630  39.890  1.00  0.00           C
ATOM    367  HG  LEU A 606      53.400  15.300  39.570  1.00  0.00           H
ATOM    368  CD1 LEU A 606      55.380  14.760  39.180  1.00  0.00           C
ATOM    369 HD11 LEU A 606      56.400  15.200  39.200  1.00  0.00           H
ATOM    370 HD12 LEU A 606      54.950  14.640  38.170  1.00  0.00           H
ATOM    371 HD13 LEU A 606      55.370  13.710  39.530  1.00  0.00           H
ATOM    372  CD2 LEU A 606      54.470  15.250  41.410  1.00  0.00           C
ATOM    373 HD21 LEU A 606      55.520  15.160  41.750  1.00  0.00           H
ATOM    374 HD22 LEU A 606      54.190  14.190  41.630  1.00  0.00           H
ATOM    375 HD23 LEU A 606      53.950  15.990  42.050  1.00  0.00           H
ATOM    376  C   LEU A 606      54.390  19.520  39.910  1.00  0.00           C
ATOM    377  O   LEU A 606      53.970  20.280  39.010  1.00  0.00           O
ATOM    378  N   GLN A 607      55.260  19.920  40.880  1.00  0.00           N
ATOM    379  HN  GLN A 607      55.320  19.380  41.720  1.00  0.00           H
ATOM    380  CA  GLN A 607      55.950  21.250  40.960  1.00  0.00           C
ATOM    381  HA  GLN A 607      56.670  21.220  41.750  1.00  0.00           H
ATOM    382  CB  GLN A 607      56.650  21.670  39.620  1.00  0.00           C
ATOM    383  HB1 GLN A 607      56.970  22.730  39.730  1.00  0.00           H
ATOM    384  HB2 GLN A 607      55.890  21.650  38.810  1.00  0.00           H
ATOM    385  CG  GLN A 607      57.910  20.790  39.230  1.00  0.00           C
ATOM    386  HG1 GLN A 607      58.610  21.190  38.470  1.00  0.00           H
ATOM    387  HG2 GLN A 607      57.400  19.820  39.010  1.00  0.00           H
ATOM    388  CD  GLN A 607      58.720  20.620  40.470  1.00  0.00           C
ATOM    389  OE1 GLN A 607      58.780  19.630  41.130  1.00  0.00           O
ATOM    390  NE2 GLN A 607      59.410  21.720  40.820  1.00  0.00           N
ATOM    391 HE21 GLN A 607      59.600  22.420  40.130  1.00  0.00           H
ATOM    392 HE22 GLN A 607      60.130  21.460  41.460  1.00  0.00           H
ATOM    393  C   GLN A 607      55.090  22.380  41.420  1.00  0.00           C
ATOM    394  O   GLN A 607      55.320  23.500  41.100  1.00  0.00           O
ATOM    395  N   CYS A 608      54.060  22.000  42.190  1.00  0.00           N
ATOM    396  HN  CYS A 608      53.850  21.050  42.420  1.00  0.00           H
ATOM    397  CA  CYS A 608      53.170  23.090  42.770  1.00  0.00           C
ATOM    398  HA  CYS A 608      52.850  23.740  41.980  1.00  0.00           H
ATOM    399  CB  CYS A 608      51.950  22.360  43.330  1.00  0.00           C
ATOM    400  HB1 CYS A 608      51.390  22.010  42.430  1.00  0.00           H
ATOM    401  HB2 CYS A 608      51.310  23.060  43.910  1.00  0.00           H
ATOM    402  SG  CYS A 608      52.080  20.940  44.450  1.00  0.00           S
ATOM    403  HG1 CYS A 608      50.770  20.640  44.500  1.00  0.00           H
ATOM    404  C   CYS A 608      53.840  23.980  43.780  1.00  0.00           C
ATOM    405  O   CYS A 608      53.480  25.140  44.020  1.00  0.00           O
ATOM    406  N   LEU A 609      54.980  23.480  44.370  1.00  0.00           N
ATOM    407  HN  LEU A 609      55.460  22.650  44.100  1.00  0.00           H
ATOM    408  CA  LEU A 609      55.820  24.300  45.150  1.00  0.00           C
ATOM    409  HA  LEU A 609      55.160  24.970  45.670  1.00  0.00           H
ATOM    410  CB  LEU A 609      56.580  23.540  46.260  1.00  0.00           C
ATOM    411  HB1 LEU A 609      57.030  24.270  46.970  1.00  0.00           H
ATOM    412  HB2 LEU A 609      57.430  23.020  45.780  1.00  0.00           H
ATOM    413  CG  LEU A 609      55.810  22.540  47.020  1.00  0.00           C
ATOM    414  HG  LEU A 609      55.540  21.700  46.330  1.00  0.00           H
ATOM    415  CD1 LEU A 609      56.670  21.860  48.150  1.00  0.00           C
ATOM    416 HD11 LEU A 609      56.960  22.580  48.950  1.00  0.00           H
ATOM    417 HD12 LEU A 609      57.550  21.290  47.780  1.00  0.00           H
ATOM    418 HD13 LEU A 609      55.980  21.050  48.460  1.00  0.00           H
ATOM    419  CD2 LEU A 609      54.470  23.100  47.590  1.00  0.00           C
ATOM    420 HD21 LEU A 609      54.000  22.350  48.260  1.00  0.00           H
ATOM    421 HD22 LEU A 609      53.640  23.500  46.950  1.00  0.00           H
ATOM    422 HD23 LEU A 609      54.630  23.970  48.260  1.00  0.00           H
ATOM    423  C   LEU A 609      56.740  25.110  44.130  1.00  0.00           C
ATOM    424  O   LEU A 609      57.650  24.560  43.530  1.00  0.00           O
ATOM    425  N   ALA A 610      56.480  26.490  44.100  1.00  0.00           N
ATOM    426  HN  ALA A 610      55.840  27.030  44.650  1.00  0.00           H
ATOM    427  CA  ALA A 610      57.180  27.270  43.130  1.00  0.00           C
ATOM    428  HA  ALA A 610      57.990  26.760  42.630  1.00  0.00           H
ATOM    429  CB  ALA A 610      56.260  27.890  42.020  1.00  0.00           C
ATOM    430  HB1 ALA A 610      55.380  28.400  42.480  1.00  0.00           H
ATOM    431  HB2 ALA A 610      55.800  26.990  41.540  1.00  0.00           H
ATOM    432  HB3 ALA A 610      56.770  28.610  41.340  1.00  0.00           H
ATOM    433  C   ALA A 610      57.930  28.500  43.690  1.00  0.00           C
ATOM    434  O   ALA A 610      57.530  29.720  43.660  1.00  0.00           O
ATOM    435  N   SER A 611      59.150  28.290  44.290  1.00  0.00           N
ATOM    436  HN  SER A 611      59.500  27.360  44.270  1.00  0.00           H
ATOM    437  CA  SER A 611      59.970  29.380  44.930  1.00  0.00           C
ATOM    438  HA  SER A 611      60.860  28.850  45.270  1.00  0.00           H
ATOM    439  CB  SER A 611      60.570  30.470  44.000  1.00  0.00           C
ATOM    440  HB1 SER A 611      61.210  31.220  44.510  1.00  0.00           H
ATOM    441  HB2 SER A 611      59.780  31.020  43.460  1.00  0.00           H
ATOM    442  OG  SER A 611      61.440  29.880  42.910  1.00  0.00           O
ATOM    443  HG1 SER A 611      60.860  29.280  42.440  1.00  0.00           H
ATOM    444  C   SER A 611      59.440  29.980  46.130  1.00  0.00           C
ATOM    445  O   SER A 611      59.540  31.200  46.230  1.00  0.00           O
ATOM    446  N   ILE A 612      58.810  29.210  47.060  1.00  0.00           N
ATOM    447  HN  ILE A 612      58.940  28.240  46.890  1.00  0.00           H
ATOM    448  CA  ILE A 612      58.050  29.620  48.180  1.00  0.00           C
ATOM    449  HA  ILE A 612      57.250  30.230  47.800  1.00  0.00           H
ATOM    450  CB  ILE A 612      57.390  28.430  48.840  1.00  0.00           C
ATOM    451  HB  ILE A 612      58.060  27.560  48.740  1.00  0.00           H
ATOM    452  CG2 ILE A 612      57.040  28.570  50.350  1.00  0.00           C
ATOM    453 HG21 ILE A 612      56.450  27.660  50.570  1.00  0.00           H
ATOM    454 HG22 ILE A 612      56.490  29.520  50.580  1.00  0.00           H
ATOM    455 HG23 ILE A 612      57.950  28.550  50.970  1.00  0.00           H
ATOM    456  CG1 ILE A 612      56.210  28.070  47.950  1.00  0.00           C
ATOM    457 HG11 ILE A 612      56.420  28.220  46.870  1.00  0.00           H
ATOM    458 HG12 ILE A 612      55.340  28.720  48.210  1.00  0.00           H
ATOM    459  CD  ILE A 612      55.820  26.620  48.280  1.00  0.00           C
ATOM    460  HD1 ILE A 612      56.700  26.010  48.000  1.00  0.00           H
ATOM    461  HD2 ILE A 612      55.000  26.260  47.630  1.00  0.00           H
ATOM    462  HD3 ILE A 612      55.490  26.480  49.330  1.00  0.00           H
ATOM    463  C   ILE A 612      58.800  30.410  49.210  1.00  0.00           C
ATOM    464  O   ILE A 612      58.370  31.350  49.770  1.00  0.00           O
ATOM    465  N   LEU A 613      60.020  29.960  49.570  1.00  0.00           N
ATOM    466  HN  LEU A 613      60.520  29.260  49.070  1.00  0.00           H
ATOM    467  CA  LEU A 613      60.590  30.430  50.800  1.00  0.00           C
ATOM    468  HA  LEU A 613      59.740  30.640  51.440  1.00  0.00           H
ATOM    469  CB  LEU A 613      61.520  29.330  51.450  1.00  0.00           C
ATOM    470  HB1 LEU A 613      62.170  29.870  52.170  1.00  0.00           H
ATOM    471  HB2 LEU A 613      62.220  28.730  50.820  1.00  0.00           H
ATOM    472  CG  LEU A 613      60.670  28.260  52.270  1.00  0.00           C
ATOM    473  HG  LEU A 613      59.940  27.810  51.560  1.00  0.00           H
ATOM    474  CD1 LEU A 613      61.500  27.030  52.640  1.00  0.00           C
ATOM    475 HD11 LEU A 613      61.050  26.180  53.200  1.00  0.00           H
ATOM    476 HD12 LEU A 613      62.210  27.460  53.390  1.00  0.00           H
ATOM    477 HD13 LEU A 613      62.130  26.660  51.810  1.00  0.00           H
ATOM    478  CD2 LEU A 613      59.880  28.910  53.500  1.00  0.00           C
ATOM    479 HD21 LEU A 613      59.220  28.130  53.950  1.00  0.00           H
ATOM    480 HD22 LEU A 613      59.250  29.720  53.090  1.00  0.00           H
ATOM    481 HD23 LEU A 613      60.560  29.320  54.290  1.00  0.00           H
ATOM    482  C   LEU A 613      61.270  31.710  50.570  1.00  0.00           C
ATOM    483  O   LEU A 613      61.170  32.600  51.410  1.00  0.00           O
ATOM    484  N   PHE A 614      61.840  31.920  49.380  1.00  0.00           N
ATOM    485  HN  PHE A 614      61.800  31.230  48.650  1.00  0.00           H
ATOM    486  CA  PHE A 614      62.280  33.180  48.960  1.00  0.00           C
ATOM    487  HA  PHE A 614      63.050  33.650  49.560  1.00  0.00           H
ATOM    488  CB  PHE A 614      62.890  33.030  47.590  1.00  0.00           C
ATOM    489  HB1 PHE A 614      63.420  33.990  47.340  1.00  0.00           H
ATOM    490  HB2 PHE A 614      62.130  32.760  46.830  1.00  0.00           H
ATOM    491  CG  PHE A 614      63.910  31.950  47.650  1.00  0.00           C
ATOM    492  CD1 PHE A 614      65.140  32.230  48.230  1.00  0.00           C
ATOM    493  HD1 PHE A 614      65.450  33.200  48.600  1.00  0.00           H
ATOM    494  CE1 PHE A 614      66.120  31.260  48.450  1.00  0.00           C
ATOM    495  HE1 PHE A 614      67.090  31.480  48.860  1.00  0.00           H
ATOM    496  CZ  PHE A 614      65.820  29.920  48.100  1.00  0.00           C
ATOM    497  HZ  PHE A 614      66.610  29.190  48.170  1.00  0.00           H
ATOM    498  CD2 PHE A 614      63.720  30.610  47.170  1.00  0.00           C
ATOM    499  HD2 PHE A 614      62.930  30.450  46.460  1.00  0.00           H
ATOM    500  CE2 PHE A 614      64.600  29.600  47.460  1.00  0.00           C
ATOM    501  HE2 PHE A 614      64.460  28.590  47.110  1.00  0.00           H
ATOM    502  C   PHE A 614      61.190  34.210  48.940  1.00  0.00           C
ATOM    503  O   PHE A 614      61.320  35.350  49.370  1.00  0.00           O
ATOM    504  N   LEU A 615      60.020  33.840  48.450  1.00  0.00           N
ATOM    505  HN  LEU A 615      59.910  32.940  48.030  1.00  0.00           H
ATOM    506  CA  LEU A 615      58.850  34.730  48.430  1.00  0.00           C
ATOM    507  HA  LEU A 615      59.230  35.680  48.080  1.00  0.00           H
ATOM    508  CB  LEU A 615      57.750  34.240  47.470  1.00  0.00           C
ATOM    509  HB1 LEU A 615      57.430  33.220  47.740  1.00  0.00           H
ATOM    510  HB2 LEU A 615      58.040  34.190  46.400  1.00  0.00           H
ATOM    511  CG  LEU A 615      56.490  35.110  47.420  1.00  0.00           C
ATOM    512  HG  LEU A 615      56.040  35.240  48.420  1.00  0.00           H
ATOM    513  CD1 LEU A 615      56.820  36.470  46.770  1.00  0.00           C
ATOM    514 HD11 LEU A 615      57.090  36.330  45.700  1.00  0.00           H
ATOM    515 HD12 LEU A 615      57.670  36.980  47.250  1.00  0.00           H
ATOM    516 HD13 LEU A 615      55.890  37.090  46.850  1.00  0.00           H
ATOM    517  CD2 LEU A 615      55.340  34.450  46.640  1.00  0.00           C
ATOM    518 HD21 LEU A 615      55.110  33.480  47.140  1.00  0.00           H
ATOM    519 HD22 LEU A 615      55.520  34.320  45.560  1.00  0.00           H
ATOM    520 HD23 LEU A 615      54.430  35.040  46.880  1.00  0.00           H
ATOM    521  C   LEU A 615      58.260  34.930  49.780  1.00  0.00           C
ATOM    522  O   LEU A 615      57.770  36.000  50.070  1.00  0.00           O
ATOM    523  N   TYR A 616      58.400  33.970  50.750  1.00  0.00           N
ATOM    524  HN  TYR A 616      58.520  33.010  50.520  1.00  0.00           H
ATOM    525  CA  TYR A 616      57.990  34.290  52.140  1.00  0.00           C
ATOM    526  HA  TYR A 616      56.960  34.570  52.070  1.00  0.00           H
ATOM    527  CB  TYR A 616      57.980  32.990  52.980  1.00  0.00           C
ATOM    528  HB1 TYR A 616      58.790  32.290  52.670  1.00  0.00           H
ATOM    529  HB2 TYR A 616      57.140  32.380  52.600  1.00  0.00           H
ATOM    530  CG  TYR A 616      58.030  33.100  54.540  1.00  0.00           C
ATOM    531  CD1 TYR A 616      59.240  32.940  55.230  1.00  0.00           C
ATOM    532  HD1 TYR A 616      60.150  32.620  54.730  1.00  0.00           H
ATOM    533  CE1 TYR A 616      59.320  33.100  56.570  1.00  0.00           C
ATOM    534  HE1 TYR A 616      60.320  33.020  56.980  1.00  0.00           H
ATOM    535  CZ  TYR A 616      58.130  33.250  57.290  1.00  0.00           C
ATOM    536  OH  TYR A 616      58.270  33.370  58.630  1.00  0.00           O
ATOM    537  HH  TYR A 616      57.430  33.530  59.070  1.00  0.00           H
ATOM    538  CD2 TYR A 616      56.880  33.340  55.260  1.00  0.00           C
ATOM    539  HD2 TYR A 616      55.900  33.550  54.840  1.00  0.00           H
ATOM    540  CE2 TYR A 616      56.940  33.430  56.680  1.00  0.00           C
ATOM    541  HE2 TYR A 616      56.010  33.590  57.210  1.00  0.00           H
ATOM    542  C   TYR A 616      58.920  35.310  52.740  1.00  0.00           C
ATOM    543  O   TYR A 616      58.460  36.320  53.310  1.00  0.00           O
ATOM    544  N   CYS A 617      60.260  35.140  52.610  1.00  0.00           N
ATOM    545  HN  CYS A 617      60.650  34.440  52.020  1.00  0.00           H
ATOM    546  CA  CYS A 617      61.280  36.050  53.170  1.00  0.00           C
ATOM    547  HA  CYS A 617      61.250  36.210  54.240  1.00  0.00           H
ATOM    548  CB  CYS A 617      62.680  35.480  52.850  1.00  0.00           C
ATOM    549  HB1 CYS A 617      63.410  36.270  53.080  1.00  0.00           H
ATOM    550  HB2 CYS A 617      62.750  35.310  51.750  1.00  0.00           H
ATOM    551  SG  CYS A 617      63.180  34.060  53.930  1.00  0.00           S
ATOM    552  HG1 CYS A 617      62.370  33.190  53.340  1.00  0.00           H
ATOM    553  C   CYS A 617      61.130  37.450  52.530  1.00  0.00           C
ATOM    554  O   CYS A 617      61.040  38.450  53.250  1.00  0.00           O
ATOM    555  N   ALA A 618      60.880  37.470  51.190  1.00  0.00           N
ATOM    556  HN  ALA A 618      60.820  36.570  50.780  1.00  0.00           H
ATOM    557  CA  ALA A 618      60.510  38.670  50.410  1.00  0.00           C
ATOM    558  HA  ALA A 618      61.330  39.340  50.570  1.00  0.00           H
ATOM    559  CB  ALA A 618      60.420  38.400  48.910  1.00  0.00           C
ATOM    560  HB1 ALA A 618      59.550  37.770  48.600  1.00  0.00           H
ATOM    561  HB2 ALA A 618      61.280  37.860  48.490  1.00  0.00           H
ATOM    562  HB3 ALA A 618      60.360  39.380  48.370  1.00  0.00           H
ATOM    563  C   ALA A 618      59.270  39.480  50.910  1.00  0.00           C
ATOM    564  O   ALA A 618      59.270  40.710  50.900  1.00  0.00           O
ATOM    565  N   CYS A 619      58.140  38.770  51.170  1.00  0.00           N
ATOM    566  HN  CYS A 619      58.020  37.780  51.160  1.00  0.00           H
ATOM    567  CA  CYS A 619      56.910  39.420  51.630  1.00  0.00           C
ATOM    568  HA  CYS A 619      56.800  40.360  51.100  1.00  0.00           H
ATOM    569  CB  CYS A 619      55.730  38.510  51.320  1.00  0.00           C
ATOM    570  HB1 CYS A 619      54.860  38.980  51.820  1.00  0.00           H
ATOM    571  HB2 CYS A 619      55.890  37.540  51.830  1.00  0.00           H
ATOM    572  SG  CYS A 619      55.350  38.290  49.550  1.00  0.00           S
ATOM    573  HG1 CYS A 619      56.470  37.620  49.350  1.00  0.00           H
ATOM    574  C   CYS A 619      56.840  39.800  53.180  1.00  0.00           C
ATOM    575  O   CYS A 619      56.150  40.740  53.570  1.00  0.00           O
ATOM    576  N   MET A 620      57.600  39.020  54.060  1.00  0.00           N
ATOM    577  HN  MET A 620      58.060  38.160  53.850  1.00  0.00           H
ATOM    578  CA  MET A 620      57.590  39.190  55.440  1.00  0.00           C
ATOM    579  HA  MET A 620      56.540  39.180  55.680  1.00  0.00           H
ATOM    580  CB  MET A 620      58.430  38.160  56.190  1.00  0.00           C
ATOM    581  HB1 MET A 620      58.800  38.440  57.190  1.00  0.00           H
ATOM    582  HB2 MET A 620      59.210  37.850  55.460  1.00  0.00           H
ATOM    583  CG  MET A 620      57.810  36.740  56.430  1.00  0.00           C
ATOM    584  HG1 MET A 620      58.490  36.000  56.880  1.00  0.00           H
ATOM    585  HG2 MET A 620      57.620  36.300  55.430  1.00  0.00           H
ATOM    586  SD  MET A 620      56.190  36.700  57.400  1.00  0.00           S
ATOM    587  CE  MET A 620      56.840  37.450  58.890  1.00  0.00           C
ATOM    588  HE1 MET A 620      57.920  37.190  58.870  1.00  0.00           H
ATOM    589  HE2 MET A 620      56.470  37.000  59.850  1.00  0.00           H
ATOM    590  HE3 MET A 620      56.620  38.540  58.900  1.00  0.00           H
ATOM    591  C   MET A 620      58.070  40.560  55.900  1.00  0.00           C
ATOM    592  O   MET A 620      57.480  41.300  56.650  1.00  0.00           O
ATOM    593  N   SER A 621      59.160  40.990  55.220  1.00  0.00           N
ATOM    594  HN  SER A 621      59.640  40.480  54.490  1.00  0.00           H
ATOM    595  CA  SER A 621      59.930  42.180  55.640  1.00  0.00           C
ATOM    596  HA  SER A 621      60.080  41.990  56.690  1.00  0.00           H
ATOM    597  CB  SER A 621      61.290  42.250  54.950  1.00  0.00           C
ATOM    598  HB1 SER A 621      61.880  41.480  55.500  1.00  0.00           H
ATOM    599  HB2 SER A 621      61.900  43.170  55.120  1.00  0.00           H
ATOM    600  OG  SER A 621      61.310  41.740  53.590  1.00  0.00           O
ATOM    601  HG1 SER A 621      61.710  40.860  53.550  1.00  0.00           H
ATOM    602  C   SER A 621      59.150  43.540  55.610  1.00  0.00           C
ATOM    603  O   SER A 621      59.390  44.220  56.600  1.00  0.00           O
ATOM    604  N   PRO A 622      58.310  43.940  54.600  1.00  0.00           N
ATOM    605  CD  PRO A 622      58.330  43.390  53.270  1.00  0.00           C
ATOM    606  HD1 PRO A 622      58.230  42.280  53.320  1.00  0.00           H
ATOM    607  HD2 PRO A 622      59.220  43.830  52.770  1.00  0.00           H
ATOM    608  CA  PRO A 622      57.510  45.140  54.690  1.00  0.00           C
ATOM    609  HA  PRO A 622      58.120  46.000  54.940  1.00  0.00           H
ATOM    610  CB  PRO A 622      57.000  45.320  53.270  1.00  0.00           C
ATOM    611  HB1 PRO A 622      57.680  45.930  52.630  1.00  0.00           H
ATOM    612  HB2 PRO A 622      55.990  45.770  53.250  1.00  0.00           H
ATOM    613  CG  PRO A 622      57.040  43.980  52.570  1.00  0.00           C
ATOM    614  HG1 PRO A 622      56.170  43.310  52.700  1.00  0.00           H
ATOM    615  HG2 PRO A 622      57.340  44.070  51.500  1.00  0.00           H
ATOM    616  C   PRO A 622      56.370  44.950  55.700  1.00  0.00           C
ATOM    617  O   PRO A 622      56.130  45.840  56.480  1.00  0.00           O
ATOM    618  N   VAL A 623      55.660  43.810  55.710  1.00  0.00           N
ATOM    619  HN  VAL A 623      55.930  43.120  55.040  1.00  0.00           H
ATOM    620  CA  VAL A 623      54.540  43.440  56.550  1.00  0.00           C
ATOM    621  HA  VAL A 623      53.790  44.210  56.500  1.00  0.00           H
ATOM    622  CB  VAL A 623      54.020  42.050  56.010  1.00  0.00           C
ATOM    623  HB  VAL A 623      54.890  41.370  56.080  1.00  0.00           H
ATOM    624  CG1 VAL A 623      52.900  41.490  56.920  1.00  0.00           C
ATOM    625 HG11 VAL A 623      52.380  40.550  56.620  1.00  0.00           H
ATOM    626 HG12 VAL A 623      52.130  42.250  57.170  1.00  0.00           H
ATOM    627 HG13 VAL A 623      53.280  41.150  57.900  1.00  0.00           H
ATOM    628  CG2 VAL A 623      53.520  42.280  54.550  1.00  0.00           C
ATOM    629 HG21 VAL A 623      53.420  41.320  53.990  1.00  0.00           H
ATOM    630 HG22 VAL A 623      53.830  43.170  53.980  1.00  0.00           H
ATOM    631 HG23 VAL A 623      52.430  42.510  54.670  1.00  0.00           H
ATOM    632  C   VAL A 623      54.900  43.440  58.050  1.00  0.00           C
ATOM    633  O   VAL A 623      54.270  44.060  58.860  1.00  0.00           O
ATOM    634  N   ILE A 624      56.000  42.770  58.410  1.00  0.00           N
ATOM    635  HN  ILE A 624      56.600  42.330  57.750  1.00  0.00           H
ATOM    636  CA  ILE A 624      56.480  42.850  59.780  1.00  0.00           C
ATOM    637  HA  ILE A 624      55.620  42.710  60.420  1.00  0.00           H
ATOM    638  CB  ILE A 624      57.540  41.800  60.150  1.00  0.00           C
ATOM    639  HB  ILE A 624      57.170  40.880  59.660  1.00  0.00           H
ATOM    640  CG2 ILE A 624      59.070  42.050  59.680  1.00  0.00           C
ATOM    641 HG21 ILE A 624      59.160  42.010  58.570  1.00  0.00           H
ATOM    642 HG22 ILE A 624      59.640  41.200  60.100  1.00  0.00           H
ATOM    643 HG23 ILE A 624      59.510  42.870  60.270  1.00  0.00           H
ATOM    644  CG1 ILE A 624      57.580  41.430  61.690  1.00  0.00           C
ATOM    645 HG11 ILE A 624      57.810  42.320  62.320  1.00  0.00           H
ATOM    646 HG12 ILE A 624      58.400  40.720  61.910  1.00  0.00           H
ATOM    647  CD  ILE A 624      56.270  40.880  62.130  1.00  0.00           C
ATOM    648  HD1 ILE A 624      56.490  40.490  63.160  1.00  0.00           H
ATOM    649  HD2 ILE A 624      55.890  40.090  61.430  1.00  0.00           H
ATOM    650  HD3 ILE A 624      55.570  41.700  62.380  1.00  0.00           H
ATOM    651  C   ILE A 624      57.090  44.170  60.220  1.00  0.00           C
ATOM    652  O   ILE A 624      56.670  44.620  61.330  1.00  0.00           O
ATOM    653  N   THR A 625      57.930  44.840  59.470  1.00  0.00           N
ATOM    654  HN  THR A 625      58.250  44.530  58.570  1.00  0.00           H
ATOM    655  CA  THR A 625      58.290  46.140  59.930  1.00  0.00           C
ATOM    656  HA  THR A 625      58.750  46.060  60.910  1.00  0.00           H
ATOM    657  CB  THR A 625      59.480  46.740  59.010  1.00  0.00           C
ATOM    658  HB  THR A 625      59.050  46.810  57.990  1.00  0.00           H
ATOM    659  OG1 THR A 625      60.580  45.880  59.260  1.00  0.00           O
ATOM    660  HG1 THR A 625      60.400  45.100  58.710  1.00  0.00           H
ATOM    661  CG2 THR A 625      59.830  48.150  59.550  1.00  0.00           C
ATOM    662 HG21 THR A 625      60.700  48.580  59.000  1.00  0.00           H
ATOM    663 HG22 THR A 625      60.230  47.960  60.560  1.00  0.00           H
ATOM    664 HG23 THR A 625      58.940  48.810  59.710  1.00  0.00           H
ATOM    665  C   THR A 625      57.160  47.170  59.950  1.00  0.00           C
ATOM    666  O   THR A 625      56.880  47.790  61.000  1.00  0.00           O
ATOM    667  N   PHE A 626      56.300  47.300  58.930  1.00  0.00           N
ATOM    668  HN  PHE A 626      56.450  46.790  58.090  1.00  0.00           H
ATOM    669  CA  PHE A 626      55.130  48.140  58.940  1.00  0.00           C
ATOM    670  HA  PHE A 626      55.540  49.120  59.140  1.00  0.00           H
ATOM    671  CB  PHE A 626      54.490  48.200  57.530  1.00  0.00           C
ATOM    672  HB1 PHE A 626      53.510  48.700  57.540  1.00  0.00           H
ATOM    673  HB2 PHE A 626      54.290  47.180  57.140  1.00  0.00           H
ATOM    674  CG  PHE A 626      55.340  48.950  56.420  1.00  0.00           C
ATOM    675  CD1 PHE A 626      56.340  49.860  56.810  1.00  0.00           C
ATOM    676  HD1 PHE A 626      56.500  50.190  57.820  1.00  0.00           H
ATOM    677  CE1 PHE A 626      57.240  50.420  55.840  1.00  0.00           C
ATOM    678  HE1 PHE A 626      57.910  51.210  56.150  1.00  0.00           H
ATOM    679  CZ  PHE A 626      57.110  50.030  54.560  1.00  0.00           C
ATOM    680  HZ  PHE A 626      57.760  50.400  53.780  1.00  0.00           H
ATOM    681  CD2 PHE A 626      55.180  48.630  55.080  1.00  0.00           C
ATOM    682  HD2 PHE A 626      54.490  47.840  54.810  1.00  0.00           H
ATOM    683  CE2 PHE A 626      56.050  49.230  54.110  1.00  0.00           C
ATOM    684  HE2 PHE A 626      55.980  48.950  53.060  1.00  0.00           H
ATOM    685  C   PHE A 626      54.090  47.750  59.900  1.00  0.00           C
ATOM    686  O   PHE A 626      53.490  48.620  60.570  1.00  0.00           O
ATOM    687  N   GLY A 627      53.760  46.440  60.010  1.00  0.00           N
ATOM    688  HN  GLY A 627      54.200  45.850  59.340  1.00  0.00           H
ATOM    689  CA  GLY A 627      52.710  45.920  60.880  1.00  0.00           C
ATOM    690  HA1 GLY A 627      52.730  44.840  60.760  1.00  0.00           H
ATOM    691  HA2 GLY A 627      51.700  46.250  60.710  1.00  0.00           H
ATOM    692  C   GLY A 627      52.960  46.100  62.330  1.00  0.00           C
ATOM    693  O   GLY A 627      52.020  46.130  63.160  1.00  0.00           O
ATOM    694  N   GLY A 628      54.240  46.080  62.690  1.00  0.00           N
ATOM    695  HN  GLY A 628      54.920  46.060  61.960  1.00  0.00           H
ATOM    696  CA  GLY A 628      54.710  46.230  64.050  1.00  0.00           C
ATOM    697  HA1 GLY A 628      55.730  45.880  64.040  1.00  0.00           H
ATOM    698  HA2 GLY A 628      54.110  45.700  64.780  1.00  0.00           H
ATOM    699  C   GLY A 628      54.780  47.680  64.490  1.00  0.00           C
ATOM    700  O   GLY A 628      54.380  48.020  65.580  1.00  0.00           O
ATOM    701  N   LEU A 629      55.340  48.670  63.650  1.00  0.00           N
ATOM    702  HN  LEU A 629      55.910  48.410  62.880  1.00  0.00           H
ATOM    703  CA  LEU A 629      55.170  50.120  63.900  1.00  0.00           C
ATOM    704  HA  LEU A 629      55.370  50.360  64.940  1.00  0.00           H
ATOM    705  CB  LEU A 629      56.090  50.910  62.930  1.00  0.00           C
ATOM    706  HB1 LEU A 629      55.550  51.870  62.830  1.00  0.00           H
ATOM    707  HB2 LEU A 629      56.010  50.430  61.930  1.00  0.00           H
ATOM    708  CG  LEU A 629      57.570  51.160  63.290  1.00  0.00           C
ATOM    709  HG  LEU A 629      57.640  51.550  64.330  1.00  0.00           H
ATOM    710  CD1 LEU A 629      58.500  49.920  63.320  1.00  0.00           C
ATOM    711 HD11 LEU A 629      59.570  50.210  63.230  1.00  0.00           H
ATOM    712 HD12 LEU A 629      58.340  49.230  62.450  1.00  0.00           H
ATOM    713 HD13 LEU A 629      58.330  49.430  64.300  1.00  0.00           H
ATOM    714  CD2 LEU A 629      58.170  52.160  62.210  1.00  0.00           C
ATOM    715 HD21 LEU A 629      59.190  52.510  62.480  1.00  0.00           H
ATOM    716 HD22 LEU A 629      57.500  53.010  61.960  1.00  0.00           H
ATOM    717 HD23 LEU A 629      58.260  51.520  61.300  1.00  0.00           H
ATOM    718  C   LEU A 629      53.710  50.580  63.900  1.00  0.00           C
ATOM    719  O   LEU A 629      53.320  51.410  64.730  1.00  0.00           O
ATOM    720  N   LEU A 630      52.850  50.000  63.040  1.00  0.00           N
ATOM    721  HN  LEU A 630      53.070  49.350  62.320  1.00  0.00           H
ATOM    722  CA  LEU A 630      51.390  50.230  63.170  1.00  0.00           C
ATOM    723  HA  LEU A 630      51.260  51.290  62.990  1.00  0.00           H
ATOM    724  CB  LEU A 630      50.680  49.470  62.010  1.00  0.00           C
ATOM    725  HB1 LEU A 630      50.780  48.360  62.080  1.00  0.00           H
ATOM    726  HB2 LEU A 630      51.220  49.680  61.060  1.00  0.00           H
ATOM    727  CG  LEU A 630      49.200  49.860  61.810  1.00  0.00           C
ATOM    728  HG  LEU A 630      48.680  49.610  62.750  1.00  0.00           H
ATOM    729  CD1 LEU A 630      48.760  51.340  61.490  1.00  0.00           C
ATOM    730 HD11 LEU A 630      47.660  51.420  61.500  1.00  0.00           H
ATOM    731 HD12 LEU A 630      49.170  51.600  60.480  1.00  0.00           H
ATOM    732 HD13 LEU A 630      49.140  52.040  62.260  1.00  0.00           H
ATOM    733  CD2 LEU A 630      48.580  48.990  60.670  1.00  0.00           C
ATOM    734 HD21 LEU A 630      49.140  49.050  59.710  1.00  0.00           H
ATOM    735 HD22 LEU A 630      47.530  49.280  60.480  1.00  0.00           H
ATOM    736 HD23 LEU A 630      48.620  47.910  60.950  1.00  0.00           H
ATOM    737  C   LEU A 630      50.770  49.720  64.490  1.00  0.00           C
ATOM    738  O   LEU A 630      49.780  50.310  65.040  1.00  0.00           O
ATOM    739  N   GLY A 631      51.390  48.680  65.100  1.00  0.00           N
ATOM    740  HN  GLY A 631      51.940  48.040  64.580  1.00  0.00           H
ATOM    741  CA  GLY A 631      51.160  48.410  66.490  1.00  0.00           C
ATOM    742  HA1 GLY A 631      51.580  47.450  66.730  1.00  0.00           H
ATOM    743  HA2 GLY A 631      50.100  48.370  66.610  1.00  0.00           H
ATOM    744  C   GLY A 631      51.690  49.370  67.440  1.00  0.00           C
ATOM    745  O   GLY A 631      50.930  49.760  68.350  1.00  0.00           O
ATOM    746  N   GLU A 632      52.900  49.860  67.230  1.00  0.00           N
ATOM    747  HN  GLU A 632      53.540  49.750  66.460  1.00  0.00           H
ATOM    748  CA  GLU A 632      53.220  51.000  68.010  1.00  0.00           C
ATOM    749  HA  GLU A 632      53.090  50.670  69.030  1.00  0.00           H
ATOM    750  CB  GLU A 632      54.710  51.330  67.730  1.00  0.00           C
ATOM    751  HB1 GLU A 632      54.880  52.290  68.270  1.00  0.00           H
ATOM    752  HB2 GLU A 632      54.750  51.580  66.650  1.00  0.00           H
ATOM    753  CG  GLU A 632      55.610  50.150  68.130  1.00  0.00           C
ATOM    754  HG1 GLU A 632      56.640  50.440  67.820  1.00  0.00           H
ATOM    755  HG2 GLU A 632      55.280  49.240  67.580  1.00  0.00           H
ATOM    756  CD  GLU A 632      55.590  49.690  69.620  1.00  0.00           C
ATOM    757  OE1 GLU A 632      55.400  48.450  69.850  1.00  0.00           O
ATOM    758  OE2 GLU A 632      56.170  50.500  70.380  1.00  0.00           O
ATOM    759  C   GLU A 632      52.450  52.310  67.940  1.00  0.00           C
ATOM    760  O   GLU A 632      52.050  52.890  68.930  1.00  0.00           O
ATOM    761  N   ALA A 633      51.980  52.710  66.750  1.00  0.00           N
ATOM    762  HN  ALA A 633      52.230  52.050  66.050  1.00  0.00           H
ATOM    763  CA  ALA A 633      51.270  53.880  66.380  1.00  0.00           C
ATOM    764  HA  ALA A 633      51.770  54.780  66.710  1.00  0.00           H
ATOM    765  CB  ALA A 633      50.940  53.780  64.760  1.00  0.00           C
ATOM    766  HB1 ALA A 633      50.510  54.770  64.450  1.00  0.00           H
ATOM    767  HB2 ALA A 633      50.290  52.920  64.500  1.00  0.00           H
ATOM    768  HB3 ALA A 633      51.830  53.700  64.100  1.00  0.00           H
ATOM    769  C   ALA A 633      49.850  53.930  67.000  1.00  0.00           C
ATOM    770  O   ALA A 633      49.390  55.010  67.220  1.00  0.00           O
ATOM    771  N   THR A 634      49.290  52.660  67.250  1.00  0.00           N
ATOM    772  HN  THR A 634      49.790  51.810  67.080  1.00  0.00           H
ATOM    773  CA  THR A 634      48.010  52.590  67.950  1.00  0.00           C
ATOM    774  HA  THR A 634      47.530  53.560  68.040  1.00  0.00           H
ATOM    775  CB  THR A 634      47.010  51.680  67.200  1.00  0.00           C
ATOM    776  HB  THR A 634      45.960  51.680  67.560  1.00  0.00           H
ATOM    777  OG1 THR A 634      47.520  50.340  67.120  1.00  0.00           O
ATOM    778  HG1 THR A 634      48.250  50.300  66.500  1.00  0.00           H
ATOM    779  CG2 THR A 634      46.690  52.180  65.780  1.00  0.00           C
ATOM    780 HG21 THR A 634      46.320  53.210  65.590  1.00  0.00           H
ATOM    781 HG22 THR A 634      46.080  51.430  65.230  1.00  0.00           H
ATOM    782 HG23 THR A 634      47.630  52.060  65.200  1.00  0.00           H
ATOM    783  C   THR A 634      48.030  52.110  69.330  1.00  0.00           C
ATOM    784  O   THR A 634      47.050  51.590  69.860  1.00  0.00           O
ATOM    785  N   GLU A 635      49.180  52.140  70.010  1.00  0.00           N
ATOM    786  HN  GLU A 635      50.030  52.540  69.680  1.00  0.00           H
ATOM    787  CA  GLU A 635      49.290  51.680  71.370  1.00  0.00           C
ATOM    788  HA  GLU A 635      50.350  51.690  71.550  1.00  0.00           H
ATOM    789  CB  GLU A 635      48.760  52.650  72.470  1.00  0.00           C
ATOM    790  HB1 GLU A 635      48.680  52.200  73.480  1.00  0.00           H
ATOM    791  HB2 GLU A 635      47.660  52.750  72.260  1.00  0.00           H
ATOM    792  CG  GLU A 635      49.330  54.040  72.660  1.00  0.00           C
ATOM    793  HG1 GLU A 635      49.400  54.570  71.690  1.00  0.00           H
ATOM    794  HG2 GLU A 635      50.400  54.010  72.960  1.00  0.00           H
ATOM    795  CD  GLU A 635      48.530  54.910  73.690  1.00  0.00           C
ATOM    796  OE1 GLU A 635      48.260  54.570  74.910  1.00  0.00           O
ATOM    797  OE2 GLU A 635      48.140  56.010  73.240  1.00  0.00           O
ATOM    798  C   GLU A 635      48.920  50.200  71.670  1.00  0.00           C
ATOM    799  O   GLU A 635      48.160  49.950  72.610  1.00  0.00           O
ATOM    800  N   GLY A 636      49.300  49.320  70.710  1.00  0.00           N
ATOM    801  HN  GLY A 636      49.830  49.600  69.910  1.00  0.00           H
ATOM    802  CA  GLY A 636      48.950  47.900  70.760  1.00  0.00           C
ATOM    803  HA1 GLY A 636      49.130  47.560  71.760  1.00  0.00           H
ATOM    804  HA2 GLY A 636      49.560  47.330  70.060  1.00  0.00           H
ATOM    805  C   GLY A 636      47.400  47.760  70.540  1.00  0.00           C
ATOM    806  O   GLY A 636      46.860  46.700  70.820  1.00  0.00           O
ATOM    807  N   ARG A 637      46.660  48.700  70.090  1.00  0.00           N
ATOM    808  HN  ARG A 637      47.050  49.590  69.880  1.00  0.00           H
ATOM    809  CA  ARG A 637      45.270  48.460  69.660  1.00  0.00           C
ATOM    810  HA  ARG A 637      44.780  47.890  70.430  1.00  0.00           H
ATOM    811  CB  ARG A 637      44.470  49.760  69.540  1.00  0.00           C
ATOM    812  HB1 ARG A 637      43.610  49.500  68.900  1.00  0.00           H
ATOM    813  HB2 ARG A 637      45.000  50.590  69.040  1.00  0.00           H
ATOM    814  CG  ARG A 637      43.790  50.270  70.890  1.00  0.00           C
ATOM    815  HG1 ARG A 637      43.010  49.590  71.300  1.00  0.00           H
ATOM    816  HG2 ARG A 637      43.340  51.280  70.740  1.00  0.00           H
ATOM    817  CD  ARG A 637      44.810  50.540  72.030  1.00  0.00           C
ATOM    818  HD1 ARG A 637      45.630  51.260  71.860  1.00  0.00           H
ATOM    819  HD2 ARG A 637      45.240  49.520  72.200  1.00  0.00           H
ATOM    820  NE  ARG A 637      44.050  51.010  73.230  1.00  0.00           N
ATOM    821  HE  ARG A 637      43.120  51.380  73.150  1.00  0.00           H
ATOM    822  CZ  ARG A 637      44.640  51.140  74.390  1.00  0.00           C
ATOM    823  NH1 ARG A 637      45.920  50.760  74.630  1.00  0.00           N
ATOM    824 HH11 ARG A 637      46.140  50.630  75.590  1.00  0.00           H
ATOM    825 HH12 ARG A 637      46.450  50.290  73.920  1.00  0.00           H
ATOM    826  NH2 ARG A 637      43.900  51.560  75.370  1.00  0.00           N
ATOM    827 HH21 ARG A 637      42.950  51.710  75.100  1.00  0.00           H
ATOM    828 HH22 ARG A 637      44.320  51.710  76.250  1.00  0.00           H
ATOM    829  C   ARG A 637      45.150  47.550  68.470  1.00  0.00           C
ATOM    830  O   ARG A 637      44.240  46.740  68.380  1.00  0.00           O
ATOM    831  N   LEU A 638      45.980  47.750  67.420  1.00  0.00           N
ATOM    832  HN  LEU A 638      46.600  48.510  67.440  1.00  0.00           H
ATOM    833  CA  LEU A 638      46.290  46.740  66.420  1.00  0.00           C
ATOM    834  HA  LEU A 638      45.680  45.860  66.490  1.00  0.00           H
ATOM    835  CB  LEU A 638      46.310  47.250  64.950  1.00  0.00           C
ATOM    836  HB1 LEU A 638      46.520  46.380  64.290  1.00  0.00           H
ATOM    837  HB2 LEU A 638      47.120  48.000  64.940  1.00  0.00           H
ATOM    838  CG  LEU A 638      45.000  47.930  64.480  1.00  0.00           C
ATOM    839  HG  LEU A 638      44.730  48.750  65.180  1.00  0.00           H
ATOM    840  CD1 LEU A 638      45.160  48.510  63.040  1.00  0.00           C
ATOM    841 HD11 LEU A 638      44.990  47.610  62.390  1.00  0.00           H
ATOM    842 HD12 LEU A 638      46.180  48.880  62.820  1.00  0.00           H
ATOM    843 HD13 LEU A 638      44.420  49.300  62.760  1.00  0.00           H
ATOM    844  CD2 LEU A 638      43.720  47.050  64.590  1.00  0.00           C
ATOM    845 HD21 LEU A 638      43.910  46.020  64.220  1.00  0.00           H
ATOM    846 HD22 LEU A 638      42.870  47.590  64.130  1.00  0.00           H
ATOM    847 HD23 LEU A 638      43.470  46.790  65.650  1.00  0.00           H
ATOM    848  C   LEU A 638      47.740  46.200  66.830  1.00  0.00           C
ATOM    849  O   LEU A 638      48.430  46.740  67.710  1.00  0.00           O
ATOM    850  N   SER A 639      48.240  45.170  66.230  1.00  0.00           N
ATOM    851  HN  SER A 639      47.750  44.700  65.500  1.00  0.00           H
ATOM    852  CA  SER A 639      49.570  44.610  66.510  1.00  0.00           C
ATOM    853  HA  SER A 639      50.230  45.450  66.610  1.00  0.00           H
ATOM    854  CB  SER A 639      49.540  43.640  67.740  1.00  0.00           C
ATOM    855  HB1 SER A 639      49.170  44.400  68.450  1.00  0.00           H
ATOM    856  HB2 SER A 639      50.570  43.280  67.950  1.00  0.00           H
ATOM    857  OG  SER A 639      48.640  42.580  67.590  1.00  0.00           O
ATOM    858  HG1 SER A 639      47.800  43.010  67.780  1.00  0.00           H
ATOM    859  C   SER A 639      50.030  43.840  65.290  1.00  0.00           C
ATOM    860  O   SER A 639      49.280  43.510  64.360  1.00  0.00           O
ATOM    861  N   ALA A 640      51.340  43.440  65.180  1.00  0.00           N
ATOM    862  HN  ALA A 640      51.890  43.580  66.000  1.00  0.00           H
ATOM    863  CA  ALA A 640      51.840  42.660  64.090  1.00  0.00           C
ATOM    864  HA  ALA A 640      51.670  43.140  63.140  1.00  0.00           H
ATOM    865  CB  ALA A 640      53.450  42.580  64.310  1.00  0.00           C
ATOM    866  HB1 ALA A 640      53.870  43.600  64.220  1.00  0.00           H
ATOM    867  HB2 ALA A 640      53.950  42.130  63.430  1.00  0.00           H
ATOM    868  HB3 ALA A 640      53.750  42.150  65.290  1.00  0.00           H
ATOM    869  C   ALA A 640      51.340  41.200  63.980  1.00  0.00           C
ATOM    870  O   ALA A 640      51.280  40.670  62.830  1.00  0.00           O
ATOM    871  N   ILE A 641      51.030  40.460  65.060  1.00  0.00           N
ATOM    872  HN  ILE A 641      51.240  40.810  65.970  1.00  0.00           H
ATOM    873  CA  ILE A 641      50.390  39.160  65.050  1.00  0.00           C
ATOM    874  HA  ILE A 641      50.900  38.590  64.280  1.00  0.00           H
ATOM    875  CB  ILE A 641      50.490  38.380  66.360  1.00  0.00           C
ATOM    876  HB  ILE A 641      49.670  37.640  66.260  1.00  0.00           H
ATOM    877  CG2 ILE A 641      51.960  37.790  66.390  1.00  0.00           C
ATOM    878 HG21 ILE A 641      51.980  37.140  67.300  1.00  0.00           H
ATOM    879 HG22 ILE A 641      52.730  38.570  66.410  1.00  0.00           H
ATOM    880 HG23 ILE A 641      52.180  37.110  65.530  1.00  0.00           H
ATOM    881  CG1 ILE A 641      50.160  39.310  67.570  1.00  0.00           C
ATOM    882 HG11 ILE A 641      49.270  39.950  67.390  1.00  0.00           H
ATOM    883 HG12 ILE A 641      51.040  39.910  67.890  1.00  0.00           H
ATOM    884  CD  ILE A 641      49.920  38.450  68.790  1.00  0.00           C
ATOM    885  HD1 ILE A 641      49.710  39.100  69.670  1.00  0.00           H
ATOM    886  HD2 ILE A 641      50.860  37.930  69.080  1.00  0.00           H
ATOM    887  HD3 ILE A 641      49.060  37.750  68.770  1.00  0.00           H
ATOM    888  C   ILE A 641      48.960  39.270  64.540  1.00  0.00           C
ATOM    889  O   ILE A 641      48.610  38.460  63.720  1.00  0.00           O
ATOM    890  N   GLU A 642      48.190  40.300  64.900  1.00  0.00           N
ATOM    891  HN  GLU A 642      48.620  41.040  65.420  1.00  0.00           H
ATOM    892  CA  GLU A 642      46.950  40.610  64.290  1.00  0.00           C
ATOM    893  HA  GLU A 642      46.310  39.740  64.310  1.00  0.00           H
ATOM    894  CB  GLU A 642      46.170  41.720  65.120  1.00  0.00           C
ATOM    895  HB1 GLU A 642      45.260  41.910  64.520  1.00  0.00           H
ATOM    896  HB2 GLU A 642      46.700  42.700  65.050  1.00  0.00           H
ATOM    897  CG  GLU A 642      45.830  41.270  66.620  1.00  0.00           C
ATOM    898  HG1 GLU A 642      46.730  40.890  67.140  1.00  0.00           H
ATOM    899  HG2 GLU A 642      45.030  40.500  66.600  1.00  0.00           H
ATOM    900  CD  GLU A 642      45.190  42.380  67.440  1.00  0.00           C
ATOM    901  OE1 GLU A 642      45.760  43.480  67.510  1.00  0.00           O
ATOM    902  OE2 GLU A 642      44.080  42.170  67.970  1.00  0.00           O
ATOM    903  C   GLU A 642      47.030  40.970  62.820  1.00  0.00           C
ATOM    904  O   GLU A 642      46.250  40.420  62.080  1.00  0.00           O
ATOM    905  N   SER A 643      48.020  41.830  62.380  1.00  0.00           N
ATOM    906  HN  SER A 643      48.640  42.190  63.070  1.00  0.00           H
ATOM    907  CA  SER A 643      48.300  42.060  61.010  1.00  0.00           C
ATOM    908  HA  SER A 643      47.480  42.590  60.570  1.00  0.00           H
ATOM    909  CB  SER A 643      49.560  42.910  60.780  1.00  0.00           C
ATOM    910  HB1 SER A 643      49.810  43.060  59.700  1.00  0.00           H
ATOM    911  HB2 SER A 643      50.470  42.430  61.180  1.00  0.00           H
ATOM    912  OG  SER A 643      49.620  44.140  61.450  1.00  0.00           O
ATOM    913  HG1 SER A 643      49.470  43.980  62.390  1.00  0.00           H
ATOM    914  C   SER A 643      48.560  40.790  60.290  1.00  0.00           C
ATOM    915  O   SER A 643      47.830  40.500  59.350  1.00  0.00           O
ATOM    916  N   LEU A 644      49.480  39.900  60.680  1.00  0.00           N
ATOM    917  HN  LEU A 644      50.050  40.090  61.480  1.00  0.00           H
ATOM    918  CA  LEU A 644      49.730  38.580  60.100  1.00  0.00           C
ATOM    919  HA  LEU A 644      50.040  38.780  59.080  1.00  0.00           H
ATOM    920  CB  LEU A 644      50.820  37.860  60.890  1.00  0.00           C
ATOM    921  HB1 LEU A 644      50.830  36.800  60.600  1.00  0.00           H
ATOM    922  HB2 LEU A 644      50.650  37.930  61.990  1.00  0.00           H
ATOM    923  CG  LEU A 644      52.350  38.170  60.590  1.00  0.00           C
ATOM    924  HG  LEU A 644      52.510  39.260  60.700  1.00  0.00           H
ATOM    925  CD1 LEU A 644      53.250  37.390  61.590  1.00  0.00           C
ATOM    926 HD11 LEU A 644      54.300  37.530  61.230  1.00  0.00           H
ATOM    927 HD12 LEU A 644      53.070  36.300  61.620  1.00  0.00           H
ATOM    928 HD13 LEU A 644      53.130  37.860  62.590  1.00  0.00           H
ATOM    929  CD2 LEU A 644      52.830  37.870  59.180  1.00  0.00           C
ATOM    930 HD21 LEU A 644      52.780  36.800  58.950  1.00  0.00           H
ATOM    931 HD22 LEU A 644      53.890  38.210  59.080  1.00  0.00           H
ATOM    932 HD23 LEU A 644      52.200  38.550  58.570  1.00  0.00           H
ATOM    933  C   LEU A 644      48.570  37.680  60.040  1.00  0.00           C
ATOM    934  O   LEU A 644      48.330  37.010  59.060  1.00  0.00           O
ATOM    935  N   PHE A 645      47.740  37.640  61.100  1.00  0.00           N
ATOM    936  HN  PHE A 645      48.050  37.980  61.990  1.00  0.00           H
ATOM    937  CA  PHE A 645      46.570  36.750  61.140  1.00  0.00           C
ATOM    938  HA  PHE A 645      46.880  35.780  60.780  1.00  0.00           H
ATOM    939  CB  PHE A 645      46.130  36.380  62.550  1.00  0.00           C
ATOM    940  HB1 PHE A 645      46.080  37.320  63.140  1.00  0.00           H
ATOM    941  HB2 PHE A 645      46.890  35.770  63.070  1.00  0.00           H
ATOM    942  CG  PHE A 645      44.790  35.660  62.650  1.00  0.00           C
ATOM    943  CD1 PHE A 645      44.610  34.350  62.140  1.00  0.00           C
ATOM    944  HD1 PHE A 645      45.400  33.880  61.580  1.00  0.00           H
ATOM    945  CE1 PHE A 645      43.380  33.760  62.170  1.00  0.00           C
ATOM    946  HE1 PHE A 645      43.270  32.790  61.700  1.00  0.00           H
ATOM    947  CZ  PHE A 645      42.310  34.370  62.810  1.00  0.00           C
ATOM    948  HZ  PHE A 645      41.330  33.900  62.860  1.00  0.00           H
ATOM    949  CD2 PHE A 645      43.700  36.330  63.250  1.00  0.00           C
ATOM    950  HD2 PHE A 645      43.770  37.360  63.580  1.00  0.00           H
ATOM    951  CE2 PHE A 645      42.430  35.710  63.270  1.00  0.00           C
ATOM    952  HE2 PHE A 645      41.610  36.110  63.840  1.00  0.00           H
ATOM    953  C   PHE A 645      45.560  37.180  60.190  1.00  0.00           C
ATOM    954  O   PHE A 645      44.980  36.370  59.450  1.00  0.00           O
ATOM    955  N   GLY A 646      45.430  38.500  60.090  1.00  0.00           N
ATOM    956  HN  GLY A 646      46.010  39.130  60.600  1.00  0.00           H
ATOM    957  CA  GLY A 646      44.610  39.210  59.100  1.00  0.00           C
ATOM    958  HA1 GLY A 646      44.790  40.270  59.250  1.00  0.00           H
ATOM    959  HA2 GLY A 646      43.620  38.790  59.120  1.00  0.00           H
ATOM    960  C   GLY A 646      45.000  38.860  57.690  1.00  0.00           C
ATOM    961  O   GLY A 646      44.090  38.490  56.950  1.00  0.00           O
ATOM    962  N   ALA A 647      46.340  38.870  57.330  1.00  0.00           N
ATOM    963  HN  ALA A 647      46.910  39.360  57.990  1.00  0.00           H
ATOM    964  CA  ALA A 647      47.030  38.380  56.080  1.00  0.00           C
ATOM    965  HA  ALA A 647      46.730  38.970  55.230  1.00  0.00           H
ATOM    966  CB  ALA A 647      48.570  38.520  56.260  1.00  0.00           C
ATOM    967  HB1 ALA A 647      48.920  38.560  57.310  1.00  0.00           H
ATOM    968  HB2 ALA A 647      48.810  39.530  55.850  1.00  0.00           H
ATOM    969  HB3 ALA A 647      49.170  37.870  55.590  1.00  0.00           H
ATOM    970  C   ALA A 647      46.580  37.020  55.800  1.00  0.00           C
ATOM    971  O   ALA A 647      46.140  36.730  54.670  1.00  0.00           O
ATOM    972  N   SER A 648      46.680  36.070  56.840  1.00  0.00           N
ATOM    973  HN  SER A 648      47.020  36.440  57.700  1.00  0.00           H
ATOM    974  CA  SER A 648      46.330  34.700  56.670  1.00  0.00           C
ATOM    975  HA  SER A 648      46.720  34.360  55.720  1.00  0.00           H
ATOM    976  CB  SER A 648      46.840  33.830  57.850  1.00  0.00           C
ATOM    977  HB1 SER A 648      46.200  33.970  58.750  1.00  0.00           H
ATOM    978  HB2 SER A 648      47.830  34.150  58.260  1.00  0.00           H
ATOM    979  OG  SER A 648      46.910  32.460  57.660  1.00  0.00           O
ATOM    980  HG1 SER A 648      47.680  32.310  57.110  1.00  0.00           H
ATOM    981  C   SER A 648      44.770  34.360  56.500  1.00  0.00           C
ATOM    982  O   SER A 648      44.310  33.600  55.650  1.00  0.00           O
ATOM    983  N   LEU A 649      43.960  34.980  57.350  1.00  0.00           N
ATOM    984  HN  LEU A 649      44.270  35.610  58.060  1.00  0.00           H
ATOM    985  CA  LEU A 649      42.480  34.770  57.280  1.00  0.00           C
ATOM    986  HA  LEU A 649      42.260  33.710  57.320  1.00  0.00           H
ATOM    987  CB  LEU A 649      41.830  35.660  58.400  1.00  0.00           C
ATOM    988  HB1 LEU A 649      42.280  36.670  58.260  1.00  0.00           H
ATOM    989  HB2 LEU A 649      42.150  35.360  59.430  1.00  0.00           H
ATOM    990  CG  LEU A 649      40.230  35.790  58.390  1.00  0.00           C
ATOM    991  HG  LEU A 649      39.920  36.480  57.580  1.00  0.00           H
ATOM    992  CD1 LEU A 649      39.480  34.490  58.360  1.00  0.00           C
ATOM    993 HD11 LEU A 649      39.770  33.830  57.500  1.00  0.00           H
ATOM    994 HD12 LEU A 649      38.380  34.650  58.350  1.00  0.00           H
ATOM    995 HD13 LEU A 649      39.620  33.970  59.330  1.00  0.00           H
ATOM    996  CD2 LEU A 649      39.820  36.420  59.730  1.00  0.00           C
ATOM    997 HD21 LEU A 649      38.750  36.690  59.710  1.00  0.00           H
ATOM    998 HD22 LEU A 649      40.450  37.330  59.880  1.00  0.00           H
ATOM    999 HD23 LEU A 649      39.910  35.680  60.540  1.00  0.00           H
ATOM   1000  C   LEU A 649      41.890  35.290  55.920  1.00  0.00           C
ATOM   1001  O   LEU A 649      41.110  34.550  55.260  1.00  0.00           O
ATOM   1002  N   THR A 650      42.350  36.500  55.480  1.00  0.00           N
ATOM   1003  HN  THR A 650      42.990  36.980  56.070  1.00  0.00           H
ATOM   1004  CA  THR A 650      42.090  37.090  54.200  1.00  0.00           C
ATOM   1005  HA  THR A 650      41.030  37.180  54.080  1.00  0.00           H
ATOM   1006  CB  THR A 650      42.580  38.490  53.890  1.00  0.00           C
ATOM   1007  HB  THR A 650      43.670  38.620  53.800  1.00  0.00           H
ATOM   1008  OG1 THR A 650      42.190  39.280  55.040  1.00  0.00           O
ATOM   1009  HG1 THR A 650      42.700  38.890  55.760  1.00  0.00           H
ATOM   1010  CG2 THR A 650      41.810  39.080  52.670  1.00  0.00           C
ATOM   1011 HG21 THR A 650      40.720  39.060  52.870  1.00  0.00           H
ATOM   1012 HG22 THR A 650      42.050  38.440  51.790  1.00  0.00           H
ATOM   1013 HG23 THR A 650      42.170  40.110  52.410  1.00  0.00           H
ATOM   1014  C   THR A 650      42.650  36.320  52.970  1.00  0.00           C
ATOM   1015  O   THR A 650      42.050  36.180  51.910  1.00  0.00           O
ATOM   1016  N   GLY A 651      43.880  35.790  53.040  1.00  0.00           N
ATOM   1017  HN  GLY A 651      44.400  35.940  53.870  1.00  0.00           H
ATOM   1018  CA  GLY A 651      44.550  35.130  51.980  1.00  0.00           C
ATOM   1019  HA1 GLY A 651      45.620  35.160  52.110  1.00  0.00           H
ATOM   1020  HA2 GLY A 651      44.210  35.590  51.070  1.00  0.00           H
ATOM   1021  C   GLY A 651      44.120  33.760  51.870  1.00  0.00           C
ATOM   1022  O   GLY A 651      44.170  33.250  50.770  1.00  0.00           O
ATOM   1023  N   ILE A 652      43.550  33.140  52.900  1.00  0.00           N
ATOM   1024  HN  ILE A 652      43.560  33.550  53.820  1.00  0.00           H
ATOM   1025  CA  ILE A 652      43.140  31.760  52.710  1.00  0.00           C
ATOM   1026  HA  ILE A 652      43.860  31.250  52.080  1.00  0.00           H
ATOM   1027  CB  ILE A 652      43.190  31.180  54.140  1.00  0.00           C
ATOM   1028  HB  ILE A 652      42.830  31.930  54.870  1.00  0.00           H
ATOM   1029  CG2 ILE A 652      42.320  29.830  54.230  1.00  0.00           C
ATOM   1030 HG21 ILE A 652      42.530  29.160  55.090  1.00  0.00           H
ATOM   1031 HG22 ILE A 652      42.570  29.170  53.370  1.00  0.00           H
ATOM   1032 HG23 ILE A 652      41.260  30.120  54.050  1.00  0.00           H
ATOM   1033  CG1 ILE A 652      44.760  30.870  54.540  1.00  0.00           C
ATOM   1034 HG11 ILE A 652      45.200  31.870  54.340  1.00  0.00           H
ATOM   1035 HG12 ILE A 652      45.250  30.190  53.810  1.00  0.00           H
ATOM   1036  CD  ILE A 652      45.010  30.260  55.920  1.00  0.00           C
ATOM   1037  HD1 ILE A 652      44.260  30.660  56.630  1.00  0.00           H
ATOM   1038  HD2 ILE A 652      46.070  30.460  56.180  1.00  0.00           H
ATOM   1039  HD3 ILE A 652      44.890  29.150  55.890  1.00  0.00           H
ATOM   1040  C   ILE A 652      41.740  31.810  52.120  1.00  0.00           C
ATOM   1041  O   ILE A 652      41.440  30.880  51.300  1.00  0.00           O
ATOM   1042  N   ALA A 653      40.920  32.860  52.480  1.00  0.00           N
ATOM   1043  HN  ALA A 653      41.280  33.660  52.970  1.00  0.00           H
ATOM   1044  CA  ALA A 653      39.680  32.980  51.750  1.00  0.00           C
ATOM   1045  HA  ALA A 653      39.120  32.060  51.690  1.00  0.00           H
ATOM   1046  CB  ALA A 653      38.660  33.900  52.410  1.00  0.00           C
ATOM   1047  HB1 ALA A 653      39.050  34.840  52.870  1.00  0.00           H
ATOM   1048  HB2 ALA A 653      38.330  33.370  53.330  1.00  0.00           H
ATOM   1049  HB3 ALA A 653      37.810  34.240  51.780  1.00  0.00           H
ATOM   1050  C   ALA A 653      39.770  33.380  50.250  1.00  0.00           C
ATOM   1051  O   ALA A 653      39.100  32.830  49.380  1.00  0.00           O
ATOM   1052  N   TYR A 654      40.710  34.280  49.890  1.00  0.00           N
ATOM   1053  HN  TYR A 654      41.220  34.770  50.600  1.00  0.00           H
ATOM   1054  CA  TYR A 654      40.980  34.650  48.500  1.00  0.00           C
ATOM   1055  HA  TYR A 654      39.970  34.870  48.190  1.00  0.00           H
ATOM   1056  CB  TYR A 654      41.930  35.910  48.470  1.00  0.00           C
ATOM   1057  HB1 TYR A 654      42.960  35.530  48.640  1.00  0.00           H
ATOM   1058  HB2 TYR A 654      41.670  36.640  49.260  1.00  0.00           H
ATOM   1059  CG  TYR A 654      42.200  36.700  47.190  1.00  0.00           C
ATOM   1060  CD1 TYR A 654      41.270  37.680  46.840  1.00  0.00           C
ATOM   1061  HD1 TYR A 654      40.320  37.880  47.330  1.00  0.00           H
ATOM   1062  CE1 TYR A 654      41.550  38.480  45.770  1.00  0.00           C
ATOM   1063  HE1 TYR A 654      40.950  39.350  45.550  1.00  0.00           H
ATOM   1064  CZ  TYR A 654      42.750  38.380  45.080  1.00  0.00           C
ATOM   1065  OH  TYR A 654      42.890  39.370  44.060  1.00  0.00           O
ATOM   1066  HH  TYR A 654      43.820  39.500  43.890  1.00  0.00           H
ATOM   1067  CD2 TYR A 654      43.490  36.610  46.570  1.00  0.00           C
ATOM   1068  HD2 TYR A 654      44.220  35.850  46.830  1.00  0.00           H
ATOM   1069  CE2 TYR A 654      43.770  37.410  45.470  1.00  0.00           C
ATOM   1070  HE2 TYR A 654      44.760  37.420  45.040  1.00  0.00           H
ATOM   1071  C   TYR A 654      41.650  33.610  47.630  1.00  0.00           C
ATOM   1072  O   TYR A 654      41.420  33.450  46.450  1.00  0.00           O
ATOM   1073  N   SER A 655      42.560  32.820  48.250  1.00  0.00           N
ATOM   1074  HN  SER A 655      42.750  33.020  49.210  1.00  0.00           H
ATOM   1075  CA  SER A 655      43.280  31.720  47.670  1.00  0.00           C
ATOM   1076  HA  SER A 655      43.770  32.110  46.790  1.00  0.00           H
ATOM   1077  CB  SER A 655      44.350  31.020  48.550  1.00  0.00           C
ATOM   1078  HB1 SER A 655      44.600  30.020  48.120  1.00  0.00           H
ATOM   1079  HB2 SER A 655      44.030  30.670  49.560  1.00  0.00           H
ATOM   1080  OG  SER A 655      45.460  31.850  48.770  1.00  0.00           O
ATOM   1081  HG1 SER A 655      45.070  32.520  49.330  1.00  0.00           H
ATOM   1082  C   SER A 655      42.370  30.690  47.200  1.00  0.00           C
ATOM   1083  O   SER A 655      42.550  30.080  46.160  1.00  0.00           O
ATOM   1084  N   LEU A 656      41.340  30.390  48.000  1.00  0.00           N
ATOM   1085  HN  LEU A 656      41.190  30.790  48.900  1.00  0.00           H
ATOM   1086  CA  LEU A 656      40.490  29.220  47.660  1.00  0.00           C
ATOM   1087  HA  LEU A 656      41.070  28.540  47.060  1.00  0.00           H
ATOM   1088  CB  LEU A 656      39.870  28.540  48.870  1.00  0.00           C
ATOM   1089  HB1 LEU A 656      39.240  27.690  48.500  1.00  0.00           H
ATOM   1090  HB2 LEU A 656      39.210  29.220  49.440  1.00  0.00           H
ATOM   1091  CG  LEU A 656      40.800  27.850  49.860  1.00  0.00           C
ATOM   1092  HG  LEU A 656      41.610  28.550  50.170  1.00  0.00           H
ATOM   1093  CD1 LEU A 656      40.140  27.340  51.140  1.00  0.00           C
ATOM   1094 HD11 LEU A 656      40.820  26.850  51.860  1.00  0.00           H
ATOM   1095 HD12 LEU A 656      39.380  26.590  50.820  1.00  0.00           H
ATOM   1096 HD13 LEU A 656      39.700  28.210  51.680  1.00  0.00           H
ATOM   1097  CD2 LEU A 656      41.710  26.710  49.220  1.00  0.00           C
ATOM   1098 HD21 LEU A 656      42.310  26.280  50.040  1.00  0.00           H
ATOM   1099 HD22 LEU A 656      42.410  27.190  48.500  1.00  0.00           H
ATOM   1100 HD23 LEU A 656      41.100  25.970  48.650  1.00  0.00           H
ATOM   1101  C   LEU A 656      39.320  29.710  46.810  1.00  0.00           C
ATOM   1102  O   LEU A 656      38.910  28.900  45.960  1.00  0.00           O
ATOM   1103  N   PHE A 657      38.690  30.840  47.120  1.00  0.00           N
ATOM   1104  HN  PHE A 657      38.980  31.350  47.930  1.00  0.00           H
ATOM   1105  CA  PHE A 657      37.390  31.230  46.680  1.00  0.00           C
ATOM   1106  HA  PHE A 657      36.980  30.370  46.170  1.00  0.00           H
ATOM   1107  CB  PHE A 657      36.420  31.630  47.870  1.00  0.00           C
ATOM   1108  HB1 PHE A 657      35.390  31.750  47.490  1.00  0.00           H
ATOM   1109  HB2 PHE A 657      36.760  32.530  48.430  1.00  0.00           H
ATOM   1110  CG  PHE A 657      36.440  30.520  48.930  1.00  0.00           C
ATOM   1111  CD1 PHE A 657      36.110  29.170  48.650  1.00  0.00           C
ATOM   1112  HD1 PHE A 657      35.850  28.860  47.660  1.00  0.00           H
ATOM   1113  CE1 PHE A 657      36.350  28.210  49.640  1.00  0.00           C
ATOM   1114  HE1 PHE A 657      36.260  27.140  49.460  1.00  0.00           H
ATOM   1115  CZ  PHE A 657      36.480  28.650  50.970  1.00  0.00           C
ATOM   1116  HZ  PHE A 657      36.430  27.920  51.760  1.00  0.00           H
ATOM   1117  CD2 PHE A 657      36.720  30.890  50.240  1.00  0.00           C
ATOM   1118  HD2 PHE A 657      36.980  31.910  50.440  1.00  0.00           H
ATOM   1119  CE2 PHE A 657      36.720  29.940  51.270  1.00  0.00           C
ATOM   1120  HE2 PHE A 657      37.070  30.200  52.260  1.00  0.00           H
ATOM   1121  C   PHE A 657      37.470  32.400  45.690  1.00  0.00           C
ATOM   1122  O   PHE A 657      36.370  32.790  45.260  1.00  0.00           O
ATOM   1123  N   ALA A 658      38.610  32.950  45.360  1.00  0.00           N
ATOM   1124  HN  ALA A 658      39.390  32.630  45.900  1.00  0.00           H
ATOM   1125  CA  ALA A 658      38.730  33.930  44.240  1.00  0.00           C
ATOM   1126  HA  ALA A 658      37.800  34.470  44.170  1.00  0.00           H
ATOM   1127  CB  ALA A 658      39.840  34.940  44.520  1.00  0.00           C
ATOM   1128  HB1 ALA A 658      39.690  35.820  43.860  1.00  0.00           H
ATOM   1129  HB2 ALA A 658      40.830  34.450  44.370  1.00  0.00           H
ATOM   1130  HB3 ALA A 658      39.550  35.380  45.490  1.00  0.00           H
ATOM   1131  C   ALA A 658      39.070  33.280  42.920  1.00  0.00           C
ATOM   1132  O   ALA A 658      39.440  32.100  42.660  1.00  0.00           O
ATOM   1133  N   GLY A 659      38.880  34.030  41.890  1.00  0.00           N
ATOM   1134  HN  GLY A 659      38.670  34.990  42.060  1.00  0.00           H
ATOM   1135  CA  GLY A 659      38.880  33.490  40.450  1.00  0.00           C
ATOM   1136  HA1 GLY A 659      38.610  34.320  39.820  1.00  0.00           H
ATOM   1137  HA2 GLY A 659      38.150  32.720  40.330  1.00  0.00           H
ATOM   1138  C   GLY A 659      40.270  33.170  39.910  1.00  0.00           C
ATOM   1139  O   GLY A 659      40.510  32.270  39.130  1.00  0.00           O
ATOM   1140  N   GLN A 660      41.160  33.960  40.380  1.00  0.00           N
ATOM   1141  HN  GLN A 660      40.860  34.590  41.090  1.00  0.00           H
ATOM   1142  CA  GLN A 660      42.500  33.870  39.980  1.00  0.00           C
ATOM   1143  HA  GLN A 660      42.780  32.830  39.950  1.00  0.00           H
ATOM   1144  CB  GLN A 660      42.750  34.380  38.580  1.00  0.00           C
ATOM   1145  HB1 GLN A 660      42.410  35.430  38.480  1.00  0.00           H
ATOM   1146  HB2 GLN A 660      42.080  33.830  37.880  1.00  0.00           H
ATOM   1147  CG  GLN A 660      44.230  34.440  38.030  1.00  0.00           C
ATOM   1148  HG1 GLN A 660      44.750  33.570  38.480  1.00  0.00           H
ATOM   1149  HG2 GLN A 660      44.630  35.390  38.430  1.00  0.00           H
ATOM   1150  CD  GLN A 660      44.320  34.420  36.460  1.00  0.00           C
ATOM   1151  OE1 GLN A 660      44.250  35.450  35.800  1.00  0.00           O
ATOM   1152  NE2 GLN A 660      44.390  33.220  35.760  1.00  0.00           N
ATOM   1153 HE21 GLN A 660      44.510  33.320  34.770  1.00  0.00           H
ATOM   1154 HE22 GLN A 660      44.510  32.410  36.330  1.00  0.00           H
ATOM   1155  C   GLN A 660      43.440  34.570  40.990  1.00  0.00           C
ATOM   1156  O   GLN A 660      43.770  35.730  40.760  1.00  0.00           O
ATOM   1157  N   PRO A 661      43.910  33.910  42.050  1.00  0.00           N
ATOM   1158  CD  PRO A 661      43.460  32.620  42.520  1.00  0.00           C
ATOM   1159  HD1 PRO A 661      43.810  31.700  42.000  1.00  0.00           H
ATOM   1160  HD2 PRO A 661      42.350  32.650  42.480  1.00  0.00           H
ATOM   1161  CA  PRO A 661      44.560  34.700  43.080  1.00  0.00           C
ATOM   1162  HA  PRO A 661      44.180  35.710  43.160  1.00  0.00           H
ATOM   1163  CB  PRO A 661      44.160  34.000  44.410  1.00  0.00           C
ATOM   1164  HB1 PRO A 661      43.220  34.430  44.790  1.00  0.00           H
ATOM   1165  HB2 PRO A 661      44.930  34.080  45.210  1.00  0.00           H
ATOM   1166  CG  PRO A 661      43.910  32.520  43.970  1.00  0.00           C
ATOM   1167  HG1 PRO A 661      44.810  31.870  44.030  1.00  0.00           H
ATOM   1168  HG2 PRO A 661      43.100  32.050  44.570  1.00  0.00           H
ATOM   1169  C   PRO A 661      46.010  34.690  42.860  1.00  0.00           C
ATOM   1170  O   PRO A 661      46.770  33.940  43.460  1.00  0.00           O
ATOM   1171  N   LEU A 662      46.450  35.620  41.930  1.00  0.00           N
ATOM   1172  HN  LEU A 662      45.830  36.250  41.480  1.00  0.00           H
ATOM   1173  CA  LEU A 662      47.870  35.830  41.660  1.00  0.00           C
ATOM   1174  HA  LEU A 662      48.490  35.000  41.980  1.00  0.00           H
ATOM   1175  CB  LEU A 662      48.010  35.990  40.130  1.00  0.00           C
ATOM   1176  HB1 LEU A 662      49.000  36.440  39.880  1.00  0.00           H
ATOM   1177  HB2 LEU A 662      47.200  36.660  39.760  1.00  0.00           H
ATOM   1178  CG  LEU A 662      47.970  34.590  39.370  1.00  0.00           C
ATOM   1179  HG  LEU A 662      47.120  34.050  39.830  1.00  0.00           H
ATOM   1180  CD1 LEU A 662      47.830  34.910  37.920  1.00  0.00           C
ATOM   1181 HD11 LEU A 662      46.950  35.510  37.650  1.00  0.00           H
ATOM   1182 HD12 LEU A 662      47.730  33.960  37.340  1.00  0.00           H
ATOM   1183 HD13 LEU A 662      48.830  35.230  37.570  1.00  0.00           H
ATOM   1184  CD2 LEU A 662      49.230  33.830  39.640  1.00  0.00           C
ATOM   1185 HD21 LEU A 662      49.270  32.910  39.000  1.00  0.00           H
ATOM   1186 HD22 LEU A 662      49.210  33.410  40.670  1.00  0.00           H
ATOM   1187 HD23 LEU A 662      50.170  34.410  39.490  1.00  0.00           H
ATOM   1188  C   LEU A 662      48.520  37.110  42.280  1.00  0.00           C
ATOM   1189  O   LEU A 662      49.740  37.280  42.290  1.00  0.00           O
ATOM   1190  N   THR A 663      47.720  37.880  43.050  1.00  0.00           N
ATOM   1191  HN  THR A 663      46.740  37.730  43.050  1.00  0.00           H
ATOM   1192  CA  THR A 663      48.210  39.050  43.750  1.00  0.00           C
ATOM   1193  HA  THR A 663      49.100  39.490  43.320  1.00  0.00           H
ATOM   1194  CB  THR A 663      47.100  40.130  43.970  1.00  0.00           C
ATOM   1195  HB  THR A 663      47.370  40.810  44.810  1.00  0.00           H
ATOM   1196  OG1 THR A 663      45.810  39.550  44.050  1.00  0.00           O
ATOM   1197  HG1 THR A 663      45.480  39.500  43.150  1.00  0.00           H
ATOM   1198  CG2 THR A 663      46.980  40.960  42.730  1.00  0.00           C
ATOM   1199 HG21 THR A 663      46.120  41.660  42.750  1.00  0.00           H
ATOM   1200 HG22 THR A 663      47.040  40.390  41.780  1.00  0.00           H
ATOM   1201 HG23 THR A 663      47.890  41.590  42.660  1.00  0.00           H
ATOM   1202  C   THR A 663      48.530  38.510  45.170  1.00  0.00           C
ATOM   1203  O   THR A 663      48.030  37.550  45.640  1.00  0.00           O
ATOM   1204  N   ILE A 664      49.330  39.370  45.800  1.00  0.00           N
ATOM   1205  HN  ILE A 664      49.690  40.200  45.390  1.00  0.00           H
ATOM   1206  CA  ILE A 664      49.480  39.310  47.250  1.00  0.00           C
ATOM   1207  HA  ILE A 664      48.880  38.500  47.650  1.00  0.00           H
ATOM   1208  CB  ILE A 664      50.860  38.920  47.630  1.00  0.00           C
ATOM   1209  HB  ILE A 664      51.500  39.510  46.930  1.00  0.00           H
ATOM   1210  CG2 ILE A 664      51.220  39.290  49.040  1.00  0.00           C
ATOM   1211 HG21 ILE A 664      50.590  38.750  49.760  1.00  0.00           H
ATOM   1212 HG22 ILE A 664      51.100  40.380  49.260  1.00  0.00           H
ATOM   1213 HG23 ILE A 664      52.280  39.150  49.330  1.00  0.00           H
ATOM   1214  CG1 ILE A 664      51.110  37.420  47.310  1.00  0.00           C
ATOM   1215 HG11 ILE A 664      52.220  37.390  47.230  1.00  0.00           H
ATOM   1216 HG12 ILE A 664      50.710  37.160  46.310  1.00  0.00           H
ATOM   1217  CD  ILE A 664      50.520  36.460  48.270  1.00  0.00           C
ATOM   1218  HD1 ILE A 664      50.930  35.430  48.170  1.00  0.00           H
ATOM   1219  HD2 ILE A 664      49.410  36.460  48.290  1.00  0.00           H
ATOM   1220  HD3 ILE A 664      50.930  36.750  49.260  1.00  0.00           H
ATOM   1221  C   ILE A 664      48.930  40.580  47.870  1.00  0.00           C
ATOM   1222  O   ILE A 664      48.920  41.670  47.340  1.00  0.00           O
ATOM   1223  N   LEU A 665      48.280  40.290  49.030  1.00  0.00           N
ATOM   1224  HN  LEU A 665      48.280  39.370  49.410  1.00  0.00           H
ATOM   1225  CA  LEU A 665      47.500  41.190  49.750  1.00  0.00           C
ATOM   1226  HA  LEU A 665      47.160  41.890  49.020  1.00  0.00           H
ATOM   1227  CB  LEU A 665      46.220  40.490  50.260  1.00  0.00           C
ATOM   1228  HB1 LEU A 665      45.550  41.230  50.760  1.00  0.00           H
ATOM   1229  HB2 LEU A 665      46.510  39.820  51.090  1.00  0.00           H
ATOM   1230  CG  LEU A 665      45.410  39.640  49.260  1.00  0.00           C
ATOM   1231  HG  LEU A 665      45.990  38.920  48.640  1.00  0.00           H
ATOM   1232  CD1 LEU A 665      44.510  38.620  50.060  1.00  0.00           C
ATOM   1233 HD11 LEU A 665      44.180  37.900  49.290  1.00  0.00           H
ATOM   1234 HD12 LEU A 665      43.630  39.080  50.570  1.00  0.00           H
ATOM   1235 HD13 LEU A 665      45.120  38.170  50.870  1.00  0.00           H
ATOM   1236  CD2 LEU A 665      44.550  40.410  48.210  1.00  0.00           C
ATOM   1237 HD21 LEU A 665      45.200  40.950  47.500  1.00  0.00           H
ATOM   1238 HD22 LEU A 665      43.850  41.110  48.730  1.00  0.00           H
ATOM   1239 HD23 LEU A 665      43.930  39.720  47.600  1.00  0.00           H
ATOM   1240  C   LEU A 665      48.340  41.930  50.790  1.00  0.00           C
ATOM   1241  O   LEU A 665      49.120  41.380  51.620  1.00  0.00           O
ATOM   1242  N   GLY A 666      48.170  43.310  50.890  1.00  0.00           N
ATOM   1243  HN  GLY A 666      47.590  43.850  50.290  1.00  0.00           H
ATOM   1244  CA  GLY A 666      48.750  44.090  51.860  1.00  0.00           C
ATOM   1245  HA1 GLY A 666      49.550  44.670  51.410  1.00  0.00           H
ATOM   1246  HA2 GLY A 666      49.060  43.510  52.720  1.00  0.00           H
ATOM   1247  C   GLY A 666      47.720  45.100  52.340  1.00  0.00           C
ATOM   1248  O   GLY A 666      46.690  45.200  51.700  1.00  0.00           O
ATOM   1249  N   SER A 667      48.040  45.830  53.420  1.00  0.00           N
ATOM   1250  HN  SER A 667      48.960  45.690  53.760  1.00  0.00           H
ATOM   1251  CA  SER A 667      47.210  46.910  53.900  1.00  0.00           C
ATOM   1252  HA  SER A 667      46.150  46.730  53.750  1.00  0.00           H
ATOM   1253  CB  SER A 667      47.300  46.970  55.480  1.00  0.00           C
ATOM   1254  HB1 SER A 667      46.710  47.820  55.880  1.00  0.00           H
ATOM   1255  HB2 SER A 667      48.360  47.170  55.750  1.00  0.00           H
ATOM   1256  OG  SER A 667      46.940  45.790  56.120  1.00  0.00           O
ATOM   1257  HG1 SER A 667      46.100  45.490  55.770  1.00  0.00           H
ATOM   1258  C   SER A 667      47.670  48.170  53.250  1.00  0.00           C
ATOM   1259  O   SER A 667      48.870  48.380  53.350  1.00  0.00           O
ATOM   1260  N   THR A 668      46.770  48.950  52.650  1.00  0.00           N
ATOM   1261  HN  THR A 668      45.820  48.640  52.690  1.00  0.00           H
ATOM   1262  CA  THR A 668      47.020  50.040  51.820  1.00  0.00           C
ATOM   1263  HA  THR A 668      47.910  49.730  51.300  1.00  0.00           H
ATOM   1264  CB  THR A 668      45.950  50.190  50.770  1.00  0.00           C
ATOM   1265  HB  THR A 668      45.800  49.160  50.400  1.00  0.00           H
ATOM   1266  OG1 THR A 668      46.440  50.920  49.680  1.00  0.00           O
ATOM   1267  HG1 THR A 668      46.040  50.490  48.920  1.00  0.00           H
ATOM   1268  CG2 THR A 668      44.630  50.720  51.230  1.00  0.00           C
ATOM   1269 HG21 THR A 668      43.930  50.830  50.380  1.00  0.00           H
ATOM   1270 HG22 THR A 668      44.780  51.760  51.620  1.00  0.00           H
ATOM   1271 HG23 THR A 668      44.140  50.110  52.010  1.00  0.00           H
ATOM   1272  C   THR A 668      47.240  51.250  52.630  1.00  0.00           C
ATOM   1273  O   THR A 668      46.420  51.580  53.490  1.00  0.00           O
ATOM   1274  N   GLY A 669      48.310  52.000  52.310  1.00  0.00           N
ATOM   1275  HN  GLY A 669      48.810  51.660  51.510  1.00  0.00           H
ATOM   1276  CA  GLY A 669      48.840  53.120  53.080  1.00  0.00           C
ATOM   1277  HA1 GLY A 669      49.550  53.610  52.430  1.00  0.00           H
ATOM   1278  HA2 GLY A 669      49.230  52.760  54.030  1.00  0.00           H
ATOM   1279  C   GLY A 669      47.780  54.200  53.480  1.00  0.00           C
ATOM   1280  O   GLY A 669      47.850  54.640  54.610  1.00  0.00           O
ATOM   1281  N   PRO A 670      46.820  54.730  52.700  1.00  0.00           N
ATOM   1282  CD  PRO A 670      46.890  54.700  51.260  1.00  0.00           C
ATOM   1283  HD1 PRO A 670      46.090  54.020  50.930  1.00  0.00           H
ATOM   1284  HD2 PRO A 670      47.890  54.440  50.850  1.00  0.00           H
ATOM   1285  CA  PRO A 670      46.070  55.930  53.100  1.00  0.00           C
ATOM   1286  HA  PRO A 670      46.690  56.630  53.620  1.00  0.00           H
ATOM   1287  CB  PRO A 670      45.470  56.470  51.780  1.00  0.00           C
ATOM   1288  HB1 PRO A 670      45.240  57.550  51.850  1.00  0.00           H
ATOM   1289  HB2 PRO A 670      44.540  55.930  51.480  1.00  0.00           H
ATOM   1290  CG  PRO A 670      46.570  56.120  50.770  1.00  0.00           C
ATOM   1291  HG1 PRO A 670      46.160  56.000  49.750  1.00  0.00           H
ATOM   1292  HG2 PRO A 670      47.500  56.720  50.840  1.00  0.00           H
ATOM   1293  C   PRO A 670      45.090  55.630  54.180  1.00  0.00           C
ATOM   1294  O   PRO A 670      44.760  56.410  55.060  1.00  0.00           O
ATOM   1295  N   VAL A 671      44.530  54.340  54.100  1.00  0.00           N
ATOM   1296  HN  VAL A 671      44.760  53.830  53.280  1.00  0.00           H
ATOM   1297  CA  VAL A 671      43.800  53.760  55.180  1.00  0.00           C
ATOM   1298  HA  VAL A 671      42.900  54.340  55.330  1.00  0.00           H
ATOM   1299  CB  VAL A 671      43.330  52.350  54.860  1.00  0.00           C
ATOM   1300  HB  VAL A 671      44.150  51.680  54.550  1.00  0.00           H
ATOM   1301  CG1 VAL A 671      42.560  51.710  56.100  1.00  0.00           C
ATOM   1302 HG11 VAL A 671      43.200  51.630  57.000  1.00  0.00           H
ATOM   1303 HG12 VAL A 671      41.970  50.810  55.810  1.00  0.00           H
ATOM   1304 HG13 VAL A 671      41.810  52.500  56.330  1.00  0.00           H
ATOM   1305  CG2 VAL A 671      42.430  52.510  53.590  1.00  0.00           C
ATOM   1306 HG21 VAL A 671      41.700  53.330  53.800  1.00  0.00           H
ATOM   1307 HG22 VAL A 671      41.860  51.580  53.360  1.00  0.00           H
ATOM   1308 HG23 VAL A 671      43.130  52.640  52.730  1.00  0.00           H
ATOM   1309  C   VAL A 671      44.460  53.880  56.550  1.00  0.00           C
ATOM   1310  O   VAL A 671      43.960  54.470  57.520  1.00  0.00           O
ATOM   1311  N   LEU A 672      45.750  53.320  56.610  1.00  0.00           N
ATOM   1312  HN  LEU A 672      46.150  52.740  55.900  1.00  0.00           H
ATOM   1313  CA  LEU A 672      46.610  53.320  57.760  1.00  0.00           C
ATOM   1314  HA  LEU A 672      46.130  52.820  58.590  1.00  0.00           H
ATOM   1315  CB  LEU A 672      47.970  52.520  57.480  1.00  0.00           C
ATOM   1316  HB1 LEU A 672      48.700  52.440  58.300  1.00  0.00           H
ATOM   1317  HB2 LEU A 672      48.480  53.020  56.640  1.00  0.00           H
ATOM   1318  CG  LEU A 672      47.710  51.070  56.960  1.00  0.00           C
ATOM   1319  HG  LEU A 672      47.360  51.110  55.900  1.00  0.00           H
ATOM   1320  CD1 LEU A 672      49.050  50.340  56.930  1.00  0.00           C
ATOM   1321 HD11 LEU A 672      49.650  50.710  56.070  1.00  0.00           H
ATOM   1322 HD12 LEU A 672      48.870  49.240  56.880  1.00  0.00           H
ATOM   1323 HD13 LEU A 672      49.630  50.560  57.840  1.00  0.00           H
ATOM   1324  CD2 LEU A 672      46.740  50.360  57.830  1.00  0.00           C
ATOM   1325 HD21 LEU A 672      46.950  50.590  58.890  1.00  0.00           H
ATOM   1326 HD22 LEU A 672      46.680  49.300  57.520  1.00  0.00           H
ATOM   1327 HD23 LEU A 672      45.680  50.680  57.670  1.00  0.00           H
ATOM   1328  C   LEU A 672      46.970  54.700  58.200  1.00  0.00           C
ATOM   1329  O   LEU A 672      46.980  55.010  59.360  1.00  0.00           O
ATOM   1330  N   VAL A 673      47.270  55.600  57.270  1.00  0.00           N
ATOM   1331  HN  VAL A 673      47.410  55.290  56.320  1.00  0.00           H
ATOM   1332  CA  VAL A 673      47.450  57.030  57.610  1.00  0.00           C
ATOM   1333  HA  VAL A 673      48.230  57.130  58.340  1.00  0.00           H
ATOM   1334  CB  VAL A 673      47.850  58.010  56.460  1.00  0.00           C
ATOM   1335  HB  VAL A 673      47.120  57.910  55.620  1.00  0.00           H
ATOM   1336  CG1 VAL A 673      47.740  59.530  56.880  1.00  0.00           C
ATOM   1337 HG11 VAL A 673      47.990  60.150  55.980  1.00  0.00           H
ATOM   1338 HG12 VAL A 673      48.470  59.690  57.700  1.00  0.00           H
ATOM   1339 HG13 VAL A 673      46.750  59.860  57.250  1.00  0.00           H
ATOM   1340  CG2 VAL A 673      49.140  57.690  56.010  1.00  0.00           C
ATOM   1341 HG21 VAL A 673      49.560  58.280  55.160  1.00  0.00           H
ATOM   1342 HG22 VAL A 673      49.180  56.610  55.760  1.00  0.00           H
ATOM   1343 HG23 VAL A 673      49.890  57.750  56.830  1.00  0.00           H
ATOM   1344  C   VAL A 673      46.270  57.600  58.340  1.00  0.00           C
ATOM   1345  O   VAL A 673      46.360  58.280  59.370  1.00  0.00           O
ATOM   1346  N   PHE A 674      45.040  57.340  57.830  1.00  0.00           N
ATOM   1347  HN  PHE A 674      45.030  56.650  57.110  1.00  0.00           H
ATOM   1348  CA  PHE A 674      43.730  57.710  58.420  1.00  0.00           C
ATOM   1349  HA  PHE A 674      43.660  58.760  58.650  1.00  0.00           H
ATOM   1350  CB  PHE A 674      42.610  57.360  57.460  1.00  0.00           C
ATOM   1351  HB1 PHE A 674      42.690  56.300  57.110  1.00  0.00           H
ATOM   1352  HB2 PHE A 674      42.590  57.970  56.540  1.00  0.00           H
ATOM   1353  CG  PHE A 674      41.260  57.590  58.080  1.00  0.00           C
ATOM   1354  CD1 PHE A 674      40.820  58.850  58.230  1.00  0.00           C
ATOM   1355  HD1 PHE A 674      41.360  59.640  57.720  1.00  0.00           H
ATOM   1356  CE1 PHE A 674      39.630  59.160  58.970  1.00  0.00           C
ATOM   1357  HE1 PHE A 674      39.320  60.180  59.100  1.00  0.00           H
ATOM   1358  CZ  PHE A 674      38.890  58.110  59.540  1.00  0.00           C
ATOM   1359  HZ  PHE A 674      38.010  58.260  60.140  1.00  0.00           H
ATOM   1360  CD2 PHE A 674      40.550  56.560  58.700  1.00  0.00           C
ATOM   1361  HD2 PHE A 674      40.880  55.550  58.490  1.00  0.00           H
ATOM   1362  CE2 PHE A 674      39.370  56.730  59.390  1.00  0.00           C
ATOM   1363  HE2 PHE A 674      38.820  55.950  59.900  1.00  0.00           H
ATOM   1364  C   PHE A 674      43.510  57.050  59.800  1.00  0.00           C
ATOM   1365  O   PHE A 674      43.010  57.710  60.760  1.00  0.00           O
ATOM   1366  N   GLU A 675      43.790  55.730  59.940  1.00  0.00           N
ATOM   1367  HN  GLU A 675      44.010  55.200  59.130  1.00  0.00           H
ATOM   1368  CA  GLU A 675      43.660  54.960  61.160  1.00  0.00           C
ATOM   1369  HA  GLU A 675      42.660  55.150  61.510  1.00  0.00           H
ATOM   1370  CB  GLU A 675      44.000  53.500  60.990  1.00  0.00           C
ATOM   1371  HB1 GLU A 675      43.820  53.000  61.980  1.00  0.00           H
ATOM   1372  HB2 GLU A 675      45.070  53.330  60.740  1.00  0.00           H
ATOM   1373  CG  GLU A 675      43.190  52.740  59.880  1.00  0.00           C
ATOM   1374  HG1 GLU A 675      43.840  52.650  59.000  1.00  0.00           H
ATOM   1375  HG2 GLU A 675      42.330  53.420  59.700  1.00  0.00           H
ATOM   1376  CD  GLU A 675      42.640  51.390  60.410  1.00  0.00           C
ATOM   1377  OE1 GLU A 675      41.970  51.360  61.480  1.00  0.00           O
ATOM   1378  OE2 GLU A 675      42.760  50.340  59.730  1.00  0.00           O
ATOM   1379  C   GLU A 675      44.460  55.460  62.250  1.00  0.00           C
ATOM   1380  O   GLU A 675      44.030  55.510  63.380  1.00  0.00           O
ATOM   1381  N   LYS A 676      45.720  55.810  61.900  1.00  0.00           N
ATOM   1382  HN  LYS A 676      46.010  55.590  60.970  1.00  0.00           H
ATOM   1383  CA  LYS A 676      46.580  56.400  62.930  1.00  0.00           C
ATOM   1384  HA  LYS A 676      46.530  55.770  63.820  1.00  0.00           H
ATOM   1385  CB  LYS A 676      48.030  56.630  62.340  1.00  0.00           C
ATOM   1386  HB1 LYS A 676      47.820  57.380  61.550  1.00  0.00           H
ATOM   1387  HB2 LYS A 676      48.410  55.660  61.940  1.00  0.00           H
ATOM   1388  CG  LYS A 676      48.960  57.320  63.360  1.00  0.00           C
ATOM   1389  HG1 LYS A 676      49.060  56.750  64.320  1.00  0.00           H
ATOM   1390  HG2 LYS A 676      48.560  58.320  63.570  1.00  0.00           H
ATOM   1391  CD  LYS A 676      50.380  57.600  62.760  1.00  0.00           C
ATOM   1392  HD1 LYS A 676      50.340  58.120  61.780  1.00  0.00           H
ATOM   1393  HD2 LYS A 676      50.900  56.620  62.730  1.00  0.00           H
ATOM   1394  CE  LYS A 676      51.170  58.490  63.850  1.00  0.00           C
ATOM   1395  HE1 LYS A 676      50.850  58.190  64.870  1.00  0.00           H
ATOM   1396  HE2 LYS A 676      50.800  59.520  63.680  1.00  0.00           H
ATOM   1397  NZ  LYS A 676      52.540  58.310  63.620  1.00  0.00           N
ATOM   1398  HZ1 LYS A 676      52.800  57.340  63.900  1.00  0.00           H
ATOM   1399  HZ2 LYS A 676      53.010  58.940  64.310  1.00  0.00           H
ATOM   1400  HZ3 LYS A 676      52.900  58.430  62.660  1.00  0.00           H
ATOM   1401  C   LYS A 676      46.060  57.730  63.510  1.00  0.00           C
ATOM   1402  O   LYS A 676      45.990  57.900  64.770  1.00  0.00           O
ATOM   1403  N   ILE A 677      45.650  58.710  62.640  1.00  0.00           N
ATOM   1404  HN  ILE A 677      45.740  58.580  61.650  1.00  0.00           H
ATOM   1405  CA  ILE A 677      45.210  60.010  63.120  1.00  0.00           C
ATOM   1406  HA  ILE A 677      45.920  60.330  63.870  1.00  0.00           H
ATOM   1407  CB  ILE A 677      45.260  61.100  62.000  1.00  0.00           C
ATOM   1408  HB  ILE A 677      44.850  62.010  62.500  1.00  0.00           H
ATOM   1409  CG2 ILE A 677      46.730  61.480  61.720  1.00  0.00           C
ATOM   1410 HG21 ILE A 677      47.250  61.970  62.560  1.00  0.00           H
ATOM   1411 HG22 ILE A 677      46.880  62.160  60.860  1.00  0.00           H
ATOM   1412 HG23 ILE A 677      47.260  60.510  61.560  1.00  0.00           H
ATOM   1413  CG1 ILE A 677      44.420  60.800  60.760  1.00  0.00           C
ATOM   1414 HG11 ILE A 677      43.500  60.230  61.040  1.00  0.00           H
ATOM   1415 HG12 ILE A 677      45.050  60.120  60.160  1.00  0.00           H
ATOM   1416  CD  ILE A 677      44.090  62.020  59.960  1.00  0.00           C
ATOM   1417  HD1 ILE A 677      45.020  62.490  59.560  1.00  0.00           H
ATOM   1418  HD2 ILE A 677      43.570  62.650  60.690  1.00  0.00           H
ATOM   1419  HD3 ILE A 677      43.460  61.640  59.120  1.00  0.00           H
ATOM   1420  C   ILE A 677      43.860  59.940  63.820  1.00  0.00           C
ATOM   1421  O   ILE A 677      43.450  60.700  64.710  1.00  0.00           O
ATOM   1422  N   LEU A 678      43.010  58.960  63.300  1.00  0.00           N
ATOM   1423  HN  LEU A 678      43.310  58.470  62.500  1.00  0.00           H
ATOM   1424  CA  LEU A 678      41.790  58.480  64.030  1.00  0.00           C
ATOM   1425  HA  LEU A 678      41.160  59.320  64.320  1.00  0.00           H
ATOM   1426  CB  LEU A 678      40.880  57.560  63.170  1.00  0.00           C
ATOM   1427  HB1 LEU A 678      41.480  56.680  62.870  1.00  0.00           H
ATOM   1428  HB2 LEU A 678      40.790  58.200  62.270  1.00  0.00           H
ATOM   1429  CG  LEU A 678      39.530  57.240  63.890  1.00  0.00           C
ATOM   1430  HG  LEU A 678      39.620  56.620  64.800  1.00  0.00           H
ATOM   1431  CD1 LEU A 678      38.780  58.560  64.160  1.00  0.00           C
ATOM   1432 HD11 LEU A 678      37.730  58.360  64.480  1.00  0.00           H
ATOM   1433 HD12 LEU A 678      38.790  59.060  63.170  1.00  0.00           H
ATOM   1434 HD13 LEU A 678      39.200  59.160  65.000  1.00  0.00           H
ATOM   1435  CD2 LEU A 678      38.700  56.340  62.940  1.00  0.00           C
ATOM   1436 HD21 LEU A 678      37.790  55.910  63.410  1.00  0.00           H
ATOM   1437 HD22 LEU A 678      39.370  55.550  62.550  1.00  0.00           H
ATOM   1438 HD23 LEU A 678      38.290  56.800  62.020  1.00  0.00           H
ATOM   1439  C   LEU A 678      42.040  57.870  65.340  1.00  0.00           C
ATOM   1440  O   LEU A 678      41.250  58.100  66.290  1.00  0.00           O
ATOM   1441  N   TYR A 679      43.160  57.150  65.550  1.00  0.00           N
ATOM   1442  HN  TYR A 679      43.730  56.790  64.810  1.00  0.00           H
ATOM   1443  CA  TYR A 679      43.620  56.720  66.800  1.00  0.00           C
ATOM   1444  HA  TYR A 679      42.810  56.190  67.260  1.00  0.00           H
ATOM   1445  CB  TYR A 679      44.770  55.710  66.770  1.00  0.00           C
ATOM   1446  HB1 TYR A 679      45.590  56.100  66.130  1.00  0.00           H
ATOM   1447  HB2 TYR A 679      44.440  54.760  66.280  1.00  0.00           H
ATOM   1448  CG  TYR A 679      45.290  55.300  68.120  1.00  0.00           C
ATOM   1449  CD1 TYR A 679      46.310  56.010  68.810  1.00  0.00           C
ATOM   1450  HD1 TYR A 679      46.880  56.770  68.290  1.00  0.00           H
ATOM   1451  CE1 TYR A 679      46.610  55.790  70.200  1.00  0.00           C
ATOM   1452  HE1 TYR A 679      47.360  56.390  70.690  1.00  0.00           H
ATOM   1453  CZ  TYR A 679      45.810  54.870  70.910  1.00  0.00           C
ATOM   1454  OH  TYR A 679      45.840  54.720  72.310  1.00  0.00           O
ATOM   1455  HH  TYR A 679      46.670  55.080  72.610  1.00  0.00           H
ATOM   1456  CD2 TYR A 679      44.520  54.350  68.860  1.00  0.00           C
ATOM   1457  HD2 TYR A 679      43.660  53.870  68.400  1.00  0.00           H
ATOM   1458  CE2 TYR A 679      44.740  54.240  70.210  1.00  0.00           C
ATOM   1459  HE2 TYR A 679      44.120  53.540  70.760  1.00  0.00           H
ATOM   1460  C   TYR A 679      43.820  57.850  67.800  1.00  0.00           C
ATOM   1461  O   TYR A 679      43.180  57.950  68.870  1.00  0.00           O
ATOM   1462  N   LYS A 680      44.550  58.860  67.410  1.00  0.00           N
ATOM   1463  HN  LYS A 680      45.110  58.770  66.590  1.00  0.00           H
ATOM   1464  CA  LYS A 680      44.780  60.040  68.170  1.00  0.00           C
ATOM   1465  HA  LYS A 680      45.240  59.810  69.110  1.00  0.00           H
ATOM   1466  CB  LYS A 680      45.790  60.940  67.320  1.00  0.00           C
ATOM   1467  HB1 LYS A 680      46.020  61.940  67.750  1.00  0.00           H
ATOM   1468  HB2 LYS A 680      45.500  60.990  66.260  1.00  0.00           H
ATOM   1469  CG  LYS A 680      47.270  60.320  67.200  1.00  0.00           C
ATOM   1470  HG1 LYS A 680      47.200  59.520  66.430  1.00  0.00           H
ATOM   1471  HG2 LYS A 680      47.500  59.860  68.190  1.00  0.00           H
ATOM   1472  CD  LYS A 680      48.350  61.440  67.080  1.00  0.00           C
ATOM   1473  HD1 LYS A 680      48.110  62.250  67.820  1.00  0.00           H
ATOM   1474  HD2 LYS A 680      48.090  62.050  66.190  1.00  0.00           H
ATOM   1475  CE  LYS A 680      49.870  61.130  67.000  1.00  0.00           C
ATOM   1476  HE1 LYS A 680      50.180  60.600  66.060  1.00  0.00           H
ATOM   1477  HE2 LYS A 680      50.160  60.490  67.860  1.00  0.00           H
ATOM   1478  NZ  LYS A 680      50.730  62.370  67.020  1.00  0.00           N
ATOM   1479  HZ1 LYS A 680      50.210  63.140  66.570  1.00  0.00           H
ATOM   1480  HZ2 LYS A 680      51.690  62.230  66.650  1.00  0.00           H
ATOM   1481  HZ3 LYS A 680      50.770  62.570  68.050  1.00  0.00           H
ATOM   1482  C   LYS A 680      43.540  60.880  68.600  1.00  0.00           C
ATOM   1483  O   LYS A 680      43.370  61.260  69.750  1.00  0.00           O
ATOM   1484  N   PHE A 681      42.590  61.040  67.630  1.00  0.00           N
ATOM   1485  HN  PHE A 681      42.770  60.710  66.710  1.00  0.00           H
ATOM   1486  CA  PHE A 681      41.380  61.820  67.730  1.00  0.00           C
ATOM   1487  HA  PHE A 681      41.690  62.810  68.020  1.00  0.00           H
ATOM   1488  CB  PHE A 681      40.810  61.880  66.300  1.00  0.00           C
ATOM   1489  HB1 PHE A 681      40.620  60.860  65.920  1.00  0.00           H
ATOM   1490  HB2 PHE A 681      41.450  62.350  65.530  1.00  0.00           H
ATOM   1491  CG  PHE A 681      39.550  62.640  66.290  1.00  0.00           C
ATOM   1492  CD1 PHE A 681      39.570  64.020  65.980  1.00  0.00           C
ATOM   1493  HD1 PHE A 681      40.510  64.530  65.840  1.00  0.00           H
ATOM   1494  CE1 PHE A 681      38.360  64.690  66.000  1.00  0.00           C
ATOM   1495  HE1 PHE A 681      38.460  65.720  65.690  1.00  0.00           H
ATOM   1496  CZ  PHE A 681      37.140  64.000  66.150  1.00  0.00           C
ATOM   1497  HZ  PHE A 681      36.250  64.600  66.280  1.00  0.00           H
ATOM   1498  CD2 PHE A 681      38.340  62.010  66.540  1.00  0.00           C
ATOM   1499  HD2 PHE A 681      38.290  60.940  66.650  1.00  0.00           H
ATOM   1500  CE2 PHE A 681      37.090  62.690  66.400  1.00  0.00           C
ATOM   1501  HE2 PHE A 681      36.140  62.150  66.460  1.00  0.00           H
ATOM   1502  C   PHE A 681      40.500  61.190  68.810  1.00  0.00           C
ATOM   1503  O   PHE A 681      40.000  61.730  69.790  1.00  0.00           O
ATOM   1504  N   CYS A 682      40.460  59.850  68.710  1.00  0.00           N
ATOM   1505  HN  CYS A 682      41.060  59.410  68.050  1.00  0.00           H
ATOM   1506  CA  CYS A 682      39.690  59.000  69.540  1.00  0.00           C
ATOM   1507  HA  CYS A 682      38.720  59.440  69.630  1.00  0.00           H
ATOM   1508  CB  CYS A 682      39.590  57.510  69.070  1.00  0.00           C
ATOM   1509  HB1 CYS A 682      39.220  56.910  69.920  1.00  0.00           H
ATOM   1510  HB2 CYS A 682      40.580  57.110  68.750  1.00  0.00           H
ATOM   1511  SG  CYS A 682      38.530  57.380  67.670  1.00  0.00           S
ATOM   1512  HG1 CYS A 682      39.380  58.040  66.900  1.00  0.00           H
ATOM   1513  C   CYS A 682      40.210  58.920  70.910  1.00  0.00           C
ATOM   1514  O   CYS A 682      39.450  58.860  71.840  1.00  0.00           O
ATOM   1515  N   ARG A 683      41.530  59.020  71.120  1.00  0.00           N
ATOM   1516  HN  ARG A 683      42.150  58.960  70.340  1.00  0.00           H
ATOM   1517  CA  ARG A 683      42.180  59.130  72.380  1.00  0.00           C
ATOM   1518  HA  ARG A 683      41.800  58.380  73.040  1.00  0.00           H
ATOM   1519  CB  ARG A 683      43.780  59.020  72.190  1.00  0.00           C
ATOM   1520  HB1 ARG A 683      44.050  59.890  71.550  1.00  0.00           H
ATOM   1521  HB2 ARG A 683      44.060  58.160  71.560  1.00  0.00           H
ATOM   1522  CG  ARG A 683      44.630  58.940  73.450  1.00  0.00           C
ATOM   1523  HG1 ARG A 683      44.250  58.250  74.220  1.00  0.00           H
ATOM   1524  HG2 ARG A 683      44.620  59.970  73.850  1.00  0.00           H
ATOM   1525  CD  ARG A 683      46.160  58.560  73.270  1.00  0.00           C
ATOM   1526  HD1 ARG A 683      46.130  57.550  72.790  1.00  0.00           H
ATOM   1527  HD2 ARG A 683      46.780  58.470  74.190  1.00  0.00           H
ATOM   1528  NE  ARG A 683      46.820  59.560  72.380  1.00  0.00           N
ATOM   1529  HE  ARG A 683      46.460  60.500  72.310  1.00  0.00           H
ATOM   1530  CZ  ARG A 683      48.040  59.410  71.810  1.00  0.00           C
ATOM   1531  NH1 ARG A 683      48.740  58.370  72.000  1.00  0.00           N
ATOM   1532 HH11 ARG A 683      48.400  57.640  72.590  1.00  0.00           H
ATOM   1533 HH12 ARG A 683      49.470  58.240  71.330  1.00  0.00           H
ATOM   1534  NH2 ARG A 683      48.560  60.390  71.070  1.00  0.00           N
ATOM   1535 HH21 ARG A 683      47.950  61.160  70.880  1.00  0.00           H
ATOM   1536 HH22 ARG A 683      49.540  60.450  70.890  1.00  0.00           H
ATOM   1537  C   ARG A 683      41.820  60.420  73.100  1.00  0.00           C
ATOM   1538  O   ARG A 683      41.480  60.480  74.300  1.00  0.00           O
ATOM   1539  N   ASP A 684      41.710  61.490  72.280  1.00  0.00           N
ATOM   1540  HN  ASP A 684      41.860  61.450  71.300  1.00  0.00           H
ATOM   1541  CA  ASP A 684      41.330  62.860  72.810  1.00  0.00           C
ATOM   1542  HA  ASP A 684      41.840  63.010  73.750  1.00  0.00           H
ATOM   1543  CB  ASP A 684      41.890  63.910  71.870  1.00  0.00           C
ATOM   1544  HB1 ASP A 684      41.490  64.930  72.090  1.00  0.00           H
ATOM   1545  HB2 ASP A 684      41.670  63.680  70.810  1.00  0.00           H
ATOM   1546  CG  ASP A 684      43.360  64.220  71.940  1.00  0.00           C
ATOM   1547  OD1 ASP A 684      44.100  63.760  72.840  1.00  0.00           O
ATOM   1548  OD2 ASP A 684      43.850  65.090  71.140  1.00  0.00           O
ATOM   1549  C   ASP A 684      39.870  63.070  73.220  1.00  0.00           C
ATOM   1550  O   ASP A 684      39.640  63.660  74.260  1.00  0.00           O
ATOM   1551  N   TYR A 685      38.880  62.540  72.540  1.00  0.00           N
ATOM   1552  HN  TYR A 685      39.070  62.070  71.680  1.00  0.00           H
ATOM   1553  CA  TYR A 685      37.440  62.830  72.800  1.00  0.00           C
ATOM   1554  HA  TYR A 685      37.300  63.580  73.550  1.00  0.00           H
ATOM   1555  CB  TYR A 685      36.790  63.000  71.380  1.00  0.00           C
ATOM   1556  HB1 TYR A 685      35.670  63.080  71.320  1.00  0.00           H
ATOM   1557  HB2 TYR A 685      37.120  62.090  70.840  1.00  0.00           H
ATOM   1558  CG  TYR A 685      37.370  64.330  70.850  1.00  0.00           C
ATOM   1559  CD1 TYR A 685      38.140  64.230  69.630  1.00  0.00           C
ATOM   1560  HD1 TYR A 685      38.270  63.240  69.230  1.00  0.00           H
ATOM   1561  CE1 TYR A 685      38.930  65.340  69.150  1.00  0.00           C
ATOM   1562  HE1 TYR A 685      39.530  65.260  68.250  1.00  0.00           H
ATOM   1563  CZ  TYR A 685      38.810  66.550  69.820  1.00  0.00           C
ATOM   1564  OH  TYR A 685      39.530  67.620  69.250  1.00  0.00           O
ATOM   1565  HH  TYR A 685      39.600  68.320  69.900  1.00  0.00           H
ATOM   1566  CD2 TYR A 685      37.260  65.600  71.420  1.00  0.00           C
ATOM   1567  HD2 TYR A 685      36.690  65.690  72.330  1.00  0.00           H
ATOM   1568  CE2 TYR A 685      37.890  66.710  70.860  1.00  0.00           C
ATOM   1569  HE2 TYR A 685      37.670  67.670  71.280  1.00  0.00           H
ATOM   1570  C   TYR A 685      36.780  61.710  73.540  1.00  0.00           C
ATOM   1571  O   TYR A 685      35.580  61.700  73.520  1.00  0.00           O
ATOM   1572  N   GLN A 686      37.510  60.790  74.170  1.00  0.00           N
ATOM   1573  HN  GLN A 686      38.480  60.960  74.300  1.00  0.00           H
ATOM   1574  CA  GLN A 686      36.890  59.540  74.790  1.00  0.00           C
ATOM   1575  HA  GLN A 686      37.630  58.810  75.040  1.00  0.00           H
ATOM   1576  CB  GLN A 686      36.200  59.850  76.060  1.00  0.00           C
ATOM   1577  HB1 GLN A 686      35.690  58.920  76.390  1.00  0.00           H
ATOM   1578  HB2 GLN A 686      35.390  60.580  75.870  1.00  0.00           H
ATOM   1579  CG  GLN A 686      37.110  60.270  77.260  1.00  0.00           C
ATOM   1580  HG1 GLN A 686      36.460  60.400  78.160  1.00  0.00           H
ATOM   1581  HG2 GLN A 686      37.480  61.290  77.050  1.00  0.00           H
ATOM   1582  CD  GLN A 686      38.270  59.310  77.430  1.00  0.00           C
ATOM   1583  OE1 GLN A 686      39.380  59.560  77.030  1.00  0.00           O
ATOM   1584  NE2 GLN A 686      37.960  58.140  78.080  1.00  0.00           N
ATOM   1585 HE21 GLN A 686      37.050  58.010  78.470  1.00  0.00           H
ATOM   1586 HE22 GLN A 686      38.660  57.440  78.250  1.00  0.00           H
ATOM   1587  C   GLN A 686      35.990  58.740  73.880  1.00  0.00           C
ATOM   1588  O   GLN A 686      34.810  58.580  74.160  1.00  0.00           O
ATOM   1589  N   LEU A 687      36.590  58.130  72.810  1.00  0.00           N
ATOM   1590  HN  LEU A 687      37.570  58.060  72.590  1.00  0.00           H
ATOM   1591  CA  LEU A 687      35.820  57.410  71.820  1.00  0.00           C
ATOM   1592  HA  LEU A 687      34.800  57.180  72.090  1.00  0.00           H
ATOM   1593  CB  LEU A 687      35.820  58.250  70.510  1.00  0.00           C
ATOM   1594  HB1 LEU A 687      35.480  57.590  69.680  1.00  0.00           H
ATOM   1595  HB2 LEU A 687      36.830  58.560  70.210  1.00  0.00           H
ATOM   1596  CG  LEU A 687      35.000  59.490  70.490  1.00  0.00           C
ATOM   1597  HG  LEU A 687      35.260  59.950  71.470  1.00  0.00           H
ATOM   1598  CD1 LEU A 687      35.390  60.460  69.430  1.00  0.00           C
ATOM   1599 HD11 LEU A 687      34.860  60.290  68.470  1.00  0.00           H
ATOM   1600 HD12 LEU A 687      36.480  60.440  69.200  1.00  0.00           H
ATOM   1601 HD13 LEU A 687      35.110  61.500  69.680  1.00  0.00           H
ATOM   1602  CD2 LEU A 687      33.500  59.250  70.450  1.00  0.00           C
ATOM   1603 HD21 LEU A 687      32.920  60.170  70.210  1.00  0.00           H
ATOM   1604 HD22 LEU A 687      33.200  58.870  71.450  1.00  0.00           H
ATOM   1605 HD23 LEU A 687      33.260  58.520  69.640  1.00  0.00           H
ATOM   1606  C   LEU A 687      36.540  56.090  71.590  1.00  0.00           C
ATOM   1607  O   LEU A 687      37.780  55.920  71.750  1.00  0.00           O
ATOM   1608  N   SER A 688      35.830  55.050  71.140  1.00  0.00           N
ATOM   1609  HN  SER A 688      34.830  55.000  71.130  1.00  0.00           H
ATOM   1610  CA  SER A 688      36.500  53.810  70.710  1.00  0.00           C
ATOM   1611  HA  SER A 688      37.490  53.800  71.130  1.00  0.00           H
ATOM   1612  CB  SER A 688      35.740  52.500  71.120  1.00  0.00           C
ATOM   1613  HB1 SER A 688      34.680  52.700  70.860  1.00  0.00           H
ATOM   1614  HB2 SER A 688      35.620  52.340  72.210  1.00  0.00           H
ATOM   1615  OG  SER A 688      36.310  51.340  70.470  1.00  0.00           O
ATOM   1616  HG1 SER A 688      37.180  51.250  70.850  1.00  0.00           H
ATOM   1617  C   SER A 688      36.740  53.770  69.160  1.00  0.00           C
ATOM   1618  O   SER A 688      35.850  53.660  68.330  1.00  0.00           O
ATOM   1619  N   TYR A 689      38.070  53.830  68.770  1.00  0.00           N
ATOM   1620  HN  TYR A 689      38.740  53.980  69.480  1.00  0.00           H
ATOM   1621  CA  TYR A 689      38.650  53.650  67.480  1.00  0.00           C
ATOM   1622  HA  TYR A 689      38.090  54.380  66.920  1.00  0.00           H
ATOM   1623  CB  TYR A 689      40.180  54.130  67.550  1.00  0.00           C
ATOM   1624  HB1 TYR A 689      40.510  53.820  68.550  1.00  0.00           H
ATOM   1625  HB2 TYR A 689      40.250  55.230  67.410  1.00  0.00           H
ATOM   1626  CG  TYR A 689      41.030  53.500  66.540  1.00  0.00           C
ATOM   1627  CD1 TYR A 689      40.870  53.660  65.170  1.00  0.00           C
ATOM   1628  HD1 TYR A 689      40.140  54.390  64.830  1.00  0.00           H
ATOM   1629  CE1 TYR A 689      41.580  52.920  64.220  1.00  0.00           C
ATOM   1630  HE1 TYR A 689      41.430  53.050  63.150  1.00  0.00           H
ATOM   1631  CZ  TYR A 689      42.510  52.010  64.770  1.00  0.00           C
ATOM   1632  OH  TYR A 689      43.290  51.190  63.800  1.00  0.00           O
ATOM   1633  HH  TYR A 689      42.740  51.160  63.010  1.00  0.00           H
ATOM   1634  CD2 TYR A 689      41.940  52.540  67.030  1.00  0.00           C
ATOM   1635  HD2 TYR A 689      42.050  52.400  68.100  1.00  0.00           H
ATOM   1636  CE2 TYR A 689      42.790  51.950  66.130  1.00  0.00           C
ATOM   1637  HE2 TYR A 689      43.540  51.230  66.460  1.00  0.00           H
ATOM   1638  C   TYR A 689      38.330  52.280  66.860  1.00  0.00           C
ATOM   1639  O   TYR A 689      37.900  52.150  65.720  1.00  0.00           O
ATOM   1640  N   LEU A 690      38.440  51.200  67.640  1.00  0.00           N
ATOM   1641  HN  LEU A 690      38.690  51.300  68.600  1.00  0.00           H
ATOM   1642  CA  LEU A 690      38.130  49.840  67.260  1.00  0.00           C
ATOM   1643  HA  LEU A 690      38.750  49.650  66.390  1.00  0.00           H
ATOM   1644  CB  LEU A 690      38.510  48.700  68.270  1.00  0.00           C
ATOM   1645  HB1 LEU A 690      37.960  47.780  68.020  1.00  0.00           H
ATOM   1646  HB2 LEU A 690      38.040  49.160  69.180  1.00  0.00           H
ATOM   1647  CG  LEU A 690      40.030  48.500  68.390  1.00  0.00           C
ATOM   1648  HG  LEU A 690      40.390  49.410  68.910  1.00  0.00           H
ATOM   1649  CD1 LEU A 690      40.310  47.260  69.360  1.00  0.00           C
ATOM   1650 HD11 LEU A 690      41.400  47.160  69.530  1.00  0.00           H
ATOM   1651 HD12 LEU A 690      39.830  46.350  68.940  1.00  0.00           H
ATOM   1652 HD13 LEU A 690      39.810  47.480  70.330  1.00  0.00           H
ATOM   1653  CD2 LEU A 690      40.970  48.450  67.190  1.00  0.00           C
ATOM   1654 HD21 LEU A 690      40.650  49.270  66.510  1.00  0.00           H
ATOM   1655 HD22 LEU A 690      40.860  47.460  66.710  1.00  0.00           H
ATOM   1656 HD23 LEU A 690      42.010  48.400  67.570  1.00  0.00           H
ATOM   1657  C   LEU A 690      36.600  49.620  66.910  1.00  0.00           C
ATOM   1658  O   LEU A 690      36.390  49.010  65.890  1.00  0.00           O
ATOM   1659  N   SER A 691      35.590  50.210  67.620  1.00  0.00           N
ATOM   1660  HN  SER A 691      35.840  50.760  68.430  1.00  0.00           H
ATOM   1661  CA  SER A 691      34.230  50.100  67.160  1.00  0.00           C
ATOM   1662  HA  SER A 691      34.120  49.110  66.740  1.00  0.00           H
ATOM   1663  CB  SER A 691      33.250  50.260  68.330  1.00  0.00           C
ATOM   1664  HB1 SER A 691      33.410  51.290  68.720  1.00  0.00           H
ATOM   1665  HB2 SER A 691      33.420  49.610  69.210  1.00  0.00           H
ATOM   1666  OG  SER A 691      31.850  50.110  67.950  1.00  0.00           O
ATOM   1667  HG1 SER A 691      31.760  49.160  67.820  1.00  0.00           H
ATOM   1668  C   SER A 691      33.870  51.030  66.020  1.00  0.00           C
ATOM   1669  O   SER A 691      33.170  50.600  65.090  1.00  0.00           O
ATOM   1670  N   LEU A 692      34.430  52.260  66.010  1.00  0.00           N
ATOM   1671  HN  LEU A 692      35.050  52.460  66.770  1.00  0.00           H
ATOM   1672  CA  LEU A 692      34.310  53.220  64.980  1.00  0.00           C
ATOM   1673  HA  LEU A 692      33.240  53.380  64.980  1.00  0.00           H
ATOM   1674  CB  LEU A 692      35.050  54.560  65.440  1.00  0.00           C
ATOM   1675  HB1 LEU A 692      36.140  54.400  65.580  1.00  0.00           H
ATOM   1676  HB2 LEU A 692      34.630  54.760  66.460  1.00  0.00           H
ATOM   1677  CG  LEU A 692      34.820  55.880  64.720  1.00  0.00           C
ATOM   1678  HG  LEU A 692      35.330  55.820  63.730  1.00  0.00           H
ATOM   1679  CD1 LEU A 692      33.350  56.120  64.480  1.00  0.00           C
ATOM   1680 HD11 LEU A 692      33.120  57.010  63.860  1.00  0.00           H
ATOM   1681 HD12 LEU A 692      32.810  56.160  65.460  1.00  0.00           H
ATOM   1682 HD13 LEU A 692      32.870  55.290  63.910  1.00  0.00           H
ATOM   1683  CD2 LEU A 692      35.350  57.130  65.520  1.00  0.00           C
ATOM   1684 HD21 LEU A 692      36.440  56.980  65.680  1.00  0.00           H
ATOM   1685 HD22 LEU A 692      34.780  57.270  66.470  1.00  0.00           H
ATOM   1686 HD23 LEU A 692      35.220  58.020  64.850  1.00  0.00           H
ATOM   1687  C   LEU A 692      34.790  52.700  63.690  1.00  0.00           C
ATOM   1688  O   LEU A 692      34.110  52.790  62.660  1.00  0.00           O
ATOM   1689  N   ARG A 693      35.990  52.120  63.650  1.00  0.00           N
ATOM   1690  HN  ARG A 693      36.630  52.170  64.420  1.00  0.00           H
ATOM   1691  CA  ARG A 693      36.540  51.520  62.470  1.00  0.00           C
ATOM   1692  HA  ARG A 693      36.380  52.220  61.660  1.00  0.00           H
ATOM   1693  CB  ARG A 693      38.020  51.100  62.620  1.00  0.00           C
ATOM   1694  HB1 ARG A 693      38.630  51.890  63.110  1.00  0.00           H
ATOM   1695  HB2 ARG A 693      38.390  51.080  61.580  1.00  0.00           H
ATOM   1696  CG  ARG A 693      38.250  49.740  63.330  1.00  0.00           C
ATOM   1697  HG1 ARG A 693      37.960  48.930  62.620  1.00  0.00           H
ATOM   1698  HG2 ARG A 693      37.660  49.600  64.250  1.00  0.00           H
ATOM   1699  CD  ARG A 693      39.720  49.500  63.840  1.00  0.00           C
ATOM   1700  HD1 ARG A 693      39.710  48.690  64.610  1.00  0.00           H
ATOM   1701  HD2 ARG A 693      40.080  50.400  64.400  1.00  0.00           H
ATOM   1702  NE  ARG A 693      40.660  49.290  62.680  1.00  0.00           N
ATOM   1703  HE  ARG A 693      41.070  50.110  62.280  1.00  0.00           H
ATOM   1704  CZ  ARG A 693      41.000  48.070  62.160  1.00  0.00           C
ATOM   1705  NH1 ARG A 693      40.410  47.000  62.610  1.00  0.00           N
ATOM   1706 HH11 ARG A 693      39.640  47.130  63.230  1.00  0.00           H
ATOM   1707 HH12 ARG A 693      40.700  46.130  62.210  1.00  0.00           H
ATOM   1708  NH2 ARG A 693      41.990  47.960  61.280  1.00  0.00           N
ATOM   1709 HH21 ARG A 693      42.300  48.770  60.770  1.00  0.00           H
ATOM   1710 HH22 ARG A 693      42.070  47.080  60.810  1.00  0.00           H
ATOM   1711  C   ARG A 693      35.700  50.340  61.960  1.00  0.00           C
ATOM   1712  O   ARG A 693      35.560  50.160  60.780  1.00  0.00           O
ATOM   1713  N   THR A 694      35.110  49.480  62.910  1.00  0.00           N
ATOM   1714  HN  THR A 694      35.270  49.590  63.890  1.00  0.00           H
ATOM   1715  CA  THR A 694      34.200  48.320  62.600  1.00  0.00           C
ATOM   1716  HA  THR A 694      34.610  47.550  61.970  1.00  0.00           H
ATOM   1717  CB  THR A 694      33.680  47.580  63.800  1.00  0.00           C
ATOM   1718  HB  THR A 694      33.200  48.300  64.490  1.00  0.00           H
ATOM   1719  OG1 THR A 694      34.790  46.940  64.530  1.00  0.00           O
ATOM   1720  HG1 THR A 694      35.270  47.560  65.080  1.00  0.00           H
ATOM   1721  CG2 THR A 694      32.630  46.520  63.380  1.00  0.00           C
ATOM   1722 HG21 THR A 694      33.120  45.760  62.740  1.00  0.00           H
ATOM   1723 HG22 THR A 694      31.690  46.850  62.900  1.00  0.00           H
ATOM   1724 HG23 THR A 694      32.240  46.020  64.290  1.00  0.00           H
ATOM   1725  C   THR A 694      33.020  48.920  61.900  1.00  0.00           C
ATOM   1726  O   THR A 694      32.510  48.480  60.900  1.00  0.00           O
ATOM   1727  N   SER A 695      32.550  50.160  62.340  1.00  0.00           N
ATOM   1728  HN  SER A 695      32.810  50.670  63.150  1.00  0.00           H
ATOM   1729  CA  SER A 695      31.580  50.900  61.510  1.00  0.00           C
ATOM   1730  HA  SER A 695      30.740  50.240  61.340  1.00  0.00           H
ATOM   1731  CB  SER A 695      31.010  52.120  62.290  1.00  0.00           C
ATOM   1732  HB1 SER A 695      30.090  52.380  61.710  1.00  0.00           H
ATOM   1733  HB2 SER A 695      31.760  52.900  62.080  1.00  0.00           H
ATOM   1734  OG  SER A 695      30.550  51.850  63.630  1.00  0.00           O
ATOM   1735  HG1 SER A 695      31.340  51.640  64.120  1.00  0.00           H
ATOM   1736  C   SER A 695      31.950  51.370  60.130  1.00  0.00           C
ATOM   1737  O   SER A 695      31.100  51.260  59.210  1.00  0.00           O
ATOM   1738  N   ILE A 696      33.180  51.860  59.980  1.00  0.00           N
ATOM   1739  HN  ILE A 696      33.800  51.860  60.760  1.00  0.00           H
ATOM   1740  CA  ILE A 696      33.830  52.200  58.670  1.00  0.00           C
ATOM   1741  HA  ILE A 696      33.080  52.830  58.190  1.00  0.00           H
ATOM   1742  CB  ILE A 696      35.170  52.910  58.700  1.00  0.00           C
ATOM   1743  HB  ILE A 696      35.910  52.330  59.280  1.00  0.00           H
ATOM   1744  CG2 ILE A 696      35.510  53.210  57.250  1.00  0.00           C
ATOM   1745 HG21 ILE A 696      34.550  53.380  56.730  1.00  0.00           H
ATOM   1746 HG22 ILE A 696      36.040  52.410  56.680  1.00  0.00           H
ATOM   1747 HG23 ILE A 696      36.040  54.200  57.220  1.00  0.00           H
ATOM   1748  CG1 ILE A 696      35.020  54.270  59.480  1.00  0.00           C
ATOM   1749 HG11 ILE A 696      34.650  54.100  60.520  1.00  0.00           H
ATOM   1750 HG12 ILE A 696      34.210  54.850  58.970  1.00  0.00           H
ATOM   1751  CD  ILE A 696      36.230  55.100  59.790  1.00  0.00           C
ATOM   1752  HD1 ILE A 696      35.860  55.950  60.400  1.00  0.00           H
ATOM   1753  HD2 ILE A 696      36.600  55.460  58.800  1.00  0.00           H
ATOM   1754  HD3 ILE A 696      37.000  54.460  60.270  1.00  0.00           H
ATOM   1755  C   ILE A 696      34.020  50.960  57.850  1.00  0.00           C
ATOM   1756  O   ILE A 696      33.680  50.980  56.640  1.00  0.00           O
ATOM   1757  N   GLY A 697      34.550  49.820  58.320  1.00  0.00           N
ATOM   1758  HN  GLY A 697      34.850  49.700  59.260  1.00  0.00           H
ATOM   1759  CA  GLY A 697      34.790  48.720  57.420  1.00  0.00           C
ATOM   1760  HA1 GLY A 697      35.440  47.940  57.790  1.00  0.00           H
ATOM   1761  HA2 GLY A 697      35.350  49.180  56.620  1.00  0.00           H
ATOM   1762  C   GLY A 697      33.540  47.970  56.930  1.00  0.00           C
ATOM   1763  O   GLY A 697      33.510  47.460  55.850  1.00  0.00           O
ATOM   1764  N   LEU A 698      32.470  47.910  57.730  1.00  0.00           N
ATOM   1765  HN  LEU A 698      32.470  48.250  58.670  1.00  0.00           H
ATOM   1766  CA  LEU A 698      31.210  47.210  57.320  1.00  0.00           C
ATOM   1767  HA  LEU A 698      31.410  46.280  56.820  1.00  0.00           H
ATOM   1768  CB  LEU A 698      30.270  46.930  58.590  1.00  0.00           C
ATOM   1769  HB1 LEU A 698      29.270  46.720  58.150  1.00  0.00           H
ATOM   1770  HB2 LEU A 698      30.250  47.900  59.140  1.00  0.00           H
ATOM   1771  CG  LEU A 698      30.760  45.810  59.520  1.00  0.00           C
ATOM   1772  HG  LEU A 698      31.830  46.080  59.730  1.00  0.00           H
ATOM   1773  CD1 LEU A 698      29.880  45.790  60.850  1.00  0.00           C
ATOM   1774 HD11 LEU A 698      28.840  45.430  60.710  1.00  0.00           H
ATOM   1775 HD12 LEU A 698      29.860  46.820  61.290  1.00  0.00           H
ATOM   1776 HD13 LEU A 698      30.400  45.110  61.540  1.00  0.00           H
ATOM   1777  CD2 LEU A 698      30.740  44.530  58.760  1.00  0.00           C
ATOM   1778 HD21 LEU A 698      30.840  43.670  59.460  1.00  0.00           H
ATOM   1779 HD22 LEU A 698      31.510  44.420  57.970  1.00  0.00           H
ATOM   1780 HD23 LEU A 698      29.790  44.400  58.180  1.00  0.00           H
ATOM   1781  C   LEU A 698      30.410  48.030  56.380  1.00  0.00           C
ATOM   1782  O   LEU A 698      29.820  47.540  55.410  1.00  0.00           O
ATOM   1783  N   TRP A 699      30.460  49.360  56.530  1.00  0.00           N
ATOM   1784  HN  TRP A 699      30.970  49.640  57.350  1.00  0.00           H
ATOM   1785  CA  TRP A 699      29.950  50.290  55.540  1.00  0.00           C
ATOM   1786  HA  TRP A 699      28.920  49.980  55.420  1.00  0.00           H
ATOM   1787  CB  TRP A 699      30.140  51.790  56.030  1.00  0.00           C
ATOM   1788  HB1 TRP A 699      30.340  52.460  55.160  1.00  0.00           H
ATOM   1789  HB2 TRP A 699      31.020  51.790  56.700  1.00  0.00           H
ATOM   1790  CG  TRP A 699      29.030  52.510  56.650  1.00  0.00           C
ATOM   1791  CD1 TRP A 699      28.960  53.180  57.850  1.00  0.00           C
ATOM   1792  HD1 TRP A 699      29.810  53.140  58.520  1.00  0.00           H
ATOM   1793  NE1 TRP A 699      27.780  53.910  57.910  1.00  0.00           N
ATOM   1794  HE1 TRP A 699      27.280  54.230  58.690  1.00  0.00           H
ATOM   1795  CE2 TRP A 699      27.000  53.600  56.850  1.00  0.00           C
ATOM   1796  CD2 TRP A 699      27.720  52.720  56.000  1.00  0.00           C
ATOM   1797  CE3 TRP A 699      27.120  52.220  54.840  1.00  0.00           C
ATOM   1798  HE3 TRP A 699      27.610  51.540  54.160  1.00  0.00           H
ATOM   1799  CZ3 TRP A 699      25.860  52.730  54.460  1.00  0.00           C
ATOM   1800  HZ3 TRP A 699      25.220  52.350  53.680  1.00  0.00           H
ATOM   1801  CZ2 TRP A 699      25.730  54.040  56.530  1.00  0.00           C
ATOM   1802  HZ2 TRP A 699      25.060  54.550  57.210  1.00  0.00           H
ATOM   1803  CH2 TRP A 699      25.170  53.580  55.300  1.00  0.00           C
ATOM   1804  HH2 TRP A 699      24.280  54.040  54.900  1.00  0.00           H
ATOM   1805  C   TRP A 699      30.760  50.070  54.250  1.00  0.00           C
ATOM   1806  O   TRP A 699      30.280  49.920  53.110  1.00  0.00           O
ATOM   1807  N   THR A 700      32.100  50.010  54.390  1.00  0.00           N
ATOM   1808  HN  THR A 700      32.480  50.200  55.290  1.00  0.00           H
ATOM   1809  CA  THR A 700      32.970  49.800  53.240  1.00  0.00           C
ATOM   1810  HA  THR A 700      32.800  50.650  52.610  1.00  0.00           H
ATOM   1811  CB  THR A 700      34.560  49.810  53.450  1.00  0.00           C
ATOM   1812  HB  THR A 700      34.800  48.980  54.140  1.00  0.00           H
ATOM   1813  OG1 THR A 700      34.960  50.940  54.190  1.00  0.00           O
ATOM   1814  HG1 THR A 700      34.660  50.810  55.100  1.00  0.00           H
ATOM   1815  CG2 THR A 700      35.500  49.690  52.280  1.00  0.00           C
ATOM   1816 HG21 THR A 700      36.460  49.930  52.770  1.00  0.00           H
ATOM   1817 HG22 THR A 700      35.290  50.590  51.650  1.00  0.00           H
ATOM   1818 HG23 THR A 700      35.390  48.720  51.750  1.00  0.00           H
ATOM   1819  C   THR A 700      32.660  48.440  52.500  1.00  0.00           C
ATOM   1820  O   THR A 700      32.410  48.360  51.340  1.00  0.00           O
ATOM   1821  N   SER A 701      32.540  47.400  53.280  1.00  0.00           N
ATOM   1822  HN  SER A 701      32.870  47.480  54.220  1.00  0.00           H
ATOM   1823  CA  SER A 701      32.140  46.080  52.840  1.00  0.00           C
ATOM   1824  HA  SER A 701      32.860  45.800  52.090  1.00  0.00           H
ATOM   1825  CB  SER A 701      32.060  45.090  54.060  1.00  0.00           C
ATOM   1826  HB1 SER A 701      31.210  45.370  54.730  1.00  0.00           H
ATOM   1827  HB2 SER A 701      33.050  45.230  54.530  1.00  0.00           H
ATOM   1828  OG  SER A 701      32.090  43.730  53.770  1.00  0.00           O
ATOM   1829  HG1 SER A 701      32.930  43.520  53.360  1.00  0.00           H
ATOM   1830  C   SER A 701      30.810  45.890  52.180  1.00  0.00           C
ATOM   1831  O   SER A 701      30.590  45.340  51.110  1.00  0.00           O
ATOM   1832  N   PHE A 702      29.840  46.520  52.720  1.00  0.00           N
ATOM   1833  HN  PHE A 702      29.930  46.970  53.610  1.00  0.00           H
ATOM   1834  CA  PHE A 702      28.600  46.820  51.930  1.00  0.00           C
ATOM   1835  HA  PHE A 702      28.230  45.860  51.610  1.00  0.00           H
ATOM   1836  CB  PHE A 702      27.610  47.490  52.910  1.00  0.00           C
ATOM   1837  HB1 PHE A 702      28.120  48.330  53.430  1.00  0.00           H
ATOM   1838  HB2 PHE A 702      27.440  46.800  53.770  1.00  0.00           H
ATOM   1839  CG  PHE A 702      26.270  47.810  52.340  1.00  0.00           C
ATOM   1840  CD1 PHE A 702      25.420  46.780  52.000  1.00  0.00           C
ATOM   1841  HD1 PHE A 702      25.810  45.770  52.100  1.00  0.00           H
ATOM   1842  CE1 PHE A 702      24.140  47.040  51.490  1.00  0.00           C
ATOM   1843  HE1 PHE A 702      23.470  46.310  51.090  1.00  0.00           H
ATOM   1844  CZ  PHE A 702      23.670  48.410  51.460  1.00  0.00           C
ATOM   1845  HZ  PHE A 702      22.660  48.680  51.170  1.00  0.00           H
ATOM   1846  CD2 PHE A 702      25.810  49.160  52.340  1.00  0.00           C
ATOM   1847  HD2 PHE A 702      26.480  49.990  52.540  1.00  0.00           H
ATOM   1848  CE2 PHE A 702      24.520  49.400  51.900  1.00  0.00           C
ATOM   1849  HE2 PHE A 702      24.190  50.430  51.920  1.00  0.00           H
ATOM   1850  C   PHE A 702      28.700  47.690  50.670  1.00  0.00           C
ATOM   1851  O   PHE A 702      28.050  47.370  49.620  1.00  0.00           O
ATOM   1852  N   LEU A 703      29.410  48.820  50.660  1.00  0.00           N
ATOM   1853  HN  LEU A 703      29.850  49.150  51.490  1.00  0.00           H
ATOM   1854  CA  LEU A 703      29.660  49.650  49.460  1.00  0.00           C
ATOM   1855  HA  LEU A 703      28.730  49.890  48.990  1.00  0.00           H
ATOM   1856  CB  LEU A 703      30.280  50.980  49.920  1.00  0.00           C
ATOM   1857  HB1 LEU A 703      30.550  51.600  49.040  1.00  0.00           H
ATOM   1858  HB2 LEU A 703      31.270  50.910  50.420  1.00  0.00           H
ATOM   1859  CG  LEU A 703      29.270  51.840  50.800  1.00  0.00           C
ATOM   1860  HG  LEU A 703      28.920  51.280  51.700  1.00  0.00           H
ATOM   1861  CD1 LEU A 703      30.100  53.050  51.310  1.00  0.00           C
ATOM   1862 HD11 LEU A 703      29.510  53.830  51.830  1.00  0.00           H
ATOM   1863 HD12 LEU A 703      30.550  53.560  50.430  1.00  0.00           H
ATOM   1864 HD13 LEU A 703      30.950  52.640  51.890  1.00  0.00           H
ATOM   1865  CD2 LEU A 703      28.010  52.310  50.020  1.00  0.00           C
ATOM   1866 HD21 LEU A 703      27.380  52.970  50.650  1.00  0.00           H
ATOM   1867 HD22 LEU A 703      27.440  51.430  49.670  1.00  0.00           H
ATOM   1868 HD23 LEU A 703      28.300  53.010  49.210  1.00  0.00           H
ATOM   1869  C   LEU A 703      30.500  48.910  48.450  1.00  0.00           C
ATOM   1870  O   LEU A 703      30.190  48.950  47.240  1.00  0.00           O
ATOM   1871  N   CYS A 704      31.480  48.090  48.830  1.00  0.00           N
ATOM   1872  HN  CYS A 704      31.900  48.160  49.730  1.00  0.00           H
ATOM   1873  CA  CYS A 704      32.090  47.130  47.880  1.00  0.00           C
ATOM   1874  HA  CYS A 704      32.550  47.630  47.050  1.00  0.00           H
ATOM   1875  CB  CYS A 704      33.330  46.470  48.530  1.00  0.00           C
ATOM   1876  HB1 CYS A 704      33.010  45.780  49.350  1.00  0.00           H
ATOM   1877  HB2 CYS A 704      33.950  47.330  48.880  1.00  0.00           H
ATOM   1878  SG  CYS A 704      34.360  45.640  47.270  1.00  0.00           S
ATOM   1879  HG1 CYS A 704      33.390  45.080  46.560  1.00  0.00           H
ATOM   1880  C   CYS A 704      31.150  46.080  47.250  1.00  0.00           C
ATOM   1881  O   CYS A 704      31.230  45.770  46.080  1.00  0.00           O
ATOM   1882  N   ILE A 705      30.160  45.470  48.020  1.00  0.00           N
ATOM   1883  HN  ILE A 705      29.980  45.690  48.970  1.00  0.00           H
ATOM   1884  CA  ILE A 705      29.150  44.620  47.410  1.00  0.00           C
ATOM   1885  HA  ILE A 705      29.720  43.850  46.910  1.00  0.00           H
ATOM   1886  CB  ILE A 705      28.300  43.870  48.490  1.00  0.00           C
ATOM   1887  HB  ILE A 705      27.930  44.630  49.210  1.00  0.00           H
ATOM   1888  CG2 ILE A 705      26.990  43.260  47.880  1.00  0.00           C
ATOM   1889 HG21 ILE A 705      26.640  42.400  48.500  1.00  0.00           H
ATOM   1890 HG22 ILE A 705      27.150  42.860  46.860  1.00  0.00           H
ATOM   1891 HG23 ILE A 705      26.170  44.000  47.830  1.00  0.00           H
ATOM   1892  CG1 ILE A 705      29.130  42.910  49.400  1.00  0.00           C
ATOM   1893 HG11 ILE A 705      30.170  43.250  49.580  1.00  0.00           H
ATOM   1894 HG12 ILE A 705      29.150  41.870  49.030  1.00  0.00           H
ATOM   1895  CD  ILE A 705      28.520  42.710  50.810  1.00  0.00           C
ATOM   1896  HD1 ILE A 705      28.550  43.700  51.310  1.00  0.00           H
ATOM   1897  HD2 ILE A 705      29.240  42.140  51.450  1.00  0.00           H
ATOM   1898  HD3 ILE A 705      27.450  42.430  50.840  1.00  0.00           H
ATOM   1899  C   ILE A 705      28.310  45.360  46.400  1.00  0.00           C
ATOM   1900  O   ILE A 705      28.140  44.890  45.240  1.00  0.00           O
ATOM   1901  N   VAL A 706      27.790  46.530  46.770  1.00  0.00           N
ATOM   1902  HN  VAL A 706      27.970  46.920  47.670  1.00  0.00           H
ATOM   1903  CA  VAL A 706      26.970  47.400  45.930  1.00  0.00           C
ATOM   1904  HA  VAL A 706      26.150  46.840  45.500  1.00  0.00           H
ATOM   1905  CB  VAL A 706      26.380  48.590  46.720  1.00  0.00           C
ATOM   1906  HB  VAL A 706      27.180  49.170  47.240  1.00  0.00           H
ATOM   1907  CG1 VAL A 706      25.700  49.540  45.770  1.00  0.00           C
ATOM   1908 HG11 VAL A 706      25.210  50.320  46.390  1.00  0.00           H
ATOM   1909 HG12 VAL A 706      24.900  49.070  45.150  1.00  0.00           H
ATOM   1910 HG13 VAL A 706      26.420  50.110  45.150  1.00  0.00           H
ATOM   1911  CG2 VAL A 706      25.460  48.070  47.750  1.00  0.00           C
ATOM   1912 HG21 VAL A 706      25.940  47.360  48.460  1.00  0.00           H
ATOM   1913 HG22 VAL A 706      24.700  47.390  47.310  1.00  0.00           H
ATOM   1914 HG23 VAL A 706      25.100  48.950  48.320  1.00  0.00           H
ATOM   1915  C   VAL A 706      27.720  47.910  44.700  1.00  0.00           C
ATOM   1916  O   VAL A 706      27.230  47.890  43.590  1.00  0.00           O
ATOM   1917  N   LEU A 707      28.990  48.300  44.840  1.00  0.00           N
ATOM   1918  HN  LEU A 707      29.340  48.530  45.740  1.00  0.00           H
ATOM   1919  CA  LEU A 707      29.880  48.610  43.740  1.00  0.00           C
ATOM   1920  HA  LEU A 707      29.360  49.340  43.150  1.00  0.00           H
ATOM   1921  CB  LEU A 707      31.290  48.960  44.320  1.00  0.00           C
ATOM   1922  HB1 LEU A 707      31.690  48.260  45.080  1.00  0.00           H
ATOM   1923  HB2 LEU A 707      31.220  49.960  44.780  1.00  0.00           H
ATOM   1924  CG  LEU A 707      32.450  49.240  43.340  1.00  0.00           C
ATOM   1925  HG  LEU A 707      32.500  48.450  42.570  1.00  0.00           H
ATOM   1926  CD1 LEU A 707      32.120  50.500  42.560  1.00  0.00           C
ATOM   1927 HD11 LEU A 707      31.870  51.370  43.220  1.00  0.00           H
ATOM   1928 HD12 LEU A 707      31.230  50.320  41.930  1.00  0.00           H
ATOM   1929 HD13 LEU A 707      32.970  50.870  41.960  1.00  0.00           H
ATOM   1930  CD2 LEU A 707      33.770  49.460  44.070  1.00  0.00           C
ATOM   1931 HD21 LEU A 707      34.260  48.620  44.600  1.00  0.00           H
ATOM   1932 HD22 LEU A 707      33.640  50.300  44.790  1.00  0.00           H
ATOM   1933 HD23 LEU A 707      34.590  49.750  43.380  1.00  0.00           H
ATOM   1934  C   LEU A 707      30.040  47.410  42.780  1.00  0.00           C
ATOM   1935  O   LEU A 707      29.960  47.580  41.560  1.00  0.00           O
ATOM   1936  N   VAL A 708      30.280  46.150  43.210  1.00  0.00           N
ATOM   1937  HN  VAL A 708      30.320  45.950  44.180  1.00  0.00           H
ATOM   1938  CA  VAL A 708      30.420  45.050  42.190  1.00  0.00           C
ATOM   1939  HA  VAL A 708      31.030  45.480  41.410  1.00  0.00           H
ATOM   1940  CB  VAL A 708      31.100  43.890  42.780  1.00  0.00           C
ATOM   1941  HB  VAL A 708      30.750  43.940  43.840  1.00  0.00           H
ATOM   1942  CG1 VAL A 708      30.850  42.510  42.170  1.00  0.00           C
ATOM   1943 HG11 VAL A 708      31.630  41.820  42.560  1.00  0.00           H
ATOM   1944 HG12 VAL A 708      30.860  42.530  41.070  1.00  0.00           H
ATOM   1945 HG13 VAL A 708      29.900  42.080  42.580  1.00  0.00           H
ATOM   1946  CG2 VAL A 708      32.600  44.250  42.770  1.00  0.00           C
ATOM   1947 HG21 VAL A 708      33.080  43.580  43.510  1.00  0.00           H
ATOM   1948 HG22 VAL A 708      32.820  45.320  42.940  1.00  0.00           H
ATOM   1949 HG23 VAL A 708      33.150  43.900  41.860  1.00  0.00           H
ATOM   1950  C   VAL A 708      29.200  44.640  41.480  1.00  0.00           C
ATOM   1951  O   VAL A 708      29.150  44.290  40.320  1.00  0.00           O
ATOM   1952  N   ALA A 709      28.050  44.770  42.180  1.00  0.00           N
ATOM   1953  HN  ALA A 709      28.080  45.060  43.140  1.00  0.00           H
ATOM   1954  CA  ALA A 709      26.810  44.520  41.570  1.00  0.00           C
ATOM   1955  HA  ALA A 709      26.800  43.470  41.320  1.00  0.00           H
ATOM   1956  CB  ALA A 709      25.590  44.640  42.550  1.00  0.00           C
ATOM   1957  HB1 ALA A 709      25.740  43.840  43.310  1.00  0.00           H
ATOM   1958  HB2 ALA A 709      24.610  44.520  42.040  1.00  0.00           H
ATOM   1959  HB3 ALA A 709      25.540  45.680  42.910  1.00  0.00           H
ATOM   1960  C   ALA A 709      26.480  45.360  40.340  1.00  0.00           C
ATOM   1961  O   ALA A 709      25.910  44.870  39.400  1.00  0.00           O
ATOM   1962  N   THR A 710      26.700  46.630  40.370  1.00  0.00           N
ATOM   1963  HN  THR A 710      27.350  46.840  41.100  1.00  0.00           H
ATOM   1964  CA  THR A 710      26.580  47.640  39.380  1.00  0.00           C
ATOM   1965  HA  THR A 710      25.740  47.370  38.750  1.00  0.00           H
ATOM   1966  CB  THR A 710      26.390  49.010  39.990  1.00  0.00           C
ATOM   1967  HB  THR A 710      25.580  49.010  40.750  1.00  0.00           H
ATOM   1968  OG1 THR A 710      25.790  49.940  39.090  1.00  0.00           O
ATOM   1969  HG1 THR A 710      25.720  50.780  39.550  1.00  0.00           H
ATOM   1970  CG2 THR A 710      27.630  49.670  40.520  1.00  0.00           C
ATOM   1971 HG21 THR A 710      27.330  50.690  40.850  1.00  0.00           H
ATOM   1972 HG22 THR A 710      28.400  49.670  39.730  1.00  0.00           H
ATOM   1973 HG23 THR A 710      28.090  49.050  41.330  1.00  0.00           H
ATOM   1974  C   THR A 710      27.820  47.610  38.440  1.00  0.00           C
ATOM   1975  O   THR A 710      28.850  47.070  38.700  1.00  0.00           O
ATOM   1976  N   ASP A 711      27.570  48.300  37.250  1.00  0.00           N
ATOM   1977  HN  ASP A 711      26.740  48.840  37.220  1.00  0.00           H
ATOM   1978  CA  ASP A 711      28.580  48.440  36.160  1.00  0.00           C
ATOM   1979  HA  ASP A 711      28.930  47.500  35.770  1.00  0.00           H
ATOM   1980  CB  ASP A 711      27.820  49.090  34.930  1.00  0.00           C
ATOM   1981  HB1 ASP A 711      27.610  50.160  35.120  1.00  0.00           H
ATOM   1982  HB2 ASP A 711      26.900  48.490  34.800  1.00  0.00           H
ATOM   1983  CG  ASP A 711      28.570  49.120  33.590  1.00  0.00           C
ATOM   1984  OD1 ASP A 711      29.480  48.240  33.360  1.00  0.00           O
ATOM   1985  OD2 ASP A 711      28.290  49.990  32.660  1.00  0.00           O
ATOM   1986  C   ASP A 711      29.900  49.200  36.500  1.00  0.00           C
ATOM   1987  O   ASP A 711      29.830  50.220  37.260  1.00  0.00           O
ATOM   1988  N   ALA A 712      31.050  48.730  35.950  1.00  0.00           N
ATOM   1989  HN  ALA A 712      31.020  47.930  35.360  1.00  0.00           H
ATOM   1990  CA  ALA A 712      32.390  49.230  36.230  1.00  0.00           C
ATOM   1991  HA  ALA A 712      32.390  49.780  37.160  1.00  0.00           H
ATOM   1992  CB  ALA A 712      33.310  48.080  36.600  1.00  0.00           C
ATOM   1993  HB1 ALA A 712      34.290  48.450  36.960  1.00  0.00           H
ATOM   1994  HB2 ALA A 712      33.430  47.290  35.820  1.00  0.00           H
ATOM   1995  HB3 ALA A 712      32.940  47.480  37.470  1.00  0.00           H
ATOM   1996  C   ALA A 712      32.880  50.010  34.980  1.00  0.00           C
ATOM   1997  O   ALA A 712      33.970  50.600  34.960  1.00  0.00           O
ATOM   1998  N   SER A 713      32.130  50.020  33.910  1.00  0.00           N
ATOM   1999  HN  SER A 713      31.210  49.660  34.040  1.00  0.00           H
ATOM   2000  CA  SER A 713      32.570  50.690  32.670  1.00  0.00           C
ATOM   2001  HA  SER A 713      33.470  50.250  32.280  1.00  0.00           H
ATOM   2002  CB  SER A 713      31.570  50.490  31.490  1.00  0.00           C
ATOM   2003  HB1 SER A 713      31.920  50.980  30.560  1.00  0.00           H
ATOM   2004  HB2 SER A 713      30.520  50.770  31.760  1.00  0.00           H
ATOM   2005  OG  SER A 713      31.620  49.100  31.090  1.00  0.00           O
ATOM   2006  HG1 SER A 713      30.910  48.810  31.670  1.00  0.00           H
ATOM   2007  C   SER A 713      32.820  52.170  32.730  1.00  0.00           C
ATOM   2008  O   SER A 713      33.670  52.680  32.050  1.00  0.00           O
ATOM   2009  N   SER A 714      32.050  52.930  33.440  1.00  0.00           N
ATOM   2010  HN  SER A 714      31.420  52.500  34.090  1.00  0.00           H
ATOM   2011  CA  SER A 714      32.140  54.380  33.420  1.00  0.00           C
ATOM   2012  HA  SER A 714      32.470  54.800  32.480  1.00  0.00           H
ATOM   2013  CB  SER A 714      30.780  55.100  33.710  1.00  0.00           C
ATOM   2014  HB1 SER A 714      31.040  56.160  33.460  1.00  0.00           H
ATOM   2015  HB2 SER A 714      30.430  55.090  34.760  1.00  0.00           H
ATOM   2016  OG  SER A 714      29.830  54.730  32.740  1.00  0.00           O
ATOM   2017  HG1 SER A 714      29.560  53.830  32.890  1.00  0.00           H
ATOM   2018  C   SER A 714      33.130  54.880  34.500  1.00  0.00           C
ATOM   2019  O   SER A 714      33.720  55.950  34.280  1.00  0.00           O
ATOM   2020  N   LEU A 715      33.450  54.130  35.550  1.00  0.00           N
ATOM   2021  HN  LEU A 715      33.000  53.270  35.760  1.00  0.00           H
ATOM   2022  CA  LEU A 715      34.340  54.710  36.570  1.00  0.00           C
ATOM   2023  HA  LEU A 715      33.990  55.690  36.850  1.00  0.00           H
ATOM   2024  CB  LEU A 715      34.090  53.880  37.900  1.00  0.00           C
ATOM   2025  HB1 LEU A 715      34.110  52.810  37.620  1.00  0.00           H
ATOM   2026  HB2 LEU A 715      33.020  54.090  38.130  1.00  0.00           H
ATOM   2027  CG  LEU A 715      35.040  54.140  39.090  1.00  0.00           C
ATOM   2028  HG  LEU A 715      36.080  54.000  38.740  1.00  0.00           H
ATOM   2029  CD1 LEU A 715      34.850  55.600  39.660  1.00  0.00           C
ATOM   2030 HD11 LEU A 715      35.420  55.700  40.610  1.00  0.00           H
ATOM   2031 HD12 LEU A 715      33.750  55.770  39.790  1.00  0.00           H
ATOM   2032 HD13 LEU A 715      35.140  56.370  38.910  1.00  0.00           H
ATOM   2033  CD2 LEU A 715      34.800  53.270  40.240  1.00  0.00           C
ATOM   2034 HD21 LEU A 715      34.680  52.210  39.930  1.00  0.00           H
ATOM   2035 HD22 LEU A 715      33.850  53.500  40.770  1.00  0.00           H
ATOM   2036 HD23 LEU A 715      35.620  53.420  40.970  1.00  0.00           H
ATOM   2037  C   LEU A 715      35.740  54.630  36.170  1.00  0.00           C
ATOM   2038  O   LEU A 715      36.510  55.430  36.700  1.00  0.00           O
ATOM   2039  N   VAL A 716      36.110  53.720  35.290  1.00  0.00           N
ATOM   2040  HN  VAL A 716      35.530  53.020  34.870  1.00  0.00           H
ATOM   2041  CA  VAL A 716      37.510  53.540  34.920  1.00  0.00           C
ATOM   2042  HA  VAL A 716      38.140  53.450  35.800  1.00  0.00           H
ATOM   2043  CB  VAL A 716      37.730  52.310  33.980  1.00  0.00           C
ATOM   2044  HB  VAL A 716      38.730  52.310  33.480  1.00  0.00           H
ATOM   2045  CG1 VAL A 716      37.690  51.030  34.870  1.00  0.00           C
ATOM   2046 HG11 VAL A 716      38.000  50.200  34.210  1.00  0.00           H
ATOM   2047 HG12 VAL A 716      36.660  50.720  35.120  1.00  0.00           H
ATOM   2048 HG13 VAL A 716      38.420  50.950  35.710  1.00  0.00           H
ATOM   2049  CG2 VAL A 716      36.720  52.110  32.850  1.00  0.00           C
ATOM   2050 HG21 VAL A 716      36.680  53.050  32.260  1.00  0.00           H
ATOM   2051 HG22 VAL A 716      35.750  51.710  33.240  1.00  0.00           H
ATOM   2052 HG23 VAL A 716      37.130  51.330  32.190  1.00  0.00           H
ATOM   2053  C   VAL A 716      38.250  54.760  34.320  1.00  0.00           C
ATOM   2054  O   VAL A 716      39.420  55.000  34.560  1.00  0.00           O
ATOM   2055  N   CYS A 717      37.510  55.430  33.490  1.00  0.00           N
ATOM   2056  HN  CYS A 717      36.560  55.110  33.450  1.00  0.00           H
ATOM   2057  CA  CYS A 717      37.750  56.740  32.930  1.00  0.00           C
ATOM   2058  HA  CYS A 717      38.700  56.710  32.400  1.00  0.00           H
ATOM   2059  CB  CYS A 717      36.610  57.010  31.850  1.00  0.00           C
ATOM   2060  HB1 CYS A 717      36.850  58.050  31.540  1.00  0.00           H
ATOM   2061  HB2 CYS A 717      35.650  56.970  32.400  1.00  0.00           H
ATOM   2062  SG  CYS A 717      36.630  55.750  30.520  1.00  0.00           S
ATOM   2063  HG1 CYS A 717      35.590  56.180  29.820  1.00  0.00           H
ATOM   2064  C   CYS A 717      37.850  57.910  33.860  1.00  0.00           C
ATOM   2065  O   CYS A 717      38.530  58.820  33.640  1.00  0.00           O
ATOM   2066  N   TYR A 718      37.120  57.800  34.990  1.00  0.00           N
ATOM   2067  HN  TYR A 718      36.520  57.030  35.210  1.00  0.00           H
ATOM   2068  CA  TYR A 718      37.130  58.860  35.960  1.00  0.00           C
ATOM   2069  HA  TYR A 718      37.040  59.800  35.430  1.00  0.00           H
ATOM   2070  CB  TYR A 718      35.990  58.840  37.010  1.00  0.00           C
ATOM   2071  HB1 TYR A 718      36.040  59.730  37.660  1.00  0.00           H
ATOM   2072  HB2 TYR A 718      36.220  57.950  37.640  1.00  0.00           H
ATOM   2073  CG  TYR A 718      34.620  58.900  36.380  1.00  0.00           C
ATOM   2074  CD1 TYR A 718      33.590  58.410  37.240  1.00  0.00           C
ATOM   2075  HD1 TYR A 718      33.810  58.130  38.260  1.00  0.00           H
ATOM   2076  CE1 TYR A 718      32.340  58.160  36.580  1.00  0.00           C
ATOM   2077  HE1 TYR A 718      31.560  57.710  37.170  1.00  0.00           H
ATOM   2078  CZ  TYR A 718      32.070  58.700  35.340  1.00  0.00           C
ATOM   2079  OH  TYR A 718      30.740  58.520  34.790  1.00  0.00           O
ATOM   2080  HH  TYR A 718      30.740  59.020  33.970  1.00  0.00           H
ATOM   2081  CD2 TYR A 718      34.340  59.400  35.090  1.00  0.00           C
ATOM   2082  HD2 TYR A 718      35.080  59.690  34.360  1.00  0.00           H
ATOM   2083  CE2 TYR A 718      33.060  59.280  34.610  1.00  0.00           C
ATOM   2084  HE2 TYR A 718      32.850  59.690  33.630  1.00  0.00           H
ATOM   2085  C   TYR A 718      38.480  58.900  36.750  1.00  0.00           C
ATOM   2086  O   TYR A 718      38.760  59.920  37.370  1.00  0.00           O
ATOM   2087  N   ILE A 719      39.270  57.810  36.690  1.00  0.00           N
ATOM   2088  HN  ILE A 719      38.890  57.130  36.080  1.00  0.00           H
ATOM   2089  CA  ILE A 719      40.630  57.640  37.440  1.00  0.00           C
ATOM   2090  HA  ILE A 719      40.430  57.840  38.480  1.00  0.00           H
ATOM   2091  CB  ILE A 719      41.040  56.170  37.270  1.00  0.00           C
ATOM   2092  HB  ILE A 719      41.120  55.840  36.210  1.00  0.00           H
ATOM   2093  CG2 ILE A 719      42.510  55.890  37.740  1.00  0.00           C
ATOM   2094 HG21 ILE A 719      42.680  56.410  38.710  1.00  0.00           H
ATOM   2095 HG22 ILE A 719      43.190  56.430  37.050  1.00  0.00           H
ATOM   2096 HG23 ILE A 719      42.730  54.790  37.730  1.00  0.00           H
ATOM   2097  CG1 ILE A 719      40.000  55.220  37.960  1.00  0.00           C
ATOM   2098 HG11 ILE A 719      40.580  54.290  38.080  1.00  0.00           H
ATOM   2099 HG12 ILE A 719      39.200  55.050  37.230  1.00  0.00           H
ATOM   2100  CD  ILE A 719      39.420  55.510  39.420  1.00  0.00           C
ATOM   2101  HD1 ILE A 719      39.460  54.530  39.930  1.00  0.00           H
ATOM   2102  HD2 ILE A 719      38.340  55.750  39.290  1.00  0.00           H
ATOM   2103  HD3 ILE A 719      39.990  56.090  40.170  1.00  0.00           H
ATOM   2104  C   ILE A 719      41.690  58.550  36.910  1.00  0.00           C
ATOM   2105  O   ILE A 719      41.930  58.770  35.680  1.00  0.00           O
ATOM   2106  N   THR A 720      42.380  59.160  37.870  1.00  0.00           N
ATOM   2107  HN  THR A 720      42.160  58.990  38.830  1.00  0.00           H
ATOM   2108  CA  THR A 720      43.400  60.170  37.630  1.00  0.00           C
ATOM   2109  HA  THR A 720      43.910  59.870  36.730  1.00  0.00           H
ATOM   2110  CB  THR A 720      42.820  61.640  37.610  1.00  0.00           C
ATOM   2111  HB  THR A 720      42.260  61.860  36.680  1.00  0.00           H
ATOM   2112  OG1 THR A 720      43.880  62.560  37.670  1.00  0.00           O
ATOM   2113  HG1 THR A 720      44.480  62.430  36.930  1.00  0.00           H
ATOM   2114  CG2 THR A 720      41.970  62.030  38.790  1.00  0.00           C
ATOM   2115 HG21 THR A 720      42.480  62.010  39.770  1.00  0.00           H
ATOM   2116 HG22 THR A 720      41.080  61.360  38.860  1.00  0.00           H
ATOM   2117 HG23 THR A 720      41.630  63.080  38.740  1.00  0.00           H
ATOM   2118  C   THR A 720      44.390  59.930  38.770  1.00  0.00           C
ATOM   2119  O   THR A 720      44.000  59.450  39.860  1.00  0.00           O
ATOM   2120  N   ARG A 721      45.670  60.110  38.430  1.00  0.00           N
ATOM   2121  HN  ARG A 721      45.830  60.450  37.510  1.00  0.00           H
ATOM   2122  CA  ARG A 721      46.840  59.630  39.170  1.00  0.00           C
ATOM   2123  HA  ARG A 721      46.570  58.680  39.590  1.00  0.00           H
ATOM   2124  CB  ARG A 721      48.030  59.420  38.210  1.00  0.00           C
ATOM   2125  HB1 ARG A 721      48.980  59.350  38.790  1.00  0.00           H
ATOM   2126  HB2 ARG A 721      48.270  60.290  37.570  1.00  0.00           H
ATOM   2127  CG  ARG A 721      47.730  58.190  37.280  1.00  0.00           C
ATOM   2128  HG1 ARG A 721      48.640  58.020  36.660  1.00  0.00           H
ATOM   2129  HG2 ARG A 721      46.940  58.430  36.550  1.00  0.00           H
ATOM   2130  CD  ARG A 721      47.390  56.880  37.920  1.00  0.00           C
ATOM   2131  HD1 ARG A 721      47.410  56.070  37.150  1.00  0.00           H
ATOM   2132  HD2 ARG A 721      46.390  56.820  38.410  1.00  0.00           H
ATOM   2133  NE  ARG A 721      48.430  56.520  38.940  1.00  0.00           N
ATOM   2134  HE  ARG A 721      49.160  57.190  38.970  1.00  0.00           H
ATOM   2135  CZ  ARG A 721      48.410  55.460  39.710  1.00  0.00           C
ATOM   2136  NH1 ARG A 721      47.540  54.540  39.500  1.00  0.00           N
ATOM   2137 HH11 ARG A 721      46.870  54.700  38.790  1.00  0.00           H
ATOM   2138 HH12 ARG A 721      47.290  54.080  40.350  1.00  0.00           H
ATOM   2139  NH2 ARG A 721      49.010  55.540  40.870  1.00  0.00           N
ATOM   2140 HH21 ARG A 721      49.370  56.440  41.130  1.00  0.00           H
ATOM   2141 HH22 ARG A 721      49.170  54.690  41.350  1.00  0.00           H
ATOM   2142  C   ARG A 721      47.150  60.540  40.330  1.00  0.00           C
ATOM   2143  O   ARG A 721      47.970  60.150  41.130  1.00  0.00           O
ATOM   2144  N   PHE A 722      46.560  61.700  40.450  1.00  0.00           N
ATOM   2145  HN  PHE A 722      45.880  62.000  39.780  1.00  0.00           H
ATOM   2146  CA  PHE A 722      46.980  62.810  41.250  1.00  0.00           C
ATOM   2147  HA  PHE A 722      47.910  63.200  40.880  1.00  0.00           H
ATOM   2148  CB  PHE A 722      45.920  63.980  41.000  1.00  0.00           C
ATOM   2149  HB1 PHE A 722      44.930  63.710  41.440  1.00  0.00           H
ATOM   2150  HB2 PHE A 722      45.760  64.180  39.920  1.00  0.00           H
ATOM   2151  CG  PHE A 722      46.360  65.310  41.580  1.00  0.00           C
ATOM   2152  CD1 PHE A 722      47.160  66.180  40.830  1.00  0.00           C
ATOM   2153  HD1 PHE A 722      47.430  65.920  39.820  1.00  0.00           H
ATOM   2154  CE1 PHE A 722      47.250  67.540  41.220  1.00  0.00           C
ATOM   2155  HE1 PHE A 722      47.780  68.210  40.570  1.00  0.00           H
ATOM   2156  CZ  PHE A 722      46.790  67.890  42.520  1.00  0.00           C
ATOM   2157  HZ  PHE A 722      46.950  68.870  42.970  1.00  0.00           H
ATOM   2158  CD2 PHE A 722      45.850  65.670  42.840  1.00  0.00           C
ATOM   2159  HD2 PHE A 722      45.240  65.040  43.470  1.00  0.00           H
ATOM   2160  CE2 PHE A 722      46.140  66.950  43.280  1.00  0.00           C
ATOM   2161  HE2 PHE A 722      45.650  67.310  44.170  1.00  0.00           H
ATOM   2162  C   PHE A 722      47.200  62.580  42.670  1.00  0.00           C
ATOM   2163  O   PHE A 722      48.240  62.910  43.190  1.00  0.00           O
ATOM   2164  N   THR A 723      46.190  62.000  43.340  1.00  0.00           N
ATOM   2165  HN  THR A 723      45.340  61.890  42.820  1.00  0.00           H
ATOM   2166  CA  THR A 723      46.260  61.920  44.800  1.00  0.00           C
ATOM   2167  HA  THR A 723      46.540  62.890  45.180  1.00  0.00           H
ATOM   2168  CB  THR A 723      45.010  61.640  45.560  1.00  0.00           C
ATOM   2169  HB  THR A 723      44.890  60.550  45.760  1.00  0.00           H
ATOM   2170  OG1 THR A 723      43.810  62.040  44.860  1.00  0.00           O
ATOM   2171  HG1 THR A 723      43.630  61.210  44.410  1.00  0.00           H
ATOM   2172  CG2 THR A 723      44.970  62.390  46.990  1.00  0.00           C
ATOM   2173 HG21 THR A 723      44.730  63.460  46.800  1.00  0.00           H
ATOM   2174 HG22 THR A 723      45.940  62.120  47.450  1.00  0.00           H
ATOM   2175 HG23 THR A 723      44.120  62.030  47.600  1.00  0.00           H
ATOM   2176  C   THR A 723      47.360  60.910  45.190  1.00  0.00           C
ATOM   2177  O   THR A 723      48.020  61.230  46.150  1.00  0.00           O
ATOM   2178  N   GLU A 724      47.500  59.860  44.400  1.00  0.00           N
ATOM   2179  HN  GLU A 724      46.890  59.830  43.610  1.00  0.00           H
ATOM   2180  CA  GLU A 724      48.440  58.770  44.430  1.00  0.00           C
ATOM   2181  HA  GLU A 724      48.330  58.220  45.350  1.00  0.00           H
ATOM   2182  CB  GLU A 724      48.160  57.660  43.280  1.00  0.00           C
ATOM   2183  HB1 GLU A 724      49.040  56.970  43.330  1.00  0.00           H
ATOM   2184  HB2 GLU A 724      48.200  58.110  42.270  1.00  0.00           H
ATOM   2185  CG  GLU A 724      46.860  56.800  43.500  1.00  0.00           C
ATOM   2186  HG1 GLU A 724      46.390  56.510  42.540  1.00  0.00           H
ATOM   2187  HG2 GLU A 724      46.110  57.460  44.000  1.00  0.00           H
ATOM   2188  CD  GLU A 724      46.990  55.620  44.420  1.00  0.00           C
ATOM   2189  OE1 GLU A 724      47.020  54.430  43.960  1.00  0.00           O
ATOM   2190  OE2 GLU A 724      47.010  55.880  45.590  1.00  0.00           O
ATOM   2191  C   GLU A 724      49.820  59.270  44.400  1.00  0.00           C
ATOM   2192  O   GLU A 724      50.670  58.820  45.150  1.00  0.00           O
ATOM   2193  N   GLU A 725      50.120  60.210  43.530  1.00  0.00           N
ATOM   2194  HN  GLU A 725      49.460  60.600  42.890  1.00  0.00           H
ATOM   2195  CA  GLU A 725      51.420  60.870  43.480  1.00  0.00           C
ATOM   2196  HA  GLU A 725      52.110  60.050  43.370  1.00  0.00           H
ATOM   2197  CB  GLU A 725      51.380  61.800  42.230  1.00  0.00           C
ATOM   2198  HB1 GLU A 725      52.270  62.450  42.300  1.00  0.00           H
ATOM   2199  HB2 GLU A 725      50.430  62.360  42.300  1.00  0.00           H
ATOM   2200  CG  GLU A 725      51.360  61.090  40.860  1.00  0.00           C
ATOM   2201  HG1 GLU A 725      51.110  61.810  40.050  1.00  0.00           H
ATOM   2202  HG2 GLU A 725      50.560  60.320  40.910  1.00  0.00           H
ATOM   2203  CD  GLU A 725      52.650  60.350  40.550  1.00  0.00           C
ATOM   2204  OE1 GLU A 725      52.620  59.180  40.120  1.00  0.00           O
ATOM   2205  OE2 GLU A 725      53.730  60.910  40.850  1.00  0.00           O
ATOM   2206  C   GLU A 725      51.740  61.600  44.770  1.00  0.00           C
ATOM   2207  O   GLU A 725      52.850  61.550  45.270  1.00  0.00           O
ATOM   2208  N   ALA A 726      50.790  62.410  45.320  1.00  0.00           N
ATOM   2209  HN  ALA A 726      49.940  62.620  44.850  1.00  0.00           H
ATOM   2210  CA  ALA A 726      50.940  63.080  46.650  1.00  0.00           C
ATOM   2211  HA  ALA A 726      51.840  63.680  46.610  1.00  0.00           H
ATOM   2212  CB  ALA A 726      49.810  64.110  46.820  1.00  0.00           C
ATOM   2213  HB1 ALA A 726      49.850  64.790  45.950  1.00  0.00           H
ATOM   2214  HB2 ALA A 726      49.940  64.530  47.840  1.00  0.00           H
ATOM   2215  HB3 ALA A 726      48.810  63.620  46.770  1.00  0.00           H
ATOM   2216  C   ALA A 726      51.030  62.130  47.830  1.00  0.00           C
ATOM   2217  O   ALA A 726      51.960  62.260  48.560  1.00  0.00           O
ATOM   2218  N   PHE A 727      50.180  61.080  47.850  1.00  0.00           N
ATOM   2219  HN  PHE A 727      49.450  61.060  47.190  1.00  0.00           H
ATOM   2220  CA  PHE A 727      50.330  60.030  48.900  1.00  0.00           C
ATOM   2221  HA  PHE A 727      50.440  60.550  49.840  1.00  0.00           H
ATOM   2222  CB  PHE A 727      49.060  59.040  48.760  1.00  0.00           C
ATOM   2223  HB1 PHE A 727      49.280  58.130  49.360  1.00  0.00           H
ATOM   2224  HB2 PHE A 727      48.910  58.580  47.750  1.00  0.00           H
ATOM   2225  CG  PHE A 727      47.810  59.620  49.540  1.00  0.00           C
ATOM   2226  CD1 PHE A 727      47.960  59.990  50.880  1.00  0.00           C
ATOM   2227  HD1 PHE A 727      48.920  59.800  51.340  1.00  0.00           H
ATOM   2228  CE1 PHE A 727      46.850  60.490  51.640  1.00  0.00           C
ATOM   2229  HE1 PHE A 727      46.940  60.740  52.690  1.00  0.00           H
ATOM   2230  CZ  PHE A 727      45.590  60.520  50.990  1.00  0.00           C
ATOM   2231  HZ  PHE A 727      44.750  60.830  51.600  1.00  0.00           H
ATOM   2232  CD2 PHE A 727      46.650  59.860  48.880  1.00  0.00           C
ATOM   2233  HD2 PHE A 727      46.640  59.720  47.800  1.00  0.00           H
ATOM   2234  CE2 PHE A 727      45.520  60.270  49.670  1.00  0.00           C
ATOM   2235  HE2 PHE A 727      44.610  60.220  49.100  1.00  0.00           H
ATOM   2236  C   PHE A 727      51.650  59.310  48.800  1.00  0.00           C
ATOM   2237  O   PHE A 727      52.220  58.900  49.800  1.00  0.00           O
ATOM   2238  N   ALA A 728      52.080  58.970  47.610  1.00  0.00           N
ATOM   2239  HN  ALA A 728      51.650  59.270  46.770  1.00  0.00           H
ATOM   2240  CA  ALA A 728      53.320  58.260  47.500  1.00  0.00           C
ATOM   2241  HA  ALA A 728      53.180  57.360  48.080  1.00  0.00           H
ATOM   2242  CB  ALA A 728      53.470  57.840  46.040  1.00  0.00           C
ATOM   2243  HB1 ALA A 728      54.310  57.170  45.790  1.00  0.00           H
ATOM   2244  HB2 ALA A 728      53.580  58.720  45.370  1.00  0.00           H
ATOM   2245  HB3 ALA A 728      52.540  57.290  45.800  1.00  0.00           H
ATOM   2246  C   ALA A 728      54.460  59.040  48.010  1.00  0.00           C
ATOM   2247  O   ALA A 728      55.260  58.520  48.810  1.00  0.00           O
ATOM   2248  N   ALA A 729      54.500  60.370  47.700  1.00  0.00           N
ATOM   2249  HN  ALA A 729      53.900  60.680  46.980  1.00  0.00           H
ATOM   2250  CA  ALA A 729      55.430  61.290  48.250  1.00  0.00           C
ATOM   2251  HA  ALA A 729      56.470  61.000  48.200  1.00  0.00           H
ATOM   2252  CB  ALA A 729      55.250  62.690  47.520  1.00  0.00           C
ATOM   2253  HB1 ALA A 729      55.640  62.630  46.480  1.00  0.00           H
ATOM   2254  HB2 ALA A 729      55.880  63.390  48.090  1.00  0.00           H
ATOM   2255  HB3 ALA A 729      54.160  62.940  47.470  1.00  0.00           H
ATOM   2256  C   ALA A 729      55.240  61.470  49.760  1.00  0.00           C
ATOM   2257  O   ALA A 729      56.230  61.490  50.500  1.00  0.00           O
ATOM   2258  N   LEU A 730      54.020  61.580  50.300  1.00  0.00           N
ATOM   2259  HN  LEU A 730      53.260  61.520  49.670  1.00  0.00           H
ATOM   2260  CA  LEU A 730      53.700  61.670  51.740  1.00  0.00           C
ATOM   2261  HA  LEU A 730      54.260  62.470  52.210  1.00  0.00           H
ATOM   2262  CB  LEU A 730      52.150  61.880  51.940  1.00  0.00           C
ATOM   2263  HB1 LEU A 730      51.520  61.020  51.650  1.00  0.00           H
ATOM   2264  HB2 LEU A 730      51.880  62.800  51.350  1.00  0.00           H
ATOM   2265  CG  LEU A 730      51.820  62.190  53.440  1.00  0.00           C
ATOM   2266  HG  LEU A 730      52.380  61.480  54.080  1.00  0.00           H
ATOM   2267  CD1 LEU A 730      52.140  63.600  53.850  1.00  0.00           C
ATOM   2268 HD11 LEU A 730      51.730  64.310  53.090  1.00  0.00           H
ATOM   2269 HD12 LEU A 730      53.240  63.760  53.950  1.00  0.00           H
ATOM   2270 HD13 LEU A 730      51.630  63.760  54.830  1.00  0.00           H
ATOM   2271  CD2 LEU A 730      50.330  61.920  53.770  1.00  0.00           C
ATOM   2272 HD21 LEU A 730      49.940  62.460  54.660  1.00  0.00           H
ATOM   2273 HD22 LEU A 730      50.140  60.850  54.020  1.00  0.00           H
ATOM   2274 HD23 LEU A 730      49.740  62.080  52.850  1.00  0.00           H
ATOM   2275  C   LEU A 730      54.190  60.480  52.540  1.00  0.00           C
ATOM   2276  O   LEU A 730      54.780  60.620  53.630  1.00  0.00           O
ATOM   2277  N   ILE A 731      53.940  59.330  52.060  1.00  0.00           N
ATOM   2278  HN  ILE A 731      53.590  59.260  51.130  1.00  0.00           H
ATOM   2279  CA  ILE A 731      54.400  58.140  52.680  1.00  0.00           C
ATOM   2280  HA  ILE A 731      54.030  58.170  53.710  1.00  0.00           H
ATOM   2281  CB  ILE A 731      53.650  56.880  52.100  1.00  0.00           C
ATOM   2282  HB  ILE A 731      53.590  56.940  50.990  1.00  0.00           H
ATOM   2283  CG2 ILE A 731      54.340  55.530  52.530  1.00  0.00           C
ATOM   2284 HG21 ILE A 731      53.640  54.710  52.270  1.00  0.00           H
ATOM   2285 HG22 ILE A 731      54.460  55.430  53.620  1.00  0.00           H
ATOM   2286 HG23 ILE A 731      55.360  55.480  52.070  1.00  0.00           H
ATOM   2287  CG1 ILE A 731      52.140  57.010  52.520  1.00  0.00           C
ATOM   2288 HG11 ILE A 731      51.770  58.030  52.280  1.00  0.00           H
ATOM   2289 HG12 ILE A 731      52.170  57.020  53.640  1.00  0.00           H
ATOM   2290  CD  ILE A 731      51.160  55.980  51.950  1.00  0.00           C
ATOM   2291  HD1 ILE A 731      50.140  56.160  52.330  1.00  0.00           H
ATOM   2292  HD2 ILE A 731      51.530  54.950  52.190  1.00  0.00           H
ATOM   2293  HD3 ILE A 731      51.210  55.990  50.840  1.00  0.00           H
ATOM   2294  C   ILE A 731      55.950  58.030  52.820  1.00  0.00           C
ATOM   2295  O   ILE A 731      56.470  57.700  53.900  1.00  0.00           O
ATOM   2296  N   CYS A 732      56.650  58.400  51.710  1.00  0.00           N
ATOM   2297  HN  CYS A 732      56.110  58.550  50.880  1.00  0.00           H
ATOM   2298  CA  CYS A 732      58.070  58.550  51.650  1.00  0.00           C
ATOM   2299  HA  CYS A 732      58.590  57.650  51.960  1.00  0.00           H
ATOM   2300  CB  CYS A 732      58.530  59.050  50.240  1.00  0.00           C
ATOM   2301  HB1 CYS A 732      57.990  59.960  49.930  1.00  0.00           H
ATOM   2302  HB2 CYS A 732      58.230  58.310  49.470  1.00  0.00           H
ATOM   2303  SG  CYS A 732      60.310  59.470  50.060  1.00  0.00           S
ATOM   2304  HG1 CYS A 732      60.730  58.220  49.960  1.00  0.00           H
ATOM   2305  C   CYS A 732      58.510  59.530  52.710  1.00  0.00           C
ATOM   2306  O   CYS A 732      59.490  59.270  53.410  1.00  0.00           O
ATOM   2307  N   ILE A 733      57.820  60.680  52.930  1.00  0.00           N
ATOM   2308  HN  ILE A 733      57.050  60.980  52.360  1.00  0.00           H
ATOM   2309  CA  ILE A 733      58.290  61.630  53.870  1.00  0.00           C
ATOM   2310  HA  ILE A 733      59.360  61.660  53.780  1.00  0.00           H
ATOM   2311  CB  ILE A 733      57.660  63.010  53.470  1.00  0.00           C
ATOM   2312  HB  ILE A 733      56.560  62.880  53.320  1.00  0.00           H
ATOM   2313  CG2 ILE A 733      57.710  64.110  54.540  1.00  0.00           C
ATOM   2314 HG21 ILE A 733      57.200  63.880  55.510  1.00  0.00           H
ATOM   2315 HG22 ILE A 733      57.260  65.080  54.250  1.00  0.00           H
ATOM   2316 HG23 ILE A 733      58.760  64.310  54.820  1.00  0.00           H
ATOM   2317  CG1 ILE A 733      58.230  63.570  52.150  1.00  0.00           C
ATOM   2318 HG11 ILE A 733      57.770  64.530  51.840  1.00  0.00           H
ATOM   2319 HG12 ILE A 733      57.870  62.800  51.440  1.00  0.00           H
ATOM   2320  CD  ILE A 733      59.780  63.670  52.140  1.00  0.00           C
ATOM   2321  HD1 ILE A 733      60.110  64.010  51.140  1.00  0.00           H
ATOM   2322  HD2 ILE A 733      60.230  62.710  52.480  1.00  0.00           H
ATOM   2323  HD3 ILE A 733      60.130  64.440  52.870  1.00  0.00           H
ATOM   2324  C   ILE A 733      57.970  61.220  55.300  1.00  0.00           C
ATOM   2325  O   ILE A 733      58.710  61.460  56.250  1.00  0.00           O
ATOM   2326  N   ILE A 734      56.870  60.420  55.470  1.00  0.00           N
ATOM   2327  HN  ILE A 734      56.280  60.200  54.700  1.00  0.00           H
ATOM   2328  CA  ILE A 734      56.460  59.920  56.830  1.00  0.00           C
ATOM   2329  HA  ILE A 734      56.490  60.770  57.520  1.00  0.00           H
ATOM   2330  CB  ILE A 734      55.090  59.170  56.970  1.00  0.00           C
ATOM   2331  HB  ILE A 734      55.040  58.390  56.190  1.00  0.00           H
ATOM   2332  CG2 ILE A 734      54.920  58.480  58.310  1.00  0.00           C
ATOM   2333 HG21 ILE A 734      55.550  57.610  58.590  1.00  0.00           H
ATOM   2334 HG22 ILE A 734      53.920  57.990  58.300  1.00  0.00           H
ATOM   2335 HG23 ILE A 734      54.910  59.300  59.060  1.00  0.00           H
ATOM   2336  CG1 ILE A 734      53.960  60.160  56.730  1.00  0.00           C
ATOM   2337 HG11 ILE A 734      54.020  60.670  55.740  1.00  0.00           H
ATOM   2338 HG12 ILE A 734      53.980  61.000  57.460  1.00  0.00           H
ATOM   2339  CD  ILE A 734      52.540  59.560  56.610  1.00  0.00           C
ATOM   2340  HD1 ILE A 734      51.910  60.260  56.020  1.00  0.00           H
ATOM   2341  HD2 ILE A 734      52.200  59.310  57.650  1.00  0.00           H
ATOM   2342  HD3 ILE A 734      52.650  58.610  56.050  1.00  0.00           H
ATOM   2343  C   ILE A 734      57.640  58.970  57.250  1.00  0.00           C
ATOM   2344  O   ILE A 734      58.290  59.130  58.240  1.00  0.00           O
ATOM   2345  N   PHE A 735      58.010  58.010  56.360  1.00  0.00           N
ATOM   2346  HN  PHE A 735      57.540  57.960  55.480  1.00  0.00           H
ATOM   2347  CA  PHE A 735      59.000  56.920  56.600  1.00  0.00           C
ATOM   2348  HA  PHE A 735      58.580  56.290  57.380  1.00  0.00           H
ATOM   2349  CB  PHE A 735      59.360  56.040  55.390  1.00  0.00           C
ATOM   2350  HB1 PHE A 735      60.270  55.410  55.410  1.00  0.00           H
ATOM   2351  HB2 PHE A 735      59.450  56.730  54.520  1.00  0.00           H
ATOM   2352  CG  PHE A 735      58.250  55.000  55.120  1.00  0.00           C
ATOM   2353  CD1 PHE A 735      57.080  54.870  55.760  1.00  0.00           C
ATOM   2354  HD1 PHE A 735      56.980  55.420  56.690  1.00  0.00           H
ATOM   2355  CE1 PHE A 735      56.160  53.880  55.420  1.00  0.00           C
ATOM   2356  HE1 PHE A 735      55.300  53.650  56.040  1.00  0.00           H
ATOM   2357  CZ  PHE A 735      56.320  53.190  54.200  1.00  0.00           C
ATOM   2358  HZ  PHE A 735      55.600  52.400  53.980  1.00  0.00           H
ATOM   2359  CD2 PHE A 735      58.340  54.300  53.900  1.00  0.00           C
ATOM   2360  HD2 PHE A 735      59.180  54.390  53.230  1.00  0.00           H
ATOM   2361  CE2 PHE A 735      57.360  53.390  53.460  1.00  0.00           C
ATOM   2362  HE2 PHE A 735      57.470  52.810  52.560  1.00  0.00           H
ATOM   2363  C   PHE A 735      60.310  57.560  57.080  1.00  0.00           C
ATOM   2364  O   PHE A 735      60.900  57.170  58.070  1.00  0.00           O
ATOM   2365  N   ILE A 736      60.870  58.450  56.290  1.00  0.00           N
ATOM   2366  HN  ILE A 736      60.330  58.870  55.570  1.00  0.00           H
ATOM   2367  CA  ILE A 736      62.200  59.070  56.520  1.00  0.00           C
ATOM   2368  HA  ILE A 736      62.960  58.320  56.670  1.00  0.00           H
ATOM   2369  CB  ILE A 736      62.690  59.980  55.400  1.00  0.00           C
ATOM   2370  HB  ILE A 736      61.840  60.640  55.140  1.00  0.00           H
ATOM   2371  CG2 ILE A 736      64.000  60.750  55.700  1.00  0.00           C
ATOM   2372 HG21 ILE A 736      64.470  61.230  54.830  1.00  0.00           H
ATOM   2373 HG22 ILE A 736      64.760  59.980  55.920  1.00  0.00           H
ATOM   2374 HG23 ILE A 736      63.910  61.400  56.600  1.00  0.00           H
ATOM   2375  CG1 ILE A 736      63.010  59.200  54.100  1.00  0.00           C
ATOM   2376 HG11 ILE A 736      62.590  58.170  53.990  1.00  0.00           H
ATOM   2377 HG12 ILE A 736      64.100  58.970  54.200  1.00  0.00           H
ATOM   2378  CD  ILE A 736      62.840  59.930  52.800  1.00  0.00           C
ATOM   2379  HD1 ILE A 736      63.380  60.900  52.880  1.00  0.00           H
ATOM   2380  HD2 ILE A 736      61.760  60.060  52.570  1.00  0.00           H
ATOM   2381  HD3 ILE A 736      63.250  59.320  51.970  1.00  0.00           H
ATOM   2382  C   ILE A 736      62.220  59.920  57.800  1.00  0.00           C
ATOM   2383  O   ILE A 736      63.110  59.760  58.640  1.00  0.00           O
ATOM   2384  N   TYR A 737      61.190  60.800  58.050  1.00  0.00           N
ATOM   2385  HN  TYR A 737      60.510  60.940  57.330  1.00  0.00           H
ATOM   2386  CA  TYR A 737      61.180  61.570  59.270  1.00  0.00           C
ATOM   2387  HA  TYR A 737      62.090  62.130  59.480  1.00  0.00           H
ATOM   2388  CB  TYR A 737      59.920  62.630  59.130  1.00  0.00           C
ATOM   2389  HB1 TYR A 737      58.960  62.060  59.220  1.00  0.00           H
ATOM   2390  HB2 TYR A 737      59.990  63.040  58.100  1.00  0.00           H
ATOM   2391  CG  TYR A 737      60.020  63.710  60.080  1.00  0.00           C
ATOM   2392  CD1 TYR A 737      59.270  63.610  61.270  1.00  0.00           C
ATOM   2393  HD1 TYR A 737      58.550  62.820  61.380  1.00  0.00           H
ATOM   2394  CE1 TYR A 737      59.350  64.580  62.290  1.00  0.00           C
ATOM   2395  HE1 TYR A 737      58.800  64.450  63.200  1.00  0.00           H
ATOM   2396  CZ  TYR A 737      60.260  65.670  62.230  1.00  0.00           C
ATOM   2397  OH  TYR A 737      60.430  66.580  63.280  1.00  0.00           O
ATOM   2398  HH  TYR A 737      59.890  66.330  64.030  1.00  0.00           H
ATOM   2399  CD2 TYR A 737      60.970  64.770  60.060  1.00  0.00           C
ATOM   2400  HD2 TYR A 737      61.590  64.850  59.180  1.00  0.00           H
ATOM   2401  CE2 TYR A 737      61.060  65.740  61.160  1.00  0.00           C
ATOM   2402  HE2 TYR A 737      61.900  66.400  61.050  1.00  0.00           H
ATOM   2403  C   TYR A 737      60.990  60.690  60.460  1.00  0.00           C
ATOM   2404  O   TYR A 737      61.710  60.820  61.460  1.00  0.00           O
ATOM   2405  N   GLU A 738      59.920  59.800  60.440  1.00  0.00           N
ATOM   2406  HN  GLU A 738      59.450  59.690  59.560  1.00  0.00           H
ATOM   2407  CA  GLU A 738      59.530  58.950  61.570  1.00  0.00           C
ATOM   2408  HA  GLU A 738      59.340  59.690  62.340  1.00  0.00           H
ATOM   2409  CB  GLU A 738      58.070  58.390  61.470  1.00  0.00           C
ATOM   2410  HB1 GLU A 738      58.100  57.470  62.100  1.00  0.00           H
ATOM   2411  HB2 GLU A 738      57.890  57.970  60.470  1.00  0.00           H
ATOM   2412  CG  GLU A 738      56.990  59.340  61.860  1.00  0.00           C
ATOM   2413  HG1 GLU A 738      56.810  60.090  61.060  1.00  0.00           H
ATOM   2414  HG2 GLU A 738      57.250  60.030  62.700  1.00  0.00           H
ATOM   2415  CD  GLU A 738      55.660  58.640  62.310  1.00  0.00           C
ATOM   2416  OE1 GLU A 738      54.590  59.030  61.710  1.00  0.00           O
ATOM   2417  OE2 GLU A 738      55.690  57.840  63.210  1.00  0.00           O
ATOM   2418  C   GLU A 738      60.580  57.910  62.050  1.00  0.00           C
ATOM   2419  O   GLU A 738      60.710  57.740  63.270  1.00  0.00           O
ATOM   2420  N   ALA A 739      61.390  57.260  61.200  1.00  0.00           N
ATOM   2421  HN  ALA A 739      61.380  57.470  60.230  1.00  0.00           H
ATOM   2422  CA  ALA A 739      62.430  56.350  61.630  1.00  0.00           C
ATOM   2423  HA  ALA A 739      62.060  55.540  62.240  1.00  0.00           H
ATOM   2424  CB  ALA A 739      63.200  55.880  60.360  1.00  0.00           C
ATOM   2425  HB1 ALA A 739      63.990  55.120  60.500  1.00  0.00           H
ATOM   2426  HB2 ALA A 739      63.620  56.700  59.740  1.00  0.00           H
ATOM   2427  HB3 ALA A 739      62.470  55.310  59.760  1.00  0.00           H
ATOM   2428  C   ALA A 739      63.420  56.970  62.560  1.00  0.00           C
ATOM   2429  O   ALA A 739      63.710  56.530  63.710  1.00  0.00           O
ATOM   2430  N   LEU A 740      63.920  58.150  62.150  1.00  0.00           N
ATOM   2431  HN  LEU A 740      63.770  58.510  61.240  1.00  0.00           H
ATOM   2432  CA  LEU A 740      64.660  59.060  63.010  1.00  0.00           C
ATOM   2433  HA  LEU A 740      65.480  58.540  63.480  1.00  0.00           H
ATOM   2434  CB  LEU A 740      65.200  60.300  62.210  1.00  0.00           C
ATOM   2435  HB1 LEU A 740      65.820  60.960  62.860  1.00  0.00           H
ATOM   2436  HB2 LEU A 740      64.360  60.880  61.790  1.00  0.00           H
ATOM   2437  CG  LEU A 740      66.040  59.920  60.940  1.00  0.00           C
ATOM   2438  HG  LEU A 740      65.350  59.480  60.180  1.00  0.00           H
ATOM   2439  CD1 LEU A 740      66.460  61.240  60.160  1.00  0.00           C
ATOM   2440 HD11 LEU A 740      65.560  61.840  59.880  1.00  0.00           H
ATOM   2441 HD12 LEU A 740      67.050  60.870  59.290  1.00  0.00           H
ATOM   2442 HD13 LEU A 740      67.090  61.950  60.720  1.00  0.00           H
ATOM   2443  CD2 LEU A 740      67.180  59.030  61.300  1.00  0.00           C
ATOM   2444 HD21 LEU A 740      66.880  58.020  61.670  1.00  0.00           H
ATOM   2445 HD22 LEU A 740      67.860  59.510  62.040  1.00  0.00           H
ATOM   2446 HD23 LEU A 740      67.780  59.000  60.370  1.00  0.00           H
ATOM   2447  C   LEU A 740      63.910  59.670  64.180  1.00  0.00           C
ATOM   2448  O   LEU A 740      64.500  59.880  65.270  1.00  0.00           O
ATOM   2449  N   GLU A 741      62.640  60.110  64.110  1.00  0.00           N
ATOM   2450  HN  GLU A 741      62.170  60.340  63.250  1.00  0.00           H
ATOM   2451  CA  GLU A 741      61.970  60.760  65.280  1.00  0.00           C
ATOM   2452  HA  GLU A 741      62.700  61.480  65.630  1.00  0.00           H
ATOM   2453  CB  GLU A 741      60.640  61.410  64.930  1.00  0.00           C
ATOM   2454  HB1 GLU A 741      60.050  60.540  64.570  1.00  0.00           H
ATOM   2455  HB2 GLU A 741      60.730  62.090  64.060  1.00  0.00           H
ATOM   2456  CG  GLU A 741      59.920  62.070  66.120  1.00  0.00           C
ATOM   2457  HG1 GLU A 741      60.420  63.000  66.430  1.00  0.00           H
ATOM   2458  HG2 GLU A 741      59.800  61.400  67.000  1.00  0.00           H
ATOM   2459  CD  GLU A 741      58.470  62.560  65.840  1.00  0.00           C
ATOM   2460  OE1 GLU A 741      58.130  63.760  66.000  1.00  0.00           O
ATOM   2461  OE2 GLU A 741      57.660  61.610  65.500  1.00  0.00           O
ATOM   2462  C   GLU A 741      61.830  59.800  66.390  1.00  0.00           C
ATOM   2463  O   GLU A 741      62.250  60.040  67.520  1.00  0.00           O
ATOM   2464  N   LYS A 742      61.320  58.540  66.070  1.00  0.00           N
ATOM   2465  HN  LYS A 742      61.110  58.310  65.130  1.00  0.00           H
ATOM   2466  CA  LYS A 742      61.070  57.600  67.180  1.00  0.00           C
ATOM   2467  HA  LYS A 742      60.540  58.140  67.940  1.00  0.00           H
ATOM   2468  CB  LYS A 742      60.050  56.520  66.570  1.00  0.00           C
ATOM   2469  HB1 LYS A 742      60.220  55.490  66.970  1.00  0.00           H
ATOM   2470  HB2 LYS A 742      60.160  56.480  65.470  1.00  0.00           H
ATOM   2471  CG  LYS A 742      58.580  56.870  66.860  1.00  0.00           C
ATOM   2472  HG1 LYS A 742      58.450  56.950  67.960  1.00  0.00           H
ATOM   2473  HG2 LYS A 742      57.840  56.060  66.690  1.00  0.00           H
ATOM   2474  CD  LYS A 742      58.060  58.080  66.070  1.00  0.00           C
ATOM   2475  HD1 LYS A 742      58.010  57.800  64.980  1.00  0.00           H
ATOM   2476  HD2 LYS A 742      58.760  58.920  66.230  1.00  0.00           H
ATOM   2477  CE  LYS A 742      56.550  58.450  66.390  1.00  0.00           C
ATOM   2478  HE1 LYS A 742      56.530  58.790  67.450  1.00  0.00           H
ATOM   2479  HE2 LYS A 742      55.880  57.600  66.180  1.00  0.00           H
ATOM   2480  NZ  LYS A 742      56.030  59.440  65.430  1.00  0.00           N
ATOM   2481  HZ1 LYS A 742      56.520  60.350  65.420  1.00  0.00           H
ATOM   2482  HZ2 LYS A 742      55.020  59.610  65.570  1.00  0.00           H
ATOM   2483  HZ3 LYS A 742      56.050  58.880  64.550  1.00  0.00           H
ATOM   2484  C   LYS A 742      62.320  56.960  67.820  1.00  0.00           C
ATOM   2485  O   LYS A 742      62.310  56.590  69.020  1.00  0.00           O
ATOM   2486  N   LEU A 743      63.480  56.860  67.050  1.00  0.00           N
ATOM   2487  HN  LEU A 743      63.330  57.310  66.180  1.00  0.00           H
ATOM   2488  CA  LEU A 743      64.780  56.370  67.570  1.00  0.00           C
ATOM   2489  HA  LEU A 743      64.750  55.360  67.920  1.00  0.00           H
ATOM   2490  CB  LEU A 743      65.810  56.390  66.440  1.00  0.00           C
ATOM   2491  HB1 LEU A 743      65.950  57.400  66.000  1.00  0.00           H
ATOM   2492  HB2 LEU A 743      65.490  55.780  65.560  1.00  0.00           H
ATOM   2493  CG  LEU A 743      67.250  56.010  66.910  1.00  0.00           C
ATOM   2494  HG  LEU A 743      67.530  56.530  67.850  1.00  0.00           H
ATOM   2495  CD1 LEU A 743      67.350  54.550  67.230  1.00  0.00           C
ATOM   2496 HD11 LEU A 743      67.340  53.850  66.360  1.00  0.00           H
ATOM   2497 HD12 LEU A 743      66.720  54.230  68.090  1.00  0.00           H
ATOM   2498 HD13 LEU A 743      68.400  54.430  67.590  1.00  0.00           H
ATOM   2499  CD2 LEU A 743      68.210  56.450  65.760  1.00  0.00           C
ATOM   2500 HD21 LEU A 743      68.410  57.530  65.900  1.00  0.00           H
ATOM   2501 HD22 LEU A 743      67.690  56.260  64.800  1.00  0.00           H
ATOM   2502 HD23 LEU A 743      69.200  55.950  65.730  1.00  0.00           H
ATOM   2503  C   LEU A 743      65.230  57.240  68.770  1.00  0.00           C
ATOM   2504  O   LEU A 743      65.630  56.720  69.780  1.00  0.00           O
ATOM   2505  N   PHE A 744      65.210  58.550  68.590  1.00  0.00           N
ATOM   2506  HN  PHE A 744      65.050  58.970  67.700  1.00  0.00           H
ATOM   2507  CA  PHE A 744      65.730  59.420  69.580  1.00  0.00           C
ATOM   2508  HA  PHE A 744      66.580  59.060  70.120  1.00  0.00           H
ATOM   2509  CB  PHE A 744      66.030  60.760  68.900  1.00  0.00           C
ATOM   2510  HB1 PHE A 744      66.400  61.590  69.530  1.00  0.00           H
ATOM   2511  HB2 PHE A 744      65.240  61.080  68.180  1.00  0.00           H
ATOM   2512  CG  PHE A 744      67.250  60.580  68.000  1.00  0.00           C
ATOM   2513  CD1 PHE A 744      68.480  60.200  68.550  1.00  0.00           C
ATOM   2514  HD1 PHE A 744      68.620  59.910  69.580  1.00  0.00           H
ATOM   2515  CE1 PHE A 744      69.620  60.220  67.730  1.00  0.00           C
ATOM   2516  HE1 PHE A 744      70.570  59.840  68.070  1.00  0.00           H
ATOM   2517  CZ  PHE A 744      69.520  60.420  66.300  1.00  0.00           C
ATOM   2518  HZ  PHE A 744      70.400  60.370  65.660  1.00  0.00           H
ATOM   2519  CD2 PHE A 744      67.210  60.960  66.580  1.00  0.00           C
ATOM   2520  HD2 PHE A 744      66.290  61.300  66.130  1.00  0.00           H
ATOM   2521  CE2 PHE A 744      68.270  60.720  65.770  1.00  0.00           C
ATOM   2522  HE2 PHE A 744      68.150  60.720  64.700  1.00  0.00           H
ATOM   2523  C   PHE A 744      64.700  59.800  70.720  1.00  0.00           C
ATOM   2524  O   PHE A 744      65.000  60.330  71.800  1.00  0.00           O
ATOM   2525  N   ASP A 745      63.450  59.350  70.580  1.00  0.00           N
ATOM   2526  HN  ASP A 745      63.130  58.960  69.720  1.00  0.00           H
ATOM   2527  CA  ASP A 745      62.370  59.420  71.470  1.00  0.00           C
ATOM   2528  HA  ASP A 745      62.500  60.220  72.180  1.00  0.00           H
ATOM   2529  CB  ASP A 745      61.200  59.880  70.610  1.00  0.00           C
ATOM   2530  HB1 ASP A 745      61.010  59.160  69.780  1.00  0.00           H
ATOM   2531  HB2 ASP A 745      61.470  60.750  69.950  1.00  0.00           H
ATOM   2532  CG  ASP A 745      59.900  60.160  71.260  1.00  0.00           C
ATOM   2533  OD1 ASP A 745      58.890  60.150  70.520  1.00  0.00           O
ATOM   2534  OD2 ASP A 745      59.950  60.650  72.440  1.00  0.00           O
ATOM   2535  C   ASP A 745      62.250  58.110  72.260  1.00  0.00           C
ATOM   2536  O   ASP A 745      61.300  57.880  72.990  1.00  0.00           O
ATOM   2537  N   LEU A 746      63.240  57.180  72.190  1.00  0.00           N
ATOM   2538  HN  LEU A 746      63.940  57.220  71.490  1.00  0.00           H
ATOM   2539  CA  LEU A 746      63.320  55.970  73.080  1.00  0.00           C
ATOM   2540  HA  LEU A 746      62.530  55.320  72.730  1.00  0.00           H
ATOM   2541  CB  LEU A 746      64.660  55.250  72.860  1.00  0.00           C
ATOM   2542  HB1 LEU A 746      65.480  55.990  72.980  1.00  0.00           H
ATOM   2543  HB2 LEU A 746      64.660  54.900  71.800  1.00  0.00           H
ATOM   2544  CG  LEU A 746      65.000  54.220  73.890  1.00  0.00           C
ATOM   2545  HG  LEU A 746      64.130  53.650  74.260  1.00  0.00           H
ATOM   2546  CD1 LEU A 746      65.930  53.110  73.330  1.00  0.00           C
ATOM   2547 HD11 LEU A 746      65.300  52.600  72.560  1.00  0.00           H
ATOM   2548 HD12 LEU A 746      66.060  52.280  74.060  1.00  0.00           H
ATOM   2549 HD13 LEU A 746      66.890  53.500  72.940  1.00  0.00           H
ATOM   2550  CD2 LEU A 746      65.870  54.800  75.070  1.00  0.00           C
ATOM   2551 HD21 LEU A 746      65.360  55.740  75.350  1.00  0.00           H
ATOM   2552 HD22 LEU A 746      66.810  55.150  74.600  1.00  0.00           H
ATOM   2553 HD23 LEU A 746      65.940  54.070  75.910  1.00  0.00           H
ATOM   2554  C   LEU A 746      62.940  56.180  74.560  1.00  0.00           C
ATOM   2555  O   LEU A 746      63.160  57.160  75.300  1.00  0.00           O
ATOM   2556  N   GLY A 747      62.160  55.260  75.110  1.00  0.00           N
ATOM   2557  HN  GLY A 747      61.850  54.460  74.610  1.00  0.00           H
ATOM   2558  CA  GLY A 747      61.570  55.140  76.510  1.00  0.00           C
ATOM   2559  HA1 GLY A 747      60.950  54.260  76.460  1.00  0.00           H
ATOM   2560  HA2 GLY A 747      60.960  56.010  76.690  1.00  0.00           H
ATOM   2561  C   GLY A 747      62.590  55.100  77.590  1.00  0.00           C
ATOM   2562  O   GLY A 747      63.820  55.280  77.340  1.00  0.00           O
ATOM   2563  N   GLU A 748      62.110  54.790  78.800  1.00  0.00           N
ATOM   2564  HN  GLU A 748      61.110  54.720  78.860  1.00  0.00           H
ATOM   2565  CA  GLU A 748      62.900  54.980  79.980  1.00  0.00           C
ATOM   2566  HA  GLU A 748      63.870  55.430  79.810  1.00  0.00           H
ATOM   2567  CB  GLU A 748      62.010  55.810  80.970  1.00  0.00           C
ATOM   2568  HB1 GLU A 748      62.590  56.010  81.900  1.00  0.00           H
ATOM   2569  HB2 GLU A 748      61.130  55.170  81.210  1.00  0.00           H
ATOM   2570  CG  GLU A 748      61.450  57.150  80.370  1.00  0.00           C
ATOM   2571  HG1 GLU A 748      60.540  57.010  79.730  1.00  0.00           H
ATOM   2572  HG2 GLU A 748      62.350  57.550  79.850  1.00  0.00           H
ATOM   2573  CD  GLU A 748      61.190  58.190  81.510  1.00  0.00           C
ATOM   2574  OE1 GLU A 748      60.270  57.930  82.320  1.00  0.00           O
ATOM   2575  OE2 GLU A 748      61.870  59.230  81.520  1.00  0.00           O
ATOM   2576  C   GLU A 748      63.240  53.660  80.620  1.00  0.00           C
ATOM   2577  O   GLU A 748      64.090  53.610  81.540  1.00  0.00           O
ATOM   2578  N   THR A 749      62.660  52.600  80.130  1.00  0.00           N
ATOM   2579  HN  THR A 749      62.080  52.770  79.340  1.00  0.00           H
ATOM   2580  CA  THR A 749      62.820  51.180  80.650  1.00  0.00           C
ATOM   2581  HA  THR A 749      62.560  51.230  81.710  1.00  0.00           H
ATOM   2582  CB  THR A 749      61.890  50.280  80.000  1.00  0.00           C
ATOM   2583  HB  THR A 749      62.050  50.140  78.920  1.00  0.00           H
ATOM   2584  OG1 THR A 749      60.500  50.720  80.140  1.00  0.00           O
ATOM   2585  HG1 THR A 749      60.330  50.670  81.090  1.00  0.00           H
ATOM   2586  CG2 THR A 749      61.970  48.840  80.540  1.00  0.00           C
ATOM   2587 HG21 THR A 749      61.070  48.390  80.060  1.00  0.00           H
ATOM   2588 HG22 THR A 749      61.770  48.770  81.630  1.00  0.00           H
ATOM   2589 HG23 THR A 749      62.830  48.220  80.200  1.00  0.00           H
ATOM   2590  C   THR A 749      64.270  50.650  80.740  1.00  0.00           C
ATOM   2591  O   THR A 749      64.770  50.190  81.770  1.00  0.00           O
ATOM   2592  N   TYR A 750      65.010  51.000  79.670  1.00  0.00           N
ATOM   2593  HN  TYR A 750      64.600  51.510  78.920  1.00  0.00           H
ATOM   2594  CA  TYR A 750      66.470  50.750  79.550  1.00  0.00           C
ATOM   2595  HA  TYR A 750      66.790  50.120  80.370  1.00  0.00           H
ATOM   2596  CB  TYR A 750      66.940  50.010  78.260  1.00  0.00           C
ATOM   2597  HB1 TYR A 750      68.020  50.070  78.020  1.00  0.00           H
ATOM   2598  HB2 TYR A 750      66.450  50.460  77.370  1.00  0.00           H
ATOM   2599  CG  TYR A 750      66.510  48.570  78.350  1.00  0.00           C
ATOM   2600  CD1 TYR A 750      67.090  47.640  79.230  1.00  0.00           C
ATOM   2601  HD1 TYR A 750      67.900  48.010  79.840  1.00  0.00           H
ATOM   2602  CE1 TYR A 750      66.570  46.340  79.390  1.00  0.00           C
ATOM   2603  HE1 TYR A 750      66.920  45.620  80.120  1.00  0.00           H
ATOM   2604  CZ  TYR A 750      65.440  45.930  78.610  1.00  0.00           C
ATOM   2605  OH  TYR A 750      64.820  44.650  78.770  1.00  0.00           O
ATOM   2606  HH  TYR A 750      64.670  44.320  77.880  1.00  0.00           H
ATOM   2607  CD2 TYR A 750      65.410  48.150  77.590  1.00  0.00           C
ATOM   2608  HD2 TYR A 750      64.990  48.890  76.920  1.00  0.00           H
ATOM   2609  CE2 TYR A 750      64.990  46.760  77.660  1.00  0.00           C
ATOM   2610  HE2 TYR A 750      64.250  46.410  76.950  1.00  0.00           H
ATOM   2611  C   TYR A 750      67.160  52.140  79.670  1.00  0.00           C
ATOM   2612  O   TYR A 750      66.520  53.150  79.450  1.00  0.00           O
ATOM   2613  N   ALA A 751      68.380  52.210  80.220  1.00  0.00           N
ATOM   2614  HN  ALA A 751      68.860  51.450  80.640  1.00  0.00           H
ATOM   2615  CA  ALA A 751      69.060  53.450  80.490  1.00  0.00           C
ATOM   2616  HA  ALA A 751      68.580  54.240  79.940  1.00  0.00           H
ATOM   2617  CB  ALA A 751      69.210  53.790  81.970  1.00  0.00           C
ATOM   2618  HB1 ALA A 751      68.230  54.000  82.440  1.00  0.00           H
ATOM   2619  HB2 ALA A 751      69.940  54.620  82.110  1.00  0.00           H
ATOM   2620  HB3 ALA A 751      69.670  52.920  82.480  1.00  0.00           H
ATOM   2621  C   ALA A 751      70.460  53.340  79.900  1.00  0.00           C
ATOM   2622  O   ALA A 751      71.230  52.470  80.220  1.00  0.00           O
ATOM   2623  N   ASP A 752      70.820  54.270  78.970  1.00  0.00           N
ATOM   2624  HN  ASP A 752      70.220  55.040  78.770  1.00  0.00           H
ATOM   2625  CA  ASP A 752      72.140  54.490  78.320  1.00  0.00           C
ATOM   2626  HA  ASP A 752      72.130  55.420  77.790  1.00  0.00           H
ATOM   2627  CB  ASP A 752      73.390  54.580  79.360  1.00  0.00           C
ATOM   2628  HB1 ASP A 752      74.320  55.000  78.930  1.00  0.00           H
ATOM   2629  HB2 ASP A 752      73.530  53.530  79.700  1.00  0.00           H
ATOM   2630  CG  ASP A 752      73.050  55.380  80.570  1.00  0.00           C
ATOM   2631  OD1 ASP A 752      72.350  56.460  80.430  1.00  0.00           O
ATOM   2632  OD2 ASP A 752      73.490  55.040  81.700  1.00  0.00           O
ATOM   2633  C   ASP A 752      72.280  53.580  77.230  1.00  0.00           C
ATOM   2634  O   ASP A 752      73.420  53.240  76.830  1.00  0.00           O
ATOM   2635  N   VAL A 753      71.160  53.130  76.600  1.00  0.00           N
ATOM   2636  HN  VAL A 753      70.270  53.470  76.900  1.00  0.00           H
ATOM   2637  CA  VAL A 753      71.350  52.150  75.550  1.00  0.00           C
ATOM   2638  HA  VAL A 753      72.350  51.750  75.440  1.00  0.00           H
ATOM   2639  CB  VAL A 753      70.400  50.970  75.740  1.00  0.00           C
ATOM   2640  HB  VAL A 753      70.550  50.320  74.850  1.00  0.00           H
ATOM   2641  CG1 VAL A 753      70.860  50.110  76.950  1.00  0.00           C
ATOM   2642 HG11 VAL A 753      70.020  49.450  77.230  1.00  0.00           H
ATOM   2643 HG12 VAL A 753      71.110  50.730  77.840  1.00  0.00           H
ATOM   2644 HG13 VAL A 753      71.820  49.590  76.740  1.00  0.00           H
ATOM   2645  CG2 VAL A 753      68.910  51.390  75.710  1.00  0.00           C
ATOM   2646 HG21 VAL A 753      68.720  52.000  76.620  1.00  0.00           H
ATOM   2647 HG22 VAL A 753      68.190  50.550  75.590  1.00  0.00           H
ATOM   2648 HG23 VAL A 753      68.760  52.070  74.850  1.00  0.00           H
ATOM   2649  C   VAL A 753      70.970  52.880  74.190  1.00  0.00           C
ATOM   2650  O   VAL A 753      71.030  52.340  73.090  1.00  0.00           O
ATOM   2651  N   LEU A 754      70.660  54.190  74.190  1.00  0.00           N
ATOM   2652  HN  LEU A 754      70.750  54.730  75.020  1.00  0.00           H
ATOM   2653  CA  LEU A 754      70.340  54.900  73.010  1.00  0.00           C
ATOM   2654  HA  LEU A 754      69.570  54.450  72.400  1.00  0.00           H
ATOM   2655  CB  LEU A 754      69.890  56.360  73.300  1.00  0.00           C
ATOM   2656  HB1 LEU A 754      70.690  56.850  73.900  1.00  0.00           H
ATOM   2657  HB2 LEU A 754      68.930  56.350  73.860  1.00  0.00           H
ATOM   2658  CG  LEU A 754      69.590  57.240  72.030  1.00  0.00           C
ATOM   2659  HG  LEU A 754      70.470  57.420  71.390  1.00  0.00           H
ATOM   2660  CD1 LEU A 754      68.330  56.680  71.320  1.00  0.00           C
ATOM   2661 HD11 LEU A 754      68.000  57.360  70.510  1.00  0.00           H
ATOM   2662 HD12 LEU A 754      67.440  56.490  71.950  1.00  0.00           H
ATOM   2663 HD13 LEU A 754      68.680  55.760  70.820  1.00  0.00           H
ATOM   2664  CD2 LEU A 754      69.250  58.700  72.500  1.00  0.00           C
ATOM   2665 HD21 LEU A 754      70.070  59.050  73.160  1.00  0.00           H
ATOM   2666 HD22 LEU A 754      68.330  58.710  73.140  1.00  0.00           H
ATOM   2667 HD23 LEU A 754      69.230  59.430  71.660  1.00  0.00           H
ATOM   2668  C   LEU A 754      71.470  54.970  71.960  1.00  0.00           C
ATOM   2669  O   LEU A 754      71.250  54.690  70.750  1.00  0.00           O
ATOM   2670  N   PHE A 755      72.730  55.170  72.430  1.00  0.00           N
ATOM   2671  HN  PHE A 755      72.920  55.280  73.400  1.00  0.00           H
ATOM   2672  CA  PHE A 755      73.970  55.080  71.560  1.00  0.00           C
ATOM   2673  HA  PHE A 755      73.860  55.760  70.720  1.00  0.00           H
ATOM   2674  CB  PHE A 755      75.200  55.290  72.550  1.00  0.00           C
ATOM   2675  HB1 PHE A 755      75.340  54.430  73.240  1.00  0.00           H
ATOM   2676  HB2 PHE A 755      75.130  56.220  73.140  1.00  0.00           H
ATOM   2677  CG  PHE A 755      76.450  55.440  71.650  1.00  0.00           C
ATOM   2678  CD1 PHE A 755      77.370  54.370  71.680  1.00  0.00           C
ATOM   2679  HD1 PHE A 755      77.240  53.420  72.180  1.00  0.00           H
ATOM   2680  CE1 PHE A 755      78.620  54.600  70.970  1.00  0.00           C
ATOM   2681  HE1 PHE A 755      79.290  53.750  70.900  1.00  0.00           H
ATOM   2682  CZ  PHE A 755      78.920  55.850  70.370  1.00  0.00           C
ATOM   2683  HZ  PHE A 755      79.830  55.930  69.800  1.00  0.00           H
ATOM   2684  CD2 PHE A 755      76.800  56.690  71.160  1.00  0.00           C
ATOM   2685  HD2 PHE A 755      76.040  57.440  71.310  1.00  0.00           H
ATOM   2686  CE2 PHE A 755      78.010  56.900  70.470  1.00  0.00           C
ATOM   2687  HE2 PHE A 755      78.310  57.890  70.180  1.00  0.00           H
ATOM   2688  C   PHE A 755      74.070  53.700  70.900  1.00  0.00           C
ATOM   2689  O   PHE A 755      74.320  53.510  69.690  1.00  0.00           O
ATOM   2690  N   TRP A 756      73.840  52.590  71.660  1.00  0.00           N
ATOM   2691  HN  TRP A 756      73.880  52.720  72.650  1.00  0.00           H
ATOM   2692  CA  TRP A 756      73.740  51.240  71.150  1.00  0.00           C
ATOM   2693  HA  TRP A 756      74.650  51.120  70.580  1.00  0.00           H
ATOM   2694  CB  TRP A 756      73.540  50.210  72.250  1.00  0.00           C
ATOM   2695  HB1 TRP A 756      72.720  50.430  72.950  1.00  0.00           H
ATOM   2696  HB2 TRP A 756      74.380  50.200  72.980  1.00  0.00           H
ATOM   2697  CG  TRP A 756      73.190  48.790  71.690  1.00  0.00           C
ATOM   2698  CD1 TRP A 756      71.960  48.200  71.830  1.00  0.00           C
ATOM   2699  HD1 TRP A 756      71.220  48.660  72.480  1.00  0.00           H
ATOM   2700  NE1 TRP A 756      71.880  47.160  71.000  1.00  0.00           N
ATOM   2701  HE1 TRP A 756      71.120  46.560  70.830  1.00  0.00           H
ATOM   2702  CE2 TRP A 756      72.950  47.080  70.180  1.00  0.00           C
ATOM   2703  CD2 TRP A 756      73.830  48.080  70.620  1.00  0.00           C
ATOM   2704  CE3 TRP A 756      75.010  48.290  70.010  1.00  0.00           C
ATOM   2705  HE3 TRP A 756      75.570  49.180  70.280  1.00  0.00           H
ATOM   2706  CZ3 TRP A 756      75.450  47.340  69.070  1.00  0.00           C
ATOM   2707  HZ3 TRP A 756      76.420  47.500  68.630  1.00  0.00           H
ATOM   2708  CZ2 TRP A 756      73.400  46.120  69.270  1.00  0.00           C
ATOM   2709  HZ2 TRP A 756      72.880  45.180  69.190  1.00  0.00           H
ATOM   2710  CH2 TRP A 756      74.680  46.250  68.780  1.00  0.00           C
ATOM   2711  HH2 TRP A 756      75.080  45.420  68.200  1.00  0.00           H
ATOM   2712  C   TRP A 756      72.640  51.060  70.060  1.00  0.00           C
ATOM   2713  O   TRP A 756      72.850  50.590  68.940  1.00  0.00           O
ATOM   2714  N   CYS A 757      71.450  51.500  70.380  1.00  0.00           N
ATOM   2715  HN  CYS A 757      71.460  51.840  71.320  1.00  0.00           H
ATOM   2716  CA  CYS A 757      70.270  51.510  69.470  1.00  0.00           C
ATOM   2717  HA  CYS A 757      70.150  50.490  69.130  1.00  0.00           H
ATOM   2718  CB  CYS A 757      69.060  51.980  70.320  1.00  0.00           C
ATOM   2719  HB1 CYS A 757      68.150  51.960  69.680  1.00  0.00           H
ATOM   2720  HB2 CYS A 757      69.230  53.040  70.550  1.00  0.00           H
ATOM   2721  SG  CYS A 757      68.780  50.960  71.760  1.00  0.00           S
ATOM   2722  HG1 CYS A 757      70.050  51.080  72.100  1.00  0.00           H
ATOM   2723  C   CYS A 757      70.570  52.320  68.220  1.00  0.00           C
ATOM   2724  O   CYS A 757      70.240  51.900  67.120  1.00  0.00           O
ATOM   2725  N   VAL A 758      71.270  53.400  68.390  1.00  0.00           N
ATOM   2726  HN  VAL A 758      71.340  53.750  69.320  1.00  0.00           H
ATOM   2727  CA  VAL A 758      71.910  54.170  67.330  1.00  0.00           C
ATOM   2728  HA  VAL A 758      71.190  54.450  66.580  1.00  0.00           H
ATOM   2729  CB  VAL A 758      72.480  55.570  67.770  1.00  0.00           C
ATOM   2730  HB  VAL A 758      72.970  55.360  68.730  1.00  0.00           H
ATOM   2731  CG1 VAL A 758      73.500  56.200  66.820  1.00  0.00           C
ATOM   2732 HG11 VAL A 758      72.940  56.610  65.960  1.00  0.00           H
ATOM   2733 HG12 VAL A 758      74.400  55.630  66.490  1.00  0.00           H
ATOM   2734 HG13 VAL A 758      74.030  56.960  67.430  1.00  0.00           H
ATOM   2735  CG2 VAL A 758      71.340  56.510  68.120  1.00  0.00           C
ATOM   2736 HG21 VAL A 758      70.720  56.030  68.910  1.00  0.00           H
ATOM   2737 HG22 VAL A 758      70.670  56.530  67.240  1.00  0.00           H
ATOM   2738 HG23 VAL A 758      71.650  57.540  68.430  1.00  0.00           H
ATOM   2739  C   VAL A 758      72.870  53.430  66.370  1.00  0.00           C
ATOM   2740  O   VAL A 758      72.730  53.580  65.150  1.00  0.00           O
ATOM   2741  N   ILE A 759      73.810  52.620  66.930  1.00  0.00           N
ATOM   2742  HN  ILE A 759      73.850  52.370  67.890  1.00  0.00           H
ATOM   2743  CA  ILE A 759      74.640  51.790  66.080  1.00  0.00           C
ATOM   2744  HA  ILE A 759      75.140  52.470  65.400  1.00  0.00           H
ATOM   2745  CB  ILE A 759      75.920  51.330  66.920  1.00  0.00           C
ATOM   2746  HB  ILE A 759      75.550  50.750  67.790  1.00  0.00           H
ATOM   2747  CG2 ILE A 759      76.750  50.400  65.980  1.00  0.00           C
ATOM   2748 HG21 ILE A 759      77.160  51.070  65.190  1.00  0.00           H
ATOM   2749 HG22 ILE A 759      76.300  49.450  65.620  1.00  0.00           H
ATOM   2750 HG23 ILE A 759      77.690  50.060  66.460  1.00  0.00           H
ATOM   2751  CG1 ILE A 759      76.790  52.430  67.560  1.00  0.00           C
ATOM   2752 HG11 ILE A 759      76.170  52.900  68.350  1.00  0.00           H
ATOM   2753 HG12 ILE A 759      76.950  53.300  66.880  1.00  0.00           H
ATOM   2754  CD  ILE A 759      78.170  51.990  68.050  1.00  0.00           C
ATOM   2755  HD1 ILE A 759      78.680  52.850  68.530  1.00  0.00           H
ATOM   2756  HD2 ILE A 759      78.750  51.710  67.150  1.00  0.00           H
ATOM   2757  HD3 ILE A 759      78.100  51.100  68.700  1.00  0.00           H
ATOM   2758  C   ILE A 759      73.930  50.660  65.360  1.00  0.00           C
ATOM   2759  O   ILE A 759      74.100  50.370  64.170  1.00  0.00           O
ATOM   2760  N   LEU A 760      72.920  50.070  66.120  1.00  0.00           N
ATOM   2761  HN  LEU A 760      72.820  50.180  67.100  1.00  0.00           H
ATOM   2762  CA  LEU A 760      72.170  48.920  65.580  1.00  0.00           C
ATOM   2763  HA  LEU A 760      72.780  48.200  65.060  1.00  0.00           H
ATOM   2764  CB  LEU A 760      71.310  48.280  66.750  1.00  0.00           C
ATOM   2765  HB1 LEU A 760      70.600  49.040  67.130  1.00  0.00           H
ATOM   2766  HB2 LEU A 760      71.930  47.990  67.630  1.00  0.00           H
ATOM   2767  CG  LEU A 760      70.550  46.950  66.390  1.00  0.00           C
ATOM   2768  HG  LEU A 760      69.860  47.340  65.610  1.00  0.00           H
ATOM   2769  CD1 LEU A 760      71.500  45.860  65.900  1.00  0.00           C
ATOM   2770 HD11 LEU A 760      72.180  45.610  66.730  1.00  0.00           H
ATOM   2771 HD12 LEU A 760      72.200  46.160  65.080  1.00  0.00           H
ATOM   2772 HD13 LEU A 760      70.920  44.980  65.540  1.00  0.00           H
ATOM   2773  CD2 LEU A 760      69.890  46.350  67.640  1.00  0.00           C
ATOM   2774 HD21 LEU A 760      70.720  46.100  68.320  1.00  0.00           H
ATOM   2775 HD22 LEU A 760      69.320  45.450  67.300  1.00  0.00           H
ATOM   2776 HD23 LEU A 760      69.230  47.010  68.250  1.00  0.00           H
ATOM   2777  C   LEU A 760      71.220  49.360  64.460  1.00  0.00           C
ATOM   2778  O   LEU A 760      70.890  48.680  63.450  1.00  0.00           O
ATOM   2779  N   PHE A 761      70.740  50.580  64.620  1.00  0.00           N
ATOM   2780  HN  PHE A 761      70.710  51.110  65.470  1.00  0.00           H
ATOM   2781  CA  PHE A 761      69.830  51.260  63.600  1.00  0.00           C
ATOM   2782  HA  PHE A 761      69.030  50.580  63.330  1.00  0.00           H
ATOM   2783  CB  PHE A 761      69.190  52.570  64.230  1.00  0.00           C
ATOM   2784  HB1 PHE A 761      69.970  53.080  64.820  1.00  0.00           H
ATOM   2785  HB2 PHE A 761      68.350  52.200  64.870  1.00  0.00           H
ATOM   2786  CG  PHE A 761      68.680  53.610  63.250  1.00  0.00           C
ATOM   2787  CD1 PHE A 761      69.480  54.730  62.890  1.00  0.00           C
ATOM   2788  HD1 PHE A 761      70.450  54.880  63.360  1.00  0.00           H
ATOM   2789  CE1 PHE A 761      69.040  55.650  61.960  1.00  0.00           C
ATOM   2790  HE1 PHE A 761      69.710  56.480  61.800  1.00  0.00           H
ATOM   2791  CZ  PHE A 761      67.800  55.450  61.340  1.00  0.00           C
ATOM   2792  HZ  PHE A 761      67.390  56.170  60.660  1.00  0.00           H
ATOM   2793  CD2 PHE A 761      67.440  53.420  62.690  1.00  0.00           C
ATOM   2794  HD2 PHE A 761      66.760  52.660  63.040  1.00  0.00           H
ATOM   2795  CE2 PHE A 761      67.010  54.340  61.670  1.00  0.00           C
ATOM   2796  HE2 PHE A 761      66.090  54.190  61.130  1.00  0.00           H
ATOM   2797  C   PHE A 761      70.590  51.580  62.340  1.00  0.00           C
ATOM   2798  O   PHE A 761      70.260  51.160  61.220  1.00  0.00           O
ATOM   2799  N   PHE A 762      71.750  52.250  62.390  1.00  0.00           N
ATOM   2800  HN  PHE A 762      72.010  52.610  63.280  1.00  0.00           H
ATOM   2801  CA  PHE A 762      72.690  52.560  61.280  1.00  0.00           C
ATOM   2802  HA  PHE A 762      72.100  52.980  60.480  1.00  0.00           H
ATOM   2803  CB  PHE A 762      73.680  53.750  61.670  1.00  0.00           C
ATOM   2804  HB1 PHE A 762      74.610  53.680  61.070  1.00  0.00           H
ATOM   2805  HB2 PHE A 762      73.990  53.570  62.720  1.00  0.00           H
ATOM   2806  CG  PHE A 762      73.080  55.080  61.610  1.00  0.00           C
ATOM   2807  CD1 PHE A 762      73.280  55.950  62.740  1.00  0.00           C
ATOM   2808  HD1 PHE A 762      73.580  55.400  63.620  1.00  0.00           H
ATOM   2809  CE1 PHE A 762      72.880  57.280  62.700  1.00  0.00           C
ATOM   2810  HE1 PHE A 762      72.990  57.930  63.560  1.00  0.00           H
ATOM   2811  CZ  PHE A 762      72.430  57.770  61.400  1.00  0.00           C
ATOM   2812  HZ  PHE A 762      72.150  58.810  61.370  1.00  0.00           H
ATOM   2813  CD2 PHE A 762      72.570  55.600  60.400  1.00  0.00           C
ATOM   2814  HD2 PHE A 762      72.490  54.940  59.560  1.00  0.00           H
ATOM   2815  CE2 PHE A 762      72.140  56.950  60.300  1.00  0.00           C
ATOM   2816  HE2 PHE A 762      71.790  57.420  59.390  1.00  0.00           H
ATOM   2817  C   PHE A 762      73.230  51.310  60.610  1.00  0.00           C
ATOM   2818  O   PHE A 762      73.210  51.200  59.390  1.00  0.00           O
ATOM   2819  N   THR A 763      73.600  50.290  61.430  1.00  0.00           N
ATOM   2820  HN  THR A 763      73.420  50.460  62.400  1.00  0.00           H
ATOM   2821  CA  THR A 763      74.170  49.090  60.900  1.00  0.00           C
ATOM   2822  HA  THR A 763      75.000  49.350  60.260  1.00  0.00           H
ATOM   2823  CB  THR A 763      74.800  48.190  61.940  1.00  0.00           C
ATOM   2824  HB  THR A 763      74.010  47.830  62.650  1.00  0.00           H
ATOM   2825  OG1 THR A 763      75.810  48.990  62.570  1.00  0.00           O
ATOM   2826  HG1 THR A 763      75.360  49.680  63.070  1.00  0.00           H
ATOM   2827  CG2 THR A 763      75.530  47.080  61.170  1.00  0.00           C
ATOM   2828 HG21 THR A 763      76.260  46.530  61.810  1.00  0.00           H
ATOM   2829 HG22 THR A 763      76.090  47.540  60.330  1.00  0.00           H
ATOM   2830 HG23 THR A 763      74.840  46.300  60.810  1.00  0.00           H
ATOM   2831  C   THR A 763      73.090  48.390  60.080  1.00  0.00           C
ATOM   2832  O   THR A 763      73.270  47.960  58.940  1.00  0.00           O
ATOM   2833  N   THR A 764      71.850  48.340  60.520  1.00  0.00           N
ATOM   2834  HN  THR A 764      71.690  48.650  61.450  1.00  0.00           H
ATOM   2835  CA  THR A 764      70.730  47.700  59.840  1.00  0.00           C
ATOM   2836  HA  THR A 764      71.020  46.670  59.770  1.00  0.00           H
ATOM   2837  CB  THR A 764      69.390  47.730  60.620  1.00  0.00           C
ATOM   2838  HB  THR A 764      69.250  48.790  60.910  1.00  0.00           H
ATOM   2839  OG1 THR A 764      69.520  46.920  61.780  1.00  0.00           O
ATOM   2840  HG1 THR A 764      69.840  47.490  62.490  1.00  0.00           H
ATOM   2841  CG2 THR A 764      68.250  47.120  59.750  1.00  0.00           C
ATOM   2842 HG21 THR A 764      68.640  46.110  59.470  1.00  0.00           H
ATOM   2843 HG22 THR A 764      68.060  47.620  58.780  1.00  0.00           H
ATOM   2844 HG23 THR A 764      67.340  47.010  60.380  1.00  0.00           H
ATOM   2845  C   THR A 764      70.450  48.390  58.490  1.00  0.00           C
ATOM   2846  O   THR A 764      70.350  47.710  57.450  1.00  0.00           O
ATOM   2847  N   PHE A 765      70.530  49.770  58.520  1.00  0.00           N
ATOM   2848  HN  PHE A 765      70.760  50.210  59.380  1.00  0.00           H
ATOM   2849  CA  PHE A 765      70.440  50.640  57.380  1.00  0.00           C
ATOM   2850  HA  PHE A 765      69.470  50.420  56.940  1.00  0.00           H
ATOM   2851  CB  PHE A 765      70.400  52.140  57.800  1.00  0.00           C
ATOM   2852  HB1 PHE A 765      71.300  52.450  58.400  1.00  0.00           H
ATOM   2853  HB2 PHE A 765      69.500  52.460  58.360  1.00  0.00           H
ATOM   2854  CG  PHE A 765      70.230  53.090  56.660  1.00  0.00           C
ATOM   2855  CD1 PHE A 765      68.970  53.220  56.070  1.00  0.00           C
ATOM   2856  HD1 PHE A 765      68.160  52.670  56.520  1.00  0.00           H
ATOM   2857  CE1 PHE A 765      68.830  53.770  54.770  1.00  0.00           C
ATOM   2858  HE1 PHE A 765      67.910  53.700  54.220  1.00  0.00           H
ATOM   2859  CZ  PHE A 765      69.860  54.500  54.260  1.00  0.00           C
ATOM   2860  HZ  PHE A 765      69.670  54.950  53.290  1.00  0.00           H
ATOM   2861  CD2 PHE A 765      71.250  53.930  56.140  1.00  0.00           C
ATOM   2862  HD2 PHE A 765      72.230  53.880  56.600  1.00  0.00           H
ATOM   2863  CE2 PHE A 765      71.050  54.660  54.950  1.00  0.00           C
ATOM   2864  HE2 PHE A 765      71.930  55.090  54.500  1.00  0.00           H
ATOM   2865  C   PHE A 765      71.500  50.380  56.290  1.00  0.00           C
ATOM   2866  O   PHE A 765      71.250  50.200  55.090  1.00  0.00           O
ATOM   2867  N   PHE A 766      72.760  50.240  56.760  1.00  0.00           N
ATOM   2868  HN  PHE A 766      72.900  50.390  57.740  1.00  0.00           H
ATOM   2869  CA  PHE A 766      73.960  49.910  55.950  1.00  0.00           C
ATOM   2870  HA  PHE A 766      73.810  50.500  55.060  1.00  0.00           H
ATOM   2871  CB  PHE A 766      75.270  50.330  56.770  1.00  0.00           C
ATOM   2872  HB1 PHE A 766      76.160  50.010  56.200  1.00  0.00           H
ATOM   2873  HB2 PHE A 766      75.190  49.780  57.730  1.00  0.00           H
ATOM   2874  CG  PHE A 766      75.410  51.860  56.950  1.00  0.00           C
ATOM   2875  CD1 PHE A 766      74.680  52.820  56.150  1.00  0.00           C
ATOM   2876  HD1 PHE A 766      73.830  52.490  55.580  1.00  0.00           H
ATOM   2877  CE1 PHE A 766      74.800  54.160  56.430  1.00  0.00           C
ATOM   2878  HE1 PHE A 766      74.220  54.870  55.840  1.00  0.00           H
ATOM   2879  CZ  PHE A 766      75.670  54.640  57.460  1.00  0.00           C
ATOM   2880  HZ  PHE A 766      75.720  55.680  57.720  1.00  0.00           H
ATOM   2881  CD2 PHE A 766      76.370  52.330  57.880  1.00  0.00           C
ATOM   2882  HD2 PHE A 766      76.970  51.590  58.400  1.00  0.00           H
ATOM   2883  CE2 PHE A 766      76.410  53.690  58.240  1.00  0.00           C
ATOM   2884  HE2 PHE A 766      77.130  53.990  58.990  1.00  0.00           H
ATOM   2885  C   PHE A 766      73.970  48.530  55.440  1.00  0.00           C
ATOM   2886  O   PHE A 766      74.300  48.290  54.310  1.00  0.00           O
ATOM   2887  N   LEU A 767      73.720  47.520  56.310  1.00  0.00           N
ATOM   2888  HN  LEU A 767      73.360  47.620  57.240  1.00  0.00           H
ATOM   2889  CA  LEU A 767      73.810  46.110  56.000  1.00  0.00           C
ATOM   2890  HA  LEU A 767      74.810  45.930  55.640  1.00  0.00           H
ATOM   2891  CB  LEU A 767      73.630  45.240  57.310  1.00  0.00           C
ATOM   2892  HB1 LEU A 767      72.830  45.640  57.960  1.00  0.00           H
ATOM   2893  HB2 LEU A 767      74.620  45.390  57.790  1.00  0.00           H
ATOM   2894  CG  LEU A 767      73.420  43.710  57.190  1.00  0.00           C
ATOM   2895  HG  LEU A 767      72.530  43.530  56.550  1.00  0.00           H
ATOM   2896  CD1 LEU A 767      74.720  43.090  56.600  1.00  0.00           C
ATOM   2897 HD11 LEU A 767      74.950  43.520  55.600  1.00  0.00           H
ATOM   2898 HD12 LEU A 767      74.470  42.030  56.410  1.00  0.00           H
ATOM   2899 HD13 LEU A 767      75.570  43.150  57.320  1.00  0.00           H
ATOM   2900  CD2 LEU A 767      73.150  43.050  58.520  1.00  0.00           C
ATOM   2901 HD21 LEU A 767      72.120  43.410  58.750  1.00  0.00           H
ATOM   2902 HD22 LEU A 767      73.970  43.300  59.220  1.00  0.00           H
ATOM   2903 HD23 LEU A 767      73.120  41.950  58.410  1.00  0.00           H
ATOM   2904  C   LEU A 767      72.820  45.660  54.950  1.00  0.00           C
ATOM   2905  O   LEU A 767      73.190  44.940  54.050  1.00  0.00           O
ATOM   2906  N   SER A 768      71.580  46.100  55.010  1.00  0.00           N
ATOM   2907  HN  SER A 768      71.210  46.640  55.770  1.00  0.00           H
ATOM   2908  CA  SER A 768      70.570  45.860  53.960  1.00  0.00           C
ATOM   2909  HA  SER A 768      70.400  44.800  53.820  1.00  0.00           H
ATOM   2910  CB  SER A 768      69.150  46.460  54.450  1.00  0.00           C
ATOM   2911  HB1 SER A 768      68.690  45.820  55.240  1.00  0.00           H
ATOM   2912  HB2 SER A 768      68.450  46.250  53.610  1.00  0.00           H
ATOM   2913  OG  SER A 768      69.210  47.790  54.980  1.00  0.00           O
ATOM   2914  HG1 SER A 768      69.600  47.770  55.850  1.00  0.00           H
ATOM   2915  C   SER A 768      70.970  46.460  52.690  1.00  0.00           C
ATOM   2916  O   SER A 768      70.910  45.850  51.710  1.00  0.00           O
ATOM   2917  N   SER A 769      71.470  47.750  52.660  1.00  0.00           N
ATOM   2918  HN  SER A 769      71.330  48.330  53.470  1.00  0.00           H
ATOM   2919  CA  SER A 769      72.130  48.470  51.580  1.00  0.00           C
ATOM   2920  HA  SER A 769      71.350  48.520  50.840  1.00  0.00           H
ATOM   2921  CB  SER A 769      72.600  49.960  51.910  1.00  0.00           C
ATOM   2922  HB1 SER A 769      73.110  50.460  51.060  1.00  0.00           H
ATOM   2923  HB2 SER A 769      73.280  49.880  52.780  1.00  0.00           H
ATOM   2924  OG  SER A 769      71.460  50.770  52.280  1.00  0.00           O
ATOM   2925  HG1 SER A 769      71.070  50.590  53.130  1.00  0.00           H
ATOM   2926  C   SER A 769      73.240  47.680  50.960  1.00  0.00           C
ATOM   2927  O   SER A 769      73.190  47.420  49.760  1.00  0.00           O
ATOM   2928  N   PHE A 770      74.260  47.180  51.650  1.00  0.00           N
ATOM   2929  HN  PHE A 770      74.250  47.350  52.630  1.00  0.00           H
ATOM   2930  CA  PHE A 770      75.390  46.380  51.210  1.00  0.00           C
ATOM   2931  HA  PHE A 770      75.960  46.940  50.480  1.00  0.00           H
ATOM   2932  CB  PHE A 770      76.320  45.970  52.380  1.00  0.00           C
ATOM   2933  HB1 PHE A 770      75.760  45.590  53.250  1.00  0.00           H
ATOM   2934  HB2 PHE A 770      76.850  46.900  52.700  1.00  0.00           H
ATOM   2935  CG  PHE A 770      77.380  44.900  52.110  1.00  0.00           C
ATOM   2936  CD1 PHE A 770      78.310  45.170  51.030  1.00  0.00           C
ATOM   2937  HD1 PHE A 770      78.240  46.030  50.380  1.00  0.00           H
ATOM   2938  CE1 PHE A 770      79.320  44.280  50.700  1.00  0.00           C
ATOM   2939  HE1 PHE A 770      80.100  44.420  49.970  1.00  0.00           H
ATOM   2940  CZ  PHE A 770      79.510  43.140  51.570  1.00  0.00           C
ATOM   2941  HZ  PHE A 770      80.320  42.460  51.340  1.00  0.00           H
ATOM   2942  CD2 PHE A 770      77.480  43.710  52.830  1.00  0.00           C
ATOM   2943  HD2 PHE A 770      76.790  43.530  53.630  1.00  0.00           H
ATOM   2944  CE2 PHE A 770      78.610  42.910  52.610  1.00  0.00           C
ATOM   2945  HE2 PHE A 770      78.700  42.110  53.320  1.00  0.00           H
ATOM   2946  C   PHE A 770      74.870  45.060  50.560  1.00  0.00           C
ATOM   2947  O   PHE A 770      75.230  44.660  49.460  1.00  0.00           O
ATOM   2948  N   LEU A 771      73.970  44.360  51.300  1.00  0.00           N
ATOM   2949  HN  LEU A 771      73.700  44.760  52.170  1.00  0.00           H
ATOM   2950  CA  LEU A 771      73.310  43.210  50.750  1.00  0.00           C
ATOM   2951  HA  LEU A 771      74.060  42.500  50.440  1.00  0.00           H
ATOM   2952  CB  LEU A 771      72.420  42.590  51.790  1.00  0.00           C
ATOM   2953  HB1 LEU A 771      71.640  41.950  51.310  1.00  0.00           H
ATOM   2954  HB2 LEU A 771      72.020  43.490  52.300  1.00  0.00           H
ATOM   2955  CG  LEU A 771      73.130  41.760  52.860  1.00  0.00           C
ATOM   2956  HG  LEU A 771      73.930  42.440  53.240  1.00  0.00           H
ATOM   2957  CD1 LEU A 771      72.240  41.380  54.120  1.00  0.00           C
ATOM   2958 HD11 LEU A 771      72.770  40.740  54.850  1.00  0.00           H
ATOM   2959 HD12 LEU A 771      71.310  40.900  53.750  1.00  0.00           H
ATOM   2960 HD13 LEU A 771      72.080  42.370  54.590  1.00  0.00           H
ATOM   2961  CD2 LEU A 771      73.900  40.440  52.420  1.00  0.00           C
ATOM   2962 HD21 LEU A 771      74.520  40.150  53.290  1.00  0.00           H
ATOM   2963 HD22 LEU A 771      74.560  40.780  51.580  1.00  0.00           H
ATOM   2964 HD23 LEU A 771      73.240  39.580  52.200  1.00  0.00           H
ATOM   2965  C   LEU A 771      72.500  43.480  49.470  1.00  0.00           C
ATOM   2966  O   LEU A 771      72.570  42.730  48.460  1.00  0.00           O
ATOM   2967  N   LYS A 772      71.760  44.540  49.460  1.00  0.00           N
ATOM   2968  HN  LYS A 772      71.570  45.170  50.210  1.00  0.00           H
ATOM   2969  CA  LYS A 772      71.070  44.980  48.270  1.00  0.00           C
ATOM   2970  HA  LYS A 772      70.610  44.080  47.890  1.00  0.00           H
ATOM   2971  CB  LYS A 772      69.990  45.940  48.640  1.00  0.00           C
ATOM   2972  HB1 LYS A 772      69.720  46.630  47.810  1.00  0.00           H
ATOM   2973  HB2 LYS A 772      70.410  46.770  49.260  1.00  0.00           H
ATOM   2974  CG  LYS A 772      68.700  45.470  49.330  1.00  0.00           C
ATOM   2975  HG1 LYS A 772      68.380  46.210  50.100  1.00  0.00           H
ATOM   2976  HG2 LYS A 772      68.940  44.580  49.950  1.00  0.00           H
ATOM   2977  CD  LYS A 772      67.540  45.020  48.310  1.00  0.00           C
ATOM   2978  HD1 LYS A 772      66.720  44.560  48.900  1.00  0.00           H
ATOM   2979  HD2 LYS A 772      67.940  44.110  47.800  1.00  0.00           H
ATOM   2980  CE  LYS A 772      67.210  45.970  47.110  1.00  0.00           C
ATOM   2981  HE1 LYS A 772      68.100  46.430  46.650  1.00  0.00           H
ATOM   2982  HE2 LYS A 772      66.500  46.740  47.470  1.00  0.00           H
ATOM   2983  NZ  LYS A 772      66.490  45.200  46.110  1.00  0.00           N
ATOM   2984  HZ1 LYS A 772      67.220  44.620  45.650  1.00  0.00           H
ATOM   2985  HZ2 LYS A 772      66.020  45.790  45.390  1.00  0.00           H
ATOM   2986  HZ3 LYS A 772      65.780  44.570  46.530  1.00  0.00           H
ATOM   2987  C   LYS A 772      71.820  45.510  47.060  1.00  0.00           C
ATOM   2988  O   LYS A 772      71.340  45.260  45.980  1.00  0.00           O
ATOM   2989  N   GLN A 773      72.890  46.290  47.210  1.00  0.00           N
ATOM   2990  HN  GLN A 773      73.080  46.540  48.160  1.00  0.00           H
ATOM   2991  CA  GLN A 773      73.850  46.850  46.270  1.00  0.00           C
ATOM   2992  HA  GLN A 773      73.100  47.230  45.580  1.00  0.00           H
ATOM   2993  CB  GLN A 773      74.710  48.050  46.760  1.00  0.00           C
ATOM   2994  HB1 GLN A 773      75.520  48.260  46.030  1.00  0.00           H
ATOM   2995  HB2 GLN A 773      75.180  47.730  47.710  1.00  0.00           H
ATOM   2996  CG  GLN A 773      74.080  49.430  46.960  1.00  0.00           C
ATOM   2997  HG1 GLN A 773      74.810  50.270  46.970  1.00  0.00           H
ATOM   2998  HG2 GLN A 773      73.520  49.400  47.910  1.00  0.00           H
ATOM   2999  CD  GLN A 773      72.940  49.710  45.860  1.00  0.00           C
ATOM   3000  OE1 GLN A 773      71.810  49.370  46.140  1.00  0.00           O
ATOM   3001  NE2 GLN A 773      73.330  50.200  44.640  1.00  0.00           N
ATOM   3002 HE21 GLN A 773      74.300  50.350  44.410  1.00  0.00           H
ATOM   3003 HE22 GLN A 773      72.680  50.330  43.890  1.00  0.00           H
ATOM   3004  C   GLN A 773      74.740  45.800  45.490  1.00  0.00           C
ATOM   3005  O   GLN A 773      75.460  46.110  44.540  1.00  0.00           O
ATOM   3006  N   PHE A 774      74.550  44.450  45.840  1.00  0.00           N
ATOM   3007  HN  PHE A 774      73.990  44.200  46.620  1.00  0.00           H
ATOM   3008  CA  PHE A 774      74.970  43.380  44.910  1.00  0.00           C
ATOM   3009  HA  PHE A 774      75.970  43.590  44.550  1.00  0.00           H
ATOM   3010  CB  PHE A 774      74.930  41.950  45.560  1.00  0.00           C
ATOM   3011  HB1 PHE A 774      75.130  41.140  44.830  1.00  0.00           H
ATOM   3012  HB2 PHE A 774      73.900  41.880  45.940  1.00  0.00           H
ATOM   3013  CG  PHE A 774      76.110  41.890  46.530  1.00  0.00           C
ATOM   3014  CD1 PHE A 774      77.430  41.890  46.130  1.00  0.00           C
ATOM   3015  HD1 PHE A 774      77.580  41.770  45.070  1.00  0.00           H
ATOM   3016  CE1 PHE A 774      78.480  41.810  47.030  1.00  0.00           C
ATOM   3017  HE1 PHE A 774      79.460  41.740  46.570  1.00  0.00           H
ATOM   3018  CZ  PHE A 774      78.190  41.620  48.410  1.00  0.00           C
ATOM   3019  HZ  PHE A 774      78.890  41.390  49.200  1.00  0.00           H
ATOM   3020  CD2 PHE A 774      75.830  41.850  47.930  1.00  0.00           C
ATOM   3021  HD2 PHE A 774      74.860  42.120  48.300  1.00  0.00           H
ATOM   3022  CE2 PHE A 774      76.850  41.730  48.850  1.00  0.00           C
ATOM   3023  HE2 PHE A 774      76.670  41.790  49.920  1.00  0.00           H
ATOM   3024  C   PHE A 774      74.190  43.260  43.630  1.00  0.00           C
ATOM   3025  O   PHE A 774      74.700  42.760  42.650  1.00  0.00           O
ATOM   3026  N   LYS A 775      72.980  43.820  43.740  1.00  0.00           N
ATOM   3027  HN  LYS A 775      72.800  44.180  44.650  1.00  0.00           H
ATOM   3028  CA  LYS A 775      72.030  43.910  42.660  1.00  0.00           C
ATOM   3029  HA  LYS A 775      71.060  44.110  43.100  1.00  0.00           H
ATOM   3030  CB  LYS A 775      72.430  45.170  41.770  1.00  0.00           C
ATOM   3031  HB1 LYS A 775      71.940  45.330  40.780  1.00  0.00           H
ATOM   3032  HB2 LYS A 775      73.490  44.980  41.480  1.00  0.00           H
ATOM   3033  CG  LYS A 775      72.280  46.450  42.570  1.00  0.00           C
ATOM   3034  HG1 LYS A 775      72.900  47.260  42.150  1.00  0.00           H
ATOM   3035  HG2 LYS A 775      72.660  46.400  43.610  1.00  0.00           H
ATOM   3036  CD  LYS A 775      70.830  46.940  42.610  1.00  0.00           C
ATOM   3037  HD1 LYS A 775      70.200  46.110  43.010  1.00  0.00           H
ATOM   3038  HD2 LYS A 775      70.570  47.170  41.560  1.00  0.00           H
ATOM   3039  CE  LYS A 775      70.640  48.010  43.650  1.00  0.00           C
ATOM   3040  HE1 LYS A 775      71.520  48.700  43.630  1.00  0.00           H
ATOM   3041  HE2 LYS A 775      70.570  47.670  44.700  1.00  0.00           H
ATOM   3042  NZ  LYS A 775      69.330  48.770  43.330  1.00  0.00           N
ATOM   3043  HZ1 LYS A 775      69.180  48.980  42.320  1.00  0.00           H
ATOM   3044  HZ2 LYS A 775      69.400  49.700  43.810  1.00  0.00           H
ATOM   3045  HZ3 LYS A 775      68.480  48.230  43.580  1.00  0.00           H
ATOM   3046  C   LYS A 775      71.870  42.690  41.780  1.00  0.00           C
ATOM   3047  O   LYS A 775      71.750  41.550  42.250  1.00  0.00           O
ATOM   3048  N   THR A 776      71.560  42.860  40.430  1.00  0.00           N
ATOM   3049  HN  THR A 776      71.500  43.760  40.020  1.00  0.00           H
ATOM   3050  CA  THR A 776      71.520  41.840  39.380  1.00  0.00           C
ATOM   3051  HA  THR A 776      71.490  40.890  39.910  1.00  0.00           H
ATOM   3052  CB  THR A 776      70.170  41.930  38.530  1.00  0.00           C
ATOM   3053  HB  THR A 776      70.400  41.650  37.470  1.00  0.00           H
ATOM   3054  OG1 THR A 776      69.620  43.190  38.520  1.00  0.00           O
ATOM   3055  HG1 THR A 776      68.670  43.130  38.510  1.00  0.00           H
ATOM   3056  CG2 THR A 776      69.050  41.030  39.070  1.00  0.00           C
ATOM   3057 HG21 THR A 776      68.250  40.910  38.300  1.00  0.00           H
ATOM   3058 HG22 THR A 776      68.670  41.470  40.020  1.00  0.00           H
ATOM   3059 HG23 THR A 776      69.380  39.990  39.250  1.00  0.00           H
ATOM   3060  C   THR A 776      72.720  41.900  38.480  1.00  0.00           C
ATOM   3061  O   THR A 776      72.720  41.370  37.350  1.00  0.00           O
ATOM   3062  N   LYS A 777      73.890  42.440  38.960  1.00  0.00           N
ATOM   3063  HN  LYS A 777      73.940  42.700  39.920  1.00  0.00           H
ATOM   3064  CA  LYS A 777      75.160  42.600  38.210  1.00  0.00           C
ATOM   3065  HA  LYS A 777      75.080  43.250  37.340  1.00  0.00           H
ATOM   3066  CB  LYS A 777      76.260  43.160  39.010  1.00  0.00           C
ATOM   3067  HB1 LYS A 777      77.270  43.060  38.540  1.00  0.00           H
ATOM   3068  HB2 LYS A 777      76.320  42.610  39.970  1.00  0.00           H
ATOM   3069  CG  LYS A 777      76.150  44.770  39.190  1.00  0.00           C
ATOM   3070  HG1 LYS A 777      75.130  44.860  39.610  1.00  0.00           H
ATOM   3071  HG2 LYS A 777      76.220  45.240  38.180  1.00  0.00           H
ATOM   3072  CD  LYS A 777      77.160  45.340  40.150  1.00  0.00           C
ATOM   3073  HD1 LYS A 777      77.160  46.440  39.970  1.00  0.00           H
ATOM   3074  HD2 LYS A 777      78.180  45.040  39.820  1.00  0.00           H
ATOM   3075  CE  LYS A 777      76.780  45.090  41.570  1.00  0.00           C
ATOM   3076  HE1 LYS A 777      76.840  44.000  41.690  1.00  0.00           H
ATOM   3077  HE2 LYS A 777      75.720  45.360  41.750  1.00  0.00           H
ATOM   3078  NZ  LYS A 777      77.620  45.930  42.510  1.00  0.00           N
ATOM   3079  HZ1 LYS A 777      78.410  46.300  41.930  1.00  0.00           H
ATOM   3080  HZ2 LYS A 777      77.950  45.430  43.370  1.00  0.00           H
ATOM   3081  HZ3 LYS A 777      77.110  46.810  42.670  1.00  0.00           H
ATOM   3082  C   LYS A 777      75.730  41.260  37.590  1.00  0.00           C
ATOM   3083  O   LYS A 777      75.830  40.250  38.320  1.00  0.00           O
ATOM   3084  N   ARG A 778      76.220  41.220  36.310  1.00  0.00           N
ATOM   3085  HN  ARG A 778      76.410  42.020  35.750  1.00  0.00           H
ATOM   3086  CA  ARG A 778      76.550  40.010  35.640  1.00  0.00           C
ATOM   3087  HA  ARG A 778      75.900  39.200  35.940  1.00  0.00           H
ATOM   3088  CB  ARG A 778      76.150  40.180  34.090  1.00  0.00           C
ATOM   3089  HB1 ARG A 778      76.680  39.420  33.470  1.00  0.00           H
ATOM   3090  HB2 ARG A 778      76.440  41.180  33.700  1.00  0.00           H
ATOM   3091  CG  ARG A 778      74.630  39.950  33.750  1.00  0.00           C
ATOM   3092  HG1 ARG A 778      74.240  38.950  34.060  1.00  0.00           H
ATOM   3093  HG2 ARG A 778      74.640  39.990  32.640  1.00  0.00           H
ATOM   3094  CD  ARG A 778      73.680  40.910  34.270  1.00  0.00           C
ATOM   3095  HD1 ARG A 778      74.060  41.950  34.210  1.00  0.00           H
ATOM   3096  HD2 ARG A 778      73.490  40.830  35.360  1.00  0.00           H
ATOM   3097  NE  ARG A 778      72.380  40.630  33.620  1.00  0.00           N
ATOM   3098  HE  ARG A 778      72.430  40.290  32.690  1.00  0.00           H
ATOM   3099  CZ  ARG A 778      71.270  41.280  33.900  1.00  0.00           C
ATOM   3100  NH1 ARG A 778      71.090  42.090  34.950  1.00  0.00           N
ATOM   3101 HH11 ARG A 778      71.940  42.420  35.370  1.00  0.00           H
ATOM   3102 HH12 ARG A 778      70.300  42.700  34.910  1.00  0.00           H
ATOM   3103  NH2 ARG A 778      70.220  41.050  33.120  1.00  0.00           N
ATOM   3104 HH21 ARG A 778      70.240  40.100  32.810  1.00  0.00           H
ATOM   3105 HH22 ARG A 778      69.350  41.510  33.280  1.00  0.00           H
ATOM   3106  C   ARG A 778      77.890  39.460  35.890  1.00  0.00           C
ATOM   3107  O   ARG A 778      78.680  39.920  36.760  1.00  0.00           O
ATOM   3108  N   TYR A 779      78.280  38.410  35.200  1.00  0.00           N
ATOM   3109  HN  TYR A 779      77.580  37.970  34.640  1.00  0.00           H
ATOM   3110  CA  TYR A 779      79.510  37.750  35.200  1.00  0.00           C
ATOM   3111  HA  TYR A 779      79.430  37.010  34.420  1.00  0.00           H
ATOM   3112  CB  TYR A 779      80.830  38.610  34.950  1.00  0.00           C
ATOM   3113  HB1 TYR A 779      81.670  37.910  34.780  1.00  0.00           H
ATOM   3114  HB2 TYR A 779      81.110  39.270  35.800  1.00  0.00           H
ATOM   3115  CG  TYR A 779      80.740  39.530  33.750  1.00  0.00           C
ATOM   3116  CD1 TYR A 779      80.010  39.290  32.580  1.00  0.00           C
ATOM   3117  HD1 TYR A 779      79.340  38.450  32.510  1.00  0.00           H
ATOM   3118  CE1 TYR A 779      80.060  40.270  31.550  1.00  0.00           C
ATOM   3119  HE1 TYR A 779      79.540  40.110  30.610  1.00  0.00           H
ATOM   3120  CZ  TYR A 779      80.710  41.500  31.720  1.00  0.00           C
ATOM   3121  OH  TYR A 779      80.730  42.430  30.600  1.00  0.00           O
ATOM   3122  HH  TYR A 779      81.060  43.270  30.930  1.00  0.00           H
ATOM   3123  CD2 TYR A 779      81.560  40.690  33.820  1.00  0.00           C
ATOM   3124  HD2 TYR A 779      82.300  40.710  34.620  1.00  0.00           H
ATOM   3125  CE2 TYR A 779      81.490  41.680  32.850  1.00  0.00           C
ATOM   3126  HE2 TYR A 779      82.090  42.580  32.940  1.00  0.00           H
ATOM   3127  C   TYR A 779      79.670  36.870  36.390  1.00  0.00           C
ATOM   3128  O   TYR A 779      80.710  36.300  36.630  1.00  0.00           O
ATOM   3129  N   PHE A 780      78.570  36.760  37.170  1.00  0.00           N
ATOM   3130  HN  PHE A 780      77.730  37.270  36.990  1.00  0.00           H
ATOM   3131  CA  PHE A 780      78.590  35.940  38.320  1.00  0.00           C
ATOM   3132  HA  PHE A 780      79.330  35.150  38.330  1.00  0.00           H
ATOM   3133  CB  PHE A 780      78.810  36.870  39.550  1.00  0.00           C
ATOM   3134  HB1 PHE A 780      78.150  37.750  39.440  1.00  0.00           H
ATOM   3135  HB2 PHE A 780      79.860  37.210  39.430  1.00  0.00           H
ATOM   3136  CG  PHE A 780      78.540  36.160  40.800  1.00  0.00           C
ATOM   3137  CD1 PHE A 780      77.300  36.300  41.410  1.00  0.00           C
ATOM   3138  HD1 PHE A 780      76.560  36.960  40.970  1.00  0.00           H
ATOM   3139  CE1 PHE A 780      76.970  35.580  42.540  1.00  0.00           C
ATOM   3140  HE1 PHE A 780      75.990  35.750  42.970  1.00  0.00           H
ATOM   3141  CZ  PHE A 780      77.820  34.610  43.010  1.00  0.00           C
ATOM   3142  HZ  PHE A 780      77.660  34.140  43.960  1.00  0.00           H
ATOM   3143  CD2 PHE A 780      79.390  35.230  41.320  1.00  0.00           C
ATOM   3144  HD2 PHE A 780      80.350  35.030  40.870  1.00  0.00           H
ATOM   3145  CE2 PHE A 780      79.040  34.390  42.410  1.00  0.00           C
ATOM   3146  HE2 PHE A 780      79.750  33.640  42.710  1.00  0.00           H
ATOM   3147  C   PHE A 780      77.210  35.310  38.350  1.00  0.00           C
ATOM   3148  O   PHE A 780      76.260  36.050  38.010  1.00  0.00           O
ATOM   3149  N   PRO A 781      76.960  34.040  38.650  1.00  0.00           N
ATOM   3150  CD  PRO A 781      77.920  33.000  38.890  1.00  0.00           C
ATOM   3151  HD1 PRO A 781      78.250  33.060  39.950  1.00  0.00           H
ATOM   3152  HD2 PRO A 781      78.790  33.090  38.230  1.00  0.00           H
ATOM   3153  CA  PRO A 781      75.620  33.460  38.390  1.00  0.00           C
ATOM   3154  HA  PRO A 781      75.560  33.540  37.320  1.00  0.00           H
ATOM   3155  CB  PRO A 781      75.720  32.020  38.880  1.00  0.00           C
ATOM   3156  HB1 PRO A 781      75.040  31.330  38.350  1.00  0.00           H
ATOM   3157  HB2 PRO A 781      75.660  31.780  39.970  1.00  0.00           H
ATOM   3158  CG  PRO A 781      77.220  31.710  38.490  1.00  0.00           C
ATOM   3159  HG1 PRO A 781      77.630  30.830  39.020  1.00  0.00           H
ATOM   3160  HG2 PRO A 781      77.270  31.510  37.390  1.00  0.00           H
ATOM   3161  C   PRO A 781      74.280  34.120  38.820  1.00  0.00           C
ATOM   3162  O   PRO A 781      74.160  34.650  39.910  1.00  0.00           O
ATOM   3163  N   THR A 782      73.380  34.110  37.870  1.00  0.00           N
ATOM   3164  HN  THR A 782      73.620  33.750  36.980  1.00  0.00           H
ATOM   3165  CA  THR A 782      72.080  34.790  37.880  1.00  0.00           C
ATOM   3166  HA  THR A 782      72.260  35.840  38.100  1.00  0.00           H
ATOM   3167  CB  THR A 782      71.450  34.550  36.520  1.00  0.00           C
ATOM   3168  HB  THR A 782      70.430  35.010  36.520  1.00  0.00           H
ATOM   3169  OG1 THR A 782      71.260  33.220  36.100  1.00  0.00           O
ATOM   3170  HG1 THR A 782      72.140  32.960  35.800  1.00  0.00           H
ATOM   3171  CG2 THR A 782      72.210  35.170  35.370  1.00  0.00           C
ATOM   3172 HG21 THR A 782      71.570  35.190  34.460  1.00  0.00           H
ATOM   3173 HG22 THR A 782      73.150  34.650  35.120  1.00  0.00           H
ATOM   3174 HG23 THR A 782      72.440  36.240  35.610  1.00  0.00           H
ATOM   3175  C   THR A 782      71.280  34.250  39.050  1.00  0.00           C
ATOM   3176  O   THR A 782      70.530  34.980  39.750  1.00  0.00           O
ATOM   3177  N   LYS A 783      71.330  32.920  39.340  1.00  0.00           N
ATOM   3178  HN  LYS A 783      71.750  32.320  38.660  1.00  0.00           H
ATOM   3179  CA  LYS A 783      70.640  32.210  40.410  1.00  0.00           C
ATOM   3180  HA  LYS A 783      69.590  32.460  40.450  1.00  0.00           H
ATOM   3181  CB  LYS A 783      70.870  30.690  40.240  1.00  0.00           C
ATOM   3182  HB1 LYS A 783      70.690  30.130  41.180  1.00  0.00           H
ATOM   3183  HB2 LYS A 783      71.900  30.500  39.910  1.00  0.00           H
ATOM   3184  CG  LYS A 783      69.890  29.980  39.310  1.00  0.00           C
ATOM   3185  HG1 LYS A 783      69.910  28.920  39.640  1.00  0.00           H
ATOM   3186  HG2 LYS A 783      70.370  29.930  38.310  1.00  0.00           H
ATOM   3187  CD  LYS A 783      68.510  30.600  39.180  1.00  0.00           C
ATOM   3188  HD1 LYS A 783      68.500  31.590  38.670  1.00  0.00           H
ATOM   3189  HD2 LYS A 783      68.210  30.610  40.250  1.00  0.00           H
ATOM   3190  CE  LYS A 783      67.650  29.760  38.270  1.00  0.00           C
ATOM   3191  HE1 LYS A 783      67.060  29.010  38.820  1.00  0.00           H
ATOM   3192  HE2 LYS A 783      68.220  29.140  37.540  1.00  0.00           H
ATOM   3193  NZ  LYS A 783      66.630  30.590  37.520  1.00  0.00           N
ATOM   3194  HZ1 LYS A 783      67.080  31.470  37.170  1.00  0.00           H
ATOM   3195  HZ2 LYS A 783      65.770  30.810  38.040  1.00  0.00           H
ATOM   3196  HZ3 LYS A 783      66.260  30.090  36.690  1.00  0.00           H
ATOM   3197  C   LYS A 783      71.060  32.680  41.830  1.00  0.00           C
ATOM   3198  O   LYS A 783      70.200  32.960  42.720  1.00  0.00           O
ATOM   3199  N   VAL A 784      72.360  32.830  42.050  1.00  0.00           N
ATOM   3200  HN  VAL A 784      73.020  32.490  41.390  1.00  0.00           H
ATOM   3201  CA  VAL A 784      72.840  33.430  43.270  1.00  0.00           C
ATOM   3202  HA  VAL A 784      72.360  32.950  44.110  1.00  0.00           H
ATOM   3203  CB  VAL A 784      74.340  33.290  43.560  1.00  0.00           C
ATOM   3204  HB  VAL A 784      74.850  33.950  42.830  1.00  0.00           H
ATOM   3205  CG1 VAL A 784      74.540  33.850  44.940  1.00  0.00           C
ATOM   3206 HG11 VAL A 784      74.340  34.940  44.990  1.00  0.00           H
ATOM   3207 HG12 VAL A 784      75.580  33.790  45.340  1.00  0.00           H
ATOM   3208 HG13 VAL A 784      73.860  33.360  45.670  1.00  0.00           H
ATOM   3209  CG2 VAL A 784      74.820  31.800  43.490  1.00  0.00           C
ATOM   3210 HG21 VAL A 784      74.580  31.270  42.540  1.00  0.00           H
ATOM   3211 HG22 VAL A 784      74.370  31.230  44.340  1.00  0.00           H
ATOM   3212 HG23 VAL A 784      75.910  31.820  43.730  1.00  0.00           H
ATOM   3213  C   VAL A 784      72.310  34.890  43.360  1.00  0.00           C
ATOM   3214  O   VAL A 784      71.970  35.270  44.440  1.00  0.00           O
ATOM   3215  N   ARG A 785      72.280  35.700  42.250  1.00  0.00           N
ATOM   3216  HN  ARG A 785      72.610  35.370  41.370  1.00  0.00           H
ATOM   3217  CA  ARG A 785      71.880  37.110  42.290  1.00  0.00           C
ATOM   3218  HA  ARG A 785      72.490  37.550  43.050  1.00  0.00           H
ATOM   3219  CB  ARG A 785      72.210  37.910  40.980  1.00  0.00           C
ATOM   3220  HB1 ARG A 785      71.620  38.860  40.980  1.00  0.00           H
ATOM   3221  HB2 ARG A 785      71.960  37.220  40.150  1.00  0.00           H
ATOM   3222  CG  ARG A 785      73.690  38.300  40.620  1.00  0.00           C
ATOM   3223  HG1 ARG A 785      73.530  38.740  39.610  1.00  0.00           H
ATOM   3224  HG2 ARG A 785      74.200  37.330  40.470  1.00  0.00           H
ATOM   3225  CD  ARG A 785      74.400  39.140  41.690  1.00  0.00           C
ATOM   3226  HD1 ARG A 785      74.530  38.470  42.570  1.00  0.00           H
ATOM   3227  HD2 ARG A 785      73.750  39.970  42.020  1.00  0.00           H
ATOM   3228  NE  ARG A 785      75.700  39.570  41.170  1.00  0.00           N
ATOM   3229  HE  ARG A 785      75.730  39.790  40.200  1.00  0.00           H
ATOM   3230  CZ  ARG A 785      76.810  39.690  41.880  1.00  0.00           C
ATOM   3231  NH1 ARG A 785      76.880  39.440  43.160  1.00  0.00           N
ATOM   3232 HH11 ARG A 785      77.770  39.410  43.610  1.00  0.00           H
ATOM   3233 HH12 ARG A 785      76.040  39.240  43.650  1.00  0.00           H
ATOM   3234  NH2 ARG A 785      77.840  40.220  41.300  1.00  0.00           N
ATOM   3235 HH21 ARG A 785      78.550  40.590  41.900  1.00  0.00           H
ATOM   3236 HH22 ARG A 785      77.830  40.450  40.320  1.00  0.00           H
ATOM   3237  C   ARG A 785      70.420  37.200  42.730  1.00  0.00           C
ATOM   3238  O   ARG A 785      70.030  37.960  43.680  1.00  0.00           O
ATOM   3239  N   SER A 786      69.630  36.410  42.060  1.00  0.00           N
ATOM   3240  HN  SER A 786      69.930  35.900  41.260  1.00  0.00           H
ATOM   3241  CA  SER A 786      68.180  36.310  42.450  1.00  0.00           C
ATOM   3242  HA  SER A 786      67.760  37.300  42.400  1.00  0.00           H
ATOM   3243  CB  SER A 786      67.430  35.380  41.420  1.00  0.00           C
ATOM   3244  HB1 SER A 786      66.360  35.290  41.680  1.00  0.00           H
ATOM   3245  HB2 SER A 786      67.920  34.380  41.360  1.00  0.00           H
ATOM   3246  OG  SER A 786      67.560  35.940  40.080  1.00  0.00           O
ATOM   3247  HG1 SER A 786      67.100  36.790  40.080  1.00  0.00           H
ATOM   3248  C   SER A 786      67.970  35.760  43.840  1.00  0.00           C
ATOM   3249  O   SER A 786      67.130  36.260  44.560  1.00  0.00           O
ATOM   3250  N   THR A 787      68.630  34.720  44.310  1.00  0.00           N
ATOM   3251  HN  THR A 787      69.350  34.290  43.780  1.00  0.00           H
ATOM   3252  CA  THR A 787      68.410  34.160  45.610  1.00  0.00           C
ATOM   3253  HA  THR A 787      67.350  34.260  45.800  1.00  0.00           H
ATOM   3254  CB  THR A 787      68.700  32.690  45.830  1.00  0.00           C
ATOM   3255  HB  THR A 787      68.580  32.380  46.880  1.00  0.00           H
ATOM   3256  OG1 THR A 787      69.980  32.310  45.350  1.00  0.00           O
ATOM   3257  HG1 THR A 787      70.040  32.520  44.420  1.00  0.00           H
ATOM   3258  CG2 THR A 787      67.770  31.790  44.960  1.00  0.00           C
ATOM   3259 HG21 THR A 787      67.930  30.740  45.260  1.00  0.00           H
ATOM   3260 HG22 THR A 787      68.060  31.900  43.890  1.00  0.00           H
ATOM   3261 HG23 THR A 787      66.700  32.100  45.040  1.00  0.00           H
ATOM   3262  C   THR A 787      68.870  35.090  46.690  1.00  0.00           C
ATOM   3263  O   THR A 787      68.280  35.130  47.760  1.00  0.00           O
ATOM   3264  N   ILE A 788      70.000  35.890  46.530  1.00  0.00           N
ATOM   3265  HN  ILE A 788      70.480  35.850  45.670  1.00  0.00           H
ATOM   3266  CA  ILE A 788      70.350  36.910  47.540  1.00  0.00           C
ATOM   3267  HA  ILE A 788      70.360  36.420  48.500  1.00  0.00           H
ATOM   3268  CB  ILE A 788      71.820  37.430  47.290  1.00  0.00           C
ATOM   3269  HB  ILE A 788      71.820  37.660  46.200  1.00  0.00           H
ATOM   3270  CG2 ILE A 788      72.040  38.740  48.110  1.00  0.00           C
ATOM   3271 HG21 ILE A 788      71.610  39.650  47.630  1.00  0.00           H
ATOM   3272 HG22 ILE A 788      73.110  38.930  48.310  1.00  0.00           H
ATOM   3273 HG23 ILE A 788      71.630  38.580  49.140  1.00  0.00           H
ATOM   3274  CG1 ILE A 788      72.880  36.360  47.530  1.00  0.00           C
ATOM   3275 HG11 ILE A 788      73.770  36.640  46.930  1.00  0.00           H
ATOM   3276 HG12 ILE A 788      72.470  35.410  47.090  1.00  0.00           H
ATOM   3277  CD  ILE A 788      73.310  36.230  48.960  1.00  0.00           C
ATOM   3278  HD1 ILE A 788      73.810  37.140  49.360  1.00  0.00           H
ATOM   3279  HD2 ILE A 788      73.880  35.290  49.060  1.00  0.00           H
ATOM   3280  HD3 ILE A 788      72.400  36.150  49.600  1.00  0.00           H
ATOM   3281  C   ILE A 788      69.400  38.030  47.570  1.00  0.00           C
ATOM   3282  O   ILE A 788      68.880  38.410  48.630  1.00  0.00           O
ATOM   3283  N   SER A 789      69.090  38.640  46.440  1.00  0.00           N
ATOM   3284  HN  SER A 789      69.610  38.360  45.640  1.00  0.00           H
ATOM   3285  CA  SER A 789      68.210  39.790  46.230  1.00  0.00           C
ATOM   3286  HA  SER A 789      68.650  40.630  46.750  1.00  0.00           H
ATOM   3287  CB  SER A 789      68.020  40.260  44.720  1.00  0.00           C
ATOM   3288  HB1 SER A 789      67.340  41.140  44.620  1.00  0.00           H
ATOM   3289  HB2 SER A 789      67.550  39.390  44.210  1.00  0.00           H
ATOM   3290  OG  SER A 789      69.270  40.630  44.080  1.00  0.00           O
ATOM   3291  HG1 SER A 789      69.620  39.900  43.570  1.00  0.00           H
ATOM   3292  C   SER A 789      66.840  39.820  46.810  1.00  0.00           C
ATOM   3293  O   SER A 789      66.360  40.790  47.350  1.00  0.00           O
ATOM   3294  N   ASP A 790      66.140  38.640  46.810  1.00  0.00           N
ATOM   3295  HN  ASP A 790      66.460  37.950  46.170  1.00  0.00           H
ATOM   3296  CA  ASP A 790      64.910  38.360  47.500  1.00  0.00           C
ATOM   3297  HA  ASP A 790      64.430  39.320  47.560  1.00  0.00           H
ATOM   3298  CB  ASP A 790      64.110  37.220  46.850  1.00  0.00           C
ATOM   3299  HB1 ASP A 790      63.110  37.240  47.360  1.00  0.00           H
ATOM   3300  HB2 ASP A 790      64.710  36.340  47.140  1.00  0.00           H
ATOM   3301  CG  ASP A 790      63.680  37.310  45.450  1.00  0.00           C
ATOM   3302  OD1 ASP A 790      63.160  36.320  44.920  1.00  0.00           O
ATOM   3303  OD2 ASP A 790      63.820  38.380  44.840  1.00  0.00           O
ATOM   3304  C   ASP A 790      65.140  38.110  49.000  1.00  0.00           C
ATOM   3305  O   ASP A 790      64.370  38.550  49.890  1.00  0.00           O
ATOM   3306  N   PHE A 791      66.310  37.600  49.440  1.00  0.00           N
ATOM   3307  HN  PHE A 791      66.960  37.450  48.710  1.00  0.00           H
ATOM   3308  CA  PHE A 791      66.470  37.260  50.810  1.00  0.00           C
ATOM   3309  HA  PHE A 791      65.570  36.950  51.320  1.00  0.00           H
ATOM   3310  CB  PHE A 791      67.510  36.080  50.700  1.00  0.00           C
ATOM   3311  HB1 PHE A 791      68.450  36.230  50.120  1.00  0.00           H
ATOM   3312  HB2 PHE A 791      66.870  35.340  50.180  1.00  0.00           H
ATOM   3313  CG  PHE A 791      67.820  35.310  51.920  1.00  0.00           C
ATOM   3314  CD1 PHE A 791      68.990  34.450  51.910  1.00  0.00           C
ATOM   3315  HD1 PHE A 791      69.580  34.570  51.020  1.00  0.00           H
ATOM   3316  CE1 PHE A 791      69.290  33.660  52.940  1.00  0.00           C
ATOM   3317  HE1 PHE A 791      70.200  33.090  52.950  1.00  0.00           H
ATOM   3318  CZ  PHE A 791      68.560  33.740  54.100  1.00  0.00           C
ATOM   3319  HZ  PHE A 791      68.860  33.140  54.940  1.00  0.00           H
ATOM   3320  CD2 PHE A 791      67.030  35.360  53.100  1.00  0.00           C
ATOM   3321  HD2 PHE A 791      66.180  36.010  53.210  1.00  0.00           H
ATOM   3322  CE2 PHE A 791      67.420  34.620  54.230  1.00  0.00           C
ATOM   3323  HE2 PHE A 791      66.910  34.800  55.170  1.00  0.00           H
ATOM   3324  C   PHE A 791      67.080  38.380  51.630  1.00  0.00           C
ATOM   3325  O   PHE A 791      67.010  38.290  52.840  1.00  0.00           O
ATOM   3326  N   ALA A 792      67.540  39.490  51.060  1.00  0.00           N
ATOM   3327  HN  ALA A 792      67.540  39.440  50.060  1.00  0.00           H
ATOM   3328  CA  ALA A 792      68.440  40.490  51.540  1.00  0.00           C
ATOM   3329  HA  ALA A 792      69.390  40.060  51.800  1.00  0.00           H
ATOM   3330  CB  ALA A 792      68.680  41.610  50.510  1.00  0.00           C
ATOM   3331  HB1 ALA A 792      69.270  41.230  49.660  1.00  0.00           H
ATOM   3332  HB2 ALA A 792      69.320  42.410  50.930  1.00  0.00           H
ATOM   3333  HB3 ALA A 792      67.720  42.080  50.170  1.00  0.00           H
ATOM   3334  C   ALA A 792      67.970  41.280  52.820  1.00  0.00           C
ATOM   3335  O   ALA A 792      68.760  41.290  53.730  1.00  0.00           O
ATOM   3336  N   VAL A 793      66.760  41.840  52.860  1.00  0.00           N
ATOM   3337  HN  VAL A 793      66.170  41.760  52.050  1.00  0.00           H
ATOM   3338  CA  VAL A 793      66.250  42.640  53.910  1.00  0.00           C
ATOM   3339  HA  VAL A 793      67.020  43.240  54.360  1.00  0.00           H
ATOM   3340  CB  VAL A 793      65.280  43.780  53.450  1.00  0.00           C
ATOM   3341  HB  VAL A 793      64.410  43.330  52.920  1.00  0.00           H
ATOM   3342  CG1 VAL A 793      64.900  44.700  54.650  1.00  0.00           C
ATOM   3343 HG11 VAL A 793      64.530  45.710  54.360  1.00  0.00           H
ATOM   3344 HG12 VAL A 793      65.830  44.840  55.250  1.00  0.00           H
ATOM   3345 HG13 VAL A 793      64.150  44.110  55.210  1.00  0.00           H
ATOM   3346  CG2 VAL A 793      66.050  44.530  52.350  1.00  0.00           C
ATOM   3347 HG21 VAL A 793      65.360  45.380  52.120  1.00  0.00           H
ATOM   3348 HG22 VAL A 793      66.220  43.960  51.410  1.00  0.00           H
ATOM   3349 HG23 VAL A 793      67.020  44.930  52.710  1.00  0.00           H
ATOM   3350  C   VAL A 793      65.750  41.800  55.090  1.00  0.00           C
ATOM   3351  O   VAL A 793      65.850  42.170  56.280  1.00  0.00           O
ATOM   3352  N   PHE A 794      65.140  40.580  54.780  1.00  0.00           N
ATOM   3353  HN  PHE A 794      64.820  40.480  53.830  1.00  0.00           H
ATOM   3354  CA  PHE A 794      64.850  39.580  55.780  1.00  0.00           C
ATOM   3355  HA  PHE A 794      64.150  39.950  56.510  1.00  0.00           H
ATOM   3356  CB  PHE A 794      64.130  38.420  55.030  1.00  0.00           C
ATOM   3357  HB1 PHE A 794      64.900  37.960  54.370  1.00  0.00           H
ATOM   3358  HB2 PHE A 794      63.300  38.850  54.430  1.00  0.00           H
ATOM   3359  CG  PHE A 794      63.570  37.360  55.940  1.00  0.00           C
ATOM   3360  CD1 PHE A 794      64.520  36.370  56.310  1.00  0.00           C
ATOM   3361  HD1 PHE A 794      65.460  36.360  55.790  1.00  0.00           H
ATOM   3362  CE1 PHE A 794      64.070  35.350  57.180  1.00  0.00           C
ATOM   3363  HE1 PHE A 794      64.620  34.470  57.480  1.00  0.00           H
ATOM   3364  CZ  PHE A 794      62.800  35.420  57.790  1.00  0.00           C
ATOM   3365  HZ  PHE A 794      62.520  34.710  58.550  1.00  0.00           H
ATOM   3366  CD2 PHE A 794      62.320  37.460  56.480  1.00  0.00           C
ATOM   3367  HD2 PHE A 794      61.540  38.150  56.210  1.00  0.00           H
ATOM   3368  CE2 PHE A 794      61.870  36.430  57.330  1.00  0.00           C
ATOM   3369  HE2 PHE A 794      60.900  36.440  57.790  1.00  0.00           H
ATOM   3370  C   PHE A 794      66.190  39.020  56.350  1.00  0.00           C
ATOM   3371  O   PHE A 794      66.390  38.830  57.540  1.00  0.00           O
ATOM   3372  N   LEU A 795      67.200  38.730  55.500  1.00  0.00           N
ATOM   3373  HN  LEU A 795      66.940  38.680  54.550  1.00  0.00           H
ATOM   3374  CA  LEU A 795      68.560  38.310  55.860  1.00  0.00           C
ATOM   3375  HA  LEU A 795      68.470  37.420  56.480  1.00  0.00           H
ATOM   3376  CB  LEU A 795      69.530  38.020  54.690  1.00  0.00           C
ATOM   3377  HB1 LEU A 795      69.510  38.830  53.940  1.00  0.00           H
ATOM   3378  HB2 LEU A 795      69.090  37.200  54.080  1.00  0.00           H
ATOM   3379  CG  LEU A 795      71.010  37.580  54.910  1.00  0.00           C
ATOM   3380  HG  LEU A 795      71.610  38.490  55.140  1.00  0.00           H
ATOM   3381  CD1 LEU A 795      71.200  36.470  55.880  1.00  0.00           C
ATOM   3382 HD11 LEU A 795      72.250  36.180  56.080  1.00  0.00           H
ATOM   3383 HD12 LEU A 795      70.620  35.600  55.500  1.00  0.00           H
ATOM   3384 HD13 LEU A 795      70.810  36.840  56.860  1.00  0.00           H
ATOM   3385  CD2 LEU A 795      71.480  37.160  53.570  1.00  0.00           C
ATOM   3386 HD21 LEU A 795      71.230  37.900  52.790  1.00  0.00           H
ATOM   3387 HD22 LEU A 795      71.190  36.110  53.390  1.00  0.00           H
ATOM   3388 HD23 LEU A 795      72.590  37.050  53.490  1.00  0.00           H
ATOM   3389  C   LEU A 795      69.230  39.310  56.770  1.00  0.00           C
ATOM   3390  O   LEU A 795      69.810  38.980  57.790  1.00  0.00           O
ATOM   3391  N   THR A 796      69.050  40.640  56.450  1.00  0.00           N
ATOM   3392  HN  THR A 796      68.620  40.820  55.570  1.00  0.00           H
ATOM   3393  CA  THR A 796      69.480  41.710  57.350  1.00  0.00           C
ATOM   3394  HA  THR A 796      70.540  41.590  57.300  1.00  0.00           H
ATOM   3395  CB  THR A 796      69.080  43.050  56.750  1.00  0.00           C
ATOM   3396  HB  THR A 796      68.000  43.220  56.570  1.00  0.00           H
ATOM   3397  OG1 THR A 796      69.660  43.220  55.500  1.00  0.00           O
ATOM   3398  HG1 THR A 796      69.310  42.660  54.810  1.00  0.00           H
ATOM   3399  CG2 THR A 796      69.670  44.150  57.590  1.00  0.00           C
ATOM   3400 HG21 THR A 796      70.780  44.170  57.450  1.00  0.00           H
ATOM   3401 HG22 THR A 796      69.420  44.000  58.660  1.00  0.00           H
ATOM   3402 HG23 THR A 796      69.240  45.090  57.190  1.00  0.00           H
ATOM   3403  C   THR A 796      69.000  41.630  58.800  1.00  0.00           C
ATOM   3404  O   THR A 796      69.720  41.910  59.770  1.00  0.00           O
ATOM   3405  N   ILE A 797      67.690  41.270  58.910  1.00  0.00           N
ATOM   3406  HN  ILE A 797      67.180  41.070  58.080  1.00  0.00           H
ATOM   3407  CA  ILE A 797      67.110  41.060  60.220  1.00  0.00           C
ATOM   3408  HA  ILE A 797      67.350  41.950  60.790  1.00  0.00           H
ATOM   3409  CB  ILE A 797      65.570  40.950  60.250  1.00  0.00           C
ATOM   3410  HB  ILE A 797      65.210  40.130  59.580  1.00  0.00           H
ATOM   3411  CG2 ILE A 797      65.140  40.710  61.740  1.00  0.00           C
ATOM   3412 HG21 ILE A 797      64.040  40.850  61.770  1.00  0.00           H
ATOM   3413 HG22 ILE A 797      65.540  41.440  62.480  1.00  0.00           H
ATOM   3414 HG23 ILE A 797      65.480  39.740  62.140  1.00  0.00           H
ATOM   3415  CG1 ILE A 797      64.860  42.250  59.750  1.00  0.00           C
ATOM   3416 HG11 ILE A 797      65.220  42.590  58.760  1.00  0.00           H
ATOM   3417 HG12 ILE A 797      65.000  43.190  60.330  1.00  0.00           H
ATOM   3418  CD  ILE A 797      63.340  41.970  59.580  1.00  0.00           C
ATOM   3419  HD1 ILE A 797      62.900  41.660  60.540  1.00  0.00           H
ATOM   3420  HD2 ILE A 797      63.110  41.110  58.910  1.00  0.00           H
ATOM   3421  HD3 ILE A 797      62.890  42.900  59.160  1.00  0.00           H
ATOM   3422  C   ILE A 797      67.710  39.900  61.060  1.00  0.00           C
ATOM   3423  O   ILE A 797      68.200  40.050  62.190  1.00  0.00           O
ATOM   3424  N   VAL A 798      67.860  38.700  60.370  1.00  0.00           N
ATOM   3425  HN  VAL A 798      67.580  38.610  59.420  1.00  0.00           H
ATOM   3426  CA  VAL A 798      68.440  37.440  60.900  1.00  0.00           C
ATOM   3427  HA  VAL A 798      67.990  37.060  61.810  1.00  0.00           H
ATOM   3428  CB  VAL A 798      68.300  36.390  59.840  1.00  0.00           C
ATOM   3429  HB  VAL A 798      68.690  36.740  58.860  1.00  0.00           H
ATOM   3430  CG1 VAL A 798      69.050  35.110  60.330  1.00  0.00           C
ATOM   3431 HG11 VAL A 798      68.740  34.220  59.740  1.00  0.00           H
ATOM   3432 HG12 VAL A 798      68.810  34.900  61.390  1.00  0.00           H
ATOM   3433 HG13 VAL A 798      70.160  35.250  60.330  1.00  0.00           H
ATOM   3434  CG2 VAL A 798      66.800  36.150  59.670  1.00  0.00           C
ATOM   3435 HG21 VAL A 798      66.310  37.010  59.160  1.00  0.00           H
ATOM   3436 HG22 VAL A 798      66.300  36.170  60.660  1.00  0.00           H
ATOM   3437 HG23 VAL A 798      66.660  35.160  59.160  1.00  0.00           H
ATOM   3438  C   VAL A 798      69.930  37.650  61.350  1.00  0.00           C
ATOM   3439  O   VAL A 798      70.340  37.260  62.480  1.00  0.00           O
ATOM   3440  N   ILE A 799      70.710  38.380  60.500  1.00  0.00           N
ATOM   3441  HN  ILE A 799      70.340  38.840  59.700  1.00  0.00           H
ATOM   3442  CA  ILE A 799      72.060  38.870  60.810  1.00  0.00           C
ATOM   3443  HA  ILE A 799      72.600  37.960  61.070  1.00  0.00           H
ATOM   3444  CB  ILE A 799      72.830  39.440  59.690  1.00  0.00           C
ATOM   3445  HB  ILE A 799      72.180  40.280  59.360  1.00  0.00           H
ATOM   3446  CG2 ILE A 799      74.230  40.060  60.080  1.00  0.00           C
ATOM   3447 HG21 ILE A 799      74.150  40.770  60.940  1.00  0.00           H
ATOM   3448 HG22 ILE A 799      74.620  40.680  59.240  1.00  0.00           H
ATOM   3449 HG23 ILE A 799      74.920  39.270  60.410  1.00  0.00           H
ATOM   3450  CG1 ILE A 799      72.990  38.350  58.580  1.00  0.00           C
ATOM   3451 HG11 ILE A 799      72.010  37.890  58.330  1.00  0.00           H
ATOM   3452 HG12 ILE A 799      73.520  37.420  58.890  1.00  0.00           H
ATOM   3453  CD  ILE A 799      73.600  38.830  57.300  1.00  0.00           C
ATOM   3454  HD1 ILE A 799      73.960  38.080  56.540  1.00  0.00           H
ATOM   3455  HD2 ILE A 799      74.500  39.430  57.570  1.00  0.00           H
ATOM   3456  HD3 ILE A 799      72.890  39.520  56.800  1.00  0.00           H
ATOM   3457  C   ILE A 799      72.090  39.760  62.050  1.00  0.00           C
ATOM   3458  O   ILE A 799      72.600  39.420  63.070  1.00  0.00           O
ATOM   3459  N   MET A 800      71.230  40.810  62.130  1.00  0.00           N
ATOM   3460  HN  MET A 800      70.610  41.030  61.380  1.00  0.00           H
ATOM   3461  CA  MET A 800      71.140  41.600  63.290  1.00  0.00           C
ATOM   3462  HA  MET A 800      72.120  41.970  63.570  1.00  0.00           H
ATOM   3463  CB  MET A 800      70.450  43.030  62.930  1.00  0.00           C
ATOM   3464  HB1 MET A 800      70.100  43.560  63.840  1.00  0.00           H
ATOM   3465  HB2 MET A 800      69.550  42.820  62.340  1.00  0.00           H
ATOM   3466  CG  MET A 800      71.290  43.950  61.950  1.00  0.00           C
ATOM   3467  HG1 MET A 800      70.530  44.680  61.630  1.00  0.00           H
ATOM   3468  HG2 MET A 800      71.480  43.260  61.090  1.00  0.00           H
ATOM   3469  SD  MET A 800      72.840  44.860  62.520  1.00  0.00           S
ATOM   3470  CE  MET A 800      73.970  43.600  61.950  1.00  0.00           C
ATOM   3471  HE1 MET A 800      74.850  43.450  62.600  1.00  0.00           H
ATOM   3472  HE2 MET A 800      74.470  43.850  61.000  1.00  0.00           H
ATOM   3473  HE3 MET A 800      73.440  42.640  61.760  1.00  0.00           H
ATOM   3474  C   MET A 800      70.660  41.080  64.620  1.00  0.00           C
ATOM   3475  O   MET A 800      71.240  41.280  65.720  1.00  0.00           O
ATOM   3476  N   VAL A 801      69.610  40.310  64.520  1.00  0.00           N
ATOM   3477  HN  VAL A 801      69.150  40.190  63.640  1.00  0.00           H
ATOM   3478  CA  VAL A 801      69.180  39.590  65.680  1.00  0.00           C
ATOM   3479  HA  VAL A 801      68.970  40.240  66.520  1.00  0.00           H
ATOM   3480  CB  VAL A 801      67.850  38.850  65.390  1.00  0.00           C
ATOM   3481  HB  VAL A 801      67.940  38.190  64.510  1.00  0.00           H
ATOM   3482  CG1 VAL A 801      67.410  38.000  66.580  1.00  0.00           C
ATOM   3483 HG11 VAL A 801      68.000  37.060  66.670  1.00  0.00           H
ATOM   3484 HG12 VAL A 801      66.340  37.760  66.410  1.00  0.00           H
ATOM   3485 HG13 VAL A 801      67.510  38.480  67.580  1.00  0.00           H
ATOM   3486  CG2 VAL A 801      66.750  39.850  64.970  1.00  0.00           C
ATOM   3487 HG21 VAL A 801      66.940  40.420  64.030  1.00  0.00           H
ATOM   3488 HG22 VAL A 801      66.740  40.590  65.800  1.00  0.00           H
ATOM   3489 HG23 VAL A 801      65.800  39.280  65.000  1.00  0.00           H
ATOM   3490  C   VAL A 801      70.210  38.550  66.210  1.00  0.00           C
ATOM   3491  O   VAL A 801      70.540  38.480  67.410  1.00  0.00           O
ATOM   3492  N   THR A 802      70.890  37.840  65.310  1.00  0.00           N
ATOM   3493  HN  THR A 802      70.530  37.780  64.380  1.00  0.00           H
ATOM   3494  CA  THR A 802      72.170  37.210  65.650  1.00  0.00           C
ATOM   3495  HA  THR A 802      71.900  36.540  66.440  1.00  0.00           H
ATOM   3496  CB  THR A 802      72.760  36.540  64.420  1.00  0.00           C
ATOM   3497  HB  THR A 802      72.790  37.200  63.530  1.00  0.00           H
ATOM   3498  OG1 THR A 802      71.820  35.510  64.020  1.00  0.00           O
ATOM   3499  HG1 THR A 802      71.110  36.010  63.610  1.00  0.00           H
ATOM   3500  CG2 THR A 802      74.120  35.880  64.710  1.00  0.00           C
ATOM   3501 HG21 THR A 802      74.940  36.620  64.750  1.00  0.00           H
ATOM   3502 HG22 THR A 802      74.370  35.200  63.870  1.00  0.00           H
ATOM   3503 HG23 THR A 802      74.050  35.320  65.670  1.00  0.00           H
ATOM   3504  C   THR A 802      73.250  38.120  66.350  1.00  0.00           C
ATOM   3505  O   THR A 802      73.660  37.780  67.430  1.00  0.00           O
ATOM   3506  N   ILE A 803      73.720  39.210  65.750  1.00  0.00           N
ATOM   3507  HN  ILE A 803      73.330  39.520  64.890  1.00  0.00           H
ATOM   3508  CA  ILE A 803      74.760  40.110  66.350  1.00  0.00           C
ATOM   3509  HA  ILE A 803      75.570  39.440  66.590  1.00  0.00           H
ATOM   3510  CB  ILE A 803      75.200  41.160  65.330  1.00  0.00           C
ATOM   3511  HB  ILE A 803      74.270  41.740  65.160  1.00  0.00           H
ATOM   3512  CG2 ILE A 803      76.220  42.110  65.870  1.00  0.00           C
ATOM   3513 HG21 ILE A 803      77.040  41.540  66.340  1.00  0.00           H
ATOM   3514 HG22 ILE A 803      75.750  42.800  66.620  1.00  0.00           H
ATOM   3515 HG23 ILE A 803      76.610  42.760  65.050  1.00  0.00           H
ATOM   3516  CG1 ILE A 803      75.770  40.580  64.040  1.00  0.00           C
ATOM   3517 HG11 ILE A 803      76.090  41.480  63.460  1.00  0.00           H
ATOM   3518 HG12 ILE A 803      75.000  40.030  63.450  1.00  0.00           H
ATOM   3519  CD  ILE A 803      77.040  39.730  64.170  1.00  0.00           C
ATOM   3520  HD1 ILE A 803      76.740  38.840  64.760  1.00  0.00           H
ATOM   3521  HD2 ILE A 803      77.860  40.330  64.630  1.00  0.00           H
ATOM   3522  HD3 ILE A 803      77.430  39.260  63.240  1.00  0.00           H
ATOM   3523  C   ILE A 803      74.380  40.690  67.720  1.00  0.00           C
ATOM   3524  O   ILE A 803      75.160  40.570  68.660  1.00  0.00           O
ATOM   3525  N   ASP A 804      73.110  41.160  67.860  1.00  0.00           N
ATOM   3526  HN  ASP A 804      72.480  41.120  67.100  1.00  0.00           H
ATOM   3527  CA  ASP A 804      72.450  41.460  69.180  1.00  0.00           C
ATOM   3528  HA  ASP A 804      72.940  42.300  69.630  1.00  0.00           H
ATOM   3529  CB  ASP A 804      70.880  41.880  68.980  1.00  0.00           C
ATOM   3530  HB1 ASP A 804      70.500  41.280  68.120  1.00  0.00           H
ATOM   3531  HB2 ASP A 804      70.880  42.950  68.650  1.00  0.00           H
ATOM   3532  CG  ASP A 804      70.020  41.730  70.200  1.00  0.00           C
ATOM   3533  OD1 ASP A 804      70.410  42.290  71.280  1.00  0.00           O
ATOM   3534  OD2 ASP A 804      68.940  41.160  70.070  1.00  0.00           O
ATOM   3535  C   ASP A 804      72.630  40.330  70.280  1.00  0.00           C
ATOM   3536  O   ASP A 804      72.940  40.600  71.480  1.00  0.00           O
ATOM   3537  N   TYR A 805      72.540  38.980  70.020  1.00  0.00           N
ATOM   3538  HN  TYR A 805      72.210  38.730  69.120  1.00  0.00           H
ATOM   3539  CA  TYR A 805      72.990  37.980  70.940  1.00  0.00           C
ATOM   3540  HA  TYR A 805      72.510  38.250  71.870  1.00  0.00           H
ATOM   3541  CB  TYR A 805      72.520  36.520  70.580  1.00  0.00           C
ATOM   3542  HB1 TYR A 805      72.830  36.250  69.540  1.00  0.00           H
ATOM   3543  HB2 TYR A 805      71.420  36.470  70.460  1.00  0.00           H
ATOM   3544  CG  TYR A 805      72.930  35.420  71.540  1.00  0.00           C
ATOM   3545  CD1 TYR A 805      72.540  35.410  72.870  1.00  0.00           C
ATOM   3546  HD1 TYR A 805      71.860  36.240  73.010  1.00  0.00           H
ATOM   3547  CE1 TYR A 805      72.910  34.470  73.790  1.00  0.00           C
ATOM   3548  HE1 TYR A 805      72.650  34.500  74.840  1.00  0.00           H
ATOM   3549  CZ  TYR A 805      73.820  33.490  73.380  1.00  0.00           C
ATOM   3550  OH  TYR A 805      74.070  32.430  74.240  1.00  0.00           O
ATOM   3551  HH  TYR A 805      73.730  32.780  75.060  1.00  0.00           H
ATOM   3552  CD2 TYR A 805      73.870  34.440  71.150  1.00  0.00           C
ATOM   3553  HD2 TYR A 805      74.280  34.530  70.150  1.00  0.00           H
ATOM   3554  CE2 TYR A 805      74.290  33.400  72.020  1.00  0.00           C
ATOM   3555  HE2 TYR A 805      74.960  32.610  71.730  1.00  0.00           H
ATOM   3556  C   TYR A 805      74.520  37.870  71.250  1.00  0.00           C
ATOM   3557  O   TYR A 805      75.000  37.570  72.300  1.00  0.00           O
ATOM   3558  N   LEU A 806      75.370  38.150  70.250  1.00  0.00           N
ATOM   3559  HN  LEU A 806      75.000  38.440  69.370  1.00  0.00           H
ATOM   3560  CA  LEU A 806      76.820  38.190  70.460  1.00  0.00           C
ATOM   3561  HA  LEU A 806      77.020  37.380  71.140  1.00  0.00           H
ATOM   3562  CB  LEU A 806      77.550  38.010  69.120  1.00  0.00           C
ATOM   3563  HB1 LEU A 806      78.650  38.080  69.080  1.00  0.00           H
ATOM   3564  HB2 LEU A 806      77.090  38.650  68.340  1.00  0.00           H
ATOM   3565  CG  LEU A 806      77.280  36.580  68.460  1.00  0.00           C
ATOM   3566  HG  LEU A 806      76.180  36.400  68.420  1.00  0.00           H
ATOM   3567  CD1 LEU A 806      77.830  36.550  67.050  1.00  0.00           C
ATOM   3568 HD11 LEU A 806      78.950  36.530  67.120  1.00  0.00           H
ATOM   3569 HD12 LEU A 806      77.480  37.330  66.330  1.00  0.00           H
ATOM   3570 HD13 LEU A 806      77.700  35.580  66.550  1.00  0.00           H
ATOM   3571  CD2 LEU A 806      77.900  35.530  69.320  1.00  0.00           C
ATOM   3572 HD21 LEU A 806      78.970  35.820  69.480  1.00  0.00           H
ATOM   3573 HD22 LEU A 806      77.790  34.500  68.930  1.00  0.00           H
ATOM   3574 HD23 LEU A 806      77.440  35.560  70.330  1.00  0.00           H
ATOM   3575  C   LEU A 806      77.280  39.430  71.240  1.00  0.00           C
ATOM   3576  O   LEU A 806      78.080  39.390  72.180  1.00  0.00           O
ATOM   3577  N   VAL A 807      76.660  40.600  70.910  1.00  0.00           N
ATOM   3578  HN  VAL A 807      75.960  40.610  70.200  1.00  0.00           H
ATOM   3579  CA  VAL A 807      76.930  41.920  71.510  1.00  0.00           C
ATOM   3580  HA  VAL A 807      77.980  42.070  71.660  1.00  0.00           H
ATOM   3581  CB  VAL A 807      76.510  43.050  70.590  1.00  0.00           C
ATOM   3582  HB  VAL A 807      75.490  42.920  70.180  1.00  0.00           H
ATOM   3583  CG1 VAL A 807      76.590  44.340  71.340  1.00  0.00           C
ATOM   3584 HG11 VAL A 807      77.420  44.390  72.090  1.00  0.00           H
ATOM   3585 HG12 VAL A 807      75.640  44.390  71.920  1.00  0.00           H
ATOM   3586 HG13 VAL A 807      76.680  45.220  70.670  1.00  0.00           H
ATOM   3587  CG2 VAL A 807      77.530  43.050  69.450  1.00  0.00           C
ATOM   3588 HG21 VAL A 807      78.470  43.590  69.720  1.00  0.00           H
ATOM   3589 HG22 VAL A 807      77.240  43.510  68.480  1.00  0.00           H
ATOM   3590 HG23 VAL A 807      77.850  42.020  69.220  1.00  0.00           H
ATOM   3591  C   VAL A 807      76.450  42.000  72.940  1.00  0.00           C
ATOM   3592  O   VAL A 807      77.150  42.430  73.850  1.00  0.00           O
ATOM   3593  N   GLY A 808      75.150  41.650  73.200  1.00  0.00           N
ATOM   3594  HN  GLY A 808      74.560  41.490  72.420  1.00  0.00           H
ATOM   3595  CA  GLY A 808      74.530  41.670  74.580  1.00  0.00           C
ATOM   3596  HA1 GLY A 808      75.160  41.150  75.280  1.00  0.00           H
ATOM   3597  HA2 GLY A 808      73.560  41.200  74.450  1.00  0.00           H
ATOM   3598  C   GLY A 808      74.340  42.910  75.230  1.00  0.00           C
ATOM   3599  O   GLY A 808      74.580  43.070  76.410  1.00  0.00           O
ATOM   3600  N   VAL A 809      73.930  43.960  74.470  1.00  0.00           N
ATOM   3601  HN  VAL A 809      73.750  43.750  73.520  1.00  0.00           H
ATOM   3602  CA  VAL A 809      73.560  45.250  74.940  1.00  0.00           C
ATOM   3603  HA  VAL A 809      73.860  45.210  75.980  1.00  0.00           H
ATOM   3604  CB  VAL A 809      74.260  46.530  74.320  1.00  0.00           C
ATOM   3605  HB  VAL A 809      74.060  46.620  73.230  1.00  0.00           H
ATOM   3606  CG1 VAL A 809      73.670  47.810  75.020  1.00  0.00           C
ATOM   3607 HG11 VAL A 809      74.410  48.620  74.810  1.00  0.00           H
ATOM   3608 HG12 VAL A 809      73.670  47.680  76.120  1.00  0.00           H
ATOM   3609 HG13 VAL A 809      72.670  48.090  74.640  1.00  0.00           H
ATOM   3610  CG2 VAL A 809      75.740  46.330  74.660  1.00  0.00           C
ATOM   3611 HG21 VAL A 809      76.220  45.470  74.140  1.00  0.00           H
ATOM   3612 HG22 VAL A 809      75.830  46.210  75.760  1.00  0.00           H
ATOM   3613 HG23 VAL A 809      76.320  47.210  74.340  1.00  0.00           H
ATOM   3614  C   VAL A 809      72.030  45.460  74.790  1.00  0.00           C
ATOM   3615  O   VAL A 809      71.540  45.290  73.680  1.00  0.00           O
ATOM   3616  N   PRO A 810      71.200  45.760  75.750  1.00  0.00           N
ATOM   3617  CD  PRO A 810      71.550  45.750  77.170  1.00  0.00           C
ATOM   3618  HD1 PRO A 810      71.980  46.770  77.300  1.00  0.00           H
ATOM   3619  HD2 PRO A 810      72.280  44.940  77.400  1.00  0.00           H
ATOM   3620  CA  PRO A 810      69.710  45.790  75.600  1.00  0.00           C
ATOM   3621  HA  PRO A 810      69.310  44.860  75.240  1.00  0.00           H
ATOM   3622  CB  PRO A 810      69.270  46.290  77.020  1.00  0.00           C
ATOM   3623  HB1 PRO A 810      68.220  45.990  77.230  1.00  0.00           H
ATOM   3624  HB2 PRO A 810      69.490  47.380  77.120  1.00  0.00           H
ATOM   3625  CG  PRO A 810      70.250  45.620  77.940  1.00  0.00           C
ATOM   3626  HG1 PRO A 810      70.270  45.970  78.990  1.00  0.00           H
ATOM   3627  HG2 PRO A 810      69.920  44.560  77.970  1.00  0.00           H
ATOM   3628  C   PRO A 810      69.230  46.840  74.580  1.00  0.00           C
ATOM   3629  O   PRO A 810      69.900  47.830  74.260  1.00  0.00           O
ATOM   3630  N   SER A 811      67.920  46.660  74.090  1.00  0.00           N
ATOM   3631  HN  SER A 811      67.380  45.900  74.450  1.00  0.00           H
ATOM   3632  CA  SER A 811      67.230  47.570  73.230  1.00  0.00           C
ATOM   3633  HA  SER A 811      67.350  48.570  73.610  1.00  0.00           H
ATOM   3634  CB  SER A 811      67.570  47.500  71.770  1.00  0.00           C
ATOM   3635  HB1 SER A 811      68.630  47.780  71.700  1.00  0.00           H
ATOM   3636  HB2 SER A 811      66.950  48.220  71.200  1.00  0.00           H
ATOM   3637  OG  SER A 811      67.470  46.220  71.150  1.00  0.00           O
ATOM   3638  HG1 SER A 811      68.280  45.790  71.410  1.00  0.00           H
ATOM   3639  C   SER A 811      65.760  47.150  73.360  1.00  0.00           C
ATOM   3640  O   SER A 811      65.480  46.000  73.640  1.00  0.00           O
ATOM   3641  N   PRO A 812      64.780  48.010  73.220  1.00  0.00           N
ATOM   3642  CD  PRO A 812      64.820  49.470  73.290  1.00  0.00           C
ATOM   3643  HD1 PRO A 812      65.200  49.770  72.300  1.00  0.00           H
ATOM   3644  HD2 PRO A 812      65.530  49.740  74.090  1.00  0.00           H
ATOM   3645  CA  PRO A 812      63.380  47.590  73.030  1.00  0.00           C
ATOM   3646  HA  PRO A 812      62.960  47.200  73.940  1.00  0.00           H
ATOM   3647  CB  PRO A 812      62.700  48.920  72.710  1.00  0.00           C
ATOM   3648  HB1 PRO A 812      61.610  48.870  72.900  1.00  0.00           H
ATOM   3649  HB2 PRO A 812      62.770  49.150  71.620  1.00  0.00           H
ATOM   3650  CG  PRO A 812      63.370  49.960  73.570  1.00  0.00           C
ATOM   3651  HG1 PRO A 812      63.340  51.030  73.290  1.00  0.00           H
ATOM   3652  HG2 PRO A 812      63.200  50.020  74.660  1.00  0.00           H
ATOM   3653  C   PRO A 812      63.030  46.600  71.960  1.00  0.00           C
ATOM   3654  O   PRO A 812      63.230  46.840  70.800  1.00  0.00           O
ATOM   3655  N   LYS A 813      62.420  45.520  72.360  1.00  0.00           N
ATOM   3656  HN  LYS A 813      62.210  45.390  73.330  1.00  0.00           H
ATOM   3657  CA  LYS A 813      62.120  44.380  71.480  1.00  0.00           C
ATOM   3658  HA  LYS A 813      62.820  44.410  70.650  1.00  0.00           H
ATOM   3659  CB  LYS A 813      62.570  42.900  72.030  1.00  0.00           C
ATOM   3660  HB1 LYS A 813      62.400  42.140  71.240  1.00  0.00           H
ATOM   3661  HB2 LYS A 813      61.980  42.710  72.940  1.00  0.00           H
ATOM   3662  CG  LYS A 813      64.020  42.770  72.530  1.00  0.00           C
ATOM   3663  HG1 LYS A 813      64.040  41.680  72.690  1.00  0.00           H
ATOM   3664  HG2 LYS A 813      64.190  43.090  73.580  1.00  0.00           H
ATOM   3665  CD  LYS A 813      65.000  43.400  71.500  1.00  0.00           C
ATOM   3666  HD1 LYS A 813      64.990  44.520  71.530  1.00  0.00           H
ATOM   3667  HD2 LYS A 813      64.800  43.100  70.460  1.00  0.00           H
ATOM   3668  CE  LYS A 813      66.500  42.930  71.740  1.00  0.00           C
ATOM   3669  HE1 LYS A 813      66.790  43.330  72.740  1.00  0.00           H
ATOM   3670  HE2 LYS A 813      67.130  43.440  70.970  1.00  0.00           H
ATOM   3671  NZ  LYS A 813      66.630  41.500  71.630  1.00  0.00           N
ATOM   3672  HZ1 LYS A 813      67.570  41.410  71.180  1.00  0.00           H
ATOM   3673  HZ2 LYS A 813      65.970  41.060  70.960  1.00  0.00           H
ATOM   3674  HZ3 LYS A 813      66.590  40.950  72.520  1.00  0.00           H
ATOM   3675  C   LYS A 813      60.720  44.440  71.030  1.00  0.00           C
ATOM   3676  O   LYS A 813      59.930  45.130  71.670  1.00  0.00           O
ATOM   3677  N   LEU A 814      60.460  43.770  69.880  1.00  0.00           N
ATOM   3678  HN  LEU A 814      61.150  43.280  69.360  1.00  0.00           H
ATOM   3679  CA  LEU A 814      59.170  43.810  69.190  1.00  0.00           C
ATOM   3680  HA  LEU A 814      58.950  44.850  68.960  1.00  0.00           H
ATOM   3681  CB  LEU A 814      59.310  43.200  67.760  1.00  0.00           C
ATOM   3682  HB1 LEU A 814      59.900  42.260  67.830  1.00  0.00           H
ATOM   3683  HB2 LEU A 814      60.000  43.920  67.280  1.00  0.00           H
ATOM   3684  CG  LEU A 814      58.070  42.890  66.960  1.00  0.00           C
ATOM   3685  HG  LEU A 814      57.380  42.430  67.690  1.00  0.00           H
ATOM   3686  CD1 LEU A 814      57.510  44.210  66.490  1.00  0.00           C
ATOM   3687 HD11 LEU A 814      57.630  45.100  67.160  1.00  0.00           H
ATOM   3688 HD12 LEU A 814      56.410  44.010  66.470  1.00  0.00           H
ATOM   3689 HD13 LEU A 814      57.780  44.450  65.430  1.00  0.00           H
ATOM   3690  CD2 LEU A 814      58.220  41.980  65.790  1.00  0.00           C
ATOM   3691 HD21 LEU A 814      58.600  42.460  64.860  1.00  0.00           H
ATOM   3692 HD22 LEU A 814      57.310  41.520  65.360  1.00  0.00           H
ATOM   3693 HD23 LEU A 814      58.950  41.190  66.050  1.00  0.00           H
ATOM   3694  C   LEU A 814      58.010  43.250  70.000  1.00  0.00           C
ATOM   3695  O   LEU A 814      58.130  42.180  70.590  1.00  0.00           O
ATOM   3696  N   HSD A 815      56.920  43.960  70.020  1.00  0.00           N
ATOM   3697  HN  HSD A 815      56.990  44.810  69.510  1.00  0.00           H
ATOM   3698  CA  HSD A 815      55.730  43.670  70.930  1.00  0.00           C
ATOM   3699  HA  HSD A 815      56.170  43.400  71.860  1.00  0.00           H
ATOM   3700  CB  HSD A 815      55.000  45.010  71.250  1.00  0.00           C
ATOM   3701  HB1 HSD A 815      54.810  45.530  70.300  1.00  0.00           H
ATOM   3702  HB2 HSD A 815      55.670  45.700  71.800  1.00  0.00           H
ATOM   3703  ND1 HSD A 815      53.490  44.880  73.270  1.00  0.00           N
ATOM   3704  HD1 HSD A 815      54.190  44.820  73.990  1.00  0.00           H
ATOM   3705  CG  HSD A 815      53.700  44.870  71.890  1.00  0.00           C
ATOM   3706  CE1 HSD A 815      52.170  44.880  73.430  1.00  0.00           C
ATOM   3707  HE1 HSD A 815      51.640  44.850  74.390  1.00  0.00           H
ATOM   3708  NE2 HSD A 815      51.460  45.010  72.310  1.00  0.00           N
ATOM   3709  CD2 HSD A 815      52.460  44.950  71.360  1.00  0.00           C
ATOM   3710  HD2 HSD A 815      52.210  45.090  70.310  1.00  0.00           H
ATOM   3711  C   HSD A 815      54.690  42.610  70.380  1.00  0.00           C
ATOM   3712  O   HSD A 815      53.780  42.860  69.590  1.00  0.00           O
ATOM   3713  N   VAL A 816      54.850  41.360  70.920  1.00  0.00           N
ATOM   3714  HN  VAL A 816      55.580  41.190  71.580  1.00  0.00           H
ATOM   3715  CA  VAL A 816      53.910  40.260  70.640  1.00  0.00           C
ATOM   3716  HA  VAL A 816      53.150  40.550  69.940  1.00  0.00           H
ATOM   3717  CB  VAL A 816      54.640  39.030  70.040  1.00  0.00           C
ATOM   3718  HB  VAL A 816      55.650  38.810  70.430  1.00  0.00           H
ATOM   3719  CG1 VAL A 816      53.730  37.740  70.040  1.00  0.00           C
ATOM   3720 HG11 VAL A 816      54.070  37.100  69.210  1.00  0.00           H
ATOM   3721 HG12 VAL A 816      52.690  38.060  69.810  1.00  0.00           H
ATOM   3722 HG13 VAL A 816      53.670  37.140  70.980  1.00  0.00           H
ATOM   3723  CG2 VAL A 816      54.900  39.270  68.550  1.00  0.00           C
ATOM   3724 HG21 VAL A 816      55.240  38.380  67.970  1.00  0.00           H
ATOM   3725 HG22 VAL A 816      55.690  40.050  68.410  1.00  0.00           H
ATOM   3726 HG23 VAL A 816      54.000  39.640  68.040  1.00  0.00           H
ATOM   3727  C   VAL A 816      53.210  39.850  71.890  1.00  0.00           C
ATOM   3728  O   VAL A 816      53.790  39.190  72.780  1.00  0.00           O
ATOM   3729  N   PRO A 817      51.950  40.180  71.990  1.00  0.00           N
ATOM   3730  CD  PRO A 817      51.260  41.300  71.410  1.00  0.00           C
ATOM   3731  HD1 PRO A 817      50.930  40.980  70.400  1.00  0.00           H
ATOM   3732  HD2 PRO A 817      51.970  42.110  71.160  1.00  0.00           H
ATOM   3733  CA  PRO A 817      51.130  39.560  73.040  1.00  0.00           C
ATOM   3734  HA  PRO A 817      51.610  39.750  73.980  1.00  0.00           H
ATOM   3735  CB  PRO A 817      49.760  40.210  72.840  1.00  0.00           C
ATOM   3736  HB1 PRO A 817      49.120  40.210  73.750  1.00  0.00           H
ATOM   3737  HB2 PRO A 817      49.250  39.700  71.990  1.00  0.00           H
ATOM   3738  CG  PRO A 817      50.120  41.620  72.330  1.00  0.00           C
ATOM   3739  HG1 PRO A 817      49.260  42.140  71.860  1.00  0.00           H
ATOM   3740  HG2 PRO A 817      50.630  42.170  73.150  1.00  0.00           H
ATOM   3741  C   PRO A 817      51.020  38.010  72.870  1.00  0.00           C
ATOM   3742  O   PRO A 817      50.680  37.540  71.780  1.00  0.00           O
ATOM   3743  N   GLU A 818      51.430  37.210  73.890  1.00  0.00           N
ATOM   3744  HN  GLU A 818      51.590  37.660  74.770  1.00  0.00           H
ATOM   3745  CA  GLU A 818      51.520  35.740  73.680  1.00  0.00           C
ATOM   3746  HA  GLU A 818      51.710  35.430  72.660  1.00  0.00           H
ATOM   3747  CB  GLU A 818      52.720  35.080  74.440  1.00  0.00           C
ATOM   3748  HB1 GLU A 818      52.750  33.970  74.390  1.00  0.00           H
ATOM   3749  HB2 GLU A 818      52.610  35.350  75.510  1.00  0.00           H
ATOM   3750  CG  GLU A 818      54.160  35.660  74.000  1.00  0.00           C
ATOM   3751  HG1 GLU A 818      54.160  36.720  73.660  1.00  0.00           H
ATOM   3752  HG2 GLU A 818      54.510  34.990  73.190  1.00  0.00           H
ATOM   3753  CD  GLU A 818      55.070  35.610  75.230  1.00  0.00           C
ATOM   3754  OE1 GLU A 818      55.050  36.560  76.000  1.00  0.00           O
ATOM   3755  OE2 GLU A 818      55.910  34.680  75.450  1.00  0.00           O
ATOM   3756  C   GLU A 818      50.210  35.140  74.230  1.00  0.00           C
ATOM   3757  O   GLU A 818      49.830  33.970  73.950  1.00  0.00           O
ATOM   3758  N   LYS A 819      49.410  35.950  74.960  1.00  0.00           N
ATOM   3759  HN  LYS A 819      49.660  36.920  75.000  1.00  0.00           H
ATOM   3760  CA  LYS A 819      48.100  35.700  75.520  1.00  0.00           C
ATOM   3761  HA  LYS A 819      47.530  35.080  74.860  1.00  0.00           H
ATOM   3762  CB  LYS A 819      48.220  35.180  77.000  1.00  0.00           C
ATOM   3763  HB1 LYS A 819      47.190  35.040  77.380  1.00  0.00           H
ATOM   3764  HB2 LYS A 819      48.710  35.910  77.670  1.00  0.00           H
ATOM   3765  CG  LYS A 819      48.920  33.810  77.070  1.00  0.00           C
ATOM   3766  HG1 LYS A 819      49.900  33.970  76.590  1.00  0.00           H
ATOM   3767  HG2 LYS A 819      48.510  33.120  76.300  1.00  0.00           H
ATOM   3768  CD  LYS A 819      49.090  33.200  78.470  1.00  0.00           C
ATOM   3769  HD1 LYS A 819      49.990  33.690  78.890  1.00  0.00           H
ATOM   3770  HD2 LYS A 819      49.430  32.170  78.250  1.00  0.00           H
ATOM   3771  CE  LYS A 819      47.940  33.260  79.470  1.00  0.00           C
ATOM   3772  HE1 LYS A 819      47.520  34.290  79.530  1.00  0.00           H
ATOM   3773  HE2 LYS A 819      48.280  32.910  80.470  1.00  0.00           H
ATOM   3774  NZ  LYS A 819      46.940  32.310  79.130  1.00  0.00           N
ATOM   3775  HZ1 LYS A 819      46.300  32.260  79.960  1.00  0.00           H
ATOM   3776  HZ2 LYS A 819      47.210  31.310  79.030  1.00  0.00           H
ATOM   3777  HZ3 LYS A 819      46.410  32.440  78.250  1.00  0.00           H
ATOM   3778  C   LYS A 819      47.350  37.050  75.600  1.00  0.00           C
ATOM   3779  O   LYS A 819      47.960  38.100  75.740  1.00  0.00           O
ATOM   3780  N   PHE A 820      46.010  37.030  75.490  1.00  0.00           N
ATOM   3781  HN  PHE A 820      45.590  36.130  75.520  1.00  0.00           H
ATOM   3782  CA  PHE A 820      45.130  38.220  75.430  1.00  0.00           C
ATOM   3783  HA  PHE A 820      45.470  38.730  74.540  1.00  0.00           H
ATOM   3784  CB  PHE A 820      43.710  37.800  75.030  1.00  0.00           C
ATOM   3785  HB1 PHE A 820      43.590  36.830  75.530  1.00  0.00           H
ATOM   3786  HB2 PHE A 820      43.730  37.560  73.940  1.00  0.00           H
ATOM   3787  CG  PHE A 820      42.650  38.770  75.500  1.00  0.00           C
ATOM   3788  CD1 PHE A 820      42.420  39.900  74.700  1.00  0.00           C
ATOM   3789  HD1 PHE A 820      43.020  40.100  73.830  1.00  0.00           H
ATOM   3790  CE1 PHE A 820      41.400  40.810  75.140  1.00  0.00           C
ATOM   3791  HE1 PHE A 820      41.170  41.690  74.560  1.00  0.00           H
ATOM   3792  CZ  PHE A 820      40.620  40.580  76.330  1.00  0.00           C
ATOM   3793  HZ  PHE A 820      39.880  41.310  76.660  1.00  0.00           H
ATOM   3794  CD2 PHE A 820      41.920  38.490  76.670  1.00  0.00           C
ATOM   3795  HD2 PHE A 820      42.070  37.620  77.280  1.00  0.00           H
ATOM   3796  CE2 PHE A 820      40.900  39.430  77.020  1.00  0.00           C
ATOM   3797  HE2 PHE A 820      40.310  39.260  77.910  1.00  0.00           H
ATOM   3798  C   PHE A 820      45.290  39.240  76.580  1.00  0.00           C
ATOM   3799  O   PHE A 820      45.370  38.710  77.700  1.00  0.00           O
ATOM   3800  N   GLU A 821      45.430  40.550  76.350  1.00  0.00           N
ATOM   3801  HN  GLU A 821      45.690  40.740  75.410  1.00  0.00           H
ATOM   3802  CA  GLU A 821      45.540  41.580  77.410  1.00  0.00           C
ATOM   3803  HA  GLU A 821      45.650  41.060  78.360  1.00  0.00           H
ATOM   3804  CB  GLU A 821      46.750  42.530  77.200  1.00  0.00           C
ATOM   3805  HB1 GLU A 821      46.810  43.250  78.040  1.00  0.00           H
ATOM   3806  HB2 GLU A 821      46.650  43.040  76.210  1.00  0.00           H
ATOM   3807  CG  GLU A 821      48.100  41.780  77.150  1.00  0.00           C
ATOM   3808  HG1 GLU A 821      48.110  41.090  76.280  1.00  0.00           H
ATOM   3809  HG2 GLU A 821      48.110  41.200  78.090  1.00  0.00           H
ATOM   3810  CD  GLU A 821      49.390  42.540  76.940  1.00  0.00           C
ATOM   3811  OE1 GLU A 821      49.360  43.760  76.670  1.00  0.00           O
ATOM   3812  OE2 GLU A 821      50.470  41.860  76.880  1.00  0.00           O
ATOM   3813  C   GLU A 821      44.300  42.410  77.310  1.00  0.00           C
ATOM   3814  O   GLU A 821      44.040  42.820  76.140  1.00  0.00           O
ATOM   3815  N   PRO A 822      43.430  42.580  78.260  1.00  0.00           N
ATOM   3816  CD  PRO A 822      43.640  41.800  79.490  1.00  0.00           C
ATOM   3817  HD1 PRO A 822      44.550  42.260  79.910  1.00  0.00           H
ATOM   3818  HD2 PRO A 822      43.560  40.720  79.250  1.00  0.00           H
ATOM   3819  CA  PRO A 822      42.220  43.420  78.200  1.00  0.00           C
ATOM   3820  HA  PRO A 822      41.510  42.970  77.520  1.00  0.00           H
ATOM   3821  CB  PRO A 822      41.790  43.370  79.730  1.00  0.00           C
ATOM   3822  HB1 PRO A 822      40.680  43.410  79.880  1.00  0.00           H
ATOM   3823  HB2 PRO A 822      42.270  44.220  80.240  1.00  0.00           H
ATOM   3824  CG  PRO A 822      42.370  42.090  80.230  1.00  0.00           C
ATOM   3825  HG1 PRO A 822      42.520  42.180  81.330  1.00  0.00           H
ATOM   3826  HG2 PRO A 822      41.580  41.310  80.200  1.00  0.00           H
ATOM   3827  C   PRO A 822      42.410  44.850  77.660  1.00  0.00           C
ATOM   3828  O   PRO A 822      43.560  45.350  77.650  1.00  0.00           O
ATOM   3829  N   THR A 823      41.310  45.500  77.160  1.00  0.00           N
ATOM   3830  HN  THR A 823      40.510  44.940  76.980  1.00  0.00           H
ATOM   3831  CA  THR A 823      41.320  46.900  76.780  1.00  0.00           C
ATOM   3832  HA  THR A 823      41.990  47.430  77.440  1.00  0.00           H
ATOM   3833  CB  THR A 823      41.840  47.210  75.280  1.00  0.00           C
ATOM   3834  HB  THR A 823      41.260  48.040  74.800  1.00  0.00           H
ATOM   3835  OG1 THR A 823      42.160  46.030  74.460  1.00  0.00           O
ATOM   3836  HG1 THR A 823      42.910  45.620  74.890  1.00  0.00           H
ATOM   3837  CG2 THR A 823      43.210  47.840  75.470  1.00  0.00           C
ATOM   3838 HG21 THR A 823      44.000  47.190  75.890  1.00  0.00           H
ATOM   3839 HG22 THR A 823      43.220  48.760  76.090  1.00  0.00           H
ATOM   3840 HG23 THR A 823      43.500  48.160  74.440  1.00  0.00           H
ATOM   3841  C   THR A 823      39.870  47.410  76.850  1.00  0.00           C
ATOM   3842  O   THR A 823      39.530  48.580  76.760  1.00  0.00           O
ATOM   3843  N   HSD A 824      38.960  46.510  77.170  1.00  0.00           N
ATOM   3844  HN  HSD A 824      39.200  45.540  77.240  1.00  0.00           H
ATOM   3845  CA  HSD A 824      37.490  46.800  77.230  1.00  0.00           C
ATOM   3846  HA  HSD A 824      37.360  47.840  77.490  1.00  0.00           H
ATOM   3847  CB  HSD A 824      36.660  46.440  75.940  1.00  0.00           C
ATOM   3848  HB1 HSD A 824      35.560  46.560  76.140  1.00  0.00           H
ATOM   3849  HB2 HSD A 824      36.840  45.370  75.700  1.00  0.00           H
ATOM   3850  ND1 HSD A 824      36.650  48.680  74.770  1.00  0.00           N
ATOM   3851  HD1 HSD A 824      36.020  49.150  75.390  1.00  0.00           H
ATOM   3852  CG  HSD A 824      36.940  47.350  74.800  1.00  0.00           C
ATOM   3853  CE1 HSD A 824      37.010  49.220  73.560  1.00  0.00           C
ATOM   3854  HE1 HSD A 824      36.690  50.240  73.420  1.00  0.00           H
ATOM   3855  NE2 HSD A 824      37.520  48.250  72.850  1.00  0.00           N
ATOM   3856  CD2 HSD A 824      37.550  47.090  73.650  1.00  0.00           C
ATOM   3857  HD2 HSD A 824      37.890  46.200  73.140  1.00  0.00           H
ATOM   3858  C   HSD A 824      36.960  45.950  78.340  1.00  0.00           C
ATOM   3859  O   HSD A 824      37.250  44.730  78.390  1.00  0.00           O
ATOM   3860  N   PRO A 825      36.210  46.520  79.290  1.00  0.00           N
ATOM   3861  CD  PRO A 825      36.090  47.980  79.460  1.00  0.00           C
ATOM   3862  HD1 PRO A 825      35.580  48.360  78.550  1.00  0.00           H
ATOM   3863  HD2 PRO A 825      37.080  48.440  79.670  1.00  0.00           H
ATOM   3864  CA  PRO A 825      35.490  45.770  80.300  1.00  0.00           C
ATOM   3865  HA  PRO A 825      36.190  45.500  81.090  1.00  0.00           H
ATOM   3866  CB  PRO A 825      34.490  46.790  80.760  1.00  0.00           C
ATOM   3867  HB1 PRO A 825      34.130  46.440  81.760  1.00  0.00           H
ATOM   3868  HB2 PRO A 825      33.550  46.880  80.180  1.00  0.00           H
ATOM   3869  CG  PRO A 825      35.160  48.150  80.650  1.00  0.00           C
ATOM   3870  HG1 PRO A 825      34.330  48.830  80.400  1.00  0.00           H
ATOM   3871  HG2 PRO A 825      35.680  48.500  81.570  1.00  0.00           H
ATOM   3872  C   PRO A 825      34.760  44.560  79.860  1.00  0.00           C
ATOM   3873  O   PRO A 825      34.020  44.640  78.900  1.00  0.00           O
ATOM   3874  N   GLU A 826      35.000  43.400  80.520  1.00  0.00           N
ATOM   3875  HN  GLU A 826      35.760  43.290  81.160  1.00  0.00           H
ATOM   3876  CA  GLU A 826      34.010  42.320  80.510  1.00  0.00           C
ATOM   3877  HA  GLU A 826      34.240  41.620  81.280  1.00  0.00           H
ATOM   3878  CB  GLU A 826      32.670  42.800  81.040  1.00  0.00           C
ATOM   3879  HB1 GLU A 826      31.890  42.020  80.920  1.00  0.00           H
ATOM   3880  HB2 GLU A 826      32.310  43.720  80.530  1.00  0.00           H
ATOM   3881  CG  GLU A 826      32.650  43.190  82.570  1.00  0.00           C
ATOM   3882  HG1 GLU A 826      33.210  44.140  82.720  1.00  0.00           H
ATOM   3883  HG2 GLU A 826      33.180  42.400  83.120  1.00  0.00           H
ATOM   3884  CD  GLU A 826      31.270  43.470  83.270  1.00  0.00           C
ATOM   3885  OE1 GLU A 826      30.880  44.660  83.220  1.00  0.00           O
ATOM   3886  OE2 GLU A 826      30.630  42.510  83.790  1.00  0.00           O
ATOM   3887  C   GLU A 826      34.020  41.520  79.220  1.00  0.00           C
ATOM   3888  O   GLU A 826      33.180  40.760  78.940  1.00  0.00           O
ATOM   3889  N   ARG A 827      35.110  41.720  78.420  1.00  0.00           N
ATOM   3890  HN  ARG A 827      35.800  42.320  78.820  1.00  0.00           H
ATOM   3891  CA  ARG A 827      35.280  41.260  77.040  1.00  0.00           C
ATOM   3892  HA  ARG A 827      34.440  40.640  76.760  1.00  0.00           H
ATOM   3893  CB  ARG A 827      35.380  42.560  76.180  1.00  0.00           C
ATOM   3894  HB1 ARG A 827      36.460  42.750  76.020  1.00  0.00           H
ATOM   3895  HB2 ARG A 827      34.910  43.390  76.750  1.00  0.00           H
ATOM   3896  CG  ARG A 827      34.760  42.290  74.770  1.00  0.00           C
ATOM   3897  HG1 ARG A 827      35.120  41.320  74.380  1.00  0.00           H
ATOM   3898  HG2 ARG A 827      35.180  43.080  74.120  1.00  0.00           H
ATOM   3899  CD  ARG A 827      33.250  42.330  74.800  1.00  0.00           C
ATOM   3900  HD1 ARG A 827      32.930  43.380  74.930  1.00  0.00           H
ATOM   3901  HD2 ARG A 827      32.830  41.570  75.490  1.00  0.00           H
ATOM   3902  NE  ARG A 827      32.930  41.900  73.400  1.00  0.00           N
ATOM   3903  HE  ARG A 827      33.710  41.590  72.850  1.00  0.00           H
ATOM   3904  CZ  ARG A 827      31.760  42.040  72.760  1.00  0.00           C
ATOM   3905  NH1 ARG A 827      30.780  42.760  73.240  1.00  0.00           N
ATOM   3906 HH11 ARG A 827      30.960  43.320  74.050  1.00  0.00           H
ATOM   3907 HH12 ARG A 827      29.980  42.930  72.670  1.00  0.00           H
ATOM   3908  NH2 ARG A 827      31.610  41.430  71.620  1.00  0.00           N
ATOM   3909 HH21 ARG A 827      32.420  41.010  71.220  1.00  0.00           H
ATOM   3910 HH22 ARG A 827      30.980  41.880  70.970  1.00  0.00           H
ATOM   3911  C   ARG A 827      36.520  40.410  76.760  1.00  0.00           C
ATOM   3912  O   ARG A 827      37.600  40.620  77.250  1.00  0.00           O
ATOM   3913  N   GLY A 828      36.370  39.510  75.760  1.00  0.00           N
ATOM   3914  HN  GLY A 828      35.460  39.280  75.450  1.00  0.00           H
ATOM   3915  CA  GLY A 828      37.490  38.880  75.110  1.00  0.00           C
ATOM   3916  HA1 GLY A 828      37.260  37.860  74.870  1.00  0.00           H
ATOM   3917  HA2 GLY A 828      38.400  39.040  75.680  1.00  0.00           H
ATOM   3918  C   GLY A 828      37.930  39.520  73.790  1.00  0.00           C
ATOM   3919  O   GLY A 828      37.650  40.660  73.380  1.00  0.00           O
ATOM   3920  N   TRP A 829      38.830  38.800  73.110  1.00  0.00           N
ATOM   3921  HN  TRP A 829      39.200  37.900  73.350  1.00  0.00           H
ATOM   3922  CA  TRP A 829      39.400  39.190  71.890  1.00  0.00           C
ATOM   3923  HA  TRP A 829      39.580  40.250  72.040  1.00  0.00           H
ATOM   3924  CB  TRP A 829      40.750  38.330  71.770  1.00  0.00           C
ATOM   3925  HB1 TRP A 829      40.510  37.250  71.670  1.00  0.00           H
ATOM   3926  HB2 TRP A 829      41.470  38.430  72.610  1.00  0.00           H
ATOM   3927  CG  TRP A 829      41.530  38.760  70.490  1.00  0.00           C
ATOM   3928  CD1 TRP A 829      42.250  39.980  70.220  1.00  0.00           C
ATOM   3929  HD1 TRP A 829      42.750  40.490  71.030  1.00  0.00           H
ATOM   3930  NE1 TRP A 829      42.350  40.150  68.840  1.00  0.00           N
ATOM   3931  HE1 TRP A 829      42.970  40.830  68.510  1.00  0.00           H
ATOM   3932  CE2 TRP A 829      41.880  39.080  68.170  1.00  0.00           C
ATOM   3933  CD2 TRP A 829      41.280  38.220  69.140  1.00  0.00           C
ATOM   3934  CE3 TRP A 829      40.620  37.080  68.660  1.00  0.00           C
ATOM   3935  HE3 TRP A 829      40.060  36.500  69.380  1.00  0.00           H
ATOM   3936  CZ3 TRP A 829      40.400  36.940  67.290  1.00  0.00           C
ATOM   3937  HZ3 TRP A 829      39.740  36.120  67.060  1.00  0.00           H
ATOM   3938  CZ2 TRP A 829      41.670  38.860  66.860  1.00  0.00           C
ATOM   3939  HZ2 TRP A 829      42.000  39.660  66.210  1.00  0.00           H
ATOM   3940  CH2 TRP A 829      40.980  37.790  66.380  1.00  0.00           C
ATOM   3941  HH2 TRP A 829      40.780  37.580  65.340  1.00  0.00           H
ATOM   3942  C   TRP A 829      38.510  39.240  70.750  1.00  0.00           C
ATOM   3943  O   TRP A 829      38.510  40.190  69.920  1.00  0.00           O
ATOM   3944  N   ILE A 830      37.690  38.180  70.700  1.00  0.00           N
ATOM   3945  HN  ILE A 830      37.770  37.560  71.490  1.00  0.00           H
ATOM   3946  CA  ILE A 830      36.800  37.790  69.580  1.00  0.00           C
ATOM   3947  HA  ILE A 830      37.240  37.710  68.600  1.00  0.00           H
ATOM   3948  CB  ILE A 830      36.260  36.350  69.900  1.00  0.00           C
ATOM   3949  HB  ILE A 830      35.290  36.200  69.380  1.00  0.00           H
ATOM   3950  CG2 ILE A 830      37.390  35.360  69.410  1.00  0.00           C
ATOM   3951 HG21 ILE A 830      37.570  35.300  68.310  1.00  0.00           H
ATOM   3952 HG22 ILE A 830      37.130  34.300  69.630  1.00  0.00           H
ATOM   3953 HG23 ILE A 830      38.350  35.610  69.910  1.00  0.00           H
ATOM   3954  CG1 ILE A 830      35.830  36.040  71.350  1.00  0.00           C
ATOM   3955 HG11 ILE A 830      35.290  36.910  71.770  1.00  0.00           H
ATOM   3956 HG12 ILE A 830      36.630  36.020  72.120  1.00  0.00           H
ATOM   3957  CD  ILE A 830      34.880  34.890  71.570  1.00  0.00           C
ATOM   3958  HD1 ILE A 830      34.670  34.580  72.610  1.00  0.00           H
ATOM   3959  HD2 ILE A 830      35.310  33.980  71.100  1.00  0.00           H
ATOM   3960  HD3 ILE A 830      33.950  35.110  71.020  1.00  0.00           H
ATOM   3961  C   ILE A 830      35.680  38.790  69.380  1.00  0.00           C
ATOM   3962  O   ILE A 830      35.070  39.290  70.280  1.00  0.00           O
ATOM   3963  N   ILE A 831      35.400  39.170  68.110  1.00  0.00           N
ATOM   3964  HN  ILE A 831      35.940  38.940  67.310  1.00  0.00           H
ATOM   3965  CA  ILE A 831      34.210  39.910  67.750  1.00  0.00           C
ATOM   3966  HA  ILE A 831      34.130  40.070  66.680  1.00  0.00           H
ATOM   3967  CB  ILE A 831      32.860  39.130  67.960  1.00  0.00           C
ATOM   3968  HB  ILE A 831      32.780  38.950  69.050  1.00  0.00           H
ATOM   3969  CG2 ILE A 831      31.570  39.870  67.620  1.00  0.00           C
ATOM   3970 HG21 ILE A 831      31.610  40.840  68.180  1.00  0.00           H
ATOM   3971 HG22 ILE A 831      30.680  39.330  68.010  1.00  0.00           H
ATOM   3972 HG23 ILE A 831      31.440  39.980  66.520  1.00  0.00           H
ATOM   3973  CG1 ILE A 831      32.830  37.760  67.320  1.00  0.00           C
ATOM   3974 HG11 ILE A 831      31.940  37.170  67.640  1.00  0.00           H
ATOM   3975 HG12 ILE A 831      33.650  37.070  67.630  1.00  0.00           H
ATOM   3976  CD  ILE A 831      32.930  37.680  65.760  1.00  0.00           C
ATOM   3977  HD1 ILE A 831      33.910  38.100  65.430  1.00  0.00           H
ATOM   3978  HD2 ILE A 831      32.210  38.350  65.250  1.00  0.00           H
ATOM   3979  HD3 ILE A 831      32.820  36.620  65.420  1.00  0.00           H
ATOM   3980  C   ILE A 831      33.980  41.360  68.360  1.00  0.00           C
ATOM   3981  O   ILE A 831      33.550  41.590  69.500  1.00  0.00           O
ATOM   3982  N   SER A 832      34.230  42.350  67.460  1.00  0.00           N
ATOM   3983  HN  SER A 832      34.690  42.150  66.600  1.00  0.00           H
ATOM   3984  CA  SER A 832      34.230  43.760  67.740  1.00  0.00           C
ATOM   3985  HA  SER A 832      35.170  43.960  68.240  1.00  0.00           H
ATOM   3986  CB  SER A 832      34.430  44.610  66.480  1.00  0.00           C
ATOM   3987  HB1 SER A 832      34.630  45.610  66.920  1.00  0.00           H
ATOM   3988  HB2 SER A 832      33.470  44.700  65.940  1.00  0.00           H
ATOM   3989  OG  SER A 832      35.530  44.200  65.650  1.00  0.00           O
ATOM   3990  HG1 SER A 832      35.370  44.620  64.800  1.00  0.00           H
ATOM   3991  C   SER A 832      32.940  44.270  68.410  1.00  0.00           C
ATOM   3992  O   SER A 832      31.860  43.980  67.890  1.00  0.00           O
ATOM   3993  N   PRO A 833      32.970  44.970  69.510  1.00  0.00           N
ATOM   3994  CD  PRO A 833      34.050  44.990  70.330  1.00  0.00           C
ATOM   3995  HD1 PRO A 833      34.670  45.780  69.840  1.00  0.00           H
ATOM   3996  HD2 PRO A 833      34.590  44.030  70.390  1.00  0.00           H
ATOM   3997  CA  PRO A 833      31.800  45.750  69.980  1.00  0.00           C
ATOM   3998  HA  PRO A 833      31.070  45.030  70.340  1.00  0.00           H
ATOM   3999  CB  PRO A 833      32.340  46.530  71.180  1.00  0.00           C
ATOM   4000  HB1 PRO A 833      31.520  46.840  71.860  1.00  0.00           H
ATOM   4001  HB2 PRO A 833      32.820  47.490  70.890  1.00  0.00           H
ATOM   4002  CG  PRO A 833      33.500  45.580  71.690  1.00  0.00           C
ATOM   4003  HG1 PRO A 833      34.180  46.160  72.340  1.00  0.00           H
ATOM   4004  HG2 PRO A 833      33.070  44.670  72.140  1.00  0.00           H
ATOM   4005  C   PRO A 833      31.160  46.720  68.990  1.00  0.00           C
ATOM   4006  O   PRO A 833      31.870  47.220  68.100  1.00  0.00           O
ATOM   4007  N   LEU A 834      29.860  46.950  69.000  1.00  0.00           N
ATOM   4008  HN  LEU A 834      29.330  46.450  69.680  1.00  0.00           H
ATOM   4009  CA  LEU A 834      29.230  47.760  68.090  1.00  0.00           C
ATOM   4010  HA  LEU A 834      29.780  48.650  67.860  1.00  0.00           H
ATOM   4011  CB  LEU A 834      29.010  46.850  66.780  1.00  0.00           C
ATOM   4012  HB1 LEU A 834      28.190  46.140  67.040  1.00  0.00           H
ATOM   4013  HB2 LEU A 834      29.980  46.300  66.630  1.00  0.00           H
ATOM   4014  CG  LEU A 834      28.560  47.530  65.510  1.00  0.00           C
ATOM   4015  HG  LEU A 834      27.640  48.150  65.600  1.00  0.00           H
ATOM   4016  CD1 LEU A 834      29.580  48.540  65.080  1.00  0.00           C
ATOM   4017 HD11 LEU A 834      29.560  48.890  64.020  1.00  0.00           H
ATOM   4018 HD12 LEU A 834      30.610  48.100  65.110  1.00  0.00           H
ATOM   4019 HD13 LEU A 834      29.650  49.350  65.830  1.00  0.00           H
ATOM   4020  CD2 LEU A 834      28.200  46.500  64.380  1.00  0.00           C
ATOM   4021 HD21 LEU A 834      28.930  45.790  63.950  1.00  0.00           H
ATOM   4022 HD22 LEU A 834      27.790  47.180  63.590  1.00  0.00           H
ATOM   4023 HD23 LEU A 834      27.350  45.820  64.600  1.00  0.00           H
ATOM   4024  C   LEU A 834      27.880  48.350  68.520  1.00  0.00           C
ATOM   4025  O   LEU A 834      27.190  49.060  67.820  1.00  0.00           O
ATOM   4026  N   GLY A 835      27.420  47.900  69.740  1.00  0.00           N
ATOM   4027  HN  GLY A 835      27.950  47.320  70.340  1.00  0.00           H
ATOM   4028  CA  GLY A 835      26.030  48.160  70.120  1.00  0.00           C
ATOM   4029  HA1 GLY A 835      25.860  47.760  71.110  1.00  0.00           H
ATOM   4030  HA2 GLY A 835      25.430  47.770  69.320  1.00  0.00           H
ATOM   4031  C   GLY A 835      25.610  49.580  70.420  1.00  0.00           C
ATOM   4032  O   GLY A 835      24.410  49.910  70.250  1.00  0.00           O
ATOM   4033  N   ASP A 836      26.560  50.430  70.840  1.00  0.00           N
ATOM   4034  HN  ASP A 836      27.490  50.110  70.930  1.00  0.00           H
ATOM   4035  CA  ASP A 836      26.210  51.620  71.600  1.00  0.00           C
ATOM   4036  HA  ASP A 836      25.180  51.600  71.920  1.00  0.00           H
ATOM   4037  CB  ASP A 836      27.080  51.630  72.800  1.00  0.00           C
ATOM   4038  HB1 ASP A 836      26.830  52.510  73.420  1.00  0.00           H
ATOM   4039  HB2 ASP A 836      28.160  51.620  72.570  1.00  0.00           H
ATOM   4040  CG  ASP A 836      26.830  50.340  73.610  1.00  0.00           C
ATOM   4041  OD1 ASP A 836      27.730  49.690  74.190  1.00  0.00           O
ATOM   4042  OD2 ASP A 836      25.610  50.110  73.930  1.00  0.00           O
ATOM   4043  C   ASP A 836      26.450  52.780  70.710  1.00  0.00           C
ATOM   4044  O   ASP A 836      26.310  53.910  71.190  1.00  0.00           O
ATOM   4045  N   ASN A 837      26.850  52.560  69.440  1.00  0.00           N
ATOM   4046  HN  ASN A 837      26.980  51.610  69.170  1.00  0.00           H
ATOM   4047  CA  ASN A 837      27.020  53.670  68.490  1.00  0.00           C
ATOM   4048  HA  ASN A 837      27.730  54.380  68.880  1.00  0.00           H
ATOM   4049  CB  ASN A 837      27.670  53.200  67.240  1.00  0.00           C
ATOM   4050  HB1 ASN A 837      27.750  54.010  66.490  1.00  0.00           H
ATOM   4051  HB2 ASN A 837      27.080  52.360  66.820  1.00  0.00           H
ATOM   4052  CG  ASN A 837      29.050  52.710  67.550  1.00  0.00           C
ATOM   4053  OD1 ASN A 837      29.620  53.110  68.580  1.00  0.00           O
ATOM   4054  ND2 ASN A 837      29.620  51.830  66.690  1.00  0.00           N
ATOM   4055 HD21 ASN A 837      30.480  51.400  66.930  1.00  0.00           H
ATOM   4056 HD22 ASN A 837      29.160  51.350  65.940  1.00  0.00           H
ATOM   4057  C   ASN A 837      25.730  54.450  68.250  1.00  0.00           C
ATOM   4058  O   ASN A 837      24.700  53.880  67.880  1.00  0.00           O
ATOM   4059  N   PRO A 838      25.700  55.750  68.460  1.00  0.00           N
ATOM   4060  CD  PRO A 838      26.640  56.570  69.240  1.00  0.00           C
ATOM   4061  HD1 PRO A 838      27.500  56.660  68.540  1.00  0.00           H
ATOM   4062  HD2 PRO A 838      26.950  56.230  70.250  1.00  0.00           H
ATOM   4063  CA  PRO A 838      24.570  56.540  67.870  1.00  0.00           C
ATOM   4064  HA  PRO A 838      23.650  56.480  68.440  1.00  0.00           H
ATOM   4065  CB  PRO A 838      25.100  57.970  68.050  1.00  0.00           C
ATOM   4066  HB1 PRO A 838      24.390  58.820  67.950  1.00  0.00           H
ATOM   4067  HB2 PRO A 838      25.900  58.140  67.300  1.00  0.00           H
ATOM   4068  CG  PRO A 838      25.870  57.950  69.380  1.00  0.00           C
ATOM   4069  HG1 PRO A 838      26.480  58.870  69.510  1.00  0.00           H
ATOM   4070  HG2 PRO A 838      25.210  57.980  70.270  1.00  0.00           H
ATOM   4071  C   PRO A 838      24.340  56.250  66.370  1.00  0.00           C
ATOM   4072  O   PRO A 838      25.260  55.990  65.630  1.00  0.00           O
ATOM   4073  N   TRP A 839      23.100  56.310  65.960  1.00  0.00           N
ATOM   4074  HN  TRP A 839      22.360  56.400  66.630  1.00  0.00           H
ATOM   4075  CA  TRP A 839      22.670  56.190  64.610  1.00  0.00           C
ATOM   4076  HA  TRP A 839      23.080  55.300  64.140  1.00  0.00           H
ATOM   4077  CB  TRP A 839      21.050  56.220  64.560  1.00  0.00           C
ATOM   4078  HB1 TRP A 839      20.820  56.140  63.480  1.00  0.00           H
ATOM   4079  HB2 TRP A 839      20.640  57.240  64.710  1.00  0.00           H
ATOM   4080  CG  TRP A 839      20.370  55.110  65.250  1.00  0.00           C
ATOM   4081  CD1 TRP A 839      19.440  55.290  66.170  1.00  0.00           C
ATOM   4082  HD1 TRP A 839      19.110  56.220  66.620  1.00  0.00           H
ATOM   4083  NE1 TRP A 839      18.970  54.080  66.660  1.00  0.00           N
ATOM   4084  HE1 TRP A 839      18.140  53.930  67.140  1.00  0.00           H
ATOM   4085  CE2 TRP A 839      19.530  53.090  65.950  1.00  0.00           C
ATOM   4086  CD2 TRP A 839      20.400  53.710  65.000  1.00  0.00           C
ATOM   4087  CE3 TRP A 839      20.880  52.930  63.990  1.00  0.00           C
ATOM   4088  HE3 TRP A 839      21.550  53.360  63.260  1.00  0.00           H
ATOM   4089  CZ3 TRP A 839      20.600  51.630  63.850  1.00  0.00           C
ATOM   4090  HZ3 TRP A 839      21.020  51.080  63.020  1.00  0.00           H
ATOM   4091  CZ2 TRP A 839      19.260  51.720  65.920  1.00  0.00           C
ATOM   4092  HZ2 TRP A 839      18.550  51.240  66.570  1.00  0.00           H
ATOM   4093  CH2 TRP A 839      19.780  50.990  64.850  1.00  0.00           C
ATOM   4094  HH2 TRP A 839      19.460  49.970  64.710  1.00  0.00           H
ATOM   4095  C   TRP A 839      23.310  57.320  63.810  1.00  0.00           C
ATOM   4096  O   TRP A 839      23.910  57.220  62.760  1.00  0.00           O
ATOM   4097  N   TRP A 840      23.380  58.590  64.440  1.00  0.00           N
ATOM   4098  HN  TRP A 840      22.850  58.720  65.270  1.00  0.00           H
ATOM   4099  CA  TRP A 840      24.110  59.650  63.910  1.00  0.00           C
ATOM   4100  HA  TRP A 840      23.790  59.710  62.890  1.00  0.00           H
ATOM   4101  CB  TRP A 840      23.550  60.920  64.510  1.00  0.00           C
ATOM   4102  HB1 TRP A 840      23.650  60.760  65.610  1.00  0.00           H
ATOM   4103  HB2 TRP A 840      22.450  60.930  64.370  1.00  0.00           H
ATOM   4104  CG  TRP A 840      24.190  62.210  64.100  1.00  0.00           C
ATOM   4105  CD1 TRP A 840      24.600  63.140  65.070  1.00  0.00           C
ATOM   4106  HD1 TRP A 840      24.540  62.800  66.100  1.00  0.00           H
ATOM   4107  NE1 TRP A 840      25.010  64.270  64.450  1.00  0.00           N
ATOM   4108  HE1 TRP A 840      25.390  65.120  64.770  1.00  0.00           H
ATOM   4109  CE2 TRP A 840      24.990  64.100  63.090  1.00  0.00           C
ATOM   4110  CD2 TRP A 840      24.410  62.780  62.840  1.00  0.00           C
ATOM   4111  CE3 TRP A 840      24.320  62.390  61.570  1.00  0.00           C
ATOM   4112  HE3 TRP A 840      23.910  61.410  61.390  1.00  0.00           H
ATOM   4113  CZ3 TRP A 840      24.750  63.230  60.510  1.00  0.00           C
ATOM   4114  HZ3 TRP A 840      24.540  62.900  59.500  1.00  0.00           H
ATOM   4115  CZ2 TRP A 840      25.450  64.940  62.040  1.00  0.00           C
ATOM   4116  HZ2 TRP A 840      25.810  65.950  62.220  1.00  0.00           H
ATOM   4117  CH2 TRP A 840      25.330  64.470  60.710  1.00  0.00           C
ATOM   4118  HH2 TRP A 840      25.540  65.110  59.870  1.00  0.00           H
ATOM   4119  C   TRP A 840      25.640  59.550  63.750  1.00  0.00           C
ATOM   4120  O   TRP A 840      26.060  59.850  62.620  1.00  0.00           O
ATOM   4121  N   THR A 841      26.350  58.910  64.730  1.00  0.00           N
ATOM   4122  HN  THR A 841      26.080  58.750  65.670  1.00  0.00           H
ATOM   4123  CA  THR A 841      27.740  58.400  64.530  1.00  0.00           C
ATOM   4124  HA  THR A 841      28.170  59.340  64.230  1.00  0.00           H
ATOM   4125  CB  THR A 841      28.410  57.930  65.840  1.00  0.00           C
ATOM   4126  HB  THR A 841      27.910  57.010  66.190  1.00  0.00           H
ATOM   4127  OG1 THR A 841      28.250  59.000  66.760  1.00  0.00           O
ATOM   4128  HG1 THR A 841      28.690  58.730  67.580  1.00  0.00           H
ATOM   4129  CG2 THR A 841      29.930  57.660  65.720  1.00  0.00           C
ATOM   4130 HG21 THR A 841      30.520  57.600  66.650  1.00  0.00           H
ATOM   4131 HG22 THR A 841      30.320  58.570  65.230  1.00  0.00           H
ATOM   4132 HG23 THR A 841      30.070  56.870  64.950  1.00  0.00           H
ATOM   4133  C   THR A 841      28.030  57.360  63.480  1.00  0.00           C
ATOM   4134  O   THR A 841      29.050  57.370  62.800  1.00  0.00           O
ATOM   4135  N   LEU A 842      27.110  56.360  63.390  1.00  0.00           N
ATOM   4136  HN  LEU A 842      26.320  56.320  63.990  1.00  0.00           H
ATOM   4137  CA  LEU A 842      26.990  55.510  62.250  1.00  0.00           C
ATOM   4138  HA  LEU A 842      27.970  55.070  62.150  1.00  0.00           H
ATOM   4139  CB  LEU A 842      25.910  54.390  62.350  1.00  0.00           C
ATOM   4140  HB1 LEU A 842      25.800  53.890  61.370  1.00  0.00           H
ATOM   4141  HB2 LEU A 842      24.990  54.990  62.530  1.00  0.00           H
ATOM   4142  CG  LEU A 842      25.990  53.320  63.490  1.00  0.00           C
ATOM   4143  HG  LEU A 842      26.090  54.000  64.370  1.00  0.00           H
ATOM   4144  CD1 LEU A 842      24.780  52.430  63.720  1.00  0.00           C
ATOM   4145 HD11 LEU A 842      25.000  51.620  63.000  1.00  0.00           H
ATOM   4146 HD12 LEU A 842      23.850  52.910  63.330  1.00  0.00           H
ATOM   4147 HD13 LEU A 842      24.760  52.010  64.750  1.00  0.00           H
ATOM   4148  CD2 LEU A 842      27.270  52.480  63.400  1.00  0.00           C
ATOM   4149 HD21 LEU A 842      27.360  51.850  62.490  1.00  0.00           H
ATOM   4150 HD22 LEU A 842      27.410  51.820  64.290  1.00  0.00           H
ATOM   4151 HD23 LEU A 842      28.110  53.210  63.360  1.00  0.00           H
ATOM   4152  C   LEU A 842      26.940  56.220  60.950  1.00  0.00           C
ATOM   4153  O   LEU A 842      27.650  55.790  60.020  1.00  0.00           O
ATOM   4154  N   LEU A 843      26.100  57.270  60.780  1.00  0.00           N
ATOM   4155  HN  LEU A 843      25.490  57.540  61.530  1.00  0.00           H
ATOM   4156  CA  LEU A 843      26.040  57.980  59.530  1.00  0.00           C
ATOM   4157  HA  LEU A 843      25.910  57.250  58.750  1.00  0.00           H
ATOM   4158  CB  LEU A 843      24.720  58.890  59.490  1.00  0.00           C
ATOM   4159  HB1 LEU A 843      24.720  59.670  58.710  1.00  0.00           H
ATOM   4160  HB2 LEU A 843      24.670  59.360  60.480  1.00  0.00           H
ATOM   4161  CG  LEU A 843      23.450  58.020  59.190  1.00  0.00           C
ATOM   4162  HG  LEU A 843      23.460  57.020  59.680  1.00  0.00           H
ATOM   4163  CD1 LEU A 843      22.210  58.840  59.770  1.00  0.00           C
ATOM   4164 HD11 LEU A 843      22.460  59.860  59.430  1.00  0.00           H
ATOM   4165 HD12 LEU A 843      22.380  58.780  60.880  1.00  0.00           H
ATOM   4166 HD13 LEU A 843      21.170  58.590  59.520  1.00  0.00           H
ATOM   4167  CD2 LEU A 843      23.400  57.830  57.660  1.00  0.00           C
ATOM   4168 HD21 LEU A 843      24.340  57.290  57.390  1.00  0.00           H
ATOM   4169 HD22 LEU A 843      23.310  58.830  57.180  1.00  0.00           H
ATOM   4170 HD23 LEU A 843      22.550  57.210  57.320  1.00  0.00           H
ATOM   4171  C   LEU A 843      27.200  58.900  59.170  1.00  0.00           C
ATOM   4172  O   LEU A 843      27.590  58.930  58.010  1.00  0.00           O
ATOM   4173  N   ILE A 844      27.760  59.540  60.170  1.00  0.00           N
ATOM   4174  HN  ILE A 844      27.420  59.480  61.100  1.00  0.00           H
ATOM   4175  CA  ILE A 844      29.000  60.270  60.060  1.00  0.00           C
ATOM   4176  HA  ILE A 844      28.770  61.000  59.300  1.00  0.00           H
ATOM   4177  CB  ILE A 844      29.390  61.060  61.320  1.00  0.00           C
ATOM   4178  HB  ILE A 844      29.340  60.330  62.150  1.00  0.00           H
ATOM   4179  CG2 ILE A 844      30.800  61.640  61.230  1.00  0.00           C
ATOM   4180 HG21 ILE A 844      30.800  62.070  60.210  1.00  0.00           H
ATOM   4181 HG22 ILE A 844      31.610  60.880  61.270  1.00  0.00           H
ATOM   4182 HG23 ILE A 844      31.010  62.420  61.990  1.00  0.00           H
ATOM   4183  CG1 ILE A 844      28.330  62.100  61.620  1.00  0.00           C
ATOM   4184 HG11 ILE A 844      27.310  61.670  61.520  1.00  0.00           H
ATOM   4185 HG12 ILE A 844      28.430  62.930  60.900  1.00  0.00           H
ATOM   4186  CD  ILE A 844      28.430  62.630  63.060  1.00  0.00           C
ATOM   4187  HD1 ILE A 844      28.280  61.870  63.850  1.00  0.00           H
ATOM   4188  HD2 ILE A 844      27.650  63.410  63.210  1.00  0.00           H
ATOM   4189  HD3 ILE A 844      29.430  63.050  63.280  1.00  0.00           H
ATOM   4190  C   ILE A 844      30.160  59.390  59.530  1.00  0.00           C
ATOM   4191  O   ILE A 844      31.010  59.880  58.790  1.00  0.00           O
ATOM   4192  N   ALA A 845      30.280  58.080  59.910  1.00  0.00           N
ATOM   4193  HN  ALA A 845      29.640  57.660  60.540  1.00  0.00           H
ATOM   4194  CA  ALA A 845      31.280  57.110  59.510  1.00  0.00           C
ATOM   4195  HA  ALA A 845      32.300  57.420  59.620  1.00  0.00           H
ATOM   4196  CB  ALA A 845      31.170  55.950  60.550  1.00  0.00           C
ATOM   4197  HB1 ALA A 845      31.900  55.160  60.280  1.00  0.00           H
ATOM   4198  HB2 ALA A 845      30.140  55.520  60.630  1.00  0.00           H
ATOM   4199  HB3 ALA A 845      31.340  56.450  61.520  1.00  0.00           H
ATOM   4200  C   ALA A 845      31.130  56.760  58.040  1.00  0.00           C
ATOM   4201  O   ALA A 845      32.130  56.300  57.430  1.00  0.00           O
ATOM   4202  N   ALA A 846      29.970  56.960  57.400  1.00  0.00           N
ATOM   4203  HN  ALA A 846      29.140  57.160  57.910  1.00  0.00           H
ATOM   4204  CA  ALA A 846      29.810  56.670  55.900  1.00  0.00           C
ATOM   4205  HA  ALA A 846      30.030  55.640  55.690  1.00  0.00           H
ATOM   4206  CB  ALA A 846      28.370  56.730  55.470  1.00  0.00           C
ATOM   4207  HB1 ALA A 846      27.750  56.240  56.240  1.00  0.00           H
ATOM   4208  HB2 ALA A 846      28.340  56.080  54.560  1.00  0.00           H
ATOM   4209  HB3 ALA A 846      28.080  57.800  55.380  1.00  0.00           H
ATOM   4210  C   ALA A 846      30.720  57.610  55.160  1.00  0.00           C
ATOM   4211  O   ALA A 846      31.240  57.170  54.140  1.00  0.00           O
ATOM   4212  N   ILE A 847      31.030  58.840  55.640  1.00  0.00           N
ATOM   4213  HN  ILE A 847      30.730  59.210  56.510  1.00  0.00           H
ATOM   4214  CA  ILE A 847      31.880  59.800  54.840  1.00  0.00           C
ATOM   4215  HA  ILE A 847      31.390  60.050  53.900  1.00  0.00           H
ATOM   4216  CB  ILE A 847      31.910  61.220  55.490  1.00  0.00           C
ATOM   4217  HB  ILE A 847      32.410  61.230  56.480  1.00  0.00           H
ATOM   4218  CG2 ILE A 847      32.760  62.210  54.580  1.00  0.00           C
ATOM   4219 HG21 ILE A 847      33.780  61.800  54.380  1.00  0.00           H
ATOM   4220 HG22 ILE A 847      32.810  63.200  55.070  1.00  0.00           H
ATOM   4221 HG23 ILE A 847      32.240  62.320  53.600  1.00  0.00           H
ATOM   4222  CG1 ILE A 847      30.490  61.840  55.800  1.00  0.00           C
ATOM   4223 HG11 ILE A 847      30.760  62.540  56.620  1.00  0.00           H
ATOM   4224 HG12 ILE A 847      29.880  60.990  56.170  1.00  0.00           H
ATOM   4225  CD  ILE A 847      29.920  62.660  54.660  1.00  0.00           C
ATOM   4226  HD1 ILE A 847      30.580  63.550  54.560  1.00  0.00           H
ATOM   4227  HD2 ILE A 847      28.910  63.090  54.900  1.00  0.00           H
ATOM   4228  HD3 ILE A 847      29.940  62.110  53.690  1.00  0.00           H
ATOM   4229  C   ILE A 847      33.280  59.260  54.690  1.00  0.00           C
ATOM   4230  O   ILE A 847      33.750  59.250  53.530  1.00  0.00           O
ATOM   4231  N   PRO A 848      34.140  58.700  55.610  1.00  0.00           N
ATOM   4232  CD  PRO A 848      34.040  58.920  57.050  1.00  0.00           C
ATOM   4233  HD1 PRO A 848      33.010  58.690  57.400  1.00  0.00           H
ATOM   4234  HD2 PRO A 848      34.260  59.980  57.320  1.00  0.00           H
ATOM   4235  CA  PRO A 848      35.390  58.070  55.210  1.00  0.00           C
ATOM   4236  HA  PRO A 848      35.850  58.660  54.420  1.00  0.00           H
ATOM   4237  CB  PRO A 848      36.210  58.010  56.500  1.00  0.00           C
ATOM   4238  HB1 PRO A 848      36.890  58.890  56.570  1.00  0.00           H
ATOM   4239  HB2 PRO A 848      36.900  57.130  56.550  1.00  0.00           H
ATOM   4240  CG  PRO A 848      35.130  57.960  57.600  1.00  0.00           C
ATOM   4241  HG1 PRO A 848      34.740  56.920  57.680  1.00  0.00           H
ATOM   4242  HG2 PRO A 848      35.480  58.270  58.610  1.00  0.00           H
ATOM   4243  C   PRO A 848      35.170  56.620  54.630  1.00  0.00           C
ATOM   4244  O   PRO A 848      36.140  56.090  54.050  1.00  0.00           O
ATOM   4245  N   ALA A 849      33.970  55.950  54.710  1.00  0.00           N
ATOM   4246  HN  ALA A 849      33.250  56.350  55.270  1.00  0.00           H
ATOM   4247  CA  ALA A 849      33.730  54.650  54.120  1.00  0.00           C
ATOM   4248  HA  ALA A 849      34.540  54.040  54.470  1.00  0.00           H
ATOM   4249  CB  ALA A 849      32.400  54.120  54.630  1.00  0.00           C
ATOM   4250  HB1 ALA A 849      31.610  54.830  54.300  1.00  0.00           H
ATOM   4251  HB2 ALA A 849      32.390  54.010  55.730  1.00  0.00           H
ATOM   4252  HB3 ALA A 849      32.180  53.170  54.110  1.00  0.00           H
ATOM   4253  C   ALA A 849      33.750  54.690  52.570  1.00  0.00           C
ATOM   4254  O   ALA A 849      34.340  53.930  51.810  1.00  0.00           O
ATOM   4255  N   LEU A 850      32.990  55.630  52.040  1.00  0.00           N
ATOM   4256  HN  LEU A 850      32.460  56.120  52.730  1.00  0.00           H
ATOM   4257  CA  LEU A 850      33.130  56.170  50.740  1.00  0.00           C
ATOM   4258  HA  LEU A 850      32.850  55.330  50.120  1.00  0.00           H
ATOM   4259  CB  LEU A 850      32.080  57.300  50.430  1.00  0.00           C
ATOM   4260  HB1 LEU A 850      32.290  57.640  49.400  1.00  0.00           H
ATOM   4261  HB2 LEU A 850      32.250  58.130  51.160  1.00  0.00           H
ATOM   4262  CG  LEU A 850      30.590  56.890  50.470  1.00  0.00           C
ATOM   4263  HG  LEU A 850      30.440  56.260  51.370  1.00  0.00           H
ATOM   4264  CD1 LEU A 850      29.570  57.960  50.420  1.00  0.00           C
ATOM   4265 HD11 LEU A 850      29.640  58.660  49.550  1.00  0.00           H
ATOM   4266 HD12 LEU A 850      29.640  58.460  51.410  1.00  0.00           H
ATOM   4267 HD13 LEU A 850      28.600  57.460  50.270  1.00  0.00           H
ATOM   4268  CD2 LEU A 850      30.360  56.040  49.210  1.00  0.00           C
ATOM   4269 HD21 LEU A 850      31.060  55.200  49.030  1.00  0.00           H
ATOM   4270 HD22 LEU A 850      30.390  56.670  48.300  1.00  0.00           H
ATOM   4271 HD23 LEU A 850      29.350  55.590  49.280  1.00  0.00           H
ATOM   4272  C   LEU A 850      34.520  56.370  50.290  1.00  0.00           C
ATOM   4273  O   LEU A 850      35.010  55.800  49.280  1.00  0.00           O
ATOM   4274  N   LEU A 851      35.390  57.000  51.090  1.00  0.00           N
ATOM   4275  HN  LEU A 851      35.090  57.350  51.980  1.00  0.00           H
ATOM   4276  CA  LEU A 851      36.800  57.130  50.750  1.00  0.00           C
ATOM   4277  HA  LEU A 851      36.840  57.480  49.740  1.00  0.00           H
ATOM   4278  CB  LEU A 851      37.680  58.160  51.660  1.00  0.00           C
ATOM   4279  HB1 LEU A 851      37.320  57.880  52.670  1.00  0.00           H
ATOM   4280  HB2 LEU A 851      37.230  59.170  51.530  1.00  0.00           H
ATOM   4281  CG  LEU A 851      39.210  58.010  51.870  1.00  0.00           C
ATOM   4282  HG  LEU A 851      39.440  56.950  52.100  1.00  0.00           H
ATOM   4283  CD1 LEU A 851      39.910  58.380  50.550  1.00  0.00           C
ATOM   4284 HD11 LEU A 851      39.640  59.400  50.190  1.00  0.00           H
ATOM   4285 HD12 LEU A 851      39.480  57.760  49.730  1.00  0.00           H
ATOM   4286 HD13 LEU A 851      41.010  58.220  50.530  1.00  0.00           H
ATOM   4287  CD2 LEU A 851      39.680  58.760  53.040  1.00  0.00           C
ATOM   4288 HD21 LEU A 851      39.370  59.810  52.890  1.00  0.00           H
ATOM   4289 HD22 LEU A 851      40.780  58.750  53.210  1.00  0.00           H
ATOM   4290 HD23 LEU A 851      39.250  58.330  53.970  1.00  0.00           H
ATOM   4291  C   LEU A 851      37.550  55.820  50.690  1.00  0.00           C
ATOM   4292  O   LEU A 851      38.210  55.470  49.650  1.00  0.00           O
ATOM   4293  N   CYS A 852      37.420  54.950  51.720  1.00  0.00           N
ATOM   4294  HN  CYS A 852      37.060  55.310  52.570  1.00  0.00           H
ATOM   4295  CA  CYS A 852      38.000  53.620  51.810  1.00  0.00           C
ATOM   4296  HA  CYS A 852      39.050  53.740  51.590  1.00  0.00           H
ATOM   4297  CB  CYS A 852      37.710  52.850  53.080  1.00  0.00           C
ATOM   4298  HB1 CYS A 852      38.170  51.840  52.990  1.00  0.00           H
ATOM   4299  HB2 CYS A 852      36.640  52.630  53.290  1.00  0.00           H
ATOM   4300  SG  CYS A 852      38.530  53.540  54.540  1.00  0.00           S
ATOM   4301  HG1 CYS A 852      37.590  54.410  54.890  1.00  0.00           H
ATOM   4302  C   CYS A 852      37.560  52.700  50.620  1.00  0.00           C
ATOM   4303  O   CYS A 852      38.400  51.900  50.070  1.00  0.00           O
ATOM   4304  N   THR A 853      36.270  52.720  50.100  1.00  0.00           N
ATOM   4305  HN  THR A 853      35.520  53.240  50.490  1.00  0.00           H
ATOM   4306  CA  THR A 853      35.820  51.950  48.950  1.00  0.00           C
ATOM   4307  HA  THR A 853      36.130  50.940  49.140  1.00  0.00           H
ATOM   4308  CB  THR A 853      34.320  51.930  48.820  1.00  0.00           C
ATOM   4309  HB  THR A 853      34.080  52.910  48.350  1.00  0.00           H
ATOM   4310  OG1 THR A 853      33.660  51.800  50.090  1.00  0.00           O
ATOM   4311  HG1 THR A 853      34.090  52.410  50.700  1.00  0.00           H
ATOM   4312  CG2 THR A 853      33.890  50.750  47.960  1.00  0.00           C
ATOM   4313 HG21 THR A 853      32.780  50.750  47.990  1.00  0.00           H
ATOM   4314 HG22 THR A 853      34.210  49.820  48.480  1.00  0.00           H
ATOM   4315 HG23 THR A 853      34.250  50.700  46.900  1.00  0.00           H
ATOM   4316  C   THR A 853      36.500  52.290  47.630  1.00  0.00           C
ATOM   4317  O   THR A 853      36.680  51.400  46.810  1.00  0.00           O
ATOM   4318  N   ILE A 854      36.910  53.570  47.380  1.00  0.00           N
ATOM   4319  HN  ILE A 854      36.770  54.310  48.030  1.00  0.00           H
ATOM   4320  CA  ILE A 854      37.760  53.880  46.180  1.00  0.00           C
ATOM   4321  HA  ILE A 854      37.320  53.300  45.370  1.00  0.00           H
ATOM   4322  CB  ILE A 854      37.370  55.290  45.660  1.00  0.00           C
ATOM   4323  HB  ILE A 854      36.280  55.370  45.470  1.00  0.00           H
ATOM   4324  CG2 ILE A 854      37.690  56.320  46.820  1.00  0.00           C
ATOM   4325 HG21 ILE A 854      37.110  56.100  47.740  1.00  0.00           H
ATOM   4326 HG22 ILE A 854      37.360  57.350  46.520  1.00  0.00           H
ATOM   4327 HG23 ILE A 854      38.770  56.340  47.010  1.00  0.00           H
ATOM   4328  CG1 ILE A 854      38.020  55.700  44.360  1.00  0.00           C
ATOM   4329 HG11 ILE A 854      39.130  55.620  44.440  1.00  0.00           H
ATOM   4330 HG12 ILE A 854      37.780  56.780  44.270  1.00  0.00           H
ATOM   4331  CD  ILE A 854      37.510  54.870  43.170  1.00  0.00           C
ATOM   4332  HD1 ILE A 854      38.130  55.050  42.260  1.00  0.00           H
ATOM   4333  HD2 ILE A 854      36.410  55.020  43.050  1.00  0.00           H
ATOM   4334  HD3 ILE A 854      37.660  53.790  43.360  1.00  0.00           H
ATOM   4335  C   ILE A 854      39.260  53.570  46.300  1.00  0.00           C
ATOM   4336  O   ILE A 854      39.980  53.390  45.330  1.00  0.00           O
ATOM   4337  N   LEU A 855      39.800  53.570  47.500  1.00  0.00           N
ATOM   4338  HN  LEU A 855      39.130  53.660  48.240  1.00  0.00           H
ATOM   4339  CA  LEU A 855      41.120  53.060  47.790  1.00  0.00           C
ATOM   4340  HA  LEU A 855      41.750  53.580  47.080  1.00  0.00           H
ATOM   4341  CB  LEU A 855      41.440  53.450  49.260  1.00  0.00           C
ATOM   4342  HB1 LEU A 855      42.330  52.850  49.550  1.00  0.00           H
ATOM   4343  HB2 LEU A 855      40.630  53.050  49.900  1.00  0.00           H
ATOM   4344  CG  LEU A 855      41.810  55.000  49.450  1.00  0.00           C
ATOM   4345  HG  LEU A 855      40.920  55.580  49.110  1.00  0.00           H
ATOM   4346  CD1 LEU A 855      41.980  55.250  50.990  1.00  0.00           C
ATOM   4347 HD11 LEU A 855      41.950  56.350  51.170  1.00  0.00           H
ATOM   4348 HD12 LEU A 855      42.820  54.640  51.370  1.00  0.00           H
ATOM   4349 HD13 LEU A 855      41.050  54.970  51.530  1.00  0.00           H
ATOM   4350  CD2 LEU A 855      43.160  55.360  48.780  1.00  0.00           C
ATOM   4351 HD21 LEU A 855      42.990  55.540  47.710  1.00  0.00           H
ATOM   4352 HD22 LEU A 855      43.800  54.460  48.870  1.00  0.00           H
ATOM   4353 HD23 LEU A 855      43.620  56.200  49.350  1.00  0.00           H
ATOM   4354  C   LEU A 855      41.330  51.520  47.590  1.00  0.00           C
ATOM   4355  O   LEU A 855      42.330  51.050  47.030  1.00  0.00           O
ATOM   4356  N   ILE A 856      40.330  50.680  47.910  1.00  0.00           N
ATOM   4357  HN  ILE A 856      39.470  51.060  48.250  1.00  0.00           H
ATOM   4358  CA  ILE A 856      40.310  49.180  47.650  1.00  0.00           C
ATOM   4359  HA  ILE A 856      41.230  48.710  47.960  1.00  0.00           H
ATOM   4360  CB  ILE A 856      39.080  48.560  48.460  1.00  0.00           C
ATOM   4361  HB  ILE A 856      38.140  49.110  48.240  1.00  0.00           H
ATOM   4362  CG2 ILE A 856      38.890  47.030  48.010  1.00  0.00           C
ATOM   4363 HG21 ILE A 856      38.440  47.080  46.990  1.00  0.00           H
ATOM   4364 HG22 ILE A 856      38.160  46.510  48.650  1.00  0.00           H
ATOM   4365 HG23 ILE A 856      39.940  46.670  48.000  1.00  0.00           H
ATOM   4366  CG1 ILE A 856      39.320  48.630  50.030  1.00  0.00           C
ATOM   4367 HG11 ILE A 856      38.420  48.340  50.610  1.00  0.00           H
ATOM   4368 HG12 ILE A 856      39.490  49.680  50.370  1.00  0.00           H
ATOM   4369  CD  ILE A 856      40.490  47.720  50.490  1.00  0.00           C
ATOM   4370  HD1 ILE A 856      40.810  48.040  51.510  1.00  0.00           H
ATOM   4371  HD2 ILE A 856      41.370  47.900  49.840  1.00  0.00           H
ATOM   4372  HD3 ILE A 856      40.140  46.660  50.470  1.00  0.00           H
ATOM   4373  C   ILE A 856      40.140  49.020  46.150  1.00  0.00           C
ATOM   4374  O   ILE A 856      40.910  48.190  45.650  1.00  0.00           O
ATOM   4375  N   PHE A 857      39.250  49.750  45.420  1.00  0.00           N
ATOM   4376  HN  PHE A 857      38.640  50.350  45.930  1.00  0.00           H
ATOM   4377  CA  PHE A 857      39.100  49.720  43.990  1.00  0.00           C
ATOM   4378  HA  PHE A 857      38.920  48.690  43.750  1.00  0.00           H
ATOM   4379  CB  PHE A 857      38.020  50.670  43.450  1.00  0.00           C
ATOM   4380  HB1 PHE A 857      38.210  51.720  43.780  1.00  0.00           H
ATOM   4381  HB2 PHE A 857      37.010  50.400  43.820  1.00  0.00           H
ATOM   4382  CG  PHE A 857      37.820  50.550  41.970  1.00  0.00           C
ATOM   4383  CD1 PHE A 857      37.040  49.590  41.430  1.00  0.00           C
ATOM   4384  HD1 PHE A 857      36.590  48.890  42.120  1.00  0.00           H
ATOM   4385  CE1 PHE A 857      36.870  49.570  40.000  1.00  0.00           C
ATOM   4386  HE1 PHE A 857      36.270  48.820  39.510  1.00  0.00           H
ATOM   4387  CZ  PHE A 857      37.620  50.470  39.130  1.00  0.00           C
ATOM   4388  HZ  PHE A 857      37.550  50.250  38.080  1.00  0.00           H
ATOM   4389  CD2 PHE A 857      38.420  51.550  41.170  1.00  0.00           C
ATOM   4390  HD2 PHE A 857      39.090  52.300  41.560  1.00  0.00           H
ATOM   4391  CE2 PHE A 857      38.370  51.470  39.780  1.00  0.00           C
ATOM   4392  HE2 PHE A 857      38.830  52.170  39.090  1.00  0.00           H
ATOM   4393  C   PHE A 857      40.430  49.960  43.310  1.00  0.00           C
ATOM   4394  O   PHE A 857      40.730  49.250  42.380  1.00  0.00           O
ATOM   4395  N   MET A 858      41.270  50.970  43.680  1.00  0.00           N
ATOM   4396  HN  MET A 858      40.930  51.440  44.490  1.00  0.00           H
ATOM   4397  CA  MET A 858      42.540  51.430  43.030  1.00  0.00           C
ATOM   4398  HA  MET A 858      42.230  51.630  42.020  1.00  0.00           H
ATOM   4399  CB  MET A 858      43.150  52.690  43.610  1.00  0.00           C
ATOM   4400  HB1 MET A 858      44.260  52.720  43.470  1.00  0.00           H
ATOM   4401  HB2 MET A 858      43.100  52.550  44.710  1.00  0.00           H
ATOM   4402  CG  MET A 858      42.620  54.030  43.110  1.00  0.00           C
ATOM   4403  HG1 MET A 858      43.220  54.820  43.590  1.00  0.00           H
ATOM   4404  HG2 MET A 858      41.570  54.270  43.430  1.00  0.00           H
ATOM   4405  SD  MET A 858      42.960  54.310  41.400  1.00  0.00           S
ATOM   4406  CE  MET A 858      42.870  56.080  41.420  1.00  0.00           C
ATOM   4407  HE1 MET A 858      43.180  56.530  42.390  1.00  0.00           H
ATOM   4408  HE2 MET A 858      41.900  56.460  41.030  1.00  0.00           H
ATOM   4409  HE3 MET A 858      43.640  56.490  40.720  1.00  0.00           H
ATOM   4410  C   MET A 858      43.550  50.290  43.050  1.00  0.00           C
ATOM   4411  O   MET A 858      44.220  50.020  42.010  1.00  0.00           O
ATOM   4412  N   ASP A 859      43.730  49.650  44.210  1.00  0.00           N
ATOM   4413  HN  ASP A 859      43.140  49.830  44.990  1.00  0.00           H
ATOM   4414  CA  ASP A 859      44.740  48.600  44.390  1.00  0.00           C
ATOM   4415  HA  ASP A 859      45.600  48.890  43.790  1.00  0.00           H
ATOM   4416  CB  ASP A 859      44.930  48.410  45.840  1.00  0.00           C
ATOM   4417  HB1 ASP A 859      45.110  47.340  46.130  1.00  0.00           H
ATOM   4418  HB2 ASP A 859      43.970  48.550  46.370  1.00  0.00           H
ATOM   4419  CG  ASP A 859      46.010  49.380  46.300  1.00  0.00           C
ATOM   4420  OD1 ASP A 859      45.690  50.100  47.330  1.00  0.00           O
ATOM   4421  OD2 ASP A 859      47.100  49.440  45.750  1.00  0.00           O
ATOM   4422  C   ASP A 859      44.330  47.340  43.710  1.00  0.00           C
ATOM   4423  O   ASP A 859      45.150  46.640  43.130  1.00  0.00           O
ATOM   4424  N   GLN A 860      43.020  47.040  43.710  1.00  0.00           N
ATOM   4425  HN  GLN A 860      42.460  47.740  44.140  1.00  0.00           H
ATOM   4426  CA  GLN A 860      42.450  45.880  42.970  1.00  0.00           C
ATOM   4427  HA  GLN A 860      42.990  44.970  43.170  1.00  0.00           H
ATOM   4428  CB  GLN A 860      41.050  45.470  43.380  1.00  0.00           C
ATOM   4429  HB1 GLN A 860      40.450  44.880  42.650  1.00  0.00           H
ATOM   4430  HB2 GLN A 860      40.430  46.370  43.550  1.00  0.00           H
ATOM   4431  CG  GLN A 860      41.010  44.670  44.710  1.00  0.00           C
ATOM   4432  HG1 GLN A 860      39.990  44.480  45.130  1.00  0.00           H
ATOM   4433  HG2 GLN A 860      41.540  45.330  45.430  1.00  0.00           H
ATOM   4434  CD  GLN A 860      41.800  43.350  44.690  1.00  0.00           C
ATOM   4435  OE1 GLN A 860      42.470  43.060  45.660  1.00  0.00           O
ATOM   4436  NE2 GLN A 860      41.560  42.470  43.680  1.00  0.00           N
ATOM   4437 HE21 GLN A 860      40.840  42.620  43.000  1.00  0.00           H
ATOM   4438 HE22 GLN A 860      41.990  41.570  43.680  1.00  0.00           H
ATOM   4439  C   GLN A 860      42.540  46.080  41.490  1.00  0.00           C
ATOM   4440  O   GLN A 860      42.920  45.150  40.750  1.00  0.00           O
ATOM   4441  N   GLN A 861      42.120  47.270  40.960  1.00  0.00           N
ATOM   4442  HN  GLN A 861      41.690  47.970  41.520  1.00  0.00           H
ATOM   4443  CA  GLN A 861      42.330  47.590  39.520  1.00  0.00           C
ATOM   4444  HA  GLN A 861      41.810  46.800  39.000  1.00  0.00           H
ATOM   4445  CB  GLN A 861      41.510  48.890  39.080  1.00  0.00           C
ATOM   4446  HB1 GLN A 861      41.770  49.750  39.740  1.00  0.00           H
ATOM   4447  HB2 GLN A 861      40.480  48.590  39.370  1.00  0.00           H
ATOM   4448  CG  GLN A 861      41.390  49.270  37.580  1.00  0.00           C
ATOM   4449  HG1 GLN A 861      42.410  49.620  37.310  1.00  0.00           H
ATOM   4450  HG2 GLN A 861      40.610  50.060  37.590  1.00  0.00           H
ATOM   4451  CD  GLN A 861      40.840  48.180  36.630  1.00  0.00           C
ATOM   4452  OE1 GLN A 861      39.640  48.090  36.610  1.00  0.00           O
ATOM   4453  NE2 GLN A 861      41.660  47.800  35.620  1.00  0.00           N
ATOM   4454 HE21 GLN A 861      41.270  47.330  34.830  1.00  0.00           H
ATOM   4455 HE22 GLN A 861      42.650  47.910  35.660  1.00  0.00           H
ATOM   4456  C   GLN A 861      43.860  47.740  39.110  1.00  0.00           C
ATOM   4457  O   GLN A 861      44.210  47.250  38.110  1.00  0.00           O
ATOM   4458  N   ILE A 862      44.730  48.400  39.880  1.00  0.00           N
ATOM   4459  HN  ILE A 862      44.430  48.700  40.780  1.00  0.00           H
ATOM   4460  CA  ILE A 862      46.090  48.680  39.380  1.00  0.00           C
ATOM   4461  HA  ILE A 862      45.960  48.980  38.350  1.00  0.00           H
ATOM   4462  CB  ILE A 862      46.760  49.890  40.120  1.00  0.00           C
ATOM   4463  HB  ILE A 862      46.000  50.550  40.600  1.00  0.00           H
ATOM   4464  CG2 ILE A 862      47.500  49.450  41.400  1.00  0.00           C
ATOM   4465 HG21 ILE A 862      46.850  48.650  41.820  1.00  0.00           H
ATOM   4466 HG22 ILE A 862      47.580  50.310  42.100  1.00  0.00           H
ATOM   4467 HG23 ILE A 862      48.470  48.930  41.230  1.00  0.00           H
ATOM   4468  CG1 ILE A 862      47.620  50.830  39.220  1.00  0.00           C
ATOM   4469 HG11 ILE A 862      48.560  50.320  38.900  1.00  0.00           H
ATOM   4470 HG12 ILE A 862      47.950  51.690  39.830  1.00  0.00           H
ATOM   4471  CD  ILE A 862      46.890  51.250  37.960  1.00  0.00           C
ATOM   4472  HD1 ILE A 862      46.570  50.410  37.300  1.00  0.00           H
ATOM   4473  HD2 ILE A 862      47.560  51.940  37.400  1.00  0.00           H
ATOM   4474  HD3 ILE A 862      45.960  51.850  38.090  1.00  0.00           H
ATOM   4475  C   ILE A 862      46.960  47.410  39.290  1.00  0.00           C
ATOM   4476  O   ILE A 862      47.880  47.230  38.520  1.00  0.00           O
ATOM   4477  N   THR A 863      46.640  46.410  40.200  1.00  0.00           N
ATOM   4478  HN  THR A 863      45.950  46.660  40.870  1.00  0.00           H
ATOM   4479  CA  THR A 863      47.200  45.140  40.010  1.00  0.00           C
ATOM   4480  HA  THR A 863      48.240  45.320  39.800  1.00  0.00           H
ATOM   4481  CB  THR A 863      47.060  44.310  41.280  1.00  0.00           C
ATOM   4482  HB  THR A 863      47.370  43.280  41.030  1.00  0.00           H
ATOM   4483  OG1 THR A 863      45.750  44.350  41.830  1.00  0.00           O
ATOM   4484  HG1 THR A 863      45.630  45.170  42.300  1.00  0.00           H
ATOM   4485  CG2 THR A 863      48.060  44.800  42.260  1.00  0.00           C
ATOM   4486 HG21 THR A 863      49.040  44.920  41.750  1.00  0.00           H
ATOM   4487 HG22 THR A 863      48.090  44.040  43.060  1.00  0.00           H
ATOM   4488 HG23 THR A 863      47.780  45.820  42.610  1.00  0.00           H
ATOM   4489  C   THR A 863      46.740  44.370  38.830  1.00  0.00           C
ATOM   4490  O   THR A 863      47.600  43.640  38.250  1.00  0.00           O
ATOM   4491  N   ALA A 864      45.470  44.440  38.450  1.00  0.00           N
ATOM   4492  HN  ALA A 864      44.920  45.060  39.010  1.00  0.00           H
ATOM   4493  CA  ALA A 864      44.940  43.590  37.350  1.00  0.00           C
ATOM   4494  HA  ALA A 864      45.240  42.580  37.580  1.00  0.00           H
ATOM   4495  CB  ALA A 864      43.390  43.790  37.210  1.00  0.00           C
ATOM   4496  HB1 ALA A 864      43.310  44.890  37.000  1.00  0.00           H
ATOM   4497  HB2 ALA A 864      42.930  43.540  38.190  1.00  0.00           H
ATOM   4498  HB3 ALA A 864      42.880  43.190  36.440  1.00  0.00           H
ATOM   4499  C   ALA A 864      45.570  43.850  36.010  1.00  0.00           C
ATOM   4500  O   ALA A 864      45.760  42.950  35.180  1.00  0.00           O
ATOM   4501  N   VAL A 865      45.960  45.120  35.830  1.00  0.00           N
ATOM   4502  HN  VAL A 865      45.870  45.850  36.490  1.00  0.00           H
ATOM   4503  CA  VAL A 865      46.520  45.510  34.510  1.00  0.00           C
ATOM   4504  HA  VAL A 865      45.890  45.180  33.690  1.00  0.00           H
ATOM   4505  CB  VAL A 865      46.500  47.040  34.220  1.00  0.00           C
ATOM   4506  HB  VAL A 865      46.780  47.230  33.170  1.00  0.00           H
ATOM   4507  CG1 VAL A 865      45.070  47.450  34.160  1.00  0.00           C
ATOM   4508 HG11 VAL A 865      44.560  47.760  35.100  1.00  0.00           H
ATOM   4509 HG12 VAL A 865      44.460  46.670  33.660  1.00  0.00           H
ATOM   4510 HG13 VAL A 865      45.040  48.370  33.530  1.00  0.00           H
ATOM   4511  CG2 VAL A 865      47.320  47.720  35.270  1.00  0.00           C
ATOM   4512 HG21 VAL A 865      48.320  47.250  35.370  1.00  0.00           H
ATOM   4513 HG22 VAL A 865      46.870  47.630  36.280  1.00  0.00           H
ATOM   4514 HG23 VAL A 865      47.380  48.820  35.150  1.00  0.00           H
ATOM   4515  C   VAL A 865      47.940  44.950  34.150  1.00  0.00           C
ATOM   4516  O   VAL A 865      48.390  44.990  33.000  1.00  0.00           O
ATOM   4517  N   ILE A 866      48.670  44.390  35.160  1.00  0.00           N
ATOM   4518  HN  ILE A 866      48.170  44.240  36.020  1.00  0.00           H
ATOM   4519  CA  ILE A 866      50.000  43.910  35.090  1.00  0.00           C
ATOM   4520  HA  ILE A 866      50.230  43.850  34.030  1.00  0.00           H
ATOM   4521  CB  ILE A 866      51.070  44.760  35.810  1.00  0.00           C
ATOM   4522  HB  ILE A 866      51.170  45.680  35.180  1.00  0.00           H
ATOM   4523  CG2 ILE A 866      50.670  45.030  37.280  1.00  0.00           C
ATOM   4524 HG21 ILE A 866      49.740  45.640  37.310  1.00  0.00           H
ATOM   4525 HG22 ILE A 866      51.540  45.610  37.640  1.00  0.00           H
ATOM   4526 HG23 ILE A 866      50.490  44.090  37.850  1.00  0.00           H
ATOM   4527  CG1 ILE A 866      52.450  44.070  35.870  1.00  0.00           C
ATOM   4528 HG11 ILE A 866      52.600  43.160  36.500  1.00  0.00           H
ATOM   4529 HG12 ILE A 866      53.070  44.860  36.380  1.00  0.00           H
ATOM   4530  CD  ILE A 866      53.150  43.850  34.570  1.00  0.00           C
ATOM   4531  HD1 ILE A 866      52.920  44.640  33.830  1.00  0.00           H
ATOM   4532  HD2 ILE A 866      52.850  42.830  34.220  1.00  0.00           H
ATOM   4533  HD3 ILE A 866      54.230  43.910  34.780  1.00  0.00           H
ATOM   4534  C   ILE A 866      50.040  42.440  35.500  1.00  0.00           C
ATOM   4535  O   ILE A 866      50.640  41.690  34.690  1.00  0.00           O
ATOM   4536  N   ILE A 867      49.420  41.990  36.580  1.00  0.00           N
ATOM   4537  HN  ILE A 867      48.750  42.490  37.120  1.00  0.00           H
ATOM   4538  CA  ILE A 867      49.580  40.570  37.040  1.00  0.00           C
ATOM   4539  HA  ILE A 867      50.600  40.230  36.950  1.00  0.00           H
ATOM   4540  CB  ILE A 867      49.110  40.590  38.450  1.00  0.00           C
ATOM   4541  HB  ILE A 867      48.090  41.020  38.440  1.00  0.00           H
ATOM   4542  CG2 ILE A 867      49.080  39.210  39.140  1.00  0.00           C
ATOM   4543 HG21 ILE A 867      48.310  38.620  38.610  1.00  0.00           H
ATOM   4544 HG22 ILE A 867      48.820  39.260  40.220  1.00  0.00           H
ATOM   4545 HG23 ILE A 867      50.050  38.650  39.000  1.00  0.00           H
ATOM   4546  CG1 ILE A 867      49.940  41.600  39.260  1.00  0.00           C
ATOM   4547 HG11 ILE A 867      49.660  41.480  40.320  1.00  0.00           H
ATOM   4548 HG12 ILE A 867      49.820  42.660  38.930  1.00  0.00           H
ATOM   4549  CD  ILE A 867      51.440  41.400  39.160  1.00  0.00           C
ATOM   4550  HD1 ILE A 867      52.060  42.110  39.760  1.00  0.00           H
ATOM   4551  HD2 ILE A 867      51.770  41.590  38.120  1.00  0.00           H
ATOM   4552  HD3 ILE A 867      51.650  40.370  39.520  1.00  0.00           H
ATOM   4553  C   ILE A 867      48.810  39.700  36.100  1.00  0.00           C
ATOM   4554  O   ILE A 867      49.230  38.590  35.760  1.00  0.00           O
ATOM   4555  N   ASN A 868      47.650  40.080  35.510  1.00  0.00           N
ATOM   4556  HN  ASN A 868      47.180  40.920  35.750  1.00  0.00           H
ATOM   4557  CA  ASN A 868      46.870  39.220  34.630  1.00  0.00           C
ATOM   4558  HA  ASN A 868      47.260  38.220  34.710  1.00  0.00           H
ATOM   4559  CB  ASN A 868      45.280  39.300  35.010  1.00  0.00           C
ATOM   4560  HB1 ASN A 868      44.720  38.520  34.450  1.00  0.00           H
ATOM   4561  HB2 ASN A 868      44.830  40.240  34.650  1.00  0.00           H
ATOM   4562  CG  ASN A 868      45.190  39.230  36.490  1.00  0.00           C
ATOM   4563  OD1 ASN A 868      45.330  40.130  37.260  1.00  0.00           O
ATOM   4564  ND2 ASN A 868      44.920  37.970  37.080  1.00  0.00           N
ATOM   4565 HD21 ASN A 868      44.860  37.960  38.080  1.00  0.00           H
ATOM   4566 HD22 ASN A 868      45.050  37.090  36.630  1.00  0.00           H
ATOM   4567  C   ASN A 868      46.920  39.630  33.160  1.00  0.00           C
ATOM   4568  O   ASN A 868      46.100  39.270  32.400  1.00  0.00           O
ATOM   4569  N   ARG A 869      47.950  40.410  32.760  1.00  0.00           N
ATOM   4570  HN  ARG A 869      48.600  40.720  33.450  1.00  0.00           H
ATOM   4571  CA  ARG A 869      48.120  40.880  31.390  1.00  0.00           C
ATOM   4572  HA  ARG A 869      47.260  41.520  31.240  1.00  0.00           H
ATOM   4573  CB  ARG A 869      49.230  42.020  31.240  1.00  0.00           C
ATOM   4574  HB1 ARG A 869      48.930  42.720  32.060  1.00  0.00           H
ATOM   4575  HB2 ARG A 869      49.160  42.520  30.250  1.00  0.00           H
ATOM   4576  CG  ARG A 869      50.650  41.500  31.400  1.00  0.00           C
ATOM   4577  HG1 ARG A 869      50.830  40.680  30.670  1.00  0.00           H
ATOM   4578  HG2 ARG A 869      50.650  40.930  32.360  1.00  0.00           H
ATOM   4579  CD  ARG A 869      51.810  42.510  31.270  1.00  0.00           C
ATOM   4580  HD1 ARG A 869      51.660  43.330  32.000  1.00  0.00           H
ATOM   4581  HD2 ARG A 869      51.810  42.860  30.220  1.00  0.00           H
ATOM   4582  NE  ARG A 869      53.000  41.740  31.710  1.00  0.00           N
ATOM   4583  HE  ARG A 869      52.880  41.030  32.400  1.00  0.00           H
ATOM   4584  CZ  ARG A 869      54.260  42.230  31.570  1.00  0.00           C
ATOM   4585  NH1 ARG A 869      54.610  43.100  30.660  1.00  0.00           N
ATOM   4586 HH11 ARG A 869      53.990  43.410  29.940  1.00  0.00           H
ATOM   4587 HH12 ARG A 869      55.560  43.410  30.610  1.00  0.00           H
ATOM   4588  NH2 ARG A 869      55.110  41.670  32.330  1.00  0.00           N
ATOM   4589 HH21 ARG A 869      54.810  41.010  33.020  1.00  0.00           H
ATOM   4590 HH22 ARG A 869      55.930  42.210  32.530  1.00  0.00           H
ATOM   4591  C   ARG A 869      48.280  39.910  30.230  1.00  0.00           C
ATOM   4592  O   ARG A 869      48.740  38.790  30.460  1.00  0.00           O
ATOM   4593  N   LYS A 870      48.030  40.420  29.000  1.00  0.00           N
ATOM   4594  HN  LYS A 870      48.050  41.430  28.930  1.00  0.00           H
ATOM   4595  CA  LYS A 870      48.190  39.660  27.790  1.00  0.00           C
ATOM   4596  HA  LYS A 870      47.350  38.980  27.790  1.00  0.00           H
ATOM   4597  CB  LYS A 870      48.000  40.560  26.630  1.00  0.00           C
ATOM   4598  HB1 LYS A 870      46.990  41.020  26.740  1.00  0.00           H
ATOM   4599  HB2 LYS A 870      47.670  39.920  25.780  1.00  0.00           H
ATOM   4600  CG  LYS A 870      48.930  41.680  26.300  1.00  0.00           C
ATOM   4601  HG1 LYS A 870      49.910  41.170  26.260  1.00  0.00           H
ATOM   4602  HG2 LYS A 870      48.980  42.380  27.160  1.00  0.00           H
ATOM   4603  CD  LYS A 870      48.600  42.480  24.990  1.00  0.00           C
ATOM   4604  HD1 LYS A 870      48.360  41.850  24.110  1.00  0.00           H
ATOM   4605  HD2 LYS A 870      49.580  42.860  24.630  1.00  0.00           H
ATOM   4606  CE  LYS A 870      47.520  43.570  25.200  1.00  0.00           C
ATOM   4607  HE1 LYS A 870      47.910  44.350  25.880  1.00  0.00           H
ATOM   4608  HE2 LYS A 870      46.570  43.110  25.540  1.00  0.00           H
ATOM   4609  NZ  LYS A 870      47.270  44.210  23.860  1.00  0.00           N
ATOM   4610  HZ1 LYS A 870      48.090  44.640  23.380  1.00  0.00           H
ATOM   4611  HZ2 LYS A 870      46.550  44.960  23.990  1.00  0.00           H
ATOM   4612  HZ3 LYS A 870      46.900  43.500  23.210  1.00  0.00           H
ATOM   4613  C   LYS A 870      49.610  38.970  27.660  1.00  0.00           C
ATOM   4614  O   LYS A 870      49.830  37.830  27.210  1.00  0.00           O
ATOM   4615  N   GLU A 871      50.680  39.680  28.050  1.00  0.00           N
ATOM   4616  HN  GLU A 871      50.640  40.570  28.510  1.00  0.00           H
ATOM   4617  CA  GLU A 871      52.050  39.220  27.960  1.00  0.00           C
ATOM   4618  HA  GLU A 871      52.090  38.870  26.930  1.00  0.00           H
ATOM   4619  CB  GLU A 871      52.990  40.370  28.180  1.00  0.00           C
ATOM   4620  HB1 GLU A 871      54.030  39.990  28.150  1.00  0.00           H
ATOM   4621  HB2 GLU A 871      52.750  40.800  29.180  1.00  0.00           H
ATOM   4622  CG  GLU A 871      52.980  41.420  27.040  1.00  0.00           C
ATOM   4623  HG1 GLU A 871      52.000  41.860  26.780  1.00  0.00           H
ATOM   4624  HG2 GLU A 871      53.560  41.030  26.180  1.00  0.00           H
ATOM   4625  CD  GLU A 871      53.820  42.680  27.550  1.00  0.00           C
ATOM   4626  OE1 GLU A 871      55.010  42.760  27.280  1.00  0.00           O
ATOM   4627  OE2 GLU A 871      53.280  43.520  28.290  1.00  0.00           O
ATOM   4628  C   GLU A 871      52.360  38.100  28.910  1.00  0.00           C
ATOM   4629  O   GLU A 871      53.330  37.330  28.670  1.00  0.00           O
ATOM   4630  N   HSD A 872      51.620  37.920  30.030  1.00  0.00           N
ATOM   4631  HN  HSD A 872      50.830  38.540  30.080  1.00  0.00           H
ATOM   4632  CA  HSD A 872      51.760  36.870  31.040  1.00  0.00           C
ATOM   4633  HA  HSD A 872      52.800  36.590  31.060  1.00  0.00           H
ATOM   4634  CB  HSD A 872      51.180  37.250  32.450  1.00  0.00           C
ATOM   4635  HB1 HSD A 872      51.330  36.400  33.150  1.00  0.00           H
ATOM   4636  HB2 HSD A 872      50.120  37.570  32.360  1.00  0.00           H
ATOM   4637  ND1 HSD A 872      51.800  38.870  34.230  1.00  0.00           N
ATOM   4638  HD1 HSD A 872      51.060  38.590  34.830  1.00  0.00           H
ATOM   4639  CG  HSD A 872      52.040  38.330  33.000  1.00  0.00           C
ATOM   4640  CE1 HSD A 872      52.900  39.640  34.560  1.00  0.00           C
ATOM   4641  HE1 HSD A 872      53.090  39.920  35.590  1.00  0.00           H
ATOM   4642  NE2 HSD A 872      53.800  39.570  33.610  1.00  0.00           N
ATOM   4643  CD2 HSD A 872      53.310  38.710  32.680  1.00  0.00           C
ATOM   4644  HD2 HSD A 872      53.950  38.400  31.860  1.00  0.00           H
ATOM   4645  C   HSD A 872      51.120  35.620  30.620  1.00  0.00           C
ATOM   4646  O   HSD A 872      51.360  34.570  31.190  1.00  0.00           O
ATOM   4647  N   LYS A 873      50.260  35.610  29.530  1.00  0.00           N
ATOM   4648  HN  LYS A 873      50.090  36.470  29.050  1.00  0.00           H
ATOM   4649  CA  LYS A 873      49.980  34.380  28.810  1.00  0.00           C
ATOM   4650  HA  LYS A 873      49.490  34.740  27.920  1.00  0.00           H
ATOM   4651  CB  LYS A 873      51.220  33.770  28.120  1.00  0.00           C
ATOM   4652  HB1 LYS A 873      50.790  32.900  27.570  1.00  0.00           H
ATOM   4653  HB2 LYS A 873      52.130  33.620  28.730  1.00  0.00           H
ATOM   4654  CG  LYS A 873      51.680  34.620  26.970  1.00  0.00           C
ATOM   4655  HG1 LYS A 873      51.960  35.640  27.300  1.00  0.00           H
ATOM   4656  HG2 LYS A 873      50.890  34.490  26.210  1.00  0.00           H
ATOM   4657  CD  LYS A 873      52.940  33.980  26.300  1.00  0.00           C
ATOM   4658  HD1 LYS A 873      52.690  32.950  25.940  1.00  0.00           H
ATOM   4659  HD2 LYS A 873      53.740  33.880  27.070  1.00  0.00           H
ATOM   4660  CE  LYS A 873      53.520  34.850  25.150  1.00  0.00           C
ATOM   4661  HE1 LYS A 873      54.430  34.390  24.690  1.00  0.00           H
ATOM   4662  HE2 LYS A 873      53.810  35.880  25.440  1.00  0.00           H
ATOM   4663  NZ  LYS A 873      52.460  34.940  24.120  1.00  0.00           N
ATOM   4664  HZ1 LYS A 873      52.850  35.160  23.180  1.00  0.00           H
ATOM   4665  HZ2 LYS A 873      51.690  35.590  24.410  1.00  0.00           H
ATOM   4666  HZ3 LYS A 873      52.160  33.960  23.950  1.00  0.00           H
ATOM   4667  C   LYS A 873      48.800  33.550  29.350  1.00  0.00           C
ATOM   4668  O   LYS A 873      48.660  32.380  29.070  1.00  0.00           O
ATOM   4669  N   LEU A 874      47.920  34.150  30.200  1.00  0.00           N
ATOM   4670  HN  LEU A 874      48.040  35.140  30.280  1.00  0.00           H
ATOM   4671  CA  LEU A 874      46.790  33.490  30.780  1.00  0.00           C
ATOM   4672  HA  LEU A 874      47.270  32.620  31.180  1.00  0.00           H
ATOM   4673  CB  LEU A 874      46.070  34.070  32.030  1.00  0.00           C
ATOM   4674  HB1 LEU A 874      45.230  33.400  32.310  1.00  0.00           H
ATOM   4675  HB2 LEU A 874      45.630  35.050  31.740  1.00  0.00           H
ATOM   4676  CG  LEU A 874      46.890  34.230  33.390  1.00  0.00           C
ATOM   4677  HG  LEU A 874      46.020  34.510  34.030  1.00  0.00           H
ATOM   4678  CD1 LEU A 874      47.390  32.940  33.970  1.00  0.00           C
ATOM   4679 HD11 LEU A 874      48.100  32.520  33.220  1.00  0.00           H
ATOM   4680 HD12 LEU A 874      46.670  32.130  34.160  1.00  0.00           H
ATOM   4681 HD13 LEU A 874      47.930  33.080  34.920  1.00  0.00           H
ATOM   4682  CD2 LEU A 874      47.900  35.380  33.250  1.00  0.00           C
ATOM   4683 HD21 LEU A 874      48.860  35.050  32.800  1.00  0.00           H
ATOM   4684 HD22 LEU A 874      48.030  35.850  34.250  1.00  0.00           H
ATOM   4685 HD23 LEU A 874      47.460  36.190  32.620  1.00  0.00           H
ATOM   4686  C   LEU A 874      45.730  33.180  29.780  1.00  0.00           C
ATOM   4687  O   LEU A 874      45.400  33.930  28.900  1.00  0.00           O
ATOM   4688  N   LYS A 875      45.170  31.980  29.900  1.00  0.00           N
ATOM   4689  HN  LYS A 875      45.360  31.330  30.640  1.00  0.00           H
ATOM   4690  CA  LYS A 875      44.270  31.450  28.920  1.00  0.00           C
ATOM   4691  HA  LYS A 875      44.330  32.100  28.070  1.00  0.00           H
ATOM   4692  CB  LYS A 875      44.660  30.070  28.640  1.00  0.00           C
ATOM   4693  HB1 LYS A 875      43.930  29.600  27.940  1.00  0.00           H
ATOM   4694  HB2 LYS A 875      44.810  29.490  29.570  1.00  0.00           H
ATOM   4695  CG  LYS A 875      45.950  30.040  27.730  1.00  0.00           C
ATOM   4696  HG1 LYS A 875      46.280  28.990  27.550  1.00  0.00           H
ATOM   4697  HG2 LYS A 875      46.850  30.490  28.200  1.00  0.00           H
ATOM   4698  CD  LYS A 875      45.990  30.720  26.240  1.00  0.00           C
ATOM   4699  HD1 LYS A 875      46.000  31.820  26.100  1.00  0.00           H
ATOM   4700  HD2 LYS A 875      45.090  30.330  25.720  1.00  0.00           H
ATOM   4701  CE  LYS A 875      47.300  30.260  25.530  1.00  0.00           C
ATOM   4702  HE1 LYS A 875      47.180  30.550  24.470  1.00  0.00           H
ATOM   4703  HE2 LYS A 875      47.420  29.150  25.500  1.00  0.00           H
ATOM   4704  NZ  LYS A 875      48.600  30.840  26.030  1.00  0.00           N
ATOM   4705  HZ1 LYS A 875      48.420  31.870  26.170  1.00  0.00           H
ATOM   4706  HZ2 LYS A 875      49.350  30.870  25.310  1.00  0.00           H
ATOM   4707  HZ3 LYS A 875      48.880  30.310  26.870  1.00  0.00           H
ATOM   4708  C   LYS A 875      42.850  31.430  29.390  1.00  0.00           C
ATOM   4709  O   LYS A 875      41.960  31.170  28.570  1.00  0.00           O
ATOM   4710  N   LYS A 876      42.650  31.560  30.710  1.00  0.00           N
ATOM   4711  HN  LYS A 876      43.350  31.610  31.420  1.00  0.00           H
ATOM   4712  CA  LYS A 876      41.320  31.770  31.210  1.00  0.00           C
ATOM   4713  HA  LYS A 876      40.640  32.090  30.450  1.00  0.00           H
ATOM   4714  CB  LYS A 876      40.550  30.540  31.760  1.00  0.00           C
ATOM   4715  HB1 LYS A 876      40.000  29.920  31.020  1.00  0.00           H
ATOM   4716  HB2 LYS A 876      39.770  30.830  32.480  1.00  0.00           H
ATOM   4717  CG  LYS A 876      41.470  29.540  32.520  1.00  0.00           C
ATOM   4718  HG1 LYS A 876      42.340  29.300  31.860  1.00  0.00           H
ATOM   4719  HG2 LYS A 876      40.930  28.600  32.740  1.00  0.00           H
ATOM   4720  CD  LYS A 876      41.800  30.200  33.900  1.00  0.00           C
ATOM   4721  HD1 LYS A 876      40.840  30.560  34.340  1.00  0.00           H
ATOM   4722  HD2 LYS A 876      42.450  31.100  33.870  1.00  0.00           H
ATOM   4723  CE  LYS A 876      42.300  29.100  34.840  1.00  0.00           C
ATOM   4724  HE1 LYS A 876      43.110  28.420  34.510  1.00  0.00           H
ATOM   4725  HE2 LYS A 876      41.440  28.430  35.070  1.00  0.00           H
ATOM   4726  NZ  LYS A 876      42.610  29.560  36.190  1.00  0.00           N
ATOM   4727  HZ1 LYS A 876      42.710  28.740  36.820  1.00  0.00           H
ATOM   4728  HZ2 LYS A 876      41.870  30.190  36.540  1.00  0.00           H
ATOM   4729  HZ3 LYS A 876      43.430  30.200  36.150  1.00  0.00           H
ATOM   4730  C   LYS A 876      41.370  32.970  32.100  1.00  0.00           C
ATOM   4731  O   LYS A 876      42.400  33.420  32.590  1.00  0.00           O
ATOM   4732  N   GLY A 877      40.220  33.580  32.230  1.00  0.00           N
ATOM   4733  HN  GLY A 877      39.430  33.140  31.820  1.00  0.00           H
ATOM   4734  CA  GLY A 877      39.880  34.660  33.020  1.00  0.00           C
ATOM   4735  HA1 GLY A 877      38.820  34.530  33.180  1.00  0.00           H
ATOM   4736  HA2 GLY A 877      40.220  35.480  32.390  1.00  0.00           H
ATOM   4737  C   GLY A 877      40.260  34.830  34.420  1.00  0.00           C
ATOM   4738  O   GLY A 877      40.400  33.860  35.070  1.00  0.00           O
ATOM   4739  N   ALA A 878      40.220  36.000  35.070  1.00  0.00           N
ATOM   4740  HN  ALA A 878      39.900  36.770  34.520  1.00  0.00           H
ATOM   4741  CA  ALA A 878      40.750  36.310  36.430  1.00  0.00           C
ATOM   4742  HA  ALA A 878      41.510  35.570  36.630  1.00  0.00           H
ATOM   4743  CB  ALA A 878      41.240  37.750  36.420  1.00  0.00           C
ATOM   4744  HB1 ALA A 878      41.860  37.880  37.330  1.00  0.00           H
ATOM   4745  HB2 ALA A 878      40.440  38.520  36.440  1.00  0.00           H
ATOM   4746  HB3 ALA A 878      41.820  37.950  35.500  1.00  0.00           H
ATOM   4747  C   ALA A 878      39.700  36.270  37.490  1.00  0.00           C
ATOM   4748  O   ALA A 878      40.040  36.350  38.670  1.00  0.00           O
ATOM   4749  N   GLY A 879      38.450  36.330  37.130  1.00  0.00           N
ATOM   4750  HN  GLY A 879      38.240  36.170  36.170  1.00  0.00           H
ATOM   4751  CA  GLY A 879      37.320  36.770  37.980  1.00  0.00           C
ATOM   4752  HA1 GLY A 879      37.180  36.050  38.770  1.00  0.00           H
ATOM   4753  HA2 GLY A 879      36.460  37.020  37.360  1.00  0.00           H
ATOM   4754  C   GLY A 879      37.560  38.090  38.730  1.00  0.00           C
ATOM   4755  O   GLY A 879      37.440  38.210  39.930  1.00  0.00           O
ATOM   4756  N   TYR A 880      37.900  39.210  37.930  1.00  0.00           N
ATOM   4757  HN  TYR A 880      38.010  39.040  36.940  1.00  0.00           H
ATOM   4758  CA  TYR A 880      38.000  40.600  38.410  1.00  0.00           C
ATOM   4759  HA  TYR A 880      38.900  40.620  39.000  1.00  0.00           H
ATOM   4760  CB  TYR A 880      38.300  41.610  37.250  1.00  0.00           C
ATOM   4761  HB1 TYR A 880      37.470  41.530  36.520  1.00  0.00           H
ATOM   4762  HB2 TYR A 880      39.200  41.270  36.680  1.00  0.00           H
ATOM   4763  CG  TYR A 880      38.370  43.080  37.730  1.00  0.00           C
ATOM   4764  CD1 TYR A 880      39.400  43.530  38.510  1.00  0.00           C
ATOM   4765  HD1 TYR A 880      40.260  42.900  38.680  1.00  0.00           H
ATOM   4766  CE1 TYR A 880      39.380  44.830  39.040  1.00  0.00           C
ATOM   4767  HE1 TYR A 880      40.210  45.140  39.660  1.00  0.00           H
ATOM   4768  CZ  TYR A 880      38.290  45.680  38.740  1.00  0.00           C
ATOM   4769  OH  TYR A 880      38.370  46.960  39.280  1.00  0.00           O
ATOM   4770  HH  TYR A 880      38.640  47.630  38.640  1.00  0.00           H
ATOM   4771  CD2 TYR A 880      37.360  43.940  37.420  1.00  0.00           C
ATOM   4772  HD2 TYR A 880      36.660  43.440  36.750  1.00  0.00           H
ATOM   4773  CE2 TYR A 880      37.280  45.250  37.930  1.00  0.00           C
ATOM   4774  HE2 TYR A 880      36.400  45.850  37.800  1.00  0.00           H
ATOM   4775  C   TYR A 880      36.870  41.030  39.380  1.00  0.00           C
ATOM   4776  O   TYR A 880      37.220  41.390  40.500  1.00  0.00           O
ATOM   4777  N   HSD A 881      35.640  41.000  38.970  1.00  0.00           N
ATOM   4778  HN  HSD A 881      35.490  40.710  38.020  1.00  0.00           H
ATOM   4779  CA  HSD A 881      34.550  41.360  39.750  1.00  0.00           C
ATOM   4780  HA  HSD A 881      34.710  42.370  40.140  1.00  0.00           H
ATOM   4781  CB  HSD A 881      33.220  41.420  38.990  1.00  0.00           C
ATOM   4782  HB1 HSD A 881      32.390  41.940  39.510  1.00  0.00           H
ATOM   4783  HB2 HSD A 881      32.760  40.410  38.900  1.00  0.00           H
ATOM   4784  ND1 HSD A 881      33.040  41.610  36.420  1.00  0.00           N
ATOM   4785  HD1 HSD A 881      32.550  40.750  36.320  1.00  0.00           H
ATOM   4786  CG  HSD A 881      33.470  42.160  37.650  1.00  0.00           C
ATOM   4787  CE1 HSD A 881      33.240  42.510  35.470  1.00  0.00           C
ATOM   4788  HE1 HSD A 881      32.990  42.320  34.420  1.00  0.00           H
ATOM   4789  NE2 HSD A 881      33.670  43.640  35.990  1.00  0.00           N
ATOM   4790  CD2 HSD A 881      33.800  43.420  37.360  1.00  0.00           C
ATOM   4791  HD2 HSD A 881      34.360  44.120  37.960  1.00  0.00           H
ATOM   4792  C   HSD A 881      34.360  40.470  40.960  1.00  0.00           C
ATOM   4793  O   HSD A 881      33.940  40.960  42.020  1.00  0.00           O
ATOM   4794  N   LEU A 882      34.710  39.230  40.820  1.00  0.00           N
ATOM   4795  HN  LEU A 882      34.880  38.860  39.920  1.00  0.00           H
ATOM   4796  CA  LEU A 882      34.760  38.250  41.960  1.00  0.00           C
ATOM   4797  HA  LEU A 882      33.850  38.360  42.530  1.00  0.00           H
ATOM   4798  CB  LEU A 882      34.760  36.790  41.470  1.00  0.00           C
ATOM   4799  HB1 LEU A 882      35.330  36.640  40.530  1.00  0.00           H
ATOM   4800  HB2 LEU A 882      33.760  36.450  41.110  1.00  0.00           H
ATOM   4801  CG  LEU A 882      35.310  35.630  42.360  1.00  0.00           C
ATOM   4802  HG  LEU A 882      36.330  35.920  42.700  1.00  0.00           H
ATOM   4803  CD1 LEU A 882      34.380  35.220  43.520  1.00  0.00           C
ATOM   4804 HD11 LEU A 882      33.400  34.790  43.230  1.00  0.00           H
ATOM   4805 HD12 LEU A 882      34.270  36.070  44.220  1.00  0.00           H
ATOM   4806 HD13 LEU A 882      34.980  34.430  44.040  1.00  0.00           H
ATOM   4807  CD2 LEU A 882      35.580  34.300  41.650  1.00  0.00           C
ATOM   4808 HD21 LEU A 882      36.180  34.580  40.760  1.00  0.00           H
ATOM   4809 HD22 LEU A 882      34.660  33.710  41.440  1.00  0.00           H
ATOM   4810 HD23 LEU A 882      36.220  33.650  42.280  1.00  0.00           H
ATOM   4811  C   LEU A 882      35.880  38.550  42.950  1.00  0.00           C
ATOM   4812  O   LEU A 882      35.750  38.470  44.160  1.00  0.00           O
ATOM   4813  N   ASP A 883      37.120  38.830  42.540  1.00  0.00           N
ATOM   4814  HN  ASP A 883      37.190  38.820  41.540  1.00  0.00           H
ATOM   4815  CA  ASP A 883      38.230  39.170  43.440  1.00  0.00           C
ATOM   4816  HA  ASP A 883      38.320  38.370  44.170  1.00  0.00           H
ATOM   4817  CB  ASP A 883      39.570  39.200  42.650  1.00  0.00           C
ATOM   4818  HB1 ASP A 883      40.540  39.230  43.190  1.00  0.00           H
ATOM   4819  HB2 ASP A 883      39.520  40.090  41.970  1.00  0.00           H
ATOM   4820  CG  ASP A 883      39.610  38.020  41.730  1.00  0.00           C
ATOM   4821  OD1 ASP A 883      39.040  36.940  41.850  1.00  0.00           O
ATOM   4822  OD2 ASP A 883      40.440  38.170  40.660  1.00  0.00           O
ATOM   4823  HD2 ASP A 883      40.350  37.470  40.000  1.00  0.00           H
ATOM   4824  C   ASP A 883      37.880  40.450  44.210  1.00  0.00           C
ATOM   4825  O   ASP A 883      38.100  40.570  45.410  1.00  0.00           O
ATOM   4826  N   LEU A 884      37.270  41.440  43.480  1.00  0.00           N
ATOM   4827  HN  LEU A 884      37.130  41.350  42.490  1.00  0.00           H
ATOM   4828  CA  LEU A 884      36.940  42.680  44.110  1.00  0.00           C
ATOM   4829  HA  LEU A 884      37.760  43.070  44.700  1.00  0.00           H
ATOM   4830  CB  LEU A 884      36.400  43.740  43.110  1.00  0.00           C
ATOM   4831  HB1 LEU A 884      35.450  43.460  42.600  1.00  0.00           H
ATOM   4832  HB2 LEU A 884      37.180  43.810  42.330  1.00  0.00           H
ATOM   4833  CG  LEU A 884      36.190  45.100  43.730  1.00  0.00           C
ATOM   4834  HG  LEU A 884      35.300  45.060  44.410  1.00  0.00           H
ATOM   4835  CD1 LEU A 884      37.410  45.710  44.320  1.00  0.00           C
ATOM   4836 HD11 LEU A 884      38.220  45.620  43.560  1.00  0.00           H
ATOM   4837 HD12 LEU A 884      37.810  45.200  45.220  1.00  0.00           H
ATOM   4838 HD13 LEU A 884      37.260  46.760  44.650  1.00  0.00           H
ATOM   4839  CD2 LEU A 884      35.770  46.150  42.690  1.00  0.00           C
ATOM   4840 HD21 LEU A 884      35.360  47.070  43.160  1.00  0.00           H
ATOM   4841 HD22 LEU A 884      35.090  45.670  41.970  1.00  0.00           H
ATOM   4842 HD23 LEU A 884      36.720  46.380  42.150  1.00  0.00           H
ATOM   4843  C   LEU A 884      35.850  42.460  45.170  1.00  0.00           C
ATOM   4844  O   LEU A 884      36.020  42.910  46.310  1.00  0.00           O
ATOM   4845  N   LEU A 885      34.860  41.640  44.890  1.00  0.00           N
ATOM   4846  HN  LEU A 885      34.760  41.400  43.930  1.00  0.00           H
ATOM   4847  CA  LEU A 885      33.800  41.210  45.760  1.00  0.00           C
ATOM   4848  HA  LEU A 885      33.270  42.070  46.150  1.00  0.00           H
ATOM   4849  CB  LEU A 885      32.620  40.430  45.080  1.00  0.00           C
ATOM   4850  HB1 LEU A 885      33.110  39.540  44.650  1.00  0.00           H
ATOM   4851  HB2 LEU A 885      32.260  41.100  44.280  1.00  0.00           H
ATOM   4852  CG  LEU A 885      31.410  39.970  45.860  1.00  0.00           C
ATOM   4853  HG  LEU A 885      31.680  39.120  46.520  1.00  0.00           H
ATOM   4854  CD1 LEU A 885      30.870  41.080  46.790  1.00  0.00           C
ATOM   4855 HD11 LEU A 885      30.380  41.870  46.180  1.00  0.00           H
ATOM   4856 HD12 LEU A 885      31.620  41.490  47.490  1.00  0.00           H
ATOM   4857 HD13 LEU A 885      30.050  40.690  47.430  1.00  0.00           H
ATOM   4858  CD2 LEU A 885      30.230  39.350  44.960  1.00  0.00           C
ATOM   4859 HD21 LEU A 885      29.590  38.770  45.660  1.00  0.00           H
ATOM   4860 HD22 LEU A 885      30.740  38.660  44.260  1.00  0.00           H
ATOM   4861 HD23 LEU A 885      29.590  40.070  44.390  1.00  0.00           H
ATOM   4862  C   LEU A 885      34.340  40.370  46.970  1.00  0.00           C
ATOM   4863  O   LEU A 885      33.880  40.610  48.090  1.00  0.00           O
ATOM   4864  N   MET A 886      35.280  39.440  46.770  1.00  0.00           N
ATOM   4865  HN  MET A 886      35.720  39.290  45.880  1.00  0.00           H
ATOM   4866  CA  MET A 886      36.000  38.690  47.820  1.00  0.00           C
ATOM   4867  HA  MET A 886      35.270  38.150  48.400  1.00  0.00           H
ATOM   4868  CB  MET A 886      36.990  37.600  47.400  1.00  0.00           C
ATOM   4869  HB1 MET A 886      37.690  37.200  48.160  1.00  0.00           H
ATOM   4870  HB2 MET A 886      37.570  37.890  46.500  1.00  0.00           H
ATOM   4871  CG  MET A 886      36.200  36.270  46.960  1.00  0.00           C
ATOM   4872  HG1 MET A 886      36.930  35.560  46.520  1.00  0.00           H
ATOM   4873  HG2 MET A 886      35.540  36.430  46.090  1.00  0.00           H
ATOM   4874  SD  MET A 886      35.220  35.450  48.330  1.00  0.00           S
ATOM   4875  CE  MET A 886      33.930  34.590  47.420  1.00  0.00           C
ATOM   4876  HE1 MET A 886      34.430  33.720  46.940  1.00  0.00           H
ATOM   4877  HE2 MET A 886      33.370  35.280  46.750  1.00  0.00           H
ATOM   4878  HE3 MET A 886      33.170  34.100  48.060  1.00  0.00           H
ATOM   4879  C   MET A 886      36.760  39.580  48.790  1.00  0.00           C
ATOM   4880  O   MET A 886      36.540  39.510  49.990  1.00  0.00           O
ATOM   4881  N   VAL A 887      37.560  40.510  48.250  1.00  0.00           N
ATOM   4882  HN  VAL A 887      37.700  40.620  47.260  1.00  0.00           H
ATOM   4883  CA  VAL A 887      38.340  41.440  49.060  1.00  0.00           C
ATOM   4884  HA  VAL A 887      38.940  40.880  49.760  1.00  0.00           H
ATOM   4885  CB  VAL A 887      39.320  42.180  48.120  1.00  0.00           C
ATOM   4886  HB  VAL A 887      38.770  42.580  47.230  1.00  0.00           H
ATOM   4887  CG1 VAL A 887      39.920  43.410  48.770  1.00  0.00           C
ATOM   4888 HG11 VAL A 887      40.550  43.180  49.660  1.00  0.00           H
ATOM   4889 HG12 VAL A 887      39.200  44.150  49.160  1.00  0.00           H
ATOM   4890 HG13 VAL A 887      40.590  43.850  47.990  1.00  0.00           H
ATOM   4891  CG2 VAL A 887      40.460  41.190  47.820  1.00  0.00           C
ATOM   4892 HG21 VAL A 887      41.170  41.660  47.110  1.00  0.00           H
ATOM   4893 HG22 VAL A 887      40.090  40.230  47.410  1.00  0.00           H
ATOM   4894 HG23 VAL A 887      40.950  40.910  48.780  1.00  0.00           H
ATOM   4895  C   VAL A 887      37.480  42.280  50.070  1.00  0.00           C
ATOM   4896  O   VAL A 887      37.770  42.400  51.240  1.00  0.00           O
ATOM   4897  N   GLY A 888      36.300  42.720  49.530  1.00  0.00           N
ATOM   4898  HN  GLY A 888      36.190  42.570  48.550  1.00  0.00           H
ATOM   4899  CA  GLY A 888      35.170  43.400  50.240  1.00  0.00           C
ATOM   4900  HA1 GLY A 888      34.450  43.570  49.450  1.00  0.00           H
ATOM   4901  HA2 GLY A 888      35.560  44.320  50.670  1.00  0.00           H
ATOM   4902  C   GLY A 888      34.680  42.580  51.350  1.00  0.00           C
ATOM   4903  O   GLY A 888      34.620  43.060  52.490  1.00  0.00           O
ATOM   4904  N   VAL A 889      34.240  41.360  51.030  1.00  0.00           N
ATOM   4905  HN  VAL A 889      34.520  41.070  50.110  1.00  0.00           H
ATOM   4906  CA  VAL A 889      33.640  40.380  51.960  1.00  0.00           C
ATOM   4907  HA  VAL A 889      32.800  40.820  52.470  1.00  0.00           H
ATOM   4908  CB  VAL A 889      33.160  39.230  51.120  1.00  0.00           C
ATOM   4909  HB  VAL A 889      33.910  39.040  50.330  1.00  0.00           H
ATOM   4910  CG1 VAL A 889      32.760  38.040  51.980  1.00  0.00           C
ATOM   4911 HG11 VAL A 889      32.030  38.280  52.780  1.00  0.00           H
ATOM   4912 HG12 VAL A 889      33.610  37.540  52.490  1.00  0.00           H
ATOM   4913 HG13 VAL A 889      32.290  37.180  51.460  1.00  0.00           H
ATOM   4914  CG2 VAL A 889      31.870  39.680  50.420  1.00  0.00           C
ATOM   4915 HG21 VAL A 889      31.600  38.740  49.890  1.00  0.00           H
ATOM   4916 HG22 VAL A 889      31.980  40.540  49.720  1.00  0.00           H
ATOM   4917 HG23 VAL A 889      31.070  40.000  51.100  1.00  0.00           H
ATOM   4918  C   VAL A 889      34.580  40.040  53.150  1.00  0.00           C
ATOM   4919  O   VAL A 889      34.140  39.950  54.340  1.00  0.00           O
ATOM   4920  N   MET A 890      35.880  40.000  52.890  1.00  0.00           N
ATOM   4921  HN  MET A 890      36.110  40.220  51.940  1.00  0.00           H
ATOM   4922  CA  MET A 890      36.900  39.640  53.810  1.00  0.00           C
ATOM   4923  HA  MET A 890      36.480  39.040  54.620  1.00  0.00           H
ATOM   4924  CB  MET A 890      38.150  38.940  53.140  1.00  0.00           C
ATOM   4925  HB1 MET A 890      38.970  38.920  53.890  1.00  0.00           H
ATOM   4926  HB2 MET A 890      38.600  39.510  52.310  1.00  0.00           H
ATOM   4927  CG  MET A 890      37.950  37.510  52.630  1.00  0.00           C
ATOM   4928  HG1 MET A 890      38.970  37.100  52.530  1.00  0.00           H
ATOM   4929  HG2 MET A 890      37.400  37.550  51.660  1.00  0.00           H
ATOM   4930  SD  MET A 890      37.070  36.490  53.800  1.00  0.00           S
ATOM   4931  CE  MET A 890      38.040  36.410  55.320  1.00  0.00           C
ATOM   4932  HE1 MET A 890      39.050  36.170  54.930  1.00  0.00           H
ATOM   4933  HE2 MET A 890      37.650  35.700  56.080  1.00  0.00           H
ATOM   4934  HE3 MET A 890      38.070  37.440  55.760  1.00  0.00           H
ATOM   4935  C   MET A 890      37.450  40.820  54.640  1.00  0.00           C
ATOM   4936  O   MET A 890      37.930  40.600  55.760  1.00  0.00           O
ATOM   4937  N   LEU A 891      37.250  42.030  54.130  1.00  0.00           N
ATOM   4938  HN  LEU A 891      36.950  42.120  53.190  1.00  0.00           H
ATOM   4939  CA  LEU A 891      37.510  43.250  54.900  1.00  0.00           C
ATOM   4940  HA  LEU A 891      38.430  43.130  55.470  1.00  0.00           H
ATOM   4941  CB  LEU A 891      37.570  44.470  53.920  1.00  0.00           C
ATOM   4942  HB1 LEU A 891      36.660  44.410  53.270  1.00  0.00           H
ATOM   4943  HB2 LEU A 891      38.450  44.320  53.280  1.00  0.00           H
ATOM   4944  CG  LEU A 891      37.810  45.900  54.560  1.00  0.00           C
ATOM   4945  HG  LEU A 891      38.350  45.690  55.490  1.00  0.00           H
ATOM   4946  CD1 LEU A 891      38.650  46.750  53.610  1.00  0.00           C
ATOM   4947 HD11 LEU A 891      38.810  47.720  54.120  1.00  0.00           H
ATOM   4948 HD12 LEU A 891      38.080  47.060  52.700  1.00  0.00           H
ATOM   4949 HD13 LEU A 891      39.660  46.320  53.430  1.00  0.00           H
ATOM   4950  CD2 LEU A 891      36.490  46.610  54.800  1.00  0.00           C
ATOM   4951 HD21 LEU A 891      36.710  47.450  55.500  1.00  0.00           H
ATOM   4952 HD22 LEU A 891      35.710  45.920  55.190  1.00  0.00           H
ATOM   4953 HD23 LEU A 891      36.040  47.090  53.910  1.00  0.00           H
ATOM   4954  C   LEU A 891      36.380  43.470  55.980  1.00  0.00           C
ATOM   4955  O   LEU A 891      36.640  43.810  57.110  1.00  0.00           O
ATOM   4956  N   GLY A 892      35.080  43.100  55.570  1.00  0.00           N
ATOM   4957  HN  GLY A 892      34.970  42.890  54.600  1.00  0.00           H
ATOM   4958  CA  GLY A 892      33.920  42.990  56.420  1.00  0.00           C
ATOM   4959  HA1 GLY A 892      33.170  42.640  55.720  1.00  0.00           H
ATOM   4960  HA2 GLY A 892      33.710  43.990  56.760  1.00  0.00           H
ATOM   4961  C   GLY A 892      34.180  42.070  57.550  1.00  0.00           C
ATOM   4962  O   GLY A 892      33.960  42.420  58.730  1.00  0.00           O
ATOM   4963  N   VAL A 893      34.680  40.840  57.350  1.00  0.00           N
ATOM   4964  HN  VAL A 893      34.890  40.510  56.440  1.00  0.00           H
ATOM   4965  CA  VAL A 893      34.960  39.850  58.360  1.00  0.00           C
ATOM   4966  HA  VAL A 893      34.110  39.790  59.040  1.00  0.00           H
ATOM   4967  CB  VAL A 893      35.220  38.470  57.740  1.00  0.00           C
ATOM   4968  HB  VAL A 893      35.790  38.660  56.810  1.00  0.00           H
ATOM   4969  CG1 VAL A 893      36.000  37.530  58.670  1.00  0.00           C
ATOM   4970 HG11 VAL A 893      37.070  37.840  58.630  1.00  0.00           H
ATOM   4971 HG12 VAL A 893      35.990  36.490  58.300  1.00  0.00           H
ATOM   4972 HG13 VAL A 893      35.690  37.580  59.740  1.00  0.00           H
ATOM   4973  CG2 VAL A 893      33.930  37.740  57.140  1.00  0.00           C
ATOM   4974 HG21 VAL A 893      33.540  38.390  56.320  1.00  0.00           H
ATOM   4975 HG22 VAL A 893      33.130  37.610  57.890  1.00  0.00           H
ATOM   4976 HG23 VAL A 893      34.170  36.740  56.720  1.00  0.00           H
ATOM   4977  C   VAL A 893      36.030  40.310  59.220  1.00  0.00           C
ATOM   4978  O   VAL A 893      35.850  40.310  60.400  1.00  0.00           O
ATOM   4979  N   CYS A 894      37.170  40.830  58.730  1.00  0.00           N
ATOM   4980  HN  CYS A 894      37.220  40.910  57.730  1.00  0.00           H
ATOM   4981  CA  CYS A 894      38.290  41.200  59.410  1.00  0.00           C
ATOM   4982  HA  CYS A 894      38.610  40.390  60.050  1.00  0.00           H
ATOM   4983  CB  CYS A 894      39.490  41.370  58.430  1.00  0.00           C
ATOM   4984  HB1 CYS A 894      40.190  42.020  58.990  1.00  0.00           H
ATOM   4985  HB2 CYS A 894      39.190  41.940  57.520  1.00  0.00           H
ATOM   4986  SG  CYS A 894      40.230  39.830  57.700  1.00  0.00           S
ATOM   4987  HG1 CYS A 894      39.160  39.550  56.990  1.00  0.00           H
ATOM   4988  C   CYS A 894      38.000  42.430  60.230  1.00  0.00           C
ATOM   4989  O   CYS A 894      38.540  42.690  61.360  1.00  0.00           O
ATOM   4990  N   SER A 895      37.090  43.300  59.790  1.00  0.00           N
ATOM   4991  HN  SER A 895      36.940  43.320  58.800  1.00  0.00           H
ATOM   4992  CA  SER A 895      36.490  44.440  60.510  1.00  0.00           C
ATOM   4993  HA  SER A 895      37.210  45.220  60.750  1.00  0.00           H
ATOM   4994  CB  SER A 895      35.510  45.260  59.710  1.00  0.00           C
ATOM   4995  HB1 SER A 895      35.170  46.050  60.420  1.00  0.00           H
ATOM   4996  HB2 SER A 895      34.560  44.780  59.400  1.00  0.00           H
ATOM   4997  OG  SER A 895      36.100  45.800  58.550  1.00  0.00           O
ATOM   4998  HG1 SER A 895      36.220  45.040  57.990  1.00  0.00           H
ATOM   4999  C   SER A 895      35.790  43.910  61.730  1.00  0.00           C
ATOM   5000  O   SER A 895      35.910  44.540  62.780  1.00  0.00           O
ATOM   5001  N   VAL A 896      34.950  42.820  61.590  1.00  0.00           N
ATOM   5002  HN  VAL A 896      34.860  42.200  60.820  1.00  0.00           H
ATOM   5003  CA  VAL A 896      34.300  42.210  62.770  1.00  0.00           C
ATOM   5004  HA  VAL A 896      33.960  43.060  63.350  1.00  0.00           H
ATOM   5005  CB  VAL A 896      33.180  41.350  62.400  1.00  0.00           C
ATOM   5006  HB  VAL A 896      33.580  40.560  61.750  1.00  0.00           H
ATOM   5007  CG1 VAL A 896      32.450  40.690  63.590  1.00  0.00           C
ATOM   5008 HG11 VAL A 896      32.340  41.480  64.360  1.00  0.00           H
ATOM   5009 HG12 VAL A 896      33.090  39.940  64.100  1.00  0.00           H
ATOM   5010 HG13 VAL A 896      31.470  40.300  63.240  1.00  0.00           H
ATOM   5011  CG2 VAL A 896      32.140  42.260  61.630  1.00  0.00           C
ATOM   5012 HG21 VAL A 896      31.260  41.620  61.390  1.00  0.00           H
ATOM   5013 HG22 VAL A 896      32.560  42.730  60.720  1.00  0.00           H
ATOM   5014 HG23 VAL A 896      31.810  43.050  62.350  1.00  0.00           H
ATOM   5015  C   VAL A 896      35.310  41.430  63.620  1.00  0.00           C
ATOM   5016  O   VAL A 896      35.160  41.300  64.860  1.00  0.00           O
ATOM   5017  N   MET A 897      36.400  40.780  63.030  1.00  0.00           N
ATOM   5018  HN  MET A 897      36.360  40.820  62.040  1.00  0.00           H
ATOM   5019  CA  MET A 897      37.440  40.110  63.820  1.00  0.00           C
ATOM   5020  HA  MET A 897      37.080  39.520  64.640  1.00  0.00           H
ATOM   5021  CB  MET A 897      38.130  38.970  62.970  1.00  0.00           C
ATOM   5022  HB1 MET A 897      38.960  38.460  63.490  1.00  0.00           H
ATOM   5023  HB2 MET A 897      38.520  39.450  62.050  1.00  0.00           H
ATOM   5024  CG  MET A 897      37.080  37.940  62.530  1.00  0.00           C
ATOM   5025  HG1 MET A 897      37.600  37.040  62.150  1.00  0.00           H
ATOM   5026  HG2 MET A 897      36.390  38.350  61.750  1.00  0.00           H
ATOM   5027  SD  MET A 897      36.170  37.150  63.890  1.00  0.00           S
ATOM   5028  CE  MET A 897      37.630  36.450  64.820  1.00  0.00           C
ATOM   5029  HE1 MET A 897      37.310  35.850  65.700  1.00  0.00           H
ATOM   5030  HE2 MET A 897      38.410  37.150  65.150  1.00  0.00           H
ATOM   5031  HE3 MET A 897      38.210  35.690  64.260  1.00  0.00           H
ATOM   5032  C   MET A 897      38.490  41.130  64.370  1.00  0.00           C
ATOM   5033  O   MET A 897      39.400  40.710  65.100  1.00  0.00           O
ATOM   5034  N   GLY A 898      38.410  42.390  64.100  1.00  0.00           N
ATOM   5035  HN  GLY A 898      37.650  42.610  63.490  1.00  0.00           H
ATOM   5036  CA  GLY A 898      39.190  43.540  64.590  1.00  0.00           C
ATOM   5037  HA1 GLY A 898      39.250  43.500  65.670  1.00  0.00           H
ATOM   5038  HA2 GLY A 898      38.740  44.470  64.280  1.00  0.00           H
ATOM   5039  C   GLY A 898      40.570  43.630  64.070  1.00  0.00           C
ATOM   5040  O   GLY A 898      41.400  44.090  64.830  1.00  0.00           O
ATOM   5041  N   LEU A 899      40.750  43.280  62.800  1.00  0.00           N
ATOM   5042  HN  LEU A 899      39.990  43.040  62.210  1.00  0.00           H
ATOM   5043  CA  LEU A 899      42.120  43.100  62.230  1.00  0.00           C
ATOM   5044  HA  LEU A 899      42.860  43.100  63.020  1.00  0.00           H
ATOM   5045  CB  LEU A 899      42.140  41.740  61.500  1.00  0.00           C
ATOM   5046  HB1 LEU A 899      43.150  41.640  61.030  1.00  0.00           H
ATOM   5047  HB2 LEU A 899      41.510  41.890  60.600  1.00  0.00           H
ATOM   5048  CG  LEU A 899      41.730  40.480  62.270  1.00  0.00           C
ATOM   5049  HG  LEU A 899      40.680  40.600  62.580  1.00  0.00           H
ATOM   5050  CD1 LEU A 899      41.870  39.310  61.330  1.00  0.00           C
ATOM   5051 HD11 LEU A 899      42.880  38.860  61.400  1.00  0.00           H
ATOM   5052 HD12 LEU A 899      41.520  39.460  60.290  1.00  0.00           H
ATOM   5053 HD13 LEU A 899      41.230  38.540  61.810  1.00  0.00           H
ATOM   5054  CD2 LEU A 899      42.570  40.260  63.480  1.00  0.00           C
ATOM   5055 HD21 LEU A 899      43.650  40.360  63.220  1.00  0.00           H
ATOM   5056 HD22 LEU A 899      42.600  39.260  63.960  1.00  0.00           H
ATOM   5057 HD23 LEU A 899      42.220  40.960  64.270  1.00  0.00           H
ATOM   5058  C   LEU A 899      42.500  44.370  61.290  1.00  0.00           C
ATOM   5059  O   LEU A 899      41.670  45.140  60.850  1.00  0.00           O
ATOM   5060  N   PRO A 900      43.750  44.670  60.950  1.00  0.00           N
[truncated: 7,490,634 more chars]
