# Supplementary material for: CryoEM and computational modeling structural insights into the pH regulator NBCn1
Source: Nat Commun. 2025 Nov 11;16:9932. doi: 10.1038/s41467-025-64868-z (PMC12606367; doi:10.1038/s41467-025-64868-z)
Supplement: Supplementary file 8 — Supplementary Data 6 [file 41467_2025_64868_MOESM8_ESM.zip › 1us_unrestr_MD_OF_IF_transition_apoNBCn1/transition_rep2_traj12_first.pdb]

REMARK    GENERATED BY TRJCONV
TITLE     Title t=   0.00000 step= 0
REMARK    THIS IS A SIMULATION BOX
CRYST1   96.492   96.492  104.061  90.00  90.00  90.00 P 1           1
MODEL        1
ATOM      1  N   LEU A 585      30.030  42.300  39.660  1.00  0.00           N
ATOM      2  HT1 LEU A 585      30.820  42.460  39.000  1.00  0.00           H
ATOM      3  HT2 LEU A 585      29.890  43.080  40.340  1.00  0.00           H
ATOM      4  HT3 LEU A 585      29.140  42.240  39.110  1.00  0.00           H
ATOM      5  CA  LEU A 585      30.280  41.170  40.550  1.00  0.00           C
ATOM      6  HA  LEU A 585      31.310  41.320  40.860  1.00  0.00           H
ATOM      7  CB  LEU A 585      29.340  41.200  41.690  1.00  0.00           C
ATOM      8  HB1 LEU A 585      28.300  41.100  41.310  1.00  0.00           H
ATOM      9  HB2 LEU A 585      29.360  42.200  42.170  1.00  0.00           H
ATOM     10  CG  LEU A 585      29.610  40.200  42.920  1.00  0.00           C
ATOM     11  HG  LEU A 585      29.730  39.170  42.520  1.00  0.00           H
ATOM     12  CD1 LEU A 585      30.930  40.380  43.620  1.00  0.00           C
ATOM     13 HD11 LEU A 585      31.070  39.550  44.340  1.00  0.00           H
ATOM     14 HD12 LEU A 585      30.840  41.310  44.240  1.00  0.00           H
ATOM     15 HD13 LEU A 585      31.760  40.510  42.900  1.00  0.00           H
ATOM     16  CD2 LEU A 585      28.330  40.180  43.810  1.00  0.00           C
ATOM     17 HD21 LEU A 585      28.140  41.150  44.320  1.00  0.00           H
ATOM     18 HD22 LEU A 585      28.420  39.350  44.540  1.00  0.00           H
ATOM     19 HD23 LEU A 585      27.420  39.950  43.220  1.00  0.00           H
ATOM     20  C   LEU A 585      30.200  39.810  39.820  1.00  0.00           C
ATOM     21  O   LEU A 585      31.120  39.070  39.750  1.00  0.00           O
ATOM     22  N   ILE A 586      29.070  39.550  39.080  1.00  0.00           N
ATOM     23  HN  ILE A 586      28.400  40.300  39.030  1.00  0.00           H
ATOM     24  CA  ILE A 586      28.790  38.320  38.360  1.00  0.00           C
ATOM     25  HA  ILE A 586      28.990  37.480  39.010  1.00  0.00           H
ATOM     26  CB  ILE A 586      27.360  38.140  37.990  1.00  0.00           C
ATOM     27  HB  ILE A 586      27.080  38.770  37.130  1.00  0.00           H
ATOM     28  CG2 ILE A 586      27.140  36.680  37.320  1.00  0.00           C
ATOM     29 HG21 ILE A 586      26.110  36.780  36.940  1.00  0.00           H
ATOM     30 HG22 ILE A 586      27.080  35.880  38.070  1.00  0.00           H
ATOM     31 HG23 ILE A 586      27.890  36.350  36.560  1.00  0.00           H
ATOM     32  CG1 ILE A 586      26.410  38.400  39.200  1.00  0.00           C
ATOM     33 HG11 ILE A 586      25.420  38.380  38.700  1.00  0.00           H
ATOM     34 HG12 ILE A 586      26.390  39.360  39.760  1.00  0.00           H
ATOM     35  CD  ILE A 586      26.480  37.310  40.230  1.00  0.00           C
ATOM     36  HD1 ILE A 586      25.970  36.400  39.880  1.00  0.00           H
ATOM     37  HD2 ILE A 586      25.940  37.720  41.110  1.00  0.00           H
ATOM     38  HD3 ILE A 586      27.540  37.180  40.580  1.00  0.00           H
ATOM     39  C   ILE A 586      29.870  38.130  37.180  1.00  0.00           C
ATOM     40  O   ILE A 586      30.420  37.090  36.910  1.00  0.00           O
ATOM     41  N   LEU A 587      30.220  39.260  36.510  1.00  0.00           N
ATOM     42  HN  LEU A 587      29.790  40.140  36.740  1.00  0.00           H
ATOM     43  CA  LEU A 587      31.280  39.150  35.520  1.00  0.00           C
ATOM     44  HA  LEU A 587      30.970  38.430  34.760  1.00  0.00           H
ATOM     45  CB  LEU A 587      31.460  40.550  34.860  1.00  0.00           C
ATOM     46  HB1 LEU A 587      31.620  41.190  35.740  1.00  0.00           H
ATOM     47  HB2 LEU A 587      30.500  40.770  34.350  1.00  0.00           H
ATOM     48  CG  LEU A 587      32.660  40.890  33.930  1.00  0.00           C
ATOM     49  HG  LEU A 587      33.600  40.780  34.510  1.00  0.00           H
ATOM     50  CD1 LEU A 587      32.640  40.040  32.700  1.00  0.00           C
ATOM     51 HD11 LEU A 587      33.450  40.390  32.030  1.00  0.00           H
ATOM     52 HD12 LEU A 587      31.630  40.160  32.240  1.00  0.00           H
ATOM     53 HD13 LEU A 587      32.890  39.000  32.990  1.00  0.00           H
ATOM     54  CD2 LEU A 587      32.460  42.420  33.630  1.00  0.00           C
ATOM     55 HD21 LEU A 587      33.320  42.880  33.090  1.00  0.00           H
ATOM     56 HD22 LEU A 587      32.390  43.040  34.530  1.00  0.00           H
ATOM     57 HD23 LEU A 587      31.490  42.550  33.110  1.00  0.00           H
ATOM     58  C   LEU A 587      32.630  38.680  36.010  1.00  0.00           C
ATOM     59  O   LEU A 587      33.280  37.710  35.460  1.00  0.00           O
ATOM     60  N   ASP A 588      33.080  39.260  37.160  1.00  0.00           N
ATOM     61  HN  ASP A 588      32.600  40.080  37.460  1.00  0.00           H
ATOM     62  CA  ASP A 588      34.320  38.890  37.890  1.00  0.00           C
ATOM     63  HA  ASP A 588      35.120  39.250  37.260  1.00  0.00           H
ATOM     64  CB  ASP A 588      34.400  39.740  39.190  1.00  0.00           C
ATOM     65  HB1 ASP A 588      35.290  39.410  39.760  1.00  0.00           H
ATOM     66  HB2 ASP A 588      33.440  39.590  39.740  1.00  0.00           H
ATOM     67  CG  ASP A 588      34.510  41.220  39.120  1.00  0.00           C
ATOM     68  OD1 ASP A 588      34.580  41.740  40.270  1.00  0.00           O
ATOM     69  OD2 ASP A 588      34.600  41.930  38.050  1.00  0.00           O
ATOM     70  C   ASP A 588      34.460  37.430  38.300  1.00  0.00           C
ATOM     71  O   ASP A 588      35.510  36.790  38.140  1.00  0.00           O
ATOM     72  N   ILE A 589      33.340  36.940  38.800  1.00  0.00           N
ATOM     73  HN  ILE A 589      32.570  37.540  39.010  1.00  0.00           H
ATOM     74  CA  ILE A 589      33.140  35.610  39.170  1.00  0.00           C
ATOM     75  HA  ILE A 589      33.860  35.200  39.860  1.00  0.00           H
ATOM     76  CB  ILE A 589      31.850  35.440  39.940  1.00  0.00           C
ATOM     77  HB  ILE A 589      30.930  35.670  39.360  1.00  0.00           H
ATOM     78  CG2 ILE A 589      31.600  33.940  40.290  1.00  0.00           C
ATOM     79 HG21 ILE A 589      30.610  33.780  40.770  1.00  0.00           H
ATOM     80 HG22 ILE A 589      32.490  33.710  40.900  1.00  0.00           H
ATOM     81 HG23 ILE A 589      31.520  33.360  39.340  1.00  0.00           H
ATOM     82  CG1 ILE A 589      31.850  36.240  41.240  1.00  0.00           C
ATOM     83 HG11 ILE A 589      32.290  37.220  40.970  1.00  0.00           H
ATOM     84 HG12 ILE A 589      32.540  35.710  41.920  1.00  0.00           H
ATOM     85  CD  ILE A 589      30.510  36.400  41.910  1.00  0.00           C
ATOM     86  HD1 ILE A 589      30.630  36.820  42.940  1.00  0.00           H
ATOM     87  HD2 ILE A 589      30.060  35.410  42.100  1.00  0.00           H
ATOM     88  HD3 ILE A 589      29.830  37.090  41.370  1.00  0.00           H
ATOM     89  C   ILE A 589      33.230  34.670  37.890  1.00  0.00           C
ATOM     90  O   ILE A 589      33.960  33.690  37.940  1.00  0.00           O
ATOM     91  N   LYS A 590      32.530  34.980  36.780  1.00  0.00           N
ATOM     92  HN  LYS A 590      31.980  35.820  36.790  1.00  0.00           H
ATOM     93  CA  LYS A 590      32.520  34.180  35.640  1.00  0.00           C
ATOM     94  HA  LYS A 590      32.340  33.170  35.970  1.00  0.00           H
ATOM     95  CB  LYS A 590      31.330  34.510  34.700  1.00  0.00           C
ATOM     96  HB1 LYS A 590      31.520  33.840  33.830  1.00  0.00           H
ATOM     97  HB2 LYS A 590      31.340  35.590  34.440  1.00  0.00           H
ATOM     98  CG  LYS A 590      30.070  34.140  35.450  1.00  0.00           C
ATOM     99  HG1 LYS A 590      30.050  34.630  36.440  1.00  0.00           H
ATOM    100  HG2 LYS A 590      30.110  33.050  35.700  1.00  0.00           H
ATOM    101  CD  LYS A 590      28.800  34.400  34.660  1.00  0.00           C
ATOM    102  HD1 LYS A 590      28.690  35.510  34.660  1.00  0.00           H
ATOM    103  HD2 LYS A 590      28.000  33.880  35.230  1.00  0.00           H
ATOM    104  CE  LYS A 590      28.660  33.900  33.270  1.00  0.00           C
ATOM    105  HE1 LYS A 590      27.640  34.070  32.850  1.00  0.00           H
ATOM    106  HE2 LYS A 590      28.910  32.820  33.210  1.00  0.00           H
ATOM    107  NZ  LYS A 590      29.530  34.520  32.230  1.00  0.00           N
ATOM    108  HZ1 LYS A 590      29.160  35.480  32.080  1.00  0.00           H
ATOM    109  HZ2 LYS A 590      29.470  33.960  31.350  1.00  0.00           H
ATOM    110  HZ3 LYS A 590      30.530  34.660  32.480  1.00  0.00           H
ATOM    111  C   LYS A 590      33.790  34.200  34.890  1.00  0.00           C
ATOM    112  O   LYS A 590      34.170  33.170  34.380  1.00  0.00           O
ATOM    113  N   ARG A 591      34.520  35.280  34.850  1.00  0.00           N
ATOM    114  HN  ARG A 591      34.040  36.060  35.260  1.00  0.00           H
ATOM    115  CA  ARG A 591      35.770  35.480  34.160  1.00  0.00           C
ATOM    116  HA  ARG A 591      35.620  35.350  33.100  1.00  0.00           H
ATOM    117  CB  ARG A 591      36.160  36.950  34.510  1.00  0.00           C
ATOM    118  HB1 ARG A 591      37.250  37.120  34.680  1.00  0.00           H
ATOM    119  HB2 ARG A 591      35.700  37.210  35.480  1.00  0.00           H
ATOM    120  CG  ARG A 591      35.600  37.940  33.560  1.00  0.00           C
ATOM    121  HG1 ARG A 591      35.740  39.000  33.890  1.00  0.00           H
ATOM    122  HG2 ARG A 591      34.530  37.730  33.370  1.00  0.00           H
ATOM    123  CD  ARG A 591      36.350  37.970  32.130  1.00  0.00           C
ATOM    124  HD1 ARG A 591      35.850  38.640  31.400  1.00  0.00           H
ATOM    125  HD2 ARG A 591      36.380  36.930  31.760  1.00  0.00           H
ATOM    126  NE  ARG A 591      37.730  38.550  32.360  1.00  0.00           N
ATOM    127  HE  ARG A 591      37.830  39.500  32.670  1.00  0.00           H
ATOM    128  CZ  ARG A 591      38.900  37.990  32.260  1.00  0.00           C
ATOM    129  NH1 ARG A 591      38.990  36.790  31.740  1.00  0.00           N
ATOM    130 HH11 ARG A 591      39.850  36.400  31.390  1.00  0.00           H
ATOM    131 HH12 ARG A 591      38.400  36.630  30.960  1.00  0.00           H
ATOM    132  NH2 ARG A 591      39.980  38.690  32.560  1.00  0.00           N
ATOM    133 HH21 ARG A 591      39.910  39.680  32.490  1.00  0.00           H
ATOM    134 HH22 ARG A 591      40.850  38.280  32.300  1.00  0.00           H
ATOM    135  C   ARG A 591      36.960  34.580  34.610  1.00  0.00           C
ATOM    136  O   ARG A 591      37.670  33.880  33.870  1.00  0.00           O
ATOM    137  N   LYS A 592      37.180  34.410  35.900  1.00  0.00           N
ATOM    138  HN  LYS A 592      36.640  35.000  36.480  1.00  0.00           H
ATOM    139  CA  LYS A 592      38.170  33.500  36.490  1.00  0.00           C
ATOM    140  HA  LYS A 592      39.070  33.310  35.920  1.00  0.00           H
ATOM    141  CB  LYS A 592      38.790  34.240  37.790  1.00  0.00           C
ATOM    142  HB1 LYS A 592      37.910  34.580  38.360  1.00  0.00           H
ATOM    143  HB2 LYS A 592      39.370  35.150  37.460  1.00  0.00           H
ATOM    144  CG  LYS A 592      39.870  33.510  38.570  1.00  0.00           C
ATOM    145  HG1 LYS A 592      39.560  32.540  39.010  1.00  0.00           H
ATOM    146  HG2 LYS A 592      40.120  34.200  39.410  1.00  0.00           H
ATOM    147  CD  LYS A 592      41.110  33.340  37.690  1.00  0.00           C
ATOM    148  HD1 LYS A 592      41.360  34.250  37.090  1.00  0.00           H
ATOM    149  HD2 LYS A 592      40.770  32.660  36.870  1.00  0.00           H
ATOM    150  CE  LYS A 592      42.400  32.760  38.310  1.00  0.00           C
ATOM    151  HE1 LYS A 592      42.720  33.330  39.200  1.00  0.00           H
ATOM    152  HE2 LYS A 592      43.180  32.760  37.520  1.00  0.00           H
ATOM    153  NZ  LYS A 592      42.150  31.420  38.830  1.00  0.00           N
ATOM    154  HZ1 LYS A 592      42.020  30.730  38.070  1.00  0.00           H
ATOM    155  HZ2 LYS A 592      41.490  31.290  39.630  1.00  0.00           H
ATOM    156  HZ3 LYS A 592      43.020  31.170  39.350  1.00  0.00           H
ATOM    157  C   LYS A 592      37.690  32.090  36.750  1.00  0.00           C
ATOM    158  O   LYS A 592      38.430  31.250  37.150  1.00  0.00           O
ATOM    159  N   ALA A 593      36.350  31.810  36.540  1.00  0.00           N
ATOM    160  HN  ALA A 593      35.720  32.540  36.330  1.00  0.00           H
ATOM    161  CA  ALA A 593      35.810  30.440  36.770  1.00  0.00           C
ATOM    162  HA  ALA A 593      36.040  30.150  37.790  1.00  0.00           H
ATOM    163  CB  ALA A 593      34.240  30.570  36.760  1.00  0.00           C
ATOM    164  HB1 ALA A 593      34.030  31.340  37.540  1.00  0.00           H
ATOM    165  HB2 ALA A 593      33.860  29.610  37.190  1.00  0.00           H
ATOM    166  HB3 ALA A 593      33.670  30.700  35.810  1.00  0.00           H
ATOM    167  C   ALA A 593      36.310  29.330  35.860  1.00  0.00           C
ATOM    168  O   ALA A 593      36.720  28.310  36.480  1.00  0.00           O
ATOM    169  N   PRO A 594      36.360  29.360  34.590  1.00  0.00           N
ATOM    170  CD  PRO A 594      35.650  30.340  33.760  1.00  0.00           C
ATOM    171  HD1 PRO A 594      35.850  31.380  34.100  1.00  0.00           H
ATOM    172  HD2 PRO A 594      34.560  30.180  33.910  1.00  0.00           H
ATOM    173  CA  PRO A 594      37.060  28.340  33.770  1.00  0.00           C
ATOM    174  HA  PRO A 594      36.940  27.380  34.240  1.00  0.00           H
ATOM    175  CB  PRO A 594      36.430  28.660  32.410  1.00  0.00           C
ATOM    176  HB1 PRO A 594      35.470  28.100  32.390  1.00  0.00           H
ATOM    177  HB2 PRO A 594      37.010  28.330  31.520  1.00  0.00           H
ATOM    178  CG  PRO A 594      36.070  30.180  32.340  1.00  0.00           C
ATOM    179  HG1 PRO A 594      36.910  30.820  32.030  1.00  0.00           H
ATOM    180  HG2 PRO A 594      35.280  30.350  31.570  1.00  0.00           H
ATOM    181  C   PRO A 594      38.640  28.630  33.860  1.00  0.00           C
ATOM    182  O   PRO A 594      39.340  28.100  32.970  1.00  0.00           O
ATOM    183  N   PHE A 595      39.200  29.390  34.850  1.00  0.00           N
ATOM    184  HN  PHE A 595      38.740  29.940  35.550  1.00  0.00           H
ATOM    185  CA  PHE A 595      40.570  29.560  35.000  1.00  0.00           C
ATOM    186  HA  PHE A 595      41.150  28.820  34.460  1.00  0.00           H
ATOM    187  CB  PHE A 595      40.920  31.090  34.680  1.00  0.00           C
ATOM    188  HB1 PHE A 595      41.840  31.520  35.120  1.00  0.00           H
ATOM    189  HB2 PHE A 595      40.100  31.760  35.050  1.00  0.00           H
ATOM    190  CG  PHE A 595      41.050  31.050  33.220  1.00  0.00           C
ATOM    191  CD1 PHE A 595      42.300  30.730  32.660  1.00  0.00           C
ATOM    192  HD1 PHE A 595      43.130  30.490  33.320  1.00  0.00           H
ATOM    193  CE1 PHE A 595      42.480  30.720  31.250  1.00  0.00           C
ATOM    194  HE1 PHE A 595      43.440  30.440  30.840  1.00  0.00           H
ATOM    195  CZ  PHE A 595      41.390  31.010  30.420  1.00  0.00           C
ATOM    196  HZ  PHE A 595      41.500  31.060  29.350  1.00  0.00           H
ATOM    197  CD2 PHE A 595      40.010  31.460  32.360  1.00  0.00           C
ATOM    198  HD2 PHE A 595      39.070  31.850  32.730  1.00  0.00           H
ATOM    199  CE2 PHE A 595      40.190  31.410  30.980  1.00  0.00           C
ATOM    200  HE2 PHE A 595      39.390  31.780  30.380  1.00  0.00           H
ATOM    201  C   PHE A 595      40.930  29.190  36.420  1.00  0.00           C
ATOM    202  O   PHE A 595      42.030  29.560  36.860  1.00  0.00           O
ATOM    203  N   PHE A 596      39.950  28.540  37.180  1.00  0.00           N
ATOM    204  HN  PHE A 596      39.090  28.430  36.710  1.00  0.00           H
ATOM    205  CA  PHE A 596      40.040  28.130  38.590  1.00  0.00           C
ATOM    206  HA  PHE A 596      40.430  29.010  39.100  1.00  0.00           H
ATOM    207  CB  PHE A 596      38.640  27.740  39.060  1.00  0.00           C
ATOM    208  HB1 PHE A 596      38.290  26.940  38.370  1.00  0.00           H
ATOM    209  HB2 PHE A 596      37.850  28.520  39.030  1.00  0.00           H
ATOM    210  CG  PHE A 596      38.710  27.010  40.380  1.00  0.00           C
ATOM    211  CD1 PHE A 596      38.470  27.830  41.600  1.00  0.00           C
ATOM    212  HD1 PHE A 596      38.290  28.880  41.440  1.00  0.00           H
ATOM    213  CE1 PHE A 596      38.300  27.220  42.890  1.00  0.00           C
ATOM    214  HE1 PHE A 596      38.130  27.900  43.730  1.00  0.00           H
ATOM    215  CZ  PHE A 596      38.340  25.840  42.990  1.00  0.00           C
ATOM    216  HZ  PHE A 596      38.050  25.390  43.930  1.00  0.00           H
ATOM    217  CD2 PHE A 596      38.710  25.600  40.580  1.00  0.00           C
ATOM    218  HD2 PHE A 596      38.790  24.860  39.780  1.00  0.00           H
ATOM    219  CE2 PHE A 596      38.530  25.080  41.840  1.00  0.00           C
ATOM    220  HE2 PHE A 596      38.410  24.020  42.030  1.00  0.00           H
ATOM    221  C   PHE A 596      41.170  27.090  38.850  1.00  0.00           C
ATOM    222  O   PHE A 596      41.940  27.230  39.770  1.00  0.00           O
ATOM    223  N   LEU A 597      41.190  26.090  37.960  1.00  0.00           N
ATOM    224  HN  LEU A 597      40.770  26.260  37.060  1.00  0.00           H
ATOM    225  CA  LEU A 597      42.010  24.900  38.060  1.00  0.00           C
ATOM    226  HA  LEU A 597      42.150  24.740  39.120  1.00  0.00           H
ATOM    227  CB  LEU A 597      41.500  23.700  37.300  1.00  0.00           C
ATOM    228  HB1 LEU A 597      42.350  22.980  37.390  1.00  0.00           H
ATOM    229  HB2 LEU A 597      41.500  24.030  36.250  1.00  0.00           H
ATOM    230  CG  LEU A 597      40.110  23.010  37.660  1.00  0.00           C
ATOM    231  HG  LEU A 597      39.390  23.870  37.680  1.00  0.00           H
ATOM    232  CD1 LEU A 597      39.650  22.050  36.590  1.00  0.00           C
ATOM    233 HD11 LEU A 597      39.850  22.370  35.550  1.00  0.00           H
ATOM    234 HD12 LEU A 597      38.570  21.810  36.640  1.00  0.00           H
ATOM    235 HD13 LEU A 597      40.200  21.090  36.700  1.00  0.00           H
ATOM    236  CD2 LEU A 597      40.050  22.320  39.010  1.00  0.00           C
ATOM    237 HD21 LEU A 597      39.050  22.230  39.500  1.00  0.00           H
ATOM    238 HD22 LEU A 597      40.690  22.770  39.780  1.00  0.00           H
ATOM    239 HD23 LEU A 597      40.520  21.330  38.900  1.00  0.00           H
ATOM    240  C   LEU A 597      43.510  25.220  37.700  1.00  0.00           C
ATOM    241  O   LEU A 597      44.530  24.810  38.220  1.00  0.00           O
ATOM    242  N   SER A 598      43.650  26.160  36.740  1.00  0.00           N
ATOM    243  HN  SER A 598      42.790  26.380  36.290  1.00  0.00           H
ATOM    244  CA  SER A 598      44.880  26.650  36.140  1.00  0.00           C
ATOM    245  HA  SER A 598      45.210  25.870  35.480  1.00  0.00           H
ATOM    246  CB  SER A 598      44.500  27.810  35.240  1.00  0.00           C
ATOM    247  HB1 SER A 598      43.860  28.450  35.890  1.00  0.00           H
ATOM    248  HB2 SER A 598      43.760  27.480  34.470  1.00  0.00           H
ATOM    249  OG  SER A 598      45.650  28.510  34.620  1.00  0.00           O
ATOM    250  HG1 SER A 598      46.090  27.870  34.050  1.00  0.00           H
ATOM    251  C   SER A 598      45.920  27.020  37.160  1.00  0.00           C
ATOM    252  O   SER A 598      47.070  26.620  37.150  1.00  0.00           O
ATOM    253  N   ASP A 599      45.510  27.780  38.240  1.00  0.00           N
ATOM    254  HN  ASP A 599      44.590  28.160  38.230  1.00  0.00           H
ATOM    255  CA  ASP A 599      46.400  28.130  39.310  1.00  0.00           C
ATOM    256  HA  ASP A 599      47.150  28.790  38.910  1.00  0.00           H
ATOM    257  CB  ASP A 599      45.630  29.050  40.360  1.00  0.00           C
ATOM    258  HB1 ASP A 599      46.200  29.480  41.210  1.00  0.00           H
ATOM    259  HB2 ASP A 599      44.860  28.480  40.930  1.00  0.00           H
ATOM    260  CG  ASP A 599      44.940  30.260  39.730  1.00  0.00           C
ATOM    261  OD1 ASP A 599      44.990  30.460  38.510  1.00  0.00           O
ATOM    262  OD2 ASP A 599      44.220  30.980  40.470  1.00  0.00           O
ATOM    263  C   ASP A 599      47.040  27.040  40.050  1.00  0.00           C
ATOM    264  O   ASP A 599      48.070  27.260  40.650  1.00  0.00           O
ATOM    265  N   PHE A 600      46.440  25.810  40.180  1.00  0.00           N
ATOM    266  HN  PHE A 600      45.570  25.600  39.740  1.00  0.00           H
ATOM    267  CA  PHE A 600      47.040  24.730  40.900  1.00  0.00           C
ATOM    268  HA  PHE A 600      47.630  25.150  41.700  1.00  0.00           H
ATOM    269  CB  PHE A 600      45.990  23.740  41.340  1.00  0.00           C
ATOM    270  HB1 PHE A 600      46.350  22.830  41.870  1.00  0.00           H
ATOM    271  HB2 PHE A 600      45.440  23.530  40.400  1.00  0.00           H
ATOM    272  CG  PHE A 600      44.920  24.360  42.310  1.00  0.00           C
ATOM    273  CD1 PHE A 600      43.660  24.700  41.740  1.00  0.00           C
ATOM    274  HD1 PHE A 600      43.480  24.820  40.680  1.00  0.00           H
ATOM    275  CE1 PHE A 600      42.650  25.240  42.590  1.00  0.00           C
ATOM    276  HE1 PHE A 600      41.760  25.640  42.150  1.00  0.00           H
ATOM    277  CZ  PHE A 600      42.780  25.310  44.010  1.00  0.00           C
ATOM    278  HZ  PHE A 600      42.040  25.770  44.650  1.00  0.00           H
ATOM    279  CD2 PHE A 600      45.130  24.650  43.740  1.00  0.00           C
ATOM    280  HD2 PHE A 600      46.020  24.330  44.270  1.00  0.00           H
ATOM    281  CE2 PHE A 600      44.090  25.150  44.540  1.00  0.00           C
ATOM    282  HE2 PHE A 600      44.160  25.270  45.600  1.00  0.00           H
ATOM    283  C   PHE A 600      47.990  24.050  40.000  1.00  0.00           C
ATOM    284  O   PHE A 600      49.020  23.520  40.380  1.00  0.00           O
ATOM    285  N   LYS A 601      47.840  24.170  38.670  1.00  0.00           N
ATOM    286  HN  LYS A 601      47.030  24.660  38.330  1.00  0.00           H
ATOM    287  CA  LYS A 601      48.820  23.770  37.680  1.00  0.00           C
ATOM    288  HA  LYS A 601      49.180  22.790  37.960  1.00  0.00           H
ATOM    289  CB  LYS A 601      48.230  23.530  36.250  1.00  0.00           C
ATOM    290  HB1 LYS A 601      48.000  24.470  35.700  1.00  0.00           H
ATOM    291  HB2 LYS A 601      47.310  22.910  36.310  1.00  0.00           H
ATOM    292  CG  LYS A 601      49.240  22.800  35.340  1.00  0.00           C
ATOM    293  HG1 LYS A 601      49.580  21.900  35.920  1.00  0.00           H
ATOM    294  HG2 LYS A 601      50.120  23.460  35.240  1.00  0.00           H
ATOM    295  CD  LYS A 601      48.570  22.250  34.080  1.00  0.00           C
ATOM    296  HD1 LYS A 601      47.700  21.610  34.320  1.00  0.00           H
ATOM    297  HD2 LYS A 601      49.310  21.720  33.430  1.00  0.00           H
ATOM    298  CE  LYS A 601      47.860  23.340  33.240  1.00  0.00           C
ATOM    299  HE1 LYS A 601      47.290  24.100  33.820  1.00  0.00           H
ATOM    300  HE2 LYS A 601      47.070  22.980  32.560  1.00  0.00           H
ATOM    301  NZ  LYS A 601      48.900  24.100  32.510  1.00  0.00           N
ATOM    302  HZ1 LYS A 601      49.520  24.680  33.110  1.00  0.00           H
ATOM    303  HZ2 LYS A 601      48.520  24.830  31.880  1.00  0.00           H
ATOM    304  HZ3 LYS A 601      49.520  23.460  31.980  1.00  0.00           H
ATOM    305  C   LYS A 601      50.050  24.730  37.680  1.00  0.00           C
ATOM    306  O   LYS A 601      51.230  24.470  37.620  1.00  0.00           O
ATOM    307  N   ASP A 602      49.770  26.040  37.740  1.00  0.00           N
ATOM    308  HN  ASP A 602      48.830  26.370  37.720  1.00  0.00           H
ATOM    309  CA  ASP A 602      50.790  27.100  37.950  1.00  0.00           C
ATOM    310  HA  ASP A 602      51.480  27.080  37.120  1.00  0.00           H
ATOM    311  CB  ASP A 602      50.080  28.450  37.850  1.00  0.00           C
ATOM    312  HB1 ASP A 602      50.850  29.220  38.050  1.00  0.00           H
ATOM    313  HB2 ASP A 602      49.300  28.530  38.650  1.00  0.00           H
ATOM    314  CG  ASP A 602      49.570  28.820  36.480  1.00  0.00           C
ATOM    315  OD1 ASP A 602      49.680  27.960  35.570  1.00  0.00           O
ATOM    316  OD2 ASP A 602      49.030  29.900  36.350  1.00  0.00           O
ATOM    317  C   ASP A 602      51.650  26.980  39.210  1.00  0.00           C
ATOM    318  O   ASP A 602      52.850  27.200  39.310  1.00  0.00           O
ATOM    319  N   ALA A 603      50.980  26.650  40.410  1.00  0.00           N
ATOM    320  HN  ALA A 603      49.980  26.640  40.380  1.00  0.00           H
ATOM    321  CA  ALA A 603      51.640  26.470  41.730  1.00  0.00           C
ATOM    322  HA  ALA A 603      52.110  27.410  41.980  1.00  0.00           H
ATOM    323  CB  ALA A 603      50.520  26.310  42.820  1.00  0.00           C
ATOM    324  HB1 ALA A 603      49.870  25.440  42.600  1.00  0.00           H
ATOM    325  HB2 ALA A 603      49.900  27.230  42.820  1.00  0.00           H
ATOM    326  HB3 ALA A 603      50.940  26.220  43.860  1.00  0.00           H
ATOM    327  C   ALA A 603      52.590  25.270  41.840  1.00  0.00           C
ATOM    328  O   ALA A 603      53.550  25.290  42.650  1.00  0.00           O
ATOM    329  N   LEU A 604      52.300  24.190  41.060  1.00  0.00           N
ATOM    330  HN  LEU A 604      51.700  24.280  40.260  1.00  0.00           H
ATOM    331  CA  LEU A 604      53.160  23.000  41.140  1.00  0.00           C
ATOM    332  HA  LEU A 604      53.620  23.010  42.110  1.00  0.00           H
ATOM    333  CB  LEU A 604      52.350  21.720  40.930  1.00  0.00           C
ATOM    334  HB1 LEU A 604      53.090  20.900  40.840  1.00  0.00           H
ATOM    335  HB2 LEU A 604      51.730  21.790  40.010  1.00  0.00           H
ATOM    336  CG  LEU A 604      51.320  21.430  42.010  1.00  0.00           C
ATOM    337  HG  LEU A 604      50.570  22.240  42.010  1.00  0.00           H
ATOM    338  CD1 LEU A 604      50.460  20.170  41.640  1.00  0.00           C
ATOM    339 HD11 LEU A 604      49.770  19.960  42.480  1.00  0.00           H
ATOM    340 HD12 LEU A 604      51.120  19.280  41.590  1.00  0.00           H
ATOM    341 HD13 LEU A 604      49.940  20.250  40.670  1.00  0.00           H
ATOM    342  CD2 LEU A 604      51.880  21.270  43.430  1.00  0.00           C
ATOM    343 HD21 LEU A 604      51.120  20.770  44.070  1.00  0.00           H
ATOM    344 HD22 LEU A 604      52.230  22.220  43.880  1.00  0.00           H
ATOM    345 HD23 LEU A 604      52.760  20.600  43.310  1.00  0.00           H
ATOM    346  C   LEU A 604      54.330  23.170  40.140  1.00  0.00           C
ATOM    347  O   LEU A 604      55.120  22.290  39.950  1.00  0.00           O
ATOM    348  N   SER A 605      54.390  24.390  39.540  1.00  0.00           N
ATOM    349  HN  SER A 605      53.670  25.030  39.790  1.00  0.00           H
ATOM    350  CA  SER A 605      55.540  24.820  38.810  1.00  0.00           C
ATOM    351  HA  SER A 605      56.210  23.990  38.690  1.00  0.00           H
ATOM    352  CB  SER A 605      55.080  25.460  37.460  1.00  0.00           C
ATOM    353  HB1 SER A 605      54.440  26.350  37.630  1.00  0.00           H
ATOM    354  HB2 SER A 605      54.320  24.740  37.070  1.00  0.00           H
ATOM    355  OG  SER A 605      56.140  25.650  36.530  1.00  0.00           O
ATOM    356  HG1 SER A 605      56.460  24.800  36.240  1.00  0.00           H
ATOM    357  C   SER A 605      56.350  25.900  39.580  1.00  0.00           C
ATOM    358  O   SER A 605      55.970  26.280  40.670  1.00  0.00           O
ATOM    359  N   LEU A 606      57.540  26.290  39.070  1.00  0.00           N
ATOM    360  HN  LEU A 606      57.810  25.790  38.260  1.00  0.00           H
ATOM    361  CA  LEU A 606      58.490  27.350  39.450  1.00  0.00           C
ATOM    362  HA  LEU A 606      59.200  26.750  40.000  1.00  0.00           H
ATOM    363  CB  LEU A 606      59.130  27.970  38.220  1.00  0.00           C
ATOM    364  HB1 LEU A 606      59.740  28.870  38.430  1.00  0.00           H
ATOM    365  HB2 LEU A 606      58.320  28.390  37.590  1.00  0.00           H
ATOM    366  CG  LEU A 606      59.960  26.940  37.270  1.00  0.00           C
ATOM    367  HG  LEU A 606      59.380  25.990  37.230  1.00  0.00           H
ATOM    368  CD1 LEU A 606      60.270  27.550  35.900  1.00  0.00           C
ATOM    369 HD11 LEU A 606      60.800  26.850  35.220  1.00  0.00           H
ATOM    370 HD12 LEU A 606      60.960  28.400  36.080  1.00  0.00           H
ATOM    371 HD13 LEU A 606      59.320  27.820  35.400  1.00  0.00           H
ATOM    372  CD2 LEU A 606      61.290  26.360  37.780  1.00  0.00           C
ATOM    373 HD21 LEU A 606      61.880  27.210  38.190  1.00  0.00           H
ATOM    374 HD22 LEU A 606      61.750  25.820  36.930  1.00  0.00           H
ATOM    375 HD23 LEU A 606      61.000  25.680  38.620  1.00  0.00           H
ATOM    376  C   LEU A 606      58.040  28.370  40.450  1.00  0.00           C
ATOM    377  O   LEU A 606      56.920  28.930  40.460  1.00  0.00           O
ATOM    378  N   GLN A 607      58.980  28.770  41.360  1.00  0.00           N
ATOM    379  HN  GLN A 607      59.870  28.320  41.350  1.00  0.00           H
ATOM    380  CA  GLN A 607      58.920  30.030  42.080  1.00  0.00           C
ATOM    381  HA  GLN A 607      59.950  30.120  42.420  1.00  0.00           H
ATOM    382  CB  GLN A 607      58.520  31.320  41.290  1.00  0.00           C
ATOM    383  HB1 GLN A 607      58.170  32.000  42.100  1.00  0.00           H
ATOM    384  HB2 GLN A 607      57.690  31.100  40.600  1.00  0.00           H
ATOM    385  CG  GLN A 607      59.570  32.170  40.490  1.00  0.00           C
ATOM    386  HG1 GLN A 607      59.150  33.190  40.330  1.00  0.00           H
ATOM    387  HG2 GLN A 607      59.570  31.750  39.460  1.00  0.00           H
ATOM    388  CD  GLN A 607      61.000  32.280  41.070  1.00  0.00           C
ATOM    389  OE1 GLN A 607      61.890  31.410  40.850  1.00  0.00           O
ATOM    390  NE2 GLN A 607      61.200  33.330  41.930  1.00  0.00           N
ATOM    391 HE21 GLN A 607      62.160  33.520  42.130  1.00  0.00           H
ATOM    392 HE22 GLN A 607      60.450  33.990  42.040  1.00  0.00           H
ATOM    393  C   GLN A 607      58.140  29.950  43.400  1.00  0.00           C
ATOM    394  O   GLN A 607      58.270  30.860  44.210  1.00  0.00           O
ATOM    395  N   CYS A 608      57.450  28.850  43.650  1.00  0.00           N
ATOM    396  HN  CYS A 608      57.290  28.240  42.880  1.00  0.00           H
ATOM    397  CA  CYS A 608      56.700  28.750  44.880  1.00  0.00           C
ATOM    398  HA  CYS A 608      56.010  29.590  44.910  1.00  0.00           H
ATOM    399  CB  CYS A 608      55.890  27.520  44.840  1.00  0.00           C
ATOM    400  HB1 CYS A 608      56.510  26.610  45.040  1.00  0.00           H
ATOM    401  HB2 CYS A 608      55.380  27.460  43.850  1.00  0.00           H
ATOM    402  SG  CYS A 608      54.480  27.510  46.030  1.00  0.00           S
ATOM    403  HG1 CYS A 608      53.640  28.160  45.240  1.00  0.00           H
ATOM    404  C   CYS A 608      57.500  28.770  46.190  1.00  0.00           C
ATOM    405  O   CYS A 608      57.200  29.480  47.140  1.00  0.00           O
ATOM    406  N   LEU A 609      58.650  28.010  46.240  1.00  0.00           N
ATOM    407  HN  LEU A 609      58.880  27.340  45.540  1.00  0.00           H
ATOM    408  CA  LEU A 609      59.610  28.000  47.350  1.00  0.00           C
ATOM    409  HA  LEU A 609      59.120  27.870  48.310  1.00  0.00           H
ATOM    410  CB  LEU A 609      60.610  26.860  47.210  1.00  0.00           C
ATOM    411  HB1 LEU A 609      61.330  26.790  48.060  1.00  0.00           H
ATOM    412  HB2 LEU A 609      61.210  27.010  46.290  1.00  0.00           H
ATOM    413  CG  LEU A 609      60.000  25.450  46.960  1.00  0.00           C
ATOM    414  HG  LEU A 609      59.240  25.520  46.150  1.00  0.00           H
ATOM    415  CD1 LEU A 609      61.070  24.430  46.540  1.00  0.00           C
ATOM    416 HD11 LEU A 609      61.700  24.170  47.410  1.00  0.00           H
ATOM    417 HD12 LEU A 609      61.770  24.850  45.800  1.00  0.00           H
ATOM    418 HD13 LEU A 609      60.680  23.500  46.080  1.00  0.00           H
ATOM    419  CD2 LEU A 609      59.180  24.850  48.100  1.00  0.00           C
ATOM    420 HD21 LEU A 609      58.780  23.920  47.640  1.00  0.00           H
ATOM    421 HD22 LEU A 609      58.280  25.510  48.200  1.00  0.00           H
ATOM    422 HD23 LEU A 609      59.750  24.630  49.030  1.00  0.00           H
ATOM    423  C   LEU A 609      60.330  29.360  47.580  1.00  0.00           C
ATOM    424  O   LEU A 609      60.440  29.880  48.710  1.00  0.00           O
ATOM    425  N   ALA A 610      60.780  29.890  46.450  1.00  0.00           N
ATOM    426  HN  ALA A 610      60.600  29.340  45.650  1.00  0.00           H
ATOM    427  CA  ALA A 610      61.600  31.100  46.360  1.00  0.00           C
ATOM    428  HA  ALA A 610      62.450  30.990  47.020  1.00  0.00           H
ATOM    429  CB  ALA A 610      62.090  31.300  44.920  1.00  0.00           C
ATOM    430  HB1 ALA A 610      61.220  31.430  44.230  1.00  0.00           H
ATOM    431  HB2 ALA A 610      62.590  30.400  44.490  1.00  0.00           H
ATOM    432  HB3 ALA A 610      62.720  32.210  44.900  1.00  0.00           H
ATOM    433  C   ALA A 610      60.700  32.280  46.780  1.00  0.00           C
ATOM    434  O   ALA A 610      61.050  33.060  47.630  1.00  0.00           O
ATOM    435  N   SER A 611      59.410  32.330  46.250  1.00  0.00           N
ATOM    436  HN  SER A 611      59.090  31.700  45.530  1.00  0.00           H
ATOM    437  CA  SER A 611      58.390  33.320  46.700  1.00  0.00           C
ATOM    438  HA  SER A 611      59.020  34.190  46.640  1.00  0.00           H
ATOM    439  CB  SER A 611      57.310  33.480  45.610  1.00  0.00           C
ATOM    440  HB1 SER A 611      56.850  32.510  45.350  1.00  0.00           H
ATOM    441  HB2 SER A 611      57.800  33.730  44.640  1.00  0.00           H
ATOM    442  OG  SER A 611      56.290  34.480  45.890  1.00  0.00           O
ATOM    443  HG1 SER A 611      56.680  35.290  45.520  1.00  0.00           H
ATOM    444  C   SER A 611      57.940  33.130  48.140  1.00  0.00           C
ATOM    445  O   SER A 611      58.010  34.020  48.940  1.00  0.00           O
ATOM    446  N   ILE A 612      57.550  31.870  48.560  1.00  0.00           N
ATOM    447  HN  ILE A 612      57.540  31.120  47.910  1.00  0.00           H
ATOM    448  CA  ILE A 612      57.080  31.530  49.960  1.00  0.00           C
ATOM    449  HA  ILE A 612      56.250  32.160  50.210  1.00  0.00           H
ATOM    450  CB  ILE A 612      56.500  30.150  50.120  1.00  0.00           C
ATOM    451  HB  ILE A 612      57.100  29.320  49.680  1.00  0.00           H
ATOM    452  CG2 ILE A 612      56.450  29.830  51.620  1.00  0.00           C
ATOM    453 HG21 ILE A 612      55.900  30.650  52.140  1.00  0.00           H
ATOM    454 HG22 ILE A 612      57.410  29.690  52.170  1.00  0.00           H
ATOM    455 HG23 ILE A 612      55.850  28.910  51.770  1.00  0.00           H
ATOM    456  CG1 ILE A 612      55.180  29.950  49.440  1.00  0.00           C
ATOM    457 HG11 ILE A 612      55.320  30.340  48.410  1.00  0.00           H
ATOM    458 HG12 ILE A 612      54.360  30.440  50.000  1.00  0.00           H
ATOM    459  CD  ILE A 612      54.750  28.470  49.290  1.00  0.00           C
ATOM    460  HD1 ILE A 612      54.930  27.800  50.160  1.00  0.00           H
ATOM    461  HD2 ILE A 612      55.150  28.000  48.360  1.00  0.00           H
ATOM    462  HD3 ILE A 612      53.650  28.430  49.210  1.00  0.00           H
ATOM    463  C   ILE A 612      58.090  31.970  50.960  1.00  0.00           C
ATOM    464  O   ILE A 612      57.790  32.720  51.900  1.00  0.00           O
ATOM    465  N   LEU A 613      59.380  31.500  50.840  1.00  0.00           N
ATOM    466  HN  LEU A 613      59.650  31.010  50.010  1.00  0.00           H
ATOM    467  CA  LEU A 613      60.480  31.870  51.770  1.00  0.00           C
ATOM    468  HA  LEU A 613      60.060  31.720  52.760  1.00  0.00           H
ATOM    469  CB  LEU A 613      61.760  30.930  51.620  1.00  0.00           C
ATOM    470  HB1 LEU A 613      62.000  30.990  50.540  1.00  0.00           H
ATOM    471  HB2 LEU A 613      61.530  29.850  51.780  1.00  0.00           H
ATOM    472  CG  LEU A 613      62.960  31.260  52.520  1.00  0.00           C
ATOM    473  HG  LEU A 613      63.330  32.260  52.210  1.00  0.00           H
ATOM    474  CD1 LEU A 613      62.580  31.240  53.970  1.00  0.00           C
ATOM    475 HD11 LEU A 613      63.450  31.290  54.660  1.00  0.00           H
ATOM    476 HD12 LEU A 613      62.020  30.330  54.260  1.00  0.00           H
ATOM    477 HD13 LEU A 613      61.930  32.110  54.220  1.00  0.00           H
ATOM    478  CD2 LEU A 613      64.160  30.320  52.320  1.00  0.00           C
ATOM    479 HD21 LEU A 613      64.000  29.220  52.430  1.00  0.00           H
ATOM    480 HD22 LEU A 613      64.950  30.700  53.000  1.00  0.00           H
ATOM    481 HD23 LEU A 613      64.590  30.420  51.290  1.00  0.00           H
ATOM    482  C   LEU A 613      60.730  33.440  51.800  1.00  0.00           C
ATOM    483  O   LEU A 613      60.830  34.090  52.840  1.00  0.00           O
ATOM    484  N   PHE A 614      60.780  34.110  50.570  1.00  0.00           N
ATOM    485  HN  PHE A 614      60.590  33.650  49.700  1.00  0.00           H
ATOM    486  CA  PHE A 614      61.010  35.590  50.540  1.00  0.00           C
ATOM    487  HA  PHE A 614      61.800  35.930  51.180  1.00  0.00           H
ATOM    488  CB  PHE A 614      61.400  36.070  49.060  1.00  0.00           C
ATOM    489  HB1 PHE A 614      60.770  35.480  48.350  1.00  0.00           H
ATOM    490  HB2 PHE A 614      62.460  35.890  48.790  1.00  0.00           H
ATOM    491  CG  PHE A 614      61.200  37.540  48.730  1.00  0.00           C
ATOM    492  CD1 PHE A 614      61.830  38.390  49.600  1.00  0.00           C
ATOM    493  HD1 PHE A 614      62.500  38.030  50.370  1.00  0.00           H
ATOM    494  CE1 PHE A 614      61.510  39.770  49.540  1.00  0.00           C
ATOM    495  HE1 PHE A 614      61.900  40.500  50.230  1.00  0.00           H
ATOM    496  CZ  PHE A 614      60.710  40.220  48.540  1.00  0.00           C
ATOM    497  HZ  PHE A 614      60.490  41.270  48.550  1.00  0.00           H
ATOM    498  CD2 PHE A 614      60.330  37.960  47.740  1.00  0.00           C
ATOM    499  HD2 PHE A 614      59.840  37.230  47.100  1.00  0.00           H
ATOM    500  CE2 PHE A 614      60.060  39.330  47.620  1.00  0.00           C
ATOM    501  HE2 PHE A 614      59.390  39.740  46.890  1.00  0.00           H
ATOM    502  C   PHE A 614      59.830  36.330  51.100  1.00  0.00           C
ATOM    503  O   PHE A 614      59.880  37.140  52.030  1.00  0.00           O
ATOM    504  N   LEU A 615      58.610  36.150  50.480  1.00  0.00           N
ATOM    505  HN  LEU A 615      58.460  35.360  49.880  1.00  0.00           H
ATOM    506  CA  LEU A 615      57.510  36.940  50.840  1.00  0.00           C
ATOM    507  HA  LEU A 615      57.890  37.940  50.730  1.00  0.00           H
ATOM    508  CB  LEU A 615      56.380  36.790  49.780  1.00  0.00           C
ATOM    509  HB1 LEU A 615      56.080  35.720  49.710  1.00  0.00           H
ATOM    510  HB2 LEU A 615      56.920  37.050  48.850  1.00  0.00           H
ATOM    511  CG  LEU A 615      55.030  37.610  50.020  1.00  0.00           C
ATOM    512  HG  LEU A 615      54.620  37.100  50.910  1.00  0.00           H
ATOM    513  CD1 LEU A 615      55.130  39.080  50.150  1.00  0.00           C
ATOM    514 HD11 LEU A 615      54.130  39.560  50.240  1.00  0.00           H
ATOM    515 HD12 LEU A 615      55.510  39.580  49.240  1.00  0.00           H
ATOM    516 HD13 LEU A 615      55.770  39.450  50.980  1.00  0.00           H
ATOM    517  CD2 LEU A 615      54.010  37.300  48.950  1.00  0.00           C
ATOM    518 HD21 LEU A 615      54.120  36.230  48.690  1.00  0.00           H
ATOM    519 HD22 LEU A 615      54.100  37.880  48.010  1.00  0.00           H
ATOM    520 HD23 LEU A 615      53.010  37.500  49.370  1.00  0.00           H
ATOM    521  C   LEU A 615      57.030  36.790  52.260  1.00  0.00           C
ATOM    522  O   LEU A 615      56.580  37.800  52.830  1.00  0.00           O
ATOM    523  N   TYR A 616      57.080  35.610  52.880  1.00  0.00           N
ATOM    524  HN  TYR A 616      57.000  34.740  52.400  1.00  0.00           H
ATOM    525  CA  TYR A 616      56.770  35.360  54.310  1.00  0.00           C
ATOM    526  HA  TYR A 616      55.750  35.660  54.500  1.00  0.00           H
ATOM    527  CB  TYR A 616      56.940  33.800  54.650  1.00  0.00           C
ATOM    528  HB1 TYR A 616      57.840  33.390  54.150  1.00  0.00           H
ATOM    529  HB2 TYR A 616      56.080  33.240  54.210  1.00  0.00           H
ATOM    530  CG  TYR A 616      56.890  33.460  56.090  1.00  0.00           C
ATOM    531  CD1 TYR A 616      55.690  33.590  56.810  1.00  0.00           C
ATOM    532  HD1 TYR A 616      54.780  33.790  56.260  1.00  0.00           H
ATOM    533  CE1 TYR A 616      55.720  33.390  58.220  1.00  0.00           C
ATOM    534  HE1 TYR A 616      54.760  33.490  58.710  1.00  0.00           H
ATOM    535  CZ  TYR A 616      56.870  33.120  58.910  1.00  0.00           C
ATOM    536  OH  TYR A 616      57.010  32.850  60.310  1.00  0.00           O
ATOM    537  HH  TYR A 616      56.240  32.440  60.720  1.00  0.00           H
ATOM    538  CD2 TYR A 616      58.050  33.190  56.840  1.00  0.00           C
ATOM    539  HD2 TYR A 616      58.990  33.090  56.330  1.00  0.00           H
ATOM    540  CE2 TYR A 616      58.020  32.950  58.250  1.00  0.00           C
ATOM    541  HE2 TYR A 616      58.900  32.570  58.740  1.00  0.00           H
ATOM    542  C   TYR A 616      57.680  36.180  55.230  1.00  0.00           C
ATOM    543  O   TYR A 616      57.180  36.780  56.200  1.00  0.00           O
ATOM    544  N   CYS A 617      59.020  36.320  55.010  1.00  0.00           N
ATOM    545  HN  CYS A 617      59.470  35.930  54.220  1.00  0.00           H
ATOM    546  CA  CYS A 617      59.880  37.200  55.820  1.00  0.00           C
ATOM    547  HA  CYS A 617      59.540  36.900  56.800  1.00  0.00           H
ATOM    548  CB  CYS A 617      61.420  36.890  55.800  1.00  0.00           C
ATOM    549  HB1 CYS A 617      61.690  36.700  54.730  1.00  0.00           H
ATOM    550  HB2 CYS A 617      61.340  35.840  56.170  1.00  0.00           H
ATOM    551  SG  CYS A 617      62.620  37.930  56.720  1.00  0.00           S
ATOM    552  HG1 CYS A 617      63.320  38.380  55.690  1.00  0.00           H
ATOM    553  C   CYS A 617      59.500  38.630  55.640  1.00  0.00           C
ATOM    554  O   CYS A 617      59.250  39.370  56.600  1.00  0.00           O
ATOM    555  N   ALA A 618      59.300  39.010  54.330  1.00  0.00           N
ATOM    556  HN  ALA A 618      59.420  38.360  53.570  1.00  0.00           H
ATOM    557  CA  ALA A 618      58.930  40.400  53.790  1.00  0.00           C
ATOM    558  HA  ALA A 618      59.710  41.120  53.960  1.00  0.00           H
ATOM    559  CB  ALA A 618      58.530  40.330  52.260  1.00  0.00           C
ATOM    560  HB1 ALA A 618      58.410  41.300  51.740  1.00  0.00           H
ATOM    561  HB2 ALA A 618      57.600  39.730  52.150  1.00  0.00           H
ATOM    562  HB3 ALA A 618      59.380  39.830  51.760  1.00  0.00           H
ATOM    563  C   ALA A 618      57.700  40.930  54.450  1.00  0.00           C
ATOM    564  O   ALA A 618      57.560  42.090  54.720  1.00  0.00           O
ATOM    565  N   CYS A 619      56.740  40.040  54.710  1.00  0.00           N
ATOM    566  HN  CYS A 619      56.900  39.080  54.500  1.00  0.00           H
ATOM    567  CA  CYS A 619      55.480  40.210  55.470  1.00  0.00           C
ATOM    568  HA  CYS A 619      55.110  41.210  55.310  1.00  0.00           H
ATOM    569  CB  CYS A 619      54.440  39.170  55.030  1.00  0.00           C
ATOM    570  HB1 CYS A 619      53.540  39.320  55.660  1.00  0.00           H
ATOM    571  HB2 CYS A 619      54.860  38.130  55.060  1.00  0.00           H
ATOM    572  SG  CYS A 619      54.020  39.420  53.280  1.00  0.00           S
ATOM    573  HG1 CYS A 619      55.240  39.260  52.750  1.00  0.00           H
ATOM    574  C   CYS A 619      55.600  40.280  56.960  1.00  0.00           C
ATOM    575  O   CYS A 619      55.020  41.200  57.500  1.00  0.00           O
ATOM    576  N   MET A 620      56.380  39.320  57.530  1.00  0.00           N
ATOM    577  HN  MET A 620      56.970  38.780  56.960  1.00  0.00           H
ATOM    578  CA  MET A 620      56.480  39.130  58.910  1.00  0.00           C
ATOM    579  HA  MET A 620      55.480  39.030  59.320  1.00  0.00           H
ATOM    580  CB  MET A 620      57.170  37.720  59.210  1.00  0.00           C
ATOM    581  HB1 MET A 620      57.710  37.650  60.180  1.00  0.00           H
ATOM    582  HB2 MET A 620      57.920  37.650  58.390  1.00  0.00           H
ATOM    583  CG  MET A 620      56.150  36.580  59.040  1.00  0.00           C
ATOM    584  HG1 MET A 620      56.710  35.630  59.080  1.00  0.00           H
ATOM    585  HG2 MET A 620      55.590  36.610  58.080  1.00  0.00           H
ATOM    586  SD  MET A 620      54.810  36.680  60.400  1.00  0.00           S
ATOM    587  CE  MET A 620      55.900  36.040  61.580  1.00  0.00           C
ATOM    588  HE1 MET A 620      56.800  36.700  61.710  1.00  0.00           H
ATOM    589  HE2 MET A 620      56.250  35.030  61.290  1.00  0.00           H
ATOM    590  HE3 MET A 620      55.410  35.880  62.550  1.00  0.00           H
ATOM    591  C   MET A 620      57.080  40.310  59.660  1.00  0.00           C
ATOM    592  O   MET A 620      56.500  40.740  60.670  1.00  0.00           O
ATOM    593  N   SER A 621      58.220  40.870  59.130  1.00  0.00           N
ATOM    594  HN  SER A 621      58.560  40.470  58.290  1.00  0.00           H
ATOM    595  CA  SER A 621      58.690  42.080  59.780  1.00  0.00           C
ATOM    596  HA  SER A 621      58.980  41.750  60.770  1.00  0.00           H
ATOM    597  CB  SER A 621      60.100  42.480  59.220  1.00  0.00           C
ATOM    598  HB1 SER A 621      59.920  42.830  58.180  1.00  0.00           H
ATOM    599  HB2 SER A 621      60.760  41.600  59.180  1.00  0.00           H
ATOM    600  OG  SER A 621      60.740  43.440  60.070  1.00  0.00           O
ATOM    601  HG1 SER A 621      60.310  44.300  60.100  1.00  0.00           H
ATOM    602  C   SER A 621      57.800  43.330  59.880  1.00  0.00           C
ATOM    603  O   SER A 621      57.670  43.890  60.990  1.00  0.00           O
ATOM    604  N   PRO A 622      57.100  43.750  58.840  1.00  0.00           N
ATOM    605  CD  PRO A 622      57.380  43.450  57.400  1.00  0.00           C
ATOM    606  HD1 PRO A 622      57.220  42.360  57.210  1.00  0.00           H
ATOM    607  HD2 PRO A 622      58.350  43.840  57.030  1.00  0.00           H
ATOM    608  CA  PRO A 622      56.240  44.890  59.010  1.00  0.00           C
ATOM    609  HA  PRO A 622      56.790  45.670  59.510  1.00  0.00           H
ATOM    610  CB  PRO A 622      55.940  45.390  57.650  1.00  0.00           C
ATOM    611  HB1 PRO A 622      56.470  46.340  57.410  1.00  0.00           H
ATOM    612  HB2 PRO A 622      54.850  45.580  57.610  1.00  0.00           H
ATOM    613  CG  PRO A 622      56.230  44.260  56.740  1.00  0.00           C
ATOM    614  HG1 PRO A 622      55.350  43.570  56.670  1.00  0.00           H
ATOM    615  HG2 PRO A 622      56.580  44.570  55.730  1.00  0.00           H
ATOM    616  C   PRO A 622      55.040  44.550  59.890  1.00  0.00           C
ATOM    617  O   PRO A 622      54.710  45.240  60.870  1.00  0.00           O
ATOM    618  N   VAL A 623      54.300  43.460  59.560  1.00  0.00           N
ATOM    619  HN  VAL A 623      54.550  42.850  58.820  1.00  0.00           H
ATOM    620  CA  VAL A 623      53.060  43.030  60.260  1.00  0.00           C
ATOM    621  HA  VAL A 623      52.340  43.850  60.210  1.00  0.00           H
ATOM    622  CB  VAL A 623      52.580  41.780  59.680  1.00  0.00           C
ATOM    623  HB  VAL A 623      53.430  41.070  59.680  1.00  0.00           H
ATOM    624  CG1 VAL A 623      51.420  40.950  60.450  1.00  0.00           C
ATOM    625 HG11 VAL A 623      50.600  41.680  60.660  1.00  0.00           H
ATOM    626 HG12 VAL A 623      51.770  40.570  61.430  1.00  0.00           H
ATOM    627 HG13 VAL A 623      50.970  40.180  59.800  1.00  0.00           H
ATOM    628  CG2 VAL A 623      52.100  42.150  58.270  1.00  0.00           C
ATOM    629 HG21 VAL A 623      52.860  42.460  57.510  1.00  0.00           H
ATOM    630 HG22 VAL A 623      51.390  43.010  58.280  1.00  0.00           H
ATOM    631 HG23 VAL A 623      51.610  41.300  57.760  1.00  0.00           H
ATOM    632  C   VAL A 623      53.360  42.880  61.790  1.00  0.00           C
ATOM    633  O   VAL A 623      52.590  43.360  62.630  1.00  0.00           O
ATOM    634  N   ILE A 624      54.440  42.220  62.180  1.00  0.00           N
ATOM    635  HN  ILE A 624      55.100  41.900  61.490  1.00  0.00           H
ATOM    636  CA  ILE A 624      54.940  42.110  63.570  1.00  0.00           C
ATOM    637  HA  ILE A 624      54.100  41.700  64.100  1.00  0.00           H
ATOM    638  CB  ILE A 624      56.110  41.010  63.790  1.00  0.00           C
ATOM    639  HB  ILE A 624      56.890  41.140  63.000  1.00  0.00           H
ATOM    640  CG2 ILE A 624      56.870  41.120  65.090  1.00  0.00           C
ATOM    641 HG21 ILE A 624      57.310  42.130  65.150  1.00  0.00           H
ATOM    642 HG22 ILE A 624      57.700  40.380  65.110  1.00  0.00           H
ATOM    643 HG23 ILE A 624      56.300  40.880  66.010  1.00  0.00           H
ATOM    644  CG1 ILE A 624      55.520  39.580  63.540  1.00  0.00           C
ATOM    645 HG11 ILE A 624      56.410  38.940  63.720  1.00  0.00           H
ATOM    646 HG12 ILE A 624      55.240  39.610  62.470  1.00  0.00           H
ATOM    647  CD  ILE A 624      54.410  39.060  64.470  1.00  0.00           C
ATOM    648  HD1 ILE A 624      53.430  39.570  64.350  1.00  0.00           H
ATOM    649  HD2 ILE A 624      54.850  39.210  65.480  1.00  0.00           H
ATOM    650  HD3 ILE A 624      54.280  37.980  64.260  1.00  0.00           H
ATOM    651  C   ILE A 624      55.260  43.480  64.160  1.00  0.00           C
ATOM    652  O   ILE A 624      54.840  43.750  65.290  1.00  0.00           O
ATOM    653  N   THR A 625      55.910  44.410  63.480  1.00  0.00           N
ATOM    654  HN  THR A 625      56.170  44.250  62.530  1.00  0.00           H
ATOM    655  CA  THR A 625      56.200  45.730  64.020  1.00  0.00           C
ATOM    656  HA  THR A 625      56.500  45.690  65.060  1.00  0.00           H
ATOM    657  CB  THR A 625      57.220  46.540  63.220  1.00  0.00           C
ATOM    658  HB  THR A 625      56.750  46.890  62.270  1.00  0.00           H
ATOM    659  OG1 THR A 625      58.350  45.830  62.720  1.00  0.00           O
ATOM    660  HG1 THR A 625      57.930  45.150  62.190  1.00  0.00           H
ATOM    661  CG2 THR A 625      57.710  47.850  63.900  1.00  0.00           C
ATOM    662 HG21 THR A 625      58.370  48.360  63.170  1.00  0.00           H
ATOM    663 HG22 THR A 625      58.330  47.650  64.800  1.00  0.00           H
ATOM    664 HG23 THR A 625      56.820  48.510  64.070  1.00  0.00           H
ATOM    665  C   THR A 625      54.960  46.520  64.080  1.00  0.00           C
ATOM    666  O   THR A 625      54.760  47.210  65.030  1.00  0.00           O
ATOM    667  N   PHE A 626      54.000  46.480  63.180  1.00  0.00           N
ATOM    668  HN  PHE A 626      54.120  45.890  62.390  1.00  0.00           H
ATOM    669  CA  PHE A 626      52.730  47.190  63.290  1.00  0.00           C
ATOM    670  HA  PHE A 626      52.780  48.260  63.500  1.00  0.00           H
ATOM    671  CB  PHE A 626      51.970  47.110  61.940  1.00  0.00           C
ATOM    672  HB1 PHE A 626      50.890  47.350  62.000  1.00  0.00           H
ATOM    673  HB2 PHE A 626      52.030  46.110  61.480  1.00  0.00           H
ATOM    674  CG  PHE A 626      52.550  48.150  61.020  1.00  0.00           C
ATOM    675  CD1 PHE A 626      53.860  48.230  60.610  1.00  0.00           C
ATOM    676  HD1 PHE A 626      54.620  47.560  60.980  1.00  0.00           H
ATOM    677  CE1 PHE A 626      54.320  49.220  59.760  1.00  0.00           C
ATOM    678  HE1 PHE A 626      55.390  49.240  59.620  1.00  0.00           H
ATOM    679  CZ  PHE A 626      53.400  50.120  59.190  1.00  0.00           C
ATOM    680  HZ  PHE A 626      53.710  50.870  58.470  1.00  0.00           H
ATOM    681  CD2 PHE A 626      51.620  49.090  60.410  1.00  0.00           C
ATOM    682  HD2 PHE A 626      50.590  49.060  60.730  1.00  0.00           H
ATOM    683  CE2 PHE A 626      52.030  50.020  59.440  1.00  0.00           C
ATOM    684  HE2 PHE A 626      51.420  50.670  58.840  1.00  0.00           H
ATOM    685  C   PHE A 626      51.910  46.750  64.480  1.00  0.00           C
ATOM    686  O   PHE A 626      51.270  47.520  65.230  1.00  0.00           O
ATOM    687  N   GLY A 627      51.970  45.450  64.790  1.00  0.00           N
ATOM    688  HN  GLY A 627      52.530  44.780  64.290  1.00  0.00           H
ATOM    689  CA  GLY A 627      51.190  44.780  65.890  1.00  0.00           C
ATOM    690  HA1 GLY A 627      51.340  43.710  65.780  1.00  0.00           H
ATOM    691  HA2 GLY A 627      50.150  45.060  65.810  1.00  0.00           H
ATOM    692  C   GLY A 627      51.730  45.130  67.200  1.00  0.00           C
ATOM    693  O   GLY A 627      50.930  45.430  68.120  1.00  0.00           O
ATOM    694  N   GLY A 628      53.100  45.230  67.350  1.00  0.00           N
ATOM    695  HN  GLY A 628      53.640  44.940  66.560  1.00  0.00           H
ATOM    696  CA  GLY A 628      53.810  45.840  68.470  1.00  0.00           C
ATOM    697  HA1 GLY A 628      54.880  45.800  68.310  1.00  0.00           H
ATOM    698  HA2 GLY A 628      53.450  45.390  69.390  1.00  0.00           H
ATOM    699  C   GLY A 628      53.380  47.330  68.640  1.00  0.00           C
ATOM    700  O   GLY A 628      52.870  47.770  69.660  1.00  0.00           O
ATOM    701  N   LEU A 629      53.560  48.140  67.560  1.00  0.00           N
ATOM    702  HN  LEU A 629      53.860  47.870  66.650  1.00  0.00           H
ATOM    703  CA  LEU A 629      53.120  49.550  67.630  1.00  0.00           C
ATOM    704  HA  LEU A 629      53.610  50.220  68.310  1.00  0.00           H
ATOM    705  CB  LEU A 629      53.310  50.340  66.280  1.00  0.00           C
ATOM    706  HB1 LEU A 629      52.940  51.370  66.480  1.00  0.00           H
ATOM    707  HB2 LEU A 629      52.690  49.970  65.430  1.00  0.00           H
ATOM    708  CG  LEU A 629      54.770  50.490  65.660  1.00  0.00           C
ATOM    709  HG  LEU A 629      55.170  49.470  65.510  1.00  0.00           H
ATOM    710  CD1 LEU A 629      54.770  50.990  64.220  1.00  0.00           C
ATOM    711 HD11 LEU A 629      53.910  50.530  63.670  1.00  0.00           H
ATOM    712 HD12 LEU A 629      55.790  50.670  63.900  1.00  0.00           H
ATOM    713 HD13 LEU A 629      54.610  52.090  64.170  1.00  0.00           H
ATOM    714  CD2 LEU A 629      55.720  51.400  66.470  1.00  0.00           C
ATOM    715 HD21 LEU A 629      56.690  51.680  65.980  1.00  0.00           H
ATOM    716 HD22 LEU A 629      55.880  50.890  67.440  1.00  0.00           H
ATOM    717 HD23 LEU A 629      55.070  52.270  66.680  1.00  0.00           H
ATOM    718  C   LEU A 629      51.700  49.870  68.040  1.00  0.00           C
ATOM    719  O   LEU A 629      51.440  50.760  68.820  1.00  0.00           O
ATOM    720  N   LEU A 630      50.670  49.170  67.490  1.00  0.00           N
ATOM    721  HN  LEU A 630      50.800  48.500  66.760  1.00  0.00           H
ATOM    722  CA  LEU A 630      49.300  49.320  67.910  1.00  0.00           C
ATOM    723  HA  LEU A 630      49.020  50.370  67.840  1.00  0.00           H
ATOM    724  CB  LEU A 630      48.440  48.690  66.820  1.00  0.00           C
ATOM    725  HB1 LEU A 630      47.420  48.500  67.230  1.00  0.00           H
ATOM    726  HB2 LEU A 630      48.870  47.670  66.660  1.00  0.00           H
ATOM    727  CG  LEU A 630      48.420  49.550  65.510  1.00  0.00           C
ATOM    728  HG  LEU A 630      49.460  49.870  65.280  1.00  0.00           H
ATOM    729  CD1 LEU A 630      47.770  48.940  64.280  1.00  0.00           C
ATOM    730 HD11 LEU A 630      48.370  48.090  63.900  1.00  0.00           H
ATOM    731 HD12 LEU A 630      47.690  49.730  63.490  1.00  0.00           H
ATOM    732 HD13 LEU A 630      46.760  48.580  64.550  1.00  0.00           H
ATOM    733  CD2 LEU A 630      47.630  50.890  65.660  1.00  0.00           C
ATOM    734 HD21 LEU A 630      47.700  51.570  64.780  1.00  0.00           H
ATOM    735 HD22 LEU A 630      48.070  51.510  66.480  1.00  0.00           H
ATOM    736 HD23 LEU A 630      46.560  50.740  65.900  1.00  0.00           H
ATOM    737  C   LEU A 630      49.030  49.000  69.310  1.00  0.00           C
ATOM    738  O   LEU A 630      48.340  49.660  70.080  1.00  0.00           O
ATOM    739  N   GLY A 631      49.630  47.930  69.880  1.00  0.00           N
ATOM    740  HN  GLY A 631      50.170  47.440  69.190  1.00  0.00           H
ATOM    741  CA  GLY A 631      49.430  47.350  71.180  1.00  0.00           C
ATOM    742  HA1 GLY A 631      50.090  46.500  71.280  1.00  0.00           H
ATOM    743  HA2 GLY A 631      48.380  47.170  71.360  1.00  0.00           H
ATOM    744  C   GLY A 631      50.020  48.240  72.180  1.00  0.00           C
ATOM    745  O   GLY A 631      49.280  48.540  73.140  1.00  0.00           O
ATOM    746  N   GLU A 632      51.230  48.760  72.010  1.00  0.00           N
ATOM    747  HN  GLU A 632      51.740  48.560  71.180  1.00  0.00           H
ATOM    748  CA  GLU A 632      51.810  49.850  72.810  1.00  0.00           C
ATOM    749  HA  GLU A 632      51.750  49.520  73.840  1.00  0.00           H
ATOM    750  CB  GLU A 632      53.260  50.040  72.420  1.00  0.00           C
ATOM    751  HB1 GLU A 632      53.510  51.120  72.530  1.00  0.00           H
ATOM    752  HB2 GLU A 632      53.330  49.800  71.330  1.00  0.00           H
ATOM    753  CG  GLU A 632      54.210  49.030  73.200  1.00  0.00           C
ATOM    754  HG1 GLU A 632      55.140  48.910  72.610  1.00  0.00           H
ATOM    755  HG2 GLU A 632      53.730  48.020  73.170  1.00  0.00           H
ATOM    756  CD  GLU A 632      54.540  49.440  74.610  1.00  0.00           C
ATOM    757  OE1 GLU A 632      53.830  49.050  75.550  1.00  0.00           O
ATOM    758  OE2 GLU A 632      55.440  50.330  74.780  1.00  0.00           O
ATOM    759  C   GLU A 632      51.140  51.170  72.770  1.00  0.00           C
ATOM    760  O   GLU A 632      50.980  51.830  73.760  1.00  0.00           O
ATOM    761  N   ALA A 633      50.650  51.620  71.570  1.00  0.00           N
ATOM    762  HN  ALA A 633      50.830  51.170  70.700  1.00  0.00           H
ATOM    763  CA  ALA A 633      49.700  52.660  71.500  1.00  0.00           C
ATOM    764  HA  ALA A 633      50.180  53.490  71.990  1.00  0.00           H
ATOM    765  CB  ALA A 633      49.540  53.040  70.000  1.00  0.00           C
ATOM    766  HB1 ALA A 633      49.200  52.240  69.310  1.00  0.00           H
ATOM    767  HB2 ALA A 633      50.470  53.560  69.690  1.00  0.00           H
ATOM    768  HB3 ALA A 633      48.740  53.810  69.970  1.00  0.00           H
ATOM    769  C   ALA A 633      48.230  52.600  72.020  1.00  0.00           C
ATOM    770  O   ALA A 633      47.720  53.660  72.410  1.00  0.00           O
ATOM    771  N   THR A 634      47.550  51.470  71.960  1.00  0.00           N
ATOM    772  HN  THR A 634      48.060  50.800  71.430  1.00  0.00           H
ATOM    773  CA  THR A 634      46.160  51.280  72.360  1.00  0.00           C
ATOM    774  HA  THR A 634      45.640  52.220  72.280  1.00  0.00           H
ATOM    775  CB  THR A 634      45.340  50.270  71.470  1.00  0.00           C
ATOM    776  HB  THR A 634      44.380  50.150  72.030  1.00  0.00           H
ATOM    777  OG1 THR A 634      45.960  48.980  71.470  1.00  0.00           O
ATOM    778  HG1 THR A 634      46.830  49.120  71.090  1.00  0.00           H
ATOM    779  CG2 THR A 634      45.270  50.730  70.040  1.00  0.00           C
ATOM    780 HG21 THR A 634      44.710  49.900  69.560  1.00  0.00           H
ATOM    781 HG22 THR A 634      46.290  50.950  69.660  1.00  0.00           H
ATOM    782 HG23 THR A 634      44.600  51.620  70.020  1.00  0.00           H
ATOM    783  C   THR A 634      46.050  50.720  73.840  1.00  0.00           C
ATOM    784  O   THR A 634      44.980  50.480  74.350  1.00  0.00           O
ATOM    785  N   GLU A 635      47.210  50.490  74.550  1.00  0.00           N
ATOM    786  HN  GLU A 635      48.110  50.620  74.130  1.00  0.00           H
ATOM    787  CA  GLU A 635      47.370  50.030  75.920  1.00  0.00           C
ATOM    788  HA  GLU A 635      48.440  50.050  76.150  1.00  0.00           H
ATOM    789  CB  GLU A 635      46.830  50.930  77.010  1.00  0.00           C
ATOM    790  HB1 GLU A 635      46.630  50.390  77.970  1.00  0.00           H
ATOM    791  HB2 GLU A 635      45.800  51.170  76.650  1.00  0.00           H
ATOM    792  CG  GLU A 635      47.750  52.170  77.050  1.00  0.00           C
ATOM    793  HG1 GLU A 635      47.780  52.740  76.090  1.00  0.00           H
ATOM    794  HG2 GLU A 635      48.770  51.870  77.360  1.00  0.00           H
ATOM    795  CD  GLU A 635      47.150  53.160  78.040  1.00  0.00           C
ATOM    796  OE1 GLU A 635      47.740  53.410  79.100  1.00  0.00           O
ATOM    797  OE2 GLU A 635      46.120  53.780  77.650  1.00  0.00           O
ATOM    798  C   GLU A 635      47.060  48.520  76.110  1.00  0.00           C
ATOM    799  O   GLU A 635      46.310  48.110  76.960  1.00  0.00           O
ATOM    800  N   GLY A 636      47.540  47.710  75.160  1.00  0.00           N
ATOM    801  HN  GLY A 636      48.030  48.080  74.370  1.00  0.00           H
ATOM    802  CA  GLY A 636      47.470  46.270  75.150  1.00  0.00           C
ATOM    803  HA1 GLY A 636      47.520  45.850  76.140  1.00  0.00           H
ATOM    804  HA2 GLY A 636      48.340  45.960  74.580  1.00  0.00           H
ATOM    805  C   GLY A 636      46.300  45.690  74.500  1.00  0.00           C
ATOM    806  O   GLY A 636      46.150  44.480  74.380  1.00  0.00           O
ATOM    807  N   ARG A 637      45.500  46.560  73.820  1.00  0.00           N
ATOM    808  HN  ARG A 637      45.690  47.530  73.960  1.00  0.00           H
ATOM    809  CA  ARG A 637      44.230  46.240  73.260  1.00  0.00           C
ATOM    810  HA  ARG A 637      43.830  45.440  73.850  1.00  0.00           H
ATOM    811  CB  ARG A 637      43.300  47.490  73.340  1.00  0.00           C
ATOM    812  HB1 ARG A 637      42.480  47.260  72.610  1.00  0.00           H
ATOM    813  HB2 ARG A 637      43.690  48.330  72.730  1.00  0.00           H
ATOM    814  CG  ARG A 637      42.720  47.830  74.770  1.00  0.00           C
ATOM    815  HG1 ARG A 637      43.500  48.120  75.500  1.00  0.00           H
ATOM    816  HG2 ARG A 637      42.220  46.880  75.080  1.00  0.00           H
ATOM    817  CD  ARG A 637      41.630  48.920  74.630  1.00  0.00           C
ATOM    818  HD1 ARG A 637      40.800  48.530  73.990  1.00  0.00           H
ATOM    819  HD2 ARG A 637      41.980  49.880  74.200  1.00  0.00           H
ATOM    820  NE  ARG A 637      41.060  49.310  75.860  1.00  0.00           N
ATOM    821  HE  ARG A 637      40.420  48.620  76.210  1.00  0.00           H
ATOM    822  CZ  ARG A 637      41.900  49.880  76.810  1.00  0.00           C
ATOM    823  NH1 ARG A 637      43.100  50.390  76.610  1.00  0.00           N
ATOM    824 HH11 ARG A 637      43.520  50.920  77.340  1.00  0.00           H
ATOM    825 HH12 ARG A 637      43.600  50.210  75.760  1.00  0.00           H
ATOM    826  NH2 ARG A 637      41.410  50.070  78.000  1.00  0.00           N
ATOM    827 HH21 ARG A 637      40.430  49.880  78.130  1.00  0.00           H
ATOM    828 HH22 ARG A 637      42.000  50.580  78.640  1.00  0.00           H
ATOM    829  C   ARG A 637      44.250  45.660  71.830  1.00  0.00           C
ATOM    830  O   ARG A 637      43.210  45.310  71.220  1.00  0.00           O
ATOM    831  N   LEU A 638      45.490  45.580  71.250  1.00  0.00           N
ATOM    832  HN  LEU A 638      46.150  46.100  71.790  1.00  0.00           H
ATOM    833  CA  LEU A 638      45.810  45.030  70.020  1.00  0.00           C
ATOM    834  HA  LEU A 638      45.100  44.280  69.700  1.00  0.00           H
ATOM    835  CB  LEU A 638      45.900  46.010  68.830  1.00  0.00           C
ATOM    836  HB1 LEU A 638      46.450  45.530  67.990  1.00  0.00           H
ATOM    837  HB2 LEU A 638      46.450  46.940  69.060  1.00  0.00           H
ATOM    838  CG  LEU A 638      44.440  46.400  68.250  1.00  0.00           C
ATOM    839  HG  LEU A 638      43.860  46.790  69.130  1.00  0.00           H
ATOM    840  CD1 LEU A 638      44.550  47.620  67.280  1.00  0.00           C
ATOM    841 HD11 LEU A 638      45.310  48.350  67.630  1.00  0.00           H
ATOM    842 HD12 LEU A 638      43.620  48.200  67.130  1.00  0.00           H
ATOM    843 HD13 LEU A 638      44.910  47.280  66.290  1.00  0.00           H
ATOM    844  CD2 LEU A 638      43.690  45.250  67.540  1.00  0.00           C
ATOM    845 HD21 LEU A 638      42.880  45.670  66.890  1.00  0.00           H
ATOM    846 HD22 LEU A 638      43.310  44.520  68.270  1.00  0.00           H
ATOM    847 HD23 LEU A 638      44.260  44.710  66.760  1.00  0.00           H
ATOM    848  C   LEU A 638      47.160  44.450  70.320  1.00  0.00           C
ATOM    849  O   LEU A 638      47.810  44.870  71.280  1.00  0.00           O
ATOM    850  N   SER A 639      47.670  43.500  69.550  1.00  0.00           N
ATOM    851  HN  SER A 639      47.100  43.020  68.890  1.00  0.00           H
ATOM    852  CA  SER A 639      49.060  43.010  69.630  1.00  0.00           C
ATOM    853  HA  SER A 639      49.740  43.800  69.880  1.00  0.00           H
ATOM    854  CB  SER A 639      49.160  41.830  70.680  1.00  0.00           C
ATOM    855  HB1 SER A 639      48.900  42.160  71.710  1.00  0.00           H
ATOM    856  HB2 SER A 639      50.200  41.450  70.760  1.00  0.00           H
ATOM    857  OG  SER A 639      48.170  40.800  70.420  1.00  0.00           O
ATOM    858  HG1 SER A 639      47.340  41.100  70.770  1.00  0.00           H
ATOM    859  C   SER A 639      49.630  42.410  68.270  1.00  0.00           C
ATOM    860  O   SER A 639      48.910  42.200  67.290  1.00  0.00           O
ATOM    861  N   ALA A 640      50.860  41.890  68.320  1.00  0.00           N
ATOM    862  HN  ALA A 640      51.530  42.050  69.030  1.00  0.00           H
ATOM    863  CA  ALA A 640      51.400  41.240  67.200  1.00  0.00           C
ATOM    864  HA  ALA A 640      51.170  41.830  66.330  1.00  0.00           H
ATOM    865  CB  ALA A 640      52.930  41.230  67.360  1.00  0.00           C
ATOM    866  HB1 ALA A 640      53.300  42.260  67.200  1.00  0.00           H
ATOM    867  HB2 ALA A 640      53.390  40.540  66.610  1.00  0.00           H
ATOM    868  HB3 ALA A 640      53.290  40.870  68.350  1.00  0.00           H
ATOM    869  C   ALA A 640      50.800  39.870  66.910  1.00  0.00           C
ATOM    870  O   ALA A 640      50.560  39.580  65.750  1.00  0.00           O
ATOM    871  N   ILE A 641      50.560  39.080  67.930  1.00  0.00           N
ATOM    872  HN  ILE A 641      50.660  39.490  68.830  1.00  0.00           H
ATOM    873  CA  ILE A 641      49.740  37.870  67.920  1.00  0.00           C
ATOM    874  HA  ILE A 641      50.240  37.170  67.260  1.00  0.00           H
ATOM    875  CB  ILE A 641      49.740  37.200  69.280  1.00  0.00           C
ATOM    876  HB  ILE A 641      49.580  38.010  70.030  1.00  0.00           H
ATOM    877  CG2 ILE A 641      48.650  36.220  69.620  1.00  0.00           C
ATOM    878 HG21 ILE A 641      48.900  35.840  70.630  1.00  0.00           H
ATOM    879 HG22 ILE A 641      48.800  35.300  69.020  1.00  0.00           H
ATOM    880 HG23 ILE A 641      47.600  36.600  69.510  1.00  0.00           H
ATOM    881  CG1 ILE A 641      51.160  36.560  69.520  1.00  0.00           C
ATOM    882 HG11 ILE A 641      51.200  36.230  70.580  1.00  0.00           H
ATOM    883 HG12 ILE A 641      51.880  37.390  69.370  1.00  0.00           H
ATOM    884  CD  ILE A 641      51.590  35.440  68.520  1.00  0.00           C
ATOM    885  HD1 ILE A 641      51.970  35.840  67.560  1.00  0.00           H
ATOM    886  HD2 ILE A 641      50.710  34.800  68.260  1.00  0.00           H
ATOM    887  HD3 ILE A 641      52.310  34.710  68.940  1.00  0.00           H
ATOM    888  C   ILE A 641      48.250  38.170  67.320  1.00  0.00           C
ATOM    889  O   ILE A 641      47.750  37.440  66.450  1.00  0.00           O
ATOM    890  N   GLU A 642      47.510  39.250  67.780  1.00  0.00           N
ATOM    891  HN  GLU A 642      47.920  39.810  68.500  1.00  0.00           H
ATOM    892  CA  GLU A 642      46.250  39.570  67.170  1.00  0.00           C
ATOM    893  HA  GLU A 642      45.650  38.660  67.150  1.00  0.00           H
ATOM    894  CB  GLU A 642      45.550  40.660  68.040  1.00  0.00           C
ATOM    895  HB1 GLU A 642      44.650  41.070  67.550  1.00  0.00           H
ATOM    896  HB2 GLU A 642      46.200  41.540  68.160  1.00  0.00           H
ATOM    897  CG  GLU A 642      45.140  40.090  69.450  1.00  0.00           C
ATOM    898  HG1 GLU A 642      45.950  39.490  69.930  1.00  0.00           H
ATOM    899  HG2 GLU A 642      44.210  39.480  69.440  1.00  0.00           H
ATOM    900  CD  GLU A 642      44.860  41.190  70.510  1.00  0.00           C
ATOM    901  OE1 GLU A 642      43.620  41.560  70.720  1.00  0.00           O
ATOM    902  OE2 GLU A 642      45.820  41.700  71.190  1.00  0.00           O
ATOM    903  C   GLU A 642      46.430  39.910  65.720  1.00  0.00           C
ATOM    904  O   GLU A 642      45.750  39.420  64.830  1.00  0.00           O
ATOM    905  N   SER A 643      47.440  40.780  65.400  1.00  0.00           N
ATOM    906  HN  SER A 643      48.040  41.080  66.140  1.00  0.00           H
ATOM    907  CA  SER A 643      47.700  41.120  64.010  1.00  0.00           C
ATOM    908  HA  SER A 643      46.760  41.410  63.570  1.00  0.00           H
ATOM    909  CB  SER A 643      48.700  42.290  63.910  1.00  0.00           C
ATOM    910  HB1 SER A 643      49.720  41.980  64.240  1.00  0.00           H
ATOM    911  HB2 SER A 643      48.340  43.010  64.660  1.00  0.00           H
ATOM    912  OG  SER A 643      48.710  42.770  62.580  1.00  0.00           O
ATOM    913  HG1 SER A 643      49.040  42.050  62.030  1.00  0.00           H
ATOM    914  C   SER A 643      48.130  39.960  63.070  1.00  0.00           C
ATOM    915  O   SER A 643      47.650  39.770  61.970  1.00  0.00           O
ATOM    916  N   LEU A 644      48.960  39.040  63.620  1.00  0.00           N
ATOM    917  HN  LEU A 644      49.300  39.230  64.530  1.00  0.00           H
ATOM    918  CA  LEU A 644      49.490  37.910  62.840  1.00  0.00           C
ATOM    919  HA  LEU A 644      49.940  38.310  61.950  1.00  0.00           H
ATOM    920  CB  LEU A 644      50.570  37.370  63.720  1.00  0.00           C
ATOM    921  HB1 LEU A 644      50.150  37.220  64.730  1.00  0.00           H
ATOM    922  HB2 LEU A 644      51.390  38.130  63.730  1.00  0.00           H
ATOM    923  CG  LEU A 644      51.210  36.090  63.210  1.00  0.00           C
ATOM    924  HG  LEU A 644      50.510  35.270  62.950  1.00  0.00           H
ATOM    925  CD1 LEU A 644      52.020  36.490  61.980  1.00  0.00           C
ATOM    926 HD11 LEU A 644      51.560  36.400  60.980  1.00  0.00           H
ATOM    927 HD12 LEU A 644      52.590  35.550  61.880  1.00  0.00           H
ATOM    928 HD13 LEU A 644      52.690  37.380  62.080  1.00  0.00           H
ATOM    929  CD2 LEU A 644      52.180  35.540  64.220  1.00  0.00           C
ATOM    930 HD21 LEU A 644      52.790  36.380  64.600  1.00  0.00           H
ATOM    931 HD22 LEU A 644      52.690  34.700  63.720  1.00  0.00           H
ATOM    932 HD23 LEU A 644      51.670  35.030  65.060  1.00  0.00           H
ATOM    933  C   LEU A 644      48.320  36.920  62.580  1.00  0.00           C
ATOM    934  O   LEU A 644      48.000  36.510  61.460  1.00  0.00           O
ATOM    935  N   PHE A 645      47.430  36.600  63.630  1.00  0.00           N
ATOM    936  HN  PHE A 645      47.550  36.860  64.590  1.00  0.00           H
ATOM    937  CA  PHE A 645      46.220  35.790  63.430  1.00  0.00           C
ATOM    938  HA  PHE A 645      46.580  35.000  62.800  1.00  0.00           H
ATOM    939  CB  PHE A 645      45.760  35.190  64.850  1.00  0.00           C
ATOM    940  HB1 PHE A 645      45.840  35.930  65.670  1.00  0.00           H
ATOM    941  HB2 PHE A 645      46.490  34.400  65.140  1.00  0.00           H
ATOM    942  CG  PHE A 645      44.430  34.610  64.790  1.00  0.00           C
ATOM    943  CD1 PHE A 645      43.410  35.260  65.500  1.00  0.00           C
ATOM    944  HD1 PHE A 645      43.630  36.190  65.990  1.00  0.00           H
ATOM    945  CE1 PHE A 645      42.090  34.800  65.300  1.00  0.00           C
ATOM    946  HE1 PHE A 645      41.240  35.330  65.700  1.00  0.00           H
ATOM    947  CZ  PHE A 645      41.840  33.520  64.660  1.00  0.00           C
ATOM    948  HZ  PHE A 645      40.880  33.040  64.710  1.00  0.00           H
ATOM    949  CD2 PHE A 645      44.170  33.520  63.980  1.00  0.00           C
ATOM    950  HD2 PHE A 645      45.050  33.200  63.450  1.00  0.00           H
ATOM    951  CE2 PHE A 645      42.880  32.950  63.970  1.00  0.00           C
ATOM    952  HE2 PHE A 645      42.790  32.140  63.260  1.00  0.00           H
ATOM    953  C   PHE A 645      45.130  36.290  62.530  1.00  0.00           C
ATOM    954  O   PHE A 645      44.610  35.630  61.660  1.00  0.00           O
ATOM    955  N   GLY A 646      44.830  37.630  62.640  1.00  0.00           N
ATOM    956  HN  GLY A 646      45.320  38.240  63.260  1.00  0.00           H
ATOM    957  CA  GLY A 646      43.900  38.240  61.680  1.00  0.00           C
ATOM    958  HA1 GLY A 646      43.830  39.220  62.120  1.00  0.00           H
ATOM    959  HA2 GLY A 646      42.950  37.750  61.790  1.00  0.00           H
ATOM    960  C   GLY A 646      44.410  38.410  60.290  1.00  0.00           C
ATOM    961  O   GLY A 646      43.640  38.440  59.390  1.00  0.00           O
ATOM    962  N   ALA A 647      45.740  38.710  60.170  1.00  0.00           N
ATOM    963  HN  ALA A 647      46.380  38.860  60.930  1.00  0.00           H
ATOM    964  CA  ALA A 647      46.330  38.670  58.860  1.00  0.00           C
ATOM    965  HA  ALA A 647      45.780  39.440  58.330  1.00  0.00           H
ATOM    966  CB  ALA A 647      47.820  39.160  59.010  1.00  0.00           C
ATOM    967  HB1 ALA A 647      48.440  38.410  59.540  1.00  0.00           H
ATOM    968  HB2 ALA A 647      47.830  40.160  59.490  1.00  0.00           H
ATOM    969  HB3 ALA A 647      48.200  39.260  57.960  1.00  0.00           H
ATOM    970  C   ALA A 647      46.200  37.350  58.180  1.00  0.00           C
ATOM    971  O   ALA A 647      45.870  37.300  56.990  1.00  0.00           O
ATOM    972  N   SER A 648      46.490  36.210  58.920  1.00  0.00           N
ATOM    973  HN  SER A 648      46.830  36.400  59.840  1.00  0.00           H
ATOM    974  CA  SER A 648      46.380  34.810  58.480  1.00  0.00           C
ATOM    975  HA  SER A 648      47.040  34.770  57.630  1.00  0.00           H
ATOM    976  CB  SER A 648      46.770  33.870  59.640  1.00  0.00           C
ATOM    977  HB1 SER A 648      46.050  34.000  60.480  1.00  0.00           H
ATOM    978  HB2 SER A 648      47.820  34.070  59.930  1.00  0.00           H
ATOM    979  OG  SER A 648      46.680  32.540  59.250  1.00  0.00           O
ATOM    980  HG1 SER A 648      47.510  32.270  58.840  1.00  0.00           H
ATOM    981  C   SER A 648      44.940  34.480  58.050  1.00  0.00           C
ATOM    982  O   SER A 648      44.660  34.130  56.970  1.00  0.00           O
ATOM    983  N   LEU A 649      44.070  34.840  58.960  1.00  0.00           N
ATOM    984  HN  LEU A 649      44.360  35.110  59.860  1.00  0.00           H
ATOM    985  CA  LEU A 649      42.610  34.660  58.970  1.00  0.00           C
ATOM    986  HA  LEU A 649      42.450  33.600  58.910  1.00  0.00           H
ATOM    987  CB  LEU A 649      42.000  35.170  60.290  1.00  0.00           C
ATOM    988  HB1 LEU A 649      42.180  36.270  60.340  1.00  0.00           H
ATOM    989  HB2 LEU A 649      42.610  34.790  61.120  1.00  0.00           H
ATOM    990  CG  LEU A 649      40.580  34.940  60.580  1.00  0.00           C
ATOM    991  HG  LEU A 649      39.960  35.410  59.780  1.00  0.00           H
ATOM    992  CD1 LEU A 649      40.170  33.440  60.570  1.00  0.00           C
ATOM    993 HD11 LEU A 649      40.000  33.140  59.520  1.00  0.00           H
ATOM    994 HD12 LEU A 649      39.190  33.330  61.070  1.00  0.00           H
ATOM    995 HD13 LEU A 649      40.930  32.780  61.040  1.00  0.00           H
ATOM    996  CD2 LEU A 649      40.190  35.580  61.920  1.00  0.00           C
ATOM    997 HD21 LEU A 649      40.000  34.810  62.690  1.00  0.00           H
ATOM    998 HD22 LEU A 649      39.290  36.200  61.710  1.00  0.00           H
ATOM    999 HD23 LEU A 649      41.060  36.150  62.330  1.00  0.00           H
ATOM   1000  C   LEU A 649      41.930  35.400  57.740  1.00  0.00           C
ATOM   1001  O   LEU A 649      41.200  34.850  56.920  1.00  0.00           O
ATOM   1002  N   THR A 650      42.360  36.660  57.550  1.00  0.00           N
ATOM   1003  HN  THR A 650      42.980  37.120  58.170  1.00  0.00           H
ATOM   1004  CA  THR A 650      41.920  37.430  56.380  1.00  0.00           C
ATOM   1005  HA  THR A 650      40.850  37.460  56.290  1.00  0.00           H
ATOM   1006  CB  THR A 650      42.470  38.890  56.470  1.00  0.00           C
ATOM   1007  HB  THR A 650      43.570  38.920  56.560  1.00  0.00           H
ATOM   1008  OG1 THR A 650      41.870  39.520  57.600  1.00  0.00           O
ATOM   1009  HG1 THR A 650      42.460  39.270  58.320  1.00  0.00           H
ATOM   1010  CG2 THR A 650      41.890  39.650  55.200  1.00  0.00           C
ATOM   1011 HG21 THR A 650      41.840  40.730  55.490  1.00  0.00           H
ATOM   1012 HG22 THR A 650      40.860  39.280  55.010  1.00  0.00           H
ATOM   1013 HG23 THR A 650      42.630  39.450  54.400  1.00  0.00           H
ATOM   1014  C   THR A 650      42.540  36.820  55.100  1.00  0.00           C
ATOM   1015  O   THR A 650      41.840  36.620  54.050  1.00  0.00           O
ATOM   1016  N   GLY A 651      43.850  36.440  55.110  1.00  0.00           N
ATOM   1017  HN  GLY A 651      44.490  36.590  55.870  1.00  0.00           H
ATOM   1018  CA  GLY A 651      44.580  36.000  53.950  1.00  0.00           C
ATOM   1019  HA1 GLY A 651      45.570  35.990  54.370  1.00  0.00           H
ATOM   1020  HA2 GLY A 651      44.470  36.750  53.180  1.00  0.00           H
ATOM   1021  C   GLY A 651      44.210  34.760  53.330  1.00  0.00           C
ATOM   1022  O   GLY A 651      44.120  34.600  52.080  1.00  0.00           O
ATOM   1023  N   ILE A 652      43.850  33.760  54.180  1.00  0.00           N
ATOM   1024  HN  ILE A 652      43.750  33.830  55.180  1.00  0.00           H
ATOM   1025  CA  ILE A 652      43.480  32.470  53.660  1.00  0.00           C
ATOM   1026  HA  ILE A 652      44.190  32.270  52.850  1.00  0.00           H
ATOM   1027  CB  ILE A 652      43.540  31.350  54.700  1.00  0.00           C
ATOM   1028  HB  ILE A 652      42.980  31.740  55.580  1.00  0.00           H
ATOM   1029  CG2 ILE A 652      42.840  30.040  54.160  1.00  0.00           C
ATOM   1030 HG21 ILE A 652      43.090  29.210  54.850  1.00  0.00           H
ATOM   1031 HG22 ILE A 652      43.270  29.720  53.180  1.00  0.00           H
ATOM   1032 HG23 ILE A 652      41.750  30.210  54.150  1.00  0.00           H
ATOM   1033  CG1 ILE A 652      44.990  30.960  55.100  1.00  0.00           C
ATOM   1034 HG11 ILE A 652      45.680  31.830  55.210  1.00  0.00           H
ATOM   1035 HG12 ILE A 652      45.390  30.260  54.340  1.00  0.00           H
ATOM   1036  CD  ILE A 652      44.990  30.180  56.490  1.00  0.00           C
ATOM   1037  HD1 ILE A 652      44.620  30.770  57.350  1.00  0.00           H
ATOM   1038  HD2 ILE A 652      46.050  30.000  56.730  1.00  0.00           H
ATOM   1039  HD3 ILE A 652      44.500  29.180  56.480  1.00  0.00           H
ATOM   1040  C   ILE A 652      42.170  32.510  53.010  1.00  0.00           C
ATOM   1041  O   ILE A 652      42.000  32.030  51.910  1.00  0.00           O
ATOM   1042  N   ALA A 653      41.220  33.310  53.580  1.00  0.00           N
ATOM   1043  HN  ALA A 653      41.370  33.830  54.400  1.00  0.00           H
ATOM   1044  CA  ALA A 653      39.810  33.500  53.200  1.00  0.00           C
ATOM   1045  HA  ALA A 653      39.490  32.520  52.880  1.00  0.00           H
ATOM   1046  CB  ALA A 653      38.940  33.990  54.370  1.00  0.00           C
ATOM   1047  HB1 ALA A 653      39.160  33.240  55.160  1.00  0.00           H
ATOM   1048  HB2 ALA A 653      37.860  33.990  54.140  1.00  0.00           H
ATOM   1049  HB3 ALA A 653      39.420  34.950  54.660  1.00  0.00           H
ATOM   1050  C   ALA A 653      39.760  34.410  51.940  1.00  0.00           C
ATOM   1051  O   ALA A 653      39.090  34.150  50.940  1.00  0.00           O
ATOM   1052  N   TYR A 654      40.530  35.500  51.880  1.00  0.00           N
ATOM   1053  HN  TYR A 654      41.050  35.770  52.690  1.00  0.00           H
ATOM   1054  CA  TYR A 654      40.860  36.240  50.690  1.00  0.00           C
ATOM   1055  HA  TYR A 654      39.900  36.560  50.300  1.00  0.00           H
ATOM   1056  CB  TYR A 654      41.650  37.580  51.040  1.00  0.00           C
ATOM   1057  HB1 TYR A 654      42.600  37.210  51.460  1.00  0.00           H
ATOM   1058  HB2 TYR A 654      41.070  38.110  51.830  1.00  0.00           H
ATOM   1059  CG  TYR A 654      41.970  38.500  49.890  1.00  0.00           C
ATOM   1060  CD1 TYR A 654      43.150  38.430  49.110  1.00  0.00           C
ATOM   1061  HD1 TYR A 654      43.960  37.740  49.260  1.00  0.00           H
ATOM   1062  CE1 TYR A 654      43.360  39.380  48.120  1.00  0.00           C
ATOM   1063  HE1 TYR A 654      44.220  39.380  47.480  1.00  0.00           H
ATOM   1064  CZ  TYR A 654      42.360  40.330  47.740  1.00  0.00           C
ATOM   1065  OH  TYR A 654      42.710  40.990  46.500  1.00  0.00           O
ATOM   1066  HH  TYR A 654      43.020  40.280  45.930  1.00  0.00           H
ATOM   1067  CD2 TYR A 654      40.920  39.390  49.490  1.00  0.00           C
ATOM   1068  HD2 TYR A 654      40.080  39.490  50.170  1.00  0.00           H
ATOM   1069  CE2 TYR A 654      41.160  40.330  48.480  1.00  0.00           C
ATOM   1070  HE2 TYR A 654      40.340  40.920  48.110  1.00  0.00           H
ATOM   1071  C   TYR A 654      41.450  35.440  49.520  1.00  0.00           C
ATOM   1072  O   TYR A 654      40.890  35.540  48.380  1.00  0.00           O
ATOM   1073  N   SER A 655      42.620  34.800  49.750  1.00  0.00           N
ATOM   1074  HN  SER A 655      42.980  34.800  50.680  1.00  0.00           H
ATOM   1075  CA  SER A 655      43.320  34.160  48.700  1.00  0.00           C
ATOM   1076  HA  SER A 655      43.500  34.900  47.930  1.00  0.00           H
ATOM   1077  CB  SER A 655      44.700  33.570  49.130  1.00  0.00           C
ATOM   1078  HB1 SER A 655      45.290  33.230  48.260  1.00  0.00           H
ATOM   1079  HB2 SER A 655      44.430  32.680  49.730  1.00  0.00           H
ATOM   1080  OG  SER A 655      45.480  34.510  49.890  1.00  0.00           O
ATOM   1081  HG1 SER A 655      45.010  34.550  50.730  1.00  0.00           H
ATOM   1082  C   SER A 655      42.550  33.070  47.990  1.00  0.00           C
ATOM   1083  O   SER A 655      42.620  32.870  46.750  1.00  0.00           O
ATOM   1084  N   LEU A 656      41.720  32.280  48.720  1.00  0.00           N
ATOM   1085  HN  LEU A 656      41.710  32.540  49.690  1.00  0.00           H
ATOM   1086  CA  LEU A 656      40.780  31.380  48.090  1.00  0.00           C
ATOM   1087  HA  LEU A 656      41.390  30.720  47.480  1.00  0.00           H
ATOM   1088  CB  LEU A 656      40.020  30.380  49.100  1.00  0.00           C
ATOM   1089  HB1 LEU A 656      39.270  29.790  48.560  1.00  0.00           H
ATOM   1090  HB2 LEU A 656      39.550  31.080  49.820  1.00  0.00           H
ATOM   1091  CG  LEU A 656      40.870  29.350  49.800  1.00  0.00           C
ATOM   1092  HG  LEU A 656      41.670  29.920  50.310  1.00  0.00           H
ATOM   1093  CD1 LEU A 656      39.990  28.610  50.840  1.00  0.00           C
ATOM   1094 HD11 LEU A 656      40.490  28.010  51.630  1.00  0.00           H
ATOM   1095 HD12 LEU A 656      39.340  27.930  50.250  1.00  0.00           H
ATOM   1096 HD13 LEU A 656      39.230  29.250  51.350  1.00  0.00           H
ATOM   1097  CD2 LEU A 656      41.520  28.370  48.870  1.00  0.00           C
ATOM   1098 HD21 LEU A 656      41.780  27.470  49.480  1.00  0.00           H
ATOM   1099 HD22 LEU A 656      42.370  28.860  48.350  1.00  0.00           H
ATOM   1100 HD23 LEU A 656      40.800  28.050  48.090  1.00  0.00           H
ATOM   1101  C   LEU A 656      39.710  31.960  47.200  1.00  0.00           C
ATOM   1102  O   LEU A 656      39.440  31.320  46.180  1.00  0.00           O
ATOM   1103  N   PHE A 657      39.070  33.100  47.590  1.00  0.00           N
ATOM   1104  HN  PHE A 657      39.410  33.470  48.450  1.00  0.00           H
ATOM   1105  CA  PHE A 657      37.790  33.510  46.970  1.00  0.00           C
ATOM   1106  HA  PHE A 657      37.280  32.860  46.280  1.00  0.00           H
ATOM   1107  CB  PHE A 657      36.910  33.810  48.160  1.00  0.00           C
ATOM   1108  HB1 PHE A 657      36.200  34.640  47.910  1.00  0.00           H
ATOM   1109  HB2 PHE A 657      37.490  34.150  49.060  1.00  0.00           H
ATOM   1110  CG  PHE A 657      36.140  32.660  48.760  1.00  0.00           C
ATOM   1111  CD1 PHE A 657      35.850  32.440  50.170  1.00  0.00           C
ATOM   1112  HD1 PHE A 657      36.430  33.010  50.870  1.00  0.00           H
ATOM   1113  CE1 PHE A 657      35.010  31.410  50.580  1.00  0.00           C
ATOM   1114  HE1 PHE A 657      34.840  31.240  51.630  1.00  0.00           H
ATOM   1115  CZ  PHE A 657      34.190  30.820  49.660  1.00  0.00           C
ATOM   1116  HZ  PHE A 657      33.430  30.110  49.980  1.00  0.00           H
ATOM   1117  CD2 PHE A 657      35.350  31.900  47.870  1.00  0.00           C
ATOM   1118  HD2 PHE A 657      35.430  32.070  46.810  1.00  0.00           H
ATOM   1119  CE2 PHE A 657      34.340  31.000  48.300  1.00  0.00           C
ATOM   1120  HE2 PHE A 657      33.740  30.340  47.670  1.00  0.00           H
ATOM   1121  C   PHE A 657      37.970  34.640  46.100  1.00  0.00           C
ATOM   1122  O   PHE A 657      37.210  34.740  45.080  1.00  0.00           O
ATOM   1123  N   ALA A 658      38.860  35.590  46.340  1.00  0.00           N
ATOM   1124  HN  ALA A 658      39.590  35.430  47.000  1.00  0.00           H
ATOM   1125  CA  ALA A 658      39.170  36.800  45.530  1.00  0.00           C
ATOM   1126  HA  ALA A 658      38.180  37.170  45.300  1.00  0.00           H
ATOM   1127  CB  ALA A 658      39.880  37.890  46.380  1.00  0.00           C
ATOM   1128  HB1 ALA A 658      40.110  38.730  45.690  1.00  0.00           H
ATOM   1129  HB2 ALA A 658      40.850  37.490  46.730  1.00  0.00           H
ATOM   1130  HB3 ALA A 658      39.220  38.280  47.180  1.00  0.00           H
ATOM   1131  C   ALA A 658      39.740  36.560  44.230  1.00  0.00           C
ATOM   1132  O   ALA A 658      40.430  35.580  43.900  1.00  0.00           O
ATOM   1133  N   GLY A 659      39.440  37.550  43.290  1.00  0.00           N
ATOM   1134  HN  GLY A 659      39.130  38.450  43.620  1.00  0.00           H
ATOM   1135  CA  GLY A 659      39.750  37.370  41.810  1.00  0.00           C
ATOM   1136  HA1 GLY A 659      39.230  38.130  41.250  1.00  0.00           H
ATOM   1137  HA2 GLY A 659      39.550  36.370  41.470  1.00  0.00           H
ATOM   1138  C   GLY A 659      41.210  37.550  41.600  1.00  0.00           C
ATOM   1139  O   GLY A 659      41.880  36.790  40.910  1.00  0.00           O
ATOM   1140  N   GLN A 660      41.780  38.580  42.370  1.00  0.00           N
ATOM   1141  HN  GLN A 660      41.260  39.230  42.900  1.00  0.00           H
ATOM   1142  CA  GLN A 660      43.200  38.830  42.410  1.00  0.00           C
ATOM   1143  HA  GLN A 660      43.670  38.260  41.620  1.00  0.00           H
ATOM   1144  CB  GLN A 660      43.430  40.360  42.270  1.00  0.00           C
ATOM   1145  HB1 GLN A 660      42.900  40.990  43.020  1.00  0.00           H
ATOM   1146  HB2 GLN A 660      42.860  40.510  41.330  1.00  0.00           H
ATOM   1147  CG  GLN A 660      44.930  40.940  41.970  1.00  0.00           C
ATOM   1148  HG1 GLN A 660      45.460  41.170  42.920  1.00  0.00           H
ATOM   1149  HG2 GLN A 660      44.850  41.880  41.380  1.00  0.00           H
ATOM   1150  CD  GLN A 660      45.730  39.890  41.280  1.00  0.00           C
ATOM   1151  OE1 GLN A 660      46.160  38.790  41.730  1.00  0.00           O
ATOM   1152  NE2 GLN A 660      46.150  40.190  40.070  1.00  0.00           N
ATOM   1153 HE21 GLN A 660      46.510  39.440  39.530  1.00  0.00           H
ATOM   1154 HE22 GLN A 660      46.070  41.150  39.790  1.00  0.00           H
ATOM   1155  C   GLN A 660      43.760  38.350  43.770  1.00  0.00           C
ATOM   1156  O   GLN A 660      43.570  39.100  44.750  1.00  0.00           O
ATOM   1157  N   PRO A 661      44.440  37.230  44.020  1.00  0.00           N
ATOM   1158  CD  PRO A 661      44.840  36.240  43.010  1.00  0.00           C
ATOM   1159  HD1 PRO A 661      45.470  36.650  42.210  1.00  0.00           H
ATOM   1160  HD2 PRO A 661      44.030  35.770  42.400  1.00  0.00           H
ATOM   1161  CA  PRO A 661      44.790  36.840  45.410  1.00  0.00           C
ATOM   1162  HA  PRO A 661      44.130  37.370  46.080  1.00  0.00           H
ATOM   1163  CB  PRO A 661      44.770  35.340  45.280  1.00  0.00           C
ATOM   1164  HB1 PRO A 661      43.680  35.120  45.310  1.00  0.00           H
ATOM   1165  HB2 PRO A 661      45.240  34.830  46.140  1.00  0.00           H
ATOM   1166  CG  PRO A 661      45.410  35.110  43.890  1.00  0.00           C
ATOM   1167  HG1 PRO A 661      46.500  35.250  43.980  1.00  0.00           H
ATOM   1168  HG2 PRO A 661      45.100  34.120  43.490  1.00  0.00           H
ATOM   1169  C   PRO A 661      46.090  37.400  45.800  1.00  0.00           C
ATOM   1170  O   PRO A 661      46.410  37.460  47.000  1.00  0.00           O
ATOM   1171  N   LEU A 662      46.900  37.940  44.810  1.00  0.00           N
ATOM   1172  HN  LEU A 662      46.580  37.770  43.870  1.00  0.00           H
ATOM   1173  CA  LEU A 662      48.260  38.400  44.980  1.00  0.00           C
ATOM   1174  HA  LEU A 662      48.870  37.680  45.500  1.00  0.00           H
ATOM   1175  CB  LEU A 662      48.990  38.670  43.580  1.00  0.00           C
ATOM   1176  HB1 LEU A 662      50.030  39.060  43.680  1.00  0.00           H
ATOM   1177  HB2 LEU A 662      48.510  39.550  43.110  1.00  0.00           H
ATOM   1178  CG  LEU A 662      49.070  37.510  42.630  1.00  0.00           C
ATOM   1179  HG  LEU A 662      48.040  37.130  42.480  1.00  0.00           H
ATOM   1180  CD1 LEU A 662      49.580  37.850  41.180  1.00  0.00           C
ATOM   1181 HD11 LEU A 662      49.580  37.060  40.410  1.00  0.00           H
ATOM   1182 HD12 LEU A 662      50.660  38.140  41.250  1.00  0.00           H
ATOM   1183 HD13 LEU A 662      48.960  38.660  40.760  1.00  0.00           H
ATOM   1184  CD2 LEU A 662      49.880  36.330  43.170  1.00  0.00           C
ATOM   1185 HD21 LEU A 662      49.260  35.640  43.780  1.00  0.00           H
ATOM   1186 HD22 LEU A 662      50.620  36.700  43.910  1.00  0.00           H
ATOM   1187 HD23 LEU A 662      50.390  35.740  42.390  1.00  0.00           H
ATOM   1188  C   LEU A 662      48.280  39.690  45.760  1.00  0.00           C
ATOM   1189  O   LEU A 662      49.310  40.060  46.330  1.00  0.00           O
ATOM   1190  N   THR A 663      47.200  40.420  45.790  1.00  0.00           N
ATOM   1191  HN  THR A 663      46.430  40.270  45.170  1.00  0.00           H
ATOM   1192  CA  THR A 663      47.150  41.550  46.620  1.00  0.00           C
ATOM   1193  HA  THR A 663      47.940  42.200  46.290  1.00  0.00           H
ATOM   1194  CB  THR A 663      45.890  42.410  46.310  1.00  0.00           C
ATOM   1195  HB  THR A 663      45.360  42.750  47.220  1.00  0.00           H
ATOM   1196  OG1 THR A 663      44.950  41.890  45.360  1.00  0.00           O
ATOM   1197  HG1 THR A 663      44.080  42.140  45.680  1.00  0.00           H
ATOM   1198  CG2 THR A 663      46.350  43.750  45.720  1.00  0.00           C
ATOM   1199 HG21 THR A 663      46.990  44.300  46.440  1.00  0.00           H
ATOM   1200 HG22 THR A 663      45.430  44.250  45.340  1.00  0.00           H
ATOM   1201 HG23 THR A 663      47.050  43.480  44.900  1.00  0.00           H
ATOM   1202  C   THR A 663      47.140  41.320  48.170  1.00  0.00           C
ATOM   1203  O   THR A 663      46.100  41.170  48.830  1.00  0.00           O
ATOM   1204  N   ILE A 664      48.340  41.260  48.790  1.00  0.00           N
ATOM   1205  HN  ILE A 664      49.170  41.160  48.240  1.00  0.00           H
ATOM   1206  CA  ILE A 664      48.530  41.050  50.260  1.00  0.00           C
ATOM   1207  HA  ILE A 664      47.910  40.240  50.590  1.00  0.00           H
ATOM   1208  CB  ILE A 664      50.000  40.800  50.490  1.00  0.00           C
ATOM   1209  HB  ILE A 664      50.620  41.660  50.170  1.00  0.00           H
ATOM   1210  CG2 ILE A 664      50.320  40.780  52.010  1.00  0.00           C
ATOM   1211 HG21 ILE A 664      49.590  40.110  52.500  1.00  0.00           H
ATOM   1212 HG22 ILE A 664      50.190  41.780  52.470  1.00  0.00           H
ATOM   1213 HG23 ILE A 664      51.310  40.340  52.250  1.00  0.00           H
ATOM   1214  CG1 ILE A 664      50.580  39.570  49.720  1.00  0.00           C
ATOM   1215 HG11 ILE A 664      51.640  39.470  50.050  1.00  0.00           H
ATOM   1216 HG12 ILE A 664      50.600  39.760  48.630  1.00  0.00           H
ATOM   1217  CD  ILE A 664      50.040  38.170  50.190  1.00  0.00           C
ATOM   1218  HD1 ILE A 664      48.920  38.140  50.110  1.00  0.00           H
ATOM   1219  HD2 ILE A 664      50.450  37.890  51.180  1.00  0.00           H
ATOM   1220  HD3 ILE A 664      50.260  37.440  49.380  1.00  0.00           H
ATOM   1221  C   ILE A 664      48.060  42.270  51.060  1.00  0.00           C
ATOM   1222  O   ILE A 664      48.420  43.430  50.850  1.00  0.00           O
ATOM   1223  N   LEU A 665      47.300  41.880  52.140  1.00  0.00           N
ATOM   1224  HN  LEU A 665      46.820  41.010  52.240  1.00  0.00           H
ATOM   1225  CA  LEU A 665      46.810  42.920  53.030  1.00  0.00           C
ATOM   1226  HA  LEU A 665      46.840  43.890  52.540  1.00  0.00           H
ATOM   1227  CB  LEU A 665      45.340  42.740  53.390  1.00  0.00           C
ATOM   1228  HB1 LEU A 665      45.080  43.710  53.860  1.00  0.00           H
ATOM   1229  HB2 LEU A 665      45.190  41.900  54.120  1.00  0.00           H
ATOM   1230  CG  LEU A 665      44.210  42.540  52.280  1.00  0.00           C
ATOM   1231  HG  LEU A 665      44.480  43.270  51.480  1.00  0.00           H
ATOM   1232  CD1 LEU A 665      44.180  41.060  51.780  1.00  0.00           C
ATOM   1233 HD11 LEU A 665      43.990  40.330  52.590  1.00  0.00           H
ATOM   1234 HD12 LEU A 665      45.110  40.830  51.230  1.00  0.00           H
ATOM   1235 HD13 LEU A 665      43.370  40.960  51.010  1.00  0.00           H
ATOM   1236  CD2 LEU A 665      42.790  42.700  52.740  1.00  0.00           C
ATOM   1237 HD21 LEU A 665      42.120  42.650  51.850  1.00  0.00           H
ATOM   1238 HD22 LEU A 665      42.780  43.730  53.160  1.00  0.00           H
ATOM   1239 HD23 LEU A 665      42.490  41.940  53.480  1.00  0.00           H
ATOM   1240  C   LEU A 665      47.600  43.110  54.310  1.00  0.00           C
ATOM   1241  O   LEU A 665      48.090  42.150  54.920  1.00  0.00           O
ATOM   1242  N   GLY A 666      47.810  44.410  54.770  1.00  0.00           N
ATOM   1243  HN  GLY A 666      47.160  45.030  54.350  1.00  0.00           H
ATOM   1244  CA  GLY A 666      48.450  44.730  56.010  1.00  0.00           C
ATOM   1245  HA1 GLY A 666      49.450  45.050  55.790  1.00  0.00           H
ATOM   1246  HA2 GLY A 666      48.500  43.810  56.570  1.00  0.00           H
ATOM   1247  C   GLY A 666      47.590  45.800  56.790  1.00  0.00           C
ATOM   1248  O   GLY A 666      46.580  46.240  56.220  1.00  0.00           O
ATOM   1249  N   SER A 667      48.000  46.200  58.020  1.00  0.00           N
ATOM   1250  HN  SER A 667      48.800  45.770  58.450  1.00  0.00           H
ATOM   1251  CA  SER A 667      47.430  47.280  58.680  1.00  0.00           C
ATOM   1252  HA  SER A 667      46.390  47.410  58.370  1.00  0.00           H
ATOM   1253  CB  SER A 667      47.530  47.220  60.210  1.00  0.00           C
ATOM   1254  HB1 SER A 667      46.760  47.950  60.560  1.00  0.00           H
ATOM   1255  HB2 SER A 667      48.520  47.540  60.610  1.00  0.00           H
ATOM   1256  OG  SER A 667      47.100  45.890  60.610  1.00  0.00           O
ATOM   1257  HG1 SER A 667      46.150  45.770  60.510  1.00  0.00           H
ATOM   1258  C   SER A 667      48.220  48.390  58.080  1.00  0.00           C
ATOM   1259  O   SER A 667      49.220  48.830  58.610  1.00  0.00           O
ATOM   1260  N   THR A 668      47.780  48.920  56.890  1.00  0.00           N
ATOM   1261  HN  THR A 668      46.950  48.660  56.390  1.00  0.00           H
ATOM   1262  CA  THR A 668      48.430  50.110  56.260  1.00  0.00           C
ATOM   1263  HA  THR A 668      49.480  49.920  56.090  1.00  0.00           H
ATOM   1264  CB  THR A 668      47.860  50.360  54.850  1.00  0.00           C
ATOM   1265  HB  THR A 668      48.360  51.240  54.380  1.00  0.00           H
ATOM   1266  OG1 THR A 668      46.470  50.720  54.930  1.00  0.00           O
ATOM   1267  HG1 THR A 668      46.350  51.050  54.030  1.00  0.00           H
ATOM   1268  CG2 THR A 668      48.040  49.100  54.040  1.00  0.00           C
ATOM   1269 HG21 THR A 668      47.330  48.310  54.380  1.00  0.00           H
ATOM   1270 HG22 THR A 668      49.060  48.650  53.980  1.00  0.00           H
ATOM   1271 HG23 THR A 668      47.700  49.220  53.000  1.00  0.00           H
ATOM   1272  C   THR A 668      48.590  51.450  57.080  1.00  0.00           C
ATOM   1273  O   THR A 668      48.240  51.540  58.250  1.00  0.00           O
ATOM   1274  N   GLY A 669      49.330  52.410  56.480  1.00  0.00           N
ATOM   1275  HN  GLY A 669      49.830  52.160  55.640  1.00  0.00           H
ATOM   1276  CA  GLY A 669      49.440  53.770  57.050  1.00  0.00           C
ATOM   1277  HA1 GLY A 669      50.150  54.220  56.370  1.00  0.00           H
ATOM   1278  HA2 GLY A 669      49.920  53.740  58.020  1.00  0.00           H
ATOM   1279  C   GLY A 669      48.170  54.590  57.200  1.00  0.00           C
ATOM   1280  O   GLY A 669      48.120  55.260  58.250  1.00  0.00           O
ATOM   1281  N   PRO A 670      47.140  54.690  56.300  1.00  0.00           N
ATOM   1282  CD  PRO A 670      47.170  54.370  54.880  1.00  0.00           C
ATOM   1283  HD1 PRO A 670      47.170  53.300  54.590  1.00  0.00           H
ATOM   1284  HD2 PRO A 670      48.120  54.720  54.430  1.00  0.00           H
ATOM   1285  CA  PRO A 670      45.800  55.050  56.740  1.00  0.00           C
ATOM   1286  HA  PRO A 670      45.860  56.080  57.050  1.00  0.00           H
ATOM   1287  CB  PRO A 670      44.900  54.860  55.560  1.00  0.00           C
ATOM   1288  HB1 PRO A 670      43.950  55.450  55.580  1.00  0.00           H
ATOM   1289  HB2 PRO A 670      44.670  53.800  55.330  1.00  0.00           H
ATOM   1290  CG  PRO A 670      45.940  55.060  54.330  1.00  0.00           C
ATOM   1291  HG1 PRO A 670      45.540  54.730  53.360  1.00  0.00           H
ATOM   1292  HG2 PRO A 670      46.020  56.160  54.250  1.00  0.00           H
ATOM   1293  C   PRO A 670      45.230  54.350  58.030  1.00  0.00           C
ATOM   1294  O   PRO A 670      44.490  54.980  58.720  1.00  0.00           O
ATOM   1295  N   VAL A 671      45.510  53.050  58.290  1.00  0.00           N
ATOM   1296  HN  VAL A 671      45.950  52.460  57.610  1.00  0.00           H
ATOM   1297  CA  VAL A 671      45.030  52.380  59.420  1.00  0.00           C
ATOM   1298  HA  VAL A 671      43.990  52.620  59.520  1.00  0.00           H
ATOM   1299  CB  VAL A 671      45.080  50.860  59.160  1.00  0.00           C
ATOM   1300  HB  VAL A 671      46.110  50.480  59.170  1.00  0.00           H
ATOM   1301  CG1 VAL A 671      44.410  50.060  60.350  1.00  0.00           C
ATOM   1302 HG11 VAL A 671      45.140  50.150  61.190  1.00  0.00           H
ATOM   1303 HG12 VAL A 671      44.420  48.980  60.100  1.00  0.00           H
ATOM   1304 HG13 VAL A 671      43.400  50.370  60.690  1.00  0.00           H
ATOM   1305  CG2 VAL A 671      44.370  50.450  57.870  1.00  0.00           C
ATOM   1306 HG21 VAL A 671      43.340  50.830  57.810  1.00  0.00           H
ATOM   1307 HG22 VAL A 671      44.250  49.370  57.670  1.00  0.00           H
ATOM   1308 HG23 VAL A 671      44.890  50.930  57.010  1.00  0.00           H
ATOM   1309  C   VAL A 671      45.680  52.810  60.700  1.00  0.00           C
ATOM   1310  O   VAL A 671      45.100  52.990  61.750  1.00  0.00           O
ATOM   1311  N   LEU A 672      47.010  53.010  60.640  1.00  0.00           N
ATOM   1312  HN  LEU A 672      47.350  52.780  59.730  1.00  0.00           H
ATOM   1313  CA  LEU A 672      47.860  53.570  61.630  1.00  0.00           C
ATOM   1314  HA  LEU A 672      47.650  52.980  62.500  1.00  0.00           H
ATOM   1315  CB  LEU A 672      49.270  53.500  61.180  1.00  0.00           C
ATOM   1316  HB1 LEU A 672      49.390  54.060  60.220  1.00  0.00           H
ATOM   1317  HB2 LEU A 672      49.610  52.490  60.840  1.00  0.00           H
ATOM   1318  CG  LEU A 672      50.250  53.960  62.250  1.00  0.00           C
ATOM   1319  HG  LEU A 672      50.070  54.980  62.640  1.00  0.00           H
ATOM   1320  CD1 LEU A 672      50.360  52.980  63.400  1.00  0.00           C
ATOM   1321 HD11 LEU A 672      50.260  51.930  63.050  1.00  0.00           H
ATOM   1322 HD12 LEU A 672      49.430  53.220  63.950  1.00  0.00           H
ATOM   1323 HD13 LEU A 672      51.280  53.140  64.020  1.00  0.00           H
ATOM   1324  CD2 LEU A 672      51.600  54.160  61.470  1.00  0.00           C
ATOM   1325 HD21 LEU A 672      52.120  53.220  61.180  1.00  0.00           H
ATOM   1326 HD22 LEU A 672      52.280  54.720  62.140  1.00  0.00           H
ATOM   1327 HD23 LEU A 672      51.390  54.800  60.590  1.00  0.00           H
ATOM   1328  C   LEU A 672      47.520  55.030  62.020  1.00  0.00           C
ATOM   1329  O   LEU A 672      47.410  55.260  63.210  1.00  0.00           O
ATOM   1330  N   VAL A 673      47.250  55.930  61.070  1.00  0.00           N
ATOM   1331  HN  VAL A 673      47.350  55.630  60.120  1.00  0.00           H
ATOM   1332  CA  VAL A 673      46.560  57.180  61.250  1.00  0.00           C
ATOM   1333  HA  VAL A 673      47.090  57.710  62.030  1.00  0.00           H
ATOM   1334  CB  VAL A 673      46.590  58.190  60.080  1.00  0.00           C
ATOM   1335  HB  VAL A 673      46.360  57.660  59.130  1.00  0.00           H
ATOM   1336  CG1 VAL A 673      45.490  59.240  60.180  1.00  0.00           C
ATOM   1337 HG11 VAL A 673      44.500  58.740  60.190  1.00  0.00           H
ATOM   1338 HG12 VAL A 673      45.550  59.940  59.320  1.00  0.00           H
ATOM   1339 HG13 VAL A 673      45.680  59.960  60.990  1.00  0.00           H
ATOM   1340  CG2 VAL A 673      47.940  58.930  59.980  1.00  0.00           C
ATOM   1341 HG21 VAL A 673      48.710  58.130  59.960  1.00  0.00           H
ATOM   1342 HG22 VAL A 673      48.120  59.630  60.830  1.00  0.00           H
ATOM   1343 HG23 VAL A 673      48.050  59.570  59.090  1.00  0.00           H
ATOM   1344  C   VAL A 673      45.200  57.080  61.860  1.00  0.00           C
ATOM   1345  O   VAL A 673      44.910  57.850  62.810  1.00  0.00           O
ATOM   1346  N   PHE A 674      44.310  56.150  61.430  1.00  0.00           N
ATOM   1347  HN  PHE A 674      44.590  55.510  60.720  1.00  0.00           H
ATOM   1348  CA  PHE A 674      42.990  56.070  62.020  1.00  0.00           C
ATOM   1349  HA  PHE A 674      42.570  57.060  62.000  1.00  0.00           H
ATOM   1350  CB  PHE A 674      42.060  55.290  61.030  1.00  0.00           C
ATOM   1351  HB1 PHE A 674      42.550  54.370  60.640  1.00  0.00           H
ATOM   1352  HB2 PHE A 674      41.960  56.030  60.200  1.00  0.00           H
ATOM   1353  CG  PHE A 674      40.690  54.930  61.680  1.00  0.00           C
ATOM   1354  CD1 PHE A 674      39.870  55.870  62.430  1.00  0.00           C
ATOM   1355  HD1 PHE A 674      40.110  56.920  62.370  1.00  0.00           H
ATOM   1356  CE1 PHE A 674      38.700  55.490  63.000  1.00  0.00           C
ATOM   1357  HE1 PHE A 674      38.130  56.140  63.630  1.00  0.00           H
ATOM   1358  CZ  PHE A 674      38.300  54.130  63.000  1.00  0.00           C
ATOM   1359  HZ  PHE A 674      37.320  53.850  63.360  1.00  0.00           H
ATOM   1360  CD2 PHE A 674      40.260  53.610  61.660  1.00  0.00           C
ATOM   1361  HD2 PHE A 674      40.850  52.890  61.120  1.00  0.00           H
ATOM   1362  CE2 PHE A 674      39.140  53.200  62.320  1.00  0.00           C
ATOM   1363  HE2 PHE A 674      38.750  52.190  62.200  1.00  0.00           H
ATOM   1364  C   PHE A 674      42.880  55.580  63.470  1.00  0.00           C
ATOM   1365  O   PHE A 674      42.140  56.160  64.290  1.00  0.00           O
ATOM   1366  N   GLU A 675      43.610  54.460  63.780  1.00  0.00           N
ATOM   1367  HN  GLU A 675      44.120  54.000  63.060  1.00  0.00           H
ATOM   1368  CA  GLU A 675      43.460  53.770  65.130  1.00  0.00           C
ATOM   1369  HA  GLU A 675      42.410  53.540  65.270  1.00  0.00           H
ATOM   1370  CB  GLU A 675      44.080  52.340  65.220  1.00  0.00           C
ATOM   1371  HB1 GLU A 675      44.560  52.150  66.210  1.00  0.00           H
ATOM   1372  HB2 GLU A 675      44.950  52.290  64.510  1.00  0.00           H
ATOM   1373  CG  GLU A 675      43.250  51.160  64.720  1.00  0.00           C
ATOM   1374  HG1 GLU A 675      43.930  50.310  64.490  1.00  0.00           H
ATOM   1375  HG2 GLU A 675      42.740  51.550  63.820  1.00  0.00           H
ATOM   1376  CD  GLU A 675      42.150  50.640  65.690  1.00  0.00           C
ATOM   1377  OE1 GLU A 675      41.480  51.400  66.410  1.00  0.00           O
ATOM   1378  OE2 GLU A 675      42.020  49.400  65.800  1.00  0.00           O
ATOM   1379  C   GLU A 675      43.820  54.590  66.290  1.00  0.00           C
ATOM   1380  O   GLU A 675      43.100  54.650  67.280  1.00  0.00           O
ATOM   1381  N   LYS A 676      44.870  55.330  66.090  1.00  0.00           N
ATOM   1382  HN  LYS A 676      45.400  55.220  65.240  1.00  0.00           H
ATOM   1383  CA  LYS A 676      45.520  56.260  67.010  1.00  0.00           C
ATOM   1384  HA  LYS A 676      45.370  55.880  68.010  1.00  0.00           H
ATOM   1385  CB  LYS A 676      47.020  56.610  66.750  1.00  0.00           C
ATOM   1386  HB1 LYS A 676      47.220  57.400  67.520  1.00  0.00           H
ATOM   1387  HB2 LYS A 676      47.110  57.120  65.760  1.00  0.00           H
ATOM   1388  CG  LYS A 676      47.960  55.360  66.990  1.00  0.00           C
ATOM   1389  HG1 LYS A 676      47.930  54.540  66.220  1.00  0.00           H
ATOM   1390  HG2 LYS A 676      47.730  54.920  67.980  1.00  0.00           H
ATOM   1391  CD  LYS A 676      49.450  55.730  67.200  1.00  0.00           C
ATOM   1392  HD1 LYS A 676      49.960  54.760  67.410  1.00  0.00           H
ATOM   1393  HD2 LYS A 676      49.590  56.300  68.150  1.00  0.00           H
ATOM   1394  CE  LYS A 676      50.150  56.520  66.110  1.00  0.00           C
ATOM   1395  HE1 LYS A 676      49.510  57.340  65.720  1.00  0.00           H
ATOM   1396  HE2 LYS A 676      50.260  55.740  65.340  1.00  0.00           H
ATOM   1397  NZ  LYS A 676      51.500  57.050  66.470  1.00  0.00           N
ATOM   1398  HZ1 LYS A 676      51.420  57.990  66.890  1.00  0.00           H
ATOM   1399  HZ2 LYS A 676      52.050  57.070  65.590  1.00  0.00           H
ATOM   1400  HZ3 LYS A 676      51.950  56.400  67.160  1.00  0.00           H
ATOM   1401  C   LYS A 676      44.670  57.530  67.070  1.00  0.00           C
ATOM   1402  O   LYS A 676      44.560  58.200  68.070  1.00  0.00           O
ATOM   1403  N   ILE A 677      44.070  57.990  65.980  1.00  0.00           N
ATOM   1404  HN  ILE A 677      44.300  57.580  65.090  1.00  0.00           H
ATOM   1405  CA  ILE A 677      43.010  59.020  65.970  1.00  0.00           C
ATOM   1406  HA  ILE A 677      43.390  59.850  66.540  1.00  0.00           H
ATOM   1407  CB  ILE A 677      42.640  59.520  64.600  1.00  0.00           C
ATOM   1408  HB  ILE A 677      42.500  58.690  63.870  1.00  0.00           H
ATOM   1409  CG2 ILE A 677      41.260  60.270  64.480  1.00  0.00           C
ATOM   1410 HG21 ILE A 677      41.160  60.960  65.360  1.00  0.00           H
ATOM   1411 HG22 ILE A 677      40.380  59.620  64.530  1.00  0.00           H
ATOM   1412 HG23 ILE A 677      41.250  60.980  63.630  1.00  0.00           H
ATOM   1413  CG1 ILE A 677      43.860  60.260  63.990  1.00  0.00           C
ATOM   1414 HG11 ILE A 677      43.740  60.200  62.880  1.00  0.00           H
ATOM   1415 HG12 ILE A 677      44.830  59.790  64.250  1.00  0.00           H
ATOM   1416  CD  ILE A 677      43.950  61.680  64.440  1.00  0.00           C
ATOM   1417  HD1 ILE A 677      43.130  62.280  63.990  1.00  0.00           H
ATOM   1418  HD2 ILE A 677      44.880  62.140  64.040  1.00  0.00           H
ATOM   1419  HD3 ILE A 677      43.940  61.760  65.540  1.00  0.00           H
ATOM   1420  C   ILE A 677      41.740  58.590  66.730  1.00  0.00           C
ATOM   1421  O   ILE A 677      41.190  59.360  67.540  1.00  0.00           O
ATOM   1422  N   LEU A 678      41.280  57.360  66.590  1.00  0.00           N
ATOM   1423  HN  LEU A 678      41.800  56.830  65.920  1.00  0.00           H
ATOM   1424  CA  LEU A 678      40.210  56.850  67.350  1.00  0.00           C
ATOM   1425  HA  LEU A 678      39.320  57.480  67.330  1.00  0.00           H
ATOM   1426  CB  LEU A 678      39.850  55.590  66.600  1.00  0.00           C
ATOM   1427  HB1 LEU A 678      40.630  54.810  66.550  1.00  0.00           H
ATOM   1428  HB2 LEU A 678      39.650  55.780  65.520  1.00  0.00           H
ATOM   1429  CG  LEU A 678      38.590  54.890  67.170  1.00  0.00           C
ATOM   1430  HG  LEU A 678      38.640  54.600  68.240  1.00  0.00           H
ATOM   1431  CD1 LEU A 678      37.320  55.740  67.040  1.00  0.00           C
ATOM   1432 HD11 LEU A 678      37.440  56.750  67.490  1.00  0.00           H
ATOM   1433 HD12 LEU A 678      36.440  55.220  67.470  1.00  0.00           H
ATOM   1434 HD13 LEU A 678      37.000  55.860  65.980  1.00  0.00           H
ATOM   1435  CD2 LEU A 678      38.310  53.630  66.390  1.00  0.00           C
ATOM   1436 HD21 LEU A 678      37.650  53.780  65.490  1.00  0.00           H
ATOM   1437 HD22 LEU A 678      37.840  52.820  66.990  1.00  0.00           H
ATOM   1438 HD23 LEU A 678      39.330  53.300  66.120  1.00  0.00           H
ATOM   1439  C   LEU A 678      40.520  56.600  68.820  1.00  0.00           C
ATOM   1440  O   LEU A 678      39.830  57.170  69.630  1.00  0.00           O
ATOM   1441  N   TYR A 679      41.530  55.840  69.280  1.00  0.00           N
ATOM   1442  HN  TYR A 679      41.960  55.270  68.600  1.00  0.00           H
ATOM   1443  CA  TYR A 679      41.780  55.540  70.710  1.00  0.00           C
ATOM   1444  HA  TYR A 679      40.830  55.170  71.040  1.00  0.00           H
ATOM   1445  CB  TYR A 679      42.940  54.510  70.850  1.00  0.00           C
ATOM   1446  HB1 TYR A 679      43.890  54.910  70.450  1.00  0.00           H
ATOM   1447  HB2 TYR A 679      42.670  53.650  70.200  1.00  0.00           H
ATOM   1448  CG  TYR A 679      43.120  54.220  72.360  1.00  0.00           C
ATOM   1449  CD1 TYR A 679      44.270  54.660  73.050  1.00  0.00           C
ATOM   1450  HD1 TYR A 679      45.010  55.190  72.460  1.00  0.00           H
ATOM   1451  CE1 TYR A 679      44.510  54.240  74.350  1.00  0.00           C
ATOM   1452  HE1 TYR A 679      45.470  54.510  74.790  1.00  0.00           H
ATOM   1453  CZ  TYR A 679      43.570  53.520  75.020  1.00  0.00           C
ATOM   1454  OH  TYR A 679      43.810  53.230  76.280  1.00  0.00           O
ATOM   1455  HH  TYR A 679      44.720  53.420  76.490  1.00  0.00           H
ATOM   1456  CD2 TYR A 679      42.280  53.360  73.040  1.00  0.00           C
ATOM   1457  HD2 TYR A 679      41.390  52.930  72.610  1.00  0.00           H
ATOM   1458  CE2 TYR A 679      42.440  53.060  74.360  1.00  0.00           C
ATOM   1459  HE2 TYR A 679      41.750  52.440  74.910  1.00  0.00           H
ATOM   1460  C   TYR A 679      42.020  56.860  71.490  1.00  0.00           C
ATOM   1461  O   TYR A 679      41.560  57.040  72.620  1.00  0.00           O
ATOM   1462  N   LYS A 680      42.740  57.810  70.930  1.00  0.00           N
ATOM   1463  HN  LYS A 680      42.990  57.700  69.970  1.00  0.00           H
ATOM   1464  CA  LYS A 680      42.950  59.040  71.660  1.00  0.00           C
ATOM   1465  HA  LYS A 680      43.370  58.770  72.610  1.00  0.00           H
ATOM   1466  CB  LYS A 680      43.990  59.950  70.870  1.00  0.00           C
ATOM   1467  HB1 LYS A 680      44.270  60.920  71.340  1.00  0.00           H
ATOM   1468  HB2 LYS A 680      43.660  60.100  69.830  1.00  0.00           H
ATOM   1469  CG  LYS A 680      45.310  59.110  70.760  1.00  0.00           C
ATOM   1470  HG1 LYS A 680      45.230  58.110  70.310  1.00  0.00           H
ATOM   1471  HG2 LYS A 680      45.700  58.990  71.790  1.00  0.00           H
ATOM   1472  CD  LYS A 680      46.320  59.930  70.030  1.00  0.00           C
ATOM   1473  HD1 LYS A 680      46.520  60.920  70.500  1.00  0.00           H
ATOM   1474  HD2 LYS A 680      46.020  60.120  68.980  1.00  0.00           H
ATOM   1475  CE  LYS A 680      47.680  59.180  69.880  1.00  0.00           C
ATOM   1476  HE1 LYS A 680      48.150  59.510  68.940  1.00  0.00           H
ATOM   1477  HE2 LYS A 680      47.510  58.080  69.930  1.00  0.00           H
ATOM   1478  NZ  LYS A 680      48.700  59.560  70.970  1.00  0.00           N
ATOM   1479  HZ1 LYS A 680      49.640  59.250  70.700  1.00  0.00           H
ATOM   1480  HZ2 LYS A 680      48.340  59.100  71.840  1.00  0.00           H
ATOM   1481  HZ3 LYS A 680      48.670  60.600  71.060  1.00  0.00           H
ATOM   1482  C   LYS A 680      41.750  60.030  71.970  1.00  0.00           C
ATOM   1483  O   LYS A 680      41.630  60.540  73.100  1.00  0.00           O
ATOM   1484  N   PHE A 681      40.920  60.280  70.990  1.00  0.00           N
ATOM   1485  HN  PHE A 681      40.930  59.880  70.080  1.00  0.00           H
ATOM   1486  CA  PHE A 681      39.650  60.960  71.120  1.00  0.00           C
ATOM   1487  HA  PHE A 681      39.840  61.990  71.380  1.00  0.00           H
ATOM   1488  CB  PHE A 681      39.010  60.940  69.700  1.00  0.00           C
ATOM   1489  HB1 PHE A 681      38.830  59.900  69.380  1.00  0.00           H
ATOM   1490  HB2 PHE A 681      39.700  61.240  68.880  1.00  0.00           H
ATOM   1491  CG  PHE A 681      37.800  61.760  69.660  1.00  0.00           C
ATOM   1492  CD1 PHE A 681      36.500  61.280  69.920  1.00  0.00           C
ATOM   1493  HD1 PHE A 681      36.360  60.280  70.320  1.00  0.00           H
ATOM   1494  CE1 PHE A 681      35.320  62.030  69.700  1.00  0.00           C
ATOM   1495  HE1 PHE A 681      34.400  61.510  69.860  1.00  0.00           H
ATOM   1496  CZ  PHE A 681      35.460  63.290  69.080  1.00  0.00           C
ATOM   1497  HZ  PHE A 681      34.560  63.860  68.900  1.00  0.00           H
ATOM   1498  CD2 PHE A 681      37.930  63.090  69.170  1.00  0.00           C
ATOM   1499  HD2 PHE A 681      38.900  63.560  69.100  1.00  0.00           H
ATOM   1500  CE2 PHE A 681      36.750  63.730  68.710  1.00  0.00           C
ATOM   1501  HE2 PHE A 681      36.890  64.720  68.300  1.00  0.00           H
ATOM   1502  C   PHE A 681      38.700  60.340  72.070  1.00  0.00           C
ATOM   1503  O   PHE A 681      38.080  60.930  72.920  1.00  0.00           O
ATOM   1504  N   CYS A 682      38.570  59.010  71.990  1.00  0.00           N
ATOM   1505  HN  CYS A 682      39.170  58.600  71.310  1.00  0.00           H
ATOM   1506  CA  CYS A 682      37.790  58.110  72.840  1.00  0.00           C
ATOM   1507  HA  CYS A 682      36.740  58.400  72.900  1.00  0.00           H
ATOM   1508  CB  CYS A 682      37.820  56.670  72.270  1.00  0.00           C
ATOM   1509  HB1 CYS A 682      37.380  55.960  72.990  1.00  0.00           H
ATOM   1510  HB2 CYS A 682      38.870  56.310  72.210  1.00  0.00           H
ATOM   1511  SG  CYS A 682      36.990  56.350  70.700  1.00  0.00           S
ATOM   1512  HG1 CYS A 682      38.090  56.560  70.010  1.00  0.00           H
ATOM   1513  C   CYS A 682      38.220  58.040  74.210  1.00  0.00           C
ATOM   1514  O   CYS A 682      37.340  58.020  75.070  1.00  0.00           O
ATOM   1515  N   ARG A 683      39.550  57.980  74.530  1.00  0.00           N
ATOM   1516  HN  ARG A 683      40.180  57.740  73.790  1.00  0.00           H
ATOM   1517  CA  ARG A 683      40.010  58.300  75.880  1.00  0.00           C
ATOM   1518  HA  ARG A 683      39.370  57.680  76.480  1.00  0.00           H
ATOM   1519  CB  ARG A 683      41.490  57.880  76.090  1.00  0.00           C
ATOM   1520  HB1 ARG A 683      41.950  58.160  77.070  1.00  0.00           H
ATOM   1521  HB2 ARG A 683      42.070  58.360  75.260  1.00  0.00           H
ATOM   1522  CG  ARG A 683      41.790  56.380  75.820  1.00  0.00           C
ATOM   1523  HG1 ARG A 683      42.860  56.190  76.050  1.00  0.00           H
ATOM   1524  HG2 ARG A 683      41.680  56.070  74.760  1.00  0.00           H
ATOM   1525  CD  ARG A 683      41.050  55.340  76.630  1.00  0.00           C
ATOM   1526  HD1 ARG A 683      41.460  54.370  76.310  1.00  0.00           H
ATOM   1527  HD2 ARG A 683      39.950  55.350  76.480  1.00  0.00           H
ATOM   1528  NE  ARG A 683      41.380  55.560  78.080  1.00  0.00           N
ATOM   1529  HE  ARG A 683      42.070  56.270  78.260  1.00  0.00           H
ATOM   1530  CZ  ARG A 683      41.090  54.800  79.140  1.00  0.00           C
ATOM   1531  NH1 ARG A 683      40.200  53.830  79.140  1.00  0.00           N
ATOM   1532 HH11 ARG A 683      39.400  53.890  78.530  1.00  0.00           H
ATOM   1533 HH12 ARG A 683      40.150  53.210  79.920  1.00  0.00           H
ATOM   1534  NH2 ARG A 683      41.680  55.080  80.290  1.00  0.00           N
ATOM   1535 HH21 ARG A 683      42.200  55.930  80.220  1.00  0.00           H
ATOM   1536 HH22 ARG A 683      41.540  54.550  81.120  1.00  0.00           H
ATOM   1537  C   ARG A 683      39.650  59.630  76.450  1.00  0.00           C
ATOM   1538  O   ARG A 683      39.200  59.740  77.620  1.00  0.00           O
ATOM   1539  N   ASP A 684      39.790  60.670  75.610  1.00  0.00           N
ATOM   1540  HN  ASP A 684      40.110  60.470  74.690  1.00  0.00           H
ATOM   1541  CA  ASP A 684      39.430  61.930  76.030  1.00  0.00           C
ATOM   1542  HA  ASP A 684      40.030  62.220  76.890  1.00  0.00           H
ATOM   1543  CB  ASP A 684      39.880  62.830  74.810  1.00  0.00           C
ATOM   1544  HB1 ASP A 684      39.210  62.690  73.930  1.00  0.00           H
ATOM   1545  HB2 ASP A 684      40.900  62.490  74.580  1.00  0.00           H
ATOM   1546  CG  ASP A 684      39.930  64.270  75.150  1.00  0.00           C
ATOM   1547  OD1 ASP A 684      40.050  65.140  74.280  1.00  0.00           O
ATOM   1548  OD2 ASP A 684      39.830  64.540  76.360  1.00  0.00           O
ATOM   1549  C   ASP A 684      37.900  62.150  76.390  1.00  0.00           C
ATOM   1550  O   ASP A 684      37.650  62.710  77.460  1.00  0.00           O
ATOM   1551  N   TYR A 685      36.910  61.670  75.580  1.00  0.00           N
ATOM   1552  HN  TYR A 685      37.170  61.330  74.680  1.00  0.00           H
ATOM   1553  CA  TYR A 685      35.510  61.800  75.850  1.00  0.00           C
ATOM   1554  HA  TYR A 685      35.380  62.720  76.410  1.00  0.00           H
ATOM   1555  CB  TYR A 685      34.710  62.060  74.570  1.00  0.00           C
ATOM   1556  HB1 TYR A 685      33.620  62.110  74.810  1.00  0.00           H
ATOM   1557  HB2 TYR A 685      34.960  61.260  73.840  1.00  0.00           H
ATOM   1558  CG  TYR A 685      35.120  63.390  74.070  1.00  0.00           C
ATOM   1559  CD1 TYR A 685      36.150  63.480  73.150  1.00  0.00           C
ATOM   1560  HD1 TYR A 685      36.470  62.550  72.710  1.00  0.00           H
ATOM   1561  CE1 TYR A 685      36.480  64.710  72.620  1.00  0.00           C
ATOM   1562  HE1 TYR A 685      37.240  64.790  71.840  1.00  0.00           H
ATOM   1563  CZ  TYR A 685      35.970  65.860  73.210  1.00  0.00           C
ATOM   1564  OH  TYR A 685      36.320  67.220  72.710  1.00  0.00           O
ATOM   1565  HH  TYR A 685      37.250  67.090  72.540  1.00  0.00           H
ATOM   1566  CD2 TYR A 685      34.540  64.540  74.620  1.00  0.00           C
ATOM   1567  HD2 TYR A 685      33.740  64.480  75.340  1.00  0.00           H
ATOM   1568  CE2 TYR A 685      34.940  65.790  74.170  1.00  0.00           C
ATOM   1569  HE2 TYR A 685      34.430  66.650  74.590  1.00  0.00           H
ATOM   1570  C   TYR A 685      34.960  60.680  76.760  1.00  0.00           C
ATOM   1571  O   TYR A 685      33.740  60.550  76.940  1.00  0.00           O
ATOM   1572  N   GLN A 686      35.870  59.830  77.230  1.00  0.00           N
ATOM   1573  HN  GLN A 686      36.810  59.960  76.910  1.00  0.00           H
ATOM   1574  CA  GLN A 686      35.470  58.610  78.020  1.00  0.00           C
ATOM   1575  HA  GLN A 686      36.360  58.010  78.030  1.00  0.00           H
ATOM   1576  CB  GLN A 686      35.240  58.800  79.550  1.00  0.00           C
ATOM   1577  HB1 GLN A 686      34.710  57.910  79.970  1.00  0.00           H
ATOM   1578  HB2 GLN A 686      34.520  59.640  79.580  1.00  0.00           H
ATOM   1579  CG  GLN A 686      36.430  59.000  80.330  1.00  0.00           C
ATOM   1580  HG1 GLN A 686      36.900  60.010  80.200  1.00  0.00           H
ATOM   1581  HG2 GLN A 686      37.220  58.250  80.150  1.00  0.00           H
ATOM   1582  CD  GLN A 686      36.130  58.990  81.810  1.00  0.00           C
ATOM   1583  OE1 GLN A 686      34.950  58.990  82.210  1.00  0.00           O
ATOM   1584  NE2 GLN A 686      37.120  58.930  82.680  1.00  0.00           N
ATOM   1585 HE21 GLN A 686      36.740  58.970  83.600  1.00  0.00           H
ATOM   1586 HE22 GLN A 686      38.060  59.210  82.540  1.00  0.00           H
ATOM   1587  C   GLN A 686      34.580  57.660  77.330  1.00  0.00           C
ATOM   1588  O   GLN A 686      33.600  57.220  77.880  1.00  0.00           O
ATOM   1589  N   LEU A 687      34.960  57.240  76.080  1.00  0.00           N
ATOM   1590  HN  LEU A 687      35.850  57.460  75.690  1.00  0.00           H
ATOM   1591  CA  LEU A 687      34.100  56.380  75.320  1.00  0.00           C
ATOM   1592  HA  LEU A 687      33.110  56.430  75.760  1.00  0.00           H
ATOM   1593  CB  LEU A 687      34.080  56.840  73.850  1.00  0.00           C
ATOM   1594  HB1 LEU A 687      33.240  56.300  73.370  1.00  0.00           H
ATOM   1595  HB2 LEU A 687      35.030  56.730  73.290  1.00  0.00           H
ATOM   1596  CG  LEU A 687      33.730  58.310  73.510  1.00  0.00           C
ATOM   1597  HG  LEU A 687      34.480  58.930  74.040  1.00  0.00           H
ATOM   1598  CD1 LEU A 687      33.740  58.700  72.030  1.00  0.00           C
ATOM   1599 HD11 LEU A 687      32.940  58.060  71.580  1.00  0.00           H
ATOM   1600 HD12 LEU A 687      34.650  58.470  71.440  1.00  0.00           H
ATOM   1601 HD13 LEU A 687      33.490  59.770  71.860  1.00  0.00           H
ATOM   1602  CD2 LEU A 687      32.350  58.650  74.050  1.00  0.00           C
ATOM   1603 HD21 LEU A 687      32.270  58.470  75.150  1.00  0.00           H
ATOM   1604 HD22 LEU A 687      31.580  58.030  73.580  1.00  0.00           H
ATOM   1605 HD23 LEU A 687      32.060  59.700  73.820  1.00  0.00           H
ATOM   1606  C   LEU A 687      34.510  54.990  75.260  1.00  0.00           C
ATOM   1607  O   LEU A 687      35.680  54.720  75.450  1.00  0.00           O
ATOM   1608  N   SER A 688      33.560  54.040  74.850  1.00  0.00           N
ATOM   1609  HN  SER A 688      32.660  54.360  74.560  1.00  0.00           H
ATOM   1610  CA  SER A 688      33.900  52.590  74.830  1.00  0.00           C
ATOM   1611  HA  SER A 688      34.770  52.440  75.430  1.00  0.00           H
ATOM   1612  CB  SER A 688      32.860  51.750  75.550  1.00  0.00           C
ATOM   1613  HB1 SER A 688      33.050  50.670  75.380  1.00  0.00           H
ATOM   1614  HB2 SER A 688      31.860  51.960  75.120  1.00  0.00           H
ATOM   1615  OG  SER A 688      33.020  51.990  76.980  1.00  0.00           O
ATOM   1616  HG1 SER A 688      32.190  52.360  77.280  1.00  0.00           H
ATOM   1617  C   SER A 688      34.420  52.060  73.540  1.00  0.00           C
ATOM   1618  O   SER A 688      33.670  51.690  72.610  1.00  0.00           O
ATOM   1619  N   TYR A 689      35.740  52.100  73.390  1.00  0.00           N
ATOM   1620  HN  TYR A 689      36.270  52.260  74.220  1.00  0.00           H
ATOM   1621  CA  TYR A 689      36.550  52.140  72.200  1.00  0.00           C
ATOM   1622  HA  TYR A 689      36.310  53.010  71.600  1.00  0.00           H
ATOM   1623  CB  TYR A 689      37.980  52.360  72.660  1.00  0.00           C
ATOM   1624  HB1 TYR A 689      38.260  51.780  73.570  1.00  0.00           H
ATOM   1625  HB2 TYR A 689      38.050  53.450  72.880  1.00  0.00           H
ATOM   1626  CG  TYR A 689      39.110  52.010  71.690  1.00  0.00           C
ATOM   1627  CD1 TYR A 689      39.140  52.700  70.410  1.00  0.00           C
ATOM   1628  HD1 TYR A 689      38.310  53.330  70.160  1.00  0.00           H
ATOM   1629  CE1 TYR A 689      40.190  52.340  69.530  1.00  0.00           C
ATOM   1630  HE1 TYR A 689      40.220  52.690  68.500  1.00  0.00           H
ATOM   1631  CZ  TYR A 689      41.200  51.440  69.870  1.00  0.00           C
ATOM   1632  OH  TYR A 689      42.180  51.070  68.950  1.00  0.00           O
ATOM   1633  HH  TYR A 689      41.790  51.170  68.080  1.00  0.00           H
ATOM   1634  CD2 TYR A 689      40.040  51.030  71.990  1.00  0.00           C
ATOM   1635  HD2 TYR A 689      39.970  50.500  72.920  1.00  0.00           H
ATOM   1636  CE2 TYR A 689      41.110  50.770  71.110  1.00  0.00           C
ATOM   1637  HE2 TYR A 689      41.820  49.990  71.360  1.00  0.00           H
ATOM   1638  C   TYR A 689      36.390  51.040  71.190  1.00  0.00           C
ATOM   1639  O   TYR A 689      36.190  51.290  69.980  1.00  0.00           O
ATOM   1640  N   LEU A 690      36.490  49.750  71.740  1.00  0.00           N
ATOM   1641  HN  LEU A 690      36.540  49.660  72.740  1.00  0.00           H
ATOM   1642  CA  LEU A 690      36.450  48.520  70.920  1.00  0.00           C
ATOM   1643  HA  LEU A 690      37.160  48.650  70.120  1.00  0.00           H
ATOM   1644  CB  LEU A 690      36.800  47.280  71.810  1.00  0.00           C
ATOM   1645  HB1 LEU A 690      36.740  46.390  71.160  1.00  0.00           H
ATOM   1646  HB2 LEU A 690      35.990  47.110  72.550  1.00  0.00           H
ATOM   1647  CG  LEU A 690      38.040  47.410  72.570  1.00  0.00           C
ATOM   1648  HG  LEU A 690      38.120  48.390  73.090  1.00  0.00           H
ATOM   1649  CD1 LEU A 690      38.210  46.370  73.720  1.00  0.00           C
ATOM   1650 HD11 LEU A 690      37.680  45.470  73.350  1.00  0.00           H
ATOM   1651 HD12 LEU A 690      37.630  46.790  74.560  1.00  0.00           H
ATOM   1652 HD13 LEU A 690      39.250  46.160  74.050  1.00  0.00           H
ATOM   1653  CD2 LEU A 690      39.270  47.350  71.640  1.00  0.00           C
ATOM   1654 HD21 LEU A 690      39.220  48.120  70.850  1.00  0.00           H
ATOM   1655 HD22 LEU A 690      39.240  46.340  71.160  1.00  0.00           H
ATOM   1656 HD23 LEU A 690      40.230  47.390  72.210  1.00  0.00           H
ATOM   1657  C   LEU A 690      35.130  48.370  70.260  1.00  0.00           C
ATOM   1658  O   LEU A 690      34.970  47.920  69.170  1.00  0.00           O
ATOM   1659  N   SER A 691      34.070  48.730  71.000  1.00  0.00           N
ATOM   1660  HN  SER A 691      34.200  49.020  71.940  1.00  0.00           H
ATOM   1661  CA  SER A 691      32.620  48.570  70.670  1.00  0.00           C
ATOM   1662  HA  SER A 691      32.510  47.630  70.150  1.00  0.00           H
ATOM   1663  CB  SER A 691      31.680  48.450  71.890  1.00  0.00           C
ATOM   1664  HB1 SER A 691      31.970  47.530  72.410  1.00  0.00           H
ATOM   1665  HB2 SER A 691      30.630  48.290  71.600  1.00  0.00           H
ATOM   1666  OG  SER A 691      31.820  49.630  72.700  1.00  0.00           O
ATOM   1667  HG1 SER A 691      32.510  49.420  73.340  1.00  0.00           H
ATOM   1668  C   SER A 691      32.080  49.700  69.750  1.00  0.00           C
ATOM   1669  O   SER A 691      31.240  49.510  68.840  1.00  0.00           O
ATOM   1670  N   LEU A 692      32.640  50.870  69.920  1.00  0.00           N
ATOM   1671  HN  LEU A 692      33.280  51.090  70.640  1.00  0.00           H
ATOM   1672  CA  LEU A 692      32.510  51.970  68.990  1.00  0.00           C
ATOM   1673  HA  LEU A 692      31.460  52.180  68.860  1.00  0.00           H
ATOM   1674  CB  LEU A 692      33.020  53.230  69.730  1.00  0.00           C
ATOM   1675  HB1 LEU A 692      34.090  53.020  69.940  1.00  0.00           H
ATOM   1676  HB2 LEU A 692      32.450  53.410  70.670  1.00  0.00           H
ATOM   1677  CG  LEU A 692      32.980  54.540  68.920  1.00  0.00           C
ATOM   1678  HG  LEU A 692      33.650  54.400  68.050  1.00  0.00           H
ATOM   1679  CD1 LEU A 692      31.600  55.010  68.520  1.00  0.00           C
ATOM   1680 HD11 LEU A 692      31.540  56.050  68.110  1.00  0.00           H
ATOM   1681 HD12 LEU A 692      31.040  55.110  69.480  1.00  0.00           H
ATOM   1682 HD13 LEU A 692      31.110  54.220  67.930  1.00  0.00           H
ATOM   1683  CD2 LEU A 692      33.590  55.640  69.700  1.00  0.00           C
ATOM   1684 HD21 LEU A 692      33.800  56.590  69.160  1.00  0.00           H
ATOM   1685 HD22 LEU A 692      34.440  55.190  70.250  1.00  0.00           H
ATOM   1686 HD23 LEU A 692      32.930  55.990  70.510  1.00  0.00           H
ATOM   1687  C   LEU A 692      33.130  51.700  67.650  1.00  0.00           C
ATOM   1688  O   LEU A 692      32.530  51.810  66.600  1.00  0.00           O
ATOM   1689  N   ARG A 693      34.360  51.190  67.550  1.00  0.00           N
ATOM   1690  HN  ARG A 693      34.910  51.080  68.380  1.00  0.00           H
ATOM   1691  CA  ARG A 693      35.040  50.740  66.380  1.00  0.00           C
ATOM   1692  HA  ARG A 693      35.170  51.640  65.770  1.00  0.00           H
ATOM   1693  CB  ARG A 693      36.380  50.150  66.860  1.00  0.00           C
ATOM   1694  HB1 ARG A 693      36.300  49.340  67.610  1.00  0.00           H
ATOM   1695  HB2 ARG A 693      36.950  50.950  67.380  1.00  0.00           H
ATOM   1696  CG  ARG A 693      37.220  49.650  65.740  1.00  0.00           C
ATOM   1697  HG1 ARG A 693      37.350  50.500  65.040  1.00  0.00           H
ATOM   1698  HG2 ARG A 693      36.750  48.770  65.240  1.00  0.00           H
ATOM   1699  CD  ARG A 693      38.700  49.310  66.150  1.00  0.00           C
ATOM   1700  HD1 ARG A 693      39.070  50.220  66.650  1.00  0.00           H
ATOM   1701  HD2 ARG A 693      39.280  49.030  65.240  1.00  0.00           H
ATOM   1702  NE  ARG A 693      38.520  48.090  66.980  1.00  0.00           N
ATOM   1703  HE  ARG A 693      37.620  47.660  66.930  1.00  0.00           H
ATOM   1704  CZ  ARG A 693      39.470  47.430  67.620  1.00  0.00           C
ATOM   1705  NH1 ARG A 693      40.710  47.760  67.590  1.00  0.00           N
ATOM   1706 HH11 ARG A 693      41.020  48.550  67.070  1.00  0.00           H
ATOM   1707 HH12 ARG A 693      41.370  47.110  67.970  1.00  0.00           H
ATOM   1708  NH2 ARG A 693      39.090  46.410  68.400  1.00  0.00           N
ATOM   1709 HH21 ARG A 693      38.130  46.230  68.650  1.00  0.00           H
ATOM   1710 HH22 ARG A 693      39.810  45.920  68.880  1.00  0.00           H
ATOM   1711  C   ARG A 693      34.350  49.640  65.680  1.00  0.00           C
ATOM   1712  O   ARG A 693      34.240  49.760  64.470  1.00  0.00           O
ATOM   1713  N   THR A 694      33.720  48.710  66.410  1.00  0.00           N
ATOM   1714  HN  THR A 694      33.940  48.670  67.380  1.00  0.00           H
ATOM   1715  CA  THR A 694      32.880  47.720  65.820  1.00  0.00           C
ATOM   1716  HA  THR A 694      33.370  47.000  65.200  1.00  0.00           H
ATOM   1717  CB  THR A 694      32.260  46.730  66.940  1.00  0.00           C
ATOM   1718  HB  THR A 694      31.720  47.400  67.650  1.00  0.00           H
ATOM   1719  OG1 THR A 694      33.270  45.930  67.600  1.00  0.00           O
ATOM   1720  HG1 THR A 694      32.910  45.640  68.450  1.00  0.00           H
ATOM   1721  CG2 THR A 694      31.380  45.680  66.170  1.00  0.00           C
ATOM   1722 HG21 THR A 694      32.010  45.280  65.350  1.00  0.00           H
ATOM   1723 HG22 THR A 694      30.560  46.140  65.580  1.00  0.00           H
ATOM   1724 HG23 THR A 694      31.050  44.860  66.830  1.00  0.00           H
ATOM   1725  C   THR A 694      31.770  48.280  65.000  1.00  0.00           C
ATOM   1726  O   THR A 694      31.370  47.740  63.960  1.00  0.00           O
ATOM   1727  N   SER A 695      31.190  49.410  65.490  1.00  0.00           N
ATOM   1728  HN  SER A 695      31.600  49.890  66.250  1.00  0.00           H
ATOM   1729  CA  SER A 695      30.000  49.910  64.880  1.00  0.00           C
ATOM   1730  HA  SER A 695      29.440  49.010  64.620  1.00  0.00           H
ATOM   1731  CB  SER A 695      29.160  50.790  65.840  1.00  0.00           C
ATOM   1732  HB1 SER A 695      28.250  50.930  65.220  1.00  0.00           H
ATOM   1733  HB2 SER A 695      29.780  51.680  66.120  1.00  0.00           H
ATOM   1734  OG  SER A 695      28.780  50.080  66.980  1.00  0.00           O
ATOM   1735  HG1 SER A 695      29.550  50.230  67.530  1.00  0.00           H
ATOM   1736  C   SER A 695      30.330  50.760  63.600  1.00  0.00           C
ATOM   1737  O   SER A 695      29.690  50.680  62.600  1.00  0.00           O
ATOM   1738  N   ILE A 696      31.470  51.440  63.630  1.00  0.00           N
ATOM   1739  HN  ILE A 696      32.070  51.530  64.420  1.00  0.00           H
ATOM   1740  CA  ILE A 696      32.120  52.060  62.450  1.00  0.00           C
ATOM   1741  HA  ILE A 696      31.400  52.810  62.140  1.00  0.00           H
ATOM   1742  CB  ILE A 696      33.480  52.650  62.890  1.00  0.00           C
ATOM   1743  HB  ILE A 696      33.790  51.960  63.710  1.00  0.00           H
ATOM   1744  CG2 ILE A 696      34.560  52.760  61.780  1.00  0.00           C
ATOM   1745 HG21 ILE A 696      34.980  51.780  61.460  1.00  0.00           H
ATOM   1746 HG22 ILE A 696      35.420  53.400  62.070  1.00  0.00           H
ATOM   1747 HG23 ILE A 696      34.260  53.350  60.900  1.00  0.00           H
ATOM   1748  CG1 ILE A 696      33.170  53.970  63.690  1.00  0.00           C
ATOM   1749 HG11 ILE A 696      32.330  53.900  64.420  1.00  0.00           H
ATOM   1750 HG12 ILE A 696      32.830  54.770  63.020  1.00  0.00           H
ATOM   1751  CD  ILE A 696      34.350  54.550  64.390  1.00  0.00           C
ATOM   1752  HD1 ILE A 696      35.110  53.790  64.680  1.00  0.00           H
ATOM   1753  HD2 ILE A 696      33.940  55.040  65.300  1.00  0.00           H
ATOM   1754  HD3 ILE A 696      34.820  55.320  63.740  1.00  0.00           H
ATOM   1755  C   ILE A 696      32.420  50.950  61.400  1.00  0.00           C
ATOM   1756  O   ILE A 696      32.230  51.090  60.170  1.00  0.00           O
ATOM   1757  N   GLY A 697      32.890  49.720  61.850  1.00  0.00           N
ATOM   1758  HN  GLY A 697      33.070  49.610  62.820  1.00  0.00           H
ATOM   1759  CA  GLY A 697      33.240  48.640  61.010  1.00  0.00           C
ATOM   1760  HA1 GLY A 697      33.720  47.900  61.640  1.00  0.00           H
ATOM   1761  HA2 GLY A 697      33.980  49.020  60.330  1.00  0.00           H
ATOM   1762  C   GLY A 697      32.080  47.950  60.360  1.00  0.00           C
ATOM   1763  O   GLY A 697      32.210  47.440  59.200  1.00  0.00           O
ATOM   1764  N   LEU A 698      30.970  47.810  61.090  1.00  0.00           N
ATOM   1765  HN  LEU A 698      30.870  48.250  61.970  1.00  0.00           H
ATOM   1766  CA  LEU A 698      29.720  47.260  60.540  1.00  0.00           C
ATOM   1767  HA  LEU A 698      29.870  46.350  59.960  1.00  0.00           H
ATOM   1768  CB  LEU A 698      28.640  47.010  61.600  1.00  0.00           C
ATOM   1769  HB1 LEU A 698      27.690  46.710  61.110  1.00  0.00           H
ATOM   1770  HB2 LEU A 698      28.430  47.900  62.230  1.00  0.00           H
ATOM   1771  CG  LEU A 698      28.970  45.750  62.430  1.00  0.00           C
ATOM   1772  HG  LEU A 698      30.030  45.770  62.800  1.00  0.00           H
ATOM   1773  CD1 LEU A 698      28.030  45.740  63.640  1.00  0.00           C
ATOM   1774 HD11 LEU A 698      26.990  45.990  63.360  1.00  0.00           H
ATOM   1775 HD12 LEU A 698      28.420  46.540  64.310  1.00  0.00           H
ATOM   1776 HD13 LEU A 698      28.260  44.790  64.170  1.00  0.00           H
ATOM   1777  CD2 LEU A 698      28.740  44.510  61.540  1.00  0.00           C
ATOM   1778 HD21 LEU A 698      27.750  44.460  61.070  1.00  0.00           H
ATOM   1779 HD22 LEU A 698      28.970  43.600  62.130  1.00  0.00           H
ATOM   1780 HD23 LEU A 698      29.500  44.420  60.730  1.00  0.00           H
ATOM   1781  C   LEU A 698      29.160  48.190  59.370  1.00  0.00           C
ATOM   1782  O   LEU A 698      28.970  47.850  58.170  1.00  0.00           O
ATOM   1783  N   TRP A 699      29.070  49.530  59.620  1.00  0.00           N
ATOM   1784  HN  TRP A 699      29.240  49.880  60.540  1.00  0.00           H
ATOM   1785  CA  TRP A 699      28.690  50.510  58.580  1.00  0.00           C
ATOM   1786  HA  TRP A 699      27.800  50.120  58.090  1.00  0.00           H
ATOM   1787  CB  TRP A 699      28.440  51.910  59.300  1.00  0.00           C
ATOM   1788  HB1 TRP A 699      29.350  52.360  59.750  1.00  0.00           H
ATOM   1789  HB2 TRP A 699      27.640  51.870  60.060  1.00  0.00           H
ATOM   1790  CG  TRP A 699      27.840  52.880  58.360  1.00  0.00           C
ATOM   1791  CD1 TRP A 699      28.220  54.170  58.130  1.00  0.00           C
ATOM   1792  HD1 TRP A 699      29.010  54.590  58.730  1.00  0.00           H
ATOM   1793  NE1 TRP A 699      27.310  54.810  57.350  1.00  0.00           N
ATOM   1794  HE1 TRP A 699      27.280  55.750  57.150  1.00  0.00           H
ATOM   1795  CE2 TRP A 699      26.310  53.970  57.060  1.00  0.00           C
ATOM   1796  CD2 TRP A 699      26.560  52.770  57.670  1.00  0.00           C
ATOM   1797  CE3 TRP A 699      25.610  51.710  57.500  1.00  0.00           C
ATOM   1798  HE3 TRP A 699      25.710  50.750  57.980  1.00  0.00           H
ATOM   1799  CZ3 TRP A 699      24.380  51.960  56.880  1.00  0.00           C
ATOM   1800  HZ3 TRP A 699      23.650  51.190  56.660  1.00  0.00           H
ATOM   1801  CZ2 TRP A 699      25.150  54.280  56.460  1.00  0.00           C
ATOM   1802  HZ2 TRP A 699      24.940  55.300  56.170  1.00  0.00           H
ATOM   1803  CH2 TRP A 699      24.130  53.270  56.320  1.00  0.00           C
ATOM   1804  HH2 TRP A 699      23.210  53.380  55.740  1.00  0.00           H
ATOM   1805  C   TRP A 699      29.720  50.480  57.380  1.00  0.00           C
ATOM   1806  O   TRP A 699      29.310  50.490  56.240  1.00  0.00           O
ATOM   1807  N   THR A 700      31.060  50.410  57.620  1.00  0.00           N
ATOM   1808  HN  THR A 700      31.310  50.440  58.590  1.00  0.00           H
ATOM   1809  CA  THR A 700      32.200  50.310  56.730  1.00  0.00           C
ATOM   1810  HA  THR A 700      32.200  51.110  56.010  1.00  0.00           H
ATOM   1811  CB  THR A 700      33.550  50.390  57.400  1.00  0.00           C
ATOM   1812  HB  THR A 700      33.480  49.740  58.310  1.00  0.00           H
ATOM   1813  OG1 THR A 700      33.790  51.730  57.790  1.00  0.00           O
ATOM   1814  HG1 THR A 700      33.090  51.980  58.400  1.00  0.00           H
ATOM   1815  CG2 THR A 700      34.750  49.940  56.560  1.00  0.00           C
ATOM   1816 HG21 THR A 700      35.780  49.890  56.990  1.00  0.00           H
ATOM   1817 HG22 THR A 700      34.670  50.420  55.570  1.00  0.00           H
ATOM   1818 HG23 THR A 700      34.510  48.870  56.420  1.00  0.00           H
ATOM   1819  C   THR A 700      32.020  49.120  55.780  1.00  0.00           C
ATOM   1820  O   THR A 700      32.080  49.220  54.580  1.00  0.00           O
ATOM   1821  N   SER A 701      31.820  47.930  56.380  1.00  0.00           N
ATOM   1822  HN  SER A 701      31.770  47.780  57.360  1.00  0.00           H
ATOM   1823  CA  SER A 701      31.400  46.700  55.550  1.00  0.00           C
ATOM   1824  HA  SER A 701      32.250  46.540  54.910  1.00  0.00           H
ATOM   1825  CB  SER A 701      31.410  45.390  56.350  1.00  0.00           C
ATOM   1826  HB1 SER A 701      30.740  45.680  57.180  1.00  0.00           H
ATOM   1827  HB2 SER A 701      32.440  45.280  56.760  1.00  0.00           H
ATOM   1828  OG  SER A 701      31.100  44.180  55.660  1.00  0.00           O
ATOM   1829  HG1 SER A 701      31.950  43.870  55.320  1.00  0.00           H
ATOM   1830  C   SER A 701      30.150  46.890  54.710  1.00  0.00           C
ATOM   1831  O   SER A 701      30.160  46.630  53.480  1.00  0.00           O
ATOM   1832  N   PHE A 702      29.080  47.520  55.370  1.00  0.00           N
ATOM   1833  HN  PHE A 702      29.010  47.760  56.340  1.00  0.00           H
ATOM   1834  CA  PHE A 702      27.870  47.850  54.550  1.00  0.00           C
ATOM   1835  HA  PHE A 702      27.700  46.920  54.010  1.00  0.00           H
ATOM   1836  CB  PHE A 702      26.610  48.110  55.460  1.00  0.00           C
ATOM   1837  HB1 PHE A 702      26.770  48.780  56.340  1.00  0.00           H
ATOM   1838  HB2 PHE A 702      26.240  47.140  55.880  1.00  0.00           H
ATOM   1839  CG  PHE A 702      25.420  48.620  54.580  1.00  0.00           C
ATOM   1840  CD1 PHE A 702      24.460  47.760  53.980  1.00  0.00           C
ATOM   1841  HD1 PHE A 702      24.550  46.690  54.020  1.00  0.00           H
ATOM   1842  CE1 PHE A 702      23.480  48.330  53.130  1.00  0.00           C
ATOM   1843  HE1 PHE A 702      22.750  47.780  52.560  1.00  0.00           H
ATOM   1844  CZ  PHE A 702      23.410  49.730  52.990  1.00  0.00           C
ATOM   1845  HZ  PHE A 702      22.550  50.100  52.440  1.00  0.00           H
ATOM   1846  CD2 PHE A 702      25.280  50.020  54.420  1.00  0.00           C
ATOM   1847  HD2 PHE A 702      26.060  50.660  54.810  1.00  0.00           H
ATOM   1848  CE2 PHE A 702      24.230  50.570  53.700  1.00  0.00           C
ATOM   1849  HE2 PHE A 702      24.020  51.630  53.710  1.00  0.00           H
ATOM   1850  C   PHE A 702      28.180  48.750  53.320  1.00  0.00           C
ATOM   1851  O   PHE A 702      27.680  48.560  52.230  1.00  0.00           O
ATOM   1852  N   LEU A 703      28.990  49.820  53.540  1.00  0.00           N
ATOM   1853  HN  LEU A 703      29.420  49.920  54.430  1.00  0.00           H
ATOM   1854  CA  LEU A 703      29.260  50.790  52.550  1.00  0.00           C
ATOM   1855  HA  LEU A 703      28.270  51.030  52.170  1.00  0.00           H
ATOM   1856  CB  LEU A 703      29.980  51.990  53.170  1.00  0.00           C
ATOM   1857  HB1 LEU A 703      30.410  52.580  52.330  1.00  0.00           H
ATOM   1858  HB2 LEU A 703      30.760  51.620  53.850  1.00  0.00           H
ATOM   1859  CG  LEU A 703      29.030  52.980  53.910  1.00  0.00           C
ATOM   1860  HG  LEU A 703      28.430  52.360  54.610  1.00  0.00           H
ATOM   1861  CD1 LEU A 703      29.970  53.990  54.580  1.00  0.00           C
ATOM   1862 HD11 LEU A 703      29.310  54.730  55.080  1.00  0.00           H
ATOM   1863 HD12 LEU A 703      30.750  54.380  53.880  1.00  0.00           H
ATOM   1864 HD13 LEU A 703      30.540  53.600  55.440  1.00  0.00           H
ATOM   1865  CD2 LEU A 703      28.010  53.600  53.030  1.00  0.00           C
ATOM   1866 HD21 LEU A 703      28.480  54.130  52.180  1.00  0.00           H
ATOM   1867 HD22 LEU A 703      27.290  54.290  53.520  1.00  0.00           H
ATOM   1868 HD23 LEU A 703      27.300  52.850  52.600  1.00  0.00           H
ATOM   1869  C   LEU A 703      30.090  50.210  51.380  1.00  0.00           C
ATOM   1870  O   LEU A 703      29.870  50.570  50.240  1.00  0.00           O
ATOM   1871  N   CYS A 704      31.050  49.240  51.650  1.00  0.00           N
ATOM   1872  HN  CYS A 704      31.220  48.960  52.590  1.00  0.00           H
ATOM   1873  CA  CYS A 704      31.780  48.510  50.660  1.00  0.00           C
ATOM   1874  HA  CYS A 704      32.280  49.150  49.950  1.00  0.00           H
ATOM   1875  CB  CYS A 704      32.910  47.620  51.320  1.00  0.00           C
ATOM   1876  HB1 CYS A 704      33.320  47.090  50.440  1.00  0.00           H
ATOM   1877  HB2 CYS A 704      32.410  46.930  52.030  1.00  0.00           H
ATOM   1878  SG  CYS A 704      34.260  48.600  52.150  1.00  0.00           S
ATOM   1879  HG1 CYS A 704      33.400  48.990  53.080  1.00  0.00           H
ATOM   1880  C   CYS A 704      30.880  47.710  49.780  1.00  0.00           C
ATOM   1881  O   CYS A 704      31.120  47.460  48.590  1.00  0.00           O
ATOM   1882  N   ILE A 705      29.800  47.090  50.400  1.00  0.00           N
ATOM   1883  HN  ILE A 705      29.670  46.990  51.380  1.00  0.00           H
ATOM   1884  CA  ILE A 705      28.750  46.400  49.710  1.00  0.00           C
ATOM   1885  HA  ILE A 705      29.300  45.900  48.930  1.00  0.00           H
ATOM   1886  CB  ILE A 705      27.990  45.430  50.570  1.00  0.00           C
ATOM   1887  HB  ILE A 705      27.590  46.090  51.370  1.00  0.00           H
ATOM   1888  CG2 ILE A 705      26.850  44.640  49.880  1.00  0.00           C
ATOM   1889 HG21 ILE A 705      27.220  43.840  49.200  1.00  0.00           H
ATOM   1890 HG22 ILE A 705      26.030  45.260  49.470  1.00  0.00           H
ATOM   1891 HG23 ILE A 705      26.350  44.000  50.640  1.00  0.00           H
ATOM   1892  CG1 ILE A 705      28.860  44.430  51.200  1.00  0.00           C
ATOM   1893 HG11 ILE A 705      28.310  43.690  51.820  1.00  0.00           H
ATOM   1894 HG12 ILE A 705      29.470  44.980  51.940  1.00  0.00           H
ATOM   1895  CD  ILE A 705      29.810  43.650  50.230  1.00  0.00           C
ATOM   1896  HD1 ILE A 705      29.200  43.080  49.500  1.00  0.00           H
ATOM   1897  HD2 ILE A 705      30.490  42.960  50.780  1.00  0.00           H
ATOM   1898  HD3 ILE A 705      30.380  44.490  49.790  1.00  0.00           H
ATOM   1899  C   ILE A 705      27.840  47.240  48.810  1.00  0.00           C
ATOM   1900  O   ILE A 705      27.510  46.900  47.710  1.00  0.00           O
ATOM   1901  N   VAL A 706      27.640  48.460  49.250  1.00  0.00           N
ATOM   1902  HN  VAL A 706      27.920  48.780  50.150  1.00  0.00           H
ATOM   1903  CA  VAL A 706      26.980  49.440  48.390  1.00  0.00           C
ATOM   1904  HA  VAL A 706      26.090  49.000  47.950  1.00  0.00           H
ATOM   1905  CB  VAL A 706      26.620  50.680  49.200  1.00  0.00           C
ATOM   1906  HB  VAL A 706      27.520  51.130  49.670  1.00  0.00           H
ATOM   1907  CG1 VAL A 706      26.070  51.830  48.290  1.00  0.00           C
ATOM   1908 HG11 VAL A 706      25.760  52.710  48.890  1.00  0.00           H
ATOM   1909 HG12 VAL A 706      25.230  51.540  47.610  1.00  0.00           H
ATOM   1910 HG13 VAL A 706      26.940  52.230  47.740  1.00  0.00           H
ATOM   1911  CG2 VAL A 706      25.690  50.440  50.420  1.00  0.00           C
ATOM   1912 HG21 VAL A 706      25.370  51.410  50.840  1.00  0.00           H
ATOM   1913 HG22 VAL A 706      26.080  49.860  51.290  1.00  0.00           H
ATOM   1914 HG23 VAL A 706      24.840  49.920  49.920  1.00  0.00           H
ATOM   1915  C   VAL A 706      27.850  49.800  47.130  1.00  0.00           C
ATOM   1916  O   VAL A 706      27.430  49.840  45.950  1.00  0.00           O
ATOM   1917  N   LEU A 707      29.170  49.920  47.360  1.00  0.00           N
ATOM   1918  HN  LEU A 707      29.540  50.030  48.280  1.00  0.00           H
ATOM   1919  CA  LEU A 707      30.170  50.130  46.250  1.00  0.00           C
ATOM   1920  HA  LEU A 707      29.870  50.960  45.610  1.00  0.00           H
ATOM   1921  CB  LEU A 707      31.520  50.560  46.810  1.00  0.00           C
ATOM   1922  HB1 LEU A 707      32.280  50.260  46.050  1.00  0.00           H
ATOM   1923  HB2 LEU A 707      31.670  49.940  47.710  1.00  0.00           H
ATOM   1924  CG  LEU A 707      31.770  51.960  47.200  1.00  0.00           C
ATOM   1925  HG  LEU A 707      30.760  52.380  47.420  1.00  0.00           H
ATOM   1926  CD1 LEU A 707      32.630  51.990  48.400  1.00  0.00           C
ATOM   1927 HD11 LEU A 707      33.060  52.980  48.670  1.00  0.00           H
ATOM   1928 HD12 LEU A 707      33.450  51.250  48.340  1.00  0.00           H
ATOM   1929 HD13 LEU A 707      31.970  51.670  49.250  1.00  0.00           H
ATOM   1930  CD2 LEU A 707      32.270  52.800  46.070  1.00  0.00           C
ATOM   1931 HD21 LEU A 707      31.760  52.680  45.090  1.00  0.00           H
ATOM   1932 HD22 LEU A 707      33.360  52.640  45.980  1.00  0.00           H
ATOM   1933 HD23 LEU A 707      32.220  53.850  46.450  1.00  0.00           H
ATOM   1934  C   LEU A 707      30.230  48.910  45.350  1.00  0.00           C
ATOM   1935  O   LEU A 707      30.280  49.110  44.140  1.00  0.00           O
ATOM   1936  N   VAL A 708      30.190  47.670  45.810  1.00  0.00           N
ATOM   1937  HN  VAL A 708      30.160  47.430  46.780  1.00  0.00           H
ATOM   1938  CA  VAL A 708      29.930  46.500  45.050  1.00  0.00           C
ATOM   1939  HA  VAL A 708      30.660  46.450  44.270  1.00  0.00           H
ATOM   1940  CB  VAL A 708      30.310  45.200  45.800  1.00  0.00           C
ATOM   1941  HB  VAL A 708      29.830  45.300  46.800  1.00  0.00           H
ATOM   1942  CG1 VAL A 708      29.780  43.970  45.110  1.00  0.00           C
ATOM   1943 HG11 VAL A 708      28.670  43.970  45.080  1.00  0.00           H
ATOM   1944 HG12 VAL A 708      30.110  43.010  45.570  1.00  0.00           H
ATOM   1945 HG13 VAL A 708      30.160  44.060  44.070  1.00  0.00           H
ATOM   1946  CG2 VAL A 708      31.870  45.190  45.890  1.00  0.00           C
ATOM   1947 HG21 VAL A 708      32.250  44.960  44.870  1.00  0.00           H
ATOM   1948 HG22 VAL A 708      32.230  44.420  46.590  1.00  0.00           H
ATOM   1949 HG23 VAL A 708      32.180  46.170  46.310  1.00  0.00           H
ATOM   1950  C   VAL A 708      28.630  46.500  44.330  1.00  0.00           C
ATOM   1951  O   VAL A 708      28.620  46.260  43.130  1.00  0.00           O
ATOM   1952  N   ALA A 709      27.450  46.870  44.920  1.00  0.00           N
ATOM   1953  HN  ALA A 709      27.400  47.340  45.790  1.00  0.00           H
ATOM   1954  CA  ALA A 709      26.180  46.920  44.230  1.00  0.00           C
ATOM   1955  HA  ALA A 709      26.070  45.930  43.820  1.00  0.00           H
ATOM   1956  CB  ALA A 709      25.130  47.170  45.270  1.00  0.00           C
ATOM   1957  HB1 ALA A 709      25.080  46.470  46.120  1.00  0.00           H
ATOM   1958  HB2 ALA A 709      24.080  47.130  44.900  1.00  0.00           H
ATOM   1959  HB3 ALA A 709      25.360  48.190  45.640  1.00  0.00           H
ATOM   1960  C   ALA A 709      26.090  47.900  43.060  1.00  0.00           C
ATOM   1961  O   ALA A 709      25.460  47.720  42.030  1.00  0.00           O
ATOM   1962  N   THR A 710      26.630  49.120  43.310  1.00  0.00           N
ATOM   1963  HN  THR A 710      26.990  49.260  44.230  1.00  0.00           H
ATOM   1964  CA  THR A 710      26.850  50.100  42.280  1.00  0.00           C
ATOM   1965  HA  THR A 710      25.900  50.310  41.800  1.00  0.00           H
ATOM   1966  CB  THR A 710      27.280  51.490  42.750  1.00  0.00           C
ATOM   1967  HB  THR A 710      28.260  51.370  43.250  1.00  0.00           H
ATOM   1968  OG1 THR A 710      26.370  51.850  43.780  1.00  0.00           O
ATOM   1969  HG1 THR A 710      26.410  51.160  44.460  1.00  0.00           H
ATOM   1970  CG2 THR A 710      27.250  52.630  41.680  1.00  0.00           C
ATOM   1971 HG21 THR A 710      27.720  53.550  42.080  1.00  0.00           H
ATOM   1972 HG22 THR A 710      26.200  52.880  41.420  1.00  0.00           H
ATOM   1973 HG23 THR A 710      27.830  52.300  40.790  1.00  0.00           H
ATOM   1974  C   THR A 710      27.770  49.580  41.120  1.00  0.00           C
ATOM   1975  O   THR A 710      27.530  49.970  39.920  1.00  0.00           O
ATOM   1976  N   ASP A 711      28.800  48.780  41.460  1.00  0.00           N
ATOM   1977  HN  ASP A 711      28.880  48.230  42.290  1.00  0.00           H
ATOM   1978  CA  ASP A 711      29.950  48.800  40.630  1.00  0.00           C
ATOM   1979  HA  ASP A 711      30.580  48.050  41.070  1.00  0.00           H
ATOM   1980  CB  ASP A 711      29.820  48.170  39.160  1.00  0.00           C
ATOM   1981  HB1 ASP A 711      29.030  48.680  38.570  1.00  0.00           H
ATOM   1982  HB2 ASP A 711      29.490  47.120  39.320  1.00  0.00           H
ATOM   1983  CG  ASP A 711      30.920  48.260  38.150  1.00  0.00           C
ATOM   1984  OD1 ASP A 711      31.900  48.930  38.330  1.00  0.00           O
ATOM   1985  OD2 ASP A 711      30.710  47.570  37.070  1.00  0.00           O
ATOM   1986  C   ASP A 711      30.790  50.110  40.700  1.00  0.00           C
ATOM   1987  O   ASP A 711      30.480  51.230  40.320  1.00  0.00           O
ATOM   1988  N   ALA A 712      31.900  49.970  41.330  1.00  0.00           N
ATOM   1989  HN  ALA A 712      32.220  49.030  41.520  1.00  0.00           H
ATOM   1990  CA  ALA A 712      32.750  51.040  41.640  1.00  0.00           C
ATOM   1991  HA  ALA A 712      32.420  52.020  41.340  1.00  0.00           H
ATOM   1992  CB  ALA A 712      32.920  51.110  43.210  1.00  0.00           C
ATOM   1993  HB1 ALA A 712      31.960  50.780  43.650  1.00  0.00           H
ATOM   1994  HB2 ALA A 712      33.320  52.110  43.480  1.00  0.00           H
ATOM   1995  HB3 ALA A 712      33.670  50.340  43.510  1.00  0.00           H
ATOM   1996  C   ALA A 712      34.040  50.800  40.890  1.00  0.00           C
ATOM   1997  O   ALA A 712      35.080  51.270  41.370  1.00  0.00           O
ATOM   1998  N   SER A 713      34.050  50.010  39.780  1.00  0.00           N
ATOM   1999  HN  SER A 713      33.220  49.570  39.450  1.00  0.00           H
ATOM   2000  CA  SER A 713      35.240  49.770  38.950  1.00  0.00           C
ATOM   2001  HA  SER A 713      36.070  49.590  39.630  1.00  0.00           H
ATOM   2002  CB  SER A 713      35.180  48.460  38.060  1.00  0.00           C
ATOM   2003  HB1 SER A 713      35.050  47.520  38.660  1.00  0.00           H
ATOM   2004  HB2 SER A 713      36.090  48.340  37.440  1.00  0.00           H
ATOM   2005  OG  SER A 713      34.110  48.450  37.080  1.00  0.00           O
ATOM   2006  HG1 SER A 713      33.270  48.380  37.530  1.00  0.00           H
ATOM   2007  C   SER A 713      35.770  50.980  38.250  1.00  0.00           C
ATOM   2008  O   SER A 713      36.910  51.320  38.430  1.00  0.00           O
ATOM   2009  N   SER A 714      34.790  51.780  37.700  1.00  0.00           N
ATOM   2010  HN  SER A 714      33.860  51.420  37.640  1.00  0.00           H
ATOM   2011  CA  SER A 714      35.130  52.980  36.940  1.00  0.00           C
ATOM   2012  HA  SER A 714      35.970  52.820  36.270  1.00  0.00           H
ATOM   2013  CB  SER A 714      33.940  53.550  36.150  1.00  0.00           C
ATOM   2014  HB1 SER A 714      33.850  52.940  35.220  1.00  0.00           H
ATOM   2015  HB2 SER A 714      34.120  54.570  35.740  1.00  0.00           H
ATOM   2016  OG  SER A 714      32.720  53.690  36.840  1.00  0.00           O
ATOM   2017  HG1 SER A 714      32.450  52.780  36.870  1.00  0.00           H
ATOM   2018  C   SER A 714      35.570  54.090  37.850  1.00  0.00           C
ATOM   2019  O   SER A 714      36.370  54.950  37.450  1.00  0.00           O
ATOM   2020  N   LEU A 715      35.060  54.080  39.080  1.00  0.00           N
ATOM   2021  HN  LEU A 715      34.510  53.320  39.430  1.00  0.00           H
ATOM   2022  CA  LEU A 715      35.390  55.040  40.140  1.00  0.00           C
ATOM   2023  HA  LEU A 715      35.240  56.020  39.720  1.00  0.00           H
ATOM   2024  CB  LEU A 715      34.430  54.850  41.360  1.00  0.00           C
ATOM   2025  HB1 LEU A 715      34.800  55.400  42.250  1.00  0.00           H
ATOM   2026  HB2 LEU A 715      34.440  53.770  41.570  1.00  0.00           H
ATOM   2027  CG  LEU A 715      32.960  55.180  41.200  1.00  0.00           C
ATOM   2028  HG  LEU A 715      32.470  54.700  40.330  1.00  0.00           H
ATOM   2029  CD1 LEU A 715      32.060  54.900  42.390  1.00  0.00           C
ATOM   2030 HD11 LEU A 715      32.500  55.410  43.270  1.00  0.00           H
ATOM   2031 HD12 LEU A 715      32.000  53.800  42.540  1.00  0.00           H
ATOM   2032 HD13 LEU A 715      31.040  55.310  42.230  1.00  0.00           H
ATOM   2033  CD2 LEU A 715      32.800  56.700  40.710  1.00  0.00           C
ATOM   2034 HD21 LEU A 715      31.720  56.830  40.470  1.00  0.00           H
ATOM   2035 HD22 LEU A 715      33.310  56.860  39.740  1.00  0.00           H
ATOM   2036 HD23 LEU A 715      33.170  57.440  41.440  1.00  0.00           H
ATOM   2037  C   LEU A 715      36.850  55.010  40.540  1.00  0.00           C
ATOM   2038  O   LEU A 715      37.470  56.000  40.940  1.00  0.00           O
ATOM   2039  N   VAL A 716      37.640  53.900  40.330  1.00  0.00           N
ATOM   2040  HN  VAL A 716      37.330  53.060  39.880  1.00  0.00           H
ATOM   2041  CA  VAL A 716      39.090  53.750  40.560  1.00  0.00           C
ATOM   2042  HA  VAL A 716      39.300  54.110  41.560  1.00  0.00           H
ATOM   2043  CB  VAL A 716      39.570  52.270  40.540  1.00  0.00           C
ATOM   2044  HB  VAL A 716      39.630  51.800  39.530  1.00  0.00           H
ATOM   2045  CG1 VAL A 716      40.930  52.100  41.180  1.00  0.00           C
ATOM   2046 HG11 VAL A 716      41.740  52.440  40.500  1.00  0.00           H
ATOM   2047 HG12 VAL A 716      41.220  51.040  41.310  1.00  0.00           H
ATOM   2048 HG13 VAL A 716      40.970  52.480  42.230  1.00  0.00           H
ATOM   2049  CG2 VAL A 716      38.550  51.420  41.370  1.00  0.00           C
ATOM   2050 HG21 VAL A 716      38.850  50.350  41.390  1.00  0.00           H
ATOM   2051 HG22 VAL A 716      37.620  51.420  40.760  1.00  0.00           H
ATOM   2052 HG23 VAL A 716      38.290  51.810  42.380  1.00  0.00           H
ATOM   2053  C   VAL A 716      39.900  54.690  39.760  1.00  0.00           C
ATOM   2054  O   VAL A 716      40.770  55.340  40.240  1.00  0.00           O
ATOM   2055  N   CYS A 717      39.470  54.790  38.470  1.00  0.00           N
ATOM   2056  HN  CYS A 717      38.710  54.200  38.170  1.00  0.00           H
ATOM   2057  CA  CYS A 717      39.990  55.700  37.530  1.00  0.00           C
ATOM   2058  HA  CYS A 717      41.040  55.460  37.470  1.00  0.00           H
ATOM   2059  CB  CYS A 717      39.400  55.380  36.060  1.00  0.00           C
ATOM   2060  HB1 CYS A 717      39.880  56.060  35.320  1.00  0.00           H
ATOM   2061  HB2 CYS A 717      38.360  55.740  36.210  1.00  0.00           H
ATOM   2062  SG  CYS A 717      39.450  53.640  35.580  1.00  0.00           S
ATOM   2063  HG1 CYS A 717      38.140  53.450  35.750  1.00  0.00           H
ATOM   2064  C   CYS A 717      39.950  57.150  37.900  1.00  0.00           C
ATOM   2065  O   CYS A 717      40.870  57.920  37.660  1.00  0.00           O
ATOM   2066  N   TYR A 718      38.860  57.470  38.590  1.00  0.00           N
ATOM   2067  HN  TYR A 718      38.220  56.700  38.570  1.00  0.00           H
ATOM   2068  CA  TYR A 718      38.350  58.800  38.850  1.00  0.00           C
ATOM   2069  HA  TYR A 718      38.430  59.440  37.990  1.00  0.00           H
ATOM   2070  CB  TYR A 718      36.880  58.860  39.310  1.00  0.00           C
ATOM   2071  HB1 TYR A 718      36.660  59.740  39.960  1.00  0.00           H
ATOM   2072  HB2 TYR A 718      36.900  58.060  40.080  1.00  0.00           H
ATOM   2073  CG  TYR A 718      35.750  58.650  38.310  1.00  0.00           C
ATOM   2074  CD1 TYR A 718      36.070  57.970  37.040  1.00  0.00           C
ATOM   2075  HD1 TYR A 718      37.090  57.740  36.750  1.00  0.00           H
ATOM   2076  CE1 TYR A 718      35.060  57.730  36.090  1.00  0.00           C
ATOM   2077  HE1 TYR A 718      35.210  57.170  35.170  1.00  0.00           H
ATOM   2078  CZ  TYR A 718      33.810  58.310  36.320  1.00  0.00           C
ATOM   2079  OH  TYR A 718      32.880  58.310  35.300  1.00  0.00           O
ATOM   2080  HH  TYR A 718      32.000  58.510  35.640  1.00  0.00           H
ATOM   2081  CD2 TYR A 718      34.500  59.080  38.500  1.00  0.00           C
ATOM   2082  HD2 TYR A 718      34.260  59.600  39.420  1.00  0.00           H
ATOM   2083  CE2 TYR A 718      33.530  58.920  37.530  1.00  0.00           C
ATOM   2084  HE2 TYR A 718      32.550  59.350  37.680  1.00  0.00           H
ATOM   2085  C   TYR A 718      39.220  59.520  39.880  1.00  0.00           C
ATOM   2086  O   TYR A 718      39.270  60.760  39.950  1.00  0.00           O
ATOM   2087  N   ILE A 719      39.990  58.710  40.640  1.00  0.00           N
ATOM   2088  HN  ILE A 719      39.820  57.730  40.500  1.00  0.00           H
ATOM   2089  CA  ILE A 719      40.950  59.260  41.590  1.00  0.00           C
ATOM   2090  HA  ILE A 719      40.350  59.720  42.370  1.00  0.00           H
ATOM   2091  CB  ILE A 719      41.570  58.070  42.360  1.00  0.00           C
ATOM   2092  HB  ILE A 719      42.050  57.470  41.560  1.00  0.00           H
ATOM   2093  CG2 ILE A 719      42.730  58.610  43.190  1.00  0.00           C
ATOM   2094 HG21 ILE A 719      42.360  59.290  43.980  1.00  0.00           H
ATOM   2095 HG22 ILE A 719      43.580  59.070  42.640  1.00  0.00           H
ATOM   2096 HG23 ILE A 719      43.210  57.770  43.740  1.00  0.00           H
ATOM   2097  CG1 ILE A 719      40.560  57.250  43.150  1.00  0.00           C
ATOM   2098 HG11 ILE A 719      40.960  56.280  43.500  1.00  0.00           H
ATOM   2099 HG12 ILE A 719      39.730  56.940  42.470  1.00  0.00           H
ATOM   2100  CD  ILE A 719      40.010  58.120  44.330  1.00  0.00           C
ATOM   2101  HD1 ILE A 719      40.890  58.180  45.000  1.00  0.00           H
ATOM   2102  HD2 ILE A 719      39.080  57.740  44.820  1.00  0.00           H
ATOM   2103  HD3 ILE A 719      39.780  59.170  44.030  1.00  0.00           H
ATOM   2104  C   ILE A 719      42.090  60.180  41.050  1.00  0.00           C
ATOM   2105  O   ILE A 719      42.260  61.290  41.570  1.00  0.00           O
ATOM   2106  N   THR A 720      42.650  59.840  39.870  1.00  0.00           N
ATOM   2107  HN  THR A 720      42.390  58.970  39.480  1.00  0.00           H
ATOM   2108  CA  THR A 720      43.650  60.550  39.130  1.00  0.00           C
ATOM   2109  HA  THR A 720      43.710  59.970  38.210  1.00  0.00           H
ATOM   2110  CB  THR A 720      43.420  61.960  38.720  1.00  0.00           C
ATOM   2111  HB  THR A 720      44.120  62.260  37.920  1.00  0.00           H
ATOM   2112  OG1 THR A 720      43.460  62.910  39.780  1.00  0.00           O
ATOM   2113  HG1 THR A 720      42.880  62.570  40.460  1.00  0.00           H
ATOM   2114  CG2 THR A 720      42.020  61.940  38.060  1.00  0.00           C
ATOM   2115 HG21 THR A 720      41.730  62.960  37.750  1.00  0.00           H
ATOM   2116 HG22 THR A 720      41.170  61.480  38.610  1.00  0.00           H
ATOM   2117 HG23 THR A 720      42.060  61.390  37.100  1.00  0.00           H
ATOM   2118  C   THR A 720      45.090  60.490  39.820  1.00  0.00           C
ATOM   2119  O   THR A 720      45.310  60.490  41.000  1.00  0.00           O
ATOM   2120  N   ARG A 721      46.110  60.420  38.940  1.00  0.00           N
ATOM   2121  HN  ARG A 721      45.840  60.530  37.990  1.00  0.00           H
ATOM   2122  CA  ARG A 721      47.500  60.290  39.230  1.00  0.00           C
ATOM   2123  HA  ARG A 721      47.690  59.440  39.870  1.00  0.00           H
ATOM   2124  CB  ARG A 721      48.250  60.020  37.900  1.00  0.00           C
ATOM   2125  HB1 ARG A 721      49.350  60.170  38.050  1.00  0.00           H
ATOM   2126  HB2 ARG A 721      47.950  60.720  37.100  1.00  0.00           H
ATOM   2127  CG  ARG A 721      47.990  58.550  37.480  1.00  0.00           C
ATOM   2128  HG1 ARG A 721      48.090  58.280  36.420  1.00  0.00           H
ATOM   2129  HG2 ARG A 721      46.930  58.510  37.780  1.00  0.00           H
ATOM   2130  CD  ARG A 721      48.910  57.540  38.160  1.00  0.00           C
ATOM   2131  HD1 ARG A 721      48.700  56.470  37.960  1.00  0.00           H
ATOM   2132  HD2 ARG A 721      48.890  57.620  39.270  1.00  0.00           H
ATOM   2133  NE  ARG A 721      50.280  57.790  37.540  1.00  0.00           N
ATOM   2134  HE  ARG A 721      50.550  58.460  36.860  1.00  0.00           H
ATOM   2135  CZ  ARG A 721      51.210  56.810  37.610  1.00  0.00           C
ATOM   2136  NH1 ARG A 721      51.230  55.970  38.620  1.00  0.00           N
ATOM   2137 HH11 ARG A 721      52.100  55.480  38.730  1.00  0.00           H
ATOM   2138 HH12 ARG A 721      50.680  56.150  39.430  1.00  0.00           H
ATOM   2139  NH2 ARG A 721      52.190  56.760  36.670  1.00  0.00           N
ATOM   2140 HH21 ARG A 721      51.980  57.240  35.820  1.00  0.00           H
ATOM   2141 HH22 ARG A 721      52.820  55.980  36.690  1.00  0.00           H
ATOM   2142  C   ARG A 721      48.160  61.410  40.050  1.00  0.00           C
ATOM   2143  O   ARG A 721      49.040  61.120  40.840  1.00  0.00           O
ATOM   2144  N   PHE A 722      47.720  62.690  39.940  1.00  0.00           N
ATOM   2145  HN  PHE A 722      47.100  63.010  39.220  1.00  0.00           H
ATOM   2146  CA  PHE A 722      48.170  63.780  40.870  1.00  0.00           C
ATOM   2147  HA  PHE A 722      49.240  63.930  40.860  1.00  0.00           H
ATOM   2148  CB  PHE A 722      47.600  65.130  40.240  1.00  0.00           C
ATOM   2149  HB1 PHE A 722      46.630  64.870  39.770  1.00  0.00           H
ATOM   2150  HB2 PHE A 722      48.340  65.450  39.470  1.00  0.00           H
ATOM   2151  CG  PHE A 722      47.370  66.180  41.280  1.00  0.00           C
ATOM   2152  CD1 PHE A 722      48.240  67.190  41.650  1.00  0.00           C
ATOM   2153  HD1 PHE A 722      49.200  67.150  41.150  1.00  0.00           H
ATOM   2154  CE1 PHE A 722      48.040  68.010  42.700  1.00  0.00           C
ATOM   2155  HE1 PHE A 722      48.840  68.630  43.090  1.00  0.00           H
ATOM   2156  CZ  PHE A 722      46.750  68.020  43.310  1.00  0.00           C
ATOM   2157  HZ  PHE A 722      46.550  68.670  44.140  1.00  0.00           H
ATOM   2158  CD2 PHE A 722      46.040  66.210  41.840  1.00  0.00           C
ATOM   2159  HD2 PHE A 722      45.270  65.580  41.410  1.00  0.00           H
ATOM   2160  CE2 PHE A 722      45.780  67.130  42.830  1.00  0.00           C
ATOM   2161  HE2 PHE A 722      44.840  67.170  43.360  1.00  0.00           H
ATOM   2162  C   PHE A 722      47.890  63.440  42.390  1.00  0.00           C
ATOM   2163  O   PHE A 722      48.760  63.540  43.270  1.00  0.00           O
ATOM   2164  N   THR A 723      46.660  62.930  42.620  1.00  0.00           N
ATOM   2165  HN  THR A 723      46.070  62.760  41.830  1.00  0.00           H
ATOM   2166  CA  THR A 723      46.110  62.510  43.890  1.00  0.00           C
ATOM   2167  HA  THR A 723      46.090  63.370  44.550  1.00  0.00           H
ATOM   2168  CB  THR A 723      44.690  61.970  43.790  1.00  0.00           C
ATOM   2169  HB  THR A 723      44.520  60.970  43.350  1.00  0.00           H
ATOM   2170  OG1 THR A 723      43.860  62.810  43.000  1.00  0.00           O
ATOM   2171  HG1 THR A 723      43.270  62.230  42.510  1.00  0.00           H
ATOM   2172  CG2 THR A 723      44.130  61.890  45.240  1.00  0.00           C
ATOM   2173 HG21 THR A 723      44.660  61.030  45.690  1.00  0.00           H
ATOM   2174 HG22 THR A 723      43.030  61.780  45.230  1.00  0.00           H
ATOM   2175 HG23 THR A 723      44.370  62.820  45.810  1.00  0.00           H
ATOM   2176  C   THR A 723      46.910  61.440  44.530  1.00  0.00           C
ATOM   2177  O   THR A 723      47.390  61.510  45.670  1.00  0.00           O
ATOM   2178  N   GLU A 724      47.140  60.370  43.740  1.00  0.00           N
ATOM   2179  HN  GLU A 724      46.730  60.430  42.820  1.00  0.00           H
ATOM   2180  CA  GLU A 724      47.710  59.120  44.190  1.00  0.00           C
ATOM   2181  HA  GLU A 724      47.350  58.870  45.180  1.00  0.00           H
ATOM   2182  CB  GLU A 724      47.450  58.020  43.130  1.00  0.00           C
ATOM   2183  HB1 GLU A 724      47.190  58.490  42.160  1.00  0.00           H
ATOM   2184  HB2 GLU A 724      46.530  57.520  43.500  1.00  0.00           H
ATOM   2185  CG  GLU A 724      48.580  56.950  42.870  1.00  0.00           C
ATOM   2186  HG1 GLU A 724      48.520  56.080  43.580  1.00  0.00           H
ATOM   2187  HG2 GLU A 724      49.600  57.350  43.080  1.00  0.00           H
ATOM   2188  CD  GLU A 724      48.620  56.400  41.430  1.00  0.00           C
ATOM   2189  OE1 GLU A 724      47.670  56.370  40.690  1.00  0.00           O
ATOM   2190  OE2 GLU A 724      49.800  56.090  41.110  1.00  0.00           O
ATOM   2191  C   GLU A 724      49.190  59.380  44.500  1.00  0.00           C
ATOM   2192  O   GLU A 724      49.690  58.870  45.510  1.00  0.00           O
ATOM   2193  N   GLU A 725      49.980  60.090  43.670  1.00  0.00           N
ATOM   2194  HN  GLU A 725      49.550  60.390  42.820  1.00  0.00           H
ATOM   2195  CA  GLU A 725      51.360  60.470  44.000  1.00  0.00           C
ATOM   2196  HA  GLU A 725      51.920  59.560  44.120  1.00  0.00           H
ATOM   2197  CB  GLU A 725      51.960  61.190  42.760  1.00  0.00           C
ATOM   2198  HB1 GLU A 725      51.340  62.090  42.560  1.00  0.00           H
ATOM   2199  HB2 GLU A 725      51.750  60.510  41.900  1.00  0.00           H
ATOM   2200  CG  GLU A 725      53.470  61.570  42.850  1.00  0.00           C
ATOM   2201  HG1 GLU A 725      54.120  60.690  43.100  1.00  0.00           H
ATOM   2202  HG2 GLU A 725      53.770  62.340  43.580  1.00  0.00           H
ATOM   2203  CD  GLU A 725      53.790  61.900  41.340  1.00  0.00           C
ATOM   2204  OE1 GLU A 725      53.440  63.000  40.870  1.00  0.00           O
ATOM   2205  OE2 GLU A 725      54.370  61.020  40.660  1.00  0.00           O
ATOM   2206  C   GLU A 725      51.480  61.320  45.220  1.00  0.00           C
ATOM   2207  O   GLU A 725      52.280  61.030  46.050  1.00  0.00           O
ATOM   2208  N   ALA A 726      50.690  62.380  45.430  1.00  0.00           N
ATOM   2209  HN  ALA A 726      50.060  62.590  44.690  1.00  0.00           H
ATOM   2210  CA  ALA A 726      50.580  63.170  46.580  1.00  0.00           C
ATOM   2211  HA  ALA A 726      51.540  63.670  46.610  1.00  0.00           H
ATOM   2212  CB  ALA A 726      49.570  64.370  46.420  1.00  0.00           C
ATOM   2213  HB1 ALA A 726      48.530  64.050  46.680  1.00  0.00           H
ATOM   2214  HB2 ALA A 726      49.600  64.700  45.360  1.00  0.00           H
ATOM   2215  HB3 ALA A 726      49.870  65.260  47.010  1.00  0.00           H
ATOM   2216  C   ALA A 726      50.200  62.440  47.870  1.00  0.00           C
ATOM   2217  O   ALA A 726      50.590  62.700  49.030  1.00  0.00           O
ATOM   2218  N   PHE A 727      49.330  61.430  47.800  1.00  0.00           N
ATOM   2219  HN  PHE A 727      48.770  61.220  46.990  1.00  0.00           H
ATOM   2220  CA  PHE A 727      48.930  60.650  48.950  1.00  0.00           C
ATOM   2221  HA  PHE A 727      48.870  61.390  49.740  1.00  0.00           H
ATOM   2222  CB  PHE A 727      47.610  60.000  48.510  1.00  0.00           C
ATOM   2223  HB1 PHE A 727      47.850  59.330  47.650  1.00  0.00           H
ATOM   2224  HB2 PHE A 727      46.980  60.860  48.200  1.00  0.00           H
ATOM   2225  CG  PHE A 727      46.960  59.160  49.540  1.00  0.00           C
ATOM   2226  CD1 PHE A 727      47.510  58.020  50.230  1.00  0.00           C
ATOM   2227  HD1 PHE A 727      48.500  57.670  49.980  1.00  0.00           H
ATOM   2228  CE1 PHE A 727      46.750  57.340  51.190  1.00  0.00           C
ATOM   2229  HE1 PHE A 727      47.170  56.420  51.560  1.00  0.00           H
ATOM   2230  CZ  PHE A 727      45.450  57.690  51.450  1.00  0.00           C
ATOM   2231  HZ  PHE A 727      44.880  57.040  52.100  1.00  0.00           H
ATOM   2232  CD2 PHE A 727      45.580  59.520  49.890  1.00  0.00           C
ATOM   2233  HD2 PHE A 727      45.110  60.410  49.520  1.00  0.00           H
ATOM   2234  CE2 PHE A 727      44.950  58.850  50.820  1.00  0.00           C
ATOM   2235  HE2 PHE A 727      44.050  59.330  51.220  1.00  0.00           H
ATOM   2236  C   PHE A 727      50.000  59.670  49.370  1.00  0.00           C
ATOM   2237  O   PHE A 727      50.380  59.580  50.580  1.00  0.00           O
ATOM   2238  N   ALA A 728      50.660  59.020  48.390  1.00  0.00           N
ATOM   2239  HN  ALA A 728      50.440  59.070  47.430  1.00  0.00           H
ATOM   2240  CA  ALA A 728      51.740  58.110  48.630  1.00  0.00           C
ATOM   2241  HA  ALA A 728      51.290  57.320  49.220  1.00  0.00           H
ATOM   2242  CB  ALA A 728      52.310  57.660  47.240  1.00  0.00           C
ATOM   2243  HB1 ALA A 728      52.700  58.530  46.680  1.00  0.00           H
ATOM   2244  HB2 ALA A 728      51.350  57.340  46.770  1.00  0.00           H
ATOM   2245  HB3 ALA A 728      52.990  56.790  47.160  1.00  0.00           H
ATOM   2246  C   ALA A 728      52.860  58.820  49.420  1.00  0.00           C
ATOM   2247  O   ALA A 728      53.440  58.400  50.420  1.00  0.00           O
ATOM   2248  N   ALA A 729      53.240  60.040  48.920  1.00  0.00           N
ATOM   2249  HN  ALA A 729      52.730  60.410  48.160  1.00  0.00           H
ATOM   2250  CA  ALA A 729      54.370  60.890  49.310  1.00  0.00           C
ATOM   2251  HA  ALA A 729      55.290  60.330  49.260  1.00  0.00           H
ATOM   2252  CB  ALA A 729      54.460  62.160  48.440  1.00  0.00           C
ATOM   2253  HB1 ALA A 729      55.310  62.840  48.640  1.00  0.00           H
ATOM   2254  HB2 ALA A 729      53.550  62.790  48.460  1.00  0.00           H
ATOM   2255  HB3 ALA A 729      54.640  61.800  47.400  1.00  0.00           H
ATOM   2256  C   ALA A 729      54.190  61.360  50.800  1.00  0.00           C
ATOM   2257  O   ALA A 729      55.100  61.330  51.600  1.00  0.00           O
ATOM   2258  N   LEU A 730      52.870  61.740  51.190  1.00  0.00           N
ATOM   2259  HN  LEU A 730      52.140  61.800  50.520  1.00  0.00           H
ATOM   2260  CA  LEU A 730      52.550  62.050  52.590  1.00  0.00           C
ATOM   2261  HA  LEU A 730      53.270  62.780  52.960  1.00  0.00           H
ATOM   2262  CB  LEU A 730      51.150  62.520  52.810  1.00  0.00           C
ATOM   2263  HB1 LEU A 730      50.430  61.660  52.740  1.00  0.00           H
ATOM   2264  HB2 LEU A 730      50.880  63.200  51.980  1.00  0.00           H
ATOM   2265  CG  LEU A 730      50.870  63.210  54.190  1.00  0.00           C
ATOM   2266  HG  LEU A 730      51.440  62.610  54.920  1.00  0.00           H
ATOM   2267  CD1 LEU A 730      51.390  64.620  54.050  1.00  0.00           C
ATOM   2268 HD11 LEU A 730      51.400  65.270  54.950  1.00  0.00           H
ATOM   2269 HD12 LEU A 730      50.820  65.090  53.230  1.00  0.00           H
ATOM   2270 HD13 LEU A 730      52.470  64.550  53.790  1.00  0.00           H
ATOM   2271  CD2 LEU A 730      49.400  63.110  54.670  1.00  0.00           C
ATOM   2272 HD21 LEU A 730      48.610  63.750  54.200  1.00  0.00           H
ATOM   2273 HD22 LEU A 730      49.290  63.300  55.760  1.00  0.00           H
ATOM   2274 HD23 LEU A 730      49.010  62.090  54.480  1.00  0.00           H
ATOM   2275  C   LEU A 730      52.720  60.850  53.570  1.00  0.00           C
ATOM   2276  O   LEU A 730      53.270  60.860  54.650  1.00  0.00           O
ATOM   2277  N   ILE A 731      52.370  59.660  53.100  1.00  0.00           N
ATOM   2278  HN  ILE A 731      51.970  59.470  52.210  1.00  0.00           H
ATOM   2279  CA  ILE A 731      52.490  58.460  53.950  1.00  0.00           C
ATOM   2280  HA  ILE A 731      51.980  58.690  54.870  1.00  0.00           H
ATOM   2281  CB  ILE A 731      51.870  57.170  53.340  1.00  0.00           C
ATOM   2282  HB  ILE A 731      52.440  57.110  52.380  1.00  0.00           H
ATOM   2283  CG2 ILE A 731      52.190  55.980  54.320  1.00  0.00           C
ATOM   2284 HG21 ILE A 731      51.780  55.050  53.880  1.00  0.00           H
ATOM   2285 HG22 ILE A 731      51.830  56.240  55.340  1.00  0.00           H
ATOM   2286 HG23 ILE A 731      53.290  55.820  54.340  1.00  0.00           H
ATOM   2287  CG1 ILE A 731      50.320  57.350  53.080  1.00  0.00           C
ATOM   2288 HG11 ILE A 731      49.970  56.380  52.650  1.00  0.00           H
ATOM   2289 HG12 ILE A 731      50.270  57.970  52.150  1.00  0.00           H
ATOM   2290  CD  ILE A 731      49.300  57.770  54.200  1.00  0.00           C
ATOM   2291  HD1 ILE A 731      49.620  57.220  55.110  1.00  0.00           H
ATOM   2292  HD2 ILE A 731      48.290  57.440  53.920  1.00  0.00           H
ATOM   2293  HD3 ILE A 731      49.310  58.880  54.280  1.00  0.00           H
ATOM   2294  C   ILE A 731      53.940  58.230  54.290  1.00  0.00           C
ATOM   2295  O   ILE A 731      54.230  57.940  55.440  1.00  0.00           O
ATOM   2296  N   CYS A 732      54.900  58.380  53.320  1.00  0.00           N
ATOM   2297  HN  CYS A 732      54.590  58.530  52.390  1.00  0.00           H
ATOM   2298  CA  CYS A 732      56.290  58.220  53.540  1.00  0.00           C
ATOM   2299  HA  CYS A 732      56.440  57.220  53.960  1.00  0.00           H
ATOM   2300  CB  CYS A 732      57.200  58.490  52.340  1.00  0.00           C
ATOM   2301  HB1 CYS A 732      58.290  58.460  52.580  1.00  0.00           H
ATOM   2302  HB2 CYS A 732      57.020  59.480  51.910  1.00  0.00           H
ATOM   2303  SG  CYS A 732      56.840  57.270  51.100  1.00  0.00           S
ATOM   2304  HG1 CYS A 732      55.760  57.860  50.610  1.00  0.00           H
ATOM   2305  C   CYS A 732      56.900  59.220  54.590  1.00  0.00           C
ATOM   2306  O   CYS A 732      57.580  58.870  55.550  1.00  0.00           O
ATOM   2307  N   ILE A 733      56.480  60.500  54.440  1.00  0.00           N
ATOM   2308  HN  ILE A 733      55.960  60.870  53.660  1.00  0.00           H
ATOM   2309  CA  ILE A 733      56.800  61.500  55.470  1.00  0.00           C
ATOM   2310  HA  ILE A 733      57.870  61.670  55.490  1.00  0.00           H
ATOM   2311  CB  ILE A 733      56.230  62.910  54.940  1.00  0.00           C
ATOM   2312  HB  ILE A 733      55.210  62.700  54.550  1.00  0.00           H
ATOM   2313  CG2 ILE A 733      56.120  63.840  56.200  1.00  0.00           C
ATOM   2314 HG21 ILE A 733      57.030  63.770  56.820  1.00  0.00           H
ATOM   2315 HG22 ILE A 733      55.150  63.600  56.700  1.00  0.00           H
ATOM   2316 HG23 ILE A 733      55.940  64.850  55.800  1.00  0.00           H
ATOM   2317  CG1 ILE A 733      56.980  63.440  53.700  1.00  0.00           C
ATOM   2318 HG11 ILE A 733      56.590  64.460  53.490  1.00  0.00           H
ATOM   2319 HG12 ILE A 733      56.780  62.850  52.780  1.00  0.00           H
ATOM   2320  CD  ILE A 733      58.520  63.410  53.810  1.00  0.00           C
ATOM   2321  HD1 ILE A 733      58.950  64.130  53.090  1.00  0.00           H
ATOM   2322  HD2 ILE A 733      58.840  62.380  53.600  1.00  0.00           H
ATOM   2323  HD3 ILE A 733      58.840  63.720  54.830  1.00  0.00           H
ATOM   2324  C   ILE A 733      56.250  61.140  56.830  1.00  0.00           C
ATOM   2325  O   ILE A 733      56.920  61.260  57.860  1.00  0.00           O
ATOM   2326  N   ILE A 734      55.010  60.550  56.880  1.00  0.00           N
ATOM   2327  HN  ILE A 734      54.540  60.520  55.990  1.00  0.00           H
ATOM   2328  CA  ILE A 734      54.430  60.020  58.210  1.00  0.00           C
ATOM   2329  HA  ILE A 734      54.460  60.860  58.890  1.00  0.00           H
ATOM   2330  CB  ILE A 734      52.920  59.630  58.200  1.00  0.00           C
ATOM   2331  HB  ILE A 734      52.790  58.890  57.380  1.00  0.00           H
ATOM   2332  CG2 ILE A 734      52.590  59.020  59.620  1.00  0.00           C
ATOM   2333 HG21 ILE A 734      53.080  58.040  59.720  1.00  0.00           H
ATOM   2334 HG22 ILE A 734      51.490  58.840  59.690  1.00  0.00           H
ATOM   2335 HG23 ILE A 734      52.820  59.530  60.590  1.00  0.00           H
ATOM   2336  CG1 ILE A 734      52.010  60.830  57.840  1.00  0.00           C
ATOM   2337 HG11 ILE A 734      52.530  61.600  57.240  1.00  0.00           H
ATOM   2338 HG12 ILE A 734      51.930  61.360  58.820  1.00  0.00           H
ATOM   2339  CD  ILE A 734      50.720  60.550  57.130  1.00  0.00           C
ATOM   2340  HD1 ILE A 734      50.140  59.700  57.570  1.00  0.00           H
ATOM   2341  HD2 ILE A 734      51.020  60.370  56.070  1.00  0.00           H
ATOM   2342  HD3 ILE A 734      50.100  61.480  57.090  1.00  0.00           H
ATOM   2343  C   ILE A 734      55.320  58.830  58.770  1.00  0.00           C
ATOM   2344  O   ILE A 734      55.610  58.750  59.990  1.00  0.00           O
ATOM   2345  N   PHE A 735      55.690  57.960  57.870  1.00  0.00           N
ATOM   2346  HN  PHE A 735      55.460  58.030  56.900  1.00  0.00           H
ATOM   2347  CA  PHE A 735      56.470  56.780  58.230  1.00  0.00           C
ATOM   2348  HA  PHE A 735      56.000  56.240  59.050  1.00  0.00           H
ATOM   2349  CB  PHE A 735      56.410  55.770  57.050  1.00  0.00           C
ATOM   2350  HB1 PHE A 735      57.290  55.090  57.000  1.00  0.00           H
ATOM   2351  HB2 PHE A 735      56.420  56.350  56.100  1.00  0.00           H
ATOM   2352  CG  PHE A 735      55.170  54.920  56.940  1.00  0.00           C
ATOM   2353  CD1 PHE A 735      55.100  53.920  55.880  1.00  0.00           C
ATOM   2354  HD1 PHE A 735      55.830  53.920  55.080  1.00  0.00           H
ATOM   2355  CE1 PHE A 735      53.930  53.200  55.680  1.00  0.00           C
ATOM   2356  HE1 PHE A 735      53.800  52.470  54.900  1.00  0.00           H
ATOM   2357  CZ  PHE A 735      52.870  53.270  56.640  1.00  0.00           C
ATOM   2358  HZ  PHE A 735      52.050  52.590  56.590  1.00  0.00           H
ATOM   2359  CD2 PHE A 735      54.030  54.980  57.800  1.00  0.00           C
ATOM   2360  HD2 PHE A 735      54.000  55.620  58.660  1.00  0.00           H
ATOM   2361  CE2 PHE A 735      52.910  54.110  57.640  1.00  0.00           C
ATOM   2362  HE2 PHE A 735      52.160  54.170  58.410  1.00  0.00           H
ATOM   2363  C   PHE A 735      57.830  57.030  58.700  1.00  0.00           C
ATOM   2364  O   PHE A 735      58.420  56.570  59.720  1.00  0.00           O
ATOM   2365  N   ILE A 736      58.540  57.900  57.930  1.00  0.00           N
ATOM   2366  HN  ILE A 736      58.190  58.200  57.040  1.00  0.00           H
ATOM   2367  CA  ILE A 736      59.880  58.330  58.380  1.00  0.00           C
ATOM   2368  HA  ILE A 736      60.490  57.480  58.590  1.00  0.00           H
ATOM   2369  CB  ILE A 736      60.500  59.330  57.320  1.00  0.00           C
ATOM   2370  HB  ILE A 736      59.830  60.210  57.250  1.00  0.00           H
ATOM   2371  CG2 ILE A 736      61.860  59.870  57.840  1.00  0.00           C
ATOM   2372 HG21 ILE A 736      62.560  59.060  58.130  1.00  0.00           H
ATOM   2373 HG22 ILE A 736      61.700  60.530  58.720  1.00  0.00           H
ATOM   2374 HG23 ILE A 736      62.480  60.290  57.020  1.00  0.00           H
ATOM   2375  CG1 ILE A 736      60.740  58.660  55.970  1.00  0.00           C
ATOM   2376 HG11 ILE A 736      59.940  57.920  55.750  1.00  0.00           H
ATOM   2377 HG12 ILE A 736      61.590  57.950  56.020  1.00  0.00           H
ATOM   2378  CD  ILE A 736      60.840  59.550  54.800  1.00  0.00           C
ATOM   2379  HD1 ILE A 736      59.850  60.000  54.570  1.00  0.00           H
ATOM   2380  HD2 ILE A 736      61.250  59.090  53.880  1.00  0.00           H
ATOM   2381  HD3 ILE A 736      61.500  60.430  54.990  1.00  0.00           H
ATOM   2382  C   ILE A 736      59.850  59.080  59.660  1.00  0.00           C
ATOM   2383  O   ILE A 736      60.620  58.790  60.550  1.00  0.00           O
ATOM   2384  N   TYR A 737      58.800  60.010  59.800  1.00  0.00           N
ATOM   2385  HN  TYR A 737      58.220  60.050  59.000  1.00  0.00           H
ATOM   2386  CA  TYR A 737      58.460  60.730  61.020  1.00  0.00           C
ATOM   2387  HA  TYR A 737      59.220  61.480  61.190  1.00  0.00           H
ATOM   2388  CB  TYR A 737      57.280  61.710  60.750  1.00  0.00           C
ATOM   2389  HB1 TYR A 737      56.390  61.270  60.250  1.00  0.00           H
ATOM   2390  HB2 TYR A 737      57.680  62.520  60.110  1.00  0.00           H
ATOM   2391  CG  TYR A 737      56.790  62.300  62.060  1.00  0.00           C
ATOM   2392  CD1 TYR A 737      57.620  63.110  62.810  1.00  0.00           C
ATOM   2393  HD1 TYR A 737      58.650  63.180  62.490  1.00  0.00           H
ATOM   2394  CE1 TYR A 737      57.130  63.660  64.020  1.00  0.00           C
ATOM   2395  HE1 TYR A 737      57.800  64.200  64.660  1.00  0.00           H
ATOM   2396  CZ  TYR A 737      55.820  63.410  64.500  1.00  0.00           C
ATOM   2397  OH  TYR A 737      55.450  63.940  65.780  1.00  0.00           O
ATOM   2398  HH  TYR A 737      55.430  63.190  66.390  1.00  0.00           H
ATOM   2399  CD2 TYR A 737      55.520  62.040  62.520  1.00  0.00           C
ATOM   2400  HD2 TYR A 737      54.920  61.380  61.900  1.00  0.00           H
ATOM   2401  CE2 TYR A 737      55.030  62.530  63.720  1.00  0.00           C
ATOM   2402  HE2 TYR A 737      54.060  62.290  64.140  1.00  0.00           H
ATOM   2403  C   TYR A 737      58.310  59.870  62.260  1.00  0.00           C
ATOM   2404  O   TYR A 737      59.010  59.980  63.220  1.00  0.00           O
ATOM   2405  N   GLU A 738      57.470  58.800  62.220  1.00  0.00           N
ATOM   2406  HN  GLU A 738      56.780  58.720  61.510  1.00  0.00           H
ATOM   2407  CA  GLU A 738      57.180  58.050  63.400  1.00  0.00           C
ATOM   2408  HA  GLU A 738      56.970  58.770  64.170  1.00  0.00           H
ATOM   2409  CB  GLU A 738      55.870  57.220  63.080  1.00  0.00           C
ATOM   2410  HB1 GLU A 738      55.690  56.370  63.790  1.00  0.00           H
ATOM   2411  HB2 GLU A 738      56.100  56.780  62.080  1.00  0.00           H
ATOM   2412  CG  GLU A 738      54.480  57.950  63.060  1.00  0.00           C
ATOM   2413  HG1 GLU A 738      54.030  57.780  62.070  1.00  0.00           H
ATOM   2414  HG2 GLU A 738      54.640  59.040  63.190  1.00  0.00           H
ATOM   2415  CD  GLU A 738      53.410  57.610  64.120  1.00  0.00           C
ATOM   2416  OE1 GLU A 738      53.760  57.030  65.210  1.00  0.00           O
ATOM   2417  OE2 GLU A 738      52.140  57.970  64.020  1.00  0.00           O
ATOM   2418  C   GLU A 738      58.290  57.120  63.820  1.00  0.00           C
ATOM   2419  O   GLU A 738      58.570  56.910  65.010  1.00  0.00           O
ATOM   2420  N   ALA A 739      59.000  56.610  62.790  1.00  0.00           N
ATOM   2421  HN  ALA A 739      58.760  56.880  61.860  1.00  0.00           H
ATOM   2422  CA  ALA A 739      60.060  55.700  63.050  1.00  0.00           C
ATOM   2423  HA  ALA A 739      59.630  54.880  63.620  1.00  0.00           H
ATOM   2424  CB  ALA A 739      60.800  55.140  61.800  1.00  0.00           C
ATOM   2425  HB1 ALA A 739      61.560  54.360  62.010  1.00  0.00           H
ATOM   2426  HB2 ALA A 739      61.270  55.990  61.260  1.00  0.00           H
ATOM   2427  HB3 ALA A 739      60.190  54.620  61.050  1.00  0.00           H
ATOM   2428  C   ALA A 739      61.210  56.460  63.830  1.00  0.00           C
ATOM   2429  O   ALA A 739      61.750  56.000  64.790  1.00  0.00           O
ATOM   2430  N   LEU A 740      61.540  57.680  63.330  1.00  0.00           N
ATOM   2431  HN  LEU A 740      61.300  58.040  62.430  1.00  0.00           H
ATOM   2432  CA  LEU A 740      62.420  58.610  63.920  1.00  0.00           C
ATOM   2433  HA  LEU A 740      63.300  58.020  64.130  1.00  0.00           H
ATOM   2434  CB  LEU A 740      62.750  59.870  62.970  1.00  0.00           C
ATOM   2435  HB1 LEU A 740      63.220  60.620  63.640  1.00  0.00           H
ATOM   2436  HB2 LEU A 740      61.770  60.260  62.620  1.00  0.00           H
ATOM   2437  CG  LEU A 740      63.620  59.490  61.810  1.00  0.00           C
ATOM   2438  HG  LEU A 740      62.980  58.970  61.070  1.00  0.00           H
ATOM   2439  CD1 LEU A 740      64.100  60.780  61.120  1.00  0.00           C
ATOM   2440 HD11 LEU A 740      64.490  60.570  60.100  1.00  0.00           H
ATOM   2441 HD12 LEU A 740      64.940  61.170  61.720  1.00  0.00           H
ATOM   2442 HD13 LEU A 740      63.230  61.450  60.950  1.00  0.00           H
ATOM   2443  CD2 LEU A 740      64.650  58.430  61.950  1.00  0.00           C
ATOM   2444 HD21 LEU A 740      65.460  58.610  62.710  1.00  0.00           H
ATOM   2445 HD22 LEU A 740      65.010  58.060  60.970  1.00  0.00           H
ATOM   2446 HD23 LEU A 740      64.180  57.500  62.310  1.00  0.00           H
ATOM   2447  C   LEU A 740      61.900  59.140  65.250  1.00  0.00           C
ATOM   2448  O   LEU A 740      62.680  59.350  66.170  1.00  0.00           O
ATOM   2449  N   GLU A 741      60.570  59.360  65.370  1.00  0.00           N
ATOM   2450  HN  GLU A 741      60.030  59.260  64.540  1.00  0.00           H
ATOM   2451  CA  GLU A 741      59.930  59.720  66.650  1.00  0.00           C
ATOM   2452  HA  GLU A 741      60.430  60.630  66.940  1.00  0.00           H
ATOM   2453  CB  GLU A 741      58.400  60.160  66.560  1.00  0.00           C
ATOM   2454  HB1 GLU A 741      57.700  59.330  66.320  1.00  0.00           H
ATOM   2455  HB2 GLU A 741      58.290  60.920  65.760  1.00  0.00           H
ATOM   2456  CG  GLU A 741      57.800  60.700  67.890  1.00  0.00           C
ATOM   2457  HG1 GLU A 741      58.320  61.640  68.190  1.00  0.00           H
ATOM   2458  HG2 GLU A 741      57.920  59.900  68.640  1.00  0.00           H
ATOM   2459  CD  GLU A 741      56.300  61.000  67.710  1.00  0.00           C
ATOM   2460  OE1 GLU A 741      55.910  62.230  67.740  1.00  0.00           O
ATOM   2461  OE2 GLU A 741      55.510  60.080  67.520  1.00  0.00           O
ATOM   2462  C   GLU A 741      60.040  58.750  67.790  1.00  0.00           C
ATOM   2463  O   GLU A 741      60.480  59.070  68.840  1.00  0.00           O
ATOM   2464  N   LYS A 742      59.780  57.480  67.460  1.00  0.00           N
ATOM   2465  HN  LYS A 742      59.530  57.460  66.490  1.00  0.00           H
ATOM   2466  CA  LYS A 742      59.810  56.370  68.360  1.00  0.00           C
ATOM   2467  HA  LYS A 742      59.270  56.580  69.270  1.00  0.00           H
ATOM   2468  CB  LYS A 742      59.020  55.160  67.790  1.00  0.00           C
ATOM   2469  HB1 LYS A 742      59.460  54.210  68.190  1.00  0.00           H
ATOM   2470  HB2 LYS A 742      59.350  55.200  66.730  1.00  0.00           H
ATOM   2471  CG  LYS A 742      57.530  55.120  68.080  1.00  0.00           C
ATOM   2472  HG1 LYS A 742      57.440  54.980  69.180  1.00  0.00           H
ATOM   2473  HG2 LYS A 742      57.040  54.220  67.650  1.00  0.00           H
ATOM   2474  CD  LYS A 742      56.720  56.430  67.700  1.00  0.00           C
ATOM   2475  HD1 LYS A 742      56.540  56.440  66.600  1.00  0.00           H
ATOM   2476  HD2 LYS A 742      57.380  57.320  67.800  1.00  0.00           H
ATOM   2477  CE  LYS A 742      55.500  56.630  68.490  1.00  0.00           C
ATOM   2478  HE1 LYS A 742      55.800  56.970  69.500  1.00  0.00           H
ATOM   2479  HE2 LYS A 742      54.950  55.660  68.550  1.00  0.00           H
ATOM   2480  NZ  LYS A 742      54.550  57.600  67.880  1.00  0.00           N
ATOM   2481  HZ1 LYS A 742      53.740  57.670  68.540  1.00  0.00           H
ATOM   2482  HZ2 LYS A 742      54.200  57.150  67.010  1.00  0.00           H
ATOM   2483  HZ3 LYS A 742      54.940  58.540  67.670  1.00  0.00           H
ATOM   2484  C   LYS A 742      61.240  55.980  68.810  1.00  0.00           C
ATOM   2485  O   LYS A 742      61.400  55.590  69.970  1.00  0.00           O
ATOM   2486  N   LEU A 743      62.270  56.120  67.930  1.00  0.00           N
ATOM   2487  HN  LEU A 743      62.270  56.170  66.940  1.00  0.00           H
ATOM   2488  CA  LEU A 743      63.620  56.070  68.300  1.00  0.00           C
ATOM   2489  HA  LEU A 743      63.850  55.140  68.790  1.00  0.00           H
ATOM   2490  CB  LEU A 743      64.480  55.970  67.060  1.00  0.00           C
ATOM   2491  HB1 LEU A 743      64.140  56.650  66.250  1.00  0.00           H
ATOM   2492  HB2 LEU A 743      64.460  54.940  66.670  1.00  0.00           H
ATOM   2493  CG  LEU A 743      65.920  56.470  67.270  1.00  0.00           C
ATOM   2494  HG  LEU A 743      65.850  57.550  67.520  1.00  0.00           H
ATOM   2495  CD1 LEU A 743      66.750  55.710  68.310  1.00  0.00           C
ATOM   2496 HD11 LEU A 743      66.300  56.000  69.280  1.00  0.00           H
ATOM   2497 HD12 LEU A 743      67.800  56.060  68.370  1.00  0.00           H
ATOM   2498 HD13 LEU A 743      66.790  54.640  67.990  1.00  0.00           H
ATOM   2499  CD2 LEU A 743      66.530  56.470  65.810  1.00  0.00           C
ATOM   2500 HD21 LEU A 743      65.920  57.120  65.150  1.00  0.00           H
ATOM   2501 HD22 LEU A 743      66.620  55.470  65.320  1.00  0.00           H
ATOM   2502 HD23 LEU A 743      67.540  56.900  65.900  1.00  0.00           H
ATOM   2503  C   LEU A 743      63.970  57.220  69.260  1.00  0.00           C
ATOM   2504  O   LEU A 743      64.550  57.000  70.330  1.00  0.00           O
ATOM   2505  N   PHE A 744      63.580  58.520  68.970  1.00  0.00           N
ATOM   2506  HN  PHE A 744      63.160  58.720  68.080  1.00  0.00           H
ATOM   2507  CA  PHE A 744      63.660  59.600  69.880  1.00  0.00           C
ATOM   2508  HA  PHE A 744      64.670  59.810  70.170  1.00  0.00           H
ATOM   2509  CB  PHE A 744      63.330  60.920  69.070  1.00  0.00           C
ATOM   2510  HB1 PHE A 744      62.570  60.610  68.320  1.00  0.00           H
ATOM   2511  HB2 PHE A 744      64.200  61.160  68.400  1.00  0.00           H
ATOM   2512  CG  PHE A 744      62.960  62.220  69.780  1.00  0.00           C
ATOM   2513  CD1 PHE A 744      63.960  63.140  70.150  1.00  0.00           C
ATOM   2514  HD1 PHE A 744      64.990  62.920  69.960  1.00  0.00           H
ATOM   2515  CE1 PHE A 744      63.560  64.390  70.740  1.00  0.00           C
ATOM   2516  HE1 PHE A 744      64.250  65.210  70.870  1.00  0.00           H
ATOM   2517  CZ  PHE A 744      62.210  64.750  70.830  1.00  0.00           C
ATOM   2518  HZ  PHE A 744      61.880  65.740  71.110  1.00  0.00           H
ATOM   2519  CD2 PHE A 744      61.600  62.580  69.900  1.00  0.00           C
ATOM   2520  HD2 PHE A 744      60.870  62.010  69.350  1.00  0.00           H
ATOM   2521  CE2 PHE A 744      61.240  63.850  70.400  1.00  0.00           C
ATOM   2522  HE2 PHE A 744      60.170  63.970  70.490  1.00  0.00           H
ATOM   2523  C   PHE A 744      62.980  59.410  71.270  1.00  0.00           C
ATOM   2524  O   PHE A 744      63.600  59.710  72.330  1.00  0.00           O
ATOM   2525  N   ASP A 745      61.770  58.890  71.270  1.00  0.00           N
ATOM   2526  HN  ASP A 745      61.240  58.760  70.430  1.00  0.00           H
ATOM   2527  CA  ASP A 745      61.200  58.530  72.570  1.00  0.00           C
ATOM   2528  HA  ASP A 745      61.130  59.460  73.120  1.00  0.00           H
ATOM   2529  CB  ASP A 745      59.750  57.840  72.330  1.00  0.00           C
ATOM   2530  HB1 ASP A 745      59.960  56.810  71.970  1.00  0.00           H
ATOM   2531  HB2 ASP A 745      59.120  58.320  71.550  1.00  0.00           H
ATOM   2532  CG  ASP A 745      58.840  57.800  73.620  1.00  0.00           C
ATOM   2533  OD1 ASP A 745      59.080  58.810  74.390  1.00  0.00           O
ATOM   2534  OD2 ASP A 745      57.840  57.020  73.800  1.00  0.00           O
ATOM   2535  C   ASP A 745      61.990  57.470  73.340  1.00  0.00           C
ATOM   2536  O   ASP A 745      62.070  57.510  74.580  1.00  0.00           O
ATOM   2537  N   LEU A 746      62.480  56.420  72.600  1.00  0.00           N
ATOM   2538  HN  LEU A 746      62.130  56.320  71.670  1.00  0.00           H
ATOM   2539  CA  LEU A 746      63.250  55.340  73.160  1.00  0.00           C
ATOM   2540  HA  LEU A 746      62.730  54.860  73.990  1.00  0.00           H
ATOM   2541  CB  LEU A 746      63.560  54.250  72.030  1.00  0.00           C
ATOM   2542  HB1 LEU A 746      64.120  54.670  71.170  1.00  0.00           H
ATOM   2543  HB2 LEU A 746      62.570  53.920  71.630  1.00  0.00           H
ATOM   2544  CG  LEU A 746      64.480  53.060  72.360  1.00  0.00           C
ATOM   2545  HG  LEU A 746      64.290  52.800  73.420  1.00  0.00           H
ATOM   2546  CD1 LEU A 746      64.130  51.750  71.700  1.00  0.00           C
ATOM   2547 HD11 LEU A 746      63.860  51.970  70.640  1.00  0.00           H
ATOM   2548 HD12 LEU A 746      63.260  51.240  72.150  1.00  0.00           H
ATOM   2549 HD13 LEU A 746      65.010  51.090  71.810  1.00  0.00           H
ATOM   2550  CD2 LEU A 746      65.940  53.340  72.040  1.00  0.00           C
ATOM   2551 HD21 LEU A 746      66.210  53.610  70.990  1.00  0.00           H
ATOM   2552 HD22 LEU A 746      66.600  52.440  72.030  1.00  0.00           H
ATOM   2553 HD23 LEU A 746      66.390  53.960  72.840  1.00  0.00           H
ATOM   2554  C   LEU A 746      64.590  55.820  73.780  1.00  0.00           C
ATOM   2555  O   LEU A 746      64.960  55.640  74.940  1.00  0.00           O
ATOM   2556  N   GLY A 747      65.250  56.700  72.940  1.00  0.00           N
ATOM   2557  HN  GLY A 747      64.880  56.770  72.010  1.00  0.00           H
ATOM   2558  CA  GLY A 747      66.500  57.370  73.180  1.00  0.00           C
ATOM   2559  HA1 GLY A 747      66.760  57.850  72.250  1.00  0.00           H
ATOM   2560  HA2 GLY A 747      67.270  56.660  73.440  1.00  0.00           H
ATOM   2561  C   GLY A 747      66.440  58.430  74.360  1.00  0.00           C
ATOM   2562  O   GLY A 747      67.470  58.920  74.830  1.00  0.00           O
ATOM   2563  N   GLU A 748      65.310  58.720  74.910  1.00  0.00           N
ATOM   2564  HN  GLU A 748      64.480  58.350  74.490  1.00  0.00           H
ATOM   2565  CA  GLU A 748      65.080  59.580  76.120  1.00  0.00           C
ATOM   2566  HA  GLU A 748      65.590  60.510  75.930  1.00  0.00           H
ATOM   2567  CB  GLU A 748      63.580  59.880  76.420  1.00  0.00           C
ATOM   2568  HB1 GLU A 748      63.210  58.880  76.750  1.00  0.00           H
ATOM   2569  HB2 GLU A 748      63.070  60.150  75.470  1.00  0.00           H
ATOM   2570  CG  GLU A 748      63.310  61.000  77.430  1.00  0.00           C
ATOM   2571  HG1 GLU A 748      63.580  61.990  76.990  1.00  0.00           H
ATOM   2572  HG2 GLU A 748      64.080  60.910  78.210  1.00  0.00           H
ATOM   2573  CD  GLU A 748      61.920  61.160  78.010  1.00  0.00           C
ATOM   2574  OE1 GLU A 748      61.780  62.160  78.740  1.00  0.00           O
ATOM   2575  OE2 GLU A 748      61.050  60.350  77.770  1.00  0.00           O
ATOM   2576  C   GLU A 748      65.770  59.080  77.320  1.00  0.00           C
ATOM   2577  O   GLU A 748      66.310  59.860  78.150  1.00  0.00           O
ATOM   2578  N   THR A 749      65.830  57.780  77.520  1.00  0.00           N
ATOM   2579  HN  THR A 749      65.480  57.220  76.780  1.00  0.00           H
ATOM   2580  CA  THR A 749      66.220  57.150  78.850  1.00  0.00           C
ATOM   2581  HA  THR A 749      66.310  58.010  79.500  1.00  0.00           H
ATOM   2582  CB  THR A 749      65.080  56.340  79.390  1.00  0.00           C
ATOM   2583  HB  THR A 749      65.350  55.750  80.300  1.00  0.00           H
ATOM   2584  OG1 THR A 749      64.460  55.440  78.480  1.00  0.00           O
ATOM   2585  HG1 THR A 749      65.040  54.680  78.410  1.00  0.00           H
ATOM   2586  CG2 THR A 749      63.940  57.220  79.960  1.00  0.00           C
ATOM   2587 HG21 THR A 749      64.300  58.240  80.210  1.00  0.00           H
ATOM   2588 HG22 THR A 749      63.570  56.640  80.830  1.00  0.00           H
ATOM   2589 HG23 THR A 749      63.150  57.390  79.190  1.00  0.00           H
ATOM   2590  C   THR A 749      67.480  56.380  78.910  1.00  0.00           C
ATOM   2591  O   THR A 749      67.890  56.050  80.010  1.00  0.00           O
ATOM   2592  N   TYR A 750      68.110  56.110  77.750  1.00  0.00           N
ATOM   2593  HN  TYR A 750      67.790  56.320  76.840  1.00  0.00           H
ATOM   2594  CA  TYR A 750      69.320  55.350  77.650  1.00  0.00           C
ATOM   2595  HA  TYR A 750      69.440  54.970  78.660  1.00  0.00           H
ATOM   2596  CB  TYR A 750      69.050  54.200  76.520  1.00  0.00           C
ATOM   2597  HB1 TYR A 750      70.030  53.670  76.540  1.00  0.00           H
ATOM   2598  HB2 TYR A 750      68.860  54.600  75.510  1.00  0.00           H
ATOM   2599  CG  TYR A 750      67.980  53.190  76.930  1.00  0.00           C
ATOM   2600  CD1 TYR A 750      66.740  53.340  76.330  1.00  0.00           C
ATOM   2601  HD1 TYR A 750      66.640  54.170  75.650  1.00  0.00           H
ATOM   2602  CE1 TYR A 750      65.730  52.350  76.520  1.00  0.00           C
ATOM   2603  HE1 TYR A 750      64.870  52.380  75.880  1.00  0.00           H
ATOM   2604  CZ  TYR A 750      65.950  51.220  77.290  1.00  0.00           C
ATOM   2605  OH  TYR A 750      64.840  50.280  77.470  1.00  0.00           O
ATOM   2606  HH  TYR A 750      65.380  49.560  77.800  1.00  0.00           H
ATOM   2607  CD2 TYR A 750      68.210  52.130  77.770  1.00  0.00           C
ATOM   2608  HD2 TYR A 750      69.160  52.020  78.250  1.00  0.00           H
ATOM   2609  CE2 TYR A 750      67.180  51.130  77.910  1.00  0.00           C
ATOM   2610  HE2 TYR A 750      67.430  50.290  78.540  1.00  0.00           H
ATOM   2611  C   TYR A 750      70.540  56.190  77.230  1.00  0.00           C
ATOM   2612  O   TYR A 750      70.470  57.150  76.510  1.00  0.00           O
ATOM   2613  N   ALA A 751      71.740  55.780  77.640  1.00  0.00           N
ATOM   2614  HN  ALA A 751      71.830  55.000  78.260  1.00  0.00           H
ATOM   2615  CA  ALA A 751      73.010  56.370  77.270  1.00  0.00           C
ATOM   2616  HA  ALA A 751      72.820  57.260  76.710  1.00  0.00           H
ATOM   2617  CB  ALA A 751      73.830  56.660  78.580  1.00  0.00           C
ATOM   2618  HB1 ALA A 751      73.240  57.370  79.210  1.00  0.00           H
ATOM   2619  HB2 ALA A 751      74.780  57.120  78.220  1.00  0.00           H
ATOM   2620  HB3 ALA A 751      74.010  55.770  79.230  1.00  0.00           H
ATOM   2621  C   ALA A 751      73.810  55.440  76.410  1.00  0.00           C
ATOM   2622  O   ALA A 751      73.820  55.550  75.150  1.00  0.00           O
ATOM   2623  N   ASP A 752      74.520  54.460  76.970  1.00  0.00           N
ATOM   2624  HN  ASP A 752      74.430  54.210  77.930  1.00  0.00           H
ATOM   2625  CA  ASP A 752      75.330  53.540  76.170  1.00  0.00           C
ATOM   2626  HA  ASP A 752      76.030  54.070  75.540  1.00  0.00           H
ATOM   2627  CB  ASP A 752      76.300  52.720  77.150  1.00  0.00           C
ATOM   2628  HB1 ASP A 752      76.990  53.510  77.500  1.00  0.00           H
ATOM   2629  HB2 ASP A 752      76.880  51.920  76.640  1.00  0.00           H
ATOM   2630  CG  ASP A 752      75.630  52.240  78.440  1.00  0.00           C
ATOM   2631  OD1 ASP A 752      75.060  53.070  79.190  1.00  0.00           O
ATOM   2632  OD2 ASP A 752      75.660  51.020  78.710  1.00  0.00           O
ATOM   2633  C   ASP A 752      74.390  52.710  75.270  1.00  0.00           C
ATOM   2634  O   ASP A 752      74.680  52.490  74.090  1.00  0.00           O
ATOM   2635  N   VAL A 753      73.280  52.200  75.800  1.00  0.00           N
ATOM   2636  HN  VAL A 753      73.080  52.150  76.780  1.00  0.00           H
ATOM   2637  CA  VAL A 753      72.270  51.520  74.970  1.00  0.00           C
ATOM   2638  HA  VAL A 753      72.730  50.720  74.410  1.00  0.00           H
ATOM   2639  CB  VAL A 753      71.260  50.820  75.850  1.00  0.00           C
ATOM   2640  HB  VAL A 753      70.950  51.640  76.530  1.00  0.00           H
ATOM   2641  CG1 VAL A 753      70.010  50.330  75.140  1.00  0.00           C
ATOM   2642 HG11 VAL A 753      69.540  51.120  74.520  1.00  0.00           H
ATOM   2643 HG12 VAL A 753      69.320  49.960  75.920  1.00  0.00           H
ATOM   2644 HG13 VAL A 753      70.330  49.570  74.390  1.00  0.00           H
ATOM   2645  CG2 VAL A 753      71.980  49.650  76.590  1.00  0.00           C
ATOM   2646 HG21 VAL A 753      72.770  50.000  77.280  1.00  0.00           H
ATOM   2647 HG22 VAL A 753      72.580  49.070  75.860  1.00  0.00           H
ATOM   2648 HG23 VAL A 753      71.220  49.060  77.150  1.00  0.00           H
ATOM   2649  C   VAL A 753      71.710  52.280  73.780  1.00  0.00           C
ATOM   2650  O   VAL A 753      71.580  51.700  72.720  1.00  0.00           O
ATOM   2651  N   LEU A 754      71.400  53.620  73.890  1.00  0.00           N
ATOM   2652  HN  LEU A 754      71.530  54.080  74.760  1.00  0.00           H
ATOM   2653  CA  LEU A 754      71.000  54.430  72.740  1.00  0.00           C
ATOM   2654  HA  LEU A 754      70.250  53.850  72.240  1.00  0.00           H
ATOM   2655  CB  LEU A 754      70.530  55.800  73.140  1.00  0.00           C
ATOM   2656  HB1 LEU A 754      71.120  56.350  73.910  1.00  0.00           H
ATOM   2657  HB2 LEU A 754      69.580  55.640  73.680  1.00  0.00           H
ATOM   2658  CG  LEU A 754      70.270  56.770  71.970  1.00  0.00           C
ATOM   2659  HG  LEU A 754      71.190  57.040  71.400  1.00  0.00           H
ATOM   2660  CD1 LEU A 754      69.120  56.250  71.140  1.00  0.00           C
ATOM   2661 HD11 LEU A 754      69.280  55.190  70.810  1.00  0.00           H
ATOM   2662 HD12 LEU A 754      68.970  56.810  70.190  1.00  0.00           H
ATOM   2663 HD13 LEU A 754      68.130  56.320  71.620  1.00  0.00           H
ATOM   2664  CD2 LEU A 754      70.030  58.170  72.630  1.00  0.00           C
ATOM   2665 HD21 LEU A 754      69.160  58.240  73.310  1.00  0.00           H
ATOM   2666 HD22 LEU A 754      69.990  58.980  71.850  1.00  0.00           H
ATOM   2667 HD23 LEU A 754      70.920  58.470  73.220  1.00  0.00           H
ATOM   2668  C   LEU A 754      72.140  54.490  71.750  1.00  0.00           C
ATOM   2669  O   LEU A 754      71.830  54.250  70.580  1.00  0.00           O
ATOM   2670  N   PHE A 755      73.370  54.760  72.230  1.00  0.00           N
ATOM   2671  HN  PHE A 755      73.630  55.010  73.150  1.00  0.00           H
ATOM   2672  CA  PHE A 755      74.570  54.700  71.300  1.00  0.00           C
ATOM   2673  HA  PHE A 755      74.380  55.520  70.620  1.00  0.00           H
ATOM   2674  CB  PHE A 755      75.880  54.960  72.140  1.00  0.00           C
ATOM   2675  HB1 PHE A 755      76.180  54.110  72.800  1.00  0.00           H
ATOM   2676  HB2 PHE A 755      75.740  55.930  72.670  1.00  0.00           H
ATOM   2677  CG  PHE A 755      77.040  55.060  71.210  1.00  0.00           C
ATOM   2678  CD1 PHE A 755      77.870  53.930  70.850  1.00  0.00           C
ATOM   2679  HD1 PHE A 755      77.690  52.930  71.170  1.00  0.00           H
ATOM   2680  CE1 PHE A 755      79.010  54.180  70.180  1.00  0.00           C
ATOM   2681  HE1 PHE A 755      79.610  53.300  69.980  1.00  0.00           H
ATOM   2682  CZ  PHE A 755      79.450  55.460  69.810  1.00  0.00           C
ATOM   2683  HZ  PHE A 755      80.430  55.590  69.370  1.00  0.00           H
ATOM   2684  CD2 PHE A 755      77.430  56.420  70.810  1.00  0.00           C
ATOM   2685  HD2 PHE A 755      76.860  57.260  71.150  1.00  0.00           H
ATOM   2686  CE2 PHE A 755      78.700  56.540  70.220  1.00  0.00           C
ATOM   2687  HE2 PHE A 755      79.110  57.540  70.180  1.00  0.00           H
ATOM   2688  C   PHE A 755      74.600  53.400  70.390  1.00  0.00           C
ATOM   2689  O   PHE A 755      74.560  53.490  69.170  1.00  0.00           O
ATOM   2690  N   TRP A 756      74.600  52.190  71.040  1.00  0.00           N
ATOM   2691  HN  TRP A 756      74.750  52.220  72.030  1.00  0.00           H
ATOM   2692  CA  TRP A 756      74.740  50.900  70.340  1.00  0.00           C
ATOM   2693  HA  TRP A 756      75.520  51.060  69.600  1.00  0.00           H
ATOM   2694  CB  TRP A 756      75.340  49.750  71.260  1.00  0.00           C
ATOM   2695  HB1 TRP A 756      74.780  49.920  72.220  1.00  0.00           H
ATOM   2696  HB2 TRP A 756      76.380  50.150  71.370  1.00  0.00           H
ATOM   2697  CG  TRP A 756      75.300  48.300  70.830  1.00  0.00           C
ATOM   2698  CD1 TRP A 756      74.580  47.360  71.500  1.00  0.00           C
ATOM   2699  HD1 TRP A 756      74.270  47.620  72.500  1.00  0.00           H
ATOM   2700  NE1 TRP A 756      74.620  46.150  70.840  1.00  0.00           N
ATOM   2701  HE1 TRP A 756      74.680  45.220  71.160  1.00  0.00           H
ATOM   2702  CE2 TRP A 756      75.410  46.310  69.730  1.00  0.00           C
ATOM   2703  CD2 TRP A 756      75.790  47.730  69.680  1.00  0.00           C
ATOM   2704  CE3 TRP A 756      76.620  48.210  68.620  1.00  0.00           C
ATOM   2705  HE3 TRP A 756      76.710  49.250  68.390  1.00  0.00           H
ATOM   2706  CZ3 TRP A 756      77.030  47.330  67.650  1.00  0.00           C
ATOM   2707  HZ3 TRP A 756      77.570  47.620  66.760  1.00  0.00           H
ATOM   2708  CZ2 TRP A 756      75.700  45.470  68.660  1.00  0.00           C
ATOM   2709  HZ2 TRP A 756      75.330  44.460  68.770  1.00  0.00           H
ATOM   2710  CH2 TRP A 756      76.450  46.000  67.610  1.00  0.00           C
ATOM   2711  HH2 TRP A 756      76.770  45.400  66.770  1.00  0.00           H
ATOM   2712  C   TRP A 756      73.560  50.510  69.460  1.00  0.00           C
ATOM   2713  O   TRP A 756      73.660  50.060  68.320  1.00  0.00           O
ATOM   2714  N   CYS A 757      72.350  50.790  70.010  1.00  0.00           N
ATOM   2715  HN  CYS A 757      72.230  51.190  70.920  1.00  0.00           H
ATOM   2716  CA  CYS A 757      71.180  50.740  69.270  1.00  0.00           C
ATOM   2717  HA  CYS A 757      71.020  49.720  68.930  1.00  0.00           H
ATOM   2718  CB  CYS A 757      69.920  51.120  70.180  1.00  0.00           C
ATOM   2719  HB1 CYS A 757      69.030  51.360  69.580  1.00  0.00           H
ATOM   2720  HB2 CYS A 757      70.240  52.110  70.580  1.00  0.00           H
ATOM   2721  SG  CYS A 757      69.550  49.910  71.440  1.00  0.00           S
ATOM   2722  HG1 CYS A 757      70.460  50.360  72.290  1.00  0.00           H
ATOM   2723  C   CYS A 757      71.150  51.630  68.020  1.00  0.00           C
ATOM   2724  O   CYS A 757      70.610  51.270  66.950  1.00  0.00           O
ATOM   2725  N   VAL A 758      71.730  52.870  68.040  1.00  0.00           N
ATOM   2726  HN  VAL A 758      72.090  53.220  68.900  1.00  0.00           H
ATOM   2727  CA  VAL A 758      71.830  53.710  66.810  1.00  0.00           C
ATOM   2728  HA  VAL A 758      70.910  53.810  66.280  1.00  0.00           H
ATOM   2729  CB  VAL A 758      72.190  55.180  67.300  1.00  0.00           C
ATOM   2730  HB  VAL A 758      72.840  55.020  68.190  1.00  0.00           H
ATOM   2731  CG1 VAL A 758      72.930  55.980  66.230  1.00  0.00           C
ATOM   2732 HG11 VAL A 758      72.950  57.070  66.450  1.00  0.00           H
ATOM   2733 HG12 VAL A 758      72.360  55.840  65.290  1.00  0.00           H
ATOM   2734 HG13 VAL A 758      73.940  55.580  66.030  1.00  0.00           H
ATOM   2735  CG2 VAL A 758      70.840  55.850  67.720  1.00  0.00           C
ATOM   2736 HG21 VAL A 758      70.450  55.230  68.550  1.00  0.00           H
ATOM   2737 HG22 VAL A 758      70.120  55.940  66.870  1.00  0.00           H
ATOM   2738 HG23 VAL A 758      71.030  56.900  68.020  1.00  0.00           H
ATOM   2739  C   VAL A 758      72.750  53.050  65.810  1.00  0.00           C
ATOM   2740  O   VAL A 758      72.360  53.010  64.620  1.00  0.00           O
ATOM   2741  N   ILE A 759      73.910  52.450  66.230  1.00  0.00           N
ATOM   2742  HN  ILE A 759      74.090  52.330  67.200  1.00  0.00           H
ATOM   2743  CA  ILE A 759      74.690  51.600  65.320  1.00  0.00           C
ATOM   2744  HA  ILE A 759      74.860  52.270  64.490  1.00  0.00           H
ATOM   2745  CB  ILE A 759      76.060  51.110  65.810  1.00  0.00           C
ATOM   2746  HB  ILE A 759      75.870  50.280  66.520  1.00  0.00           H
ATOM   2747  CG2 ILE A 759      76.830  50.380  64.670  1.00  0.00           C
ATOM   2748 HG21 ILE A 759      76.440  49.340  64.570  1.00  0.00           H
ATOM   2749 HG22 ILE A 759      77.920  50.300  64.880  1.00  0.00           H
ATOM   2750 HG23 ILE A 759      76.810  50.980  63.730  1.00  0.00           H
ATOM   2751  CG1 ILE A 759      76.920  52.270  66.240  1.00  0.00           C
ATOM   2752 HG11 ILE A 759      77.840  51.830  66.680  1.00  0.00           H
ATOM   2753 HG12 ILE A 759      76.450  52.860  67.060  1.00  0.00           H
ATOM   2754  CD  ILE A 759      77.210  53.420  65.160  1.00  0.00           C
ATOM   2755  HD1 ILE A 759      77.830  52.990  64.350  1.00  0.00           H
ATOM   2756  HD2 ILE A 759      77.840  54.240  65.580  1.00  0.00           H
ATOM   2757  HD3 ILE A 759      76.300  53.870  64.710  1.00  0.00           H
ATOM   2758  C   ILE A 759      73.940  50.500  64.710  1.00  0.00           C
ATOM   2759  O   ILE A 759      73.870  50.400  63.490  1.00  0.00           O
ATOM   2760  N   LEU A 760      73.220  49.600  65.480  1.00  0.00           N
ATOM   2761  HN  LEU A 760      73.370  49.580  66.460  1.00  0.00           H
ATOM   2762  CA  LEU A 760      72.230  48.590  64.990  1.00  0.00           C
ATOM   2763  HA  LEU A 760      72.870  47.860  64.520  1.00  0.00           H
ATOM   2764  CB  LEU A 760      71.480  47.990  66.140  1.00  0.00           C
ATOM   2765  HB1 LEU A 760      70.450  47.640  65.950  1.00  0.00           H
ATOM   2766  HB2 LEU A 760      71.270  48.640  67.010  1.00  0.00           H
ATOM   2767  CG  LEU A 760      72.150  46.770  66.840  1.00  0.00           C
ATOM   2768  HG  LEU A 760      73.230  46.940  66.990  1.00  0.00           H
ATOM   2769  CD1 LEU A 760      71.750  46.670  68.340  1.00  0.00           C
ATOM   2770 HD11 LEU A 760      72.050  47.570  68.900  1.00  0.00           H
ATOM   2771 HD12 LEU A 760      72.440  45.930  68.780  1.00  0.00           H
ATOM   2772 HD13 LEU A 760      70.710  46.340  68.560  1.00  0.00           H
ATOM   2773  CD2 LEU A 760      71.820  45.460  66.120  1.00  0.00           C
ATOM   2774 HD21 LEU A 760      72.080  45.470  65.040  1.00  0.00           H
ATOM   2775 HD22 LEU A 760      70.780  45.120  66.260  1.00  0.00           H
ATOM   2776 HD23 LEU A 760      72.380  44.570  66.490  1.00  0.00           H
ATOM   2777  C   LEU A 760      71.230  49.050  63.960  1.00  0.00           C
ATOM   2778  O   LEU A 760      71.040  48.400  62.880  1.00  0.00           O
ATOM   2779  N   PHE A 761      70.480  50.110  64.280  1.00  0.00           N
ATOM   2780  HN  PHE A 761      70.850  50.610  65.060  1.00  0.00           H
ATOM   2781  CA  PHE A 761      69.420  50.750  63.520  1.00  0.00           C
ATOM   2782  HA  PHE A 761      68.620  50.030  63.420  1.00  0.00           H
ATOM   2783  CB  PHE A 761      68.710  51.940  64.340  1.00  0.00           C
ATOM   2784  HB1 PHE A 761      69.540  52.490  64.820  1.00  0.00           H
ATOM   2785  HB2 PHE A 761      67.970  51.600  65.100  1.00  0.00           H
ATOM   2786  CG  PHE A 761      67.960  52.860  63.500  1.00  0.00           C
ATOM   2787  CD1 PHE A 761      68.510  54.180  63.350  1.00  0.00           C
ATOM   2788  HD1 PHE A 761      69.520  54.320  63.710  1.00  0.00           H
ATOM   2789  CE1 PHE A 761      67.800  55.070  62.510  1.00  0.00           C
ATOM   2790  HE1 PHE A 761      68.260  55.980  62.130  1.00  0.00           H
ATOM   2791  CZ  PHE A 761      66.500  54.780  62.100  1.00  0.00           C
ATOM   2792  HZ  PHE A 761      65.940  55.490  61.500  1.00  0.00           H
ATOM   2793  CD2 PHE A 761      66.620  52.610  63.090  1.00  0.00           C
ATOM   2794  HD2 PHE A 761      66.130  51.680  63.320  1.00  0.00           H
ATOM   2795  CE2 PHE A 761      65.900  53.620  62.430  1.00  0.00           C
ATOM   2796  HE2 PHE A 761      64.900  53.410  62.090  1.00  0.00           H
ATOM   2797  C   PHE A 761      69.970  51.230  62.110  1.00  0.00           C
ATOM   2798  O   PHE A 761      69.420  50.800  61.090  1.00  0.00           O
ATOM   2799  N   PHE A 762      71.060  51.970  62.070  1.00  0.00           N
ATOM   2800  HN  PHE A 762      71.540  52.170  62.920  1.00  0.00           H
ATOM   2801  CA  PHE A 762      71.810  52.360  60.880  1.00  0.00           C
ATOM   2802  HA  PHE A 762      71.110  52.770  60.180  1.00  0.00           H
ATOM   2803  CB  PHE A 762      72.920  53.340  61.300  1.00  0.00           C
ATOM   2804  HB1 PHE A 762      73.630  53.500  60.450  1.00  0.00           H
ATOM   2805  HB2 PHE A 762      73.540  53.040  62.180  1.00  0.00           H
ATOM   2806  CG  PHE A 762      72.340  54.690  61.660  1.00  0.00           C
ATOM   2807  CD1 PHE A 762      73.090  55.510  62.540  1.00  0.00           C
ATOM   2808  HD1 PHE A 762      73.870  54.990  63.060  1.00  0.00           H
ATOM   2809  CE1 PHE A 762      72.830  56.910  62.690  1.00  0.00           C
ATOM   2810  HE1 PHE A 762      73.330  57.520  63.430  1.00  0.00           H
ATOM   2811  CZ  PHE A 762      71.750  57.450  62.000  1.00  0.00           C
ATOM   2812  HZ  PHE A 762      71.500  58.500  62.090  1.00  0.00           H
ATOM   2813  CD2 PHE A 762      71.330  55.300  61.000  1.00  0.00           C
ATOM   2814  HD2 PHE A 762      70.800  54.800  60.200  1.00  0.00           H
ATOM   2815  CE2 PHE A 762      70.990  56.650  61.050  1.00  0.00           C
ATOM   2816  HE2 PHE A 762      70.110  57.070  60.570  1.00  0.00           H
ATOM   2817  C   PHE A 762      72.400  51.150  60.190  1.00  0.00           C
ATOM   2818  O   PHE A 762      72.170  51.030  58.990  1.00  0.00           O
ATOM   2819  N   THR A 763      73.040  50.180  60.950  1.00  0.00           N
ATOM   2820  HN  THR A 763      73.260  50.400  61.890  1.00  0.00           H
ATOM   2821  CA  THR A 763      73.630  48.900  60.350  1.00  0.00           C
ATOM   2822  HA  THR A 763      74.340  49.250  59.610  1.00  0.00           H
ATOM   2823  CB  THR A 763      74.360  47.990  61.340  1.00  0.00           C
ATOM   2824  HB  THR A 763      73.570  47.520  61.970  1.00  0.00           H
ATOM   2825  OG1 THR A 763      75.410  48.690  62.060  1.00  0.00           O
ATOM   2826  HG1 THR A 763      74.850  49.320  62.540  1.00  0.00           H
ATOM   2827  CG2 THR A 763      75.100  46.940  60.460  1.00  0.00           C
ATOM   2828 HG21 THR A 763      74.460  46.050  60.220  1.00  0.00           H
ATOM   2829 HG22 THR A 763      75.960  46.520  61.030  1.00  0.00           H
ATOM   2830 HG23 THR A 763      75.580  47.420  59.590  1.00  0.00           H
ATOM   2831  C   THR A 763      72.660  48.110  59.450  1.00  0.00           C
ATOM   2832  O   THR A 763      72.970  47.770  58.300  1.00  0.00           O
ATOM   2833  N   THR A 764      71.490  47.900  60.040  1.00  0.00           N
ATOM   2834  HN  THR A 764      71.390  48.240  60.970  1.00  0.00           H
ATOM   2835  CA  THR A 764      70.290  47.260  59.500  1.00  0.00           C
ATOM   2836  HA  THR A 764      70.630  46.250  59.340  1.00  0.00           H
ATOM   2837  CB  THR A 764      69.040  47.350  60.440  1.00  0.00           C
ATOM   2838  HB  THR A 764      68.910  48.400  60.780  1.00  0.00           H
ATOM   2839  OG1 THR A 764      69.360  46.460  61.560  1.00  0.00           O
ATOM   2840  HG1 THR A 764      69.970  46.930  62.130  1.00  0.00           H
ATOM   2841  CG2 THR A 764      67.810  46.770  59.760  1.00  0.00           C
ATOM   2842 HG21 THR A 764      68.230  45.900  59.240  1.00  0.00           H
ATOM   2843 HG22 THR A 764      67.390  47.400  58.950  1.00  0.00           H
ATOM   2844 HG23 THR A 764      67.030  46.450  60.490  1.00  0.00           H
ATOM   2845  C   THR A 764      69.950  47.900  58.180  1.00  0.00           C
ATOM   2846  O   THR A 764      69.870  47.200  57.190  1.00  0.00           O
ATOM   2847  N   PHE A 765      69.750  49.250  58.190  1.00  0.00           N
ATOM   2848  HN  PHE A 765      70.060  49.690  59.030  1.00  0.00           H
ATOM   2849  CA  PHE A 765      69.400  49.940  57.010  1.00  0.00           C
ATOM   2850  HA  PHE A 765      68.480  49.550  56.580  1.00  0.00           H
ATOM   2851  CB  PHE A 765      69.070  51.360  57.350  1.00  0.00           C
ATOM   2852  HB1 PHE A 765      69.760  51.810  58.090  1.00  0.00           H
ATOM   2853  HB2 PHE A 765      68.070  51.300  57.820  1.00  0.00           H
ATOM   2854  CG  PHE A 765      68.890  52.300  56.220  1.00  0.00           C
ATOM   2855  CD1 PHE A 765      67.800  52.140  55.380  1.00  0.00           C
ATOM   2856  HD1 PHE A 765      67.160  51.270  55.510  1.00  0.00           H
ATOM   2857  CE1 PHE A 765      67.610  53.100  54.320  1.00  0.00           C
ATOM   2858  HE1 PHE A 765      66.820  53.000  53.580  1.00  0.00           H
ATOM   2859  CZ  PHE A 765      68.480  54.170  54.150  1.00  0.00           C
ATOM   2860  HZ  PHE A 765      68.390  54.790  53.280  1.00  0.00           H
ATOM   2861  CD2 PHE A 765      69.740  53.370  56.100  1.00  0.00           C
ATOM   2862  HD2 PHE A 765      70.630  53.430  56.710  1.00  0.00           H
ATOM   2863  CE2 PHE A 765      69.460  54.350  55.060  1.00  0.00           C
ATOM   2864  HE2 PHE A 765      70.130  55.190  55.120  1.00  0.00           H
ATOM   2865  C   PHE A 765      70.490  49.910  55.900  1.00  0.00           C
ATOM   2866  O   PHE A 765      70.170  49.690  54.720  1.00  0.00           O
ATOM   2867  N   PHE A 766      71.770  50.210  56.210  1.00  0.00           N
ATOM   2868  HN  PHE A 766      71.880  50.640  57.100  1.00  0.00           H
ATOM   2869  CA  PHE A 766      72.920  50.060  55.330  1.00  0.00           C
ATOM   2870  HA  PHE A 766      72.660  50.650  54.470  1.00  0.00           H
ATOM   2871  CB  PHE A 766      74.200  50.740  55.900  1.00  0.00           C
ATOM   2872  HB1 PHE A 766      75.030  50.540  55.180  1.00  0.00           H
ATOM   2873  HB2 PHE A 766      74.550  50.390  56.880  1.00  0.00           H
ATOM   2874  CG  PHE A 766      74.030  52.270  56.050  1.00  0.00           C
ATOM   2875  CD1 PHE A 766      74.000  53.080  54.920  1.00  0.00           C
ATOM   2876  HD1 PHE A 766      73.970  52.500  54.020  1.00  0.00           H
ATOM   2877  CE1 PHE A 766      74.170  54.500  54.930  1.00  0.00           C
ATOM   2878  HE1 PHE A 766      74.180  55.070  54.010  1.00  0.00           H
ATOM   2879  CZ  PHE A 766      74.020  55.130  56.190  1.00  0.00           C
ATOM   2880  HZ  PHE A 766      73.960  56.210  56.270  1.00  0.00           H
ATOM   2881  CD2 PHE A 766      74.140  52.990  57.260  1.00  0.00           C
ATOM   2882  HD2 PHE A 766      74.120  52.420  58.190  1.00  0.00           H
ATOM   2883  CE2 PHE A 766      74.180  54.340  57.350  1.00  0.00           C
ATOM   2884  HE2 PHE A 766      74.190  54.760  58.350  1.00  0.00           H
ATOM   2885  C   PHE A 766      73.290  48.620  54.820  1.00  0.00           C
ATOM   2886  O   PHE A 766      73.460  48.480  53.550  1.00  0.00           O
ATOM   2887  N   LEU A 767      73.190  47.570  55.670  1.00  0.00           N
ATOM   2888  HN  LEU A 767      72.890  47.670  56.620  1.00  0.00           H
ATOM   2889  CA  LEU A 767      73.380  46.260  55.260  1.00  0.00           C
ATOM   2890  HA  LEU A 767      74.400  46.250  54.900  1.00  0.00           H
ATOM   2891  CB  LEU A 767      73.390  45.360  56.540  1.00  0.00           C
ATOM   2892  HB1 LEU A 767      72.490  45.640  57.120  1.00  0.00           H
ATOM   2893  HB2 LEU A 767      74.280  45.730  57.110  1.00  0.00           H
ATOM   2894  CG  LEU A 767      73.520  43.840  56.490  1.00  0.00           C
ATOM   2895  HG  LEU A 767      72.520  43.460  56.170  1.00  0.00           H
ATOM   2896  CD1 LEU A 767      74.660  43.380  55.520  1.00  0.00           C
ATOM   2897 HD11 LEU A 767      75.670  43.530  55.930  1.00  0.00           H
ATOM   2898 HD12 LEU A 767      74.560  44.010  54.610  1.00  0.00           H
ATOM   2899 HD13 LEU A 767      74.590  42.270  55.370  1.00  0.00           H
ATOM   2900  CD2 LEU A 767      73.980  43.330  57.840  1.00  0.00           C
ATOM   2901 HD21 LEU A 767      73.970  42.220  57.850  1.00  0.00           H
ATOM   2902 HD22 LEU A 767      73.250  43.730  58.570  1.00  0.00           H
ATOM   2903 HD23 LEU A 767      74.960  43.750  58.160  1.00  0.00           H
ATOM   2904  C   LEU A 767      72.380  45.740  54.270  1.00  0.00           C
ATOM   2905  O   LEU A 767      72.640  45.290  53.130  1.00  0.00           O
ATOM   2906  N   SER A 768      71.130  45.990  54.510  1.00  0.00           N
ATOM   2907  HN  SER A 768      71.010  46.650  55.250  1.00  0.00           H
ATOM   2908  CA  SER A 768      70.080  45.520  53.630  1.00  0.00           C
ATOM   2909  HA  SER A 768      70.250  44.500  53.310  1.00  0.00           H
ATOM   2910  CB  SER A 768      68.630  45.660  54.300  1.00  0.00           C
ATOM   2911  HB1 SER A 768      68.570  44.860  55.080  1.00  0.00           H
ATOM   2912  HB2 SER A 768      67.810  45.350  53.610  1.00  0.00           H
ATOM   2913  OG  SER A 768      68.340  46.900  54.930  1.00  0.00           O
ATOM   2914  HG1 SER A 768      68.840  46.890  55.740  1.00  0.00           H
ATOM   2915  C   SER A 768      70.090  46.330  52.380  1.00  0.00           C
ATOM   2916  O   SER A 768      69.780  45.790  51.280  1.00  0.00           O
ATOM   2917  N   SER A 769      70.510  47.610  52.440  1.00  0.00           N
ATOM   2918  HN  SER A 769      70.770  47.990  53.320  1.00  0.00           H
ATOM   2919  CA  SER A 769      70.520  48.430  51.200  1.00  0.00           C
ATOM   2920  HA  SER A 769      69.550  48.420  50.730  1.00  0.00           H
ATOM   2921  CB  SER A 769      70.900  49.870  51.490  1.00  0.00           C
ATOM   2922  HB1 SER A 769      71.210  50.430  50.590  1.00  0.00           H
ATOM   2923  HB2 SER A 769      71.830  49.860  52.100  1.00  0.00           H
ATOM   2924  OG  SER A 769      69.840  50.490  52.190  1.00  0.00           O
ATOM   2925  HG1 SER A 769      69.910  50.250  53.120  1.00  0.00           H
ATOM   2926  C   SER A 769      71.610  47.840  50.350  1.00  0.00           C
ATOM   2927  O   SER A 769      71.480  47.690  49.110  1.00  0.00           O
ATOM   2928  N   PHE A 770      72.790  47.470  50.970  1.00  0.00           N
ATOM   2929  HN  PHE A 770      72.980  47.680  51.920  1.00  0.00           H
ATOM   2930  CA  PHE A 770      73.890  46.930  50.200  1.00  0.00           C
ATOM   2931  HA  PHE A 770      74.170  47.700  49.500  1.00  0.00           H
ATOM   2932  CB  PHE A 770      75.100  46.770  51.200  1.00  0.00           C
ATOM   2933  HB1 PHE A 770      74.780  45.950  51.880  1.00  0.00           H
ATOM   2934  HB2 PHE A 770      75.320  47.660  51.840  1.00  0.00           H
ATOM   2935  CG  PHE A 770      76.380  46.340  50.470  1.00  0.00           C
ATOM   2936  CD1 PHE A 770      76.990  46.980  49.360  1.00  0.00           C
ATOM   2937  HD1 PHE A 770      76.720  48.000  49.160  1.00  0.00           H
ATOM   2938  CE1 PHE A 770      78.140  46.430  48.800  1.00  0.00           C
ATOM   2939  HE1 PHE A 770      78.650  46.950  48.010  1.00  0.00           H
ATOM   2940  CZ  PHE A 770      78.710  45.200  49.210  1.00  0.00           C
ATOM   2941  HZ  PHE A 770      79.590  44.840  48.690  1.00  0.00           H
ATOM   2942  CD2 PHE A 770      76.990  45.130  50.940  1.00  0.00           C
ATOM   2943  HD2 PHE A 770      76.810  44.550  51.840  1.00  0.00           H
ATOM   2944  CE2 PHE A 770      78.180  44.560  50.310  1.00  0.00           C
ATOM   2945  HE2 PHE A 770      78.520  43.590  50.620  1.00  0.00           H
ATOM   2946  C   PHE A 770      73.610  45.660  49.370  1.00  0.00           C
ATOM   2947  O   PHE A 770      73.910  45.450  48.230  1.00  0.00           O
ATOM   2948  N   LEU A 771      72.880  44.760  50.040  1.00  0.00           N
ATOM   2949  HN  LEU A 771      72.680  44.900  51.010  1.00  0.00           H
ATOM   2950  CA  LEU A 771      72.370  43.480  49.490  1.00  0.00           C
ATOM   2951  HA  LEU A 771      73.140  42.880  49.030  1.00  0.00           H
ATOM   2952  CB  LEU A 771      71.940  42.540  50.640  1.00  0.00           C
ATOM   2953  HB1 LEU A 771      71.380  41.650  50.270  1.00  0.00           H
ATOM   2954  HB2 LEU A 771      71.250  43.080  51.310  1.00  0.00           H
ATOM   2955  CG  LEU A 771      73.060  42.100  51.510  1.00  0.00           C
ATOM   2956  HG  LEU A 771      73.660  42.930  51.940  1.00  0.00           H
ATOM   2957  CD1 LEU A 771      72.510  41.410  52.750  1.00  0.00           C
ATOM   2958 HD11 LEU A 771      71.780  40.620  52.440  1.00  0.00           H
ATOM   2959 HD12 LEU A 771      71.920  42.100  53.370  1.00  0.00           H
ATOM   2960 HD13 LEU A 771      73.310  40.900  53.340  1.00  0.00           H
ATOM   2961  CD2 LEU A 771      73.930  41.160  50.730  1.00  0.00           C
ATOM   2962 HD21 LEU A 771      74.560  41.590  49.920  1.00  0.00           H
ATOM   2963 HD22 LEU A 771      73.350  40.410  50.160  1.00  0.00           H
ATOM   2964 HD23 LEU A 771      74.590  40.580  51.410  1.00  0.00           H
ATOM   2965  C   LEU A 771      71.340  43.750  48.420  1.00  0.00           C
ATOM   2966  O   LEU A 771      71.380  43.080  47.400  1.00  0.00           O
ATOM   2967  N   LYS A 772      70.500  44.770  48.530  1.00  0.00           N
ATOM   2968  HN  LYS A 772      70.380  45.170  49.430  1.00  0.00           H
ATOM   2969  CA  LYS A 772      69.560  45.060  47.460  1.00  0.00           C
ATOM   2970  HA  LYS A 772      69.110  44.150  47.090  1.00  0.00           H
ATOM   2971  CB  LYS A 772      68.380  45.890  47.960  1.00  0.00           C
ATOM   2972  HB1 LYS A 772      68.820  46.870  48.220  1.00  0.00           H
ATOM   2973  HB2 LYS A 772      68.000  45.430  48.900  1.00  0.00           H
ATOM   2974  CG  LYS A 772      67.200  46.140  46.940  1.00  0.00           C
ATOM   2975  HG1 LYS A 772      67.470  46.540  45.950  1.00  0.00           H
ATOM   2976  HG2 LYS A 772      66.510  46.910  47.340  1.00  0.00           H
ATOM   2977  CD  LYS A 772      66.410  44.870  46.700  1.00  0.00           C
ATOM   2978  HD1 LYS A 772      65.690  44.620  47.510  1.00  0.00           H
ATOM   2979  HD2 LYS A 772      67.140  44.040  46.750  1.00  0.00           H
ATOM   2980  CE  LYS A 772      65.610  44.790  45.440  1.00  0.00           C
ATOM   2981  HE1 LYS A 772      66.170  44.840  44.490  1.00  0.00           H
ATOM   2982  HE2 LYS A 772      64.800  45.550  45.460  1.00  0.00           H
ATOM   2983  NZ  LYS A 772      64.930  43.510  45.340  1.00  0.00           N
ATOM   2984  HZ1 LYS A 772      65.670  42.810  45.510  1.00  0.00           H
ATOM   2985  HZ2 LYS A 772      64.460  43.280  44.450  1.00  0.00           H
ATOM   2986  HZ3 LYS A 772      64.150  43.390  46.030  1.00  0.00           H
ATOM   2987  C   LYS A 772      70.090  45.670  46.180  1.00  0.00           C
ATOM   2988  O   LYS A 772      69.560  45.450  45.090  1.00  0.00           O
ATOM   2989  N   GLN A 773      71.110  46.470  46.270  1.00  0.00           N
ATOM   2990  HN  GLN A 773      71.330  46.790  47.200  1.00  0.00           H
ATOM   2991  CA  GLN A 773      71.670  47.150  45.150  1.00  0.00           C
ATOM   2992  HA  GLN A 773      70.940  47.230  44.370  1.00  0.00           H
ATOM   2993  CB  GLN A 773      72.300  48.460  45.520  1.00  0.00           C
ATOM   2994  HB1 GLN A 773      71.500  49.100  45.960  1.00  0.00           H
ATOM   2995  HB2 GLN A 773      72.670  49.010  44.630  1.00  0.00           H
ATOM   2996  CG  GLN A 773      73.480  48.360  46.530  1.00  0.00           C
ATOM   2997  HG1 GLN A 773      73.320  47.640  47.380  1.00  0.00           H
ATOM   2998  HG2 GLN A 773      73.590  49.380  46.970  1.00  0.00           H
ATOM   2999  CD  GLN A 773      74.820  48.040  45.860  1.00  0.00           C
ATOM   3000  OE1 GLN A 773      75.280  48.730  44.870  1.00  0.00           O
ATOM   3001  NE2 GLN A 773      75.440  46.830  46.220  1.00  0.00           N
ATOM   3002 HE21 GLN A 773      76.330  46.680  45.790  1.00  0.00           H
ATOM   3003 HE22 GLN A 773      75.120  46.260  46.980  1.00  0.00           H
ATOM   3004  C   GLN A 773      72.660  46.160  44.430  1.00  0.00           C
ATOM   3005  O   GLN A 773      73.120  46.440  43.290  1.00  0.00           O
ATOM   3006  N   PHE A 774      72.890  44.950  44.930  1.00  0.00           N
ATOM   3007  HN  PHE A 774      72.370  44.740  45.750  1.00  0.00           H
ATOM   3008  CA  PHE A 774      73.740  43.880  44.350  1.00  0.00           C
ATOM   3009  HA  PHE A 774      74.710  44.330  44.160  1.00  0.00           H
ATOM   3010  CB  PHE A 774      74.090  42.960  45.500  1.00  0.00           C
ATOM   3011  HB1 PHE A 774      73.200  42.410  45.900  1.00  0.00           H
ATOM   3012  HB2 PHE A 774      74.520  43.580  46.320  1.00  0.00           H
ATOM   3013  CG  PHE A 774      75.170  41.880  45.210  1.00  0.00           C
ATOM   3014  CD1 PHE A 774      76.460  42.290  45.130  1.00  0.00           C
ATOM   3015  HD1 PHE A 774      76.730  43.320  45.320  1.00  0.00           H
ATOM   3016  CE1 PHE A 774      77.460  41.300  44.950  1.00  0.00           C
ATOM   3017  HE1 PHE A 774      78.480  41.640  45.020  1.00  0.00           H
ATOM   3018  CZ  PHE A 774      77.180  39.950  44.840  1.00  0.00           C
ATOM   3019  HZ  PHE A 774      77.980  39.260  44.650  1.00  0.00           H
ATOM   3020  CD2 PHE A 774      74.830  40.490  45.070  1.00  0.00           C
ATOM   3021  HD2 PHE A 774      73.770  40.310  45.140  1.00  0.00           H
ATOM   3022  CE2 PHE A 774      75.820  39.530  44.810  1.00  0.00           C
ATOM   3023  HE2 PHE A 774      75.540  38.560  44.420  1.00  0.00           H
ATOM   3024  C   PHE A 774      73.220  43.180  43.050  1.00  0.00           C
ATOM   3025  O   PHE A 774      73.850  42.250  42.530  1.00  0.00           O
ATOM   3026  N   LYS A 775      72.080  43.560  42.400  1.00  0.00           N
ATOM   3027  HN  LYS A 775      71.500  44.130  42.970  1.00  0.00           H
ATOM   3028  CA  LYS A 775      71.700  42.980  41.120  1.00  0.00           C
ATOM   3029  HA  LYS A 775      72.420  42.280  40.720  1.00  0.00           H
ATOM   3030  CB  LYS A 775      70.400  42.230  41.240  1.00  0.00           C
ATOM   3031  HB1 LYS A 775      70.580  41.400  41.980  1.00  0.00           H
ATOM   3032  HB2 LYS A 775      70.250  41.640  40.320  1.00  0.00           H
ATOM   3033  CG  LYS A 775      69.180  42.930  41.650  1.00  0.00           C
ATOM   3034  HG1 LYS A 775      69.050  43.800  40.970  1.00  0.00           H
ATOM   3035  HG2 LYS A 775      69.160  43.330  42.680  1.00  0.00           H
ATOM   3036  CD  LYS A 775      67.960  42.040  41.560  1.00  0.00           C
ATOM   3037  HD1 LYS A 775      67.000  42.550  41.830  1.00  0.00           H
ATOM   3038  HD2 LYS A 775      68.090  41.200  42.280  1.00  0.00           H
ATOM   3039  CE  LYS A 775      67.610  41.450  40.140  1.00  0.00           C
ATOM   3040  HE1 LYS A 775      68.400  40.780  39.740  1.00  0.00           H
ATOM   3041  HE2 LYS A 775      67.620  42.400  39.560  1.00  0.00           H
ATOM   3042  NZ  LYS A 775      66.280  40.820  40.060  1.00  0.00           N
ATOM   3043  HZ1 LYS A 775      66.030  40.680  39.050  1.00  0.00           H
ATOM   3044  HZ2 LYS A 775      65.540  41.440  40.420  1.00  0.00           H
ATOM   3045  HZ3 LYS A 775      66.120  39.910  40.530  1.00  0.00           H
ATOM   3046  C   LYS A 775      71.610  44.110  40.080  1.00  0.00           C
ATOM   3047  O   LYS A 775      71.130  43.970  38.940  1.00  0.00           O
ATOM   3048  N   THR A 776      72.170  45.370  40.310  1.00  0.00           N
ATOM   3049  HN  THR A 776      72.630  45.550  41.180  1.00  0.00           H
ATOM   3050  CA  THR A 776      71.840  46.510  39.520  1.00  0.00           C
ATOM   3051  HA  THR A 776      70.760  46.430  39.610  1.00  0.00           H
ATOM   3052  CB  THR A 776      72.300  47.830  40.110  1.00  0.00           C
ATOM   3053  HB  THR A 776      72.250  48.740  39.470  1.00  0.00           H
ATOM   3054  OG1 THR A 776      73.590  47.730  40.700  1.00  0.00           O
ATOM   3055  HG1 THR A 776      74.110  47.080  40.210  1.00  0.00           H
ATOM   3056  CG2 THR A 776      71.400  48.140  41.290  1.00  0.00           C
ATOM   3057 HG21 THR A 776      70.440  48.460  40.840  1.00  0.00           H
ATOM   3058 HG22 THR A 776      71.780  48.870  42.040  1.00  0.00           H
ATOM   3059 HG23 THR A 776      71.190  47.170  41.800  1.00  0.00           H
ATOM   3060  C   THR A 776      71.980  46.540  38.000  1.00  0.00           C
ATOM   3061  O   THR A 776      71.120  47.080  37.350  1.00  0.00           O
ATOM   3062  N   LYS A 777      73.120  46.100  37.320  1.00  0.00           N
ATOM   3063  HN  LYS A 777      73.960  45.870  37.810  1.00  0.00           H
ATOM   3064  CA  LYS A 777      73.270  45.880  35.920  1.00  0.00           C
ATOM   3065  HA  LYS A 777      72.360  45.630  35.380  1.00  0.00           H
ATOM   3066  CB  LYS A 777      73.900  47.120  35.210  1.00  0.00           C
ATOM   3067  HB1 LYS A 777      73.850  46.790  34.150  1.00  0.00           H
ATOM   3068  HB2 LYS A 777      74.950  47.280  35.510  1.00  0.00           H
ATOM   3069  CG  LYS A 777      73.030  48.450  35.230  1.00  0.00           C
ATOM   3070  HG1 LYS A 777      73.660  49.180  34.690  1.00  0.00           H
ATOM   3071  HG2 LYS A 777      72.950  48.740  36.290  1.00  0.00           H
ATOM   3072  CD  LYS A 777      71.660  48.390  34.510  1.00  0.00           C
ATOM   3073  HD1 LYS A 777      71.250  47.440  34.910  1.00  0.00           H
ATOM   3074  HD2 LYS A 777      71.820  48.290  33.410  1.00  0.00           H
ATOM   3075  CE  LYS A 777      70.670  49.440  34.940  1.00  0.00           C
ATOM   3076  HE1 LYS A 777      70.470  49.450  36.030  1.00  0.00           H
ATOM   3077  HE2 LYS A 777      69.700  49.240  34.410  1.00  0.00           H
ATOM   3078  NZ  LYS A 777      71.070  50.780  34.460  1.00  0.00           N
ATOM   3079  HZ1 LYS A 777      71.630  50.750  33.590  1.00  0.00           H
ATOM   3080  HZ2 LYS A 777      71.550  51.340  35.190  1.00  0.00           H
ATOM   3081  HZ3 LYS A 777      70.190  51.300  34.240  1.00  0.00           H
ATOM   3082  C   LYS A 777      74.250  44.730  35.820  1.00  0.00           C
ATOM   3083  O   LYS A 777      75.020  44.400  36.770  1.00  0.00           O
ATOM   3084  N   ARG A 778      74.070  43.920  34.800  1.00  0.00           N
ATOM   3085  HN  ARG A 778      73.230  43.960  34.270  1.00  0.00           H
ATOM   3086  CA  ARG A 778      74.960  42.820  34.440  1.00  0.00           C
ATOM   3087  HA  ARG A 778      74.490  42.080  35.060  1.00  0.00           H
ATOM   3088  CB  ARG A 778      74.650  42.380  32.900  1.00  0.00           C
ATOM   3089  HB1 ARG A 778      74.480  43.220  32.210  1.00  0.00           H
ATOM   3090  HB2 ARG A 778      73.680  41.830  32.940  1.00  0.00           H
ATOM   3091  CG  ARG A 778      75.790  41.630  32.210  1.00  0.00           C
ATOM   3092  HG1 ARG A 778      75.970  40.690  32.780  1.00  0.00           H
ATOM   3093  HG2 ARG A 778      76.750  42.170  32.130  1.00  0.00           H
ATOM   3094  CD  ARG A 778      75.480  41.310  30.670  1.00  0.00           C
ATOM   3095  HD1 ARG A 778      75.690  42.260  30.170  1.00  0.00           H
ATOM   3096  HD2 ARG A 778      74.470  40.990  30.340  1.00  0.00           H
ATOM   3097  NE  ARG A 778      76.470  40.350  30.120  1.00  0.00           N
ATOM   3098  HE  ARG A 778      77.100  39.800  30.680  1.00  0.00           H
ATOM   3099  CZ  ARG A 778      76.580  40.020  28.860  1.00  0.00           C
ATOM   3100  NH1 ARG A 778      75.730  40.370  27.930  1.00  0.00           N
ATOM   3101 HH11 ARG A 778      75.000  41.040  28.120  1.00  0.00           H
ATOM   3102 HH12 ARG A 778      76.080  40.170  27.010  1.00  0.00           H
ATOM   3103  NH2 ARG A 778      77.690  39.380  28.490  1.00  0.00           N
ATOM   3104 HH21 ARG A 778      78.460  39.390  29.110  1.00  0.00           H
ATOM   3105 HH22 ARG A 778      77.920  39.270  27.520  1.00  0.00           H
ATOM   3106  C   ARG A 778      76.450  42.790  34.740  1.00  0.00           C
ATOM   3107  O   ARG A 778      77.250  43.600  34.340  1.00  0.00           O
ATOM   3108  N   TYR A 779      76.910  41.730  35.540  1.00  0.00           N
ATOM   3109  HN  TYR A 779      76.320  40.970  35.740  1.00  0.00           H
ATOM   3110  CA  TYR A 779      78.240  41.650  36.170  1.00  0.00           C
ATOM   3111  HA  TYR A 779      78.910  42.010  35.410  1.00  0.00           H
ATOM   3112  CB  TYR A 779      78.300  42.590  37.400  1.00  0.00           C
ATOM   3113  HB1 TYR A 779      77.620  42.250  38.210  1.00  0.00           H
ATOM   3114  HB2 TYR A 779      77.880  43.600  37.170  1.00  0.00           H
ATOM   3115  CG  TYR A 779      79.670  42.700  38.040  1.00  0.00           C
ATOM   3116  CD1 TYR A 779      80.890  42.590  37.300  1.00  0.00           C
ATOM   3117  HD1 TYR A 779      80.960  42.100  36.340  1.00  0.00           H
ATOM   3118  CE1 TYR A 779      82.080  43.030  37.810  1.00  0.00           C
ATOM   3119  HE1 TYR A 779      82.970  43.130  37.210  1.00  0.00           H
ATOM   3120  CZ  TYR A 779      82.090  43.630  39.050  1.00  0.00           C
ATOM   3121  OH  TYR A 779      83.270  44.040  39.620  1.00  0.00           O
ATOM   3122  HH  TYR A 779      83.140  44.150  40.570  1.00  0.00           H
ATOM   3123  CD2 TYR A 779      79.680  43.170  39.320  1.00  0.00           C
ATOM   3124  HD2 TYR A 779      78.800  43.350  39.930  1.00  0.00           H
ATOM   3125  CE2 TYR A 779      80.890  43.750  39.790  1.00  0.00           C
ATOM   3126  HE2 TYR A 779      80.970  44.220  40.770  1.00  0.00           H
ATOM   3127  C   TYR A 779      78.610  40.150  36.430  1.00  0.00           C
ATOM   3128  O   TYR A 779      78.770  39.360  35.560  1.00  0.00           O
ATOM   3129  N   PHE A 780      78.660  39.850  37.760  1.00  0.00           N
ATOM   3130  HN  PHE A 780      78.610  40.620  38.390  1.00  0.00           H
ATOM   3131  CA  PHE A 780      78.760  38.470  38.340  1.00  0.00           C
ATOM   3132  HA  PHE A 780      79.620  38.030  37.870  1.00  0.00           H
ATOM   3133  CB  PHE A 780      78.980  38.470  39.910  1.00  0.00           C
ATOM   3134  HB1 PHE A 780      79.410  37.550  40.340  1.00  0.00           H
ATOM   3135  HB2 PHE A 780      78.000  38.730  40.370  1.00  0.00           H
ATOM   3136  CG  PHE A 780      79.930  39.450  40.460  1.00  0.00           C
ATOM   3137  CD1 PHE A 780      79.570  40.130  41.630  1.00  0.00           C
ATOM   3138  HD1 PHE A 780      78.590  39.910  42.050  1.00  0.00           H
ATOM   3139  CE1 PHE A 780      80.450  41.010  42.310  1.00  0.00           C
ATOM   3140  HE1 PHE A 780      79.910  41.530  43.080  1.00  0.00           H
ATOM   3141  CZ  PHE A 780      81.740  41.230  41.770  1.00  0.00           C
ATOM   3142  HZ  PHE A 780      82.410  41.940  42.230  1.00  0.00           H
ATOM   3143  CD2 PHE A 780      81.210  39.620  39.950  1.00  0.00           C
ATOM   3144  HD2 PHE A 780      81.490  39.230  38.990  1.00  0.00           H
ATOM   3145  CE2 PHE A 780      82.120  40.490  40.590  1.00  0.00           C
ATOM   3146  HE2 PHE A 780      83.070  40.760  40.160  1.00  0.00           H
ATOM   3147  C   PHE A 780      77.460  37.600  38.080  1.00  0.00           C
ATOM   3148  O   PHE A 780      76.440  38.170  37.690  1.00  0.00           O
ATOM   3149  N   PRO A 781      77.500  36.270  38.090  1.00  0.00           N
ATOM   3150  CD  PRO A 781      78.660  35.500  38.170  1.00  0.00           C
ATOM   3151  HD1 PRO A 781      78.980  35.500  39.240  1.00  0.00           H
ATOM   3152  HD2 PRO A 781      79.520  35.790  37.520  1.00  0.00           H
ATOM   3153  CA  PRO A 781      76.320  35.390  37.870  1.00  0.00           C
ATOM   3154  HA  PRO A 781      76.160  35.400  36.800  1.00  0.00           H
ATOM   3155  CB  PRO A 781      76.800  34.030  38.440  1.00  0.00           C
ATOM   3156  HB1 PRO A 781      76.090  33.210  38.210  1.00  0.00           H
ATOM   3157  HB2 PRO A 781      76.870  34.080  39.550  1.00  0.00           H
ATOM   3158  CG  PRO A 781      78.180  34.000  37.840  1.00  0.00           C
ATOM   3159  HG1 PRO A 781      78.740  33.180  38.330  1.00  0.00           H
ATOM   3160  HG2 PRO A 781      78.210  33.840  36.740  1.00  0.00           H
ATOM   3161  C   PRO A 781      74.940  35.790  38.370  1.00  0.00           C
ATOM   3162  O   PRO A 781      74.740  36.090  39.550  1.00  0.00           O
ATOM   3163  N   THR A 782      73.930  35.880  37.470  1.00  0.00           N
ATOM   3164  HN  THR A 782      74.180  35.710  36.520  1.00  0.00           H
ATOM   3165  CA  THR A 782      72.650  36.550  37.690  1.00  0.00           C
ATOM   3166  HA  THR A 782      72.990  37.500  38.110  1.00  0.00           H
ATOM   3167  CB  THR A 782      71.860  36.970  36.450  1.00  0.00           C
ATOM   3168  HB  THR A 782      72.470  37.500  35.710  1.00  0.00           H
ATOM   3169  OG1 THR A 782      70.780  37.800  36.820  1.00  0.00           O
ATOM   3170  HG1 THR A 782      70.040  37.330  36.420  1.00  0.00           H
ATOM   3171  CG2 THR A 782      71.380  35.720  35.660  1.00  0.00           C
ATOM   3172 HG21 THR A 782      72.200  34.970  35.660  1.00  0.00           H
ATOM   3173 HG22 THR A 782      71.180  36.070  34.620  1.00  0.00           H
ATOM   3174 HG23 THR A 782      70.460  35.280  36.100  1.00  0.00           H
ATOM   3175  C   THR A 782      71.810  35.880  38.760  1.00  0.00           C
ATOM   3176  O   THR A 782      71.270  36.540  39.610  1.00  0.00           O
ATOM   3177  N   LYS A 783      71.730  34.500  38.610  1.00  0.00           N
ATOM   3178  HN  LYS A 783      72.090  34.030  37.810  1.00  0.00           H
ATOM   3179  CA  LYS A 783      70.840  33.710  39.420  1.00  0.00           C
ATOM   3180  HA  LYS A 783      69.810  34.020  39.520  1.00  0.00           H
ATOM   3181  CB  LYS A 783      70.850  32.210  38.930  1.00  0.00           C
ATOM   3182  HB1 LYS A 783      70.300  31.610  39.690  1.00  0.00           H
ATOM   3183  HB2 LYS A 783      71.870  31.780  38.960  1.00  0.00           H
ATOM   3184  CG  LYS A 783      70.260  31.970  37.530  1.00  0.00           C
ATOM   3185  HG1 LYS A 783      70.650  32.640  36.720  1.00  0.00           H
ATOM   3186  HG2 LYS A 783      69.190  32.300  37.510  1.00  0.00           H
ATOM   3187  CD  LYS A 783      70.510  30.570  36.980  1.00  0.00           C
ATOM   3188  HD1 LYS A 783      70.390  29.930  37.880  1.00  0.00           H
ATOM   3189  HD2 LYS A 783      71.550  30.540  36.570  1.00  0.00           H
ATOM   3190  CE  LYS A 783      69.480  30.240  35.910  1.00  0.00           C
ATOM   3191  HE1 LYS A 783      69.620  30.900  35.030  1.00  0.00           H
ATOM   3192  HE2 LYS A 783      68.460  30.310  36.330  1.00  0.00           H
ATOM   3193  NZ  LYS A 783      69.700  28.910  35.180  1.00  0.00           N
ATOM   3194  HZ1 LYS A 783      68.970  28.760  34.460  1.00  0.00           H
ATOM   3195  HZ2 LYS A 783      69.680  28.200  35.930  1.00  0.00           H
ATOM   3196  HZ3 LYS A 783      70.620  28.980  34.700  1.00  0.00           H
ATOM   3197  C   LYS A 783      71.260  33.870  40.870  1.00  0.00           C
ATOM   3198  O   LYS A 783      70.480  34.150  41.780  1.00  0.00           O
ATOM   3199  N   VAL A 784      72.550  33.840  41.130  1.00  0.00           N
ATOM   3200  HN  VAL A 784      73.130  33.770  40.320  1.00  0.00           H
ATOM   3201  CA  VAL A 784      73.250  34.040  42.370  1.00  0.00           C
ATOM   3202  HA  VAL A 784      72.750  33.410  43.090  1.00  0.00           H
ATOM   3203  CB  VAL A 784      74.670  33.550  42.440  1.00  0.00           C
ATOM   3204  HB  VAL A 784      75.300  34.110  41.720  1.00  0.00           H
ATOM   3205  CG1 VAL A 784      75.370  33.780  43.790  1.00  0.00           C
ATOM   3206 HG11 VAL A 784      76.260  33.110  43.720  1.00  0.00           H
ATOM   3207 HG12 VAL A 784      74.940  33.510  44.780  1.00  0.00           H
ATOM   3208 HG13 VAL A 784      75.630  34.860  43.830  1.00  0.00           H
ATOM   3209  CG2 VAL A 784      74.730  32.040  42.100  1.00  0.00           C
ATOM   3210 HG21 VAL A 784      74.330  31.950  41.070  1.00  0.00           H
ATOM   3211 HG22 VAL A 784      74.060  31.510  42.790  1.00  0.00           H
ATOM   3212 HG23 VAL A 784      75.740  31.630  42.310  1.00  0.00           H
ATOM   3213  C   VAL A 784      73.020  35.490  42.920  1.00  0.00           C
ATOM   3214  O   VAL A 784      72.680  35.610  44.110  1.00  0.00           O
ATOM   3215  N   ARG A 785      73.130  36.560  42.010  1.00  0.00           N
ATOM   3216  HN  ARG A 785      73.420  36.460  41.060  1.00  0.00           H
ATOM   3217  CA  ARG A 785      72.790  37.870  42.390  1.00  0.00           C
ATOM   3218  HA  ARG A 785      73.150  37.960  43.410  1.00  0.00           H
ATOM   3219  CB  ARG A 785      73.280  38.980  41.360  1.00  0.00           C
ATOM   3220  HB1 ARG A 785      72.920  40.000  41.630  1.00  0.00           H
ATOM   3221  HB2 ARG A 785      73.040  38.580  40.360  1.00  0.00           H
ATOM   3222  CG  ARG A 785      74.870  39.170  41.250  1.00  0.00           C
ATOM   3223  HG1 ARG A 785      75.200  38.130  40.980  1.00  0.00           H
ATOM   3224  HG2 ARG A 785      75.210  39.450  42.270  1.00  0.00           H
ATOM   3225  CD  ARG A 785      75.220  40.030  40.030  1.00  0.00           C
ATOM   3226  HD1 ARG A 785      74.500  39.970  39.190  1.00  0.00           H
ATOM   3227  HD2 ARG A 785      76.210  39.670  39.680  1.00  0.00           H
ATOM   3228  NE  ARG A 785      75.450  41.440  40.440  1.00  0.00           N
ATOM   3229  HE  ARG A 785      75.720  41.640  41.380  1.00  0.00           H
ATOM   3230  CZ  ARG A 785      75.290  42.450  39.640  1.00  0.00           C
ATOM   3231  NH1 ARG A 785      74.770  42.390  38.450  1.00  0.00           N
ATOM   3232 HH11 ARG A 785      74.810  43.190  37.850  1.00  0.00           H
ATOM   3233 HH12 ARG A 785      74.560  41.490  38.070  1.00  0.00           H
ATOM   3234  NH2 ARG A 785      75.600  43.680  39.970  1.00  0.00           N
ATOM   3235 HH21 ARG A 785      76.190  43.710  40.780  1.00  0.00           H
ATOM   3236 HH22 ARG A 785      75.380  44.480  39.420  1.00  0.00           H
ATOM   3237  C   ARG A 785      71.370  38.180  42.740  1.00  0.00           C
ATOM   3238  O   ARG A 785      71.190  38.840  43.810  1.00  0.00           O
ATOM   3239  N   SER A 786      70.340  37.660  41.960  1.00  0.00           N
ATOM   3240  HN  SER A 786      70.630  37.220  41.110  1.00  0.00           H
ATOM   3241  CA  SER A 786      68.900  37.690  42.300  1.00  0.00           C
ATOM   3242  HA  SER A 786      68.700  38.750  42.340  1.00  0.00           H
ATOM   3243  CB  SER A 786      68.190  37.080  41.160  1.00  0.00           C
ATOM   3244  HB1 SER A 786      67.160  36.880  41.520  1.00  0.00           H
ATOM   3245  HB2 SER A 786      68.710  36.130  40.880  1.00  0.00           H
ATOM   3246  OG  SER A 786      68.090  37.910  40.070  1.00  0.00           O
ATOM   3247  HG1 SER A 786      67.970  37.230  39.410  1.00  0.00           H
ATOM   3248  C   SER A 786      68.680  36.990  43.590  1.00  0.00           C
ATOM   3249  O   SER A 786      67.990  37.540  44.430  1.00  0.00           O
ATOM   3250  N   THR A 787      69.170  35.710  43.800  1.00  0.00           N
ATOM   3251  HN  THR A 787      69.640  35.350  42.990  1.00  0.00           H
ATOM   3252  CA  THR A 787      68.910  34.920  45.000  1.00  0.00           C
ATOM   3253  HA  THR A 787      67.840  34.850  45.130  1.00  0.00           H
ATOM   3254  CB  THR A 787      69.480  33.490  44.990  1.00  0.00           C
ATOM   3255  HB  THR A 787      70.580  33.530  44.800  1.00  0.00           H
ATOM   3256  OG1 THR A 787      68.910  32.640  43.960  1.00  0.00           O
ATOM   3257  HG1 THR A 787      69.500  32.720  43.210  1.00  0.00           H
ATOM   3258  CG2 THR A 787      69.160  32.800  46.360  1.00  0.00           C
ATOM   3259 HG21 THR A 787      69.420  33.360  47.280  1.00  0.00           H
ATOM   3260 HG22 THR A 787      69.480  31.740  46.340  1.00  0.00           H
ATOM   3261 HG23 THR A 787      68.050  32.780  46.360  1.00  0.00           H
ATOM   3262  C   THR A 787      69.370  35.610  46.240  1.00  0.00           C
ATOM   3263  O   THR A 787      68.600  35.690  47.190  1.00  0.00           O
ATOM   3264  N   ILE A 788      70.570  36.260  46.250  1.00  0.00           N
ATOM   3265  HN  ILE A 788      71.210  36.000  45.550  1.00  0.00           H
ATOM   3266  CA  ILE A 788      71.020  37.050  47.390  1.00  0.00           C
ATOM   3267  HA  ILE A 788      70.890  36.500  48.300  1.00  0.00           H
ATOM   3268  CB  ILE A 788      72.550  37.340  47.290  1.00  0.00           C
ATOM   3269  HB  ILE A 788      72.690  37.760  46.260  1.00  0.00           H
ATOM   3270  CG2 ILE A 788      72.990  38.430  48.330  1.00  0.00           C
ATOM   3271 HG21 ILE A 788      74.050  38.770  48.190  1.00  0.00           H
ATOM   3272 HG22 ILE A 788      72.850  38.110  49.380  1.00  0.00           H
ATOM   3273 HG23 ILE A 788      72.460  39.400  48.260  1.00  0.00           H
ATOM   3274  CG1 ILE A 788      73.440  36.120  47.260  1.00  0.00           C
ATOM   3275 HG11 ILE A 788      74.490  36.400  47.000  1.00  0.00           H
ATOM   3276 HG12 ILE A 788      73.230  35.500  46.360  1.00  0.00           H
ATOM   3277  CD  ILE A 788      73.270  35.130  48.370  1.00  0.00           C
ATOM   3278  HD1 ILE A 788      73.300  35.650  49.340  1.00  0.00           H
ATOM   3279  HD2 ILE A 788      74.070  34.370  48.240  1.00  0.00           H
ATOM   3280  HD3 ILE A 788      72.270  34.630  48.310  1.00  0.00           H
ATOM   3281  C   ILE A 788      70.260  38.310  47.680  1.00  0.00           C
ATOM   3282  O   ILE A 788      69.830  38.620  48.800  1.00  0.00           O
ATOM   3283  N   SER A 789      69.770  39.070  46.580  1.00  0.00           N
ATOM   3284  HN  SER A 789      70.140  38.890  45.660  1.00  0.00           H
ATOM   3285  CA  SER A 789      68.810  40.230  46.650  1.00  0.00           C
ATOM   3286  HA  SER A 789      69.300  40.990  47.240  1.00  0.00           H
ATOM   3287  CB  SER A 789      68.660  40.860  45.210  1.00  0.00           C
ATOM   3288  HB1 SER A 789      68.650  40.050  44.440  1.00  0.00           H
ATOM   3289  HB2 SER A 789      69.580  41.450  45.040  1.00  0.00           H
ATOM   3290  OG  SER A 789      67.460  41.500  44.940  1.00  0.00           O
ATOM   3291  HG1 SER A 789      67.130  40.910  44.250  1.00  0.00           H
ATOM   3292  C   SER A 789      67.480  39.790  47.210  1.00  0.00           C
ATOM   3293  O   SER A 789      66.890  40.450  48.080  1.00  0.00           O
ATOM   3294  N   ASP A 790      66.860  38.580  46.830  1.00  0.00           N
ATOM   3295  HN  ASP A 790      67.220  37.990  46.110  1.00  0.00           H
ATOM   3296  CA  ASP A 790      65.650  38.110  47.520  1.00  0.00           C
ATOM   3297  HA  ASP A 790      64.900  38.880  47.400  1.00  0.00           H
ATOM   3298  CB  ASP A 790      65.070  36.860  46.860  1.00  0.00           C
ATOM   3299  HB1 ASP A 790      64.150  36.640  47.450  1.00  0.00           H
ATOM   3300  HB2 ASP A 790      65.730  35.970  46.970  1.00  0.00           H
ATOM   3301  CG  ASP A 790      64.850  36.980  45.340  1.00  0.00           C
ATOM   3302  OD1 ASP A 790      64.650  38.050  44.760  1.00  0.00           O
ATOM   3303  OD2 ASP A 790      64.730  35.900  44.770  1.00  0.00           O
ATOM   3304  C   ASP A 790      65.820  37.880  48.990  1.00  0.00           C
ATOM   3305  O   ASP A 790      64.910  38.210  49.750  1.00  0.00           O
ATOM   3306  N   PHE A 791      66.900  37.270  49.430  1.00  0.00           N
ATOM   3307  HN  PHE A 791      67.600  37.070  48.750  1.00  0.00           H
ATOM   3308  CA  PHE A 791      67.060  36.820  50.840  1.00  0.00           C
ATOM   3309  HA  PHE A 791      66.140  36.750  51.390  1.00  0.00           H
ATOM   3310  CB  PHE A 791      67.700  35.400  50.720  1.00  0.00           C
ATOM   3311  HB1 PHE A 791      67.890  35.080  51.770  1.00  0.00           H
ATOM   3312  HB2 PHE A 791      68.670  35.360  50.200  1.00  0.00           H
ATOM   3313  CG  PHE A 791      66.710  34.340  50.110  1.00  0.00           C
ATOM   3314  CD1 PHE A 791      67.160  33.160  49.560  1.00  0.00           C
ATOM   3315  HD1 PHE A 791      68.240  33.070  49.490  1.00  0.00           H
ATOM   3316  CE1 PHE A 791      66.300  32.080  49.280  1.00  0.00           C
ATOM   3317  HE1 PHE A 791      66.750  31.170  48.940  1.00  0.00           H
ATOM   3318  CZ  PHE A 791      64.880  32.320  49.300  1.00  0.00           C
ATOM   3319  HZ  PHE A 791      64.260  31.570  48.840  1.00  0.00           H
ATOM   3320  CD2 PHE A 791      65.350  34.500  50.330  1.00  0.00           C
ATOM   3321  HD2 PHE A 791      64.930  35.330  50.870  1.00  0.00           H
ATOM   3322  CE2 PHE A 791      64.430  33.510  49.900  1.00  0.00           C
ATOM   3323  HE2 PHE A 791      63.370  33.580  50.060  1.00  0.00           H
ATOM   3324  C   PHE A 791      67.870  37.800  51.600  1.00  0.00           C
ATOM   3325  O   PHE A 791      68.360  37.480  52.650  1.00  0.00           O
ATOM   3326  N   ALA A 792      67.860  39.050  51.100  1.00  0.00           N
ATOM   3327  HN  ALA A 792      67.340  39.140  50.250  1.00  0.00           H
ATOM   3328  CA  ALA A 792      68.460  40.180  51.720  1.00  0.00           C
ATOM   3329  HA  ALA A 792      69.510  39.930  51.760  1.00  0.00           H
ATOM   3330  CB  ALA A 792      68.380  41.410  50.780  1.00  0.00           C
ATOM   3331  HB1 ALA A 792      68.880  42.290  51.250  1.00  0.00           H
ATOM   3332  HB2 ALA A 792      67.330  41.780  50.690  1.00  0.00           H
ATOM   3333  HB3 ALA A 792      68.860  41.140  49.830  1.00  0.00           H
ATOM   3334  C   ALA A 792      67.920  40.580  53.130  1.00  0.00           C
ATOM   3335  O   ALA A 792      68.750  40.800  53.990  1.00  0.00           O
ATOM   3336  N   VAL A 793      66.590  40.720  53.330  1.00  0.00           N
ATOM   3337  HN  VAL A 793      65.900  40.410  52.660  1.00  0.00           H
ATOM   3338  CA  VAL A 793      65.970  40.990  54.640  1.00  0.00           C
ATOM   3339  HA  VAL A 793      66.440  41.870  55.050  1.00  0.00           H
ATOM   3340  CB  VAL A 793      64.400  41.140  54.560  1.00  0.00           C
ATOM   3341  HB  VAL A 793      63.870  40.230  54.200  1.00  0.00           H
ATOM   3342  CG1 VAL A 793      63.760  41.620  55.870  1.00  0.00           C
ATOM   3343 HG11 VAL A 793      62.700  41.790  55.600  1.00  0.00           H
ATOM   3344 HG12 VAL A 793      64.280  42.540  56.200  1.00  0.00           H
ATOM   3345 HG13 VAL A 793      63.750  40.920  56.740  1.00  0.00           H
ATOM   3346  CG2 VAL A 793      64.100  42.220  53.510  1.00  0.00           C
ATOM   3347 HG21 VAL A 793      64.730  43.120  53.660  1.00  0.00           H
ATOM   3348 HG22 VAL A 793      63.110  42.720  53.490  1.00  0.00           H
ATOM   3349 HG23 VAL A 793      64.430  41.760  52.550  1.00  0.00           H
ATOM   3350  C   VAL A 793      66.220  39.910  55.670  1.00  0.00           C
ATOM   3351  O   VAL A 793      66.650  40.100  56.840  1.00  0.00           O
ATOM   3352  N   PHE A 794      66.010  38.640  55.260  1.00  0.00           N
ATOM   3353  HN  PHE A 794      65.770  38.420  54.330  1.00  0.00           H
ATOM   3354  CA  PHE A 794      66.300  37.470  56.080  1.00  0.00           C
ATOM   3355  HA  PHE A 794      65.740  37.620  56.990  1.00  0.00           H
ATOM   3356  CB  PHE A 794      65.870  36.090  55.250  1.00  0.00           C
ATOM   3357  HB1 PHE A 794      66.600  36.030  54.420  1.00  0.00           H
ATOM   3358  HB2 PHE A 794      64.840  36.240  54.860  1.00  0.00           H
ATOM   3359  CG  PHE A 794      66.200  34.720  55.920  1.00  0.00           C
ATOM   3360  CD1 PHE A 794      66.640  33.540  55.200  1.00  0.00           C
ATOM   3361  HD1 PHE A 794      66.820  33.720  54.150  1.00  0.00           H
ATOM   3362  CE1 PHE A 794      66.730  32.300  55.840  1.00  0.00           C
ATOM   3363  HE1 PHE A 794      66.890  31.420  55.240  1.00  0.00           H
ATOM   3364  CZ  PHE A 794      66.420  32.250  57.220  1.00  0.00           C
ATOM   3365  HZ  PHE A 794      66.550  31.290  57.700  1.00  0.00           H
ATOM   3366  CD2 PHE A 794      65.890  34.590  57.280  1.00  0.00           C
ATOM   3367  HD2 PHE A 794      65.700  35.470  57.880  1.00  0.00           H
ATOM   3368  CE2 PHE A 794      65.980  33.350  57.910  1.00  0.00           C
ATOM   3369  HE2 PHE A 794      65.720  33.340  58.960  1.00  0.00           H
ATOM   3370  C   PHE A 794      67.740  37.460  56.600  1.00  0.00           C
ATOM   3371  O   PHE A 794      67.920  37.480  57.760  1.00  0.00           O
ATOM   3372  N   LEU A 795      68.790  37.590  55.730  1.00  0.00           N
ATOM   3373  HN  LEU A 795      68.610  37.720  54.760  1.00  0.00           H
ATOM   3374  CA  LEU A 795      70.230  37.570  56.110  1.00  0.00           C
ATOM   3375  HA  LEU A 795      70.380  36.720  56.780  1.00  0.00           H
ATOM   3376  CB  LEU A 795      71.190  37.450  54.870  1.00  0.00           C
ATOM   3377  HB1 LEU A 795      70.800  38.330  54.320  1.00  0.00           H
ATOM   3378  HB2 LEU A 795      71.010  36.510  54.280  1.00  0.00           H
ATOM   3379  CG  LEU A 795      72.720  37.570  55.140  1.00  0.00           C
ATOM   3380  HG  LEU A 795      72.930  38.540  55.640  1.00  0.00           H
ATOM   3381  CD1 LEU A 795      73.190  36.470  56.040  1.00  0.00           C
ATOM   3382 HD11 LEU A 795      74.290  36.510  56.130  1.00  0.00           H
ATOM   3383 HD12 LEU A 795      73.110  35.500  55.520  1.00  0.00           H
ATOM   3384 HD13 LEU A 795      72.790  36.530  57.070  1.00  0.00           H
ATOM   3385  CD2 LEU A 795      73.410  37.650  53.770  1.00  0.00           C
ATOM   3386 HD21 LEU A 795      73.540  36.660  53.300  1.00  0.00           H
ATOM   3387 HD22 LEU A 795      74.450  38.020  53.930  1.00  0.00           H
ATOM   3388 HD23 LEU A 795      72.890  38.450  53.200  1.00  0.00           H
ATOM   3389  C   LEU A 795      70.560  38.790  57.000  1.00  0.00           C
ATOM   3390  O   LEU A 795      71.310  38.710  57.900  1.00  0.00           O
ATOM   3391  N   THR A 796      69.910  39.920  56.600  1.00  0.00           N
ATOM   3392  HN  THR A 796      69.300  39.940  55.810  1.00  0.00           H
ATOM   3393  CA  THR A 796      69.950  41.090  57.510  1.00  0.00           C
ATOM   3394  HA  THR A 796      70.980  41.390  57.570  1.00  0.00           H
ATOM   3395  CB  THR A 796      69.210  42.350  56.930  1.00  0.00           C
ATOM   3396  HB  THR A 796      68.350  42.020  56.330  1.00  0.00           H
ATOM   3397  OG1 THR A 796      70.110  42.880  56.040  1.00  0.00           O
ATOM   3398  HG1 THR A 796      70.230  42.260  55.310  1.00  0.00           H
ATOM   3399  CG2 THR A 796      68.800  43.510  57.810  1.00  0.00           C
ATOM   3400 HG21 THR A 796      68.130  43.050  58.560  1.00  0.00           H
ATOM   3401 HG22 THR A 796      68.220  44.270  57.250  1.00  0.00           H
ATOM   3402 HG23 THR A 796      69.710  43.890  58.330  1.00  0.00           H
ATOM   3403  C   THR A 796      69.500  40.880  58.960  1.00  0.00           C
ATOM   3404  O   THR A 796      70.280  41.230  59.870  1.00  0.00           O
ATOM   3405  N   ILE A 797      68.390  40.200  59.170  1.00  0.00           N
ATOM   3406  HN  ILE A 797      67.870  39.940  58.350  1.00  0.00           H
ATOM   3407  CA  ILE A 797      67.840  40.000  60.500  1.00  0.00           C
ATOM   3408  HA  ILE A 797      67.950  40.860  61.140  1.00  0.00           H
ATOM   3409  CB  ILE A 797      66.320  39.820  60.560  1.00  0.00           C
ATOM   3410  HB  ILE A 797      66.080  38.940  59.920  1.00  0.00           H
ATOM   3411  CG2 ILE A 797      65.850  39.700  61.990  1.00  0.00           C
ATOM   3412 HG21 ILE A 797      66.550  38.970  62.440  1.00  0.00           H
ATOM   3413 HG22 ILE A 797      64.820  39.290  62.060  1.00  0.00           H
ATOM   3414 HG23 ILE A 797      66.040  40.620  62.570  1.00  0.00           H
ATOM   3415  CG1 ILE A 797      65.580  41.090  59.960  1.00  0.00           C
ATOM   3416 HG11 ILE A 797      66.040  41.410  59.010  1.00  0.00           H
ATOM   3417 HG12 ILE A 797      65.680  41.980  60.630  1.00  0.00           H
ATOM   3418  CD  ILE A 797      64.050  40.890  59.680  1.00  0.00           C
ATOM   3419  HD1 ILE A 797      63.670  41.820  59.200  1.00  0.00           H
ATOM   3420  HD2 ILE A 797      63.580  40.850  60.690  1.00  0.00           H
ATOM   3421  HD3 ILE A 797      63.830  40.000  59.070  1.00  0.00           H
ATOM   3422  C   ILE A 797      68.560  38.850  61.110  1.00  0.00           C
ATOM   3423  O   ILE A 797      68.800  38.770  62.310  1.00  0.00           O
ATOM   3424  N   VAL A 798      69.020  37.860  60.310  1.00  0.00           N
ATOM   3425  HN  VAL A 798      68.850  37.890  59.330  1.00  0.00           H
ATOM   3426  CA  VAL A 798      69.780  36.750  60.910  1.00  0.00           C
ATOM   3427  HA  VAL A 798      69.130  36.470  61.720  1.00  0.00           H
ATOM   3428  CB  VAL A 798      69.940  35.490  60.030  1.00  0.00           C
ATOM   3429  HB  VAL A 798      70.260  35.780  59.000  1.00  0.00           H
ATOM   3430  CG1 VAL A 798      71.030  34.590  60.600  1.00  0.00           C
ATOM   3431 HG11 VAL A 798      70.900  34.430  61.690  1.00  0.00           H
ATOM   3432 HG12 VAL A 798      72.030  35.050  60.430  1.00  0.00           H
ATOM   3433 HG13 VAL A 798      70.900  33.630  60.060  1.00  0.00           H
ATOM   3434  CG2 VAL A 798      68.590  34.790  59.840  1.00  0.00           C
ATOM   3435 HG21 VAL A 798      68.800  33.700  59.750  1.00  0.00           H
ATOM   3436 HG22 VAL A 798      68.060  35.180  58.930  1.00  0.00           H
ATOM   3437 HG23 VAL A 798      67.940  34.970  60.720  1.00  0.00           H
ATOM   3438  C   VAL A 798      71.060  37.230  61.580  1.00  0.00           C
ATOM   3439  O   VAL A 798      71.360  37.090  62.820  1.00  0.00           O
ATOM   3440  N   ILE A 799      71.930  37.890  60.790  1.00  0.00           N
ATOM   3441  HN  ILE A 799      71.680  38.000  59.820  1.00  0.00           H
ATOM   3442  CA  ILE A 799      73.130  38.590  61.310  1.00  0.00           C
ATOM   3443  HA  ILE A 799      73.720  37.770  61.700  1.00  0.00           H
ATOM   3444  CB  ILE A 799      73.910  39.360  60.280  1.00  0.00           C
ATOM   3445  HB  ILE A 799      73.270  40.210  59.970  1.00  0.00           H
ATOM   3446  CG2 ILE A 799      75.200  39.940  60.860  1.00  0.00           C
ATOM   3447 HG21 ILE A 799      75.610  39.200  61.590  1.00  0.00           H
ATOM   3448 HG22 ILE A 799      75.130  40.880  61.440  1.00  0.00           H
ATOM   3449 HG23 ILE A 799      76.010  40.200  60.170  1.00  0.00           H
ATOM   3450  CG1 ILE A 799      74.190  38.530  58.980  1.00  0.00           C
ATOM   3451 HG11 ILE A 799      74.510  39.190  58.150  1.00  0.00           H
ATOM   3452 HG12 ILE A 799      73.240  38.020  58.690  1.00  0.00           H
ATOM   3453  CD  ILE A 799      75.300  37.450  59.140  1.00  0.00           C
ATOM   3454  HD1 ILE A 799      74.980  36.660  59.850  1.00  0.00           H
ATOM   3455  HD2 ILE A 799      76.230  37.980  59.470  1.00  0.00           H
ATOM   3456  HD3 ILE A 799      75.560  36.910  58.210  1.00  0.00           H
ATOM   3457  C   ILE A 799      72.840  39.530  62.410  1.00  0.00           C
ATOM   3458  O   ILE A 799      73.540  39.430  63.420  1.00  0.00           O
ATOM   3459  N   MET A 800      71.870  40.460  62.310  1.00  0.00           N
ATOM   3460  HN  MET A 800      71.390  40.740  61.490  1.00  0.00           H
ATOM   3461  CA  MET A 800      71.610  41.410  63.370  1.00  0.00           C
ATOM   3462  HA  MET A 800      72.570  41.850  63.590  1.00  0.00           H
ATOM   3463  CB  MET A 800      70.740  42.520  62.870  1.00  0.00           C
ATOM   3464  HB1 MET A 800      70.570  43.270  63.680  1.00  0.00           H
ATOM   3465  HB2 MET A 800      69.780  42.080  62.550  1.00  0.00           H
ATOM   3466  CG  MET A 800      71.320  43.390  61.750  1.00  0.00           C
ATOM   3467  HG1 MET A 800      70.540  43.950  61.180  1.00  0.00           H
ATOM   3468  HG2 MET A 800      71.750  42.780  60.920  1.00  0.00           H
ATOM   3469  SD  MET A 800      72.470  44.650  62.290  1.00  0.00           S
ATOM   3470  CE  MET A 800      74.040  43.840  62.190  1.00  0.00           C
ATOM   3471  HE1 MET A 800      74.100  42.970  62.870  1.00  0.00           H
ATOM   3472  HE2 MET A 800      74.760  44.640  62.480  1.00  0.00           H
ATOM   3473  HE3 MET A 800      74.350  43.520  61.170  1.00  0.00           H
ATOM   3474  C   MET A 800      71.120  40.800  64.720  1.00  0.00           C
ATOM   3475  O   MET A 800      71.510  41.240  65.780  1.00  0.00           O
ATOM   3476  N   VAL A 801      70.200  39.770  64.680  1.00  0.00           N
ATOM   3477  HN  VAL A 801      69.780  39.480  63.820  1.00  0.00           H
ATOM   3478  CA  VAL A 801      69.980  38.950  65.880  1.00  0.00           C
ATOM   3479  HA  VAL A 801      69.670  39.700  66.600  1.00  0.00           H
ATOM   3480  CB  VAL A 801      68.880  37.950  65.510  1.00  0.00           C
ATOM   3481  HB  VAL A 801      69.020  37.630  64.450  1.00  0.00           H
ATOM   3482  CG1 VAL A 801      68.830  36.720  66.360  1.00  0.00           C
ATOM   3483 HG11 VAL A 801      68.880  36.980  67.430  1.00  0.00           H
ATOM   3484 HG12 VAL A 801      69.670  36.050  66.060  1.00  0.00           H
ATOM   3485 HG13 VAL A 801      67.870  36.180  66.210  1.00  0.00           H
ATOM   3486  CG2 VAL A 801      67.570  38.720  65.380  1.00  0.00           C
ATOM   3487 HG21 VAL A 801      66.830  37.930  65.160  1.00  0.00           H
ATOM   3488 HG22 VAL A 801      67.560  39.340  64.470  1.00  0.00           H
ATOM   3489 HG23 VAL A 801      67.450  39.360  66.280  1.00  0.00           H
ATOM   3490  C   VAL A 801      71.210  38.170  66.390  1.00  0.00           C
ATOM   3491  O   VAL A 801      71.310  38.040  67.600  1.00  0.00           O
ATOM   3492  N   THR A 802      72.130  37.670  65.540  1.00  0.00           N
ATOM   3493  HN  THR A 802      71.790  37.720  64.610  1.00  0.00           H
ATOM   3494  CA  THR A 802      73.400  37.000  65.990  1.00  0.00           C
ATOM   3495  HA  THR A 802      73.130  36.240  66.720  1.00  0.00           H
ATOM   3496  CB  THR A 802      74.090  36.220  64.870  1.00  0.00           C
ATOM   3497  HB  THR A 802      74.420  36.910  64.050  1.00  0.00           H
ATOM   3498  OG1 THR A 802      73.220  35.280  64.150  1.00  0.00           O
ATOM   3499  HG1 THR A 802      72.510  35.870  63.860  1.00  0.00           H
ATOM   3500  CG2 THR A 802      75.290  35.360  65.370  1.00  0.00           C
ATOM   3501 HG21 THR A 802      75.630  34.530  64.720  1.00  0.00           H
ATOM   3502 HG22 THR A 802      75.100  34.990  66.410  1.00  0.00           H
ATOM   3503 HG23 THR A 802      76.210  35.990  65.380  1.00  0.00           H
ATOM   3504  C   THR A 802      74.340  38.010  66.620  1.00  0.00           C
ATOM   3505  O   THR A 802      74.810  37.820  67.730  1.00  0.00           O
ATOM   3506  N   ILE A 803      74.610  39.170  65.920  1.00  0.00           N
ATOM   3507  HN  ILE A 803      74.260  39.130  64.990  1.00  0.00           H
ATOM   3508  CA  ILE A 803      75.500  40.260  66.360  1.00  0.00           C
ATOM   3509  HA  ILE A 803      76.440  39.820  66.680  1.00  0.00           H
ATOM   3510  CB  ILE A 803      75.760  41.300  65.280  1.00  0.00           C
ATOM   3511  HB  ILE A 803      74.730  41.580  64.990  1.00  0.00           H
ATOM   3512  CG2 ILE A 803      76.420  42.570  65.960  1.00  0.00           C
ATOM   3513 HG21 ILE A 803      77.340  42.240  66.490  1.00  0.00           H
ATOM   3514 HG22 ILE A 803      75.810  43.170  66.670  1.00  0.00           H
ATOM   3515 HG23 ILE A 803      76.770  43.240  65.140  1.00  0.00           H
ATOM   3516  CG1 ILE A 803      76.490  40.720  64.090  1.00  0.00           C
ATOM   3517 HG11 ILE A 803      76.520  41.510  63.320  1.00  0.00           H
ATOM   3518 HG12 ILE A 803      75.850  39.930  63.630  1.00  0.00           H
ATOM   3519  CD  ILE A 803      77.820  40.090  64.380  1.00  0.00           C
ATOM   3520  HD1 ILE A 803      77.620  39.290  65.110  1.00  0.00           H
ATOM   3521  HD2 ILE A 803      78.520  40.780  64.900  1.00  0.00           H
ATOM   3522  HD3 ILE A 803      78.310  39.700  63.470  1.00  0.00           H
ATOM   3523  C   ILE A 803      74.980  40.880  67.650  1.00  0.00           C
ATOM   3524  O   ILE A 803      75.710  41.090  68.570  1.00  0.00           O
ATOM   3525  N   ASP A 804      73.660  41.110  67.700  1.00  0.00           N
ATOM   3526  HN  ASP A 804      72.990  41.020  66.960  1.00  0.00           H
ATOM   3527  CA  ASP A 804      73.130  41.530  68.950  1.00  0.00           C
ATOM   3528  HA  ASP A 804      73.600  42.430  69.320  1.00  0.00           H
ATOM   3529  CB  ASP A 804      71.640  41.960  68.800  1.00  0.00           C
ATOM   3530  HB1 ASP A 804      71.010  41.220  68.250  1.00  0.00           H
ATOM   3531  HB2 ASP A 804      71.510  42.950  68.300  1.00  0.00           H
ATOM   3532  CG  ASP A 804      70.930  42.290  70.060  1.00  0.00           C
ATOM   3533  OD1 ASP A 804      71.480  43.090  70.870  1.00  0.00           O
ATOM   3534  OD2 ASP A 804      70.000  41.510  70.300  1.00  0.00           O
ATOM   3535  C   ASP A 804      73.400  40.620  70.150  1.00  0.00           C
ATOM   3536  O   ASP A 804      73.920  41.050  71.180  1.00  0.00           O
ATOM   3537  N   TYR A 805      73.140  39.320  70.020  1.00  0.00           N
ATOM   3538  HN  TYR A 805      72.710  38.950  69.210  1.00  0.00           H
ATOM   3539  CA  TYR A 805      73.310  38.300  71.020  1.00  0.00           C
ATOM   3540  HA  TYR A 805      72.730  38.640  71.860  1.00  0.00           H
ATOM   3541  CB  TYR A 805      72.770  36.960  70.470  1.00  0.00           C
ATOM   3542  HB1 TYR A 805      73.080  36.770  69.420  1.00  0.00           H
ATOM   3543  HB2 TYR A 805      71.660  36.900  70.520  1.00  0.00           H
ATOM   3544  CG  TYR A 805      73.240  35.750  71.260  1.00  0.00           C
ATOM   3545  CD1 TYR A 805      72.900  35.460  72.630  1.00  0.00           C
ATOM   3546  HD1 TYR A 805      72.250  36.150  73.130  1.00  0.00           H
ATOM   3547  CE1 TYR A 805      73.460  34.270  73.140  1.00  0.00           C
ATOM   3548  HE1 TYR A 805      73.300  34.020  74.170  1.00  0.00           H
ATOM   3549  CZ  TYR A 805      74.240  33.410  72.410  1.00  0.00           C
ATOM   3550  OH  TYR A 805      74.840  32.310  73.120  1.00  0.00           O
ATOM   3551  HH  TYR A 805      75.250  31.730  72.470  1.00  0.00           H
ATOM   3552  CD2 TYR A 805      74.090  34.880  70.570  1.00  0.00           C
ATOM   3553  HD2 TYR A 805      74.490  35.120  69.600  1.00  0.00           H
ATOM   3554  CE2 TYR A 805      74.540  33.680  71.090  1.00  0.00           C
ATOM   3555  HE2 TYR A 805      75.080  33.080  70.380  1.00  0.00           H
ATOM   3556  C   TYR A 805      74.790  38.220  71.460  1.00  0.00           C
ATOM   3557  O   TYR A 805      75.120  38.080  72.670  1.00  0.00           O
ATOM   3558  N   LEU A 806      75.730  38.300  70.520  1.00  0.00           N
ATOM   3559  HN  LEU A 806      75.420  38.390  69.590  1.00  0.00           H
ATOM   3560  CA  LEU A 806      77.180  38.010  70.730  1.00  0.00           C
ATOM   3561  HA  LEU A 806      77.340  37.120  71.320  1.00  0.00           H
ATOM   3562  CB  LEU A 806      77.760  38.090  69.260  1.00  0.00           C
ATOM   3563  HB1 LEU A 806      77.460  39.090  68.920  1.00  0.00           H
ATOM   3564  HB2 LEU A 806      77.280  37.300  68.630  1.00  0.00           H
ATOM   3565  CG  LEU A 806      79.270  37.880  69.020  1.00  0.00           C
ATOM   3566  HG  LEU A 806      79.800  38.790  69.390  1.00  0.00           H
ATOM   3567  CD1 LEU A 806      79.930  36.730  69.790  1.00  0.00           C
ATOM   3568 HD11 LEU A 806      80.950  36.520  69.400  1.00  0.00           H
ATOM   3569 HD12 LEU A 806      79.260  35.850  69.650  1.00  0.00           H
ATOM   3570 HD13 LEU A 806      79.850  37.020  70.860  1.00  0.00           H
ATOM   3571  CD2 LEU A 806      79.490  37.790  67.480  1.00  0.00           C
ATOM   3572 HD21 LEU A 806      80.580  37.620  67.390  1.00  0.00           H
ATOM   3573 HD22 LEU A 806      79.250  38.740  66.950  1.00  0.00           H
ATOM   3574 HD23 LEU A 806      78.920  36.940  67.040  1.00  0.00           H
ATOM   3575  C   LEU A 806      77.760  39.070  71.680  1.00  0.00           C
ATOM   3576  O   LEU A 806      78.560  38.780  72.590  1.00  0.00           O
ATOM   3577  N   VAL A 807      77.390  40.370  71.440  1.00  0.00           N
ATOM   3578  HN  VAL A 807      76.630  40.420  70.790  1.00  0.00           H
ATOM   3579  CA  VAL A 807      77.980  41.520  72.080  1.00  0.00           C
ATOM   3580  HA  VAL A 807      79.060  41.490  72.160  1.00  0.00           H
ATOM   3581  CB  VAL A 807      77.620  42.840  71.340  1.00  0.00           C
ATOM   3582  HB  VAL A 807      76.530  42.810  71.150  1.00  0.00           H
ATOM   3583  CG1 VAL A 807      77.720  44.140  72.140  1.00  0.00           C
ATOM   3584 HG11 VAL A 807      78.730  44.190  72.640  1.00  0.00           H
ATOM   3585 HG12 VAL A 807      76.830  44.240  72.800  1.00  0.00           H
ATOM   3586 HG13 VAL A 807      77.630  45.010  71.450  1.00  0.00           H
ATOM   3587  CG2 VAL A 807      78.440  42.840  70.050  1.00  0.00           C
ATOM   3588 HG21 VAL A 807      78.510  41.840  69.540  1.00  0.00           H
ATOM   3589 HG22 VAL A 807      79.500  43.070  70.230  1.00  0.00           H
ATOM   3590 HG23 VAL A 807      77.960  43.520  69.320  1.00  0.00           H
ATOM   3591  C   VAL A 807      77.460  41.610  73.480  1.00  0.00           C
ATOM   3592  O   VAL A 807      78.220  41.770  74.440  1.00  0.00           O
ATOM   3593  N   GLY A 808      76.190  41.300  73.670  1.00  0.00           N
ATOM   3594  HN  GLY A 808      75.650  41.150  72.840  1.00  0.00           H
ATOM   3595  CA  GLY A 808      75.520  41.040  74.890  1.00  0.00           C
ATOM   3596  HA1 GLY A 808      76.220  40.420  75.420  1.00  0.00           H
ATOM   3597  HA2 GLY A 808      74.610  40.520  74.630  1.00  0.00           H
ATOM   3598  C   GLY A 808      75.110  42.230  75.640  1.00  0.00           C
ATOM   3599  O   GLY A 808      75.100  42.200  76.820  1.00  0.00           O
ATOM   3600  N   VAL A 809      74.840  43.330  74.940  1.00  0.00           N
ATOM   3601  HN  VAL A 809      74.820  43.290  73.940  1.00  0.00           H
ATOM   3602  CA  VAL A 809      74.370  44.650  75.380  1.00  0.00           C
ATOM   3603  HA  VAL A 809      74.640  44.690  76.430  1.00  0.00           H
ATOM   3604  CB  VAL A 809      74.930  45.820  74.590  1.00  0.00           C
ATOM   3605  HB  VAL A 809      74.800  45.620  73.500  1.00  0.00           H
ATOM   3606  CG1 VAL A 809      74.440  47.160  75.010  1.00  0.00           C
ATOM   3607 HG11 VAL A 809      73.390  47.320  74.660  1.00  0.00           H
ATOM   3608 HG12 VAL A 809      75.050  48.040  74.720  1.00  0.00           H
ATOM   3609 HG13 VAL A 809      74.400  47.330  76.110  1.00  0.00           H
ATOM   3610  CG2 VAL A 809      76.400  45.930  74.910  1.00  0.00           C
ATOM   3611 HG21 VAL A 809      77.000  45.000  74.790  1.00  0.00           H
ATOM   3612 HG22 VAL A 809      76.400  46.220  75.980  1.00  0.00           H
ATOM   3613 HG23 VAL A 809      76.800  46.790  74.340  1.00  0.00           H
ATOM   3614  C   VAL A 809      72.850  44.440  75.160  1.00  0.00           C
ATOM   3615  O   VAL A 809      72.400  43.850  74.200  1.00  0.00           O
ATOM   3616  N   PRO A 810      71.970  44.870  76.080  1.00  0.00           N
ATOM   3617  CD  PRO A 810      72.300  45.430  77.470  1.00  0.00           C
ATOM   3618  HD1 PRO A 810      72.720  46.440  77.260  1.00  0.00           H
ATOM   3619  HD2 PRO A 810      73.020  44.770  78.010  1.00  0.00           H
ATOM   3620  CA  PRO A 810      70.560  44.550  76.030  1.00  0.00           C
ATOM   3621  HA  PRO A 810      70.330  43.580  75.610  1.00  0.00           H
ATOM   3622  CB  PRO A 810      70.120  44.420  77.540  1.00  0.00           C
ATOM   3623  HB1 PRO A 810      70.260  43.360  77.850  1.00  0.00           H
ATOM   3624  HB2 PRO A 810      69.030  44.550  77.750  1.00  0.00           H
ATOM   3625  CG  PRO A 810      71.020  45.370  78.340  1.00  0.00           C
ATOM   3626  HG1 PRO A 810      70.620  46.400  78.420  1.00  0.00           H
ATOM   3627  HG2 PRO A 810      71.320  44.930  79.310  1.00  0.00           H
ATOM   3628  C   PRO A 810      69.790  45.580  75.210  1.00  0.00           C
ATOM   3629  O   PRO A 810      68.960  46.330  75.750  1.00  0.00           O
ATOM   3630  N   SER A 811      69.910  45.580  73.840  1.00  0.00           N
ATOM   3631  HN  SER A 811      70.660  45.030  73.470  1.00  0.00           H
ATOM   3632  CA  SER A 811      69.040  46.190  72.890  1.00  0.00           C
ATOM   3633  HA  SER A 811      69.170  47.230  73.140  1.00  0.00           H
ATOM   3634  CB  SER A 811      69.430  45.960  71.400  1.00  0.00           C
ATOM   3635  HB1 SER A 811      70.490  46.280  71.340  1.00  0.00           H
ATOM   3636  HB2 SER A 811      68.820  46.770  70.950  1.00  0.00           H
ATOM   3637  OG  SER A 811      69.240  44.670  70.870  1.00  0.00           O
ATOM   3638  HG1 SER A 811      70.100  44.260  70.890  1.00  0.00           H
ATOM   3639  C   SER A 811      67.570  45.820  73.220  1.00  0.00           C
ATOM   3640  O   SER A 811      67.400  44.600  73.360  1.00  0.00           O
ATOM   3641  N   PRO A 812      66.540  46.680  73.330  1.00  0.00           N
ATOM   3642  CD  PRO A 812      66.740  48.130  73.230  1.00  0.00           C
ATOM   3643  HD1 PRO A 812      66.940  48.370  72.170  1.00  0.00           H
ATOM   3644  HD2 PRO A 812      67.480  48.490  73.970  1.00  0.00           H
ATOM   3645  CA  PRO A 812      65.150  46.350  73.630  1.00  0.00           C
ATOM   3646  HA  PRO A 812      65.090  45.870  74.600  1.00  0.00           H
ATOM   3647  CB  PRO A 812      64.270  47.670  73.500  1.00  0.00           C
ATOM   3648  HB1 PRO A 812      63.470  47.610  74.270  1.00  0.00           H
ATOM   3649  HB2 PRO A 812      63.890  47.800  72.460  1.00  0.00           H
ATOM   3650  CG  PRO A 812      65.370  48.780  73.750  1.00  0.00           C
ATOM   3651  HG1 PRO A 812      65.160  49.660  73.110  1.00  0.00           H
ATOM   3652  HG2 PRO A 812      65.430  48.990  74.840  1.00  0.00           H
ATOM   3653  C   PRO A 812      64.610  45.330  72.690  1.00  0.00           C
ATOM   3654  O   PRO A 812      64.670  45.610  71.470  1.00  0.00           O
ATOM   3655  N   LYS A 813      64.020  44.180  73.150  1.00  0.00           N
ATOM   3656  HN  LYS A 813      64.040  43.910  74.110  1.00  0.00           H
ATOM   3657  CA  LYS A 813      63.310  43.210  72.280  1.00  0.00           C
ATOM   3658  HA  LYS A 813      63.680  43.340  71.270  1.00  0.00           H
ATOM   3659  CB  LYS A 813      63.570  41.710  72.630  1.00  0.00           C
ATOM   3660  HB1 LYS A 813      62.720  41.050  72.380  1.00  0.00           H
ATOM   3661  HB2 LYS A 813      63.770  41.730  73.730  1.00  0.00           H
ATOM   3662  CG  LYS A 813      64.810  41.180  71.900  1.00  0.00           C
ATOM   3663  HG1 LYS A 813      64.760  41.210  70.800  1.00  0.00           H
ATOM   3664  HG2 LYS A 813      64.920  40.090  72.110  1.00  0.00           H
ATOM   3665  CD  LYS A 813      66.080  41.900  72.310  1.00  0.00           C
ATOM   3666  HD1 LYS A 813      65.880  41.810  73.400  1.00  0.00           H
ATOM   3667  HD2 LYS A 813      66.010  42.950  71.970  1.00  0.00           H
ATOM   3668  CE  LYS A 813      67.320  41.240  71.800  1.00  0.00           C
ATOM   3669  HE1 LYS A 813      67.300  41.270  70.690  1.00  0.00           H
ATOM   3670  HE2 LYS A 813      67.460  40.180  72.120  1.00  0.00           H
ATOM   3671  NZ  LYS A 813      68.470  42.050  72.250  1.00  0.00           N
ATOM   3672  HZ1 LYS A 813      68.740  41.640  73.170  1.00  0.00           H
ATOM   3673  HZ2 LYS A 813      68.140  43.020  72.340  1.00  0.00           H
ATOM   3674  HZ3 LYS A 813      69.170  42.030  71.470  1.00  0.00           H
ATOM   3675  C   LYS A 813      61.840  43.530  72.090  1.00  0.00           C
ATOM   3676  O   LYS A 813      61.290  44.090  72.980  1.00  0.00           O
ATOM   3677  N   LEU A 814      61.140  43.080  71.040  1.00  0.00           N
ATOM   3678  HN  LEU A 814      61.610  42.520  70.360  1.00  0.00           H
ATOM   3679  CA  LEU A 814      59.660  43.100  71.010  1.00  0.00           C
ATOM   3680  HA  LEU A 814      59.330  44.060  71.350  1.00  0.00           H
ATOM   3681  CB  LEU A 814      59.160  42.960  69.570  1.00  0.00           C
ATOM   3682  HB1 LEU A 814      59.520  42.000  69.130  1.00  0.00           H
ATOM   3683  HB2 LEU A 814      59.630  43.820  69.050  1.00  0.00           H
ATOM   3684  CG  LEU A 814      57.620  43.020  69.340  1.00  0.00           C
ATOM   3685  HG  LEU A 814      57.240  43.610  70.190  1.00  0.00           H
ATOM   3686  CD1 LEU A 814      57.200  43.890  68.070  1.00  0.00           C
ATOM   3687 HD11 LEU A 814      57.720  44.870  67.960  1.00  0.00           H
ATOM   3688 HD12 LEU A 814      56.130  44.120  68.270  1.00  0.00           H
ATOM   3689 HD13 LEU A 814      57.340  43.300  67.160  1.00  0.00           H
ATOM   3690  CD2 LEU A 814      56.920  41.640  69.330  1.00  0.00           C
ATOM   3691 HD21 LEU A 814      57.270  40.940  68.540  1.00  0.00           H
ATOM   3692 HD22 LEU A 814      55.820  41.770  69.200  1.00  0.00           H
ATOM   3693 HD23 LEU A 814      57.030  41.190  70.330  1.00  0.00           H
ATOM   3694  C   LEU A 814      59.060  42.200  72.000  1.00  0.00           C
ATOM   3695  O   LEU A 814      59.530  41.100  72.090  1.00  0.00           O
ATOM   3696  N   HSD A 815      58.020  42.550  72.840  1.00  0.00           N
ATOM   3697  HN  HSD A 815      57.720  43.500  72.830  1.00  0.00           H
ATOM   3698  CA  HSD A 815      57.310  41.690  73.810  1.00  0.00           C
ATOM   3699  HA  HSD A 815      57.900  40.790  73.940  1.00  0.00           H
ATOM   3700  CB  HSD A 815      57.130  42.390  75.230  1.00  0.00           C
ATOM   3701  HB1 HSD A 815      56.790  43.440  75.200  1.00  0.00           H
ATOM   3702  HB2 HSD A 815      58.150  42.410  75.680  1.00  0.00           H
ATOM   3703  ND1 HSD A 815      56.040  40.540  76.580  1.00  0.00           N
ATOM   3704  HD1 HSD A 815      56.620  39.800  76.270  1.00  0.00           H
ATOM   3705  CG  HSD A 815      56.150  41.890  76.210  1.00  0.00           C
ATOM   3706  CE1 HSD A 815      54.930  40.380  77.340  1.00  0.00           C
ATOM   3707  HE1 HSD A 815      54.650  39.450  77.840  1.00  0.00           H
ATOM   3708  NE2 HSD A 815      54.300  41.530  77.510  1.00  0.00           N
ATOM   3709  CD2 HSD A 815      55.010  42.470  76.760  1.00  0.00           C
ATOM   3710  HD2 HSD A 815      54.670  43.500  76.700  1.00  0.00           H
ATOM   3711  C   HSD A 815      55.970  41.320  73.290  1.00  0.00           C
ATOM   3712  O   HSD A 815      55.130  42.160  73.070  1.00  0.00           O
ATOM   3713  N   VAL A 816      55.700  39.990  73.170  1.00  0.00           N
ATOM   3714  HN  VAL A 816      56.430  39.370  73.450  1.00  0.00           H
ATOM   3715  CA  VAL A 816      54.310  39.510  73.110  1.00  0.00           C
ATOM   3716  HA  VAL A 816      53.640  40.320  73.360  1.00  0.00           H
ATOM   3717  CB  VAL A 816      54.010  38.910  71.770  1.00  0.00           C
ATOM   3718  HB  VAL A 816      53.200  38.160  71.900  1.00  0.00           H
ATOM   3719  CG1 VAL A 816      53.440  40.050  70.940  1.00  0.00           C
ATOM   3720 HG11 VAL A 816      52.580  40.440  71.530  1.00  0.00           H
ATOM   3721 HG12 VAL A 816      53.000  39.660  70.000  1.00  0.00           H
ATOM   3722 HG13 VAL A 816      54.150  40.870  70.730  1.00  0.00           H
ATOM   3723  CG2 VAL A 816      55.180  38.270  71.120  1.00  0.00           C
ATOM   3724 HG21 VAL A 816      55.840  39.040  70.670  1.00  0.00           H
ATOM   3725 HG22 VAL A 816      54.850  37.730  70.210  1.00  0.00           H
ATOM   3726 HG23 VAL A 816      55.680  37.490  71.730  1.00  0.00           H
ATOM   3727  C   VAL A 816      54.170  38.400  74.190  1.00  0.00           C
ATOM   3728  O   VAL A 816      55.090  37.630  74.420  1.00  0.00           O
ATOM   3729  N   PRO A 817      53.040  38.390  74.980  1.00  0.00           N
ATOM   3730  CD  PRO A 817      51.840  39.250  74.800  1.00  0.00           C
ATOM   3731  HD1 PRO A 817      51.300  38.830  73.920  1.00  0.00           H
ATOM   3732  HD2 PRO A 817      52.120  40.330  74.800  1.00  0.00           H
ATOM   3733  CA  PRO A 817      52.820  37.320  75.940  1.00  0.00           C
ATOM   3734  HA  PRO A 817      53.540  37.450  76.730  1.00  0.00           H
ATOM   3735  CB  PRO A 817      51.370  37.580  76.400  1.00  0.00           C
ATOM   3736  HB1 PRO A 817      51.130  37.350  77.450  1.00  0.00           H
ATOM   3737  HB2 PRO A 817      50.650  36.980  75.800  1.00  0.00           H
ATOM   3738  CG  PRO A 817      51.040  39.090  76.070  1.00  0.00           C
ATOM   3739  HG1 PRO A 817      49.980  39.370  75.910  1.00  0.00           H
ATOM   3740  HG2 PRO A 817      51.490  39.610  76.950  1.00  0.00           H
ATOM   3741  C   PRO A 817      52.900  35.860  75.500  1.00  0.00           C
ATOM   3742  O   PRO A 817      52.820  35.490  74.270  1.00  0.00           O
ATOM   3743  N   GLU A 818      53.130  34.910  76.430  1.00  0.00           N
ATOM   3744  HN  GLU A 818      53.310  35.200  77.360  1.00  0.00           H
ATOM   3745  CA  GLU A 818      53.400  33.470  76.210  1.00  0.00           C
ATOM   3746  HA  GLU A 818      54.090  33.390  75.390  1.00  0.00           H
ATOM   3747  CB  GLU A 818      54.220  32.870  77.330  1.00  0.00           C
ATOM   3748  HB1 GLU A 818      54.750  31.940  77.030  1.00  0.00           H
ATOM   3749  HB2 GLU A 818      53.580  32.590  78.200  1.00  0.00           H
ATOM   3750  CG  GLU A 818      55.500  33.730  77.750  1.00  0.00           C
ATOM   3751  HG1 GLU A 818      56.110  33.840  76.830  1.00  0.00           H
ATOM   3752  HG2 GLU A 818      56.100  33.220  78.540  1.00  0.00           H
ATOM   3753  CD  GLU A 818      55.220  35.080  78.400  1.00  0.00           C
ATOM   3754  OE1 GLU A 818      54.130  35.310  78.970  1.00  0.00           O
ATOM   3755  OE2 GLU A 818      56.250  35.790  78.540  1.00  0.00           O
ATOM   3756  C   GLU A 818      52.310  32.570  75.790  1.00  0.00           C
ATOM   3757  O   GLU A 818      52.300  31.340  76.060  1.00  0.00           O
ATOM   3758  N   LYS A 819      51.290  33.090  75.150  1.00  0.00           N
ATOM   3759  HN  LYS A 819      51.280  34.040  74.830  1.00  0.00           H
ATOM   3760  CA  LYS A 819      50.100  32.320  74.880  1.00  0.00           C
ATOM   3761  HA  LYS A 819      50.230  31.280  74.620  1.00  0.00           H
ATOM   3762  CB  LYS A 819      49.230  32.060  76.150  1.00  0.00           C
ATOM   3763  HB1 LYS A 819      49.610  31.180  76.700  1.00  0.00           H
ATOM   3764  HB2 LYS A 819      48.180  31.870  75.830  1.00  0.00           H
ATOM   3765  CG  LYS A 819      49.130  33.200  77.210  1.00  0.00           C
ATOM   3766  HG1 LYS A 819      50.170  33.390  77.560  1.00  0.00           H
ATOM   3767  HG2 LYS A 819      48.620  32.780  78.110  1.00  0.00           H
ATOM   3768  CD  LYS A 819      48.500  34.540  76.730  1.00  0.00           C
ATOM   3769  HD1 LYS A 819      47.610  34.290  76.110  1.00  0.00           H
ATOM   3770  HD2 LYS A 819      49.280  34.840  76.000  1.00  0.00           H
ATOM   3771  CE  LYS A 819      48.360  35.720  77.690  1.00  0.00           C
ATOM   3772  HE1 LYS A 819      47.820  36.540  77.170  1.00  0.00           H
ATOM   3773  HE2 LYS A 819      49.290  36.030  78.200  1.00  0.00           H
ATOM   3774  NZ  LYS A 819      47.440  35.280  78.750  1.00  0.00           N
ATOM   3775  HZ1 LYS A 819      47.990  34.710  79.420  1.00  0.00           H
ATOM   3776  HZ2 LYS A 819      46.520  34.870  78.470  1.00  0.00           H
ATOM   3777  HZ3 LYS A 819      47.220  36.170  79.270  1.00  0.00           H
ATOM   3778  C   LYS A 819      49.300  32.870  73.690  1.00  0.00           C
ATOM   3779  O   LYS A 819      49.510  33.950  73.210  1.00  0.00           O
ATOM   3780  N   PHE A 820      48.400  32.020  73.150  1.00  0.00           N
ATOM   3781  HN  PHE A 820      48.180  31.150  73.560  1.00  0.00           H
ATOM   3782  CA  PHE A 820      47.530  32.610  72.130  1.00  0.00           C
ATOM   3783  HA  PHE A 820      47.980  33.450  71.620  1.00  0.00           H
ATOM   3784  CB  PHE A 820      47.260  31.540  71.010  1.00  0.00           C
ATOM   3785  HB1 PHE A 820      46.800  30.650  71.490  1.00  0.00           H
ATOM   3786  HB2 PHE A 820      48.290  31.350  70.650  1.00  0.00           H
ATOM   3787  CG  PHE A 820      46.210  32.070  69.960  1.00  0.00           C
ATOM   3788  CD1 PHE A 820      46.150  33.460  69.570  1.00  0.00           C
ATOM   3789  HD1 PHE A 820      46.910  34.120  69.960  1.00  0.00           H
ATOM   3790  CE1 PHE A 820      45.140  33.980  68.730  1.00  0.00           C
ATOM   3791  HE1 PHE A 820      45.210  34.940  68.240  1.00  0.00           H
ATOM   3792  CZ  PHE A 820      44.060  33.130  68.330  1.00  0.00           C
ATOM   3793  HZ  PHE A 820      43.260  33.550  67.730  1.00  0.00           H
ATOM   3794  CD2 PHE A 820      45.160  31.290  69.530  1.00  0.00           C
ATOM   3795  HD2 PHE A 820      45.130  30.230  69.760  1.00  0.00           H
ATOM   3796  CE2 PHE A 820      44.150  31.790  68.740  1.00  0.00           C
ATOM   3797  HE2 PHE A 820      43.400  31.080  68.420  1.00  0.00           H
ATOM   3798  C   PHE A 820      46.290  33.000  72.850  1.00  0.00           C
ATOM   3799  O   PHE A 820      45.490  32.170  73.270  1.00  0.00           O
ATOM   3800  N   GLU A 821      46.160  34.370  73.150  1.00  0.00           N
ATOM   3801  HN  GLU A 821      46.930  34.910  72.800  1.00  0.00           H
ATOM   3802  CA  GLU A 821      44.950  35.000  73.530  1.00  0.00           C
ATOM   3803  HA  GLU A 821      44.150  34.490  73.010  1.00  0.00           H
ATOM   3804  CB  GLU A 821      44.800  35.070  75.070  1.00  0.00           C
ATOM   3805  HB1 GLU A 821      44.170  35.870  75.510  1.00  0.00           H
ATOM   3806  HB2 GLU A 821      45.830  35.250  75.420  1.00  0.00           H
ATOM   3807  CG  GLU A 821      44.370  33.750  75.790  1.00  0.00           C
ATOM   3808  HG1 GLU A 821      45.160  32.980  75.620  1.00  0.00           H
ATOM   3809  HG2 GLU A 821      43.430  33.300  75.380  1.00  0.00           H
ATOM   3810  CD  GLU A 821      44.280  34.000  77.300  1.00  0.00           C
ATOM   3811  OE1 GLU A 821      43.130  34.020  77.850  1.00  0.00           O
ATOM   3812  OE2 GLU A 821      45.360  34.100  78.010  1.00  0.00           O
ATOM   3813  C   GLU A 821      45.150  36.440  73.030  1.00  0.00           C
ATOM   3814  O   GLU A 821      46.300  36.800  72.640  1.00  0.00           O
ATOM   3815  N   PRO A 822      44.150  37.380  73.060  1.00  0.00           N
ATOM   3816  CD  PRO A 822      42.730  37.020  73.090  1.00  0.00           C
ATOM   3817  HD1 PRO A 822      42.430  36.580  74.070  1.00  0.00           H
ATOM   3818  HD2 PRO A 822      42.440  36.230  72.370  1.00  0.00           H
ATOM   3819  CA  PRO A 822      44.330  38.760  73.350  1.00  0.00           C
ATOM   3820  HA  PRO A 822      44.810  39.070  72.430  1.00  0.00           H
ATOM   3821  CB  PRO A 822      42.900  39.330  73.400  1.00  0.00           C
ATOM   3822  HB1 PRO A 822      42.720  40.250  72.790  1.00  0.00           H
ATOM   3823  HB2 PRO A 822      42.640  39.420  74.470  1.00  0.00           H
ATOM   3824  CG  PRO A 822      42.000  38.270  72.740  1.00  0.00           C
ATOM   3825  HG1 PRO A 822      40.900  38.280  72.910  1.00  0.00           H
ATOM   3826  HG2 PRO A 822      42.010  38.440  71.650  1.00  0.00           H
ATOM   3827  C   PRO A 822      45.270  39.190  74.400  1.00  0.00           C
ATOM   3828  O   PRO A 822      45.590  38.460  75.360  1.00  0.00           O
ATOM   3829  N   THR A 823      45.880  40.360  74.310  1.00  0.00           N
ATOM   3830  HN  THR A 823      45.890  40.750  73.390  1.00  0.00           H
ATOM   3831  CA  THR A 823      46.830  40.860  75.280  1.00  0.00           C
ATOM   3832  HA  THR A 823      47.360  40.060  75.760  1.00  0.00           H
ATOM   3833  CB  THR A 823      47.880  41.730  74.600  1.00  0.00           C
ATOM   3834  HB  THR A 823      47.380  42.480  73.970  1.00  0.00           H
ATOM   3835  OG1 THR A 823      48.880  40.990  73.920  1.00  0.00           O
ATOM   3836  HG1 THR A 823      48.480  40.160  73.660  1.00  0.00           H
ATOM   3837  CG2 THR A 823      48.780  42.410  75.690  1.00  0.00           C
ATOM   3838 HG21 THR A 823      48.240  43.140  76.320  1.00  0.00           H
ATOM   3839 HG22 THR A 823      49.540  42.950  75.100  1.00  0.00           H
ATOM   3840 HG23 THR A 823      49.330  41.680  76.330  1.00  0.00           H
ATOM   3841  C   THR A 823      46.120  41.590  76.350  1.00  0.00           C
ATOM   3842  O   THR A 823      46.490  41.450  77.500  1.00  0.00           O
ATOM   3843  N   HSD A 824      45.020  42.290  76.020  1.00  0.00           N
ATOM   3844  HN  HSD A 824      44.820  42.350  75.050  1.00  0.00           H
ATOM   3845  CA  HSD A 824      44.230  42.940  77.020  1.00  0.00           C
ATOM   3846  HA  HSD A 824      44.860  43.430  77.740  1.00  0.00           H
ATOM   3847  CB  HSD A 824      43.490  44.090  76.390  1.00  0.00           C
ATOM   3848  HB1 HSD A 824      42.740  43.880  75.590  1.00  0.00           H
ATOM   3849  HB2 HSD A 824      44.230  44.800  75.970  1.00  0.00           H
ATOM   3850  ND1 HSD A 824      43.400  45.760  78.370  1.00  0.00           N
ATOM   3851  HD1 HSD A 824      44.390  45.860  78.500  1.00  0.00           H
ATOM   3852  CG  HSD A 824      42.770  44.940  77.390  1.00  0.00           C
ATOM   3853  CE1 HSD A 824      42.370  46.370  79.020  1.00  0.00           C
ATOM   3854  HE1 HSD A 824      42.470  47.060  79.850  1.00  0.00           H
ATOM   3855  NE2 HSD A 824      41.160  46.040  78.570  1.00  0.00           N
ATOM   3856  CD2 HSD A 824      41.430  45.130  77.540  1.00  0.00           C
ATOM   3857  HD2 HSD A 824      40.600  44.700  76.990  1.00  0.00           H
ATOM   3858  C   HSD A 824      43.130  42.060  77.580  1.00  0.00           C
ATOM   3859  O   HSD A 824      42.020  41.980  76.980  1.00  0.00           O
ATOM   3860  N   PRO A 825      43.170  41.470  78.710  1.00  0.00           N
ATOM   3861  CD  PRO A 825      44.120  41.790  79.810  1.00  0.00           C
ATOM   3862  HD1 PRO A 825      44.000  42.790  80.270  1.00  0.00           H
ATOM   3863  HD2 PRO A 825      45.150  41.610  79.440  1.00  0.00           H
ATOM   3864  CA  PRO A 825      42.510  40.150  78.910  1.00  0.00           C
ATOM   3865  HA  PRO A 825      42.690  39.580  78.000  1.00  0.00           H
ATOM   3866  CB  PRO A 825      43.300  39.570  80.020  1.00  0.00           C
ATOM   3867  HB1 PRO A 825      44.260  39.270  79.550  1.00  0.00           H
ATOM   3868  HB2 PRO A 825      43.020  38.600  80.490  1.00  0.00           H
ATOM   3869  CG  PRO A 825      43.770  40.770  80.900  1.00  0.00           C
ATOM   3870  HG1 PRO A 825      42.850  41.080  81.450  1.00  0.00           H
ATOM   3871  HG2 PRO A 825      44.720  40.610  81.470  1.00  0.00           H
ATOM   3872  C   PRO A 825      41.030  40.330  79.180  1.00  0.00           C
ATOM   3873  O   PRO A 825      40.320  39.310  79.320  1.00  0.00           O
ATOM   3874  N   GLU A 826      40.550  41.590  79.170  1.00  0.00           N
ATOM   3875  HN  GLU A 826      41.230  42.250  78.880  1.00  0.00           H
ATOM   3876  CA  GLU A 826      39.170  41.970  79.410  1.00  0.00           C
ATOM   3877  HA  GLU A 826      38.550  41.290  79.980  1.00  0.00           H
ATOM   3878  CB  GLU A 826      39.170  43.200  80.310  1.00  0.00           C
ATOM   3879  HB1 GLU A 826      38.210  43.750  80.440  1.00  0.00           H
ATOM   3880  HB2 GLU A 826      39.910  43.870  79.840  1.00  0.00           H
ATOM   3881  CG  GLU A 826      39.640  42.810  81.740  1.00  0.00           C
ATOM   3882  HG1 GLU A 826      40.650  42.370  81.570  1.00  0.00           H
ATOM   3883  HG2 GLU A 826      39.040  41.980  82.180  1.00  0.00           H
ATOM   3884  CD  GLU A 826      39.650  43.930  82.810  1.00  0.00           C
ATOM   3885  OE1 GLU A 826      39.930  43.570  84.000  1.00  0.00           O
ATOM   3886  OE2 GLU A 826      39.320  45.140  82.510  1.00  0.00           O
ATOM   3887  C   GLU A 826      38.430  42.130  78.030  1.00  0.00           C
ATOM   3888  O   GLU A 826      37.380  42.760  77.920  1.00  0.00           O
ATOM   3889  N   ARG A 827      39.060  41.610  77.010  1.00  0.00           N
ATOM   3890  HN  ARG A 827      40.000  41.330  77.200  1.00  0.00           H
ATOM   3891  CA  ARG A 827      38.500  41.510  75.670  1.00  0.00           C
ATOM   3892  HA  ARG A 827      37.430  41.640  75.720  1.00  0.00           H
ATOM   3893  CB  ARG A 827      39.070  42.600  74.740  1.00  0.00           C
ATOM   3894  HB1 ARG A 827      39.500  43.480  75.280  1.00  0.00           H
ATOM   3895  HB2 ARG A 827      38.230  43.080  74.210  1.00  0.00           H
ATOM   3896  CG  ARG A 827      40.050  42.070  73.600  1.00  0.00           C
ATOM   3897  HG1 ARG A 827      39.520  41.190  73.170  1.00  0.00           H
ATOM   3898  HG2 ARG A 827      40.980  41.840  74.160  1.00  0.00           H
ATOM   3899  CD  ARG A 827      40.310  43.080  72.550  1.00  0.00           C
ATOM   3900  HD1 ARG A 827      41.030  43.880  72.800  1.00  0.00           H
ATOM   3901  HD2 ARG A 827      39.400  43.620  72.190  1.00  0.00           H
ATOM   3902  NE  ARG A 827      40.990  42.390  71.390  1.00  0.00           N
ATOM   3903  HE  ARG A 827      41.980  42.290  71.310  1.00  0.00           H
ATOM   3904  CZ  ARG A 827      40.400  41.600  70.550  1.00  0.00           C
ATOM   3905  NH1 ARG A 827      39.120  41.280  70.570  1.00  0.00           N
ATOM   3906 HH11 ARG A 827      38.570  41.770  71.250  1.00  0.00           H
ATOM   3907 HH12 ARG A 827      38.630  40.830  69.830  1.00  0.00           H
ATOM   3908  NH2 ARG A 827      41.170  41.010  69.690  1.00  0.00           N
ATOM   3909 HH21 ARG A 827      42.150  41.110  69.890  1.00  0.00           H
ATOM   3910 HH22 ARG A 827      40.860  40.140  69.320  1.00  0.00           H
ATOM   3911  C   ARG A 827      38.850  40.070  75.220  1.00  0.00           C
ATOM   3912  O   ARG A 827      39.740  39.430  75.810  1.00  0.00           O
ATOM   3913  N   GLY A 828      38.010  39.580  74.260  1.00  0.00           N
ATOM   3914  HN  GLY A 828      37.290  40.180  73.930  1.00  0.00           H
ATOM   3915  CA  GLY A 828      38.030  38.320  73.680  1.00  0.00           C
ATOM   3916  HA1 GLY A 828      37.500  37.630  74.320  1.00  0.00           H
ATOM   3917  HA2 GLY A 828      39.070  38.040  73.550  1.00  0.00           H
ATOM   3918  C   GLY A 828      37.380  38.500  72.310  1.00  0.00           C
ATOM   3919  O   GLY A 828      36.860  39.570  72.050  1.00  0.00           O
ATOM   3920  N   TRP A 829      37.480  37.410  71.530  1.00  0.00           N
ATOM   3921  HN  TRP A 829      37.870  36.580  71.870  1.00  0.00           H
ATOM   3922  CA  TRP A 829      36.920  37.400  70.180  1.00  0.00           C
ATOM   3923  HA  TRP A 829      37.450  38.170  69.640  1.00  0.00           H
ATOM   3924  CB  TRP A 829      37.180  36.140  69.310  1.00  0.00           C
ATOM   3925  HB1 TRP A 829      36.880  36.430  68.280  1.00  0.00           H
ATOM   3926  HB2 TRP A 829      36.560  35.360  69.820  1.00  0.00           H
ATOM   3927  CG  TRP A 829      38.640  35.790  69.460  1.00  0.00           C
ATOM   3928  CD1 TRP A 829      39.140  34.530  69.630  1.00  0.00           C
ATOM   3929  HD1 TRP A 829      38.500  33.660  69.570  1.00  0.00           H
ATOM   3930  NE1 TRP A 829      40.550  34.530  69.510  1.00  0.00           N
ATOM   3931  HE1 TRP A 829      41.130  34.130  70.180  1.00  0.00           H
ATOM   3932  CE2 TRP A 829      40.880  35.760  69.060  1.00  0.00           C
ATOM   3933  CD2 TRP A 829      39.760  36.540  69.030  1.00  0.00           C
ATOM   3934  CE3 TRP A 829      39.860  37.910  68.660  1.00  0.00           C
ATOM   3935  HE3 TRP A 829      38.960  38.500  68.640  1.00  0.00           H
ATOM   3936  CZ3 TRP A 829      41.030  38.350  68.120  1.00  0.00           C
ATOM   3937  HZ3 TRP A 829      41.120  39.310  67.640  1.00  0.00           H
ATOM   3938  CZ2 TRP A 829      42.100  36.300  68.660  1.00  0.00           C
ATOM   3939  HZ2 TRP A 829      42.990  35.680  68.700  1.00  0.00           H
ATOM   3940  CH2 TRP A 829      42.170  37.560  68.130  1.00  0.00           C
ATOM   3941  HH2 TRP A 829      43.100  38.000  67.780  1.00  0.00           H
ATOM   3942  C   TRP A 829      35.430  37.800  70.080  1.00  0.00           C
ATOM   3943  O   TRP A 829      35.140  38.630  69.210  1.00  0.00           O
ATOM   3944  N   ILE A 830      34.520  37.310  70.890  1.00  0.00           N
ATOM   3945  HN  ILE A 830      34.810  36.550  71.460  1.00  0.00           H
ATOM   3946  CA  ILE A 830      33.140  37.800  71.000  1.00  0.00           C
ATOM   3947  HA  ILE A 830      32.920  38.490  70.200  1.00  0.00           H
ATOM   3948  CB  ILE A 830      32.180  36.620  70.980  1.00  0.00           C
ATOM   3949  HB  ILE A 830      32.560  36.020  70.120  1.00  0.00           H
ATOM   3950  CG2 ILE A 830      32.170  35.610  72.230  1.00  0.00           C
ATOM   3951 HG21 ILE A 830      31.740  34.650  71.890  1.00  0.00           H
ATOM   3952 HG22 ILE A 830      31.690  36.130  73.090  1.00  0.00           H
ATOM   3953 HG23 ILE A 830      33.160  35.250  72.600  1.00  0.00           H
ATOM   3954  CG1 ILE A 830      30.690  36.910  70.600  1.00  0.00           C
ATOM   3955 HG11 ILE A 830      30.240  37.590  71.350  1.00  0.00           H
ATOM   3956 HG12 ILE A 830      30.080  35.980  70.680  1.00  0.00           H
ATOM   3957  CD  ILE A 830      30.490  37.680  69.300  1.00  0.00           C
ATOM   3958  HD1 ILE A 830      29.540  38.250  69.220  1.00  0.00           H
ATOM   3959  HD2 ILE A 830      30.470  36.890  68.530  1.00  0.00           H
ATOM   3960  HD3 ILE A 830      31.260  38.460  69.100  1.00  0.00           H
ATOM   3961  C   ILE A 830      32.870  38.660  72.140  1.00  0.00           C
ATOM   3962  O   ILE A 830      31.830  39.270  72.270  1.00  0.00           O
ATOM   3963  N   ILE A 831      33.860  38.800  73.040  1.00  0.00           N
ATOM   3964  HN  ILE A 831      34.770  38.440  72.850  1.00  0.00           H
ATOM   3965  CA  ILE A 831      33.680  39.470  74.300  1.00  0.00           C
ATOM   3966  HA  ILE A 831      32.660  39.360  74.620  1.00  0.00           H
ATOM   3967  CB  ILE A 831      34.500  38.970  75.460  1.00  0.00           C
ATOM   3968  HB  ILE A 831      35.530  39.390  75.420  1.00  0.00           H
ATOM   3969  CG2 ILE A 831      33.880  39.480  76.750  1.00  0.00           C
ATOM   3970 HG21 ILE A 831      34.210  40.520  76.970  1.00  0.00           H
ATOM   3971 HG22 ILE A 831      34.180  38.860  77.610  1.00  0.00           H
ATOM   3972 HG23 ILE A 831      32.770  39.450  76.760  1.00  0.00           H
ATOM   3973  CG1 ILE A 831      34.650  37.420  75.550  1.00  0.00           C
ATOM   3974 HG11 ILE A 831      35.200  37.130  76.470  1.00  0.00           H
ATOM   3975 HG12 ILE A 831      35.310  37.130  74.690  1.00  0.00           H
ATOM   3976  CD  ILE A 831      33.360  36.670  75.560  1.00  0.00           C
ATOM   3977  HD1 ILE A 831      32.710  36.950  76.410  1.00  0.00           H
ATOM   3978  HD2 ILE A 831      33.420  35.560  75.590  1.00  0.00           H
ATOM   3979  HD3 ILE A 831      32.800  36.870  74.610  1.00  0.00           H
ATOM   3980  C   ILE A 831      33.960  40.990  74.140  1.00  0.00           C
ATOM   3981  O   ILE A 831      35.140  41.410  74.160  1.00  0.00           O
ATOM   3982  N   SER A 832      32.840  41.760  74.010  1.00  0.00           N
ATOM   3983  HN  SER A 832      32.000  41.260  73.840  1.00  0.00           H
ATOM   3984  CA  SER A 832      32.890  43.250  73.780  1.00  0.00           C
ATOM   3985  HA  SER A 832      33.350  43.680  74.660  1.00  0.00           H
ATOM   3986  CB  SER A 832      33.760  43.600  72.500  1.00  0.00           C
ATOM   3987  HB1 SER A 832      33.270  43.180  71.600  1.00  0.00           H
ATOM   3988  HB2 SER A 832      34.780  43.170  72.650  1.00  0.00           H
ATOM   3989  OG  SER A 832      34.090  44.970  72.290  1.00  0.00           O
ATOM   3990  HG1 SER A 832      33.360  45.410  71.860  1.00  0.00           H
ATOM   3991  C   SER A 832      31.460  43.720  73.570  1.00  0.00           C
ATOM   3992  O   SER A 832      31.080  43.910  72.380  1.00  0.00           O
ATOM   3993  N   PRO A 833      30.610  43.880  74.580  1.00  0.00           N
ATOM   3994  CD  PRO A 833      31.000  43.610  75.950  1.00  0.00           C
ATOM   3995  HD1 PRO A 833      31.700  44.350  76.390  1.00  0.00           H
ATOM   3996  HD2 PRO A 833      31.490  42.620  76.100  1.00  0.00           H
ATOM   3997  CA  PRO A 833      29.260  44.390  74.510  1.00  0.00           C
ATOM   3998  HA  PRO A 833      28.570  43.580  74.300  1.00  0.00           H
ATOM   3999  CB  PRO A 833      29.070  44.820  76.000  1.00  0.00           C
ATOM   4000  HB1 PRO A 833      27.990  44.740  76.270  1.00  0.00           H
ATOM   4001  HB2 PRO A 833      29.620  45.780  76.180  1.00  0.00           H
ATOM   4002  CG  PRO A 833      29.780  43.620  76.750  1.00  0.00           C
ATOM   4003  HG1 PRO A 833      30.020  43.980  77.780  1.00  0.00           H
ATOM   4004  HG2 PRO A 833      29.210  42.670  76.620  1.00  0.00           H
ATOM   4005  C   PRO A 833      29.190  45.600  73.580  1.00  0.00           C
ATOM   4006  O   PRO A 833      30.100  46.460  73.560  1.00  0.00           O
ATOM   4007  N   LEU A 834      28.050  45.720  72.940  1.00  0.00           N
ATOM   4008  HN  LEU A 834      27.300  45.090  73.110  1.00  0.00           H
ATOM   4009  CA  LEU A 834      27.820  46.700  71.900  1.00  0.00           C
ATOM   4010  HA  LEU A 834      28.700  47.280  71.660  1.00  0.00           H
ATOM   4011  CB  LEU A 834      27.330  45.930  70.590  1.00  0.00           C
ATOM   4012  HB1 LEU A 834      26.360  45.440  70.810  1.00  0.00           H
ATOM   4013  HB2 LEU A 834      28.050  45.080  70.480  1.00  0.00           H
ATOM   4014  CG  LEU A 834      27.270  46.690  69.270  1.00  0.00           C
ATOM   4015  HG  LEU A 834      26.950  47.730  69.450  1.00  0.00           H
ATOM   4016  CD1 LEU A 834      28.640  46.860  68.630  1.00  0.00           C
ATOM   4017 HD11 LEU A 834      29.100  45.900  68.300  1.00  0.00           H
ATOM   4018 HD12 LEU A 834      29.280  47.340  69.400  1.00  0.00           H
ATOM   4019 HD13 LEU A 834      28.640  47.490  67.710  1.00  0.00           H
ATOM   4020  CD2 LEU A 834      26.350  46.060  68.310  1.00  0.00           C
ATOM   4021 HD21 LEU A 834      26.720  46.260  67.290  1.00  0.00           H
ATOM   4022 HD22 LEU A 834      25.300  46.340  68.460  1.00  0.00           H
ATOM   4023 HD23 LEU A 834      26.520  44.970  68.450  1.00  0.00           H
ATOM   4024  C   LEU A 834      26.780  47.750  72.360  1.00  0.00           C
ATOM   4025  O   LEU A 834      26.610  48.790  71.730  1.00  0.00           O
ATOM   4026  N   GLY A 835      26.160  47.520  73.510  1.00  0.00           N
ATOM   4027  HN  GLY A 835      26.250  46.690  74.070  1.00  0.00           H
ATOM   4028  CA  GLY A 835      25.270  48.400  74.220  1.00  0.00           C
ATOM   4029  HA1 GLY A 835      24.690  47.740  74.860  1.00  0.00           H
ATOM   4030  HA2 GLY A 835      24.700  48.980  73.510  1.00  0.00           H
ATOM   4031  C   GLY A 835      25.980  49.290  75.150  1.00  0.00           C
ATOM   4032  O   GLY A 835      25.360  50.070  75.870  1.00  0.00           O
ATOM   4033  N   ASP A 836      27.350  49.300  75.090  1.00  0.00           N
ATOM   4034  HN  ASP A 836      27.780  48.790  74.350  1.00  0.00           H
ATOM   4035  CA  ASP A 836      28.190  50.030  75.970  1.00  0.00           C
ATOM   4036  HA  ASP A 836      27.750  50.020  76.960  1.00  0.00           H
ATOM   4037  CB  ASP A 836      29.610  49.470  76.020  1.00  0.00           C
ATOM   4038  HB1 ASP A 836      30.350  50.260  75.810  1.00  0.00           H
ATOM   4039  HB2 ASP A 836      29.630  48.770  75.150  1.00  0.00           H
ATOM   4040  CG  ASP A 836      30.010  48.670  77.250  1.00  0.00           C
ATOM   4041  OD1 ASP A 836      29.420  48.860  78.290  1.00  0.00           O
ATOM   4042  OD2 ASP A 836      31.100  48.020  77.130  1.00  0.00           O
ATOM   4043  C   ASP A 836      28.250  51.630  75.620  1.00  0.00           C
ATOM   4044  O   ASP A 836      28.360  52.460  76.470  1.00  0.00           O
ATOM   4045  N   ASN A 837      28.130  51.990  74.390  1.00  0.00           N
ATOM   4046  HN  ASN A 837      28.250  51.400  73.590  1.00  0.00           H
ATOM   4047  CA  ASN A 837      27.930  53.340  74.020  1.00  0.00           C
ATOM   4048  HA  ASN A 837      28.300  54.010  74.780  1.00  0.00           H
ATOM   4049  CB  ASN A 837      28.670  53.910  72.840  1.00  0.00           C
ATOM   4050  HB1 ASN A 837      28.550  55.000  72.660  1.00  0.00           H
ATOM   4051  HB2 ASN A 837      28.410  53.450  71.860  1.00  0.00           H
ATOM   4052  CG  ASN A 837      30.200  53.760  73.130  1.00  0.00           C
ATOM   4053  OD1 ASN A 837      30.980  54.600  73.560  1.00  0.00           O
ATOM   4054  ND2 ASN A 837      30.760  52.520  72.670  1.00  0.00           N
ATOM   4055 HD21 ASN A 837      31.710  52.250  72.830  1.00  0.00           H
ATOM   4056 HD22 ASN A 837      30.150  51.770  72.420  1.00  0.00           H
ATOM   4057  C   ASN A 837      26.370  53.670  73.840  1.00  0.00           C
ATOM   4058  O   ASN A 837      25.650  52.850  73.380  1.00  0.00           O
ATOM   4059  N   PRO A 838      25.890  54.860  74.140  1.00  0.00           N
ATOM   4060  CD  PRO A 838      26.560  55.800  75.010  1.00  0.00           C
ATOM   4061  HD1 PRO A 838      27.460  56.240  74.520  1.00  0.00           H
ATOM   4062  HD2 PRO A 838      26.920  55.250  75.910  1.00  0.00           H
ATOM   4063  CA  PRO A 838      24.580  55.300  73.690  1.00  0.00           C
ATOM   4064  HA  PRO A 838      23.810  54.620  74.030  1.00  0.00           H
ATOM   4065  CB  PRO A 838      24.540  56.760  74.110  1.00  0.00           C
ATOM   4066  HB1 PRO A 838      23.530  57.180  74.240  1.00  0.00           H
ATOM   4067  HB2 PRO A 838      24.960  57.410  73.320  1.00  0.00           H
ATOM   4068  CG  PRO A 838      25.370  56.820  75.440  1.00  0.00           C
ATOM   4069  HG1 PRO A 838      25.800  57.790  75.770  1.00  0.00           H
ATOM   4070  HG2 PRO A 838      24.740  56.360  76.240  1.00  0.00           H
ATOM   4071  C   PRO A 838      24.390  55.190  72.150  1.00  0.00           C
ATOM   4072  O   PRO A 838      25.340  55.360  71.420  1.00  0.00           O
ATOM   4073  N   TRP A 839      23.140  55.080  71.700  1.00  0.00           N
ATOM   4074  HN  TRP A 839      22.460  55.080  72.430  1.00  0.00           H
ATOM   4075  CA  TRP A 839      22.700  55.120  70.340  1.00  0.00           C
ATOM   4076  HA  TRP A 839      23.180  54.390  69.690  1.00  0.00           H
ATOM   4077  CB  TRP A 839      21.190  54.750  70.280  1.00  0.00           C
ATOM   4078  HB1 TRP A 839      20.750  55.480  70.990  1.00  0.00           H
ATOM   4079  HB2 TRP A 839      21.060  53.660  70.520  1.00  0.00           H
ATOM   4080  CG  TRP A 839      20.360  54.850  69.030  1.00  0.00           C
ATOM   4081  CD1 TRP A 839      19.780  53.780  68.310  1.00  0.00           C
ATOM   4082  HD1 TRP A 839      20.040  52.750  68.510  1.00  0.00           H
ATOM   4083  NE1 TRP A 839      18.980  54.240  67.340  1.00  0.00           N
ATOM   4084  HE1 TRP A 839      18.340  53.760  66.770  1.00  0.00           H
ATOM   4085  CE2 TRP A 839      18.920  55.600  67.420  1.00  0.00           C
ATOM   4086  CD2 TRP A 839      19.690  56.040  68.550  1.00  0.00           C
ATOM   4087  CE3 TRP A 839      19.650  57.370  68.990  1.00  0.00           C
ATOM   4088  HE3 TRP A 839      20.220  57.680  69.850  1.00  0.00           H
ATOM   4089  CZ3 TRP A 839      19.020  58.270  68.120  1.00  0.00           C
ATOM   4090  HZ3 TRP A 839      18.820  59.220  68.580  1.00  0.00           H
ATOM   4091  CZ2 TRP A 839      18.250  56.530  66.670  1.00  0.00           C
ATOM   4092  HZ2 TRP A 839      17.620  56.290  65.830  1.00  0.00           H
ATOM   4093  CH2 TRP A 839      18.370  57.870  67.020  1.00  0.00           C
ATOM   4094  HH2 TRP A 839      17.750  58.550  66.450  1.00  0.00           H
ATOM   4095  C   TRP A 839      23.060  56.410  69.650  1.00  0.00           C
ATOM   4096  O   TRP A 839      23.480  56.430  68.510  1.00  0.00           O
ATOM   4097  N   TRP A 840      23.010  57.590  70.310  1.00  0.00           N
ATOM   4098  HN  TRP A 840      22.640  57.580  71.230  1.00  0.00           H
ATOM   4099  CA  TRP A 840      23.480  58.820  69.830  1.00  0.00           C
ATOM   4100  HA  TRP A 840      22.920  58.980  68.930  1.00  0.00           H
ATOM   4101  CB  TRP A 840      22.950  59.960  70.710  1.00  0.00           C
ATOM   4102  HB1 TRP A 840      23.370  59.970  71.730  1.00  0.00           H
ATOM   4103  HB2 TRP A 840      21.880  59.720  70.890  1.00  0.00           H
ATOM   4104  CG  TRP A 840      23.160  61.280  70.060  1.00  0.00           C
ATOM   4105  CD1 TRP A 840      24.310  62.000  69.970  1.00  0.00           C
ATOM   4106  HD1 TRP A 840      25.290  61.720  70.340  1.00  0.00           H
ATOM   4107  NE1 TRP A 840      24.130  63.050  69.080  1.00  0.00           N
ATOM   4108  HE1 TRP A 840      24.620  63.900  69.090  1.00  0.00           H
ATOM   4109  CE2 TRP A 840      22.870  63.010  68.600  1.00  0.00           C
ATOM   4110  CD2 TRP A 840      22.210  61.970  69.320  1.00  0.00           C
ATOM   4111  CE3 TRP A 840      20.820  61.750  69.110  1.00  0.00           C
ATOM   4112  HE3 TRP A 840      20.310  61.040  69.750  1.00  0.00           H
ATOM   4113  CZ3 TRP A 840      20.130  62.540  68.180  1.00  0.00           C
ATOM   4114  HZ3 TRP A 840      19.060  62.430  68.030  1.00  0.00           H
ATOM   4115  CZ2 TRP A 840      22.190  63.770  67.650  1.00  0.00           C
ATOM   4116  HZ2 TRP A 840      22.710  64.510  67.050  1.00  0.00           H
ATOM   4117  CH2 TRP A 840      20.820  63.560  67.540  1.00  0.00           C
ATOM   4118  HH2 TRP A 840      20.200  64.170  66.900  1.00  0.00           H
ATOM   4119  C   TRP A 840      24.950  58.870  69.520  1.00  0.00           C
ATOM   4120  O   TRP A 840      25.460  59.370  68.540  1.00  0.00           O
ATOM   4121  N   THR A 841      25.740  58.270  70.420  1.00  0.00           N
ATOM   4122  HN  THR A 841      25.270  57.960  71.230  1.00  0.00           H
ATOM   4123  CA  THR A 841      27.250  58.140  70.240  1.00  0.00           C
ATOM   4124  HA  THR A 841      27.680  59.090  69.940  1.00  0.00           H
ATOM   4125  CB  THR A 841      27.990  57.700  71.480  1.00  0.00           C
ATOM   4126  HB  THR A 841      27.570  56.720  71.800  1.00  0.00           H
ATOM   4127  OG1 THR A 841      27.750  58.630  72.550  1.00  0.00           O
ATOM   4128  HG1 THR A 841      27.110  59.330  72.390  1.00  0.00           H
ATOM   4129  CG2 THR A 841      29.460  57.410  71.290  1.00  0.00           C
ATOM   4130 HG21 THR A 841      29.750  56.970  70.310  1.00  0.00           H
ATOM   4131 HG22 THR A 841      29.870  56.790  72.120  1.00  0.00           H
ATOM   4132 HG23 THR A 841      29.980  58.360  71.490  1.00  0.00           H
ATOM   4133  C   THR A 841      27.570  57.340  69.010  1.00  0.00           C
ATOM   4134  O   THR A 841      28.410  57.740  68.170  1.00  0.00           O
ATOM   4135  N   LEU A 842      26.870  56.180  68.890  1.00  0.00           N
ATOM   4136  HN  LEU A 842      26.190  55.880  69.550  1.00  0.00           H
ATOM   4137  CA  LEU A 842      26.910  55.310  67.700  1.00  0.00           C
ATOM   4138  HA  LEU A 842      27.950  55.070  67.510  1.00  0.00           H
ATOM   4139  CB  LEU A 842      26.180  54.020  67.980  1.00  0.00           C
ATOM   4140  HB1 LEU A 842      25.940  53.480  67.040  1.00  0.00           H
ATOM   4141  HB2 LEU A 842      25.170  54.270  68.370  1.00  0.00           H
ATOM   4142  CG  LEU A 842      26.710  53.070  68.970  1.00  0.00           C
ATOM   4143  HG  LEU A 842      26.370  53.480  69.950  1.00  0.00           H
ATOM   4144  CD1 LEU A 842      26.020  51.690  68.800  1.00  0.00           C
ATOM   4145 HD11 LEU A 842      26.520  51.090  68.000  1.00  0.00           H
ATOM   4146 HD12 LEU A 842      24.960  51.970  68.670  1.00  0.00           H
ATOM   4147 HD13 LEU A 842      26.040  51.190  69.790  1.00  0.00           H
ATOM   4148  CD2 LEU A 842      28.240  52.830  68.820  1.00  0.00           C
ATOM   4149 HD21 LEU A 842      28.630  52.060  69.530  1.00  0.00           H
ATOM   4150 HD22 LEU A 842      28.860  53.730  69.040  1.00  0.00           H
ATOM   4151 HD23 LEU A 842      28.410  52.400  67.820  1.00  0.00           H
ATOM   4152  C   LEU A 842      26.410  55.920  66.370  1.00  0.00           C
ATOM   4153  O   LEU A 842      26.860  55.680  65.230  1.00  0.00           O
ATOM   4154  N   LEU A 843      25.310  56.710  66.470  1.00  0.00           N
ATOM   4155  HN  LEU A 843      24.930  56.790  67.380  1.00  0.00           H
ATOM   4156  CA  LEU A 843      24.770  57.530  65.370  1.00  0.00           C
ATOM   4157  HA  LEU A 843      24.470  56.960  64.500  1.00  0.00           H
ATOM   4158  CB  LEU A 843      23.610  58.350  65.840  1.00  0.00           C
ATOM   4159  HB1 LEU A 843      23.690  58.870  66.830  1.00  0.00           H
ATOM   4160  HB2 LEU A 843      22.800  57.630  66.030  1.00  0.00           H
ATOM   4161  CG  LEU A 843      22.940  59.520  65.020  1.00  0.00           C
ATOM   4162  HG  LEU A 843      23.760  60.210  64.670  1.00  0.00           H
ATOM   4163  CD1 LEU A 843      22.280  58.920  63.820  1.00  0.00           C
ATOM   4164 HD11 LEU A 843      23.110  58.500  63.200  1.00  0.00           H
ATOM   4165 HD12 LEU A 843      21.700  59.690  63.270  1.00  0.00           H
ATOM   4166 HD13 LEU A 843      21.490  58.190  64.090  1.00  0.00           H
ATOM   4167  CD2 LEU A 843      21.950  60.390  65.920  1.00  0.00           C
ATOM   4168 HD21 LEU A 843      22.440  61.030  66.680  1.00  0.00           H
ATOM   4169 HD22 LEU A 843      21.310  59.750  66.570  1.00  0.00           H
ATOM   4170 HD23 LEU A 843      21.240  61.040  65.370  1.00  0.00           H
ATOM   4171  C   LEU A 843      25.730  58.570  64.780  1.00  0.00           C
ATOM   4172  O   LEU A 843      25.880  58.730  63.550  1.00  0.00           O
ATOM   4173  N   ILE A 844      26.530  59.220  65.640  1.00  0.00           N
ATOM   4174  HN  ILE A 844      26.400  59.080  66.620  1.00  0.00           H
ATOM   4175  CA  ILE A 844      27.490  60.210  65.220  1.00  0.00           C
ATOM   4176  HA  ILE A 844      27.180  60.730  64.330  1.00  0.00           H
ATOM   4177  CB  ILE A 844      27.720  61.300  66.240  1.00  0.00           C
ATOM   4178  HB  ILE A 844      27.830  60.760  67.210  1.00  0.00           H
ATOM   4179  CG2 ILE A 844      29.000  62.190  65.950  1.00  0.00           C
ATOM   4180 HG21 ILE A 844      29.930  61.590  65.890  1.00  0.00           H
ATOM   4181 HG22 ILE A 844      29.000  62.910  66.800  1.00  0.00           H
ATOM   4182 HG23 ILE A 844      28.900  62.700  64.980  1.00  0.00           H
ATOM   4183  CG1 ILE A 844      26.410  62.170  66.270  1.00  0.00           C
ATOM   4184 HG11 ILE A 844      26.790  63.030  66.860  1.00  0.00           H
ATOM   4185 HG12 ILE A 844      25.670  61.550  66.810  1.00  0.00           H
ATOM   4186  CD  ILE A 844      25.810  62.620  64.930  1.00  0.00           C
ATOM   4187  HD1 ILE A 844      24.970  63.350  64.930  1.00  0.00           H
ATOM   4188  HD2 ILE A 844      25.310  61.750  64.460  1.00  0.00           H
ATOM   4189  HD3 ILE A 844      26.590  63.060  64.270  1.00  0.00           H
ATOM   4190  C   ILE A 844      28.770  59.590  64.720  1.00  0.00           C
ATOM   4191  O   ILE A 844      29.450  60.190  63.900  1.00  0.00           O
ATOM   4192  N   ALA A 845      28.920  58.320  65.180  1.00  0.00           N
ATOM   4193  HN  ALA A 845      28.390  58.060  65.980  1.00  0.00           H
ATOM   4194  CA  ALA A 845      30.010  57.450  64.720  1.00  0.00           C
ATOM   4195  HA  ALA A 845      30.930  58.020  64.800  1.00  0.00           H
ATOM   4196  CB  ALA A 845      30.040  56.250  65.690  1.00  0.00           C
ATOM   4197  HB1 ALA A 845      29.190  55.580  65.510  1.00  0.00           H
ATOM   4198  HB2 ALA A 845      29.940  56.590  66.740  1.00  0.00           H
ATOM   4199  HB3 ALA A 845      30.910  55.560  65.610  1.00  0.00           H
ATOM   4200  C   ALA A 845      29.850  56.990  63.290  1.00  0.00           C
ATOM   4201  O   ALA A 845      30.880  56.630  62.670  1.00  0.00           O
ATOM   4202  N   ALA A 846      28.680  57.040  62.710  1.00  0.00           N
ATOM   4203  HN  ALA A 846      27.920  57.510  63.170  1.00  0.00           H
ATOM   4204  CA  ALA A 846      28.410  56.630  61.400  1.00  0.00           C
ATOM   4205  HA  ALA A 846      28.940  55.700  61.380  1.00  0.00           H
ATOM   4206  CB  ALA A 846      26.810  56.540  61.160  1.00  0.00           C
ATOM   4207  HB1 ALA A 846      26.460  55.950  62.040  1.00  0.00           H
ATOM   4208  HB2 ALA A 846      26.610  56.080  60.180  1.00  0.00           H
ATOM   4209  HB3 ALA A 846      26.330  57.530  61.110  1.00  0.00           H
ATOM   4210  C   ALA A 846      29.150  57.490  60.320  1.00  0.00           C
ATOM   4211  O   ALA A 846      29.670  56.990  59.300  1.00  0.00           O
ATOM   4212  N   ILE A 847      29.240  58.830  60.520  1.00  0.00           N
ATOM   4213  HN  ILE A 847      28.770  59.200  61.310  1.00  0.00           H
ATOM   4214  CA  ILE A 847      30.010  59.720  59.690  1.00  0.00           C
ATOM   4215  HA  ILE A 847      29.720  59.530  58.670  1.00  0.00           H
ATOM   4216  CB  ILE A 847      29.780  61.180  59.980  1.00  0.00           C
ATOM   4217  HB  ILE A 847      29.880  61.390  61.070  1.00  0.00           H
ATOM   4218  CG2 ILE A 847      30.860  62.200  59.380  1.00  0.00           C
ATOM   4219 HG21 ILE A 847      30.670  63.220  59.770  1.00  0.00           H
ATOM   4220 HG22 ILE A 847      30.920  62.190  58.280  1.00  0.00           H
ATOM   4221 HG23 ILE A 847      31.890  62.020  59.740  1.00  0.00           H
ATOM   4222  CG1 ILE A 847      28.380  61.560  59.570  1.00  0.00           C
ATOM   4223 HG11 ILE A 847      27.880  60.900  58.840  1.00  0.00           H
ATOM   4224 HG12 ILE A 847      28.300  62.530  59.020  1.00  0.00           H
ATOM   4225  CD  ILE A 847      27.400  61.670  60.730  1.00  0.00           C
ATOM   4226  HD1 ILE A 847      26.990  60.660  60.960  1.00  0.00           H
ATOM   4227  HD2 ILE A 847      26.500  62.270  60.470  1.00  0.00           H
ATOM   4228  HD3 ILE A 847      27.850  62.020  61.660  1.00  0.00           H
ATOM   4229  C   ILE A 847      31.550  59.410  59.620  1.00  0.00           C
ATOM   4230  O   ILE A 847      32.100  59.440  58.460  1.00  0.00           O
ATOM   4231  N   PRO A 848      32.300  59.130  60.720  1.00  0.00           N
ATOM   4232  CD  PRO A 848      32.030  59.810  61.970  1.00  0.00           C
ATOM   4233  HD1 PRO A 848      31.370  59.140  62.550  1.00  0.00           H
ATOM   4234  HD2 PRO A 848      31.520  60.780  61.800  1.00  0.00           H
ATOM   4235  CA  PRO A 848      33.760  58.830  60.700  1.00  0.00           C
ATOM   4236  HA  PRO A 848      34.250  59.590  60.110  1.00  0.00           H
ATOM   4237  CB  PRO A 848      34.150  58.830  62.180  1.00  0.00           C
ATOM   4238  HB1 PRO A 848      35.230  58.960  62.390  1.00  0.00           H
ATOM   4239  HB2 PRO A 848      33.760  57.910  62.660  1.00  0.00           H
ATOM   4240  CG  PRO A 848      33.290  60.020  62.720  1.00  0.00           C
ATOM   4241  HG1 PRO A 848      33.280  60.020  63.830  1.00  0.00           H
ATOM   4242  HG2 PRO A 848      33.850  60.910  62.340  1.00  0.00           H
ATOM   4243  C   PRO A 848      34.010  57.470  59.990  1.00  0.00           C
ATOM   4244  O   PRO A 848      35.010  57.270  59.320  1.00  0.00           O
ATOM   4245  N   ALA A 849      33.120  56.520  60.080  1.00  0.00           N
ATOM   4246  HN  ALA A 849      32.430  56.640  60.780  1.00  0.00           H
ATOM   4247  CA  ALA A 849      33.110  55.360  59.290  1.00  0.00           C
ATOM   4248  HA  ALA A 849      34.050  54.840  59.290  1.00  0.00           H
ATOM   4249  CB  ALA A 849      31.930  54.560  59.790  1.00  0.00           C
ATOM   4250  HB1 ALA A 849      30.990  54.870  59.270  1.00  0.00           H
ATOM   4251  HB2 ALA A 849      31.780  54.730  60.880  1.00  0.00           H
ATOM   4252  HB3 ALA A 849      31.910  53.480  59.530  1.00  0.00           H
ATOM   4253  C   ALA A 849      32.940  55.680  57.800  1.00  0.00           C
ATOM   4254  O   ALA A 849      33.560  55.150  56.870  1.00  0.00           O
ATOM   4255  N   LEU A 850      32.020  56.610  57.440  1.00  0.00           N
ATOM   4256  HN  LEU A 850      31.510  57.080  58.160  1.00  0.00           H
ATOM   4257  CA  LEU A 850      31.650  56.900  56.070  1.00  0.00           C
ATOM   4258  HA  LEU A 850      31.430  55.920  55.670  1.00  0.00           H
ATOM   4259  CB  LEU A 850      30.390  57.740  56.000  1.00  0.00           C
ATOM   4260  HB1 LEU A 850      30.390  58.350  56.930  1.00  0.00           H
ATOM   4261  HB2 LEU A 850      29.530  57.040  56.130  1.00  0.00           H
ATOM   4262  CG  LEU A 850      30.030  58.470  54.690  1.00  0.00           C
ATOM   4263  HG  LEU A 850      31.010  58.810  54.280  1.00  0.00           H
ATOM   4264  CD1 LEU A 850      29.300  57.520  53.770  1.00  0.00           C
ATOM   4265 HD11 LEU A 850      28.280  57.470  54.210  1.00  0.00           H
ATOM   4266 HD12 LEU A 850      29.640  56.470  53.780  1.00  0.00           H
ATOM   4267 HD13 LEU A 850      29.330  57.950  52.750  1.00  0.00           H
ATOM   4268  CD2 LEU A 850      29.250  59.730  55.000  1.00  0.00           C
ATOM   4269 HD21 LEU A 850      29.210  60.550  54.240  1.00  0.00           H
ATOM   4270 HD22 LEU A 850      29.700  60.220  55.890  1.00  0.00           H
ATOM   4271 HD23 LEU A 850      28.210  59.440  55.250  1.00  0.00           H
ATOM   4272  C   LEU A 850      32.850  57.510  55.330  1.00  0.00           C
ATOM   4273  O   LEU A 850      33.220  57.040  54.290  1.00  0.00           O
ATOM   4274  N   LEU A 851      33.510  58.510  55.950  1.00  0.00           N
ATOM   4275  HN  LEU A 851      33.110  58.970  56.740  1.00  0.00           H
ATOM   4276  CA  LEU A 851      34.830  58.920  55.460  1.00  0.00           C
ATOM   4277  HA  LEU A 851      34.750  59.240  54.430  1.00  0.00           H
ATOM   4278  CB  LEU A 851      35.270  60.170  56.330  1.00  0.00           C
ATOM   4279  HB1 LEU A 851      36.360  60.380  56.190  1.00  0.00           H
ATOM   4280  HB2 LEU A 851      35.130  59.870  57.390  1.00  0.00           H
ATOM   4281  CG  LEU A 851      34.540  61.440  56.060  1.00  0.00           C
ATOM   4282  HG  LEU A 851      33.460  61.440  56.300  1.00  0.00           H
ATOM   4283  CD1 LEU A 851      35.120  62.630  56.860  1.00  0.00           C
ATOM   4284 HD11 LEU A 851      36.220  62.740  56.780  1.00  0.00           H
ATOM   4285 HD12 LEU A 851      34.880  62.430  57.920  1.00  0.00           H
ATOM   4286 HD13 LEU A 851      34.530  63.530  56.600  1.00  0.00           H
ATOM   4287  CD2 LEU A 851      34.670  61.830  54.510  1.00  0.00           C
ATOM   4288 HD21 LEU A 851      34.610  62.920  54.320  1.00  0.00           H
ATOM   4289 HD22 LEU A 851      33.790  61.380  54.010  1.00  0.00           H
ATOM   4290 HD23 LEU A 851      35.540  61.410  53.960  1.00  0.00           H
ATOM   4291  C   LEU A 851      35.970  57.870  55.470  1.00  0.00           C
ATOM   4292  O   LEU A 851      36.670  57.720  54.450  1.00  0.00           O
ATOM   4293  N   CYS A 852      36.080  57.080  56.580  1.00  0.00           N
ATOM   4294  HN  CYS A 852      35.500  57.130  57.390  1.00  0.00           H
ATOM   4295  CA  CYS A 852      37.150  56.120  56.600  1.00  0.00           C
ATOM   4296  HA  CYS A 852      38.080  56.580  56.320  1.00  0.00           H
ATOM   4297  CB  CYS A 852      37.330  55.550  58.010  1.00  0.00           C
ATOM   4298  HB1 CYS A 852      36.380  54.990  58.130  1.00  0.00           H
ATOM   4299  HB2 CYS A 852      37.370  56.400  58.730  1.00  0.00           H
ATOM   4300  SG  CYS A 852      38.910  54.560  58.310  1.00  0.00           S
ATOM   4301  HG1 CYS A 852      38.770  53.970  57.140  1.00  0.00           H
ATOM   4302  C   CYS A 852      37.030  55.030  55.560  1.00  0.00           C
ATOM   4303  O   CYS A 852      38.010  54.590  54.980  1.00  0.00           O
ATOM   4304  N   THR A 853      35.810  54.590  55.160  1.00  0.00           N
ATOM   4305  HN  THR A 853      35.030  55.050  55.590  1.00  0.00           H
ATOM   4306  CA  THR A 853      35.560  53.690  53.980  1.00  0.00           C
ATOM   4307  HA  THR A 853      36.060  52.750  54.160  1.00  0.00           H
ATOM   4308  CB  THR A 853      33.990  53.450  53.770  1.00  0.00           C
ATOM   4309  HB  THR A 853      33.600  54.480  53.620  1.00  0.00           H
ATOM   4310  OG1 THR A 853      33.370  52.820  54.890  1.00  0.00           O
ATOM   4311  HG1 THR A 853      33.590  53.320  55.670  1.00  0.00           H
ATOM   4312  CG2 THR A 853      33.580  52.600  52.570  1.00  0.00           C
ATOM   4313 HG21 THR A 853      33.350  53.260  51.720  1.00  0.00           H
ATOM   4314 HG22 THR A 853      32.650  52.030  52.790  1.00  0.00           H
ATOM   4315 HG23 THR A 853      34.360  51.860  52.280  1.00  0.00           H
ATOM   4316  C   THR A 853      36.070  54.290  52.650  1.00  0.00           C
ATOM   4317  O   THR A 853      36.680  53.500  51.840  1.00  0.00           O
ATOM   4318  N   ILE A 854      35.850  55.560  52.330  1.00  0.00           N
ATOM   4319  HN  ILE A 854      35.370  56.070  53.040  1.00  0.00           H
ATOM   4320  CA  ILE A 854      36.430  56.190  51.120  1.00  0.00           C
ATOM   4321  HA  ILE A 854      36.040  55.720  50.220  1.00  0.00           H
ATOM   4322  CB  ILE A 854      35.820  57.670  51.000  1.00  0.00           C
ATOM   4323  HB  ILE A 854      36.180  58.120  51.950  1.00  0.00           H
ATOM   4324  CG2 ILE A 854      36.550  58.440  49.890  1.00  0.00           C
ATOM   4325 HG21 ILE A 854      36.200  59.490  49.830  1.00  0.00           H
ATOM   4326 HG22 ILE A 854      36.600  57.850  48.950  1.00  0.00           H
ATOM   4327 HG23 ILE A 854      37.610  58.540  50.210  1.00  0.00           H
ATOM   4328  CG1 ILE A 854      34.300  57.820  50.940  1.00  0.00           C
ATOM   4329 HG11 ILE A 854      33.910  58.850  50.830  1.00  0.00           H
ATOM   4330 HG12 ILE A 854      33.830  57.410  51.860  1.00  0.00           H
ATOM   4331  CD  ILE A 854      33.740  57.090  49.770  1.00  0.00           C
ATOM   4332  HD1 ILE A 854      33.900  57.540  48.780  1.00  0.00           H
ATOM   4333  HD2 ILE A 854      32.630  57.080  49.910  1.00  0.00           H
ATOM   4334  HD3 ILE A 854      34.060  56.040  49.620  1.00  0.00           H
ATOM   4335  C   ILE A 854      37.900  56.120  51.080  1.00  0.00           C
ATOM   4336  O   ILE A 854      38.620  55.990  50.100  1.00  0.00           O
ATOM   4337  N   LEU A 855      38.570  56.290  52.240  1.00  0.00           N
ATOM   4338  HN  LEU A 855      38.060  56.510  53.060  1.00  0.00           H
ATOM   4339  CA  LEU A 855      40.000  56.090  52.510  1.00  0.00           C
ATOM   4340  HA  LEU A 855      40.520  56.720  51.810  1.00  0.00           H
ATOM   4341  CB  LEU A 855      40.440  56.650  53.870  1.00  0.00           C
ATOM   4342  HB1 LEU A 855      40.260  55.860  54.620  1.00  0.00           H
ATOM   4343  HB2 LEU A 855      39.770  57.520  54.100  1.00  0.00           H
ATOM   4344  CG  LEU A 855      41.910  57.060  54.080  1.00  0.00           C
ATOM   4345  HG  LEU A 855      42.580  56.160  54.070  1.00  0.00           H
ATOM   4346  CD1 LEU A 855      42.360  58.120  53.080  1.00  0.00           C
ATOM   4347 HD11 LEU A 855      43.430  58.370  53.220  1.00  0.00           H
ATOM   4348 HD12 LEU A 855      41.770  59.050  53.270  1.00  0.00           H
ATOM   4349 HD13 LEU A 855      42.080  57.780  52.060  1.00  0.00           H
ATOM   4350  CD2 LEU A 855      42.180  57.700  55.450  1.00  0.00           C
ATOM   4351 HD21 LEU A 855      41.760  57.060  56.260  1.00  0.00           H
ATOM   4352 HD22 LEU A 855      41.650  58.680  55.440  1.00  0.00           H
ATOM   4353 HD23 LEU A 855      43.260  57.850  55.650  1.00  0.00           H
ATOM   4354  C   LEU A 855      40.510  54.690  52.340  1.00  0.00           C
ATOM   4355  O   LEU A 855      41.490  54.420  51.670  1.00  0.00           O
ATOM   4356  N   ILE A 856      39.780  53.670  52.890  1.00  0.00           N
ATOM   4357  HN  ILE A 856      38.980  53.920  53.450  1.00  0.00           H
ATOM   4358  CA  ILE A 856      40.050  52.260  52.650  1.00  0.00           C
ATOM   4359  HA  ILE A 856      41.060  52.030  52.960  1.00  0.00           H
ATOM   4360  CB  ILE A 856      38.990  51.390  53.320  1.00  0.00           C
ATOM   4361  HB  ILE A 856      37.930  51.640  53.100  1.00  0.00           H
ATOM   4362  CG2 ILE A 856      39.230  49.830  52.940  1.00  0.00           C
ATOM   4363 HG21 ILE A 856      40.240  49.560  53.310  1.00  0.00           H
ATOM   4364 HG22 ILE A 856      39.240  49.660  51.840  1.00  0.00           H
ATOM   4365 HG23 ILE A 856      38.400  49.250  53.410  1.00  0.00           H
ATOM   4366  CG1 ILE A 856      39.130  51.510  54.890  1.00  0.00           C
ATOM   4367 HG11 ILE A 856      38.470  50.680  55.250  1.00  0.00           H
ATOM   4368 HG12 ILE A 856      38.760  52.470  55.300  1.00  0.00           H
ATOM   4369  CD  ILE A 856      40.510  51.300  55.500  1.00  0.00           C
ATOM   4370  HD1 ILE A 856      40.930  50.330  55.160  1.00  0.00           H
ATOM   4371  HD2 ILE A 856      40.440  51.490  56.590  1.00  0.00           H
ATOM   4372  HD3 ILE A 856      41.170  52.110  55.100  1.00  0.00           H
ATOM   4373  C   ILE A 856      39.950  52.010  51.200  1.00  0.00           C
ATOM   4374  O   ILE A 856      40.920  51.460  50.620  1.00  0.00           O
ATOM   4375  N   PHE A 857      38.860  52.470  50.480  1.00  0.00           N
ATOM   4376  HN  PHE A 857      38.180  53.000  50.980  1.00  0.00           H
ATOM   4377  CA  PHE A 857      38.610  52.340  49.080  1.00  0.00           C
ATOM   4378  HA  PHE A 857      38.680  51.270  48.910  1.00  0.00           H
ATOM   4379  CB  PHE A 857      37.270  52.930  48.790  1.00  0.00           C
ATOM   4380  HB1 PHE A 857      37.260  54.000  49.110  1.00  0.00           H
ATOM   4381  HB2 PHE A 857      36.430  52.440  49.330  1.00  0.00           H
ATOM   4382  CG  PHE A 857      36.860  52.860  47.310  1.00  0.00           C
ATOM   4383  CD1 PHE A 857      36.330  51.660  46.860  1.00  0.00           C
ATOM   4384  HD1 PHE A 857      36.140  50.920  47.620  1.00  0.00           H
ATOM   4385  CE1 PHE A 857      35.960  51.460  45.500  1.00  0.00           C
ATOM   4386  HE1 PHE A 857      35.490  50.520  45.240  1.00  0.00           H
ATOM   4387  CZ  PHE A 857      36.120  52.490  44.600  1.00  0.00           C
ATOM   4388  HZ  PHE A 857      35.780  52.390  43.590  1.00  0.00           H
ATOM   4389  CD2 PHE A 857      36.990  53.880  46.320  1.00  0.00           C
ATOM   4390  HD2 PHE A 857      37.240  54.850  46.710  1.00  0.00           H
ATOM   4391  CE2 PHE A 857      36.610  53.740  44.990  1.00  0.00           C
ATOM   4392  HE2 PHE A 857      36.580  54.550  44.290  1.00  0.00           H
ATOM   4393  C   PHE A 857      39.800  52.830  48.230  1.00  0.00           C
ATOM   4394  O   PHE A 857      40.350  52.100  47.420  1.00  0.00           O
ATOM   4395  N   MET A 858      40.260  54.080  48.440  1.00  0.00           N
ATOM   4396  HN  MET A 858      39.820  54.740  49.050  1.00  0.00           H
ATOM   4397  CA  MET A 858      41.490  54.490  47.860  1.00  0.00           C
ATOM   4398  HA  MET A 858      41.340  54.500  46.790  1.00  0.00           H
ATOM   4399  CB  MET A 858      41.750  55.930  48.440  1.00  0.00           C
ATOM   4400  HB1 MET A 858      42.800  56.260  48.260  1.00  0.00           H
ATOM   4401  HB2 MET A 858      41.490  55.910  49.520  1.00  0.00           H
ATOM   4402  CG  MET A 858      40.760  57.000  47.850  1.00  0.00           C
ATOM   4403  HG1 MET A 858      39.740  56.570  47.970  1.00  0.00           H
ATOM   4404  HG2 MET A 858      40.900  57.060  46.760  1.00  0.00           H
ATOM   4405  SD  MET A 858      41.010  58.630  48.630  1.00  0.00           S
ATOM   4406  CE  MET A 858      39.620  59.310  47.740  1.00  0.00           C
ATOM   4407  HE1 MET A 858      39.410  60.350  48.040  1.00  0.00           H
ATOM   4408  HE2 MET A 858      38.660  58.860  48.090  1.00  0.00           H
ATOM   4409  HE3 MET A 858      39.670  59.070  46.660  1.00  0.00           H
ATOM   4410  C   MET A 858      42.750  53.680  48.150  1.00  0.00           C
ATOM   4411  O   MET A 858      43.460  53.410  47.270  1.00  0.00           O
ATOM   4412  N   ASP A 859      43.010  53.150  49.360  1.00  0.00           N
ATOM   4413  HN  ASP A 859      42.300  53.290  50.060  1.00  0.00           H
ATOM   4414  CA  ASP A 859      44.110  52.360  49.500  1.00  0.00           C
ATOM   4415  HA  ASP A 859      44.950  52.940  49.160  1.00  0.00           H
ATOM   4416  CB  ASP A 859      44.430  52.130  51.010  1.00  0.00           C
ATOM   4417  HB1 ASP A 859      43.860  51.250  51.420  1.00  0.00           H
ATOM   4418  HB2 ASP A 859      44.120  53.070  51.500  1.00  0.00           H
ATOM   4419  CG  ASP A 859      45.850  52.030  51.380  1.00  0.00           C
ATOM   4420  OD1 ASP A 859      46.640  51.780  50.410  1.00  0.00           O
ATOM   4421  OD2 ASP A 859      46.210  52.190  52.570  1.00  0.00           O
ATOM   4422  C   ASP A 859      43.960  51.040  48.810  1.00  0.00           C
ATOM   4423  O   ASP A 859      44.810  50.570  48.030  1.00  0.00           O
ATOM   4424  N   GLN A 860      42.810  50.380  48.950  1.00  0.00           N
ATOM   4425  HN  GLN A 860      42.200  50.810  49.610  1.00  0.00           H
ATOM   4426  CA  GLN A 860      42.350  49.150  48.380  1.00  0.00           C
ATOM   4427  HA  GLN A 860      43.050  48.430  48.780  1.00  0.00           H
ATOM   4428  CB  GLN A 860      40.910  48.890  48.950  1.00  0.00           C
ATOM   4429  HB1 GLN A 860      40.230  49.640  48.500  1.00  0.00           H
ATOM   4430  HB2 GLN A 860      40.870  48.980  50.060  1.00  0.00           H
ATOM   4431  CG  GLN A 860      40.280  47.560  48.680  1.00  0.00           C
ATOM   4432  HG1 GLN A 860      39.740  47.530  47.720  1.00  0.00           H
ATOM   4433  HG2 GLN A 860      39.600  47.320  49.540  1.00  0.00           H
ATOM   4434  CD  GLN A 860      41.270  46.350  48.660  1.00  0.00           C
ATOM   4435  OE1 GLN A 860      42.010  45.900  49.550  1.00  0.00           O
ATOM   4436  NE2 GLN A 860      41.280  45.670  47.470  1.00  0.00           N
ATOM   4437 HE21 GLN A 860      41.130  46.240  46.660  1.00  0.00           H
ATOM   4438 HE22 GLN A 860      41.710  44.770  47.410  1.00  0.00           H
ATOM   4439  C   GLN A 860      42.340  48.920  46.900  1.00  0.00           C
ATOM   4440  O   GLN A 860      42.920  48.040  46.320  1.00  0.00           O
ATOM   4441  N   GLN A 861      41.770  49.800  46.220  1.00  0.00           N
ATOM   4442  HN  GLN A 861      41.250  50.520  46.650  1.00  0.00           H
ATOM   4443  CA  GLN A 861      41.520  49.690  44.830  1.00  0.00           C
ATOM   4444  HA  GLN A 861      41.530  48.690  44.430  1.00  0.00           H
ATOM   4445  CB  GLN A 861      40.120  50.190  44.450  1.00  0.00           C
ATOM   4446  HB1 GLN A 861      39.940  49.980  43.370  1.00  0.00           H
ATOM   4447  HB2 GLN A 861      39.990  51.260  44.690  1.00  0.00           H
ATOM   4448  CG  GLN A 861      38.950  49.410  45.040  1.00  0.00           C
ATOM   4449  HG1 GLN A 861      37.950  49.710  44.660  1.00  0.00           H
ATOM   4450  HG2 GLN A 861      38.900  49.550  46.140  1.00  0.00           H
ATOM   4451  CD  GLN A 861      38.990  47.870  44.890  1.00  0.00           C
ATOM   4452  OE1 GLN A 861      39.840  47.170  45.450  1.00  0.00           O
ATOM   4453  NE2 GLN A 861      38.070  47.330  44.120  1.00  0.00           N
ATOM   4454 HE21 GLN A 861      38.180  46.360  43.940  1.00  0.00           H
ATOM   4455 HE22 GLN A 861      37.530  47.860  43.460  1.00  0.00           H
ATOM   4456  C   GLN A 861      42.550  50.440  43.940  1.00  0.00           C
ATOM   4457  O   GLN A 861      42.820  50.030  42.760  1.00  0.00           O
ATOM   4458  N   ILE A 862      43.340  51.440  44.470  1.00  0.00           N
ATOM   4459  HN  ILE A 862      43.310  51.560  45.460  1.00  0.00           H
ATOM   4460  CA  ILE A 862      44.530  51.950  43.780  1.00  0.00           C
ATOM   4461  HA  ILE A 862      44.360  51.860  42.720  1.00  0.00           H
ATOM   4462  CB  ILE A 862      44.870  53.410  44.180  1.00  0.00           C
ATOM   4463  HB  ILE A 862      44.860  53.590  45.280  1.00  0.00           H
ATOM   4464  CG2 ILE A 862      46.320  53.800  43.800  1.00  0.00           C
ATOM   4465 HG21 ILE A 862      47.100  53.190  44.310  1.00  0.00           H
ATOM   4466 HG22 ILE A 862      46.460  54.880  44.060  1.00  0.00           H
ATOM   4467 HG23 ILE A 862      46.470  53.630  42.720  1.00  0.00           H
ATOM   4468  CG1 ILE A 862      43.840  54.350  43.540  1.00  0.00           C
ATOM   4469 HG11 ILE A 862      44.260  55.360  43.730  1.00  0.00           H
ATOM   4470 HG12 ILE A 862      42.840  54.300  44.020  1.00  0.00           H
ATOM   4471  CD  ILE A 862      43.640  54.200  42.010  1.00  0.00           C
ATOM   4472  HD1 ILE A 862      43.190  55.130  41.600  1.00  0.00           H
ATOM   4473  HD2 ILE A 862      43.050  53.280  41.810  1.00  0.00           H
ATOM   4474  HD3 ILE A 862      44.550  53.970  41.410  1.00  0.00           H
ATOM   4475  C   ILE A 862      45.680  50.980  43.950  1.00  0.00           C
ATOM   4476  O   ILE A 862      46.390  50.630  42.940  1.00  0.00           O
ATOM   4477  N   THR A 863      45.890  50.300  45.140  1.00  0.00           N
ATOM   4478  HN  THR A 863      45.500  50.480  46.040  1.00  0.00           H
ATOM   4479  CA  THR A 863      46.750  49.150  45.260  1.00  0.00           C
ATOM   4480  HA  THR A 863      47.760  49.420  45.000  1.00  0.00           H
ATOM   4481  CB  THR A 863      46.890  48.680  46.720  1.00  0.00           C
ATOM   4482  HB  THR A 863      45.920  48.460  47.210  1.00  0.00           H
ATOM   4483  OG1 THR A 863      47.520  49.670  47.530  1.00  0.00           O
ATOM   4484  HG1 THR A 863      47.150  49.510  48.400  1.00  0.00           H
ATOM   4485  CG2 THR A 863      47.880  47.490  46.680  1.00  0.00           C
ATOM   4486 HG21 THR A 863      48.810  47.790  46.170  1.00  0.00           H
ATOM   4487 HG22 THR A 863      47.430  46.620  46.150  1.00  0.00           H
ATOM   4488 HG23 THR A 863      48.050  47.120  47.710  1.00  0.00           H
ATOM   4489  C   THR A 863      46.350  48.030  44.320  1.00  0.00           C
ATOM   4490  O   THR A 863      47.180  47.370  43.710  1.00  0.00           O
ATOM   4491  N   ALA A 864      45.070  47.790  44.170  1.00  0.00           N
ATOM   4492  HN  ALA A 864      44.370  48.240  44.700  1.00  0.00           H
ATOM   4493  CA  ALA A 864      44.510  46.810  43.190  1.00  0.00           C
ATOM   4494  HA  ALA A 864      45.070  45.890  43.250  1.00  0.00           H
ATOM   4495  CB  ALA A 864      43.010  46.580  43.410  1.00  0.00           C
ATOM   4496  HB1 ALA A 864      42.390  47.470  43.160  1.00  0.00           H
ATOM   4497  HB2 ALA A 864      42.720  46.330  44.460  1.00  0.00           H
ATOM   4498  HB3 ALA A 864      42.720  45.730  42.750  1.00  0.00           H
ATOM   4499  C   ALA A 864      44.810  47.190  41.760  1.00  0.00           C
ATOM   4500  O   ALA A 864      45.220  46.290  40.960  1.00  0.00           O
ATOM   4501  N   VAL A 865      44.660  48.430  41.350  1.00  0.00           N
ATOM   4502  HN  VAL A 865      44.380  49.160  41.960  1.00  0.00           H
ATOM   4503  CA  VAL A 865      45.070  48.860  40.010  1.00  0.00           C
ATOM   4504  HA  VAL A 865      44.660  48.180  39.270  1.00  0.00           H
ATOM   4505  CB  VAL A 865      44.450  50.240  39.720  1.00  0.00           C
ATOM   4506  HB  VAL A 865      44.580  50.900  40.590  1.00  0.00           H
ATOM   4507  CG1 VAL A 865      45.230  51.000  38.610  1.00  0.00           C
ATOM   4508 HG11 VAL A 865      45.060  50.540  37.610  1.00  0.00           H
ATOM   4509 HG12 VAL A 865      46.300  51.170  38.860  1.00  0.00           H
ATOM   4510 HG13 VAL A 865      44.780  52.010  38.500  1.00  0.00           H
ATOM   4511  CG2 VAL A 865      42.980  49.910  39.360  1.00  0.00           C
ATOM   4512 HG21 VAL A 865      43.010  49.080  38.630  1.00  0.00           H
ATOM   4513 HG22 VAL A 865      42.480  50.810  38.940  1.00  0.00           H
ATOM   4514 HG23 VAL A 865      42.400  49.520  40.230  1.00  0.00           H
ATOM   4515  C   VAL A 865      46.590  48.700  39.760  1.00  0.00           C
ATOM   4516  O   VAL A 865      46.960  48.350  38.690  1.00  0.00           O
ATOM   4517  N   ILE A 866      47.480  48.910  40.740  1.00  0.00           N
ATOM   4518  HN  ILE A 866      47.190  49.350  41.580  1.00  0.00           H
ATOM   4519  CA  ILE A 866      48.970  48.710  40.630  1.00  0.00           C
ATOM   4520  HA  ILE A 866      49.370  49.280  39.790  1.00  0.00           H
ATOM   4521  CB  ILE A 866      49.680  49.230  41.900  1.00  0.00           C
ATOM   4522  HB  ILE A 866      49.110  48.820  42.770  1.00  0.00           H
ATOM   4523  CG2 ILE A 866      51.140  48.680  42.080  1.00  0.00           C
ATOM   4524 HG21 ILE A 866      51.660  48.980  41.150  1.00  0.00           H
ATOM   4525 HG22 ILE A 866      51.180  47.570  42.180  1.00  0.00           H
ATOM   4526 HG23 ILE A 866      51.740  49.020  42.960  1.00  0.00           H
ATOM   4527  CG1 ILE A 866      49.740  50.770  41.880  1.00  0.00           C
ATOM   4528 HG11 ILE A 866      48.700  51.120  41.720  1.00  0.00           H
ATOM   4529 HG12 ILE A 866      50.270  51.280  41.050  1.00  0.00           H
ATOM   4530  CD  ILE A 866      50.280  51.360  43.170  1.00  0.00           C
ATOM   4531  HD1 ILE A 866      49.730  52.310  43.360  1.00  0.00           H
ATOM   4532  HD2 ILE A 866      51.350  51.660  43.110  1.00  0.00           H
ATOM   4533  HD3 ILE A 866      50.230  50.710  44.080  1.00  0.00           H
ATOM   4534  C   ILE A 866      49.350  47.260  40.390  1.00  0.00           C
ATOM   4535  O   ILE A 866      50.280  47.060  39.630  1.00  0.00           O
ATOM   4536  N   ILE A 867      48.660  46.280  41.030  1.00  0.00           N
ATOM   4537  HN  ILE A 867      47.960  46.470  41.710  1.00  0.00           H
ATOM   4538  CA  ILE A 867      48.790  44.890  40.640  1.00  0.00           C
ATOM   4539  HA  ILE A 867      49.850  44.680  40.560  1.00  0.00           H
ATOM   4540  CB  ILE A 867      48.190  43.930  41.760  1.00  0.00           C
ATOM   4541  HB  ILE A 867      47.080  44.020  41.730  1.00  0.00           H
ATOM   4542  CG2 ILE A 867      48.470  42.450  41.360  1.00  0.00           C
ATOM   4543 HG21 ILE A 867      49.470  42.210  40.930  1.00  0.00           H
ATOM   4544 HG22 ILE A 867      47.760  42.210  40.540  1.00  0.00           H
ATOM   4545 HG23 ILE A 867      48.230  41.750  42.200  1.00  0.00           H
ATOM   4546  CG1 ILE A 867      48.810  44.160  43.130  1.00  0.00           C
ATOM   4547 HG11 ILE A 867      48.560  43.250  43.700  1.00  0.00           H
ATOM   4548 HG12 ILE A 867      48.260  45.010  43.590  1.00  0.00           H
ATOM   4549  CD  ILE A 867      50.370  44.350  43.170  1.00  0.00           C
ATOM   4550  HD1 ILE A 867      50.710  44.520  44.200  1.00  0.00           H
ATOM   4551  HD2 ILE A 867      50.760  45.090  42.440  1.00  0.00           H
ATOM   4552  HD3 ILE A 867      50.750  43.400  42.750  1.00  0.00           H
ATOM   4553  C   ILE A 867      48.300  44.540  39.250  1.00  0.00           C
ATOM   4554  O   ILE A 867      49.020  43.850  38.560  1.00  0.00           O
ATOM   4555  N   ASN A 868      47.150  45.040  38.750  1.00  0.00           N
ATOM   4556  HN  ASN A 868      46.610  45.730  39.210  1.00  0.00           H
ATOM   4557  CA  ASN A 868      46.410  44.630  37.490  1.00  0.00           C
ATOM   4558  HA  ASN A 868      46.440  43.600  37.170  1.00  0.00           H
ATOM   4559  CB  ASN A 868      44.920  44.920  37.660  1.00  0.00           C
ATOM   4560  HB1 ASN A 868      44.290  44.730  36.760  1.00  0.00           H
ATOM   4561  HB2 ASN A 868      44.900  45.910  38.160  1.00  0.00           H
ATOM   4562  CG  ASN A 868      44.390  43.800  38.610  1.00  0.00           C
ATOM   4563  OD1 ASN A 868      45.020  42.760  38.800  1.00  0.00           O
ATOM   4564  ND2 ASN A 868      43.190  44.010  39.170  1.00  0.00           N
ATOM   4565 HD21 ASN A 868      42.700  44.830  38.860  1.00  0.00           H
ATOM   4566 HD22 ASN A 868      42.710  43.320  39.690  1.00  0.00           H
ATOM   4567  C   ASN A 868      46.830  45.430  36.230  1.00  0.00           C
ATOM   4568  O   ASN A 868      46.400  45.110  35.140  1.00  0.00           O
ATOM   4569  N   ARG A 869      47.790  46.400  36.360  1.00  0.00           N
ATOM   4570  HN  ARG A 869      48.280  46.530  37.220  1.00  0.00           H
ATOM   4571  CA  ARG A 869      48.260  47.310  35.340  1.00  0.00           C
ATOM   4572  HA  ARG A 869      47.330  47.690  34.970  1.00  0.00           H
ATOM   4573  CB  ARG A 869      49.150  48.460  35.860  1.00  0.00           C
ATOM   4574  HB1 ARG A 869      48.500  49.000  36.580  1.00  0.00           H
ATOM   4575  HB2 ARG A 869      49.340  49.200  35.040  1.00  0.00           H
ATOM   4576  CG  ARG A 869      50.460  48.040  36.470  1.00  0.00           C
ATOM   4577  HG1 ARG A 869      50.990  47.580  35.610  1.00  0.00           H
ATOM   4578  HG2 ARG A 869      50.240  47.230  37.200  1.00  0.00           H
ATOM   4579  CD  ARG A 869      51.240  49.220  37.100  1.00  0.00           C
ATOM   4580  HD1 ARG A 869      50.740  49.680  37.970  1.00  0.00           H
ATOM   4581  HD2 ARG A 869      51.540  49.930  36.300  1.00  0.00           H
ATOM   4582  NE  ARG A 869      52.490  48.710  37.720  1.00  0.00           N
ATOM   4583  HE  ARG A 869      52.500  47.710  37.730  1.00  0.00           H
ATOM   4584  CZ  ARG A 869      53.700  49.240  37.690  1.00  0.00           C
ATOM   4585  NH1 ARG A 869      53.910  50.530  37.430  1.00  0.00           N
ATOM   4586 HH11 ARG A 869      54.870  50.740  37.260  1.00  0.00           H
ATOM   4587 HH12 ARG A 869      53.090  51.100  37.470  1.00  0.00           H
ATOM   4588  NH2 ARG A 869      54.800  48.500  37.760  1.00  0.00           N
ATOM   4589 HH21 ARG A 869      54.760  47.540  38.060  1.00  0.00           H
ATOM   4590 HH22 ARG A 869      55.630  49.020  37.590  1.00  0.00           H
ATOM   4591  C   ARG A 869      49.080  46.630  34.260  1.00  0.00           C
ATOM   4592  O   ARG A 869      49.880  45.730  34.530  1.00  0.00           O
ATOM   4593  N   LYS A 870      48.940  47.190  33.010  1.00  0.00           N
ATOM   4594  HN  LYS A 870      48.290  47.950  32.920  1.00  0.00           H
ATOM   4595  CA  LYS A 870      49.610  46.770  31.750  1.00  0.00           C
ATOM   4596  HA  LYS A 870      49.090  45.870  31.440  1.00  0.00           H
ATOM   4597  CB  LYS A 870      49.320  47.730  30.640  1.00  0.00           C
ATOM   4598  HB1 LYS A 870      48.200  47.750  30.650  1.00  0.00           H
ATOM   4599  HB2 LYS A 870      49.520  47.410  29.600  1.00  0.00           H
ATOM   4600  CG  LYS A 870      49.780  49.150  30.940  1.00  0.00           C
ATOM   4601  HG1 LYS A 870      50.880  49.010  31.080  1.00  0.00           H
ATOM   4602  HG2 LYS A 870      49.340  49.600  31.860  1.00  0.00           H
ATOM   4603  CD  LYS A 870      49.540  50.110  29.790  1.00  0.00           C
ATOM   4604  HD1 LYS A 870      48.520  50.560  29.810  1.00  0.00           H
ATOM   4605  HD2 LYS A 870      49.720  49.600  28.820  1.00  0.00           H
ATOM   4606  CE  LYS A 870      50.480  51.350  29.740  1.00  0.00           C
ATOM   4607  HE1 LYS A 870      50.170  52.140  29.020  1.00  0.00           H
ATOM   4608  HE2 LYS A 870      51.500  51.060  29.400  1.00  0.00           H
ATOM   4609  NZ  LYS A 870      50.620  52.000  31.090  1.00  0.00           N
ATOM   4610  HZ1 LYS A 870      51.010  52.950  31.000  1.00  0.00           H
ATOM   4611  HZ2 LYS A 870      51.270  51.450  31.680  1.00  0.00           H
ATOM   4612  HZ3 LYS A 870      49.690  52.090  31.550  1.00  0.00           H
ATOM   4613  C   LYS A 870      51.090  46.390  31.820  1.00  0.00           C
ATOM   4614  O   LYS A 870      51.530  45.470  31.140  1.00  0.00           O
ATOM   4615  N   GLU A 871      51.890  47.130  32.700  1.00  0.00           N
ATOM   4616  HN  GLU A 871      51.440  47.960  33.020  1.00  0.00           H
ATOM   4617  CA  GLU A 871      53.300  46.950  32.970  1.00  0.00           C
ATOM   4618  HA  GLU A 871      53.880  47.060  32.060  1.00  0.00           H
ATOM   4619  CB  GLU A 871      53.840  48.000  33.970  1.00  0.00           C
ATOM   4620  HB1 GLU A 871      54.820  47.680  34.380  1.00  0.00           H
ATOM   4621  HB2 GLU A 871      53.160  47.890  34.840  1.00  0.00           H
ATOM   4622  CG  GLU A 871      54.000  49.480  33.570  1.00  0.00           C
ATOM   4623  HG1 GLU A 871      54.820  49.670  32.850  1.00  0.00           H
ATOM   4624  HG2 GLU A 871      54.280  50.000  34.500  1.00  0.00           H
ATOM   4625  CD  GLU A 871      52.770  50.270  33.280  1.00  0.00           C
ATOM   4626  OE1 GLU A 871      52.860  51.330  32.640  1.00  0.00           O
ATOM   4627  OE2 GLU A 871      51.620  49.850  33.710  1.00  0.00           O
ATOM   4628  C   GLU A 871      53.730  45.600  33.510  1.00  0.00           C
ATOM   4629  O   GLU A 871      54.900  45.340  33.650  1.00  0.00           O
ATOM   4630  N   HSD A 872      52.660  44.830  33.920  1.00  0.00           N
ATOM   4631  HN  HSD A 872      51.750  45.180  34.130  1.00  0.00           H
ATOM   4632  CA  HSD A 872      52.890  43.560  34.560  1.00  0.00           C
ATOM   4633  HA  HSD A 872      53.950  43.420  34.760  1.00  0.00           H
ATOM   4634  CB  HSD A 872      52.040  43.510  35.900  1.00  0.00           C
ATOM   4635  HB1 HSD A 872      52.050  42.460  36.260  1.00  0.00           H
ATOM   4636  HB2 HSD A 872      51.000  43.740  35.600  1.00  0.00           H
ATOM   4637  ND1 HSD A 872      51.940  44.630  38.200  1.00  0.00           N
ATOM   4638  HD1 HSD A 872      51.100  44.160  38.470  1.00  0.00           H
ATOM   4639  CG  HSD A 872      52.620  44.400  36.980  1.00  0.00           C
ATOM   4640  CE1 HSD A 872      52.710  45.410  38.970  1.00  0.00           C
ATOM   4641  HE1 HSD A 872      52.480  45.840  39.950  1.00  0.00           H
ATOM   4642  NE2 HSD A 872      53.840  45.760  38.400  1.00  0.00           N
ATOM   4643  CD2 HSD A 872      53.750  45.200  37.100  1.00  0.00           C
ATOM   4644  HD2 HSD A 872      54.560  45.440  36.420  1.00  0.00           H
ATOM   4645  C   HSD A 872      52.490  42.370  33.780  1.00  0.00           C
ATOM   4646  O   HSD A 872      52.740  41.230  34.160  1.00  0.00           O
ATOM   4647  N   LYS A 873      51.820  42.630  32.750  1.00  0.00           N
ATOM   4648  HN  LYS A 873      51.600  43.560  32.470  1.00  0.00           H
ATOM   4649  CA  LYS A 873      51.150  41.770  31.800  1.00  0.00           C
ATOM   4650  HA  LYS A 873      50.340  42.350  31.380  1.00  0.00           H
ATOM   4651  CB  LYS A 873      52.240  41.400  30.650  1.00  0.00           C
ATOM   4652  HB1 LYS A 873      51.850  40.630  29.940  1.00  0.00           H
ATOM   4653  HB2 LYS A 873      53.030  40.920  31.250  1.00  0.00           H
ATOM   4654  CG  LYS A 873      52.650  42.650  29.840  1.00  0.00           C
ATOM   4655  HG1 LYS A 873      53.170  43.330  30.540  1.00  0.00           H
ATOM   4656  HG2 LYS A 873      51.670  43.030  29.490  1.00  0.00           H
ATOM   4657  CD  LYS A 873      53.560  42.360  28.620  1.00  0.00           C
ATOM   4658  HD1 LYS A 873      52.930  41.640  28.050  1.00  0.00           H
ATOM   4659  HD2 LYS A 873      54.460  41.760  28.880  1.00  0.00           H
ATOM   4660  CE  LYS A 873      53.960  43.490  27.700  1.00  0.00           C
ATOM   4661  HE1 LYS A 873      54.520  44.290  28.210  1.00  0.00           H
ATOM   4662  HE2 LYS A 873      53.030  43.920  27.250  1.00  0.00           H
ATOM   4663  NZ  LYS A 873      54.860  42.950  26.550  1.00  0.00           N
ATOM   4664  HZ1 LYS A 873      55.570  43.610  26.180  1.00  0.00           H
ATOM   4665  HZ2 LYS A 873      54.160  42.840  25.790  1.00  0.00           H
ATOM   4666  HZ3 LYS A 873      55.290  42.090  26.950  1.00  0.00           H
ATOM   4667  C   LYS A 873      50.440  40.490  32.350  1.00  0.00           C
ATOM   4668  O   LYS A 873      50.810  39.340  32.100  1.00  0.00           O
ATOM   4669  N   LEU A 874      49.300  40.690  33.100  1.00  0.00           N
ATOM   4670  HN  LEU A 874      48.890  41.580  33.330  1.00  0.00           H
ATOM   4671  CA  LEU A 874      48.650  39.550  33.740  1.00  0.00           C
ATOM   4672  HA  LEU A 874      49.470  38.910  34.000  1.00  0.00           H
ATOM   4673  CB  LEU A 874      47.750  39.830  34.960  1.00  0.00           C
ATOM   4674  HB1 LEU A 874      47.570  38.880  35.500  1.00  0.00           H
ATOM   4675  HB2 LEU A 874      46.790  40.300  34.640  1.00  0.00           H
ATOM   4676  CG  LEU A 874      48.400  40.730  36.000  1.00  0.00           C
ATOM   4677  HG  LEU A 874      48.360  41.790  35.670  1.00  0.00           H
ATOM   4678  CD1 LEU A 874      47.470  40.650  37.230  1.00  0.00           C
ATOM   4679 HD11 LEU A 874      46.460  41.030  36.940  1.00  0.00           H
ATOM   4680 HD12 LEU A 874      47.780  41.260  38.100  1.00  0.00           H
ATOM   4681 HD13 LEU A 874      47.340  39.580  37.490  1.00  0.00           H
ATOM   4682  CD2 LEU A 874      49.840  40.250  36.190  1.00  0.00           C
ATOM   4683 HD21 LEU A 874      50.510  40.640  35.390  1.00  0.00           H
ATOM   4684 HD22 LEU A 874      49.950  39.150  36.130  1.00  0.00           H
ATOM   4685 HD23 LEU A 874      50.270  40.420  37.210  1.00  0.00           H
ATOM   4686  C   LEU A 874      47.820  38.760  32.660  1.00  0.00           C
ATOM   4687  O   LEU A 874      47.200  39.290  31.720  1.00  0.00           O
ATOM   4688  N   LYS A 875      47.760  37.490  32.820  1.00  0.00           N
ATOM   4689  HN  LYS A 875      48.260  37.090  33.590  1.00  0.00           H
ATOM   4690  CA  LYS A 875      47.070  36.520  31.960  1.00  0.00           C
ATOM   4691  HA  LYS A 875      46.970  36.960  30.980  1.00  0.00           H
ATOM   4692  CB  LYS A 875      47.900  35.230  31.730  1.00  0.00           C
ATOM   4693  HB1 LYS A 875      47.270  34.650  31.030  1.00  0.00           H
ATOM   4694  HB2 LYS A 875      48.000  34.730  32.720  1.00  0.00           H
ATOM   4695  CG  LYS A 875      49.190  35.340  30.990  1.00  0.00           C
ATOM   4696  HG1 LYS A 875      48.940  35.990  30.120  1.00  0.00           H
ATOM   4697  HG2 LYS A 875      49.490  34.300  30.760  1.00  0.00           H
ATOM   4698  CD  LYS A 875      50.380  36.040  31.710  1.00  0.00           C
ATOM   4699  HD1 LYS A 875      49.990  36.870  32.340  1.00  0.00           H
ATOM   4700  HD2 LYS A 875      50.940  36.440  30.830  1.00  0.00           H
ATOM   4701  CE  LYS A 875      51.390  35.170  32.520  1.00  0.00           C
ATOM   4702  HE1 LYS A 875      52.230  35.840  32.820  1.00  0.00           H
ATOM   4703  HE2 LYS A 875      51.730  34.300  31.940  1.00  0.00           H
ATOM   4704  NZ  LYS A 875      50.770  34.670  33.780  1.00  0.00           N
ATOM   4705  HZ1 LYS A 875      50.250  33.770  33.630  1.00  0.00           H
ATOM   4706  HZ2 LYS A 875      50.100  35.400  34.100  1.00  0.00           H
ATOM   4707  HZ3 LYS A 875      51.540  34.490  34.460  1.00  0.00           H
ATOM   4708  C   LYS A 875      45.780  36.100  32.420  1.00  0.00           C
ATOM   4709  O   LYS A 875      45.010  35.600  31.680  1.00  0.00           O
ATOM   4710  N   LYS A 876      45.420  36.280  33.670  1.00  0.00           N
ATOM   4711  HN  LYS A 876      46.210  36.520  34.240  1.00  0.00           H
ATOM   4712  CA  LYS A 876      44.180  35.830  34.290  1.00  0.00           C
ATOM   4713  HA  LYS A 876      43.470  35.580  33.520  1.00  0.00           H
ATOM   4714  CB  LYS A 876      44.500  34.650  35.250  1.00  0.00           C
ATOM   4715  HB1 LYS A 876      43.670  34.280  35.890  1.00  0.00           H
ATOM   4716  HB2 LYS A 876      45.320  34.890  35.950  1.00  0.00           H
ATOM   4717  CG  LYS A 876      44.850  33.420  34.300  1.00  0.00           C
ATOM   4718  HG1 LYS A 876      45.690  33.700  33.640  1.00  0.00           H
ATOM   4719  HG2 LYS A 876      43.980  33.240  33.630  1.00  0.00           H
ATOM   4720  CD  LYS A 876      44.930  32.100  35.020  1.00  0.00           C
ATOM   4721  HD1 LYS A 876      44.720  31.200  34.390  1.00  0.00           H
ATOM   4722  HD2 LYS A 876      44.220  31.940  35.850  1.00  0.00           H
ATOM   4723  CE  LYS A 876      46.350  31.940  35.660  1.00  0.00           C
ATOM   4724  HE1 LYS A 876      46.610  32.750  36.380  1.00  0.00           H
ATOM   4725  HE2 LYS A 876      47.010  31.850  34.770  1.00  0.00           H
ATOM   4726  NZ  LYS A 876      46.440  30.690  36.390  1.00  0.00           N
ATOM   4727  HZ1 LYS A 876      46.150  29.820  35.900  1.00  0.00           H
ATOM   4728  HZ2 LYS A 876      45.810  30.740  37.220  1.00  0.00           H
ATOM   4729  HZ3 LYS A 876      47.400  30.590  36.780  1.00  0.00           H
ATOM   4730  C   LYS A 876      43.400  36.860  35.010  1.00  0.00           C
ATOM   4731  O   LYS A 876      43.760  37.990  35.420  1.00  0.00           O
ATOM   4732  N   GLY A 877      42.120  36.560  35.180  1.00  0.00           N
ATOM   4733  HN  GLY A 877      41.750  35.670  34.930  1.00  0.00           H
ATOM   4734  CA  GLY A 877      41.000  37.310  35.810  1.00  0.00           C
ATOM   4735  HA1 GLY A 877      40.160  36.640  35.990  1.00  0.00           H
ATOM   4736  HA2 GLY A 877      40.780  38.210  35.250  1.00  0.00           H
ATOM   4737  C   GLY A 877      41.430  37.790  37.170  1.00  0.00           C
ATOM   4738  O   GLY A 877      42.000  37.000  37.940  1.00  0.00           O
ATOM   4739  N   ALA A 878      41.070  38.970  37.510  1.00  0.00           N
ATOM   4740  HN  ALA A 878      40.660  39.530  36.790  1.00  0.00           H
ATOM   4741  CA  ALA A 878      41.460  39.770  38.660  1.00  0.00           C
ATOM   4742  HA  ALA A 878      41.790  39.110  39.460  1.00  0.00           H
ATOM   4743  CB  ALA A 878      42.790  40.590  38.380  1.00  0.00           C
ATOM   4744  HB1 ALA A 878      42.620  41.350  37.590  1.00  0.00           H
ATOM   4745  HB2 ALA A 878      43.580  39.920  37.980  1.00  0.00           H
ATOM   4746  HB3 ALA A 878      43.070  41.050  39.340  1.00  0.00           H
ATOM   4747  C   ALA A 878      40.350  40.710  39.150  1.00  0.00           C
ATOM   4748  O   ALA A 878      40.530  41.660  39.890  1.00  0.00           O
ATOM   4749  N   GLY A 879      39.110  40.430  38.780  1.00  0.00           N
ATOM   4750  HN  GLY A 879      38.940  39.540  38.350  1.00  0.00           H
ATOM   4751  CA  GLY A 879      37.890  41.270  38.980  1.00  0.00           C
ATOM   4752  HA1 GLY A 879      37.050  40.600  39.030  1.00  0.00           H
ATOM   4753  HA2 GLY A 879      37.920  42.030  38.210  1.00  0.00           H
ATOM   4754  C   GLY A 879      37.800  42.050  40.290  1.00  0.00           C
ATOM   4755  O   GLY A 879      37.900  41.500  41.420  1.00  0.00           O
ATOM   4756  N   TYR A 880      37.610  43.370  40.140  1.00  0.00           N
ATOM   4757  HN  TYR A 880      37.440  43.760  39.240  1.00  0.00           H
ATOM   4758  CA  TYR A 880      37.560  44.420  41.220  1.00  0.00           C
ATOM   4759  HA  TYR A 880      38.500  44.290  41.740  1.00  0.00           H
ATOM   4760  CB  TYR A 880      37.470  45.760  40.700  1.00  0.00           C
ATOM   4761  HB1 TYR A 880      37.360  46.510  41.510  1.00  0.00           H
ATOM   4762  HB2 TYR A 880      36.610  45.910  40.010  1.00  0.00           H
ATOM   4763  CG  TYR A 880      38.730  46.200  39.940  1.00  0.00           C
ATOM   4764  CD1 TYR A 880      38.730  46.500  38.590  1.00  0.00           C
ATOM   4765  HD1 TYR A 880      37.840  46.430  37.990  1.00  0.00           H
ATOM   4766  CE1 TYR A 880      39.960  46.690  37.880  1.00  0.00           C
ATOM   4767  HE1 TYR A 880      39.980  46.900  36.830  1.00  0.00           H
ATOM   4768  CZ  TYR A 880      41.200  46.620  38.560  1.00  0.00           C
ATOM   4769  OH  TYR A 880      42.330  46.740  37.830  1.00  0.00           O
ATOM   4770  HH  TYR A 880      42.220  47.370  37.120  1.00  0.00           H
ATOM   4771  CD2 TYR A 880      39.950  46.230  40.680  1.00  0.00           C
ATOM   4772  HD2 TYR A 880      40.010  46.000  41.740  1.00  0.00           H
ATOM   4773  CE2 TYR A 880      41.170  46.380  39.990  1.00  0.00           C
ATOM   4774  HE2 TYR A 880      42.070  46.380  40.590  1.00  0.00           H
ATOM   4775  C   TYR A 880      36.560  44.150  42.280  1.00  0.00           C
ATOM   4776  O   TYR A 880      36.750  44.470  43.450  1.00  0.00           O
ATOM   4777  N   HSD A 881      35.350  43.650  41.980  1.00  0.00           N
ATOM   4778  HN  HSD A 881      35.150  43.240  41.100  1.00  0.00           H
ATOM   4779  CA  HSD A 881      34.220  43.590  42.880  1.00  0.00           C
ATOM   4780  HA  HSD A 881      34.120  44.330  43.670  1.00  0.00           H
ATOM   4781  CB  HSD A 881      32.990  43.750  42.010  1.00  0.00           C
ATOM   4782  HB1 HSD A 881      32.050  43.520  42.550  1.00  0.00           H
ATOM   4783  HB2 HSD A 881      33.070  43.010  41.190  1.00  0.00           H
ATOM   4784  ND1 HSD A 881      32.730  45.550  40.270  1.00  0.00           N
ATOM   4785  HD1 HSD A 881      32.600  44.880  39.540  1.00  0.00           H
ATOM   4786  CG  HSD A 881      32.910  45.230  41.600  1.00  0.00           C
ATOM   4787  CE1 HSD A 881      32.990  46.840  40.060  1.00  0.00           C
ATOM   4788  HE1 HSD A 881      33.130  47.290  39.060  1.00  0.00           H
ATOM   4789  NE2 HSD A 881      33.460  47.420  41.160  1.00  0.00           N
ATOM   4790  CD2 HSD A 881      33.360  46.410  42.130  1.00  0.00           C
ATOM   4791  HD2 HSD A 881      33.870  46.580  43.070  1.00  0.00           H
ATOM   4792  C   HSD A 881      34.300  42.300  43.690  1.00  0.00           C
ATOM   4793  O   HSD A 881      33.910  42.250  44.810  1.00  0.00           O
ATOM   4794  N   LEU A 882      34.870  41.220  43.090  1.00  0.00           N
ATOM   4795  HN  LEU A 882      35.020  41.140  42.110  1.00  0.00           H
ATOM   4796  CA  LEU A 882      35.240  40.020  43.760  1.00  0.00           C
ATOM   4797  HA  LEU A 882      34.480  39.760  44.490  1.00  0.00           H
ATOM   4798  CB  LEU A 882      35.590  38.980  42.650  1.00  0.00           C
ATOM   4799  HB1 LEU A 882      36.470  39.410  42.130  1.00  0.00           H
ATOM   4800  HB2 LEU A 882      34.860  38.970  41.810  1.00  0.00           H
ATOM   4801  CG  LEU A 882      36.050  37.600  43.280  1.00  0.00           C
ATOM   4802  HG  LEU A 882      36.920  37.630  43.970  1.00  0.00           H
ATOM   4803  CD1 LEU A 882      34.940  37.040  44.180  1.00  0.00           C
ATOM   4804 HD11 LEU A 882      35.010  35.970  44.470  1.00  0.00           H
ATOM   4805 HD12 LEU A 882      33.950  37.090  43.670  1.00  0.00           H
ATOM   4806 HD13 LEU A 882      34.810  37.650  45.100  1.00  0.00           H
ATOM   4807  CD2 LEU A 882      36.180  36.580  42.140  1.00  0.00           C
ATOM   4808 HD21 LEU A 882      35.250  36.510  41.540  1.00  0.00           H
ATOM   4809 HD22 LEU A 882      36.360  35.570  42.550  1.00  0.00           H
ATOM   4810 HD23 LEU A 882      37.080  36.870  41.550  1.00  0.00           H
ATOM   4811  C   LEU A 882      36.350  40.320  44.760  1.00  0.00           C
ATOM   4812  O   LEU A 882      36.260  39.940  45.950  1.00  0.00           O
ATOM   4813  N   ASP A 883      37.360  41.170  44.400  1.00  0.00           N
ATOM   4814  HN  ASP A 883      37.500  41.570  43.490  1.00  0.00           H
ATOM   4815  CA  ASP A 883      38.390  41.540  45.310  1.00  0.00           C
ATOM   4816  HA  ASP A 883      38.820  40.650  45.740  1.00  0.00           H
ATOM   4817  CB  ASP A 883      39.510  42.440  44.610  1.00  0.00           C
ATOM   4818  HB1 ASP A 883      40.250  42.570  45.430  1.00  0.00           H
ATOM   4819  HB2 ASP A 883      39.150  43.440  44.290  1.00  0.00           H
ATOM   4820  CG  ASP A 883      40.170  41.720  43.470  1.00  0.00           C
ATOM   4821  OD1 ASP A 883      40.260  40.510  43.330  1.00  0.00           O
ATOM   4822  OD2 ASP A 883      40.600  42.490  42.440  1.00  0.00           O
ATOM   4823  HD2 ASP A 883      40.620  41.980  41.630  1.00  0.00           H
ATOM   4824  C   ASP A 883      37.850  42.350  46.470  1.00  0.00           C
ATOM   4825  O   ASP A 883      38.180  42.040  47.610  1.00  0.00           O
ATOM   4826  N   LEU A 884      36.980  43.370  46.180  1.00  0.00           N
ATOM   4827  HN  LEU A 884      36.830  43.620  45.230  1.00  0.00           H
ATOM   4828  CA  LEU A 884      36.400  44.200  47.200  1.00  0.00           C
ATOM   4829  HA  LEU A 884      37.190  44.550  47.850  1.00  0.00           H
ATOM   4830  CB  LEU A 884      35.800  45.460  46.540  1.00  0.00           C
ATOM   4831  HB1 LEU A 884      35.100  45.210  45.720  1.00  0.00           H
ATOM   4832  HB2 LEU A 884      36.640  46.090  46.170  1.00  0.00           H
ATOM   4833  CG  LEU A 884      35.130  46.430  47.490  1.00  0.00           C
ATOM   4834  HG  LEU A 884      34.300  45.890  48.000  1.00  0.00           H
ATOM   4835  CD1 LEU A 884      36.070  47.070  48.490  1.00  0.00           C
ATOM   4836 HD11 LEU A 884      36.750  46.330  48.970  1.00  0.00           H
ATOM   4837 HD12 LEU A 884      35.560  47.550  49.350  1.00  0.00           H
ATOM   4838 HD13 LEU A 884      36.660  47.760  47.860  1.00  0.00           H
ATOM   4839  CD2 LEU A 884      34.440  47.510  46.610  1.00  0.00           C
ATOM   4840 HD21 LEU A 884      35.170  48.250  46.210  1.00  0.00           H
ATOM   4841 HD22 LEU A 884      33.610  48.010  47.150  1.00  0.00           H
ATOM   4842 HD23 LEU A 884      33.930  47.070  45.730  1.00  0.00           H
ATOM   4843  C   LEU A 884      35.530  43.500  48.110  1.00  0.00           C
ATOM   4844  O   LEU A 884      35.570  43.820  49.320  1.00  0.00           O
ATOM   4845  N   LEU A 885      34.650  42.520  47.640  1.00  0.00           N
ATOM   4846  HN  LEU A 885      34.640  42.240  46.690  1.00  0.00           H
ATOM   4847  CA  LEU A 885      33.640  41.910  48.460  1.00  0.00           C
ATOM   4848  HA  LEU A 885      33.100  42.740  48.900  1.00  0.00           H
ATOM   4849  CB  LEU A 885      32.790  40.940  47.600  1.00  0.00           C
ATOM   4850  HB1 LEU A 885      33.530  40.390  46.970  1.00  0.00           H
ATOM   4851  HB2 LEU A 885      32.090  41.470  46.920  1.00  0.00           H
ATOM   4852  CG  LEU A 885      31.870  39.940  48.380  1.00  0.00           C
ATOM   4853  HG  LEU A 885      32.520  39.190  48.880  1.00  0.00           H
ATOM   4854  CD1 LEU A 885      30.940  40.510  49.340  1.00  0.00           C
ATOM   4855 HD11 LEU A 885      30.440  39.680  49.900  1.00  0.00           H
ATOM   4856 HD12 LEU A 885      30.160  41.080  48.790  1.00  0.00           H
ATOM   4857 HD13 LEU A 885      31.450  41.200  50.040  1.00  0.00           H
ATOM   4858  CD2 LEU A 885      31.100  38.880  47.490  1.00  0.00           C
ATOM   4859 HD21 LEU A 885      30.520  38.080  48.010  1.00  0.00           H
ATOM   4860 HD22 LEU A 885      31.780  38.480  46.710  1.00  0.00           H
ATOM   4861 HD23 LEU A 885      30.340  39.430  46.910  1.00  0.00           H
ATOM   4862  C   LEU A 885      34.310  41.190  49.610  1.00  0.00           C
ATOM   4863  O   LEU A 885      33.820  41.390  50.760  1.00  0.00           O
ATOM   4864  N   MET A 886      35.420  40.510  49.260  1.00  0.00           N
ATOM   4865  HN  MET A 886      35.790  40.610  48.350  1.00  0.00           H
ATOM   4866  CA  MET A 886      36.200  39.770  50.260  1.00  0.00           C
ATOM   4867  HA  MET A 886      35.440  39.330  50.870  1.00  0.00           H
ATOM   4868  CB  MET A 886      37.120  38.770  49.530  1.00  0.00           C
ATOM   4869  HB1 MET A 886      37.710  38.280  50.340  1.00  0.00           H
ATOM   4870  HB2 MET A 886      37.720  39.350  48.800  1.00  0.00           H
ATOM   4871  CG  MET A 886      36.270  37.660  48.770  1.00  0.00           C
ATOM   4872  HG1 MET A 886      36.970  37.000  48.190  1.00  0.00           H
ATOM   4873  HG2 MET A 886      35.700  38.110  47.930  1.00  0.00           H
ATOM   4874  SD  MET A 886      35.250  36.640  49.890  1.00  0.00           S
ATOM   4875  CE  MET A 886      36.540  36.060  50.960  1.00  0.00           C
ATOM   4876  HE1 MET A 886      36.710  36.670  51.880  1.00  0.00           H
ATOM   4877  HE2 MET A 886      37.440  35.920  50.320  1.00  0.00           H
ATOM   4878  HE3 MET A 886      36.100  35.090  51.260  1.00  0.00           H
ATOM   4879  C   MET A 886      37.020  40.670  51.240  1.00  0.00           C
ATOM   4880  O   MET A 886      37.080  40.350  52.410  1.00  0.00           O
ATOM   4881  N   VAL A 887      37.570  41.850  50.780  1.00  0.00           N
ATOM   4882  HN  VAL A 887      37.410  42.080  49.830  1.00  0.00           H
ATOM   4883  CA  VAL A 887      38.020  42.880  51.720  1.00  0.00           C
ATOM   4884  HA  VAL A 887      38.690  42.330  52.360  1.00  0.00           H
ATOM   4885  CB  VAL A 887      38.780  43.910  50.950  1.00  0.00           C
ATOM   4886  HB  VAL A 887      38.050  44.540  50.390  1.00  0.00           H
ATOM   4887  CG1 VAL A 887      39.370  44.930  51.940  1.00  0.00           C
ATOM   4888 HG11 VAL A 887      39.950  44.410  52.740  1.00  0.00           H
ATOM   4889 HG12 VAL A 887      38.570  45.490  52.460  1.00  0.00           H
ATOM   4890 HG13 VAL A 887      40.190  45.510  51.470  1.00  0.00           H
ATOM   4891  CG2 VAL A 887      39.910  43.220  50.160  1.00  0.00           C
ATOM   4892 HG21 VAL A 887      39.770  43.270  49.060  1.00  0.00           H
ATOM   4893 HG22 VAL A 887      40.060  42.130  50.300  1.00  0.00           H
ATOM   4894 HG23 VAL A 887      40.920  43.640  50.360  1.00  0.00           H
ATOM   4895  C   VAL A 887      36.890  43.450  52.660  1.00  0.00           C
ATOM   4896  O   VAL A 887      37.120  43.660  53.870  1.00  0.00           O
ATOM   4897  N   GLY A 888      35.710  43.630  52.110  1.00  0.00           N
ATOM   4898  HN  GLY A 888      35.540  43.490  51.140  1.00  0.00           H
ATOM   4899  CA  GLY A 888      34.610  44.080  52.840  1.00  0.00           C
ATOM   4900  HA1 GLY A 888      33.820  44.310  52.150  1.00  0.00           H
ATOM   4901  HA2 GLY A 888      34.860  45.020  53.340  1.00  0.00           H
ATOM   4902  C   GLY A 888      34.030  43.160  53.930  1.00  0.00           C
ATOM   4903  O   GLY A 888      34.050  43.550  55.080  1.00  0.00           O
ATOM   4904  N   VAL A 889      33.680  41.910  53.610  1.00  0.00           N
ATOM   4905  HN  VAL A 889      33.810  41.500  52.720  1.00  0.00           H
ATOM   4906  CA  VAL A 889      33.290  40.980  54.640  1.00  0.00           C
ATOM   4907  HA  VAL A 889      32.490  41.370  55.270  1.00  0.00           H
ATOM   4908  CB  VAL A 889      32.670  39.640  54.030  1.00  0.00           C
ATOM   4909  HB  VAL A 889      33.420  39.140  53.390  1.00  0.00           H
ATOM   4910  CG1 VAL A 889      32.040  38.690  55.060  1.00  0.00           C
ATOM   4911 HG11 VAL A 889      32.800  38.430  55.830  1.00  0.00           H
ATOM   4912 HG12 VAL A 889      32.000  37.710  54.540  1.00  0.00           H
ATOM   4913 HG13 VAL A 889      31.050  39.020  55.440  1.00  0.00           H
ATOM   4914  CG2 VAL A 889      31.500  40.080  53.120  1.00  0.00           C
ATOM   4915 HG21 VAL A 889      30.900  40.840  53.660  1.00  0.00           H
ATOM   4916 HG22 VAL A 889      30.810  39.240  52.890  1.00  0.00           H
ATOM   4917 HG23 VAL A 889      31.880  40.360  52.110  1.00  0.00           H
ATOM   4918  C   VAL A 889      34.400  40.660  55.680  1.00  0.00           C
ATOM   4919  O   VAL A 889      34.110  40.680  56.900  1.00  0.00           O
ATOM   4920  N   MET A 890      35.730  40.510  55.220  1.00  0.00           N
ATOM   4921  HN  MET A 890      36.020  40.480  54.270  1.00  0.00           H
ATOM   4922  CA  MET A 890      36.800  40.330  56.120  1.00  0.00           C
ATOM   4923  HA  MET A 890      36.460  39.550  56.800  1.00  0.00           H
ATOM   4924  CB  MET A 890      38.070  39.710  55.490  1.00  0.00           C
ATOM   4925  HB1 MET A 890      38.920  39.810  56.190  1.00  0.00           H
ATOM   4926  HB2 MET A 890      38.410  40.390  54.660  1.00  0.00           H
ATOM   4927  CG  MET A 890      37.930  38.270  54.950  1.00  0.00           C
ATOM   4928  HG1 MET A 890      38.910  37.980  54.520  1.00  0.00           H
ATOM   4929  HG2 MET A 890      37.230  38.240  54.090  1.00  0.00           H
ATOM   4930  SD  MET A 890      37.190  37.100  56.140  1.00  0.00           S
ATOM   4931  CE  MET A 890      38.250  37.550  57.550  1.00  0.00           C
ATOM   4932  HE1 MET A 890      37.990  38.550  57.970  1.00  0.00           H
ATOM   4933  HE2 MET A 890      39.350  37.500  57.420  1.00  0.00           H
ATOM   4934  HE3 MET A 890      37.890  36.850  58.350  1.00  0.00           H
ATOM   4935  C   MET A 890      37.160  41.540  57.020  1.00  0.00           C
ATOM   4936  O   MET A 890      37.390  41.330  58.210  1.00  0.00           O
ATOM   4937  N   LEU A 891      36.960  42.790  56.550  1.00  0.00           N
ATOM   4938  HN  LEU A 891      36.910  42.980  55.570  1.00  0.00           H
ATOM   4939  CA  LEU A 891      36.870  43.920  57.490  1.00  0.00           C
ATOM   4940  HA  LEU A 891      37.780  43.930  58.080  1.00  0.00           H
ATOM   4941  CB  LEU A 891      36.840  45.280  56.710  1.00  0.00           C
ATOM   4942  HB1 LEU A 891      36.550  46.150  57.340  1.00  0.00           H
ATOM   4943  HB2 LEU A 891      36.030  45.280  55.950  1.00  0.00           H
ATOM   4944  CG  LEU A 891      38.170  45.680  56.090  1.00  0.00           C
ATOM   4945  HG  LEU A 891      38.560  44.870  55.440  1.00  0.00           H
ATOM   4946  CD1 LEU A 891      37.940  46.910  55.160  1.00  0.00           C
ATOM   4947 HD11 LEU A 891      37.290  46.700  54.290  1.00  0.00           H
ATOM   4948 HD12 LEU A 891      38.970  47.120  54.780  1.00  0.00           H
ATOM   4949 HD13 LEU A 891      37.480  47.720  55.760  1.00  0.00           H
ATOM   4950  CD2 LEU A 891      39.290  45.950  57.100  1.00  0.00           C
ATOM   4951 HD21 LEU A 891      39.080  46.820  57.750  1.00  0.00           H
ATOM   4952 HD22 LEU A 891      40.250  45.930  56.550  1.00  0.00           H
ATOM   4953 HD23 LEU A 891      39.520  45.060  57.740  1.00  0.00           H
ATOM   4954  C   LEU A 891      35.710  43.810  58.490  1.00  0.00           C
ATOM   4955  O   LEU A 891      35.950  43.960  59.690  1.00  0.00           O
ATOM   4956  N   GLY A 892      34.470  43.410  58.080  1.00  0.00           N
ATOM   4957  HN  GLY A 892      34.400  43.290  57.090  1.00  0.00           H
ATOM   4958  CA  GLY A 892      33.270  43.220  58.930  1.00  0.00           C
ATOM   4959  HA1 GLY A 892      32.520  42.670  58.380  1.00  0.00           H
ATOM   4960  HA2 GLY A 892      33.000  44.110  59.470  1.00  0.00           H
ATOM   4961  C   GLY A 892      33.670  42.170  60.020  1.00  0.00           C
ATOM   4962  O   GLY A 892      33.550  42.410  61.250  1.00  0.00           O
ATOM   4963  N   VAL A 893      34.240  41.010  59.640  1.00  0.00           N
ATOM   4964  HN  VAL A 893      34.370  40.830  58.670  1.00  0.00           H
ATOM   4965  CA  VAL A 893      34.590  39.940  60.550  1.00  0.00           C
ATOM   4966  HA  VAL A 893      33.730  39.790  61.180  1.00  0.00           H
ATOM   4967  CB  VAL A 893      34.960  38.650  59.780  1.00  0.00           C
ATOM   4968  HB  VAL A 893      35.730  38.960  59.030  1.00  0.00           H
ATOM   4969  CG1 VAL A 893      35.540  37.530  60.630  1.00  0.00           C
ATOM   4970 HG11 VAL A 893      34.850  37.220  61.450  1.00  0.00           H
ATOM   4971 HG12 VAL A 893      36.610  37.660  60.910  1.00  0.00           H
ATOM   4972 HG13 VAL A 893      35.550  36.680  59.910  1.00  0.00           H
ATOM   4973  CG2 VAL A 893      33.680  38.210  59.020  1.00  0.00           C
ATOM   4974 HG21 VAL A 893      32.990  39.000  58.660  1.00  0.00           H
ATOM   4975 HG22 VAL A 893      33.190  37.420  59.640  1.00  0.00           H
ATOM   4976 HG23 VAL A 893      34.010  37.510  58.220  1.00  0.00           H
ATOM   4977  C   VAL A 893      35.700  40.390  61.510  1.00  0.00           C
ATOM   4978  O   VAL A 893      35.500  40.260  62.690  1.00  0.00           O
ATOM   4979  N   CYS A 894      36.820  41.040  60.940  1.00  0.00           N
ATOM   4980  HN  CYS A 894      36.980  41.240  59.980  1.00  0.00           H
ATOM   4981  CA  CYS A 894      37.890  41.580  61.750  1.00  0.00           C
ATOM   4982  HA  CYS A 894      38.070  40.740  62.400  1.00  0.00           H
ATOM   4983  CB  CYS A 894      39.110  42.000  60.900  1.00  0.00           C
ATOM   4984  HB1 CYS A 894      39.840  42.480  61.570  1.00  0.00           H
ATOM   4985  HB2 CYS A 894      38.780  42.730  60.110  1.00  0.00           H
ATOM   4986  SG  CYS A 894      40.060  40.570  60.250  1.00  0.00           S
ATOM   4987  HG1 CYS A 894      39.530  40.630  59.030  1.00  0.00           H
ATOM   4988  C   CYS A 894      37.470  42.770  62.680  1.00  0.00           C
ATOM   4989  O   CYS A 894      37.870  42.890  63.830  1.00  0.00           O
ATOM   4990  N   SER A 895      36.500  43.570  62.230  1.00  0.00           N
ATOM   4991  HN  SER A 895      36.220  43.370  61.290  1.00  0.00           H
ATOM   4992  CA  SER A 895      35.890  44.570  63.100  1.00  0.00           C
ATOM   4993  HA  SER A 895      36.630  45.260  63.480  1.00  0.00           H
ATOM   4994  CB  SER A 895      34.830  45.420  62.290  1.00  0.00           C
ATOM   4995  HB1 SER A 895      34.240  46.120  62.910  1.00  0.00           H
ATOM   4996  HB2 SER A 895      34.120  44.690  61.830  1.00  0.00           H
ATOM   4997  OG  SER A 895      35.450  46.110  61.190  1.00  0.00           O
ATOM   4998  HG1 SER A 895      35.700  45.530  60.460  1.00  0.00           H
ATOM   4999  C   SER A 895      35.240  43.970  64.390  1.00  0.00           C
ATOM   5000  O   SER A 895      35.480  44.410  65.480  1.00  0.00           O
ATOM   5001  N   VAL A 896      34.400  42.930  64.180  1.00  0.00           N
ATOM   5002  HN  VAL A 896      34.190  42.650  63.260  1.00  0.00           H
ATOM   5003  CA  VAL A 896      33.700  42.230  65.260  1.00  0.00           C
ATOM   5004  HA  VAL A 896      33.180  42.940  65.900  1.00  0.00           H
ATOM   5005  CB  VAL A 896      32.670  41.230  64.710  1.00  0.00           C
ATOM   5006  HB  VAL A 896      33.090  40.650  63.860  1.00  0.00           H
ATOM   5007  CG1 VAL A 896      32.140  40.310  65.820  1.00  0.00           C
ATOM   5008 HG11 VAL A 896      31.630  41.000  66.530  1.00  0.00           H
ATOM   5009 HG12 VAL A 896      33.010  39.770  66.260  1.00  0.00           H
ATOM   5010 HG13 VAL A 896      31.410  39.570  65.430  1.00  0.00           H
ATOM   5011  CG2 VAL A 896      31.520  42.020  64.150  1.00  0.00           C
ATOM   5012 HG21 VAL A 896      30.660  41.390  63.820  1.00  0.00           H
ATOM   5013 HG22 VAL A 896      31.860  42.520  63.220  1.00  0.00           H
ATOM   5014 HG23 VAL A 896      31.090  42.780  64.840  1.00  0.00           H
ATOM   5015  C   VAL A 896      34.710  41.600  66.200  1.00  0.00           C
ATOM   5016  O   VAL A 896      34.690  41.730  67.390  1.00  0.00           O
ATOM   5017  N   MET A 897      35.700  40.910  65.570  1.00  0.00           N
ATOM   5018  HN  MET A 897      35.780  40.790  64.580  1.00  0.00           H
ATOM   5019  CA  MET A 897      36.740  40.190  66.320  1.00  0.00           C
ATOM   5020  HA  MET A 897      36.130  39.470  66.860  1.00  0.00           H
ATOM   5021  CB  MET A 897      37.650  39.400  65.410  1.00  0.00           C
ATOM   5022  HB1 MET A 897      38.510  39.010  66.020  1.00  0.00           H
ATOM   5023  HB2 MET A 897      38.120  40.130  64.730  1.00  0.00           H
ATOM   5024  CG  MET A 897      37.120  38.250  64.670  1.00  0.00           C
ATOM   5025  HG1 MET A 897      37.710  37.920  63.790  1.00  0.00           H
ATOM   5026  HG2 MET A 897      36.220  38.710  64.190  1.00  0.00           H
ATOM   5027  SD  MET A 897      36.680  36.820  65.710  1.00  0.00           S
ATOM   5028  CE  MET A 897      38.360  36.060  65.720  1.00  0.00           C
ATOM   5029  HE1 MET A 897      38.270  35.160  66.350  1.00  0.00           H
ATOM   5030  HE2 MET A 897      39.130  36.790  66.050  1.00  0.00           H
ATOM   5031  HE3 MET A 897      38.600  35.800  64.660  1.00  0.00           H
ATOM   5032  C   MET A 897      37.550  41.060  67.280  1.00  0.00           C
ATOM   5033  O   MET A 897      38.110  40.630  68.310  1.00  0.00           O
ATOM   5034  N   GLY A 898      37.720  42.310  66.810  1.00  0.00           N
ATOM   5035  HN  GLY A 898      37.130  42.490  66.030  1.00  0.00           H
ATOM   5036  CA  GLY A 898      38.520  43.300  67.490  1.00  0.00           C
ATOM   5037  HA1 GLY A 898      38.480  43.140  68.550  1.00  0.00           H
ATOM   5038  HA2 GLY A 898      38.030  44.220  67.190  1.00  0.00           H
ATOM   5039  C   GLY A 898      39.890  43.250  66.950  1.00  0.00           C
ATOM   5040  O   GLY A 898      40.840  43.570  67.660  1.00  0.00           O
ATOM   5041  N   LEU A 899      40.040  42.670  65.780  1.00  0.00           N
ATOM   5042  HN  LEU A 899      39.260  42.470  65.190  1.00  0.00           H
ATOM   5043  CA  LEU A 899      41.360  42.530  65.100  1.00  0.00           C
ATOM   5044  HA  LEU A 899      42.090  42.460  65.880  1.00  0.00           H
ATOM   5045  CB  LEU A 899      41.130  41.460  63.950  1.00  0.00           C
ATOM   5046  HB1 LEU A 899      41.950  41.500  63.180  1.00  0.00           H
ATOM   5047  HB2 LEU A 899      40.130  41.580  63.490  1.00  0.00           H
ATOM   5048  CG  LEU A 899      41.160  39.940  64.490  1.00  0.00           C
ATOM   5049  HG  LEU A 899      40.410  39.960  65.300  1.00  0.00           H
ATOM   5050  CD1 LEU A 899      40.570  39.010  63.400  1.00  0.00           C
ATOM   5051 HD11 LEU A 899      41.270  38.850  62.540  1.00  0.00           H
ATOM   5052 HD12 LEU A 899      39.630  39.330  62.890  1.00  0.00           H
ATOM   5053 HD13 LEU A 899      40.470  37.960  63.730  1.00  0.00           H
ATOM   5054  CD2 LEU A 899      42.550  39.540  65.080  1.00  0.00           C
ATOM   5055 HD21 LEU A 899      42.560  38.470  65.420  1.00  0.00           H
ATOM   5056 HD22 LEU A 899      42.980  40.200  65.850  1.00  0.00           H
ATOM   5057 HD23 LEU A 899      43.270  39.630  64.230  1.00  0.00           H
ATOM   5058  C   LEU A 899      41.710  43.830  64.360  1.00  0.00           C
ATOM   5059  O   LEU A 899      40.760  44.580  63.970  1.00  0.00           O
ATOM   5060  N   PRO A 900      42.920  44.280  64.220  1.00  0.00           N
[truncated: 7,490,634 more chars]
