# Supplementary material for: CryoEM and computational modeling structural insights into the pH regulator NBCn1
Source: Nat Commun. 2025 Nov 11;16:9932. doi: 10.1038/s41467-025-64868-z (PMC12606367; doi:10.1038/s41467-025-64868-z)
Supplement: Supplementary file 8 — Supplementary Data 6 [file 41467_2025_64868_MOESM8_ESM.zip › 1us_unrestr_MD_OF_IF_transition_apoNBCn1/transition_rep2_traj8_first.pdb]

REMARK    GENERATED BY TRJCONV
TITLE     Title t=   0.00000 step= 0
REMARK    THIS IS A SIMULATION BOX
CRYST1   97.091   97.091  102.896  90.00  90.00  90.00 P 1           1
MODEL        1
ATOM      1  N   LEU A 585      29.940  42.670  38.450  1.00  0.00           N
ATOM      2  HT1 LEU A 585      28.950  42.420  38.210  1.00  0.00           H
ATOM      3  HT2 LEU A 585      30.560  42.680  37.620  1.00  0.00           H
ATOM      4  HT3 LEU A 585      29.860  43.520  39.050  1.00  0.00           H
ATOM      5  CA  LEU A 585      30.530  41.650  39.320  1.00  0.00           C
ATOM      6  HA  LEU A 585      31.550  41.980  39.470  1.00  0.00           H
ATOM      7  CB  LEU A 585      29.870  41.640  40.700  1.00  0.00           C
ATOM      8  HB1 LEU A 585      28.860  41.200  40.620  1.00  0.00           H
ATOM      9  HB2 LEU A 585      29.720  42.610  41.200  1.00  0.00           H
ATOM     10  CG  LEU A 585      30.560  40.610  41.610  1.00  0.00           C
ATOM     11  HG  LEU A 585      30.430  39.590  41.190  1.00  0.00           H
ATOM     12  CD1 LEU A 585      32.030  40.880  41.820  1.00  0.00           C
ATOM     13 HD11 LEU A 585      32.340  41.870  42.220  1.00  0.00           H
ATOM     14 HD12 LEU A 585      32.640  40.620  40.920  1.00  0.00           H
ATOM     15 HD13 LEU A 585      32.260  40.380  42.790  1.00  0.00           H
ATOM     16  CD2 LEU A 585      29.650  40.660  42.880  1.00  0.00           C
ATOM     17 HD21 LEU A 585      29.780  39.750  43.510  1.00  0.00           H
ATOM     18 HD22 LEU A 585      28.620  40.460  42.530  1.00  0.00           H
ATOM     19 HD23 LEU A 585      29.780  41.630  43.410  1.00  0.00           H
ATOM     20  C   LEU A 585      30.650  40.310  38.580  1.00  0.00           C
ATOM     21  O   LEU A 585      31.590  39.510  38.690  1.00  0.00           O
ATOM     22  N   ILE A 586      29.730  39.940  37.670  1.00  0.00           N
ATOM     23  HN  ILE A 586      28.940  40.520  37.480  1.00  0.00           H
ATOM     24  CA  ILE A 586      29.680  38.700  36.840  1.00  0.00           C
ATOM     25  HA  ILE A 586      29.670  37.840  37.510  1.00  0.00           H
ATOM     26  CB  ILE A 586      28.360  38.500  36.080  1.00  0.00           C
ATOM     27  HB  ILE A 586      27.590  38.690  36.860  1.00  0.00           H
ATOM     28  CG2 ILE A 586      28.090  39.490  34.920  1.00  0.00           C
ATOM     29 HG21 ILE A 586      28.000  40.550  35.250  1.00  0.00           H
ATOM     30 HG22 ILE A 586      27.130  39.210  34.430  1.00  0.00           H
ATOM     31 HG23 ILE A 586      28.920  39.420  34.190  1.00  0.00           H
ATOM     32  CG1 ILE A 586      28.230  37.060  35.580  1.00  0.00           C
ATOM     33 HG11 ILE A 586      28.940  36.430  36.170  1.00  0.00           H
ATOM     34 HG12 ILE A 586      28.640  36.910  34.560  1.00  0.00           H
ATOM     35  CD  ILE A 586      26.850  36.430  35.800  1.00  0.00           C
ATOM     36  HD1 ILE A 586      26.710  36.590  36.890  1.00  0.00           H
ATOM     37  HD2 ILE A 586      26.770  35.340  35.640  1.00  0.00           H
ATOM     38  HD3 ILE A 586      26.020  36.980  35.290  1.00  0.00           H
ATOM     39  C   ILE A 586      30.920  38.660  35.940  1.00  0.00           C
ATOM     40  O   ILE A 586      31.520  37.560  35.770  1.00  0.00           O
ATOM     41  N   LEU A 587      31.330  39.740  35.310  1.00  0.00           N
ATOM     42  HN  LEU A 587      30.850  40.590  35.510  1.00  0.00           H
ATOM     43  CA  LEU A 587      32.450  39.890  34.480  1.00  0.00           C
ATOM     44  HA  LEU A 587      32.310  39.270  33.620  1.00  0.00           H
ATOM     45  CB  LEU A 587      32.590  41.380  34.140  1.00  0.00           C
ATOM     46  HB1 LEU A 587      33.050  41.990  34.940  1.00  0.00           H
ATOM     47  HB2 LEU A 587      31.630  41.820  33.820  1.00  0.00           H
ATOM     48  CG  LEU A 587      33.520  41.670  32.930  1.00  0.00           C
ATOM     49  HG  LEU A 587      34.490  41.150  33.080  1.00  0.00           H
ATOM     50  CD1 LEU A 587      32.970  41.160  31.630  1.00  0.00           C
ATOM     51 HD11 LEU A 587      32.810  40.060  31.580  1.00  0.00           H
ATOM     52 HD12 LEU A 587      33.770  41.410  30.890  1.00  0.00           H
ATOM     53 HD13 LEU A 587      32.070  41.740  31.360  1.00  0.00           H
ATOM     54  CD2 LEU A 587      33.760  43.230  32.730  1.00  0.00           C
ATOM     55 HD21 LEU A 587      34.120  43.750  33.650  1.00  0.00           H
ATOM     56 HD22 LEU A 587      32.820  43.780  32.580  1.00  0.00           H
ATOM     57 HD23 LEU A 587      34.460  43.400  31.870  1.00  0.00           H
ATOM     58  C   LEU A 587      33.690  39.450  35.220  1.00  0.00           C
ATOM     59  O   LEU A 587      34.590  38.800  34.650  1.00  0.00           O
ATOM     60  N   ASP A 588      33.890  39.860  36.480  1.00  0.00           N
ATOM     61  HN  ASP A 588      33.130  40.350  36.900  1.00  0.00           H
ATOM     62  CA  ASP A 588      35.000  39.470  37.310  1.00  0.00           C
ATOM     63  HA  ASP A 588      35.930  39.880  36.950  1.00  0.00           H
ATOM     64  CB  ASP A 588      34.890  40.050  38.780  1.00  0.00           C
ATOM     65  HB1 ASP A 588      35.770  39.740  39.400  1.00  0.00           H
ATOM     66  HB2 ASP A 588      33.990  39.810  39.370  1.00  0.00           H
ATOM     67  CG  ASP A 588      34.910  41.570  38.850  1.00  0.00           C
ATOM     68  OD1 ASP A 588      34.670  42.320  37.850  1.00  0.00           O
ATOM     69  OD2 ASP A 588      35.180  42.000  39.970  1.00  0.00           O
ATOM     70  C   ASP A 588      35.180  37.960  37.420  1.00  0.00           C
ATOM     71  O   ASP A 588      36.260  37.420  37.150  1.00  0.00           O
ATOM     72  N   ILE A 589      34.070  37.230  37.700  1.00  0.00           N
ATOM     73  HN  ILE A 589      33.200  37.690  37.830  1.00  0.00           H
ATOM     74  CA  ILE A 589      33.990  35.760  37.860  1.00  0.00           C
ATOM     75  HA  ILE A 589      34.770  35.460  38.540  1.00  0.00           H
ATOM     76  CB  ILE A 589      32.560  35.280  38.310  1.00  0.00           C
ATOM     77  HB  ILE A 589      31.800  35.720  37.630  1.00  0.00           H
ATOM     78  CG2 ILE A 589      32.390  33.760  38.110  1.00  0.00           C
ATOM     79 HG21 ILE A 589      32.240  33.540  37.020  1.00  0.00           H
ATOM     80 HG22 ILE A 589      31.560  33.460  38.760  1.00  0.00           H
ATOM     81 HG23 ILE A 589      33.270  33.120  38.380  1.00  0.00           H
ATOM     82  CG1 ILE A 589      32.320  35.730  39.770  1.00  0.00           C
ATOM     83 HG11 ILE A 589      31.220  35.720  39.950  1.00  0.00           H
ATOM     84 HG12 ILE A 589      32.510  36.810  39.960  1.00  0.00           H
ATOM     85  CD  ILE A 589      33.020  34.940  40.830  1.00  0.00           C
ATOM     86  HD1 ILE A 589      34.070  34.780  40.490  1.00  0.00           H
ATOM     87  HD2 ILE A 589      32.530  33.940  40.790  1.00  0.00           H
ATOM     88  HD3 ILE A 589      33.040  35.390  41.850  1.00  0.00           H
ATOM     89  C   ILE A 589      34.380  35.120  36.510  1.00  0.00           C
ATOM     90  O   ILE A 589      35.280  34.290  36.480  1.00  0.00           O
ATOM     91  N   LYS A 590      33.870  35.640  35.350  1.00  0.00           N
ATOM     92  HN  LYS A 590      33.150  36.330  35.430  1.00  0.00           H
ATOM     93  CA  LYS A 590      34.140  35.240  33.990  1.00  0.00           C
ATOM     94  HA  LYS A 590      34.000  34.180  34.050  1.00  0.00           H
ATOM     95  CB  LYS A 590      33.180  35.720  32.920  1.00  0.00           C
ATOM     96  HB1 LYS A 590      32.910  36.750  33.260  1.00  0.00           H
ATOM     97  HB2 LYS A 590      32.240  35.130  33.000  1.00  0.00           H
ATOM     98  CG  LYS A 590      33.620  35.960  31.510  1.00  0.00           C
ATOM     99  HG1 LYS A 590      34.460  36.680  31.680  1.00  0.00           H
ATOM    100  HG2 LYS A 590      32.800  36.430  30.940  1.00  0.00           H
ATOM    101  CD  LYS A 590      34.110  34.800  30.530  1.00  0.00           C
ATOM    102  HD1 LYS A 590      34.850  34.170  31.060  1.00  0.00           H
ATOM    103  HD2 LYS A 590      34.510  35.210  29.580  1.00  0.00           H
ATOM    104  CE  LYS A 590      32.810  34.030  30.130  1.00  0.00           C
ATOM    105  HE1 LYS A 590      31.980  34.610  29.680  1.00  0.00           H
ATOM    106  HE2 LYS A 590      32.420  33.460  31.010  1.00  0.00           H
ATOM    107  NZ  LYS A 590      33.160  32.850  29.180  1.00  0.00           N
ATOM    108  HZ1 LYS A 590      33.300  33.180  28.210  1.00  0.00           H
ATOM    109  HZ2 LYS A 590      32.420  32.140  29.240  1.00  0.00           H
ATOM    110  HZ3 LYS A 590      33.950  32.320  29.610  1.00  0.00           H
ATOM    111  C   LYS A 590      35.590  35.430  33.590  1.00  0.00           C
ATOM    112  O   LYS A 590      36.220  34.560  32.970  1.00  0.00           O
ATOM    113  N   ARG A 591      36.160  36.590  33.920  1.00  0.00           N
ATOM    114  HN  ARG A 591      35.600  37.290  34.390  1.00  0.00           H
ATOM    115  CA  ARG A 591      37.570  36.880  33.770  1.00  0.00           C
ATOM    116  HA  ARG A 591      37.810  36.710  32.730  1.00  0.00           H
ATOM    117  CB  ARG A 591      37.780  38.370  33.950  1.00  0.00           C
ATOM    118  HB1 ARG A 591      38.830  38.710  34.150  1.00  0.00           H
ATOM    119  HB2 ARG A 591      37.280  38.760  34.860  1.00  0.00           H
ATOM    120  CG  ARG A 591      37.350  39.160  32.620  1.00  0.00           C
ATOM    121  HG1 ARG A 591      36.240  39.150  32.520  1.00  0.00           H
ATOM    122  HG2 ARG A 591      37.660  38.560  31.740  1.00  0.00           H
ATOM    123  CD  ARG A 591      37.780  40.600  32.440  1.00  0.00           C
ATOM    124  HD1 ARG A 591      38.840  40.710  32.130  1.00  0.00           H
ATOM    125  HD2 ARG A 591      37.540  41.240  33.330  1.00  0.00           H
ATOM    126  NE  ARG A 591      37.040  41.150  31.290  1.00  0.00           N
ATOM    127  HE  ARG A 591      36.510  40.520  30.710  1.00  0.00           H
ATOM    128  CZ  ARG A 591      36.980  42.450  30.950  1.00  0.00           C
ATOM    129  NH1 ARG A 591      37.660  43.390  31.570  1.00  0.00           N
ATOM    130 HH11 ARG A 591      37.240  44.290  31.620  1.00  0.00           H
ATOM    131 HH12 ARG A 591      38.220  43.110  32.350  1.00  0.00           H
ATOM    132  NH2 ARG A 591      36.240  42.960  29.980  1.00  0.00           N
ATOM    133 HH21 ARG A 591      35.890  42.330  29.280  1.00  0.00           H
ATOM    134 HH22 ARG A 591      36.470  43.870  29.660  1.00  0.00           H
ATOM    135  C   ARG A 591      38.540  36.110  34.700  1.00  0.00           C
ATOM    136  O   ARG A 591      39.640  35.650  34.220  1.00  0.00           O
ATOM    137  N   LYS A 592      38.250  35.890  35.950  1.00  0.00           N
ATOM    138  HN  LYS A 592      37.390  36.200  36.350  1.00  0.00           H
ATOM    139  CA  LYS A 592      39.070  35.000  36.780  1.00  0.00           C
ATOM    140  HA  LYS A 592      40.080  35.220  36.480  1.00  0.00           H
ATOM    141  CB  LYS A 592      39.030  35.260  38.280  1.00  0.00           C
ATOM    142  HB1 LYS A 592      39.600  34.420  38.750  1.00  0.00           H
ATOM    143  HB2 LYS A 592      38.000  35.080  38.650  1.00  0.00           H
ATOM    144  CG  LYS A 592      39.560  36.680  38.580  1.00  0.00           C
ATOM    145  HG1 LYS A 592      39.510  36.860  39.670  1.00  0.00           H
ATOM    146  HG2 LYS A 592      38.890  37.410  38.080  1.00  0.00           H
ATOM    147  CD  LYS A 592      40.980  37.010  37.950  1.00  0.00           C
ATOM    148  HD1 LYS A 592      41.280  37.970  38.430  1.00  0.00           H
ATOM    149  HD2 LYS A 592      40.820  37.180  36.860  1.00  0.00           H
ATOM    150  CE  LYS A 592      42.190  36.100  38.260  1.00  0.00           C
ATOM    151  HE1 LYS A 592      41.890  35.060  38.010  1.00  0.00           H
ATOM    152  HE2 LYS A 592      42.550  36.170  39.300  1.00  0.00           H
ATOM    153  NZ  LYS A 592      43.440  36.440  37.530  1.00  0.00           N
ATOM    154  HZ1 LYS A 592      44.340  36.140  37.970  1.00  0.00           H
ATOM    155  HZ2 LYS A 592      43.390  37.480  37.540  1.00  0.00           H
ATOM    156  HZ3 LYS A 592      43.340  36.230  36.520  1.00  0.00           H
ATOM    157  C   LYS A 592      38.970  33.490  36.540  1.00  0.00           C
ATOM    158  O   LYS A 592      40.070  32.870  36.580  1.00  0.00           O
ATOM    159  N   ALA A 593      37.800  32.960  36.320  1.00  0.00           N
ATOM    160  HN  ALA A 593      36.910  33.400  36.410  1.00  0.00           H
ATOM    161  CA  ALA A 593      37.520  31.530  36.300  1.00  0.00           C
ATOM    162  HA  ALA A 593      37.640  31.100  37.290  1.00  0.00           H
ATOM    163  CB  ALA A 593      36.030  31.320  36.030  1.00  0.00           C
ATOM    164  HB1 ALA A 593      35.770  30.240  35.960  1.00  0.00           H
ATOM    165  HB2 ALA A 593      35.620  31.820  35.130  1.00  0.00           H
ATOM    166  HB3 ALA A 593      35.490  31.760  36.890  1.00  0.00           H
ATOM    167  C   ALA A 593      38.350  30.650  35.350  1.00  0.00           C
ATOM    168  O   ALA A 593      38.890  29.630  35.810  1.00  0.00           O
ATOM    169  N   PRO A 594      38.450  30.870  34.060  1.00  0.00           N
ATOM    170  CD  PRO A 594      37.940  32.090  33.390  1.00  0.00           C
ATOM    171  HD1 PRO A 594      38.380  33.040  33.720  1.00  0.00           H
ATOM    172  HD2 PRO A 594      36.840  32.140  33.560  1.00  0.00           H
ATOM    173  CA  PRO A 594      39.050  29.940  33.180  1.00  0.00           C
ATOM    174  HA  PRO A 594      38.590  28.970  33.330  1.00  0.00           H
ATOM    175  CB  PRO A 594      38.660  30.400  31.780  1.00  0.00           C
ATOM    176  HB1 PRO A 594      37.810  29.730  31.520  1.00  0.00           H
ATOM    177  HB2 PRO A 594      39.360  30.160  30.950  1.00  0.00           H
ATOM    178  CG  PRO A 594      38.270  31.900  31.910  1.00  0.00           C
ATOM    179  HG1 PRO A 594      39.230  32.440  31.690  1.00  0.00           H
ATOM    180  HG2 PRO A 594      37.500  32.320  31.230  1.00  0.00           H
ATOM    181  C   PRO A 594      40.600  29.870  33.320  1.00  0.00           C
ATOM    182  O   PRO A 594      41.200  29.030  32.650  1.00  0.00           O
ATOM    183  N   PHE A 595      41.210  30.750  34.200  1.00  0.00           N
ATOM    184  HN  PHE A 595      40.700  31.520  34.590  1.00  0.00           H
ATOM    185  CA  PHE A 595      42.630  30.680  34.420  1.00  0.00           C
ATOM    186  HA  PHE A 595      43.080  29.840  33.910  1.00  0.00           H
ATOM    187  CB  PHE A 595      43.280  31.980  34.010  1.00  0.00           C
ATOM    188  HB1 PHE A 595      44.390  31.940  34.060  1.00  0.00           H
ATOM    189  HB2 PHE A 595      42.950  32.790  34.680  1.00  0.00           H
ATOM    190  CG  PHE A 595      43.000  32.270  32.610  1.00  0.00           C
ATOM    191  CD1 PHE A 595      43.980  32.100  31.630  1.00  0.00           C
ATOM    192  HD1 PHE A 595      44.870  31.540  31.850  1.00  0.00           H
ATOM    193  CE1 PHE A 595      43.740  32.430  30.340  1.00  0.00           C
ATOM    194  HE1 PHE A 595      44.600  32.380  29.680  1.00  0.00           H
ATOM    195  CZ  PHE A 595      42.610  33.270  30.010  1.00  0.00           C
ATOM    196  HZ  PHE A 595      42.570  33.500  28.950  1.00  0.00           H
ATOM    197  CD2 PHE A 595      41.840  33.070  32.240  1.00  0.00           C
ATOM    198  HD2 PHE A 595      41.090  33.370  32.960  1.00  0.00           H
ATOM    199  CE2 PHE A 595      41.710  33.570  30.960  1.00  0.00           C
ATOM    200  HE2 PHE A 595      40.820  34.170  30.800  1.00  0.00           H
ATOM    201  C   PHE A 595      42.850  30.390  35.940  1.00  0.00           C
ATOM    202  O   PHE A 595      43.990  30.600  36.340  1.00  0.00           O
ATOM    203  N   PHE A 596      41.830  30.050  36.730  1.00  0.00           N
ATOM    204  HN  PHE A 596      40.960  29.780  36.350  1.00  0.00           H
ATOM    205  CA  PHE A 596      41.910  30.030  38.170  1.00  0.00           C
ATOM    206  HA  PHE A 596      42.320  30.960  38.540  1.00  0.00           H
ATOM    207  CB  PHE A 596      40.410  29.960  38.730  1.00  0.00           C
ATOM    208  HB1 PHE A 596      40.080  28.900  38.700  1.00  0.00           H
ATOM    209  HB2 PHE A 596      39.830  30.570  38.010  1.00  0.00           H
ATOM    210  CG  PHE A 596      40.220  30.540  40.180  1.00  0.00           C
ATOM    211  CD1 PHE A 596      39.390  31.670  40.390  1.00  0.00           C
ATOM    212  HD1 PHE A 596      39.010  32.120  39.480  1.00  0.00           H
ATOM    213  CE1 PHE A 596      39.190  32.250  41.670  1.00  0.00           C
ATOM    214  HE1 PHE A 596      38.560  33.120  41.810  1.00  0.00           H
ATOM    215  CZ  PHE A 596      39.860  31.700  42.770  1.00  0.00           C
ATOM    216  HZ  PHE A 596      39.720  32.050  43.780  1.00  0.00           H
ATOM    217  CD2 PHE A 596      40.810  29.950  41.330  1.00  0.00           C
ATOM    218  HD2 PHE A 596      41.280  28.980  41.270  1.00  0.00           H
ATOM    219  CE2 PHE A 596      40.750  30.590  42.570  1.00  0.00           C
ATOM    220  HE2 PHE A 596      41.140  30.110  43.450  1.00  0.00           H
ATOM    221  C   PHE A 596      42.780  28.950  38.670  1.00  0.00           C
ATOM    222  O   PHE A 596      43.670  29.150  39.510  1.00  0.00           O
ATOM    223  N   LEU A 597      42.580  27.700  38.140  1.00  0.00           N
ATOM    224  HN  LEU A 597      41.910  27.560  37.410  1.00  0.00           H
ATOM    225  CA  LEU A 597      43.380  26.490  38.460  1.00  0.00           C
ATOM    226  HA  LEU A 597      43.720  26.600  39.480  1.00  0.00           H
ATOM    227  CB  LEU A 597      42.630  25.220  38.140  1.00  0.00           C
ATOM    228  HB1 LEU A 597      43.200  24.260  38.190  1.00  0.00           H
ATOM    229  HB2 LEU A 597      42.250  25.180  37.100  1.00  0.00           H
ATOM    230  CG  LEU A 597      41.510  24.920  39.070  1.00  0.00           C
ATOM    231  HG  LEU A 597      40.870  25.830  39.150  1.00  0.00           H
ATOM    232  CD1 LEU A 597      40.670  23.760  38.420  1.00  0.00           C
ATOM    233 HD11 LEU A 597      40.360  24.180  37.440  1.00  0.00           H
ATOM    234 HD12 LEU A 597      39.760  23.620  39.060  1.00  0.00           H
ATOM    235 HD13 LEU A 597      41.370  22.910  38.350  1.00  0.00           H
ATOM    236  CD2 LEU A 597      42.000  24.600  40.450  1.00  0.00           C
ATOM    237 HD21 LEU A 597      42.620  25.430  40.850  1.00  0.00           H
ATOM    238 HD22 LEU A 597      42.680  23.710  40.440  1.00  0.00           H
ATOM    239 HD23 LEU A 597      41.190  24.460  41.200  1.00  0.00           H
ATOM    240  C   LEU A 597      44.620  26.360  37.690  1.00  0.00           C
ATOM    241  O   LEU A 597      45.520  25.540  37.960  1.00  0.00           O
ATOM    242  N   SER A 598      44.800  27.240  36.770  1.00  0.00           N
ATOM    243  HN  SER A 598      44.240  28.040  36.630  1.00  0.00           H
ATOM    244  CA  SER A 598      46.080  27.320  36.030  1.00  0.00           C
ATOM    245  HA  SER A 598      46.270  26.320  35.690  1.00  0.00           H
ATOM    246  CB  SER A 598      45.900  28.170  34.680  1.00  0.00           C
ATOM    247  HB1 SER A 598      45.280  29.040  34.980  1.00  0.00           H
ATOM    248  HB2 SER A 598      45.200  27.680  33.990  1.00  0.00           H
ATOM    249  OG  SER A 598      47.050  28.610  34.010  1.00  0.00           O
ATOM    250  HG1 SER A 598      47.420  29.330  34.540  1.00  0.00           H
ATOM    251  C   SER A 598      47.280  27.760  36.930  1.00  0.00           C
ATOM    252  O   SER A 598      48.340  27.260  36.760  1.00  0.00           O
ATOM    253  N   ASP A 599      46.980  28.730  37.850  1.00  0.00           N
ATOM    254  HN  ASP A 599      46.020  28.970  37.990  1.00  0.00           H
ATOM    255  CA  ASP A 599      47.910  29.370  38.820  1.00  0.00           C
ATOM    256  HA  ASP A 599      48.770  29.670  38.250  1.00  0.00           H
ATOM    257  CB  ASP A 599      47.120  30.610  39.520  1.00  0.00           C
ATOM    258  HB1 ASP A 599      47.930  31.080  40.130  1.00  0.00           H
ATOM    259  HB2 ASP A 599      46.300  30.240  40.160  1.00  0.00           H
ATOM    260  CG  ASP A 599      46.540  31.720  38.670  1.00  0.00           C
ATOM    261  OD1 ASP A 599      46.720  31.800  37.440  1.00  0.00           O
ATOM    262  OD2 ASP A 599      45.780  32.480  39.260  1.00  0.00           O
ATOM    263  C   ASP A 599      48.400  28.260  39.830  1.00  0.00           C
ATOM    264  O   ASP A 599      49.570  28.190  40.100  1.00  0.00           O
ATOM    265  N   PHE A 600      47.380  27.450  40.300  1.00  0.00           N
ATOM    266  HN  PHE A 600      46.440  27.500  39.950  1.00  0.00           H
ATOM    267  CA  PHE A 600      47.700  26.300  41.150  1.00  0.00           C
ATOM    268  HA  PHE A 600      48.090  26.730  42.060  1.00  0.00           H
ATOM    269  CB  PHE A 600      46.480  25.560  41.720  1.00  0.00           C
ATOM    270  HB1 PHE A 600      46.820  24.690  42.340  1.00  0.00           H
ATOM    271  HB2 PHE A 600      45.760  25.260  40.940  1.00  0.00           H
ATOM    272  CG  PHE A 600      45.750  26.470  42.720  1.00  0.00           C
ATOM    273  CD1 PHE A 600      46.150  26.540  44.090  1.00  0.00           C
ATOM    274  HD1 PHE A 600      46.960  25.930  44.500  1.00  0.00           H
ATOM    275  CE1 PHE A 600      45.290  27.250  45.000  1.00  0.00           C
ATOM    276  HE1 PHE A 600      45.580  27.300  46.040  1.00  0.00           H
ATOM    277  CZ  PHE A 600      44.100  27.830  44.610  1.00  0.00           C
ATOM    278  HZ  PHE A 600      43.480  28.310  45.350  1.00  0.00           H
ATOM    279  CD2 PHE A 600      44.520  27.070  42.360  1.00  0.00           C
ATOM    280  HD2 PHE A 600      44.100  27.060  41.370  1.00  0.00           H
ATOM    281  CE2 PHE A 600      43.750  27.750  43.330  1.00  0.00           C
ATOM    282  HE2 PHE A 600      42.780  28.090  42.980  1.00  0.00           H
ATOM    283  C   PHE A 600      48.700  25.380  40.550  1.00  0.00           C
ATOM    284  O   PHE A 600      49.580  24.880  41.240  1.00  0.00           O
ATOM    285  N   LYS A 601      48.610  25.040  39.240  1.00  0.00           N
ATOM    286  HN  LYS A 601      47.960  25.490  38.620  1.00  0.00           H
ATOM    287  CA  LYS A 601      49.620  24.240  38.590  1.00  0.00           C
ATOM    288  HA  LYS A 601      49.950  23.520  39.330  1.00  0.00           H
ATOM    289  CB  LYS A 601      49.060  23.490  37.370  1.00  0.00           C
ATOM    290  HB1 LYS A 601      49.930  22.980  36.920  1.00  0.00           H
ATOM    291  HB2 LYS A 601      48.570  24.170  36.660  1.00  0.00           H
ATOM    292  CG  LYS A 601      48.030  22.450  37.810  1.00  0.00           C
ATOM    293  HG1 LYS A 601      46.980  22.830  37.850  1.00  0.00           H
ATOM    294  HG2 LYS A 601      48.280  21.880  38.720  1.00  0.00           H
ATOM    295  CD  LYS A 601      47.920  21.250  36.860  1.00  0.00           C
ATOM    296  HD1 LYS A 601      47.310  20.440  37.320  1.00  0.00           H
ATOM    297  HD2 LYS A 601      48.930  20.820  36.710  1.00  0.00           H
ATOM    298  CE  LYS A 601      47.430  21.540  35.380  1.00  0.00           C
ATOM    299  HE1 LYS A 601      47.860  22.430  34.890  1.00  0.00           H
ATOM    300  HE2 LYS A 601      46.340  21.740  35.410  1.00  0.00           H
ATOM    301  NZ  LYS A 601      47.600  20.360  34.510  1.00  0.00           N
ATOM    302  HZ1 LYS A 601      47.180  19.520  34.980  1.00  0.00           H
ATOM    303  HZ2 LYS A 601      48.610  20.160  34.400  1.00  0.00           H
ATOM    304  HZ3 LYS A 601      47.150  20.440  33.580  1.00  0.00           H
ATOM    305  C   LYS A 601      50.930  24.960  38.350  1.00  0.00           C
ATOM    306  O   LYS A 601      51.970  24.280  38.380  1.00  0.00           O
ATOM    307  N   ASP A 602      50.990  26.320  38.110  1.00  0.00           N
ATOM    308  HN  ASP A 602      50.190  26.880  37.920  1.00  0.00           H
ATOM    309  CA  ASP A 602      52.180  27.100  38.070  1.00  0.00           C
ATOM    310  HA  ASP A 602      52.820  26.680  37.310  1.00  0.00           H
ATOM    311  CB  ASP A 602      51.710  28.540  37.610  1.00  0.00           C
ATOM    312  HB1 ASP A 602      52.560  29.260  37.480  1.00  0.00           H
ATOM    313  HB2 ASP A 602      50.980  28.900  38.360  1.00  0.00           H
ATOM    314  CG  ASP A 602      51.170  28.490  36.170  1.00  0.00           C
ATOM    315  OD1 ASP A 602      50.440  29.450  35.830  1.00  0.00           O
ATOM    316  OD2 ASP A 602      51.490  27.610  35.340  1.00  0.00           O
ATOM    317  C   ASP A 602      52.860  27.240  39.380  1.00  0.00           C
ATOM    318  O   ASP A 602      54.040  27.540  39.440  1.00  0.00           O
ATOM    319  N   ALA A 603      52.210  26.980  40.470  1.00  0.00           N
ATOM    320  HN  ALA A 603      51.260  26.680  40.360  1.00  0.00           H
ATOM    321  CA  ALA A 603      52.590  27.120  41.810  1.00  0.00           C
ATOM    322  HA  ALA A 603      53.150  28.050  41.910  1.00  0.00           H
ATOM    323  CB  ALA A 603      51.440  27.230  42.780  1.00  0.00           C
ATOM    324  HB1 ALA A 603      50.870  26.310  42.990  1.00  0.00           H
ATOM    325  HB2 ALA A 603      50.700  27.950  42.370  1.00  0.00           H
ATOM    326  HB3 ALA A 603      51.940  27.710  43.660  1.00  0.00           H
ATOM    327  C   ALA A 603      53.570  26.070  42.160  1.00  0.00           C
ATOM    328  O   ALA A 603      54.230  26.080  43.240  1.00  0.00           O
ATOM    329  N   LEU A 604      53.680  25.060  41.240  1.00  0.00           N
ATOM    330  HN  LEU A 604      53.110  24.880  40.440  1.00  0.00           H
ATOM    331  CA  LEU A 604      54.550  23.910  41.490  1.00  0.00           C
ATOM    332  HA  LEU A 604      54.640  23.600  42.520  1.00  0.00           H
ATOM    333  CB  LEU A 604      53.980  22.740  40.610  1.00  0.00           C
ATOM    334  HB1 LEU A 604      54.650  21.860  40.730  1.00  0.00           H
ATOM    335  HB2 LEU A 604      53.880  23.030  39.540  1.00  0.00           H
ATOM    336  CG  LEU A 604      52.530  22.360  41.090  1.00  0.00           C
ATOM    337  HG  LEU A 604      51.950  23.270  40.810  1.00  0.00           H
ATOM    338  CD1 LEU A 604      51.940  21.250  40.220  1.00  0.00           C
ATOM    339 HD11 LEU A 604      50.890  20.960  40.420  1.00  0.00           H
ATOM    340 HD12 LEU A 604      52.680  20.420  40.200  1.00  0.00           H
ATOM    341 HD13 LEU A 604      51.950  21.560  39.150  1.00  0.00           H
ATOM    342  CD2 LEU A 604      52.600  22.100  42.600  1.00  0.00           C
ATOM    343 HD21 LEU A 604      51.710  21.530  42.920  1.00  0.00           H
ATOM    344 HD22 LEU A 604      52.730  23.030  43.200  1.00  0.00           H
ATOM    345 HD23 LEU A 604      53.470  21.440  42.790  1.00  0.00           H
ATOM    346  C   LEU A 604      56.060  24.140  41.030  1.00  0.00           C
ATOM    347  O   LEU A 604      56.810  23.180  41.180  1.00  0.00           O
ATOM    348  N   SER A 605      56.480  25.280  40.510  1.00  0.00           N
ATOM    349  HN  SER A 605      55.800  26.000  40.430  1.00  0.00           H
ATOM    350  CA  SER A 605      57.850  25.500  40.110  1.00  0.00           C
ATOM    351  HA  SER A 605      58.500  25.070  40.850  1.00  0.00           H
ATOM    352  CB  SER A 605      58.110  24.910  38.740  1.00  0.00           C
ATOM    353  HB1 SER A 605      58.180  23.790  38.790  1.00  0.00           H
ATOM    354  HB2 SER A 605      59.050  25.310  38.310  1.00  0.00           H
ATOM    355  OG  SER A 605      57.120  25.260  37.750  1.00  0.00           O
ATOM    356  HG1 SER A 605      56.810  24.430  37.380  1.00  0.00           H
ATOM    357  C   SER A 605      58.210  26.990  40.140  1.00  0.00           C
ATOM    358  O   SER A 605      57.390  27.800  39.680  1.00  0.00           O
ATOM    359  N   LEU A 606      59.450  27.310  40.670  1.00  0.00           N
ATOM    360  HN  LEU A 606      60.070  26.610  41.000  1.00  0.00           H
ATOM    361  CA  LEU A 606      60.040  28.610  40.730  1.00  0.00           C
ATOM    362  HA  LEU A 606      61.000  28.520  41.210  1.00  0.00           H
ATOM    363  CB  LEU A 606      60.240  29.330  39.300  1.00  0.00           C
ATOM    364  HB1 LEU A 606      60.730  30.300  39.480  1.00  0.00           H
ATOM    365  HB2 LEU A 606      59.250  29.570  38.840  1.00  0.00           H
ATOM    366  CG  LEU A 606      60.900  28.470  38.220  1.00  0.00           C
ATOM    367  HG  LEU A 606      60.160  27.760  37.800  1.00  0.00           H
ATOM    368  CD1 LEU A 606      61.310  29.340  37.060  1.00  0.00           C
ATOM    369 HD11 LEU A 606      60.430  29.960  36.760  1.00  0.00           H
ATOM    370 HD12 LEU A 606      61.640  28.620  36.300  1.00  0.00           H
ATOM    371 HD13 LEU A 606      62.200  29.940  37.370  1.00  0.00           H
ATOM    372  CD2 LEU A 606      62.200  27.600  38.660  1.00  0.00           C
ATOM    373 HD21 LEU A 606      63.090  28.140  39.050  1.00  0.00           H
ATOM    374 HD22 LEU A 606      62.490  27.070  37.730  1.00  0.00           H
ATOM    375 HD23 LEU A 606      61.970  26.900  39.490  1.00  0.00           H
ATOM    376  C   LEU A 606      59.240  29.630  41.510  1.00  0.00           C
ATOM    377  O   LEU A 606      58.000  29.530  41.620  1.00  0.00           O
ATOM    378  N   GLN A 607      59.900  30.580  42.110  1.00  0.00           N
ATOM    379  HN  GLN A 607      60.890  30.460  42.210  1.00  0.00           H
ATOM    380  CA  GLN A 607      59.420  31.730  42.840  1.00  0.00           C
ATOM    381  HA  GLN A 607      60.270  32.360  43.050  1.00  0.00           H
ATOM    382  CB  GLN A 607      58.420  32.610  42.100  1.00  0.00           C
ATOM    383  HB1 GLN A 607      58.090  33.500  42.700  1.00  0.00           H
ATOM    384  HB2 GLN A 607      57.440  32.120  41.980  1.00  0.00           H
ATOM    385  CG  GLN A 607      58.900  33.060  40.690  1.00  0.00           C
ATOM    386  HG1 GLN A 607      58.130  33.750  40.320  1.00  0.00           H
ATOM    387  HG2 GLN A 607      58.770  32.170  40.030  1.00  0.00           H
ATOM    388  CD  GLN A 607      60.320  33.570  40.590  1.00  0.00           C
ATOM    389  OE1 GLN A 607      61.200  33.090  39.810  1.00  0.00           O
ATOM    390  NE2 GLN A 607      60.770  34.590  41.370  1.00  0.00           N
ATOM    391 HE21 GLN A 607      61.750  34.750  41.350  1.00  0.00           H
ATOM    392 HE22 GLN A 607      60.220  35.140  41.990  1.00  0.00           H
ATOM    393  C   GLN A 607      58.920  31.360  44.330  1.00  0.00           C
ATOM    394  O   GLN A 607      59.390  31.900  45.360  1.00  0.00           O
ATOM    395  N   CYS A 608      58.090  30.290  44.490  1.00  0.00           N
ATOM    396  HN  CYS A 608      57.670  29.740  43.760  1.00  0.00           H
ATOM    397  CA  CYS A 608      57.260  30.100  45.610  1.00  0.00           C
ATOM    398  HA  CYS A 608      56.570  30.940  45.550  1.00  0.00           H
ATOM    399  CB  CYS A 608      56.430  28.880  45.330  1.00  0.00           C
ATOM    400  HB1 CYS A 608      57.020  27.950  45.440  1.00  0.00           H
ATOM    401  HB2 CYS A 608      56.060  28.890  44.270  1.00  0.00           H
ATOM    402  SG  CYS A 608      55.070  28.590  46.510  1.00  0.00           S
ATOM    403  HG1 CYS A 608      55.770  27.720  47.220  1.00  0.00           H
ATOM    404  C   CYS A 608      57.980  30.020  46.860  1.00  0.00           C
ATOM    405  O   CYS A 608      57.620  30.770  47.830  1.00  0.00           O
ATOM    406  N   LEU A 609      59.040  29.240  46.920  1.00  0.00           N
ATOM    407  HN  LEU A 609      59.430  28.800  46.120  1.00  0.00           H
ATOM    408  CA  LEU A 609      59.840  29.070  48.160  1.00  0.00           C
ATOM    409  HA  LEU A 609      59.080  28.890  48.900  1.00  0.00           H
ATOM    410  CB  LEU A 609      60.720  27.840  48.070  1.00  0.00           C
ATOM    411  HB1 LEU A 609      61.540  27.900  47.340  1.00  0.00           H
ATOM    412  HB2 LEU A 609      60.070  26.990  47.800  1.00  0.00           H
ATOM    413  CG  LEU A 609      61.560  27.510  49.350  1.00  0.00           C
ATOM    414  HG  LEU A 609      62.350  28.280  49.400  1.00  0.00           H
ATOM    415  CD1 LEU A 609      60.710  27.570  50.650  1.00  0.00           C
ATOM    416 HD11 LEU A 609      61.300  27.240  51.520  1.00  0.00           H
ATOM    417 HD12 LEU A 609      59.800  26.930  50.570  1.00  0.00           H
ATOM    418 HD13 LEU A 609      60.370  28.620  50.810  1.00  0.00           H
ATOM    419  CD2 LEU A 609      62.260  26.170  49.130  1.00  0.00           C
ATOM    420 HD21 LEU A 609      62.940  25.910  49.970  1.00  0.00           H
ATOM    421 HD22 LEU A 609      62.890  26.250  48.210  1.00  0.00           H
ATOM    422 HD23 LEU A 609      61.600  25.280  49.060  1.00  0.00           H
ATOM    423  C   LEU A 609      60.560  30.300  48.720  1.00  0.00           C
ATOM    424  O   LEU A 609      60.340  30.770  49.850  1.00  0.00           O
ATOM    425  N   ALA A 610      61.380  31.040  47.820  1.00  0.00           N
ATOM    426  HN  ALA A 610      61.590  30.600  46.940  1.00  0.00           H
ATOM    427  CA  ALA A 610      62.060  32.250  48.100  1.00  0.00           C
ATOM    428  HA  ALA A 610      62.630  32.050  48.990  1.00  0.00           H
ATOM    429  CB  ALA A 610      62.920  32.520  46.840  1.00  0.00           C
ATOM    430  HB1 ALA A 610      62.330  32.480  45.900  1.00  0.00           H
ATOM    431  HB2 ALA A 610      63.740  31.780  46.800  1.00  0.00           H
ATOM    432  HB3 ALA A 610      63.330  33.560  46.860  1.00  0.00           H
ATOM    433  C   ALA A 610      61.000  33.270  48.380  1.00  0.00           C
ATOM    434  O   ALA A 610      61.170  34.060  49.290  1.00  0.00           O
ATOM    435  N   SER A 611      59.820  33.430  47.650  1.00  0.00           N
ATOM    436  HN  SER A 611      59.730  32.750  46.930  1.00  0.00           H
ATOM    437  CA  SER A 611      58.750  34.370  47.890  1.00  0.00           C
ATOM    438  HA  SER A 611      59.190  35.360  47.860  1.00  0.00           H
ATOM    439  CB  SER A 611      57.650  34.270  46.750  1.00  0.00           C
ATOM    440  HB1 SER A 611      57.410  33.180  46.780  1.00  0.00           H
ATOM    441  HB2 SER A 611      58.110  34.520  45.770  1.00  0.00           H
ATOM    442  OG  SER A 611      56.460  35.020  46.970  1.00  0.00           O
ATOM    443  HG1 SER A 611      56.600  35.880  46.550  1.00  0.00           H
ATOM    444  C   SER A 611      58.150  34.240  49.240  1.00  0.00           C
ATOM    445  O   SER A 611      58.140  35.250  50.000  1.00  0.00           O
ATOM    446  N   ILE A 612      57.720  33.020  49.690  1.00  0.00           N
ATOM    447  HN  ILE A 612      57.780  32.230  49.080  1.00  0.00           H
ATOM    448  CA  ILE A 612      57.200  32.730  50.990  1.00  0.00           C
ATOM    449  HA  ILE A 612      56.300  33.300  51.130  1.00  0.00           H
ATOM    450  CB  ILE A 612      56.750  31.230  51.050  1.00  0.00           C
ATOM    451  HB  ILE A 612      57.450  30.570  50.500  1.00  0.00           H
ATOM    452  CG2 ILE A 612      56.610  30.680  52.520  1.00  0.00           C
ATOM    453 HG21 ILE A 612      56.040  31.460  53.060  1.00  0.00           H
ATOM    454 HG22 ILE A 612      57.620  30.520  52.980  1.00  0.00           H
ATOM    455 HG23 ILE A 612      56.100  29.690  52.570  1.00  0.00           H
ATOM    456  CG1 ILE A 612      55.350  31.110  50.300  1.00  0.00           C
ATOM    457 HG11 ILE A 612      55.380  31.560  49.290  1.00  0.00           H
ATOM    458 HG12 ILE A 612      54.570  31.620  50.900  1.00  0.00           H
ATOM    459  CD  ILE A 612      54.980  29.660  49.980  1.00  0.00           C
ATOM    460  HD1 ILE A 612      54.730  29.210  50.960  1.00  0.00           H
ATOM    461  HD2 ILE A 612      55.760  29.040  49.490  1.00  0.00           H
ATOM    462  HD3 ILE A 612      54.070  29.740  49.350  1.00  0.00           H
ATOM    463  C   ILE A 612      58.170  33.040  52.170  1.00  0.00           C
ATOM    464  O   ILE A 612      57.800  33.620  53.180  1.00  0.00           O
ATOM    465  N   LEU A 613      59.440  32.710  51.980  1.00  0.00           N
ATOM    466  HN  LEU A 613      59.730  32.270  51.140  1.00  0.00           H
ATOM    467  CA  LEU A 613      60.520  33.010  52.910  1.00  0.00           C
ATOM    468  HA  LEU A 613      60.240  32.640  53.900  1.00  0.00           H
ATOM    469  CB  LEU A 613      61.820  32.240  52.560  1.00  0.00           C
ATOM    470  HB1 LEU A 613      62.000  32.380  51.470  1.00  0.00           H
ATOM    471  HB2 LEU A 613      61.520  31.170  52.640  1.00  0.00           H
ATOM    472  CG  LEU A 613      63.120  32.420  53.410  1.00  0.00           C
ATOM    473  HG  LEU A 613      63.600  33.410  53.260  1.00  0.00           H
ATOM    474  CD1 LEU A 613      62.880  32.330  54.900  1.00  0.00           C
ATOM    475 HD11 LEU A 613      62.400  31.360  55.170  1.00  0.00           H
ATOM    476 HD12 LEU A 613      62.170  33.150  55.150  1.00  0.00           H
ATOM    477 HD13 LEU A 613      63.810  32.500  55.480  1.00  0.00           H
ATOM    478  CD2 LEU A 613      64.220  31.410  53.020  1.00  0.00           C
ATOM    479 HD21 LEU A 613      64.390  31.330  51.920  1.00  0.00           H
ATOM    480 HD22 LEU A 613      63.780  30.470  53.400  1.00  0.00           H
ATOM    481 HD23 LEU A 613      65.230  31.550  53.460  1.00  0.00           H
ATOM    482  C   LEU A 613      60.780  34.530  53.080  1.00  0.00           C
ATOM    483  O   LEU A 613      60.790  34.940  54.220  1.00  0.00           O
ATOM    484  N   PHE A 614      60.910  35.280  51.960  1.00  0.00           N
ATOM    485  HN  PHE A 614      60.860  34.850  51.070  1.00  0.00           H
ATOM    486  CA  PHE A 614      61.150  36.750  51.990  1.00  0.00           C
ATOM    487  HA  PHE A 614      61.770  36.980  52.840  1.00  0.00           H
ATOM    488  CB  PHE A 614      61.680  37.400  50.620  1.00  0.00           C
ATOM    489  HB1 PHE A 614      61.230  36.790  49.800  1.00  0.00           H
ATOM    490  HB2 PHE A 614      62.760  37.230  50.440  1.00  0.00           H
ATOM    491  CG  PHE A 614      61.320  38.820  50.340  1.00  0.00           C
ATOM    492  CD1 PHE A 614      61.500  39.830  51.320  1.00  0.00           C
ATOM    493  HD1 PHE A 614      62.110  39.770  52.210  1.00  0.00           H
ATOM    494  CE1 PHE A 614      60.960  41.120  51.080  1.00  0.00           C
ATOM    495  HE1 PHE A 614      61.210  41.850  51.830  1.00  0.00           H
ATOM    496  CZ  PHE A 614      60.510  41.450  49.820  1.00  0.00           C
ATOM    497  HZ  PHE A 614      60.200  42.430  49.520  1.00  0.00           H
ATOM    498  CD2 PHE A 614      60.660  39.150  49.110  1.00  0.00           C
ATOM    499  HD2 PHE A 614      60.580  38.400  48.320  1.00  0.00           H
ATOM    500  CE2 PHE A 614      60.380  40.480  48.870  1.00  0.00           C
ATOM    501  HE2 PHE A 614      59.960  40.790  47.920  1.00  0.00           H
ATOM    502  C   PHE A 614      59.840  37.400  52.420  1.00  0.00           C
ATOM    503  O   PHE A 614      59.850  38.230  53.320  1.00  0.00           O
ATOM    504  N   LEU A 615      58.630  37.000  51.930  1.00  0.00           N
ATOM    505  HN  LEU A 615      58.450  36.320  51.220  1.00  0.00           H
ATOM    506  CA  LEU A 615      57.460  37.740  52.360  1.00  0.00           C
ATOM    507  HA  LEU A 615      57.730  38.780  52.290  1.00  0.00           H
ATOM    508  CB  LEU A 615      56.190  37.740  51.420  1.00  0.00           C
ATOM    509  HB1 LEU A 615      55.240  37.730  51.990  1.00  0.00           H
ATOM    510  HB2 LEU A 615      56.210  36.840  50.770  1.00  0.00           H
ATOM    511  CG  LEU A 615      56.010  38.970  50.490  1.00  0.00           C
ATOM    512  HG  LEU A 615      55.090  38.920  49.860  1.00  0.00           H
ATOM    513  CD1 LEU A 615      55.880  40.340  51.200  1.00  0.00           C
ATOM    514 HD11 LEU A 615      55.780  41.060  50.360  1.00  0.00           H
ATOM    515 HD12 LEU A 615      56.770  40.540  51.840  1.00  0.00           H
ATOM    516 HD13 LEU A 615      54.950  40.360  51.810  1.00  0.00           H
ATOM    517  CD2 LEU A 615      57.170  38.920  49.570  1.00  0.00           C
ATOM    518 HD21 LEU A 615      58.180  39.110  50.000  1.00  0.00           H
ATOM    519 HD22 LEU A 615      57.110  39.730  48.820  1.00  0.00           H
ATOM    520 HD23 LEU A 615      57.100  37.940  49.040  1.00  0.00           H
ATOM    521  C   LEU A 615      57.100  37.520  53.810  1.00  0.00           C
ATOM    522  O   LEU A 615      56.730  38.450  54.460  1.00  0.00           O
ATOM    523  N   TYR A 616      57.280  36.340  54.430  1.00  0.00           N
ATOM    524  HN  TYR A 616      57.610  35.640  53.800  1.00  0.00           H
ATOM    525  CA  TYR A 616      57.020  35.940  55.770  1.00  0.00           C
ATOM    526  HA  TYR A 616      55.980  36.130  55.990  1.00  0.00           H
ATOM    527  CB  TYR A 616      57.400  34.430  55.980  1.00  0.00           C
ATOM    528  HB1 TYR A 616      58.380  34.300  55.480  1.00  0.00           H
ATOM    529  HB2 TYR A 616      56.640  33.870  55.390  1.00  0.00           H
ATOM    530  CG  TYR A 616      57.310  33.930  57.410  1.00  0.00           C
ATOM    531  CD1 TYR A 616      56.260  34.220  58.280  1.00  0.00           C
ATOM    532  HD1 TYR A 616      55.400  34.810  58.040  1.00  0.00           H
ATOM    533  CE1 TYR A 616      56.210  33.710  59.600  1.00  0.00           C
ATOM    534  HE1 TYR A 616      55.410  33.970  60.270  1.00  0.00           H
ATOM    535  CZ  TYR A 616      57.270  32.950  60.090  1.00  0.00           C
ATOM    536  OH  TYR A 616      57.230  32.400  61.410  1.00  0.00           O
ATOM    537  HH  TYR A 616      56.430  32.710  61.850  1.00  0.00           H
ATOM    538  CD2 TYR A 616      58.400  33.180  57.950  1.00  0.00           C
ATOM    539  HD2 TYR A 616      59.260  33.100  57.320  1.00  0.00           H
ATOM    540  CE2 TYR A 616      58.390  32.660  59.320  1.00  0.00           C
ATOM    541  HE2 TYR A 616      59.190  32.100  59.780  1.00  0.00           H
ATOM    542  C   TYR A 616      57.770  36.920  56.720  1.00  0.00           C
ATOM    543  O   TYR A 616      57.110  37.510  57.580  1.00  0.00           O
ATOM    544  N   CYS A 617      59.120  37.040  56.570  1.00  0.00           N
ATOM    545  HN  CYS A 617      59.510  36.350  55.960  1.00  0.00           H
ATOM    546  CA  CYS A 617      60.020  37.900  57.400  1.00  0.00           C
ATOM    547  HA  CYS A 617      59.800  37.760  58.450  1.00  0.00           H
ATOM    548  CB  CYS A 617      61.470  37.610  56.980  1.00  0.00           C
ATOM    549  HB1 CYS A 617      62.130  38.250  57.610  1.00  0.00           H
ATOM    550  HB2 CYS A 617      61.670  37.820  55.900  1.00  0.00           H
ATOM    551  SG  CYS A 617      61.950  35.880  57.230  1.00  0.00           S
ATOM    552  HG1 CYS A 617      61.310  35.410  56.180  1.00  0.00           H
ATOM    553  C   CYS A 617      59.790  39.380  57.310  1.00  0.00           C
ATOM    554  O   CYS A 617      59.860  40.200  58.290  1.00  0.00           O
ATOM    555  N   ALA A 618      59.540  39.810  56.080  1.00  0.00           N
ATOM    556  HN  ALA A 618      59.670  39.190  55.320  1.00  0.00           H
ATOM    557  CA  ALA A 618      59.140  41.130  55.740  1.00  0.00           C
ATOM    558  HA  ALA A 618      59.840  41.870  56.110  1.00  0.00           H
ATOM    559  CB  ALA A 618      59.320  41.290  54.200  1.00  0.00           C
ATOM    560  HB1 ALA A 618      60.300  40.850  53.910  1.00  0.00           H
ATOM    561  HB2 ALA A 618      59.080  42.330  53.920  1.00  0.00           H
ATOM    562  HB3 ALA A 618      58.630  40.660  53.610  1.00  0.00           H
ATOM    563  C   ALA A 618      57.790  41.560  56.190  1.00  0.00           C
ATOM    564  O   ALA A 618      57.610  42.590  56.860  1.00  0.00           O
ATOM    565  N   CYS A 619      56.760  40.650  56.090  1.00  0.00           N
ATOM    566  HN  CYS A 619      56.910  39.750  55.680  1.00  0.00           H
ATOM    567  CA  CYS A 619      55.410  40.890  56.450  1.00  0.00           C
ATOM    568  HA  CYS A 619      55.260  41.870  56.030  1.00  0.00           H
ATOM    569  CB  CYS A 619      54.370  40.000  55.770  1.00  0.00           C
ATOM    570  HB1 CYS A 619      54.660  39.010  56.200  1.00  0.00           H
ATOM    571  HB2 CYS A 619      54.590  40.030  54.690  1.00  0.00           H
ATOM    572  SG  CYS A 619      52.630  40.330  56.090  1.00  0.00           S
ATOM    573  HG1 CYS A 619      52.820  40.230  57.400  1.00  0.00           H
ATOM    574  C   CYS A 619      55.190  40.850  57.960  1.00  0.00           C
ATOM    575  O   CYS A 619      54.350  41.590  58.480  1.00  0.00           O
ATOM    576  N   MET A 620      55.960  40.100  58.790  1.00  0.00           N
ATOM    577  HN  MET A 620      56.400  39.310  58.350  1.00  0.00           H
ATOM    578  CA  MET A 620      55.940  40.190  60.270  1.00  0.00           C
ATOM    579  HA  MET A 620      54.970  39.860  60.600  1.00  0.00           H
ATOM    580  CB  MET A 620      56.990  39.190  60.790  1.00  0.00           C
ATOM    581  HB1 MET A 620      57.940  39.550  60.330  1.00  0.00           H
ATOM    582  HB2 MET A 620      56.980  38.220  60.260  1.00  0.00           H
ATOM    583  CG  MET A 620      56.990  38.940  62.300  1.00  0.00           C
ATOM    584  HG1 MET A 620      56.960  39.910  62.860  1.00  0.00           H
ATOM    585  HG2 MET A 620      57.870  38.510  62.840  1.00  0.00           H
ATOM    586  SD  MET A 620      55.590  37.990  62.900  1.00  0.00           S
ATOM    587  CE  MET A 620      56.100  36.460  62.120  1.00  0.00           C
ATOM    588  HE1 MET A 620      55.630  35.540  62.510  1.00  0.00           H
ATOM    589  HE2 MET A 620      57.190  36.370  62.280  1.00  0.00           H
ATOM    590  HE3 MET A 620      55.850  36.490  61.030  1.00  0.00           H
ATOM    591  C   MET A 620      56.280  41.490  60.810  1.00  0.00           C
ATOM    592  O   MET A 620      55.640  41.870  61.780  1.00  0.00           O
ATOM    593  N   SER A 621      57.260  42.220  60.250  1.00  0.00           N
ATOM    594  HN  SER A 621      57.730  41.860  59.450  1.00  0.00           H
ATOM    595  CA  SER A 621      57.790  43.410  60.890  1.00  0.00           C
ATOM    596  HA  SER A 621      58.040  43.050  61.870  1.00  0.00           H
ATOM    597  CB  SER A 621      59.160  43.920  60.250  1.00  0.00           C
ATOM    598  HB1 SER A 621      59.570  44.620  61.010  1.00  0.00           H
ATOM    599  HB2 SER A 621      59.060  44.340  59.230  1.00  0.00           H
ATOM    600  OG  SER A 621      60.120  42.860  60.320  1.00  0.00           O
ATOM    601  HG1 SER A 621      59.860  42.070  59.830  1.00  0.00           H
ATOM    602  C   SER A 621      56.790  44.620  61.050  1.00  0.00           C
ATOM    603  O   SER A 621      56.670  45.210  62.150  1.00  0.00           O
ATOM    604  N   PRO A 622      55.990  44.990  60.090  1.00  0.00           N
ATOM    605  CD  PRO A 622      56.350  44.940  58.690  1.00  0.00           C
ATOM    606  HD1 PRO A 622      55.860  43.970  58.450  1.00  0.00           H
ATOM    607  HD2 PRO A 622      57.390  45.040  58.310  1.00  0.00           H
ATOM    608  CA  PRO A 622      54.870  45.870  60.360  1.00  0.00           C
ATOM    609  HA  PRO A 622      55.240  46.700  60.950  1.00  0.00           H
ATOM    610  CB  PRO A 622      54.350  46.220  58.960  1.00  0.00           C
ATOM    611  HB1 PRO A 622      53.940  47.250  58.910  1.00  0.00           H
ATOM    612  HB2 PRO A 622      53.620  45.460  58.620  1.00  0.00           H
ATOM    613  CG  PRO A 622      55.600  46.140  58.110  1.00  0.00           C
ATOM    614  HG1 PRO A 622      55.560  46.020  57.010  1.00  0.00           H
ATOM    615  HG2 PRO A 622      56.210  47.030  58.390  1.00  0.00           H
ATOM    616  C   PRO A 622      53.670  45.300  61.160  1.00  0.00           C
ATOM    617  O   PRO A 622      53.150  45.970  61.990  1.00  0.00           O
ATOM    618  N   VAL A 623      53.220  44.080  60.850  1.00  0.00           N
ATOM    619  HN  VAL A 623      53.640  43.540  60.140  1.00  0.00           H
ATOM    620  CA  VAL A 623      51.970  43.540  61.400  1.00  0.00           C
ATOM    621  HA  VAL A 623      51.190  44.270  61.260  1.00  0.00           H
ATOM    622  CB  VAL A 623      51.520  42.350  60.590  1.00  0.00           C
ATOM    623  HB  VAL A 623      51.540  42.590  59.500  1.00  0.00           H
ATOM    624  CG1 VAL A 623      52.300  41.150  60.910  1.00  0.00           C
ATOM    625 HG11 VAL A 623      52.080  40.390  60.120  1.00  0.00           H
ATOM    626 HG12 VAL A 623      52.050  40.810  61.940  1.00  0.00           H
ATOM    627 HG13 VAL A 623      53.400  41.270  60.850  1.00  0.00           H
ATOM    628  CG2 VAL A 623      50.040  42.150  60.890  1.00  0.00           C
ATOM    629 HG21 VAL A 623      49.590  41.490  60.120  1.00  0.00           H
ATOM    630 HG22 VAL A 623      49.430  43.080  60.910  1.00  0.00           H
ATOM    631 HG23 VAL A 623      49.850  41.650  61.870  1.00  0.00           H
ATOM    632  C   VAL A 623      52.050  43.300  62.880  1.00  0.00           C
ATOM    633  O   VAL A 623      51.120  43.500  63.600  1.00  0.00           O
ATOM    634  N   ILE A 624      53.210  42.740  63.290  1.00  0.00           N
ATOM    635  HN  ILE A 624      53.980  42.520  62.690  1.00  0.00           H
ATOM    636  CA  ILE A 624      53.500  42.430  64.670  1.00  0.00           C
ATOM    637  HA  ILE A 624      52.680  42.010  65.240  1.00  0.00           H
ATOM    638  CB  ILE A 624      54.680  41.450  64.810  1.00  0.00           C
ATOM    639  HB  ILE A 624      54.710  40.760  63.940  1.00  0.00           H
ATOM    640  CG2 ILE A 624      56.080  42.220  64.770  1.00  0.00           C
ATOM    641 HG21 ILE A 624      56.090  42.770  65.730  1.00  0.00           H
ATOM    642 HG22 ILE A 624      56.140  42.950  63.930  1.00  0.00           H
ATOM    643 HG23 ILE A 624      57.020  41.640  64.660  1.00  0.00           H
ATOM    644  CG1 ILE A 624      54.550  40.700  66.200  1.00  0.00           C
ATOM    645 HG11 ILE A 624      54.240  41.350  67.040  1.00  0.00           H
ATOM    646 HG12 ILE A 624      55.570  40.310  66.390  1.00  0.00           H
ATOM    647  CD  ILE A 624      53.530  39.630  65.990  1.00  0.00           C
ATOM    648  HD1 ILE A 624      52.510  40.060  65.870  1.00  0.00           H
ATOM    649  HD2 ILE A 624      53.610  38.900  66.820  1.00  0.00           H
ATOM    650  HD3 ILE A 624      53.690  39.060  65.050  1.00  0.00           H
ATOM    651  C   ILE A 624      53.810  43.750  65.410  1.00  0.00           C
ATOM    652  O   ILE A 624      53.490  43.900  66.620  1.00  0.00           O
ATOM    653  N   THR A 625      54.280  44.800  64.750  1.00  0.00           N
ATOM    654  HN  THR A 625      54.490  44.870  63.780  1.00  0.00           H
ATOM    655  CA  THR A 625      54.760  45.990  65.530  1.00  0.00           C
ATOM    656  HA  THR A 625      54.910  45.700  66.560  1.00  0.00           H
ATOM    657  CB  THR A 625      55.950  46.680  64.890  1.00  0.00           C
ATOM    658  HB  THR A 625      55.690  47.020  63.860  1.00  0.00           H
ATOM    659  OG1 THR A 625      57.020  45.780  64.790  1.00  0.00           O
ATOM    660  HG1 THR A 625      57.020  45.310  63.950  1.00  0.00           H
ATOM    661  CG2 THR A 625      56.460  47.980  65.590  1.00  0.00           C
ATOM    662 HG21 THR A 625      57.150  48.510  64.890  1.00  0.00           H
ATOM    663 HG22 THR A 625      56.940  47.760  66.570  1.00  0.00           H
ATOM    664 HG23 THR A 625      55.590  48.620  65.860  1.00  0.00           H
ATOM    665  C   THR A 625      53.700  47.020  65.600  1.00  0.00           C
ATOM    666  O   THR A 625      53.410  47.490  66.720  1.00  0.00           O
ATOM    667  N   PHE A 626      53.040  47.280  64.440  1.00  0.00           N
ATOM    668  HN  PHE A 626      53.320  46.790  63.630  1.00  0.00           H
ATOM    669  CA  PHE A 626      51.870  48.050  64.440  1.00  0.00           C
ATOM    670  HA  PHE A 626      52.080  48.960  64.990  1.00  0.00           H
ATOM    671  CB  PHE A 626      51.390  48.450  63.010  1.00  0.00           C
ATOM    672  HB1 PHE A 626      50.540  49.160  63.100  1.00  0.00           H
ATOM    673  HB2 PHE A 626      51.050  47.510  62.520  1.00  0.00           H
ATOM    674  CG  PHE A 626      52.420  49.220  62.170  1.00  0.00           C
ATOM    675  CD1 PHE A 626      52.710  48.870  60.810  1.00  0.00           C
ATOM    676  HD1 PHE A 626      52.250  47.990  60.390  1.00  0.00           H
ATOM    677  CE1 PHE A 626      53.450  49.790  60.020  1.00  0.00           C
ATOM    678  HE1 PHE A 626      53.600  49.720  58.960  1.00  0.00           H
ATOM    679  CZ  PHE A 626      53.880  50.990  60.590  1.00  0.00           C
ATOM    680  HZ  PHE A 626      54.470  51.760  60.110  1.00  0.00           H
ATOM    681  CD2 PHE A 626      52.780  50.450  62.680  1.00  0.00           C
ATOM    682  HD2 PHE A 626      52.450  50.780  63.660  1.00  0.00           H
ATOM    683  CE2 PHE A 626      53.530  51.350  61.930  1.00  0.00           C
ATOM    684  HE2 PHE A 626      53.930  52.260  62.350  1.00  0.00           H
ATOM    685  C   PHE A 626      50.740  47.500  65.280  1.00  0.00           C
ATOM    686  O   PHE A 626      50.100  48.330  65.930  1.00  0.00           O
ATOM    687  N   GLY A 627      50.550  46.210  65.350  1.00  0.00           N
ATOM    688  HN  GLY A 627      51.010  45.600  64.710  1.00  0.00           H
ATOM    689  CA  GLY A 627      49.510  45.670  66.190  1.00  0.00           C
ATOM    690  HA1 GLY A 627      49.550  44.600  66.030  1.00  0.00           H
ATOM    691  HA2 GLY A 627      48.520  46.050  66.030  1.00  0.00           H
ATOM    692  C   GLY A 627      49.700  45.820  67.680  1.00  0.00           C
ATOM    693  O   GLY A 627      48.770  46.040  68.410  1.00  0.00           O
ATOM    694  N   GLY A 628      51.020  45.810  68.100  1.00  0.00           N
ATOM    695  HN  GLY A 628      51.780  45.710  67.470  1.00  0.00           H
ATOM    696  CA  GLY A 628      51.530  46.190  69.410  1.00  0.00           C
ATOM    697  HA1 GLY A 628      52.560  45.870  69.460  1.00  0.00           H
ATOM    698  HA2 GLY A 628      50.950  45.770  70.210  1.00  0.00           H
ATOM    699  C   GLY A 628      51.440  47.650  69.640  1.00  0.00           C
ATOM    700  O   GLY A 628      50.920  47.970  70.670  1.00  0.00           O
ATOM    701  N   LEU A 629      51.880  48.530  68.770  1.00  0.00           N
ATOM    702  HN  LEU A 629      52.390  48.210  67.980  1.00  0.00           H
ATOM    703  CA  LEU A 629      51.660  49.960  68.950  1.00  0.00           C
ATOM    704  HA  LEU A 629      52.140  50.350  69.840  1.00  0.00           H
ATOM    705  CB  LEU A 629      52.290  50.770  67.800  1.00  0.00           C
ATOM    706  HB1 LEU A 629      52.060  51.840  68.010  1.00  0.00           H
ATOM    707  HB2 LEU A 629      51.820  50.580  66.810  1.00  0.00           H
ATOM    708  CG  LEU A 629      53.780  50.670  67.680  1.00  0.00           C
ATOM    709  HG  LEU A 629      54.130  49.620  67.580  1.00  0.00           H
ATOM    710  CD1 LEU A 629      54.300  51.310  66.370  1.00  0.00           C
ATOM    711 HD11 LEU A 629      53.850  50.840  65.470  1.00  0.00           H
ATOM    712 HD12 LEU A 629      55.370  51.030  66.380  1.00  0.00           H
ATOM    713 HD13 LEU A 629      54.130  52.400  66.450  1.00  0.00           H
ATOM    714  CD2 LEU A 629      54.490  51.370  68.890  1.00  0.00           C
ATOM    715 HD21 LEU A 629      54.440  52.480  68.850  1.00  0.00           H
ATOM    716 HD22 LEU A 629      55.570  51.100  68.930  1.00  0.00           H
ATOM    717 HD23 LEU A 629      54.070  51.090  69.870  1.00  0.00           H
ATOM    718  C   LEU A 629      50.220  50.410  69.090  1.00  0.00           C
ATOM    719  O   LEU A 629      49.930  51.190  69.970  1.00  0.00           O
ATOM    720  N   LEU A 630      49.370  49.950  68.170  1.00  0.00           N
ATOM    721  HN  LEU A 630      49.660  49.260  67.520  1.00  0.00           H
ATOM    722  CA  LEU A 630      47.940  50.200  68.120  1.00  0.00           C
ATOM    723  HA  LEU A 630      47.750  51.260  68.120  1.00  0.00           H
ATOM    724  CB  LEU A 630      47.330  49.880  66.790  1.00  0.00           C
ATOM    725  HB1 LEU A 630      47.740  48.870  66.570  1.00  0.00           H
ATOM    726  HB2 LEU A 630      47.780  50.530  66.000  1.00  0.00           H
ATOM    727  CG  LEU A 630      45.820  49.900  66.580  1.00  0.00           C
ATOM    728  HG  LEU A 630      45.420  49.250  67.380  1.00  0.00           H
ATOM    729  CD1 LEU A 630      45.420  51.370  66.740  1.00  0.00           C
ATOM    730 HD11 LEU A 630      45.760  51.640  67.750  1.00  0.00           H
ATOM    731 HD12 LEU A 630      44.310  51.440  66.710  1.00  0.00           H
ATOM    732 HD13 LEU A 630      45.860  52.040  65.970  1.00  0.00           H
ATOM    733  CD2 LEU A 630      45.440  49.350  65.160  1.00  0.00           C
ATOM    734 HD21 LEU A 630      44.350  49.460  64.920  1.00  0.00           H
ATOM    735 HD22 LEU A 630      45.760  48.300  65.010  1.00  0.00           H
ATOM    736 HD23 LEU A 630      45.970  50.070  64.520  1.00  0.00           H
ATOM    737  C   LEU A 630      47.160  49.530  69.240  1.00  0.00           C
ATOM    738  O   LEU A 630      46.310  50.170  69.840  1.00  0.00           O
ATOM    739  N   GLY A 631      47.540  48.310  69.640  1.00  0.00           N
ATOM    740  HN  GLY A 631      48.170  47.830  69.040  1.00  0.00           H
ATOM    741  CA  GLY A 631      47.240  47.630  70.880  1.00  0.00           C
ATOM    742  HA1 GLY A 631      47.880  46.770  71.000  1.00  0.00           H
ATOM    743  HA2 GLY A 631      46.210  47.330  70.750  1.00  0.00           H
ATOM    744  C   GLY A 631      47.510  48.530  72.140  1.00  0.00           C
ATOM    745  O   GLY A 631      46.560  48.750  72.870  1.00  0.00           O
ATOM    746  N   GLU A 632      48.760  49.030  72.300  1.00  0.00           N
ATOM    747  HN  GLU A 632      49.550  48.890  71.700  1.00  0.00           H
ATOM    748  CA  GLU A 632      49.030  49.830  73.410  1.00  0.00           C
ATOM    749  HA  GLU A 632      48.770  49.240  74.260  1.00  0.00           H
ATOM    750  CB  GLU A 632      50.510  50.270  73.450  1.00  0.00           C
ATOM    751  HB1 GLU A 632      50.700  50.880  74.360  1.00  0.00           H
ATOM    752  HB2 GLU A 632      50.860  50.830  72.560  1.00  0.00           H
ATOM    753  CG  GLU A 632      51.440  49.070  73.770  1.00  0.00           C
ATOM    754  HG1 GLU A 632      51.370  48.310  72.950  1.00  0.00           H
ATOM    755  HG2 GLU A 632      51.050  48.490  74.640  1.00  0.00           H
ATOM    756  CD  GLU A 632      52.860  49.380  74.060  1.00  0.00           C
ATOM    757  OE1 GLU A 632      53.690  48.560  73.710  1.00  0.00           O
ATOM    758  OE2 GLU A 632      53.140  50.550  74.570  1.00  0.00           O
ATOM    759  C   GLU A 632      48.200  51.110  73.510  1.00  0.00           C
ATOM    760  O   GLU A 632      47.840  51.570  74.600  1.00  0.00           O
ATOM    761  N   ALA A 633      47.870  51.720  72.340  1.00  0.00           N
ATOM    762  HN  ALA A 633      48.210  51.270  71.520  1.00  0.00           H
ATOM    763  CA  ALA A 633      47.090  52.900  72.200  1.00  0.00           C
ATOM    764  HA  ALA A 633      47.580  53.550  72.910  1.00  0.00           H
ATOM    765  CB  ALA A 633      47.110  53.310  70.720  1.00  0.00           C
ATOM    766  HB1 ALA A 633      48.180  53.260  70.440  1.00  0.00           H
ATOM    767  HB2 ALA A 633      46.760  54.340  70.460  1.00  0.00           H
ATOM    768  HB3 ALA A 633      46.580  52.550  70.110  1.00  0.00           H
ATOM    769  C   ALA A 633      45.730  52.610  72.680  1.00  0.00           C
ATOM    770  O   ALA A 633      45.080  53.480  73.250  1.00  0.00           O
ATOM    771  N   THR A 634      45.220  51.390  72.440  1.00  0.00           N
ATOM    772  HN  THR A 634      45.740  50.720  71.910  1.00  0.00           H
ATOM    773  CA  THR A 634      43.870  51.070  72.920  1.00  0.00           C
ATOM    774  HA  THR A 634      43.320  51.990  73.070  1.00  0.00           H
ATOM    775  CB  THR A 634      42.970  50.340  71.950  1.00  0.00           C
ATOM    776  HB  THR A 634      41.970  50.140  72.390  1.00  0.00           H
ATOM    777  OG1 THR A 634      43.510  49.070  71.580  1.00  0.00           O
ATOM    778  HG1 THR A 634      44.160  49.230  70.890  1.00  0.00           H
ATOM    779  CG2 THR A 634      42.880  51.090  70.590  1.00  0.00           C
ATOM    780 HG21 THR A 634      41.980  50.770  70.040  1.00  0.00           H
ATOM    781 HG22 THR A 634      43.810  51.020  70.000  1.00  0.00           H
ATOM    782 HG23 THR A 634      42.740  52.190  70.740  1.00  0.00           H
ATOM    783  C   THR A 634      43.880  50.420  74.230  1.00  0.00           C
ATOM    784  O   THR A 634      42.880  49.800  74.640  1.00  0.00           O
ATOM    785  N   GLU A 635      45.010  50.460  74.950  1.00  0.00           N
ATOM    786  HN  GLU A 635      45.890  50.710  74.560  1.00  0.00           H
ATOM    787  CA  GLU A 635      45.140  50.040  76.320  1.00  0.00           C
ATOM    788  HA  GLU A 635      46.170  50.300  76.500  1.00  0.00           H
ATOM    789  CB  GLU A 635      44.300  50.810  77.370  1.00  0.00           C
ATOM    790  HB1 GLU A 635      44.560  50.590  78.430  1.00  0.00           H
ATOM    791  HB2 GLU A 635      43.220  50.690  77.120  1.00  0.00           H
ATOM    792  CG  GLU A 635      44.570  52.360  77.290  1.00  0.00           C
ATOM    793  HG1 GLU A 635      44.370  52.730  76.270  1.00  0.00           H
ATOM    794  HG2 GLU A 635      45.660  52.480  77.480  1.00  0.00           H
ATOM    795  CD  GLU A 635      43.840  53.150  78.410  1.00  0.00           C
ATOM    796  OE1 GLU A 635      44.200  53.080  79.590  1.00  0.00           O
ATOM    797  OE2 GLU A 635      42.820  53.770  78.020  1.00  0.00           O
ATOM    798  C   GLU A 635      45.020  48.500  76.460  1.00  0.00           C
ATOM    799  O   GLU A 635      44.660  47.870  77.500  1.00  0.00           O
ATOM    800  N   GLY A 636      45.270  47.780  75.360  1.00  0.00           N
ATOM    801  HN  GLY A 636      45.400  48.260  74.500  1.00  0.00           H
ATOM    802  CA  GLY A 636      45.530  46.380  75.400  1.00  0.00           C
ATOM    803  HA1 GLY A 636      45.980  46.070  76.320  1.00  0.00           H
ATOM    804  HA2 GLY A 636      46.270  46.290  74.610  1.00  0.00           H
ATOM    805  C   GLY A 636      44.320  45.560  74.990  1.00  0.00           C
ATOM    806  O   GLY A 636      44.280  44.340  75.040  1.00  0.00           O
ATOM    807  N   ARG A 637      43.240  46.260  74.570  1.00  0.00           N
ATOM    808  HN  ARG A 637      43.280  47.240  74.620  1.00  0.00           H
ATOM    809  CA  ARG A 637      42.000  45.610  74.000  1.00  0.00           C
ATOM    810  HA  ARG A 637      41.520  44.950  74.700  1.00  0.00           H
ATOM    811  CB  ARG A 637      40.900  46.730  73.640  1.00  0.00           C
ATOM    812  HB1 ARG A 637      40.260  46.450  72.770  1.00  0.00           H
ATOM    813  HB2 ARG A 637      41.470  47.590  73.240  1.00  0.00           H
ATOM    814  CG  ARG A 637      39.990  47.090  74.880  1.00  0.00           C
ATOM    815  HG1 ARG A 637      39.490  46.170  75.250  1.00  0.00           H
ATOM    816  HG2 ARG A 637      39.120  47.680  74.550  1.00  0.00           H
ATOM    817  CD  ARG A 637      40.770  47.680  76.150  1.00  0.00           C
ATOM    818  HD1 ARG A 637      41.190  48.680  75.910  1.00  0.00           H
ATOM    819  HD2 ARG A 637      41.610  47.030  76.510  1.00  0.00           H
ATOM    820  NE  ARG A 637      39.730  48.010  77.220  1.00  0.00           N
ATOM    821  HE  ARG A 637      38.770  47.790  77.020  1.00  0.00           H
ATOM    822  CZ  ARG A 637      39.920  48.700  78.310  1.00  0.00           C
ATOM    823  NH1 ARG A 637      41.090  49.200  78.630  1.00  0.00           N
ATOM    824 HH11 ARG A 637      41.170  49.650  79.510  1.00  0.00           H
ATOM    825 HH12 ARG A 637      41.920  48.940  78.130  1.00  0.00           H
ATOM    826  NH2 ARG A 637      38.970  48.880  79.170  1.00  0.00           N
ATOM    827 HH21 ARG A 637      38.170  48.280  79.060  1.00  0.00           H
ATOM    828 HH22 ARG A 637      39.300  49.180  80.060  1.00  0.00           H
ATOM    829  C   ARG A 637      42.260  44.860  72.710  1.00  0.00           C
ATOM    830  O   ARG A 637      41.780  43.760  72.470  1.00  0.00           O
ATOM    831  N   LEU A 638      43.150  45.480  71.820  1.00  0.00           N
ATOM    832  HN  LEU A 638      43.570  46.340  72.090  1.00  0.00           H
ATOM    833  CA  LEU A 638      43.740  44.850  70.660  1.00  0.00           C
ATOM    834  HA  LEU A 638      43.110  43.970  70.570  1.00  0.00           H
ATOM    835  CB  LEU A 638      43.690  45.720  69.310  1.00  0.00           C
ATOM    836  HB1 LEU A 638      43.750  45.140  68.370  1.00  0.00           H
ATOM    837  HB2 LEU A 638      44.560  46.410  69.300  1.00  0.00           H
ATOM    838  CG  LEU A 638      42.470  46.710  69.190  1.00  0.00           C
ATOM    839  HG  LEU A 638      42.500  47.330  70.120  1.00  0.00           H
ATOM    840  CD1 LEU A 638      42.780  47.450  67.880  1.00  0.00           C
ATOM    841 HD11 LEU A 638      41.970  48.150  67.590  1.00  0.00           H
ATOM    842 HD12 LEU A 638      42.830  46.780  66.990  1.00  0.00           H
ATOM    843 HD13 LEU A 638      43.710  48.050  67.910  1.00  0.00           H
ATOM    844  CD2 LEU A 638      41.010  46.070  69.220  1.00  0.00           C
ATOM    845 HD21 LEU A 638      40.890  45.270  68.460  1.00  0.00           H
ATOM    846 HD22 LEU A 638      40.250  46.820  68.930  1.00  0.00           H
ATOM    847 HD23 LEU A 638      40.840  45.530  70.160  1.00  0.00           H
ATOM    848  C   LEU A 638      45.180  44.460  70.960  1.00  0.00           C
ATOM    849  O   LEU A 638      45.660  44.990  71.970  1.00  0.00           O
ATOM    850  N   SER A 639      45.840  43.600  70.200  1.00  0.00           N
ATOM    851  HN  SER A 639      45.370  43.150  69.440  1.00  0.00           H
ATOM    852  CA  SER A 639      47.180  43.240  70.520  1.00  0.00           C
ATOM    853  HA  SER A 639      47.650  44.140  70.890  1.00  0.00           H
ATOM    854  CB  SER A 639      47.250  42.180  71.650  1.00  0.00           C
ATOM    855  HB1 SER A 639      46.440  42.400  72.380  1.00  0.00           H
ATOM    856  HB2 SER A 639      48.190  42.110  72.220  1.00  0.00           H
ATOM    857  OG  SER A 639      46.960  40.870  71.260  1.00  0.00           O
ATOM    858  HG1 SER A 639      46.040  40.810  71.540  1.00  0.00           H
ATOM    859  C   SER A 639      47.930  42.880  69.270  1.00  0.00           C
ATOM    860  O   SER A 639      47.390  42.580  68.190  1.00  0.00           O
ATOM    861  N   ALA A 640      49.270  42.830  69.490  1.00  0.00           N
ATOM    862  HN  ALA A 640      49.710  43.100  70.350  1.00  0.00           H
ATOM    863  CA  ALA A 640      50.150  42.270  68.490  1.00  0.00           C
ATOM    864  HA  ALA A 640      50.150  42.860  67.590  1.00  0.00           H
ATOM    865  CB  ALA A 640      51.650  42.260  69.030  1.00  0.00           C
ATOM    866  HB1 ALA A 640      51.760  41.740  70.010  1.00  0.00           H
ATOM    867  HB2 ALA A 640      51.880  43.350  69.080  1.00  0.00           H
ATOM    868  HB3 ALA A 640      52.270  41.720  68.280  1.00  0.00           H
ATOM    869  C   ALA A 640      49.820  40.860  68.140  1.00  0.00           C
ATOM    870  O   ALA A 640      49.840  40.500  66.930  1.00  0.00           O
ATOM    871  N   ILE A 641      49.590  39.920  69.120  1.00  0.00           N
ATOM    872  HN  ILE A 641      49.640  40.260  70.050  1.00  0.00           H
ATOM    873  CA  ILE A 641      49.360  38.490  68.750  1.00  0.00           C
ATOM    874  HA  ILE A 641      50.060  38.300  67.950  1.00  0.00           H
ATOM    875  CB  ILE A 641      49.510  37.490  69.970  1.00  0.00           C
ATOM    876  HB  ILE A 641      48.910  37.930  70.800  1.00  0.00           H
ATOM    877  CG2 ILE A 641      48.970  36.100  69.710  1.00  0.00           C
ATOM    878 HG21 ILE A 641      49.370  35.600  68.810  1.00  0.00           H
ATOM    879 HG22 ILE A 641      47.880  36.090  69.490  1.00  0.00           H
ATOM    880 HG23 ILE A 641      49.060  35.450  70.610  1.00  0.00           H
ATOM    881  CG1 ILE A 641      50.990  37.370  70.420  1.00  0.00           C
ATOM    882 HG11 ILE A 641      51.150  36.690  71.290  1.00  0.00           H
ATOM    883 HG12 ILE A 641      51.300  38.390  70.680  1.00  0.00           H
ATOM    884  CD  ILE A 641      51.960  36.830  69.230  1.00  0.00           C
ATOM    885  HD1 ILE A 641      52.940  36.620  69.710  1.00  0.00           H
ATOM    886  HD2 ILE A 641      52.150  37.550  68.420  1.00  0.00           H
ATOM    887  HD3 ILE A 641      51.540  35.920  68.740  1.00  0.00           H
ATOM    888  C   ILE A 641      47.990  38.370  68.040  1.00  0.00           C
ATOM    889  O   ILE A 641      47.830  37.610  67.080  1.00  0.00           O
ATOM    890  N   GLU A 642      46.950  39.110  68.480  1.00  0.00           N
ATOM    891  HN  GLU A 642      47.160  39.760  69.220  1.00  0.00           H
ATOM    892  CA  GLU A 642      45.680  39.220  67.930  1.00  0.00           C
ATOM    893  HA  GLU A 642      45.200  38.240  68.000  1.00  0.00           H
ATOM    894  CB  GLU A 642      44.790  40.170  68.800  1.00  0.00           C
ATOM    895  HB1 GLU A 642      43.880  40.430  68.230  1.00  0.00           H
ATOM    896  HB2 GLU A 642      45.370  41.100  68.950  1.00  0.00           H
ATOM    897  CG  GLU A 642      44.180  39.490  70.040  1.00  0.00           C
ATOM    898  HG1 GLU A 642      44.700  38.610  70.480  1.00  0.00           H
ATOM    899  HG2 GLU A 642      43.230  38.990  69.750  1.00  0.00           H
ATOM    900  CD  GLU A 642      43.780  40.590  71.020  1.00  0.00           C
ATOM    901  OE1 GLU A 642      42.760  41.240  70.800  1.00  0.00           O
ATOM    902  OE2 GLU A 642      44.560  40.810  72.020  1.00  0.00           O
ATOM    903  C   GLU A 642      45.640  39.820  66.520  1.00  0.00           C
ATOM    904  O   GLU A 642      44.880  39.310  65.700  1.00  0.00           O
ATOM    905  N   SER A 643      46.430  40.880  66.240  1.00  0.00           N
ATOM    906  HN  SER A 643      46.990  41.250  66.980  1.00  0.00           H
ATOM    907  CA  SER A 643      46.700  41.420  64.890  1.00  0.00           C
ATOM    908  HA  SER A 643      45.800  41.660  64.370  1.00  0.00           H
ATOM    909  CB  SER A 643      47.490  42.690  64.860  1.00  0.00           C
ATOM    910  HB1 SER A 643      47.490  43.140  63.840  1.00  0.00           H
ATOM    911  HB2 SER A 643      48.550  42.470  65.070  1.00  0.00           H
ATOM    912  OG  SER A 643      46.970  43.620  65.800  1.00  0.00           O
ATOM    913  HG1 SER A 643      47.150  43.310  66.700  1.00  0.00           H
ATOM    914  C   SER A 643      47.380  40.390  63.920  1.00  0.00           C
ATOM    915  O   SER A 643      47.040  40.320  62.740  1.00  0.00           O
ATOM    916  N   LEU A 644      48.300  39.590  64.450  1.00  0.00           N
ATOM    917  HN  LEU A 644      48.710  39.850  65.320  1.00  0.00           H
ATOM    918  CA  LEU A 644      48.960  38.480  63.740  1.00  0.00           C
ATOM    919  HA  LEU A 644      49.510  38.820  62.880  1.00  0.00           H
ATOM    920  CB  LEU A 644      50.120  37.980  64.710  1.00  0.00           C
ATOM    921  HB1 LEU A 644      49.640  37.630  65.650  1.00  0.00           H
ATOM    922  HB2 LEU A 644      50.650  38.880  65.110  1.00  0.00           H
ATOM    923  CG  LEU A 644      51.020  36.940  64.120  1.00  0.00           C
ATOM    924  HG  LEU A 644      50.360  36.160  63.690  1.00  0.00           H
ATOM    925  CD1 LEU A 644      51.910  37.630  63.110  1.00  0.00           C
ATOM    926 HD11 LEU A 644      52.400  38.620  63.270  1.00  0.00           H
ATOM    927 HD12 LEU A 644      51.540  37.730  62.080  1.00  0.00           H
ATOM    928 HD13 LEU A 644      52.630  36.830  62.840  1.00  0.00           H
ATOM    929  CD2 LEU A 644      51.930  36.250  65.170  1.00  0.00           C
ATOM    930 HD21 LEU A 644      52.540  35.450  64.720  1.00  0.00           H
ATOM    931 HD22 LEU A 644      51.310  35.830  65.970  1.00  0.00           H
ATOM    932 HD23 LEU A 644      52.720  36.980  65.490  1.00  0.00           H
ATOM    933  C   LEU A 644      47.970  37.470  63.310  1.00  0.00           C
ATOM    934  O   LEU A 644      47.950  37.020  62.120  1.00  0.00           O
ATOM    935  N   PHE A 645      47.030  37.100  64.210  1.00  0.00           N
ATOM    936  HN  PHE A 645      47.020  37.420  65.160  1.00  0.00           H
ATOM    937  CA  PHE A 645      45.860  36.250  64.010  1.00  0.00           C
ATOM    938  HA  PHE A 645      46.190  35.400  63.420  1.00  0.00           H
ATOM    939  CB  PHE A 645      45.370  35.550  65.330  1.00  0.00           C
ATOM    940  HB1 PHE A 645      45.090  36.370  66.030  1.00  0.00           H
ATOM    941  HB2 PHE A 645      46.130  34.890  65.810  1.00  0.00           H
ATOM    942  CG  PHE A 645      44.120  34.770  65.170  1.00  0.00           C
ATOM    943  CD1 PHE A 645      44.270  33.510  64.540  1.00  0.00           C
ATOM    944  HD1 PHE A 645      45.250  33.230  64.210  1.00  0.00           H
ATOM    945  CE1 PHE A 645      43.140  32.600  64.390  1.00  0.00           C
ATOM    946  HE1 PHE A 645      43.260  31.690  63.820  1.00  0.00           H
ATOM    947  CZ  PHE A 645      41.930  33.050  64.930  1.00  0.00           C
ATOM    948  HZ  PHE A 645      41.120  32.330  64.990  1.00  0.00           H
ATOM    949  CD2 PHE A 645      42.870  35.050  65.760  1.00  0.00           C
ATOM    950  HD2 PHE A 645      42.830  35.930  66.380  1.00  0.00           H
ATOM    951  CE2 PHE A 645      41.800  34.260  65.620  1.00  0.00           C
ATOM    952  HE2 PHE A 645      40.840  34.590  66.040  1.00  0.00           H
ATOM    953  C   PHE A 645      44.850  36.780  62.950  1.00  0.00           C
ATOM    954  O   PHE A 645      44.500  36.000  62.060  1.00  0.00           O
ATOM    955  N   GLY A 646      44.380  38.070  62.980  1.00  0.00           N
ATOM    956  HN  GLY A 646      44.570  38.500  63.860  1.00  0.00           H
ATOM    957  CA  GLY A 646      43.590  38.650  61.910  1.00  0.00           C
ATOM    958  HA1 GLY A 646      43.370  39.670  62.220  1.00  0.00           H
ATOM    959  HA2 GLY A 646      42.720  38.010  61.900  1.00  0.00           H
ATOM    960  C   GLY A 646      44.220  38.670  60.570  1.00  0.00           C
ATOM    961  O   GLY A 646      43.510  38.500  59.550  1.00  0.00           O
ATOM    962  N   ALA A 647      45.510  38.950  60.480  1.00  0.00           N
ATOM    963  HN  ALA A 647      46.140  39.010  61.250  1.00  0.00           H
ATOM    964  CA  ALA A 647      46.120  39.050  59.200  1.00  0.00           C
ATOM    965  HA  ALA A 647      45.590  39.630  58.450  1.00  0.00           H
ATOM    966  CB  ALA A 647      47.560  39.600  59.370  1.00  0.00           C
ATOM    967  HB1 ALA A 647      47.970  39.870  58.370  1.00  0.00           H
ATOM    968  HB2 ALA A 647      48.180  38.810  59.850  1.00  0.00           H
ATOM    969  HB3 ALA A 647      47.520  40.410  60.120  1.00  0.00           H
ATOM    970  C   ALA A 647      46.190  37.610  58.600  1.00  0.00           C
ATOM    971  O   ALA A 647      46.120  37.400  57.400  1.00  0.00           O
ATOM    972  N   SER A 648      46.340  36.650  59.480  1.00  0.00           N
ATOM    973  HN  SER A 648      46.410  36.790  60.470  1.00  0.00           H
ATOM    974  CA  SER A 648      46.170  35.200  59.180  1.00  0.00           C
ATOM    975  HA  SER A 648      46.840  34.970  58.370  1.00  0.00           H
ATOM    976  CB  SER A 648      46.550  34.260  60.400  1.00  0.00           C
ATOM    977  HB1 SER A 648      45.960  34.310  61.350  1.00  0.00           H
ATOM    978  HB2 SER A 648      47.630  34.420  60.600  1.00  0.00           H
ATOM    979  OG  SER A 648      46.600  32.900  60.030  1.00  0.00           O
ATOM    980  HG1 SER A 648      47.230  32.780  59.320  1.00  0.00           H
ATOM    981  C   SER A 648      44.730  34.880  58.710  1.00  0.00           C
ATOM    982  O   SER A 648      44.510  34.300  57.610  1.00  0.00           O
ATOM    983  N   LEU A 649      43.670  35.260  59.510  1.00  0.00           N
ATOM    984  HN  LEU A 649      44.030  35.770  60.300  1.00  0.00           H
ATOM    985  CA  LEU A 649      42.300  35.100  59.230  1.00  0.00           C
ATOM    986  HA  LEU A 649      42.200  34.040  59.090  1.00  0.00           H
ATOM    987  CB  LEU A 649      41.490  35.420  60.560  1.00  0.00           C
ATOM    988  HB1 LEU A 649      41.560  36.510  60.770  1.00  0.00           H
ATOM    989  HB2 LEU A 649      41.990  34.970  61.440  1.00  0.00           H
ATOM    990  CG  LEU A 649      40.020  35.190  60.700  1.00  0.00           C
ATOM    991  HG  LEU A 649      39.660  34.440  59.970  1.00  0.00           H
ATOM    992  CD1 LEU A 649      39.530  34.710  62.080  1.00  0.00           C
ATOM    993 HD11 LEU A 649      39.560  35.580  62.780  1.00  0.00           H
ATOM    994 HD12 LEU A 649      40.160  33.860  62.430  1.00  0.00           H
ATOM    995 HD13 LEU A 649      38.500  34.300  62.110  1.00  0.00           H
ATOM    996  CD2 LEU A 649      39.190  36.480  60.320  1.00  0.00           C
ATOM    997 HD21 LEU A 649      39.480  36.940  59.350  1.00  0.00           H
ATOM    998 HD22 LEU A 649      39.480  37.320  60.990  1.00  0.00           H
ATOM    999 HD23 LEU A 649      38.100  36.270  60.400  1.00  0.00           H
ATOM   1000  C   LEU A 649      41.650  35.690  58.010  1.00  0.00           C
ATOM   1001  O   LEU A 649      40.730  35.180  57.330  1.00  0.00           O
ATOM   1002  N   THR A 650      42.110  36.910  57.660  1.00  0.00           N
ATOM   1003  HN  THR A 650      42.610  37.420  58.370  1.00  0.00           H
ATOM   1004  CA  THR A 650      41.590  37.570  56.480  1.00  0.00           C
ATOM   1005  HA  THR A 650      40.670  37.080  56.220  1.00  0.00           H
ATOM   1006  CB  THR A 650      41.520  39.090  56.460  1.00  0.00           C
ATOM   1007  HB  THR A 650      41.170  39.450  55.470  1.00  0.00           H
ATOM   1008  OG1 THR A 650      42.770  39.700  56.820  1.00  0.00           O
ATOM   1009  HG1 THR A 650      42.850  39.800  57.770  1.00  0.00           H
ATOM   1010  CG2 THR A 650      40.530  39.450  57.530  1.00  0.00           C
ATOM   1011 HG21 THR A 650      40.940  39.470  58.560  1.00  0.00           H
ATOM   1012 HG22 THR A 650      39.670  38.740  57.420  1.00  0.00           H
ATOM   1013 HG23 THR A 650      40.050  40.430  57.340  1.00  0.00           H
ATOM   1014  C   THR A 650      42.510  37.230  55.270  1.00  0.00           C
ATOM   1015  O   THR A 650      42.130  37.160  54.100  1.00  0.00           O
ATOM   1016  N   GLY A 651      43.830  37.070  55.410  1.00  0.00           N
ATOM   1017  HN  GLY A 651      44.210  37.080  56.330  1.00  0.00           H
ATOM   1018  CA  GLY A 651      44.750  36.820  54.260  1.00  0.00           C
ATOM   1019  HA1 GLY A 651      45.780  37.090  54.460  1.00  0.00           H
ATOM   1020  HA2 GLY A 651      44.450  37.430  53.410  1.00  0.00           H
ATOM   1021  C   GLY A 651      44.600  35.480  53.710  1.00  0.00           C
ATOM   1022  O   GLY A 651      44.630  35.370  52.500  1.00  0.00           O
ATOM   1023  N   ILE A 652      44.370  34.490  54.660  1.00  0.00           N
ATOM   1024  HN  ILE A 652      44.410  34.670  55.640  1.00  0.00           H
ATOM   1025  CA  ILE A 652      43.800  33.150  54.300  1.00  0.00           C
ATOM   1026  HA  ILE A 652      44.570  32.640  53.760  1.00  0.00           H
ATOM   1027  CB  ILE A 652      43.470  32.300  55.570  1.00  0.00           C
ATOM   1028  HB  ILE A 652      42.980  32.990  56.290  1.00  0.00           H
ATOM   1029  CG2 ILE A 652      42.540  31.110  55.240  1.00  0.00           C
ATOM   1030 HG21 ILE A 652      43.080  30.450  54.520  1.00  0.00           H
ATOM   1031 HG22 ILE A 652      41.500  31.350  54.940  1.00  0.00           H
ATOM   1032 HG23 ILE A 652      42.400  30.560  56.190  1.00  0.00           H
ATOM   1033  CG1 ILE A 652      44.800  31.720  56.110  1.00  0.00           C
ATOM   1034 HG11 ILE A 652      45.570  32.500  56.270  1.00  0.00           H
ATOM   1035 HG12 ILE A 652      45.360  31.150  55.350  1.00  0.00           H
ATOM   1036  CD  ILE A 652      44.730  30.990  57.470  1.00  0.00           C
ATOM   1037  HD1 ILE A 652      45.780  30.780  57.760  1.00  0.00           H
ATOM   1038  HD2 ILE A 652      44.100  30.090  57.540  1.00  0.00           H
ATOM   1039  HD3 ILE A 652      44.250  31.650  58.220  1.00  0.00           H
ATOM   1040  C   ILE A 652      42.570  33.310  53.410  1.00  0.00           C
ATOM   1041  O   ILE A 652      42.650  33.050  52.240  1.00  0.00           O
ATOM   1042  N   ALA A 653      41.490  33.850  54.000  1.00  0.00           N
ATOM   1043  HN  ALA A 653      41.490  34.100  54.960  1.00  0.00           H
ATOM   1044  CA  ALA A 653      40.150  33.900  53.410  1.00  0.00           C
ATOM   1045  HA  ALA A 653      39.800  32.910  53.140  1.00  0.00           H
ATOM   1046  CB  ALA A 653      39.020  34.280  54.450  1.00  0.00           C
ATOM   1047  HB1 ALA A 653      39.040  33.600  55.330  1.00  0.00           H
ATOM   1048  HB2 ALA A 653      37.970  34.250  54.080  1.00  0.00           H
ATOM   1049  HB3 ALA A 653      39.300  35.310  54.790  1.00  0.00           H
ATOM   1050  C   ALA A 653      40.060  34.690  52.150  1.00  0.00           C
ATOM   1051  O   ALA A 653      39.400  34.380  51.120  1.00  0.00           O
ATOM   1052  N   TYR A 654      40.780  35.860  52.080  1.00  0.00           N
ATOM   1053  HN  TYR A 654      41.230  36.130  52.930  1.00  0.00           H
ATOM   1054  CA  TYR A 654      40.950  36.590  50.860  1.00  0.00           C
ATOM   1055  HA  TYR A 654      39.980  36.840  50.490  1.00  0.00           H
ATOM   1056  CB  TYR A 654      41.740  37.870  51.150  1.00  0.00           C
ATOM   1057  HB1 TYR A 654      42.780  37.780  51.520  1.00  0.00           H
ATOM   1058  HB2 TYR A 654      41.230  38.400  51.990  1.00  0.00           H
ATOM   1059  CG  TYR A 654      41.900  38.860  49.980  1.00  0.00           C
ATOM   1060  CD1 TYR A 654      43.060  38.830  49.220  1.00  0.00           C
ATOM   1061  HD1 TYR A 654      43.730  38.010  49.430  1.00  0.00           H
ATOM   1062  CE1 TYR A 654      43.290  39.700  48.170  1.00  0.00           C
ATOM   1063  HE1 TYR A 654      44.250  39.610  47.690  1.00  0.00           H
ATOM   1064  CZ  TYR A 654      42.380  40.730  47.840  1.00  0.00           C
ATOM   1065  OH  TYR A 654      42.510  41.540  46.590  1.00  0.00           O
ATOM   1066  HH  TYR A 654      43.400  41.320  46.300  1.00  0.00           H
ATOM   1067  CD2 TYR A 654      41.010  39.920  49.730  1.00  0.00           C
ATOM   1068  HD2 TYR A 654      40.100  39.930  50.320  1.00  0.00           H
ATOM   1069  CE2 TYR A 654      41.290  40.860  48.690  1.00  0.00           C
ATOM   1070  HE2 TYR A 654      40.570  41.660  48.580  1.00  0.00           H
ATOM   1071  C   TYR A 654      41.660  35.850  49.750  1.00  0.00           C
ATOM   1072  O   TYR A 654      41.220  35.690  48.650  1.00  0.00           O
ATOM   1073  N   SER A 655      42.770  35.200  50.050  1.00  0.00           N
ATOM   1074  HN  SER A 655      43.160  35.360  50.950  1.00  0.00           H
ATOM   1075  CA  SER A 655      43.680  34.400  49.120  1.00  0.00           C
ATOM   1076  HA  SER A 655      44.000  34.980  48.270  1.00  0.00           H
ATOM   1077  CB  SER A 655      44.970  33.940  49.730  1.00  0.00           C
ATOM   1078  HB1 SER A 655      45.630  33.360  49.060  1.00  0.00           H
ATOM   1079  HB2 SER A 655      44.710  33.350  50.640  1.00  0.00           H
ATOM   1080  OG  SER A 655      45.770  35.060  50.170  1.00  0.00           O
ATOM   1081  HG1 SER A 655      45.390  35.190  51.040  1.00  0.00           H
ATOM   1082  C   SER A 655      42.950  33.300  48.410  1.00  0.00           C
ATOM   1083  O   SER A 655      43.180  32.950  47.270  1.00  0.00           O
ATOM   1084  N   LEU A 656      42.000  32.670  49.150  1.00  0.00           N
ATOM   1085  HN  LEU A 656      41.900  32.910  50.110  1.00  0.00           H
ATOM   1086  CA  LEU A 656      41.280  31.520  48.660  1.00  0.00           C
ATOM   1087  HA  LEU A 656      41.960  30.840  48.160  1.00  0.00           H
ATOM   1088  CB  LEU A 656      40.530  30.880  49.820  1.00  0.00           C
ATOM   1089  HB1 LEU A 656      39.950  30.020  49.430  1.00  0.00           H
ATOM   1090  HB2 LEU A 656      39.840  31.570  50.350  1.00  0.00           H
ATOM   1091  CG  LEU A 656      41.430  30.150  50.830  1.00  0.00           C
ATOM   1092  HG  LEU A 656      42.350  30.730  51.040  1.00  0.00           H
ATOM   1093  CD1 LEU A 656      40.630  30.040  52.150  1.00  0.00           C
ATOM   1094 HD11 LEU A 656      41.220  29.290  52.730  1.00  0.00           H
ATOM   1095 HD12 LEU A 656      39.630  29.560  52.000  1.00  0.00           H
ATOM   1096 HD13 LEU A 656      40.630  31.010  52.690  1.00  0.00           H
ATOM   1097  CD2 LEU A 656      41.970  28.810  50.370  1.00  0.00           C
ATOM   1098 HD21 LEU A 656      41.190  28.020  50.470  1.00  0.00           H
ATOM   1099 HD22 LEU A 656      42.900  28.550  50.910  1.00  0.00           H
ATOM   1100 HD23 LEU A 656      42.110  28.820  49.270  1.00  0.00           H
ATOM   1101  C   LEU A 656      40.370  31.950  47.540  1.00  0.00           C
ATOM   1102  O   LEU A 656      40.210  31.260  46.520  1.00  0.00           O
ATOM   1103  N   PHE A 657      39.590  33.040  47.800  1.00  0.00           N
ATOM   1104  HN  PHE A 657      39.640  33.450  48.720  1.00  0.00           H
ATOM   1105  CA  PHE A 657      38.410  33.280  46.990  1.00  0.00           C
ATOM   1106  HA  PHE A 657      38.350  32.580  46.170  1.00  0.00           H
ATOM   1107  CB  PHE A 657      37.090  33.220  47.820  1.00  0.00           C
ATOM   1108  HB1 PHE A 657      36.280  33.460  47.090  1.00  0.00           H
ATOM   1109  HB2 PHE A 657      37.090  34.050  48.560  1.00  0.00           H
ATOM   1110  CG  PHE A 657      36.800  31.900  48.460  1.00  0.00           C
ATOM   1111  CD1 PHE A 657      36.850  31.740  49.890  1.00  0.00           C
ATOM   1112  HD1 PHE A 657      37.120  32.560  50.540  1.00  0.00           H
ATOM   1113  CE1 PHE A 657      36.680  30.440  50.450  1.00  0.00           C
ATOM   1114  HE1 PHE A 657      36.810  30.260  51.490  1.00  0.00           H
ATOM   1115  CZ  PHE A 657      36.590  29.330  49.650  1.00  0.00           C
ATOM   1116  HZ  PHE A 657      36.430  28.360  50.120  1.00  0.00           H
ATOM   1117  CD2 PHE A 657      36.710  30.730  47.710  1.00  0.00           C
ATOM   1118  HD2 PHE A 657      36.760  30.780  46.630  1.00  0.00           H
ATOM   1119  CE2 PHE A 657      36.560  29.490  48.240  1.00  0.00           C
ATOM   1120  HE2 PHE A 657      36.610  28.650  47.570  1.00  0.00           H
ATOM   1121  C   PHE A 657      38.380  34.570  46.300  1.00  0.00           C
ATOM   1122  O   PHE A 657      37.560  34.740  45.420  1.00  0.00           O
ATOM   1123  N   ALA A 658      39.260  35.560  46.570  1.00  0.00           N
ATOM   1124  HN  ALA A 658      40.000  35.500  47.240  1.00  0.00           H
ATOM   1125  CA  ALA A 658      39.150  36.850  45.880  1.00  0.00           C
ATOM   1126  HA  ALA A 658      38.090  37.070  45.800  1.00  0.00           H
ATOM   1127  CB  ALA A 658      39.790  38.110  46.620  1.00  0.00           C
ATOM   1128  HB1 ALA A 658      40.050  38.840  45.820  1.00  0.00           H
ATOM   1129  HB2 ALA A 658      40.780  37.710  46.940  1.00  0.00           H
ATOM   1130  HB3 ALA A 658      39.050  38.440  47.370  1.00  0.00           H
ATOM   1131  C   ALA A 658      39.810  36.770  44.540  1.00  0.00           C
ATOM   1132  O   ALA A 658      40.710  35.960  44.370  1.00  0.00           O
ATOM   1133  N   GLY A 659      39.460  37.620  43.610  1.00  0.00           N
ATOM   1134  HN  GLY A 659      39.030  38.470  43.920  1.00  0.00           H
ATOM   1135  CA  GLY A 659      40.020  37.630  42.270  1.00  0.00           C
ATOM   1136  HA1 GLY A 659      39.500  38.480  41.830  1.00  0.00           H
ATOM   1137  HA2 GLY A 659      39.750  36.670  41.840  1.00  0.00           H
ATOM   1138  C   GLY A 659      41.470  37.800  42.140  1.00  0.00           C
ATOM   1139  O   GLY A 659      42.010  37.020  41.360  1.00  0.00           O
ATOM   1140  N   GLN A 660      42.100  38.790  42.830  1.00  0.00           N
ATOM   1141  HN  GLN A 660      41.650  39.310  43.540  1.00  0.00           H
ATOM   1142  CA  GLN A 660      43.520  38.990  42.720  1.00  0.00           C
ATOM   1143  HA  GLN A 660      43.930  38.370  41.940  1.00  0.00           H
ATOM   1144  CB  GLN A 660      43.710  40.500  42.380  1.00  0.00           C
ATOM   1145  HB1 GLN A 660      43.360  41.210  43.160  1.00  0.00           H
ATOM   1146  HB2 GLN A 660      43.180  40.720  41.430  1.00  0.00           H
ATOM   1147  CG  GLN A 660      45.180  40.840  42.170  1.00  0.00           C
ATOM   1148  HG1 GLN A 660      45.820  40.060  41.710  1.00  0.00           H
ATOM   1149  HG2 GLN A 660      45.700  41.160  43.110  1.00  0.00           H
ATOM   1150  CD  GLN A 660      45.340  42.110  41.250  1.00  0.00           C
ATOM   1151  OE1 GLN A 660      45.010  43.240  41.670  1.00  0.00           O
ATOM   1152  NE2 GLN A 660      45.650  41.850  39.990  1.00  0.00           N
ATOM   1153 HE21 GLN A 660      45.790  42.600  39.340  1.00  0.00           H
ATOM   1154 HE22 GLN A 660      45.680  40.880  39.730  1.00  0.00           H
ATOM   1155  C   GLN A 660      44.270  38.600  44.040  1.00  0.00           C
ATOM   1156  O   GLN A 660      44.110  39.350  45.040  1.00  0.00           O
ATOM   1157  N   PRO A 661      45.240  37.700  44.110  1.00  0.00           N
ATOM   1158  CD  PRO A 661      45.550  36.800  42.970  1.00  0.00           C
ATOM   1159  HD1 PRO A 661      46.190  37.320  42.230  1.00  0.00           H
ATOM   1160  HD2 PRO A 661      44.620  36.470  42.450  1.00  0.00           H
ATOM   1161  CA  PRO A 661      45.820  37.250  45.300  1.00  0.00           C
ATOM   1162  HA  PRO A 661      45.310  37.560  46.190  1.00  0.00           H
ATOM   1163  CB  PRO A 661      45.860  35.760  45.100  1.00  0.00           C
ATOM   1164  HB1 PRO A 661      44.860  35.400  45.460  1.00  0.00           H
ATOM   1165  HB2 PRO A 661      46.490  35.140  45.780  1.00  0.00           H
ATOM   1166  CG  PRO A 661      46.200  35.570  43.640  1.00  0.00           C
ATOM   1167  HG1 PRO A 661      47.280  35.380  43.470  1.00  0.00           H
ATOM   1168  HG2 PRO A 661      45.610  34.750  43.180  1.00  0.00           H
ATOM   1169  C   PRO A 661      47.290  37.810  45.320  1.00  0.00           C
ATOM   1170  O   PRO A 661      48.140  37.270  46.030  1.00  0.00           O
ATOM   1171  N   LEU A 662      47.550  38.930  44.640  1.00  0.00           N
ATOM   1172  HN  LEU A 662      46.860  39.290  44.020  1.00  0.00           H
ATOM   1173  CA  LEU A 662      48.860  39.590  44.790  1.00  0.00           C
ATOM   1174  HA  LEU A 662      49.630  38.880  45.030  1.00  0.00           H
ATOM   1175  CB  LEU A 662      49.160  40.300  43.560  1.00  0.00           C
ATOM   1176  HB1 LEU A 662      50.160  40.770  43.690  1.00  0.00           H
ATOM   1177  HB2 LEU A 662      48.530  41.180  43.300  1.00  0.00           H
ATOM   1178  CG  LEU A 662      49.140  39.450  42.290  1.00  0.00           C
ATOM   1179  HG  LEU A 662      48.200  38.860  42.230  1.00  0.00           H
ATOM   1180  CD1 LEU A 662      49.330  40.260  41.020  1.00  0.00           C
ATOM   1181 HD11 LEU A 662      48.680  41.130  40.790  1.00  0.00           H
ATOM   1182 HD12 LEU A 662      49.280  39.510  40.200  1.00  0.00           H
ATOM   1183 HD13 LEU A 662      50.350  40.700  41.120  1.00  0.00           H
ATOM   1184  CD2 LEU A 662      50.230  38.400  42.320  1.00  0.00           C
ATOM   1185 HD21 LEU A 662      51.210  38.920  42.180  1.00  0.00           H
ATOM   1186 HD22 LEU A 662      50.070  37.780  41.420  1.00  0.00           H
ATOM   1187 HD23 LEU A 662      50.180  37.680  43.170  1.00  0.00           H
ATOM   1188  C   LEU A 662      48.760  40.650  45.820  1.00  0.00           C
ATOM   1189  O   LEU A 662      49.730  41.270  46.190  1.00  0.00           O
ATOM   1190  N   THR A 663      47.500  40.810  46.450  1.00  0.00           N
ATOM   1191  HN  THR A 663      46.610  40.490  46.110  1.00  0.00           H
ATOM   1192  CA  THR A 663      47.290  41.860  47.460  1.00  0.00           C
ATOM   1193  HA  THR A 663      48.010  42.620  47.230  1.00  0.00           H
ATOM   1194  CB  THR A 663      45.870  42.410  47.410  1.00  0.00           C
ATOM   1195  HB  THR A 663      45.240  41.870  48.140  1.00  0.00           H
ATOM   1196  OG1 THR A 663      45.210  42.400  46.140  1.00  0.00           O
ATOM   1197  HG1 THR A 663      45.070  43.310  45.830  1.00  0.00           H
ATOM   1198  CG2 THR A 663      45.960  43.910  47.940  1.00  0.00           C
ATOM   1199 HG21 THR A 663      44.930  44.340  47.950  1.00  0.00           H
ATOM   1200 HG22 THR A 663      46.600  44.490  47.230  1.00  0.00           H
ATOM   1201 HG23 THR A 663      46.480  44.050  48.910  1.00  0.00           H
ATOM   1202  C   THR A 663      47.610  41.260  48.810  1.00  0.00           C
ATOM   1203  O   THR A 663      47.040  40.220  49.120  1.00  0.00           O
ATOM   1204  N   ILE A 664      48.390  41.910  49.630  1.00  0.00           N
ATOM   1205  HN  ILE A 664      48.790  42.800  49.420  1.00  0.00           H
ATOM   1206  CA  ILE A 664      48.710  41.470  50.930  1.00  0.00           C
ATOM   1207  HA  ILE A 664      48.370  40.450  51.010  1.00  0.00           H
ATOM   1208  CB  ILE A 664      50.190  41.700  51.200  1.00  0.00           C
ATOM   1209  HB  ILE A 664      50.380  42.760  50.970  1.00  0.00           H
ATOM   1210  CG2 ILE A 664      50.370  41.460  52.730  1.00  0.00           C
ATOM   1211 HG21 ILE A 664      51.380  41.710  53.080  1.00  0.00           H
ATOM   1212 HG22 ILE A 664      50.140  40.460  53.160  1.00  0.00           H
ATOM   1213 HG23 ILE A 664      49.810  42.280  53.230  1.00  0.00           H
ATOM   1214  CG1 ILE A 664      51.110  40.790  50.350  1.00  0.00           C
ATOM   1215 HG11 ILE A 664      52.120  41.270  50.390  1.00  0.00           H
ATOM   1216 HG12 ILE A 664      50.720  40.780  49.310  1.00  0.00           H
ATOM   1217  CD  ILE A 664      51.310  39.380  50.770  1.00  0.00           C
ATOM   1218  HD1 ILE A 664      50.400  38.850  51.120  1.00  0.00           H
ATOM   1219  HD2 ILE A 664      52.070  39.490  51.580  1.00  0.00           H
ATOM   1220  HD3 ILE A 664      51.720  38.700  50.000  1.00  0.00           H
ATOM   1221  C   ILE A 664      47.830  42.410  51.840  1.00  0.00           C
ATOM   1222  O   ILE A 664      47.960  43.630  52.010  1.00  0.00           O
ATOM   1223  N   LEU A 665      46.840  41.900  52.540  1.00  0.00           N
ATOM   1224  HN  LEU A 665      46.530  40.980  52.300  1.00  0.00           H
ATOM   1225  CA  LEU A 665      46.210  42.530  53.650  1.00  0.00           C
ATOM   1226  HA  LEU A 665      45.900  43.460  53.190  1.00  0.00           H
ATOM   1227  CB  LEU A 665      44.980  41.770  54.130  1.00  0.00           C
ATOM   1228  HB1 LEU A 665      44.350  42.350  54.840  1.00  0.00           H
ATOM   1229  HB2 LEU A 665      45.280  40.780  54.550  1.00  0.00           H
ATOM   1230  CG  LEU A 665      43.990  41.450  52.930  1.00  0.00           C
ATOM   1231  HG  LEU A 665      44.440  40.750  52.180  1.00  0.00           H
ATOM   1232  CD1 LEU A 665      42.810  40.740  53.640  1.00  0.00           C
ATOM   1233 HD11 LEU A 665      42.390  41.360  54.460  1.00  0.00           H
ATOM   1234 HD12 LEU A 665      43.100  39.790  54.130  1.00  0.00           H
ATOM   1235 HD13 LEU A 665      42.000  40.600  52.890  1.00  0.00           H
ATOM   1236  CD2 LEU A 665      43.530  42.740  52.260  1.00  0.00           C
ATOM   1237 HD21 LEU A 665      42.650  42.550  51.600  1.00  0.00           H
ATOM   1238 HD22 LEU A 665      44.320  43.060  51.540  1.00  0.00           H
ATOM   1239 HD23 LEU A 665      43.420  43.500  53.060  1.00  0.00           H
ATOM   1240  C   LEU A 665      47.060  43.000  54.900  1.00  0.00           C
ATOM   1241  O   LEU A 665      48.100  42.320  55.180  1.00  0.00           O
ATOM   1242  N   GLY A 666      46.690  44.070  55.630  1.00  0.00           N
ATOM   1243  HN  GLY A 666      45.960  44.720  55.420  1.00  0.00           H
ATOM   1244  CA  GLY A 666      47.390  44.420  56.830  1.00  0.00           C
ATOM   1245  HA1 GLY A 666      48.450  44.590  56.650  1.00  0.00           H
ATOM   1246  HA2 GLY A 666      47.220  43.620  57.530  1.00  0.00           H
ATOM   1247  C   GLY A 666      46.880  45.750  57.410  1.00  0.00           C
ATOM   1248  O   GLY A 666      45.750  46.080  57.180  1.00  0.00           O
ATOM   1249  N   SER A 667      47.780  46.340  58.220  1.00  0.00           N
ATOM   1250  HN  SER A 667      48.660  45.900  58.390  1.00  0.00           H
ATOM   1251  CA  SER A 667      47.570  47.680  58.820  1.00  0.00           C
ATOM   1252  HA  SER A 667      46.510  47.840  58.980  1.00  0.00           H
ATOM   1253  CB  SER A 667      48.410  47.800  60.110  1.00  0.00           C
ATOM   1254  HB1 SER A 667      49.490  47.670  59.890  1.00  0.00           H
ATOM   1255  HB2 SER A 667      48.140  46.930  60.760  1.00  0.00           H
ATOM   1256  OG  SER A 667      48.140  49.120  60.600  1.00  0.00           O
ATOM   1257  HG1 SER A 667      47.290  49.070  61.030  1.00  0.00           H
ATOM   1258  C   SER A 667      48.050  48.690  57.750  1.00  0.00           C
ATOM   1259  O   SER A 667      48.890  48.460  56.930  1.00  0.00           O
ATOM   1260  N   THR A 668      47.410  49.810  57.710  1.00  0.00           N
ATOM   1261  HN  THR A 668      46.740  50.100  58.380  1.00  0.00           H
ATOM   1262  CA  THR A 668      47.700  50.870  56.810  1.00  0.00           C
ATOM   1263  HA  THR A 668      48.730  50.810  56.480  1.00  0.00           H
ATOM   1264  CB  THR A 668      46.760  50.940  55.690  1.00  0.00           C
ATOM   1265  HB  THR A 668      46.730  50.050  55.040  1.00  0.00           H
ATOM   1266  OG1 THR A 668      47.110  52.080  54.900  1.00  0.00           O
ATOM   1267  HG1 THR A 668      46.510  52.020  54.150  1.00  0.00           H
ATOM   1268  CG2 THR A 668      45.310  51.100  56.080  1.00  0.00           C
ATOM   1269 HG21 THR A 668      44.570  51.250  55.260  1.00  0.00           H
ATOM   1270 HG22 THR A 668      45.070  51.840  56.880  1.00  0.00           H
ATOM   1271 HG23 THR A 668      45.180  50.120  56.580  1.00  0.00           H
ATOM   1272  C   THR A 668      47.620  52.010  57.650  1.00  0.00           C
ATOM   1273  O   THR A 668      46.860  52.140  58.670  1.00  0.00           O
ATOM   1274  N   GLY A 669      48.390  53.080  57.330  1.00  0.00           N
ATOM   1275  HN  GLY A 669      48.850  53.050  56.440  1.00  0.00           H
ATOM   1276  CA  GLY A 669      48.550  54.340  58.020  1.00  0.00           C
ATOM   1277  HA1 GLY A 669      49.090  54.950  57.320  1.00  0.00           H
ATOM   1278  HA2 GLY A 669      49.200  54.150  58.860  1.00  0.00           H
ATOM   1279  C   GLY A 669      47.280  55.040  58.410  1.00  0.00           C
ATOM   1280  O   GLY A 669      47.050  55.290  59.600  1.00  0.00           O
ATOM   1281  N   PRO A 670      46.290  55.390  57.530  1.00  0.00           N
ATOM   1282  CD  PRO A 670      46.530  55.640  56.120  1.00  0.00           C
ATOM   1283  HD1 PRO A 670      46.260  54.760  55.500  1.00  0.00           H
ATOM   1284  HD2 PRO A 670      47.560  55.990  55.880  1.00  0.00           H
ATOM   1285  CA  PRO A 670      45.090  56.130  57.930  1.00  0.00           C
ATOM   1286  HA  PRO A 670      45.480  56.970  58.480  1.00  0.00           H
ATOM   1287  CB  PRO A 670      44.380  56.460  56.610  1.00  0.00           C
ATOM   1288  HB1 PRO A 670      43.620  57.260  56.760  1.00  0.00           H
ATOM   1289  HB2 PRO A 670      43.990  55.470  56.260  1.00  0.00           H
ATOM   1290  CG  PRO A 670      45.570  56.760  55.730  1.00  0.00           C
ATOM   1291  HG1 PRO A 670      45.380  56.740  54.630  1.00  0.00           H
ATOM   1292  HG2 PRO A 670      45.950  57.760  56.000  1.00  0.00           H
ATOM   1293  C   PRO A 670      44.140  55.330  58.760  1.00  0.00           C
ATOM   1294  O   PRO A 670      43.400  55.990  59.540  1.00  0.00           O
ATOM   1295  N   VAL A 671      44.020  54.010  58.660  1.00  0.00           N
ATOM   1296  HN  VAL A 671      44.570  53.520  57.970  1.00  0.00           H
ATOM   1297  CA  VAL A 671      43.170  53.220  59.470  1.00  0.00           C
ATOM   1298  HA  VAL A 671      42.360  53.900  59.670  1.00  0.00           H
ATOM   1299  CB  VAL A 671      42.650  51.940  58.780  1.00  0.00           C
ATOM   1300  HB  VAL A 671      43.510  51.240  58.650  1.00  0.00           H
ATOM   1301  CG1 VAL A 671      41.620  51.370  59.780  1.00  0.00           C
ATOM   1302 HG11 VAL A 671      42.070  50.850  60.660  1.00  0.00           H
ATOM   1303 HG12 VAL A 671      41.150  50.560  59.170  1.00  0.00           H
ATOM   1304 HG13 VAL A 671      40.910  52.170  60.050  1.00  0.00           H
ATOM   1305  CG2 VAL A 671      42.010  52.300  57.440  1.00  0.00           C
ATOM   1306 HG21 VAL A 671      42.750  52.720  56.730  1.00  0.00           H
ATOM   1307 HG22 VAL A 671      41.230  53.080  57.550  1.00  0.00           H
ATOM   1308 HG23 VAL A 671      41.470  51.430  57.000  1.00  0.00           H
ATOM   1309  C   VAL A 671      43.790  52.920  60.830  1.00  0.00           C
ATOM   1310  O   VAL A 671      43.090  52.750  61.840  1.00  0.00           O
ATOM   1311  N   LEU A 672      45.070  52.880  60.880  1.00  0.00           N
ATOM   1312  HN  LEU A 672      45.650  52.850  60.060  1.00  0.00           H
ATOM   1313  CA  LEU A 672      45.810  52.890  62.160  1.00  0.00           C
ATOM   1314  HA  LEU A 672      45.480  52.020  62.720  1.00  0.00           H
ATOM   1315  CB  LEU A 672      47.280  52.630  61.750  1.00  0.00           C
ATOM   1316  HB1 LEU A 672      47.640  53.420  61.070  1.00  0.00           H
ATOM   1317  HB2 LEU A 672      47.450  51.710  61.140  1.00  0.00           H
ATOM   1318  CG  LEU A 672      48.260  52.630  63.040  1.00  0.00           C
ATOM   1319  HG  LEU A 672      47.610  52.600  63.940  1.00  0.00           H
ATOM   1320  CD1 LEU A 672      49.220  51.430  63.110  1.00  0.00           C
ATOM   1321 HD11 LEU A 672      49.800  51.360  62.170  1.00  0.00           H
ATOM   1322 HD12 LEU A 672      48.700  50.450  63.180  1.00  0.00           H
ATOM   1323 HD13 LEU A 672      49.930  51.530  63.970  1.00  0.00           H
ATOM   1324  CD2 LEU A 672      49.130  53.860  62.920  1.00  0.00           C
ATOM   1325 HD21 LEU A 672      49.690  54.010  63.860  1.00  0.00           H
ATOM   1326 HD22 LEU A 672      48.530  54.800  62.820  1.00  0.00           H
ATOM   1327 HD23 LEU A 672      49.820  53.950  62.060  1.00  0.00           H
ATOM   1328  C   LEU A 672      45.650  54.160  62.970  1.00  0.00           C
ATOM   1329  O   LEU A 672      45.280  54.090  64.160  1.00  0.00           O
ATOM   1330  N   VAL A 673      45.770  55.360  62.280  1.00  0.00           N
ATOM   1331  HN  VAL A 673      46.230  55.320  61.390  1.00  0.00           H
ATOM   1332  CA  VAL A 673      45.430  56.700  62.830  1.00  0.00           C
ATOM   1333  HA  VAL A 673      46.060  56.740  63.700  1.00  0.00           H
ATOM   1334  CB  VAL A 673      45.880  57.820  61.920  1.00  0.00           C
ATOM   1335  HB  VAL A 673      45.530  57.690  60.870  1.00  0.00           H
ATOM   1336  CG1 VAL A 673      45.320  59.110  62.400  1.00  0.00           C
ATOM   1337 HG11 VAL A 673      45.760  59.930  61.790  1.00  0.00           H
ATOM   1338 HG12 VAL A 673      45.590  59.160  63.480  1.00  0.00           H
ATOM   1339 HG13 VAL A 673      44.220  59.160  62.210  1.00  0.00           H
ATOM   1340  CG2 VAL A 673      47.470  57.870  61.940  1.00  0.00           C
ATOM   1341 HG21 VAL A 673      48.040  57.870  62.900  1.00  0.00           H
ATOM   1342 HG22 VAL A 673      47.770  58.630  61.170  1.00  0.00           H
ATOM   1343 HG23 VAL A 673      47.830  56.920  61.500  1.00  0.00           H
ATOM   1344  C   VAL A 673      43.990  56.780  63.300  1.00  0.00           C
ATOM   1345  O   VAL A 673      43.740  57.170  64.450  1.00  0.00           O
ATOM   1346  N   PHE A 674      43.050  56.390  62.440  1.00  0.00           N
ATOM   1347  HN  PHE A 674      43.320  56.100  61.530  1.00  0.00           H
ATOM   1348  CA  PHE A 674      41.610  56.420  62.690  1.00  0.00           C
ATOM   1349  HA  PHE A 674      41.480  57.480  62.850  1.00  0.00           H
ATOM   1350  CB  PHE A 674      40.660  56.020  61.450  1.00  0.00           C
ATOM   1351  HB1 PHE A 674      41.050  55.070  61.030  1.00  0.00           H
ATOM   1352  HB2 PHE A 674      40.720  56.790  60.650  1.00  0.00           H
ATOM   1353  CG  PHE A 674      39.220  55.880  61.870  1.00  0.00           C
ATOM   1354  CD1 PHE A 674      38.370  54.910  61.330  1.00  0.00           C
ATOM   1355  HD1 PHE A 674      38.580  54.220  60.510  1.00  0.00           H
ATOM   1356  CE1 PHE A 674      36.940  54.840  61.700  1.00  0.00           C
ATOM   1357  HE1 PHE A 674      36.310  54.090  61.240  1.00  0.00           H
ATOM   1358  CZ  PHE A 674      36.350  55.710  62.600  1.00  0.00           C
ATOM   1359  HZ  PHE A 674      35.280  55.760  62.720  1.00  0.00           H
ATOM   1360  CD2 PHE A 674      38.580  56.820  62.690  1.00  0.00           C
ATOM   1361  HD2 PHE A 674      39.230  57.590  63.090  1.00  0.00           H
ATOM   1362  CE2 PHE A 674      37.200  56.710  63.080  1.00  0.00           C
ATOM   1363  HE2 PHE A 674      36.750  57.450  63.730  1.00  0.00           H
ATOM   1364  C   PHE A 674      41.260  55.700  63.970  1.00  0.00           C
ATOM   1365  O   PHE A 674      40.740  56.410  64.870  1.00  0.00           O
ATOM   1366  N   GLU A 675      41.690  54.410  64.060  1.00  0.00           N
ATOM   1367  HN  GLU A 675      42.220  53.990  63.320  1.00  0.00           H
ATOM   1368  CA  GLU A 675      41.420  53.570  65.250  1.00  0.00           C
ATOM   1369  HA  GLU A 675      40.350  53.500  65.290  1.00  0.00           H
ATOM   1370  CB  GLU A 675      41.850  52.110  65.130  1.00  0.00           C
ATOM   1371  HB1 GLU A 675      41.760  51.640  66.130  1.00  0.00           H
ATOM   1372  HB2 GLU A 675      42.910  52.140  64.760  1.00  0.00           H
ATOM   1373  CG  GLU A 675      41.030  51.390  64.070  1.00  0.00           C
ATOM   1374  HG1 GLU A 675      41.560  51.560  63.110  1.00  0.00           H
ATOM   1375  HG2 GLU A 675      40.020  51.810  63.860  1.00  0.00           H
ATOM   1376  CD  GLU A 675      40.760  49.880  64.370  1.00  0.00           C
ATOM   1377  OE1 GLU A 675      40.430  49.570  65.550  1.00  0.00           O
ATOM   1378  OE2 GLU A 675      40.860  49.010  63.470  1.00  0.00           O
ATOM   1379  C   GLU A 675      41.860  54.240  66.550  1.00  0.00           C
ATOM   1380  O   GLU A 675      41.100  54.310  67.520  1.00  0.00           O
ATOM   1381  N   LYS A 676      43.040  54.870  66.640  1.00  0.00           N
ATOM   1382  HN  LYS A 676      43.670  54.780  65.870  1.00  0.00           H
ATOM   1383  CA  LYS A 676      43.490  55.620  67.790  1.00  0.00           C
ATOM   1384  HA  LYS A 676      43.450  54.960  68.640  1.00  0.00           H
ATOM   1385  CB  LYS A 676      45.050  55.940  67.420  1.00  0.00           C
ATOM   1386  HB1 LYS A 676      45.410  56.690  68.160  1.00  0.00           H
ATOM   1387  HB2 LYS A 676      45.080  56.380  66.400  1.00  0.00           H
ATOM   1388  CG  LYS A 676      45.990  54.740  67.590  1.00  0.00           C
ATOM   1389  HG1 LYS A 676      45.900  54.030  66.740  1.00  0.00           H
ATOM   1390  HG2 LYS A 676      45.740  54.240  68.550  1.00  0.00           H
ATOM   1391  CD  LYS A 676      47.540  55.060  67.640  1.00  0.00           C
ATOM   1392  HD1 LYS A 676      48.010  54.060  67.750  1.00  0.00           H
ATOM   1393  HD2 LYS A 676      47.670  55.750  68.500  1.00  0.00           H
ATOM   1394  CE  LYS A 676      48.030  55.720  66.370  1.00  0.00           C
ATOM   1395  HE1 LYS A 676      47.380  56.600  66.190  1.00  0.00           H
ATOM   1396  HE2 LYS A 676      47.790  55.020  65.550  1.00  0.00           H
ATOM   1397  NZ  LYS A 676      49.520  55.960  66.350  1.00  0.00           N
ATOM   1398  HZ1 LYS A 676      49.910  56.210  65.410  1.00  0.00           H
ATOM   1399  HZ2 LYS A 676      50.060  55.100  66.540  1.00  0.00           H
ATOM   1400  HZ3 LYS A 676      49.750  56.680  67.050  1.00  0.00           H
ATOM   1401  C   LYS A 676      42.720  56.890  68.160  1.00  0.00           C
ATOM   1402  O   LYS A 676      42.400  57.150  69.320  1.00  0.00           O
ATOM   1403  N   ILE A 677      42.320  57.730  67.090  1.00  0.00           N
ATOM   1404  HN  ILE A 677      42.500  57.430  66.160  1.00  0.00           H
ATOM   1405  CA  ILE A 677      41.440  58.830  67.360  1.00  0.00           C
ATOM   1406  HA  ILE A 677      41.780  59.300  68.260  1.00  0.00           H
ATOM   1407  CB  ILE A 677      41.540  59.880  66.180  1.00  0.00           C
ATOM   1408  HB  ILE A 677      41.370  59.300  65.240  1.00  0.00           H
ATOM   1409  CG2 ILE A 677      40.580  61.110  66.280  1.00  0.00           C
ATOM   1410 HG21 ILE A 677      40.550  61.590  67.280  1.00  0.00           H
ATOM   1411 HG22 ILE A 677      39.530  60.750  66.240  1.00  0.00           H
ATOM   1412 HG23 ILE A 677      40.740  61.800  65.410  1.00  0.00           H
ATOM   1413  CG1 ILE A 677      42.960  60.500  66.140  1.00  0.00           C
ATOM   1414 HG11 ILE A 677      43.700  59.780  66.540  1.00  0.00           H
ATOM   1415 HG12 ILE A 677      42.960  61.390  66.800  1.00  0.00           H
ATOM   1416  CD  ILE A 677      43.430  61.010  64.840  1.00  0.00           C
ATOM   1417  HD1 ILE A 677      42.650  61.660  64.400  1.00  0.00           H
ATOM   1418  HD2 ILE A 677      43.420  60.100  64.200  1.00  0.00           H
ATOM   1419  HD3 ILE A 677      44.430  61.480  64.890  1.00  0.00           H
ATOM   1420  C   ILE A 677      40.060  58.460  67.730  1.00  0.00           C
ATOM   1421  O   ILE A 677      39.400  59.200  68.430  1.00  0.00           O
ATOM   1422  N   LEU A 678      39.550  57.370  67.160  1.00  0.00           N
ATOM   1423  HN  LEU A 678      40.130  56.760  66.620  1.00  0.00           H
ATOM   1424  CA  LEU A 678      38.320  56.750  67.510  1.00  0.00           C
ATOM   1425  HA  LEU A 678      37.610  57.560  67.470  1.00  0.00           H
ATOM   1426  CB  LEU A 678      37.890  55.690  66.480  1.00  0.00           C
ATOM   1427  HB1 LEU A 678      38.720  54.970  66.280  1.00  0.00           H
ATOM   1428  HB2 LEU A 678      37.790  56.220  65.520  1.00  0.00           H
ATOM   1429  CG  LEU A 678      36.660  54.840  66.860  1.00  0.00           C
ATOM   1430  HG  LEU A 678      36.780  54.350  67.850  1.00  0.00           H
ATOM   1431  CD1 LEU A 678      35.340  55.680  66.860  1.00  0.00           C
ATOM   1432 HD11 LEU A 678      35.160  56.190  65.900  1.00  0.00           H
ATOM   1433 HD12 LEU A 678      35.290  56.510  67.600  1.00  0.00           H
ATOM   1434 HD13 LEU A 678      34.420  55.090  67.030  1.00  0.00           H
ATOM   1435  CD2 LEU A 678      36.320  53.750  65.820  1.00  0.00           C
ATOM   1436 HD21 LEU A 678      35.390  53.280  66.180  1.00  0.00           H
ATOM   1437 HD22 LEU A 678      37.080  52.960  65.600  1.00  0.00           H
ATOM   1438 HD23 LEU A 678      36.110  54.280  64.860  1.00  0.00           H
ATOM   1439  C   LEU A 678      38.500  56.350  69.070  1.00  0.00           C
ATOM   1440  O   LEU A 678      37.560  56.550  69.860  1.00  0.00           O
ATOM   1441  N   TYR A 679      39.620  55.730  69.510  1.00  0.00           N
ATOM   1442  HN  TYR A 679      40.370  55.640  68.860  1.00  0.00           H
ATOM   1443  CA  TYR A 679      39.720  55.260  70.890  1.00  0.00           C
ATOM   1444  HA  TYR A 679      38.770  54.740  71.010  1.00  0.00           H
ATOM   1445  CB  TYR A 679      40.900  54.270  71.090  1.00  0.00           C
ATOM   1446  HB1 TYR A 679      41.810  54.910  71.050  1.00  0.00           H
ATOM   1447  HB2 TYR A 679      40.860  53.500  70.310  1.00  0.00           H
ATOM   1448  CG  TYR A 679      40.930  53.670  72.420  1.00  0.00           C
ATOM   1449  CD1 TYR A 679      41.680  54.270  73.460  1.00  0.00           C
ATOM   1450  HD1 TYR A 679      42.310  55.140  73.300  1.00  0.00           H
ATOM   1451  CE1 TYR A 679      41.760  53.740  74.720  1.00  0.00           C
ATOM   1452  HE1 TYR A 679      42.350  54.190  75.500  1.00  0.00           H
ATOM   1453  CZ  TYR A 679      41.000  52.610  75.060  1.00  0.00           C
ATOM   1454  OH  TYR A 679      41.080  52.170  76.410  1.00  0.00           O
ATOM   1455  HH  TYR A 679      41.770  52.650  76.870  1.00  0.00           H
ATOM   1456  CD2 TYR A 679      40.160  52.550  72.750  1.00  0.00           C
ATOM   1457  HD2 TYR A 679      39.610  52.160  71.910  1.00  0.00           H
ATOM   1458  CE2 TYR A 679      40.240  51.960  74.050  1.00  0.00           C
ATOM   1459  HE2 TYR A 679      39.670  51.090  74.370  1.00  0.00           H
ATOM   1460  C   TYR A 679      39.760  56.470  71.810  1.00  0.00           C
ATOM   1461  O   TYR A 679      39.110  56.600  72.830  1.00  0.00           O
ATOM   1462  N   LYS A 680      40.520  57.520  71.380  1.00  0.00           N
ATOM   1463  HN  LYS A 680      41.080  57.450  70.550  1.00  0.00           H
ATOM   1464  CA  LYS A 680      40.590  58.830  72.020  1.00  0.00           C
ATOM   1465  HA  LYS A 680      40.910  58.740  73.050  1.00  0.00           H
ATOM   1466  CB  LYS A 680      41.670  59.700  71.270  1.00  0.00           C
ATOM   1467  HB1 LYS A 680      41.720  59.460  70.190  1.00  0.00           H
ATOM   1468  HB2 LYS A 680      42.720  59.510  71.570  1.00  0.00           H
ATOM   1469  CG  LYS A 680      41.620  61.250  71.430  1.00  0.00           C
ATOM   1470  HG1 LYS A 680      42.670  61.560  71.200  1.00  0.00           H
ATOM   1471  HG2 LYS A 680      41.410  61.470  72.500  1.00  0.00           H
ATOM   1472  CD  LYS A 680      40.530  61.990  70.550  1.00  0.00           C
ATOM   1473  HD1 LYS A 680      39.510  61.850  70.980  1.00  0.00           H
ATOM   1474  HD2 LYS A 680      40.540  61.650  69.500  1.00  0.00           H
ATOM   1475  CE  LYS A 680      40.780  63.520  70.700  1.00  0.00           C
ATOM   1476  HE1 LYS A 680      40.160  64.220  70.120  1.00  0.00           H
ATOM   1477  HE2 LYS A 680      41.780  63.780  70.270  1.00  0.00           H
ATOM   1478  NZ  LYS A 680      40.810  64.060  72.060  1.00  0.00           N
ATOM   1479  HZ1 LYS A 680      41.650  63.760  72.600  1.00  0.00           H
ATOM   1480  HZ2 LYS A 680      40.010  63.700  72.610  1.00  0.00           H
ATOM   1481  HZ3 LYS A 680      40.920  65.090  71.940  1.00  0.00           H
ATOM   1482  C   LYS A 680      39.220  59.440  72.250  1.00  0.00           C
ATOM   1483  O   LYS A 680      38.910  59.820  73.360  1.00  0.00           O
ATOM   1484  N   PHE A 681      38.340  59.440  71.210  1.00  0.00           N
ATOM   1485  HN  PHE A 681      38.700  59.140  70.320  1.00  0.00           H
ATOM   1486  CA  PHE A 681      36.980  59.990  71.400  1.00  0.00           C
ATOM   1487  HA  PHE A 681      37.090  60.840  72.050  1.00  0.00           H
ATOM   1488  CB  PHE A 681      36.280  60.310  70.140  1.00  0.00           C
ATOM   1489  HB1 PHE A 681      35.180  60.370  70.310  1.00  0.00           H
ATOM   1490  HB2 PHE A 681      36.490  59.540  69.360  1.00  0.00           H
ATOM   1491  CG  PHE A 681      36.800  61.730  69.770  1.00  0.00           C
ATOM   1492  CD1 PHE A 681      36.630  62.900  70.540  1.00  0.00           C
ATOM   1493  HD1 PHE A 681      36.110  62.840  71.480  1.00  0.00           H
ATOM   1494  CE1 PHE A 681      37.200  64.150  70.090  1.00  0.00           C
ATOM   1495  HE1 PHE A 681      37.120  65.080  70.630  1.00  0.00           H
ATOM   1496  CZ  PHE A 681      37.830  64.260  68.840  1.00  0.00           C
ATOM   1497  HZ  PHE A 681      38.170  65.210  68.460  1.00  0.00           H
ATOM   1498  CD2 PHE A 681      37.340  61.930  68.470  1.00  0.00           C
ATOM   1499  HD2 PHE A 681      37.380  61.060  67.830  1.00  0.00           H
ATOM   1500  CE2 PHE A 681      37.840  63.110  68.000  1.00  0.00           C
ATOM   1501  HE2 PHE A 681      38.360  63.110  67.050  1.00  0.00           H
ATOM   1502  C   PHE A 681      36.110  59.040  72.260  1.00  0.00           C
ATOM   1503  O   PHE A 681      35.230  59.570  73.000  1.00  0.00           O
ATOM   1504  N   CYS A 682      36.370  57.760  72.260  1.00  0.00           N
ATOM   1505  HN  CYS A 682      37.200  57.400  71.840  1.00  0.00           H
ATOM   1506  CA  CYS A 682      35.650  56.800  73.130  1.00  0.00           C
ATOM   1507  HA  CYS A 682      34.580  56.960  73.010  1.00  0.00           H
ATOM   1508  CB  CYS A 682      35.830  55.320  72.770  1.00  0.00           C
ATOM   1509  HB1 CYS A 682      35.380  54.740  73.610  1.00  0.00           H
ATOM   1510  HB2 CYS A 682      36.930  55.170  72.850  1.00  0.00           H
ATOM   1511  SG  CYS A 682      35.170  55.010  71.140  1.00  0.00           S
ATOM   1512  HG1 CYS A 682      36.050  55.700  70.420  1.00  0.00           H
ATOM   1513  C   CYS A 682      35.880  57.010  74.570  1.00  0.00           C
ATOM   1514  O   CYS A 682      34.900  56.970  75.340  1.00  0.00           O
ATOM   1515  N   ARG A 683      37.110  57.230  74.930  1.00  0.00           N
ATOM   1516  HN  ARG A 683      37.880  57.300  74.300  1.00  0.00           H
ATOM   1517  CA  ARG A 683      37.510  57.630  76.280  1.00  0.00           C
ATOM   1518  HA  ARG A 683      36.940  57.000  76.950  1.00  0.00           H
ATOM   1519  CB  ARG A 683      39.040  57.380  76.520  1.00  0.00           C
ATOM   1520  HB1 ARG A 683      39.360  57.820  77.490  1.00  0.00           H
ATOM   1521  HB2 ARG A 683      39.630  57.970  75.790  1.00  0.00           H
ATOM   1522  CG  ARG A 683      39.510  55.890  76.440  1.00  0.00           C
ATOM   1523  HG1 ARG A 683      40.620  55.800  76.560  1.00  0.00           H
ATOM   1524  HG2 ARG A 683      39.320  55.570  75.400  1.00  0.00           H
ATOM   1525  CD  ARG A 683      38.930  54.880  77.490  1.00  0.00           C
ATOM   1526  HD1 ARG A 683      39.400  53.880  77.340  1.00  0.00           H
ATOM   1527  HD2 ARG A 683      37.860  54.670  77.310  1.00  0.00           H
ATOM   1528  NE  ARG A 683      39.240  55.480  78.800  1.00  0.00           N
ATOM   1529  HE  ARG A 683      40.150  55.370  79.190  1.00  0.00           H
ATOM   1530  CZ  ARG A 683      38.360  55.890  79.690  1.00  0.00           C
ATOM   1531  NH1 ARG A 683      37.050  56.040  79.580  1.00  0.00           N
ATOM   1532 HH11 ARG A 683      36.530  55.660  78.810  1.00  0.00           H
ATOM   1533 HH12 ARG A 683      36.480  56.180  80.380  1.00  0.00           H
ATOM   1534  NH2 ARG A 683      38.670  55.980  80.980  1.00  0.00           N
ATOM   1535 HH21 ARG A 683      39.600  56.080  81.330  1.00  0.00           H
ATOM   1536 HH22 ARG A 683      38.050  56.390  81.640  1.00  0.00           H
ATOM   1537  C   ARG A 683      37.140  59.020  76.810  1.00  0.00           C
ATOM   1538  O   ARG A 683      36.710  59.310  77.930  1.00  0.00           O
ATOM   1539  N   ASP A 684      37.140  59.950  75.850  1.00  0.00           N
ATOM   1540  HN  ASP A 684      37.450  59.720  74.930  1.00  0.00           H
ATOM   1541  CA  ASP A 684      36.680  61.230  76.200  1.00  0.00           C
ATOM   1542  HA  ASP A 684      37.200  61.590  77.080  1.00  0.00           H
ATOM   1543  CB  ASP A 684      36.990  62.190  74.990  1.00  0.00           C
ATOM   1544  HB1 ASP A 684      36.360  63.060  75.280  1.00  0.00           H
ATOM   1545  HB2 ASP A 684      36.670  61.790  74.010  1.00  0.00           H
ATOM   1546  CG  ASP A 684      38.440  62.650  74.770  1.00  0.00           C
ATOM   1547  OD1 ASP A 684      38.860  63.210  73.690  1.00  0.00           O
ATOM   1548  OD2 ASP A 684      39.160  62.500  75.750  1.00  0.00           O
ATOM   1549  C   ASP A 684      35.150  61.390  76.600  1.00  0.00           C
ATOM   1550  O   ASP A 684      34.870  62.110  77.570  1.00  0.00           O
ATOM   1551  N   TYR A 685      34.220  60.640  75.950  1.00  0.00           N
ATOM   1552  HN  TYR A 685      34.370  60.110  75.110  1.00  0.00           H
ATOM   1553  CA  TYR A 685      32.820  60.800  76.360  1.00  0.00           C
ATOM   1554  HA  TYR A 685      32.590  61.640  77.000  1.00  0.00           H
ATOM   1555  CB  TYR A 685      31.960  61.110  75.080  1.00  0.00           C
ATOM   1556  HB1 TYR A 685      30.950  61.340  75.460  1.00  0.00           H
ATOM   1557  HB2 TYR A 685      31.970  60.290  74.330  1.00  0.00           H
ATOM   1558  CG  TYR A 685      32.430  62.230  74.320  1.00  0.00           C
ATOM   1559  CD1 TYR A 685      32.000  63.510  74.650  1.00  0.00           C
ATOM   1560  HD1 TYR A 685      31.490  63.650  75.590  1.00  0.00           H
ATOM   1561  CE1 TYR A 685      32.260  64.600  73.820  1.00  0.00           C
ATOM   1562  HE1 TYR A 685      32.040  65.590  74.170  1.00  0.00           H
ATOM   1563  CZ  TYR A 685      32.890  64.360  72.590  1.00  0.00           C
ATOM   1564  OH  TYR A 685      33.100  65.460  71.760  1.00  0.00           O
ATOM   1565  HH  TYR A 685      32.670  66.190  72.220  1.00  0.00           H
ATOM   1566  CD2 TYR A 685      33.010  62.070  73.060  1.00  0.00           C
ATOM   1567  HD2 TYR A 685      33.370  61.060  72.890  1.00  0.00           H
ATOM   1568  CE2 TYR A 685      33.310  63.110  72.230  1.00  0.00           C
ATOM   1569  HE2 TYR A 685      33.850  62.920  71.320  1.00  0.00           H
ATOM   1570  C   TYR A 685      32.230  59.560  77.080  1.00  0.00           C
ATOM   1571  O   TYR A 685      31.040  59.620  77.370  1.00  0.00           O
ATOM   1572  N   GLN A 686      33.060  58.650  77.470  1.00  0.00           N
ATOM   1573  HN  GLN A 686      33.970  58.690  77.080  1.00  0.00           H
ATOM   1574  CA  GLN A 686      32.720  57.460  78.230  1.00  0.00           C
ATOM   1575  HA  GLN A 686      33.670  56.980  78.410  1.00  0.00           H
ATOM   1576  CB  GLN A 686      31.990  57.640  79.580  1.00  0.00           C
ATOM   1577  HB1 GLN A 686      31.990  56.620  80.020  1.00  0.00           H
ATOM   1578  HB2 GLN A 686      30.930  57.930  79.450  1.00  0.00           H
ATOM   1579  CG  GLN A 686      32.550  58.630  80.570  1.00  0.00           C
ATOM   1580  HG1 GLN A 686      31.870  58.800  81.440  1.00  0.00           H
ATOM   1581  HG2 GLN A 686      32.650  59.630  80.070  1.00  0.00           H
ATOM   1582  CD  GLN A 686      33.850  58.280  81.170  1.00  0.00           C
ATOM   1583  OE1 GLN A 686      34.750  57.560  80.680  1.00  0.00           O
ATOM   1584  NE2 GLN A 686      34.220  58.940  82.370  1.00  0.00           N
ATOM   1585 HE21 GLN A 686      35.180  58.940  82.620  1.00  0.00           H
ATOM   1586 HE22 GLN A 686      33.600  59.600  82.800  1.00  0.00           H
ATOM   1587  C   GLN A 686      31.950  56.330  77.460  1.00  0.00           C
ATOM   1588  O   GLN A 686      30.900  55.760  77.700  1.00  0.00           O
ATOM   1589  N   LEU A 687      32.500  55.950  76.320  1.00  0.00           N
ATOM   1590  HN  LEU A 687      33.360  56.380  76.040  1.00  0.00           H
ATOM   1591  CA  LEU A 687      32.000  54.950  75.420  1.00  0.00           C
ATOM   1592  HA  LEU A 687      30.940  54.800  75.560  1.00  0.00           H
ATOM   1593  CB  LEU A 687      32.120  55.390  73.940  1.00  0.00           C
ATOM   1594  HB1 LEU A 687      31.520  54.720  73.280  1.00  0.00           H
ATOM   1595  HB2 LEU A 687      33.160  55.450  73.540  1.00  0.00           H
ATOM   1596  CG  LEU A 687      31.530  56.810  73.690  1.00  0.00           C
ATOM   1597  HG  LEU A 687      32.020  57.600  74.300  1.00  0.00           H
ATOM   1598  CD1 LEU A 687      31.700  57.140  72.170  1.00  0.00           C
ATOM   1599 HD11 LEU A 687      30.860  56.710  71.580  1.00  0.00           H
ATOM   1600 HD12 LEU A 687      32.710  56.830  71.810  1.00  0.00           H
ATOM   1601 HD13 LEU A 687      31.770  58.240  72.050  1.00  0.00           H
ATOM   1602  CD2 LEU A 687      30.050  56.800  74.080  1.00  0.00           C
ATOM   1603 HD21 LEU A 687      29.740  56.610  75.140  1.00  0.00           H
ATOM   1604 HD22 LEU A 687      29.450  56.150  73.400  1.00  0.00           H
ATOM   1605 HD23 LEU A 687      29.680  57.810  73.810  1.00  0.00           H
ATOM   1606  C   LEU A 687      32.750  53.600  75.500  1.00  0.00           C
ATOM   1607  O   LEU A 687      33.990  53.440  75.770  1.00  0.00           O
ATOM   1608  N   SER A 688      31.980  52.500  75.270  1.00  0.00           N
ATOM   1609  HN  SER A 688      30.990  52.620  75.180  1.00  0.00           H
ATOM   1610  CA  SER A 688      32.540  51.260  74.740  1.00  0.00           C
ATOM   1611  HA  SER A 688      33.430  51.050  75.310  1.00  0.00           H
ATOM   1612  CB  SER A 688      31.650  50.000  75.000  1.00  0.00           C
ATOM   1613  HB1 SER A 688      30.570  50.190  74.800  1.00  0.00           H
ATOM   1614  HB2 SER A 688      31.810  49.790  76.070  1.00  0.00           H
ATOM   1615  OG  SER A 688      31.990  48.840  74.140  1.00  0.00           O
ATOM   1616  HG1 SER A 688      31.600  48.080  74.570  1.00  0.00           H
ATOM   1617  C   SER A 688      33.030  51.370  73.320  1.00  0.00           C
ATOM   1618  O   SER A 688      32.150  51.650  72.490  1.00  0.00           O
ATOM   1619  N   TYR A 689      34.320  51.280  72.970  1.00  0.00           N
ATOM   1620  HN  TYR A 689      34.970  50.920  73.640  1.00  0.00           H
ATOM   1621  CA  TYR A 689      34.910  51.350  71.670  1.00  0.00           C
ATOM   1622  HA  TYR A 689      34.560  52.230  71.190  1.00  0.00           H
ATOM   1623  CB  TYR A 689      36.460  51.580  71.950  1.00  0.00           C
ATOM   1624  HB1 TYR A 689      36.610  50.970  72.870  1.00  0.00           H
ATOM   1625  HB2 TYR A 689      36.700  52.600  72.340  1.00  0.00           H
ATOM   1626  CG  TYR A 689      37.290  51.210  70.760  1.00  0.00           C
ATOM   1627  CD1 TYR A 689      37.380  52.020  69.610  1.00  0.00           C
ATOM   1628  HD1 TYR A 689      36.720  52.850  69.380  1.00  0.00           H
ATOM   1629  CE1 TYR A 689      38.380  51.740  68.630  1.00  0.00           C
ATOM   1630  HE1 TYR A 689      38.320  52.280  67.700  1.00  0.00           H
ATOM   1631  CZ  TYR A 689      39.350  50.740  68.920  1.00  0.00           C
ATOM   1632  OH  TYR A 689      40.470  50.670  68.100  1.00  0.00           O
ATOM   1633  HH  TYR A 689      40.180  50.770  67.190  1.00  0.00           H
ATOM   1634  CD2 TYR A 689      38.180  50.110  70.900  1.00  0.00           C
ATOM   1635  HD2 TYR A 689      38.270  49.550  71.820  1.00  0.00           H
ATOM   1636  CE2 TYR A 689      39.260  49.940  70.030  1.00  0.00           C
ATOM   1637  HE2 TYR A 689      39.930  49.110  70.260  1.00  0.00           H
ATOM   1638  C   TYR A 689      34.570  50.200  70.730  1.00  0.00           C
ATOM   1639  O   TYR A 689      34.340  50.290  69.500  1.00  0.00           O
ATOM   1640  N   LEU A 690      34.580  48.960  71.330  1.00  0.00           N
ATOM   1641  HN  LEU A 690      34.650  48.870  72.320  1.00  0.00           H
ATOM   1642  CA  LEU A 690      34.410  47.730  70.620  1.00  0.00           C
ATOM   1643  HA  LEU A 690      35.040  47.770  69.730  1.00  0.00           H
ATOM   1644  CB  LEU A 690      34.850  46.560  71.460  1.00  0.00           C
ATOM   1645  HB1 LEU A 690      34.540  45.600  71.020  1.00  0.00           H
ATOM   1646  HB2 LEU A 690      34.180  46.600  72.350  1.00  0.00           H
ATOM   1647  CG  LEU A 690      36.390  46.550  71.670  1.00  0.00           C
ATOM   1648  HG  LEU A 690      36.710  47.450  72.230  1.00  0.00           H
ATOM   1649  CD1 LEU A 690      36.710  45.460  72.650  1.00  0.00           C
ATOM   1650 HD11 LEU A 690      36.510  44.430  72.270  1.00  0.00           H
ATOM   1651 HD12 LEU A 690      36.030  45.360  73.530  1.00  0.00           H
ATOM   1652 HD13 LEU A 690      37.730  45.600  73.070  1.00  0.00           H
ATOM   1653  CD2 LEU A 690      37.270  46.470  70.360  1.00  0.00           C
ATOM   1654 HD21 LEU A 690      37.050  45.550  69.780  1.00  0.00           H
ATOM   1655 HD22 LEU A 690      38.320  46.310  70.710  1.00  0.00           H
ATOM   1656 HD23 LEU A 690      37.370  47.380  69.740  1.00  0.00           H
ATOM   1657  C   LEU A 690      33.040  47.630  70.000  1.00  0.00           C
ATOM   1658  O   LEU A 690      32.930  47.260  68.850  1.00  0.00           O
ATOM   1659  N   SER A 691      32.010  48.040  70.740  1.00  0.00           N
ATOM   1660  HN  SER A 691      32.150  48.230  71.710  1.00  0.00           H
ATOM   1661  CA  SER A 691      30.610  48.030  70.270  1.00  0.00           C
ATOM   1662  HA  SER A 691      30.420  47.080  69.800  1.00  0.00           H
ATOM   1663  CB  SER A 691      29.610  48.210  71.450  1.00  0.00           C
ATOM   1664  HB1 SER A 691      29.580  47.200  71.910  1.00  0.00           H
ATOM   1665  HB2 SER A 691      28.580  48.310  71.050  1.00  0.00           H
ATOM   1666  OG  SER A 691      29.860  49.340  72.360  1.00  0.00           O
ATOM   1667  HG1 SER A 691      30.720  49.200  72.770  1.00  0.00           H
ATOM   1668  C   SER A 691      30.380  49.250  69.270  1.00  0.00           C
ATOM   1669  O   SER A 691      29.680  49.100  68.280  1.00  0.00           O
ATOM   1670  N   LEU A 692      30.990  50.430  69.470  1.00  0.00           N
ATOM   1671  HN  LEU A 692      31.370  50.710  70.350  1.00  0.00           H
ATOM   1672  CA  LEU A 692      31.000  51.490  68.460  1.00  0.00           C
ATOM   1673  HA  LEU A 692      29.980  51.740  68.230  1.00  0.00           H
ATOM   1674  CB  LEU A 692      31.740  52.730  69.060  1.00  0.00           C
ATOM   1675  HB1 LEU A 692      32.820  52.610  68.830  1.00  0.00           H
ATOM   1676  HB2 LEU A 692      31.420  52.570  70.120  1.00  0.00           H
ATOM   1677  CG  LEU A 692      31.210  54.080  68.450  1.00  0.00           C
ATOM   1678  HG  LEU A 692      31.250  53.990  67.340  1.00  0.00           H
ATOM   1679  CD1 LEU A 692      29.840  54.450  68.920  1.00  0.00           C
ATOM   1680 HD11 LEU A 692      29.860  54.520  70.020  1.00  0.00           H
ATOM   1681 HD12 LEU A 692      29.190  53.560  68.760  1.00  0.00           H
ATOM   1682 HD13 LEU A 692      29.410  55.320  68.400  1.00  0.00           H
ATOM   1683  CD2 LEU A 692      32.150  55.310  68.750  1.00  0.00           C
ATOM   1684 HD21 LEU A 692      33.240  55.100  68.750  1.00  0.00           H
ATOM   1685 HD22 LEU A 692      31.950  55.810  69.720  1.00  0.00           H
ATOM   1686 HD23 LEU A 692      31.890  55.940  67.860  1.00  0.00           H
ATOM   1687  C   LEU A 692      31.690  51.040  67.190  1.00  0.00           C
ATOM   1688  O   LEU A 692      31.220  51.400  66.090  1.00  0.00           O
ATOM   1689  N   ARG A 693      32.840  50.300  67.300  1.00  0.00           N
ATOM   1690  HN  ARG A 693      33.280  50.220  68.190  1.00  0.00           H
ATOM   1691  CA  ARG A 693      33.490  49.660  66.110  1.00  0.00           C
ATOM   1692  HA  ARG A 693      33.570  50.490  65.420  1.00  0.00           H
ATOM   1693  CB  ARG A 693      34.940  49.000  66.330  1.00  0.00           C
ATOM   1694  HB1 ARG A 693      35.080  48.360  65.420  1.00  0.00           H
ATOM   1695  HB2 ARG A 693      34.850  48.220  67.110  1.00  0.00           H
ATOM   1696  CG  ARG A 693      36.090  49.930  66.550  1.00  0.00           C
ATOM   1697  HG1 ARG A 693      36.130  50.070  67.660  1.00  0.00           H
ATOM   1698  HG2 ARG A 693      35.850  50.930  66.130  1.00  0.00           H
ATOM   1699  CD  ARG A 693      37.450  49.480  66.100  1.00  0.00           C
ATOM   1700  HD1 ARG A 693      38.280  50.020  66.610  1.00  0.00           H
ATOM   1701  HD2 ARG A 693      37.640  49.510  65.010  1.00  0.00           H
ATOM   1702  NE  ARG A 693      37.550  47.990  66.430  1.00  0.00           N
ATOM   1703  HE  ARG A 693      36.930  47.590  67.100  1.00  0.00           H
ATOM   1704  CZ  ARG A 693      38.100  47.050  65.690  1.00  0.00           C
ATOM   1705  NH1 ARG A 693      39.090  47.220  64.820  1.00  0.00           N
ATOM   1706 HH11 ARG A 693      39.530  48.110  64.880  1.00  0.00           H
ATOM   1707 HH12 ARG A 693      39.370  46.390  64.350  1.00  0.00           H
ATOM   1708  NH2 ARG A 693      37.570  45.850  65.790  1.00  0.00           N
ATOM   1709 HH21 ARG A 693      36.950  45.600  66.540  1.00  0.00           H
ATOM   1710 HH22 ARG A 693      38.060  45.160  65.270  1.00  0.00           H
ATOM   1711  C   ARG A 693      32.580  48.700  65.440  1.00  0.00           C
ATOM   1712  O   ARG A 693      32.350  48.720  64.220  1.00  0.00           O
ATOM   1713  N   THR A 694      31.930  47.830  66.200  1.00  0.00           N
ATOM   1714  HN  THR A 694      32.130  47.620  67.160  1.00  0.00           H
ATOM   1715  CA  THR A 694      30.900  46.810  65.650  1.00  0.00           C
ATOM   1716  HA  THR A 694      31.340  46.110  64.960  1.00  0.00           H
ATOM   1717  CB  THR A 694      30.190  45.880  66.650  1.00  0.00           C
ATOM   1718  HB  THR A 694      29.700  46.510  67.430  1.00  0.00           H
ATOM   1719  OG1 THR A 694      31.160  45.090  67.360  1.00  0.00           O
ATOM   1720  HG1 THR A 694      30.590  44.850  68.090  1.00  0.00           H
ATOM   1721  CG2 THR A 694      29.370  44.900  65.900  1.00  0.00           C
ATOM   1722 HG21 THR A 694      29.160  43.990  66.500  1.00  0.00           H
ATOM   1723 HG22 THR A 694      29.970  44.730  64.980  1.00  0.00           H
ATOM   1724 HG23 THR A 694      28.420  45.410  65.660  1.00  0.00           H
ATOM   1725  C   THR A 694      29.790  47.590  64.800  1.00  0.00           C
ATOM   1726  O   THR A 694      29.590  47.250  63.660  1.00  0.00           O
ATOM   1727  N   SER A 695      29.220  48.690  65.340  1.00  0.00           N
ATOM   1728  HN  SER A 695      29.560  48.970  66.230  1.00  0.00           H
ATOM   1729  CA  SER A 695      28.250  49.540  64.680  1.00  0.00           C
ATOM   1730  HA  SER A 695      27.440  48.920  64.320  1.00  0.00           H
ATOM   1731  CB  SER A 695      27.690  50.730  65.580  1.00  0.00           C
ATOM   1732  HB1 SER A 695      27.060  51.420  64.970  1.00  0.00           H
ATOM   1733  HB2 SER A 695      28.550  51.270  66.020  1.00  0.00           H
ATOM   1734  OG  SER A 695      26.930  50.250  66.740  1.00  0.00           O
ATOM   1735  HG1 SER A 695      27.600  49.740  67.200  1.00  0.00           H
ATOM   1736  C   SER A 695      28.870  50.130  63.390  1.00  0.00           C
ATOM   1737  O   SER A 695      28.370  49.920  62.290  1.00  0.00           O
ATOM   1738  N   ILE A 696      30.000  50.860  63.520  1.00  0.00           N
ATOM   1739  HN  ILE A 696      30.370  51.070  64.420  1.00  0.00           H
ATOM   1740  CA  ILE A 696      30.720  51.370  62.430  1.00  0.00           C
ATOM   1741  HA  ILE A 696      30.120  52.160  62.010  1.00  0.00           H
ATOM   1742  CB  ILE A 696      32.040  52.160  62.900  1.00  0.00           C
ATOM   1743  HB  ILE A 696      32.530  51.560  63.680  1.00  0.00           H
ATOM   1744  CG2 ILE A 696      33.160  52.290  61.760  1.00  0.00           C
ATOM   1745 HG21 ILE A 696      32.680  52.590  60.800  1.00  0.00           H
ATOM   1746 HG22 ILE A 696      33.720  51.330  61.720  1.00  0.00           H
ATOM   1747 HG23 ILE A 696      33.810  53.150  62.070  1.00  0.00           H
ATOM   1748  CG1 ILE A 696      31.680  53.510  63.430  1.00  0.00           C
ATOM   1749 HG11 ILE A 696      30.600  53.560  63.680  1.00  0.00           H
ATOM   1750 HG12 ILE A 696      31.810  54.100  62.490  1.00  0.00           H
ATOM   1751  CD  ILE A 696      32.610  54.010  64.500  1.00  0.00           C
ATOM   1752  HD1 ILE A 696      33.650  53.810  64.170  1.00  0.00           H
ATOM   1753  HD2 ILE A 696      32.400  53.410  65.420  1.00  0.00           H
ATOM   1754  HD3 ILE A 696      32.530  55.100  64.670  1.00  0.00           H
ATOM   1755  C   ILE A 696      31.090  50.390  61.310  1.00  0.00           C
ATOM   1756  O   ILE A 696      30.810  50.700  60.140  1.00  0.00           O
ATOM   1757  N   GLY A 697      31.630  49.220  61.600  1.00  0.00           N
ATOM   1758  HN  GLY A 697      31.870  49.060  62.550  1.00  0.00           H
ATOM   1759  CA  GLY A 697      31.850  48.140  60.610  1.00  0.00           C
ATOM   1760  HA1 GLY A 697      32.360  47.330  61.110  1.00  0.00           H
ATOM   1761  HA2 GLY A 697      32.350  48.600  59.770  1.00  0.00           H
ATOM   1762  C   GLY A 697      30.620  47.540  59.900  1.00  0.00           C
ATOM   1763  O   GLY A 697      30.590  47.090  58.750  1.00  0.00           O
ATOM   1764  N   LEU A 698      29.480  47.330  60.620  1.00  0.00           N
ATOM   1765  HN  LEU A 698      29.630  47.420  61.600  1.00  0.00           H
ATOM   1766  CA  LEU A 698      28.190  47.040  60.030  1.00  0.00           C
ATOM   1767  HA  LEU A 698      28.320  46.170  59.420  1.00  0.00           H
ATOM   1768  CB  LEU A 698      27.110  46.700  61.120  1.00  0.00           C
ATOM   1769  HB1 LEU A 698      26.110  46.710  60.610  1.00  0.00           H
ATOM   1770  HB2 LEU A 698      27.190  47.550  61.820  1.00  0.00           H
ATOM   1771  CG  LEU A 698      27.280  45.370  61.870  1.00  0.00           C
ATOM   1772  HG  LEU A 698      28.350  45.190  62.100  1.00  0.00           H
ATOM   1773  CD1 LEU A 698      26.470  45.510  63.110  1.00  0.00           C
ATOM   1774 HD11 LEU A 698      26.810  46.470  63.560  1.00  0.00           H
ATOM   1775 HD12 LEU A 698      26.670  44.630  63.770  1.00  0.00           H
ATOM   1776 HD13 LEU A 698      25.400  45.640  62.850  1.00  0.00           H
ATOM   1777  CD2 LEU A 698      26.770  44.200  61.030  1.00  0.00           C
ATOM   1778 HD21 LEU A 698      27.560  43.930  60.310  1.00  0.00           H
ATOM   1779 HD22 LEU A 698      25.780  44.500  60.600  1.00  0.00           H
ATOM   1780 HD23 LEU A 698      26.510  43.260  61.560  1.00  0.00           H
ATOM   1781  C   LEU A 698      27.750  48.080  59.030  1.00  0.00           C
ATOM   1782  O   LEU A 698      27.380  47.820  57.930  1.00  0.00           O
ATOM   1783  N   TRP A 699      27.860  49.390  59.360  1.00  0.00           N
ATOM   1784  HN  TRP A 699      28.190  49.680  60.260  1.00  0.00           H
ATOM   1785  CA  TRP A 699      27.430  50.400  58.380  1.00  0.00           C
ATOM   1786  HA  TRP A 699      26.520  50.070  57.880  1.00  0.00           H
ATOM   1787  CB  TRP A 699      27.200  51.770  59.060  1.00  0.00           C
ATOM   1788  HB1 TRP A 699      28.130  52.300  59.390  1.00  0.00           H
ATOM   1789  HB2 TRP A 699      26.600  51.750  60.000  1.00  0.00           H
ATOM   1790  CG  TRP A 699      26.420  52.720  58.230  1.00  0.00           C
ATOM   1791  CD1 TRP A 699      26.930  53.740  57.510  1.00  0.00           C
ATOM   1792  HD1 TRP A 699      27.910  54.120  57.750  1.00  0.00           H
ATOM   1793  NE1 TRP A 699      26.030  54.360  56.720  1.00  0.00           N
ATOM   1794  HE1 TRP A 699      26.170  54.780  55.860  1.00  0.00           H
ATOM   1795  CE2 TRP A 699      24.870  53.730  56.840  1.00  0.00           C
ATOM   1796  CD2 TRP A 699      25.020  52.660  57.760  1.00  0.00           C
ATOM   1797  CE3 TRP A 699      23.910  51.830  58.050  1.00  0.00           C
ATOM   1798  HE3 TRP A 699      23.970  51.010  58.750  1.00  0.00           H
ATOM   1799  CZ3 TRP A 699      22.680  52.010  57.460  1.00  0.00           C
ATOM   1800  HZ3 TRP A 699      21.820  51.360  57.630  1.00  0.00           H
ATOM   1801  CZ2 TRP A 699      23.630  53.980  56.220  1.00  0.00           C
ATOM   1802  HZ2 TRP A 699      23.580  54.780  55.480  1.00  0.00           H
ATOM   1803  CH2 TRP A 699      22.590  53.020  56.470  1.00  0.00           C
ATOM   1804  HH2 TRP A 699      21.700  53.230  55.900  1.00  0.00           H
ATOM   1805  C   TRP A 699      28.430  50.450  57.090  1.00  0.00           C
ATOM   1806  O   TRP A 699      28.030  50.460  55.920  1.00  0.00           O
ATOM   1807  N   THR A 700      29.740  50.480  57.440  1.00  0.00           N
ATOM   1808  HN  THR A 700      29.950  50.510  58.420  1.00  0.00           H
ATOM   1809  CA  THR A 700      30.970  50.330  56.570  1.00  0.00           C
ATOM   1810  HA  THR A 700      30.980  51.240  55.990  1.00  0.00           H
ATOM   1811  CB  THR A 700      32.360  50.280  57.220  1.00  0.00           C
ATOM   1812  HB  THR A 700      32.630  49.250  57.540  1.00  0.00           H
ATOM   1813  OG1 THR A 700      32.540  51.200  58.300  1.00  0.00           O
ATOM   1814  HG1 THR A 700      31.870  50.990  58.960  1.00  0.00           H
ATOM   1815  CG2 THR A 700      33.550  50.650  56.250  1.00  0.00           C
ATOM   1816 HG21 THR A 700      33.770  49.890  55.470  1.00  0.00           H
ATOM   1817 HG22 THR A 700      34.510  50.690  56.810  1.00  0.00           H
ATOM   1818 HG23 THR A 700      33.260  51.610  55.770  1.00  0.00           H
ATOM   1819  C   THR A 700      30.870  49.220  55.590  1.00  0.00           C
ATOM   1820  O   THR A 700      30.940  49.440  54.410  1.00  0.00           O
ATOM   1821  N   SER A 701      30.610  48.000  56.010  1.00  0.00           N
ATOM   1822  HN  SER A 701      30.490  47.820  56.980  1.00  0.00           H
ATOM   1823  CA  SER A 701      30.490  46.900  55.110  1.00  0.00           C
ATOM   1824  HA  SER A 701      31.360  46.990  54.480  1.00  0.00           H
ATOM   1825  CB  SER A 701      30.670  45.520  55.760  1.00  0.00           C
ATOM   1826  HB1 SER A 701      31.700  45.260  56.110  1.00  0.00           H
ATOM   1827  HB2 SER A 701      30.510  44.670  55.070  1.00  0.00           H
ATOM   1828  OG  SER A 701      29.800  45.320  56.870  1.00  0.00           O
ATOM   1829  HG1 SER A 701      30.080  45.940  57.540  1.00  0.00           H
ATOM   1830  C   SER A 701      29.250  46.800  54.260  1.00  0.00           C
ATOM   1831  O   SER A 701      29.310  46.440  53.050  1.00  0.00           O
ATOM   1832  N   PHE A 702      28.200  47.300  54.890  1.00  0.00           N
ATOM   1833  HN  PHE A 702      28.260  47.720  55.790  1.00  0.00           H
ATOM   1834  CA  PHE A 702      26.950  47.430  54.130  1.00  0.00           C
ATOM   1835  HA  PHE A 702      26.730  46.490  53.640  1.00  0.00           H
ATOM   1836  CB  PHE A 702      25.910  48.030  55.190  1.00  0.00           C
ATOM   1837  HB1 PHE A 702      26.360  48.730  55.920  1.00  0.00           H
ATOM   1838  HB2 PHE A 702      25.520  47.150  55.750  1.00  0.00           H
ATOM   1839  CG  PHE A 702      24.620  48.560  54.570  1.00  0.00           C
ATOM   1840  CD1 PHE A 702      23.980  47.760  53.690  1.00  0.00           C
ATOM   1841  HD1 PHE A 702      24.390  46.790  53.440  1.00  0.00           H
ATOM   1842  CE1 PHE A 702      22.820  48.200  53.080  1.00  0.00           C
ATOM   1843  HE1 PHE A 702      22.230  47.530  52.460  1.00  0.00           H
ATOM   1844  CZ  PHE A 702      22.380  49.480  53.370  1.00  0.00           C
ATOM   1845  HZ  PHE A 702      21.480  49.840  52.900  1.00  0.00           H
ATOM   1846  CD2 PHE A 702      24.200  49.830  54.870  1.00  0.00           C
ATOM   1847  HD2 PHE A 702      24.590  50.500  55.620  1.00  0.00           H
ATOM   1848  CE2 PHE A 702      23.070  50.310  54.210  1.00  0.00           C
ATOM   1849  HE2 PHE A 702      22.660  51.280  54.460  1.00  0.00           H
ATOM   1850  C   PHE A 702      27.170  48.400  52.870  1.00  0.00           C
ATOM   1851  O   PHE A 702      26.860  48.030  51.740  1.00  0.00           O
ATOM   1852  N   LEU A 703      27.750  49.590  53.180  1.00  0.00           N
ATOM   1853  HN  LEU A 703      28.090  49.780  54.110  1.00  0.00           H
ATOM   1854  CA  LEU A 703      28.100  50.580  52.140  1.00  0.00           C
ATOM   1855  HA  LEU A 703      27.110  50.820  51.800  1.00  0.00           H
ATOM   1856  CB  LEU A 703      28.680  51.890  52.730  1.00  0.00           C
ATOM   1857  HB1 LEU A 703      29.040  52.490  51.870  1.00  0.00           H
ATOM   1858  HB2 LEU A 703      29.470  51.650  53.460  1.00  0.00           H
ATOM   1859  CG  LEU A 703      27.650  52.850  53.450  1.00  0.00           C
ATOM   1860  HG  LEU A 703      27.290  52.390  54.410  1.00  0.00           H
ATOM   1861  CD1 LEU A 703      28.320  54.250  53.640  1.00  0.00           C
ATOM   1862 HD11 LEU A 703      29.050  54.250  54.470  1.00  0.00           H
ATOM   1863 HD12 LEU A 703      27.560  55.000  53.930  1.00  0.00           H
ATOM   1864 HD13 LEU A 703      28.710  54.620  52.660  1.00  0.00           H
ATOM   1865  CD2 LEU A 703      26.290  53.200  52.760  1.00  0.00           C
ATOM   1866 HD21 LEU A 703      25.680  52.300  52.540  1.00  0.00           H
ATOM   1867 HD22 LEU A 703      26.490  53.660  51.770  1.00  0.00           H
ATOM   1868 HD23 LEU A 703      25.780  54.030  53.310  1.00  0.00           H
ATOM   1869  C   LEU A 703      29.060  50.060  51.130  1.00  0.00           C
ATOM   1870  O   LEU A 703      28.870  50.220  49.880  1.00  0.00           O
ATOM   1871  N   CYS A 704      30.130  49.310  51.500  1.00  0.00           N
ATOM   1872  HN  CYS A 704      30.460  49.240  52.430  1.00  0.00           H
ATOM   1873  CA  CYS A 704      31.020  48.570  50.620  1.00  0.00           C
ATOM   1874  HA  CYS A 704      31.470  49.350  50.010  1.00  0.00           H
ATOM   1875  CB  CYS A 704      32.080  47.840  51.400  1.00  0.00           C
ATOM   1876  HB1 CYS A 704      32.750  47.070  50.960  1.00  0.00           H
ATOM   1877  HB2 CYS A 704      31.510  47.210  52.110  1.00  0.00           H
ATOM   1878  SG  CYS A 704      33.330  48.900  52.370  1.00  0.00           S
ATOM   1879  HG1 CYS A 704      32.390  49.520  53.060  1.00  0.00           H
ATOM   1880  C   CYS A 704      30.220  47.620  49.770  1.00  0.00           C
ATOM   1881  O   CYS A 704      30.440  47.680  48.550  1.00  0.00           O
ATOM   1882  N   ILE A 705      29.230  46.850  50.330  1.00  0.00           N
ATOM   1883  HN  ILE A 705      29.000  46.810  51.290  1.00  0.00           H
ATOM   1884  CA  ILE A 705      28.360  46.050  49.490  1.00  0.00           C
ATOM   1885  HA  ILE A 705      29.000  45.410  48.900  1.00  0.00           H
ATOM   1886  CB  ILE A 705      27.580  45.110  50.370  1.00  0.00           C
ATOM   1887  HB  ILE A 705      27.440  45.630  51.350  1.00  0.00           H
ATOM   1888  CG2 ILE A 705      26.160  44.730  49.840  1.00  0.00           C
ATOM   1889 HG21 ILE A 705      25.500  45.610  49.890  1.00  0.00           H
ATOM   1890 HG22 ILE A 705      25.740  43.860  50.400  1.00  0.00           H
ATOM   1891 HG23 ILE A 705      26.280  44.280  48.830  1.00  0.00           H
ATOM   1892  CG1 ILE A 705      28.530  44.000  50.790  1.00  0.00           C
ATOM   1893 HG11 ILE A 705      29.550  44.400  50.980  1.00  0.00           H
ATOM   1894 HG12 ILE A 705      28.720  43.220  50.020  1.00  0.00           H
ATOM   1895  CD  ILE A 705      28.100  43.260  52.090  1.00  0.00           C
ATOM   1896  HD1 ILE A 705      28.290  43.870  52.990  1.00  0.00           H
ATOM   1897  HD2 ILE A 705      28.720  42.330  52.130  1.00  0.00           H
ATOM   1898  HD3 ILE A 705      27.040  42.970  51.990  1.00  0.00           H
ATOM   1899  C   ILE A 705      27.490  46.820  48.490  1.00  0.00           C
ATOM   1900  O   ILE A 705      27.280  46.320  47.420  1.00  0.00           O
ATOM   1901  N   VAL A 706      27.020  48.020  48.820  1.00  0.00           N
ATOM   1902  HN  VAL A 706      26.990  48.340  49.760  1.00  0.00           H
ATOM   1903  CA  VAL A 706      26.100  48.760  47.870  1.00  0.00           C
ATOM   1904  HA  VAL A 706      25.350  48.080  47.480  1.00  0.00           H
ATOM   1905  CB  VAL A 706      25.480  49.980  48.680  1.00  0.00           C
ATOM   1906  HB  VAL A 706      26.340  50.440  49.210  1.00  0.00           H
ATOM   1907  CG1 VAL A 706      24.850  51.100  47.790  1.00  0.00           C
ATOM   1908 HG11 VAL A 706      24.430  51.930  48.400  1.00  0.00           H
ATOM   1909 HG12 VAL A 706      24.040  50.550  47.260  1.00  0.00           H
ATOM   1910 HG13 VAL A 706      25.570  51.560  47.070  1.00  0.00           H
ATOM   1911  CG2 VAL A 706      24.510  49.630  49.740  1.00  0.00           C
ATOM   1912 HG21 VAL A 706      23.720  48.930  49.420  1.00  0.00           H
ATOM   1913 HG22 VAL A 706      24.100  50.580  50.130  1.00  0.00           H
ATOM   1914 HG23 VAL A 706      24.970  49.100  50.610  1.00  0.00           H
ATOM   1915  C   VAL A 706      27.010  49.340  46.750  1.00  0.00           C
ATOM   1916  O   VAL A 706      26.600  49.350  45.600  1.00  0.00           O
ATOM   1917  N   LEU A 707      28.310  49.670  46.990  1.00  0.00           N
ATOM   1918  HN  LEU A 707      28.610  49.550  47.930  1.00  0.00           H
ATOM   1919  CA  LEU A 707      29.270  50.120  45.970  1.00  0.00           C
ATOM   1920  HA  LEU A 707      28.920  50.910  45.330  1.00  0.00           H
ATOM   1921  CB  LEU A 707      30.590  50.700  46.600  1.00  0.00           C
ATOM   1922  HB1 LEU A 707      31.370  50.780  45.810  1.00  0.00           H
ATOM   1923  HB2 LEU A 707      30.870  49.830  47.230  1.00  0.00           H
ATOM   1924  CG  LEU A 707      30.560  51.960  47.360  1.00  0.00           C
ATOM   1925  HG  LEU A 707      29.830  51.980  48.190  1.00  0.00           H
ATOM   1926  CD1 LEU A 707      31.930  52.150  48.020  1.00  0.00           C
ATOM   1927 HD11 LEU A 707      31.960  52.980  48.760  1.00  0.00           H
ATOM   1928 HD12 LEU A 707      32.650  52.530  47.260  1.00  0.00           H
ATOM   1929 HD13 LEU A 707      32.260  51.210  48.500  1.00  0.00           H
ATOM   1930  CD2 LEU A 707      30.270  53.060  46.380  1.00  0.00           C
ATOM   1931 HD21 LEU A 707      30.230  54.060  46.880  1.00  0.00           H
ATOM   1932 HD22 LEU A 707      29.290  52.800  45.920  1.00  0.00           H
ATOM   1933 HD23 LEU A 707      30.980  53.090  45.530  1.00  0.00           H
ATOM   1934  C   LEU A 707      29.640  49.020  44.970  1.00  0.00           C
ATOM   1935  O   LEU A 707      29.640  49.160  43.810  1.00  0.00           O
ATOM   1936  N   VAL A 708      29.800  47.770  45.470  1.00  0.00           N
ATOM   1937  HN  VAL A 708      29.830  47.600  46.440  1.00  0.00           H
ATOM   1938  CA  VAL A 708      29.930  46.560  44.610  1.00  0.00           C
ATOM   1939  HA  VAL A 708      30.790  46.730  43.980  1.00  0.00           H
ATOM   1940  CB  VAL A 708      30.110  45.330  45.490  1.00  0.00           C
ATOM   1941  HB  VAL A 708      29.370  45.250  46.320  1.00  0.00           H
ATOM   1942  CG1 VAL A 708      29.940  43.940  44.730  1.00  0.00           C
ATOM   1943 HG11 VAL A 708      28.940  43.870  44.270  1.00  0.00           H
ATOM   1944 HG12 VAL A 708      30.120  43.020  45.330  1.00  0.00           H
ATOM   1945 HG13 VAL A 708      30.710  43.910  43.910  1.00  0.00           H
ATOM   1946  CG2 VAL A 708      31.500  45.510  46.240  1.00  0.00           C
ATOM   1947 HG21 VAL A 708      31.660  44.740  47.040  1.00  0.00           H
ATOM   1948 HG22 VAL A 708      31.620  46.540  46.660  1.00  0.00           H
ATOM   1949 HG23 VAL A 708      32.370  45.390  45.560  1.00  0.00           H
ATOM   1950  C   VAL A 708      28.760  46.300  43.730  1.00  0.00           C
ATOM   1951  O   VAL A 708      28.870  45.980  42.530  1.00  0.00           O
ATOM   1952  N   ALA A 709      27.490  46.450  44.280  1.00  0.00           N
ATOM   1953  HN  ALA A 709      27.380  46.820  45.200  1.00  0.00           H
ATOM   1954  CA  ALA A 709      26.280  46.180  43.570  1.00  0.00           C
ATOM   1955  HA  ALA A 709      26.430  45.220  43.090  1.00  0.00           H
ATOM   1956  CB  ALA A 709      25.200  46.180  44.650  1.00  0.00           C
ATOM   1957  HB1 ALA A 709      24.300  45.620  44.280  1.00  0.00           H
ATOM   1958  HB2 ALA A 709      24.920  47.200  44.990  1.00  0.00           H
ATOM   1959  HB3 ALA A 709      25.480  45.700  45.620  1.00  0.00           H
ATOM   1960  C   ALA A 709      25.950  47.190  42.480  1.00  0.00           C
ATOM   1961  O   ALA A 709      25.410  46.850  41.420  1.00  0.00           O
ATOM   1962  N   THR A 710      26.380  48.440  42.700  1.00  0.00           N
ATOM   1963  HN  THR A 710      26.910  48.680  43.510  1.00  0.00           H
ATOM   1964  CA  THR A 710      26.060  49.540  41.820  1.00  0.00           C
ATOM   1965  HA  THR A 710      25.230  49.300  41.160  1.00  0.00           H
ATOM   1966  CB  THR A 710      25.880  50.870  42.680  1.00  0.00           C
ATOM   1967  HB  THR A 710      25.750  51.730  41.990  1.00  0.00           H
ATOM   1968  OG1 THR A 710      26.970  51.300  43.440  1.00  0.00           O
ATOM   1969  HG1 THR A 710      26.870  50.650  44.130  1.00  0.00           H
ATOM   1970  CG2 THR A 710      24.620  50.840  43.590  1.00  0.00           C
ATOM   1971 HG21 THR A 710      24.810  51.610  44.370  1.00  0.00           H
ATOM   1972 HG22 THR A 710      24.360  49.810  43.930  1.00  0.00           H
ATOM   1973 HG23 THR A 710      23.740  51.220  43.030  1.00  0.00           H
ATOM   1974  C   THR A 710      27.160  49.860  40.890  1.00  0.00           C
ATOM   1975  O   THR A 710      26.960  50.680  40.040  1.00  0.00           O
ATOM   1976  N   ASP A 711      28.340  49.310  41.110  1.00  0.00           N
ATOM   1977  HN  ASP A 711      28.570  48.690  41.860  1.00  0.00           H
ATOM   1978  CA  ASP A 711      29.480  49.470  40.250  1.00  0.00           C
ATOM   1979  HA  ASP A 711      30.230  48.810  40.660  1.00  0.00           H
ATOM   1980  CB  ASP A 711      29.120  48.870  38.790  1.00  0.00           C
ATOM   1981  HB1 ASP A 711      28.160  49.250  38.370  1.00  0.00           H
ATOM   1982  HB2 ASP A 711      28.980  47.820  39.110  1.00  0.00           H
ATOM   1983  CG  ASP A 711      30.330  48.960  37.890  1.00  0.00           C
ATOM   1984  OD1 ASP A 711      31.470  49.370  38.310  1.00  0.00           O
ATOM   1985  OD2 ASP A 711      30.190  48.570  36.700  1.00  0.00           O
ATOM   1986  C   ASP A 711      30.040  50.850  40.430  1.00  0.00           C
ATOM   1987  O   ASP A 711      29.550  51.840  39.830  1.00  0.00           O
ATOM   1988  N   ALA A 712      31.150  50.880  41.250  1.00  0.00           N
ATOM   1989  HN  ALA A 712      31.500  49.990  41.560  1.00  0.00           H
ATOM   1990  CA  ALA A 712      31.900  52.000  41.620  1.00  0.00           C
ATOM   1991  HA  ALA A 712      31.320  52.880  41.370  1.00  0.00           H
ATOM   1992  CB  ALA A 712      32.320  51.830  43.130  1.00  0.00           C
ATOM   1993  HB1 ALA A 712      32.870  52.710  43.510  1.00  0.00           H
ATOM   1994  HB2 ALA A 712      32.770  50.840  43.320  1.00  0.00           H
ATOM   1995  HB3 ALA A 712      31.430  51.870  43.800  1.00  0.00           H
ATOM   1996  C   ALA A 712      33.250  52.220  40.820  1.00  0.00           C
ATOM   1997  O   ALA A 712      34.000  53.110  41.250  1.00  0.00           O
ATOM   1998  N   SER A 713      33.460  51.330  39.750  1.00  0.00           N
ATOM   1999  HN  SER A 713      32.750  50.670  39.550  1.00  0.00           H
ATOM   2000  CA  SER A 713      34.600  51.360  38.860  1.00  0.00           C
ATOM   2001  HA  SER A 713      35.410  50.990  39.470  1.00  0.00           H
ATOM   2002  CB  SER A 713      34.530  50.410  37.630  1.00  0.00           C
ATOM   2003  HB1 SER A 713      34.650  49.380  38.000  1.00  0.00           H
ATOM   2004  HB2 SER A 713      35.380  50.670  36.980  1.00  0.00           H
ATOM   2005  OG  SER A 713      33.340  50.630  36.830  1.00  0.00           O
ATOM   2006  HG1 SER A 713      32.590  50.310  37.330  1.00  0.00           H
ATOM   2007  C   SER A 713      35.010  52.730  38.240  1.00  0.00           C
ATOM   2008  O   SER A 713      36.200  53.080  38.220  1.00  0.00           O
ATOM   2009  N   SER A 714      34.000  53.560  37.910  1.00  0.00           N
ATOM   2010  HN  SER A 714      33.040  53.380  38.090  1.00  0.00           H
ATOM   2011  CA  SER A 714      34.170  54.840  37.220  1.00  0.00           C
ATOM   2012  HA  SER A 714      34.970  54.680  36.500  1.00  0.00           H
ATOM   2013  CB  SER A 714      32.830  55.280  36.410  1.00  0.00           C
ATOM   2014  HB1 SER A 714      33.160  56.270  36.030  1.00  0.00           H
ATOM   2015  HB2 SER A 714      32.010  55.430  37.130  1.00  0.00           H
ATOM   2016  OG  SER A 714      32.620  54.270  35.480  1.00  0.00           O
ATOM   2017  HG1 SER A 714      32.450  54.670  34.620  1.00  0.00           H
ATOM   2018  C   SER A 714      34.560  55.870  38.270  1.00  0.00           C
ATOM   2019  O   SER A 714      35.260  56.840  37.980  1.00  0.00           O
ATOM   2020  N   LEU A 715      34.210  55.710  39.540  1.00  0.00           N
ATOM   2021  HN  LEU A 715      33.790  54.860  39.850  1.00  0.00           H
ATOM   2022  CA  LEU A 715      34.680  56.630  40.590  1.00  0.00           C
ATOM   2023  HA  LEU A 715      34.620  57.640  40.230  1.00  0.00           H
ATOM   2024  CB  LEU A 715      34.020  56.380  41.970  1.00  0.00           C
ATOM   2025  HB1 LEU A 715      34.370  57.160  42.670  1.00  0.00           H
ATOM   2026  HB2 LEU A 715      34.280  55.340  42.300  1.00  0.00           H
ATOM   2027  CG  LEU A 715      32.480  56.600  41.970  1.00  0.00           C
ATOM   2028  HG  LEU A 715      31.960  56.000  41.190  1.00  0.00           H
ATOM   2029  CD1 LEU A 715      32.000  56.100  43.320  1.00  0.00           C
ATOM   2030 HD11 LEU A 715      30.910  56.260  43.220  1.00  0.00           H
ATOM   2031 HD12 LEU A 715      32.380  56.770  44.110  1.00  0.00           H
ATOM   2032 HD13 LEU A 715      32.270  55.030  43.410  1.00  0.00           H
ATOM   2033  CD2 LEU A 715      32.090  58.070  41.740  1.00  0.00           C
ATOM   2034 HD21 LEU A 715      32.170  58.360  40.670  1.00  0.00           H
ATOM   2035 HD22 LEU A 715      32.670  58.660  42.470  1.00  0.00           H
ATOM   2036 HD23 LEU A 715      31.050  58.180  42.100  1.00  0.00           H
ATOM   2037  C   LEU A 715      36.170  56.340  40.820  1.00  0.00           C
ATOM   2038  O   LEU A 715      36.980  57.260  41.070  1.00  0.00           O
ATOM   2039  N   VAL A 716      36.560  55.080  40.730  1.00  0.00           N
ATOM   2040  HN  VAL A 716      35.850  54.390  40.620  1.00  0.00           H
ATOM   2041  CA  VAL A 716      37.960  54.590  40.730  1.00  0.00           C
ATOM   2042  HA  VAL A 716      38.330  54.780  41.730  1.00  0.00           H
ATOM   2043  CB  VAL A 716      38.160  53.080  40.770  1.00  0.00           C
ATOM   2044  HB  VAL A 716      37.900  52.730  39.740  1.00  0.00           H
ATOM   2045  CG1 VAL A 716      39.630  52.690  41.000  1.00  0.00           C
ATOM   2046 HG11 VAL A 716      39.920  52.920  42.050  1.00  0.00           H
ATOM   2047 HG12 VAL A 716      40.280  53.260  40.310  1.00  0.00           H
ATOM   2048 HG13 VAL A 716      39.760  51.600  40.780  1.00  0.00           H
ATOM   2049  CG2 VAL A 716      37.370  52.450  41.920  1.00  0.00           C
ATOM   2050 HG21 VAL A 716      36.330  52.800  41.800  1.00  0.00           H
ATOM   2051 HG22 VAL A 716      37.740  52.860  42.880  1.00  0.00           H
ATOM   2052 HG23 VAL A 716      37.620  51.380  42.050  1.00  0.00           H
ATOM   2053  C   VAL A 716      38.880  55.290  39.700  1.00  0.00           C
ATOM   2054  O   VAL A 716      40.010  55.760  39.930  1.00  0.00           O
ATOM   2055  N   CYS A 717      38.330  55.420  38.490  1.00  0.00           N
ATOM   2056  HN  CYS A 717      37.410  55.050  38.390  1.00  0.00           H
ATOM   2057  CA  CYS A 717      38.980  56.080  37.370  1.00  0.00           C
ATOM   2058  HA  CYS A 717      39.990  55.750  37.200  1.00  0.00           H
ATOM   2059  CB  CYS A 717      38.220  55.550  36.100  1.00  0.00           C
ATOM   2060  HB1 CYS A 717      37.140  55.810  36.100  1.00  0.00           H
ATOM   2061  HB2 CYS A 717      38.410  54.460  36.170  1.00  0.00           H
ATOM   2062  SG  CYS A 717      38.750  56.390  34.620  1.00  0.00           S
ATOM   2063  HG1 CYS A 717      37.940  57.430  34.770  1.00  0.00           H
ATOM   2064  C   CYS A 717      38.970  57.620  37.580  1.00  0.00           C
ATOM   2065  O   CYS A 717      39.810  58.320  37.050  1.00  0.00           O
ATOM   2066  N   TYR A 718      37.930  58.130  38.260  1.00  0.00           N
ATOM   2067  HN  TYR A 718      37.220  57.440  38.430  1.00  0.00           H
ATOM   2068  CA  TYR A 718      37.770  59.510  38.540  1.00  0.00           C
ATOM   2069  HA  TYR A 718      38.020  59.950  37.580  1.00  0.00           H
ATOM   2070  CB  TYR A 718      36.320  59.940  38.830  1.00  0.00           C
ATOM   2071  HB1 TYR A 718      35.950  59.590  39.810  1.00  0.00           H
ATOM   2072  HB2 TYR A 718      35.590  59.440  38.160  1.00  0.00           H
ATOM   2073  CG  TYR A 718      36.140  61.360  38.660  1.00  0.00           C
ATOM   2074  CD1 TYR A 718      35.990  62.180  39.770  1.00  0.00           C
ATOM   2075  HD1 TYR A 718      36.160  61.760  40.750  1.00  0.00           H
ATOM   2076  CE1 TYR A 718      35.880  63.570  39.670  1.00  0.00           C
ATOM   2077  HE1 TYR A 718      35.800  64.320  40.440  1.00  0.00           H
ATOM   2078  CZ  TYR A 718      35.790  64.170  38.370  1.00  0.00           C
ATOM   2079  OH  TYR A 718      35.550  65.560  38.300  1.00  0.00           O
ATOM   2080  HH  TYR A 718      35.060  65.740  37.500  1.00  0.00           H
ATOM   2081  CD2 TYR A 718      36.020  61.960  37.400  1.00  0.00           C
ATOM   2082  HD2 TYR A 718      36.160  61.410  36.490  1.00  0.00           H
ATOM   2083  CE2 TYR A 718      35.900  63.350  37.260  1.00  0.00           C
ATOM   2084  HE2 TYR A 718      35.860  63.760  36.260  1.00  0.00           H
ATOM   2085  C   TYR A 718      38.830  60.040  39.520  1.00  0.00           C
ATOM   2086  O   TYR A 718      39.100  61.230  39.560  1.00  0.00           O
ATOM   2087  N   ILE A 719      39.430  59.210  40.430  1.00  0.00           N
ATOM   2088  HN  ILE A 719      38.970  58.320  40.470  1.00  0.00           H
ATOM   2089  CA  ILE A 719      40.370  59.560  41.500  1.00  0.00           C
ATOM   2090  HA  ILE A 719      39.870  60.140  42.250  1.00  0.00           H
ATOM   2091  CB  ILE A 719      40.910  58.370  42.300  1.00  0.00           C
ATOM   2092  HB  ILE A 719      41.330  57.630  41.580  1.00  0.00           H
ATOM   2093  CG2 ILE A 719      41.910  58.830  43.340  1.00  0.00           C
ATOM   2094 HG21 ILE A 719      41.550  59.810  43.710  1.00  0.00           H
ATOM   2095 HG22 ILE A 719      42.950  59.020  43.020  1.00  0.00           H
ATOM   2096 HG23 ILE A 719      42.000  58.200  44.250  1.00  0.00           H
ATOM   2097  CG1 ILE A 719      39.750  57.660  43.110  1.00  0.00           C
ATOM   2098 HG11 ILE A 719      38.800  57.980  42.620  1.00  0.00           H
ATOM   2099 HG12 ILE A 719      39.560  58.160  44.080  1.00  0.00           H
ATOM   2100  CD  ILE A 719      39.980  56.200  43.480  1.00  0.00           C
ATOM   2101  HD1 ILE A 719      39.180  55.700  44.070  1.00  0.00           H
ATOM   2102  HD2 ILE A 719      40.860  56.240  44.160  1.00  0.00           H
ATOM   2103  HD3 ILE A 719      40.210  55.640  42.550  1.00  0.00           H
ATOM   2104  C   ILE A 719      41.610  60.330  40.900  1.00  0.00           C
ATOM   2105  O   ILE A 719      41.980  61.450  41.330  1.00  0.00           O
ATOM   2106  N   THR A 720      42.210  59.880  39.780  1.00  0.00           N
ATOM   2107  HN  THR A 720      41.960  59.010  39.360  1.00  0.00           H
ATOM   2108  CA  THR A 720      43.300  60.320  39.080  1.00  0.00           C
ATOM   2109  HA  THR A 720      43.420  59.710  38.190  1.00  0.00           H
ATOM   2110  CB  THR A 720      43.380  61.820  38.670  1.00  0.00           C
ATOM   2111  HB  THR A 720      44.060  61.990  37.810  1.00  0.00           H
ATOM   2112  OG1 THR A 720      43.700  62.730  39.700  1.00  0.00           O
ATOM   2113  HG1 THR A 720      42.920  62.670  40.260  1.00  0.00           H
ATOM   2114  CG2 THR A 720      42.030  62.240  38.060  1.00  0.00           C
ATOM   2115 HG21 THR A 720      41.790  61.560  37.210  1.00  0.00           H
ATOM   2116 HG22 THR A 720      41.850  63.330  37.900  1.00  0.00           H
ATOM   2117 HG23 THR A 720      41.290  62.020  38.860  1.00  0.00           H
ATOM   2118  C   THR A 720      44.620  59.910  39.750  1.00  0.00           C
ATOM   2119  O   THR A 720      44.800  59.880  40.980  1.00  0.00           O
ATOM   2120  N   ARG A 721      45.680  59.820  38.860  1.00  0.00           N
ATOM   2121  HN  ARG A 721      45.590  59.960  37.890  1.00  0.00           H
ATOM   2122  CA  ARG A 721      47.110  59.620  39.290  1.00  0.00           C
ATOM   2123  HA  ARG A 721      47.160  58.700  39.850  1.00  0.00           H
ATOM   2124  CB  ARG A 721      47.940  59.610  37.920  1.00  0.00           C
ATOM   2125  HB1 ARG A 721      49.050  59.610  37.990  1.00  0.00           H
ATOM   2126  HB2 ARG A 721      47.680  60.520  37.350  1.00  0.00           H
ATOM   2127  CG  ARG A 721      47.570  58.260  37.100  1.00  0.00           C
ATOM   2128  HG1 ARG A 721      46.490  57.990  37.140  1.00  0.00           H
ATOM   2129  HG2 ARG A 721      48.120  57.430  37.580  1.00  0.00           H
ATOM   2130  CD  ARG A 721      47.890  58.340  35.610  1.00  0.00           C
ATOM   2131  HD1 ARG A 721      49.000  58.280  35.510  1.00  0.00           H
ATOM   2132  HD2 ARG A 721      47.550  59.300  35.160  1.00  0.00           H
ATOM   2133  NE  ARG A 721      47.320  57.160  34.870  1.00  0.00           N
ATOM   2134  HE  ARG A 721      47.960  56.480  34.540  1.00  0.00           H
ATOM   2135  CZ  ARG A 721      46.110  57.060  34.360  1.00  0.00           C
ATOM   2136  NH1 ARG A 721      45.090  57.820  34.540  1.00  0.00           N
ATOM   2137 HH11 ARG A 721      45.220  58.660  35.090  1.00  0.00           H
ATOM   2138 HH12 ARG A 721      44.260  57.730  33.980  1.00  0.00           H
ATOM   2139  NH2 ARG A 721      46.070  56.060  33.540  1.00  0.00           N
ATOM   2140 HH21 ARG A 721      46.860  55.480  33.380  1.00  0.00           H
ATOM   2141 HH22 ARG A 721      45.180  55.870  33.140  1.00  0.00           H
ATOM   2142  C   ARG A 721      47.730  60.600  40.150  1.00  0.00           C
ATOM   2143  O   ARG A 721      48.570  60.330  40.980  1.00  0.00           O
ATOM   2144  N   PHE A 722      47.240  61.880  40.040  1.00  0.00           N
ATOM   2145  HN  PHE A 722      46.770  62.130  39.190  1.00  0.00           H
ATOM   2146  CA  PHE A 722      47.690  63.010  40.890  1.00  0.00           C
ATOM   2147  HA  PHE A 722      48.760  63.150  40.930  1.00  0.00           H
ATOM   2148  CB  PHE A 722      47.020  64.270  40.150  1.00  0.00           C
ATOM   2149  HB1 PHE A 722      46.030  64.080  39.700  1.00  0.00           H
ATOM   2150  HB2 PHE A 722      47.610  64.620  39.280  1.00  0.00           H
ATOM   2151  CG  PHE A 722      46.980  65.430  41.130  1.00  0.00           C
ATOM   2152  CD1 PHE A 722      45.880  65.610  41.920  1.00  0.00           C
ATOM   2153  HD1 PHE A 722      45.040  64.970  42.120  1.00  0.00           H
ATOM   2154  CE1 PHE A 722      45.920  66.710  42.820  1.00  0.00           C
ATOM   2155  HE1 PHE A 722      45.070  66.940  43.450  1.00  0.00           H
ATOM   2156  CZ  PHE A 722      46.930  67.740  42.770  1.00  0.00           C
ATOM   2157  HZ  PHE A 722      46.930  68.610  43.410  1.00  0.00           H
ATOM   2158  CD2 PHE A 722      48.030  66.400  41.170  1.00  0.00           C
ATOM   2159  HD2 PHE A 722      48.940  66.270  40.600  1.00  0.00           H
ATOM   2160  CE2 PHE A 722      48.000  67.590  41.840  1.00  0.00           C
ATOM   2161  HE2 PHE A 722      48.810  68.300  41.720  1.00  0.00           H
ATOM   2162  C   PHE A 722      47.300  62.740  42.300  1.00  0.00           C
ATOM   2163  O   PHE A 722      48.190  62.910  43.160  1.00  0.00           O
ATOM   2164  N   THR A 723      46.030  62.470  42.520  1.00  0.00           N
ATOM   2165  HN  THR A 723      45.350  62.800  41.890  1.00  0.00           H
ATOM   2166  CA  THR A 723      45.440  62.180  43.850  1.00  0.00           C
ATOM   2167  HA  THR A 723      45.670  63.000  44.500  1.00  0.00           H
ATOM   2168  CB  THR A 723      43.960  62.100  43.670  1.00  0.00           C
ATOM   2169  HB  THR A 723      43.720  61.110  43.210  1.00  0.00           H
ATOM   2170  OG1 THR A 723      43.450  63.120  42.800  1.00  0.00           O
ATOM   2171  HG1 THR A 723      42.610  62.830  42.430  1.00  0.00           H
ATOM   2172  CG2 THR A 723      43.300  62.200  45.040  1.00  0.00           C
ATOM   2173 HG21 THR A 723      42.190  62.130  45.070  1.00  0.00           H
ATOM   2174 HG22 THR A 723      43.330  63.280  45.320  1.00  0.00           H
ATOM   2175 HG23 THR A 723      43.720  61.610  45.870  1.00  0.00           H
ATOM   2176  C   THR A 723      45.970  60.880  44.470  1.00  0.00           C
ATOM   2177  O   THR A 723      46.320  60.770  45.640  1.00  0.00           O
ATOM   2178  N   GLU A 724      46.250  59.880  43.610  1.00  0.00           N
ATOM   2179  HN  GLU A 724      45.980  59.990  42.660  1.00  0.00           H
ATOM   2180  CA  GLU A 724      47.060  58.710  43.850  1.00  0.00           C
ATOM   2181  HA  GLU A 724      46.600  58.280  44.730  1.00  0.00           H
ATOM   2182  CB  GLU A 724      46.950  57.720  42.680  1.00  0.00           C
ATOM   2183  HB1 GLU A 724      47.110  58.460  41.870  1.00  0.00           H
ATOM   2184  HB2 GLU A 724      45.890  57.410  42.600  1.00  0.00           H
ATOM   2185  CG  GLU A 724      47.800  56.500  42.750  1.00  0.00           C
ATOM   2186  HG1 GLU A 724      47.300  55.510  42.800  1.00  0.00           H
ATOM   2187  HG2 GLU A 724      48.550  56.420  43.580  1.00  0.00           H
ATOM   2188  CD  GLU A 724      48.580  56.350  41.480  1.00  0.00           C
ATOM   2189  OE1 GLU A 724      48.000  56.220  40.380  1.00  0.00           O
ATOM   2190  OE2 GLU A 724      49.870  56.400  41.510  1.00  0.00           O
ATOM   2191  C   GLU A 724      48.510  59.040  44.290  1.00  0.00           C
ATOM   2192  O   GLU A 724      49.050  58.480  45.300  1.00  0.00           O
ATOM   2193  N   GLU A 725      49.200  59.930  43.540  1.00  0.00           N
ATOM   2194  HN  GLU A 725      48.860  60.230  42.650  1.00  0.00           H
ATOM   2195  CA  GLU A 725      50.530  60.290  43.980  1.00  0.00           C
ATOM   2196  HA  GLU A 725      51.190  59.440  44.090  1.00  0.00           H
ATOM   2197  CB  GLU A 725      51.170  61.240  42.940  1.00  0.00           C
ATOM   2198  HB1 GLU A 725      50.350  61.770  42.390  1.00  0.00           H
ATOM   2199  HB2 GLU A 725      51.490  60.490  42.200  1.00  0.00           H
ATOM   2200  CG  GLU A 725      52.210  62.200  43.450  1.00  0.00           C
ATOM   2201  HG1 GLU A 725      52.730  61.660  44.270  1.00  0.00           H
ATOM   2202  HG2 GLU A 725      51.670  63.090  43.830  1.00  0.00           H
ATOM   2203  CD  GLU A 725      53.200  62.430  42.320  1.00  0.00           C
ATOM   2204  OE1 GLU A 725      54.290  61.810  42.410  1.00  0.00           O
ATOM   2205  OE2 GLU A 725      52.950  63.160  41.400  1.00  0.00           O
ATOM   2206  C   GLU A 725      50.490  61.030  45.360  1.00  0.00           C
ATOM   2207  O   GLU A 725      51.190  60.700  46.270  1.00  0.00           O
ATOM   2208  N   ALA A 726      49.550  61.930  45.550  1.00  0.00           N
ATOM   2209  HN  ALA A 726      48.920  62.220  44.840  1.00  0.00           H
ATOM   2210  CA  ALA A 726      49.460  62.730  46.820  1.00  0.00           C
ATOM   2211  HA  ALA A 726      50.380  63.230  47.100  1.00  0.00           H
ATOM   2212  CB  ALA A 726      48.500  63.950  46.480  1.00  0.00           C
ATOM   2213  HB1 ALA A 726      49.030  64.650  45.790  1.00  0.00           H
ATOM   2214  HB2 ALA A 726      48.160  64.490  47.380  1.00  0.00           H
ATOM   2215  HB3 ALA A 726      47.640  63.500  45.930  1.00  0.00           H
ATOM   2216  C   ALA A 726      49.020  61.940  48.070  1.00  0.00           C
ATOM   2217  O   ALA A 726      49.460  62.270  49.160  1.00  0.00           O
ATOM   2218  N   PHE A 727      48.120  60.970  47.800  1.00  0.00           N
ATOM   2219  HN  PHE A 727      47.790  60.950  46.850  1.00  0.00           H
ATOM   2220  CA  PHE A 727      47.690  59.980  48.820  1.00  0.00           C
ATOM   2221  HA  PHE A 727      47.280  60.570  49.630  1.00  0.00           H
ATOM   2222  CB  PHE A 727      46.500  59.090  48.250  1.00  0.00           C
ATOM   2223  HB1 PHE A 727      46.750  58.680  47.250  1.00  0.00           H
ATOM   2224  HB2 PHE A 727      45.630  59.740  48.010  1.00  0.00           H
ATOM   2225  CG  PHE A 727      46.120  57.830  48.950  1.00  0.00           C
ATOM   2226  CD1 PHE A 727      46.310  56.570  48.350  1.00  0.00           C
ATOM   2227  HD1 PHE A 727      46.800  56.540  47.390  1.00  0.00           H
ATOM   2228  CE1 PHE A 727      46.000  55.390  49.050  1.00  0.00           C
ATOM   2229  HE1 PHE A 727      46.250  54.420  48.650  1.00  0.00           H
ATOM   2230  CZ  PHE A 727      45.600  55.460  50.380  1.00  0.00           C
ATOM   2231  HZ  PHE A 727      45.320  54.570  50.920  1.00  0.00           H
ATOM   2232  CD2 PHE A 727      45.560  57.890  50.270  1.00  0.00           C
ATOM   2233  HD2 PHE A 727      45.550  58.840  50.750  1.00  0.00           H
ATOM   2234  CE2 PHE A 727      45.260  56.720  50.950  1.00  0.00           C
ATOM   2235  HE2 PHE A 727      44.970  56.760  51.980  1.00  0.00           H
ATOM   2236  C   PHE A 727      48.840  59.080  49.390  1.00  0.00           C
ATOM   2237  O   PHE A 727      49.090  58.980  50.630  1.00  0.00           O
ATOM   2238  N   ALA A 728      49.570  58.500  48.410  1.00  0.00           N
ATOM   2239  HN  ALA A 728      49.240  58.550  47.470  1.00  0.00           H
ATOM   2240  CA  ALA A 728      50.840  57.790  48.710  1.00  0.00           C
ATOM   2241  HA  ALA A 728      50.630  57.080  49.490  1.00  0.00           H
ATOM   2242  CB  ALA A 728      51.170  57.040  47.310  1.00  0.00           C
ATOM   2243  HB1 ALA A 728      52.130  56.480  47.380  1.00  0.00           H
ATOM   2244  HB2 ALA A 728      51.400  57.810  46.540  1.00  0.00           H
ATOM   2245  HB3 ALA A 728      50.280  56.390  47.180  1.00  0.00           H
ATOM   2246  C   ALA A 728      52.040  58.580  49.250  1.00  0.00           C
ATOM   2247  O   ALA A 728      52.690  58.220  50.250  1.00  0.00           O
ATOM   2248  N   ALA A 729      52.380  59.800  48.680  1.00  0.00           N
ATOM   2249  HN  ALA A 729      52.030  59.930  47.750  1.00  0.00           H
ATOM   2250  CA  ALA A 729      53.490  60.680  49.160  1.00  0.00           C
ATOM   2251  HA  ALA A 729      54.450  60.180  49.220  1.00  0.00           H
ATOM   2252  CB  ALA A 729      53.770  61.830  48.280  1.00  0.00           C
ATOM   2253  HB1 ALA A 729      54.530  62.490  48.750  1.00  0.00           H
ATOM   2254  HB2 ALA A 729      52.800  62.370  48.320  1.00  0.00           H
ATOM   2255  HB3 ALA A 729      53.950  61.520  47.230  1.00  0.00           H
ATOM   2256  C   ALA A 729      53.350  61.110  50.640  1.00  0.00           C
ATOM   2257  O   ALA A 729      54.260  60.990  51.390  1.00  0.00           O
ATOM   2258  N   LEU A 730      52.200  61.610  51.100  1.00  0.00           N
ATOM   2259  HN  LEU A 730      51.480  61.700  50.440  1.00  0.00           H
ATOM   2260  CA  LEU A 730      52.000  62.010  52.520  1.00  0.00           C
ATOM   2261  HA  LEU A 730      52.550  62.920  52.700  1.00  0.00           H
ATOM   2262  CB  LEU A 730      50.520  62.410  52.700  1.00  0.00           C
ATOM   2263  HB1 LEU A 730      49.940  61.490  52.540  1.00  0.00           H
ATOM   2264  HB2 LEU A 730      50.210  63.260  52.040  1.00  0.00           H
ATOM   2265  CG  LEU A 730      50.090  63.010  54.090  1.00  0.00           C
ATOM   2266  HG  LEU A 730      50.380  62.270  54.870  1.00  0.00           H
ATOM   2267  CD1 LEU A 730      50.880  64.380  54.380  1.00  0.00           C
ATOM   2268 HD11 LEU A 730      50.660  64.950  55.300  1.00  0.00           H
ATOM   2269 HD12 LEU A 730      50.830  65.090  53.530  1.00  0.00           H
ATOM   2270 HD13 LEU A 730      51.910  64.030  54.550  1.00  0.00           H
ATOM   2271  CD2 LEU A 730      48.500  63.270  54.240  1.00  0.00           C
ATOM   2272 HD21 LEU A 730      48.320  63.800  55.190  1.00  0.00           H
ATOM   2273 HD22 LEU A 730      48.070  62.250  54.320  1.00  0.00           H
ATOM   2274 HD23 LEU A 730      48.080  63.840  53.380  1.00  0.00           H
ATOM   2275  C   LEU A 730      52.320  60.880  53.510  1.00  0.00           C
ATOM   2276  O   LEU A 730      53.130  61.040  54.440  1.00  0.00           O
ATOM   2277  N   ILE A 731      51.680  59.680  53.280  1.00  0.00           N
ATOM   2278  HN  ILE A 731      51.090  59.470  52.500  1.00  0.00           H
ATOM   2279  CA  ILE A 731      51.850  58.530  54.200  1.00  0.00           C
ATOM   2280  HA  ILE A 731      51.660  58.850  55.210  1.00  0.00           H
ATOM   2281  CB  ILE A 731      50.860  57.400  53.810  1.00  0.00           C
ATOM   2282  HB  ILE A 731      51.160  57.010  52.800  1.00  0.00           H
ATOM   2283  CG2 ILE A 731      51.040  56.300  54.870  1.00  0.00           C
ATOM   2284 HG21 ILE A 731      51.180  56.760  55.870  1.00  0.00           H
ATOM   2285 HG22 ILE A 731      52.020  55.830  54.690  1.00  0.00           H
ATOM   2286 HG23 ILE A 731      50.170  55.610  54.860  1.00  0.00           H
ATOM   2287  CG1 ILE A 731      49.440  57.930  53.820  1.00  0.00           C
ATOM   2288 HG11 ILE A 731      48.760  57.070  53.910  1.00  0.00           H
ATOM   2289 HG12 ILE A 731      49.280  58.500  52.890  1.00  0.00           H
ATOM   2290  CD  ILE A 731      49.040  58.810  54.990  1.00  0.00           C
ATOM   2291  HD1 ILE A 731      47.980  59.090  54.780  1.00  0.00           H
ATOM   2292  HD2 ILE A 731      49.720  59.670  55.120  1.00  0.00           H
ATOM   2293  HD3 ILE A 731      49.070  58.230  55.940  1.00  0.00           H
ATOM   2294  C   ILE A 731      53.300  57.920  54.170  1.00  0.00           C
ATOM   2295  O   ILE A 731      53.750  57.390  55.200  1.00  0.00           O
ATOM   2296  N   CYS A 732      53.960  57.960  53.030  1.00  0.00           N
ATOM   2297  HN  CYS A 732      53.500  58.340  52.240  1.00  0.00           H
ATOM   2298  CA  CYS A 732      55.300  57.610  52.830  1.00  0.00           C
ATOM   2299  HA  CYS A 732      55.410  56.540  52.940  1.00  0.00           H
ATOM   2300  CB  CYS A 732      55.680  57.790  51.330  1.00  0.00           C
ATOM   2301  HB1 CYS A 732      55.500  58.760  50.830  1.00  0.00           H
ATOM   2302  HB2 CYS A 732      54.920  57.140  50.840  1.00  0.00           H
ATOM   2303  SG  CYS A 732      57.350  57.110  50.910  1.00  0.00           S
ATOM   2304  HG1 CYS A 732      57.050  55.830  51.060  1.00  0.00           H
ATOM   2305  C   CYS A 732      56.280  58.330  53.730  1.00  0.00           C
ATOM   2306  O   CYS A 732      57.160  57.750  54.370  1.00  0.00           O
ATOM   2307  N   ILE A 733      56.090  59.690  53.850  1.00  0.00           N
ATOM   2308  HN  ILE A 733      55.290  60.010  53.340  1.00  0.00           H
ATOM   2309  CA  ILE A 733      56.880  60.580  54.620  1.00  0.00           C
ATOM   2310  HA  ILE A 733      57.920  60.450  54.340  1.00  0.00           H
ATOM   2311  CB  ILE A 733      56.670  62.110  54.270  1.00  0.00           C
ATOM   2312  HB  ILE A 733      55.570  62.250  54.360  1.00  0.00           H
ATOM   2313  CG2 ILE A 733      57.530  63.040  55.190  1.00  0.00           C
ATOM   2314 HG21 ILE A 733      58.520  63.300  54.740  1.00  0.00           H
ATOM   2315 HG22 ILE A 733      57.700  62.540  56.160  1.00  0.00           H
ATOM   2316 HG23 ILE A 733      57.050  64.040  55.310  1.00  0.00           H
ATOM   2317  CG1 ILE A 733      56.990  62.370  52.800  1.00  0.00           C
ATOM   2318 HG11 ILE A 733      56.250  61.900  52.110  1.00  0.00           H
ATOM   2319 HG12 ILE A 733      57.980  61.920  52.570  1.00  0.00           H
ATOM   2320  CD  ILE A 733      56.960  63.840  52.370  1.00  0.00           C
ATOM   2321  HD1 ILE A 733      57.680  64.400  53.010  1.00  0.00           H
ATOM   2322  HD2 ILE A 733      55.910  64.180  52.500  1.00  0.00           H
ATOM   2323  HD3 ILE A 733      57.270  63.990  51.310  1.00  0.00           H
ATOM   2324  C   ILE A 733      56.660  60.320  56.100  1.00  0.00           C
ATOM   2325  O   ILE A 733      57.650  60.130  56.880  1.00  0.00           O
ATOM   2326  N   ILE A 734      55.400  60.180  56.450  1.00  0.00           N
ATOM   2327  HN  ILE A 734      54.790  60.160  55.670  1.00  0.00           H
ATOM   2328  CA  ILE A 734      54.980  59.810  57.840  1.00  0.00           C
ATOM   2329  HA  ILE A 734      55.290  60.570  58.530  1.00  0.00           H
ATOM   2330  CB  ILE A 734      53.450  59.700  58.110  1.00  0.00           C
ATOM   2331  HB  ILE A 734      52.890  59.150  57.310  1.00  0.00           H
ATOM   2332  CG2 ILE A 734      53.050  59.030  59.470  1.00  0.00           C
ATOM   2333 HG21 ILE A 734      51.940  59.060  59.540  1.00  0.00           H
ATOM   2334 HG22 ILE A 734      53.390  59.650  60.340  1.00  0.00           H
ATOM   2335 HG23 ILE A 734      53.390  57.970  59.520  1.00  0.00           H
ATOM   2336  CG1 ILE A 734      52.820  61.080  57.950  1.00  0.00           C
ATOM   2337 HG11 ILE A 734      53.150  61.560  56.990  1.00  0.00           H
ATOM   2338 HG12 ILE A 734      53.200  61.610  58.840  1.00  0.00           H
ATOM   2339  CD  ILE A 734      51.300  61.200  58.220  1.00  0.00           C
ATOM   2340  HD1 ILE A 734      51.010  62.260  58.050  1.00  0.00           H
ATOM   2341  HD2 ILE A 734      51.020  60.840  59.230  1.00  0.00           H
ATOM   2342  HD3 ILE A 734      50.690  60.720  57.430  1.00  0.00           H
ATOM   2343  C   ILE A 734      55.620  58.460  58.240  1.00  0.00           C
ATOM   2344  O   ILE A 734      55.940  58.390  59.380  1.00  0.00           O
ATOM   2345  N   PHE A 735      55.660  57.380  57.350  1.00  0.00           N
ATOM   2346  HN  PHE A 735      55.150  57.430  56.480  1.00  0.00           H
ATOM   2347  CA  PHE A 735      56.040  56.080  57.620  1.00  0.00           C
ATOM   2348  HA  PHE A 735      55.510  55.820  58.510  1.00  0.00           H
ATOM   2349  CB  PHE A 735      55.760  55.190  56.390  1.00  0.00           C
ATOM   2350  HB1 PHE A 735      56.200  55.640  55.470  1.00  0.00           H
ATOM   2351  HB2 PHE A 735      54.670  55.230  56.160  1.00  0.00           H
ATOM   2352  CG  PHE A 735      56.160  53.700  56.340  1.00  0.00           C
ATOM   2353  CD1 PHE A 735      56.100  53.090  55.100  1.00  0.00           C
ATOM   2354  HD1 PHE A 735      55.670  53.600  54.250  1.00  0.00           H
ATOM   2355  CE1 PHE A 735      56.380  51.690  54.940  1.00  0.00           C
ATOM   2356  HE1 PHE A 735      56.320  51.310  53.930  1.00  0.00           H
ATOM   2357  CZ  PHE A 735      56.740  51.010  56.050  1.00  0.00           C
ATOM   2358  HZ  PHE A 735      56.990  49.960  55.960  1.00  0.00           H
ATOM   2359  CD2 PHE A 735      56.460  52.960  57.480  1.00  0.00           C
ATOM   2360  HD2 PHE A 735      56.620  53.590  58.340  1.00  0.00           H
ATOM   2361  CE2 PHE A 735      56.850  51.590  57.320  1.00  0.00           C
ATOM   2362  HE2 PHE A 735      57.220  51.030  58.160  1.00  0.00           H
ATOM   2363  C   PHE A 735      57.540  56.170  58.040  1.00  0.00           C
ATOM   2364  O   PHE A 735      57.880  55.620  59.020  1.00  0.00           O
ATOM   2365  N   ILE A 736      58.370  56.940  57.340  1.00  0.00           N
ATOM   2366  HN  ILE A 736      58.070  57.400  56.510  1.00  0.00           H
ATOM   2367  CA  ILE A 736      59.660  57.290  57.860  1.00  0.00           C
ATOM   2368  HA  ILE A 736      60.190  56.380  58.140  1.00  0.00           H
ATOM   2369  CB  ILE A 736      60.450  58.000  56.790  1.00  0.00           C
ATOM   2370  HB  ILE A 736      59.890  58.880  56.410  1.00  0.00           H
ATOM   2371  CG2 ILE A 736      61.860  58.420  57.290  1.00  0.00           C
ATOM   2372 HG21 ILE A 736      61.950  59.330  57.920  1.00  0.00           H
ATOM   2373 HG22 ILE A 736      62.630  58.570  56.520  1.00  0.00           H
ATOM   2374 HG23 ILE A 736      62.310  57.610  57.920  1.00  0.00           H
ATOM   2375  CG1 ILE A 736      60.640  57.100  55.500  1.00  0.00           C
ATOM   2376 HG11 ILE A 736      59.610  56.800  55.220  1.00  0.00           H
ATOM   2377 HG12 ILE A 736      61.320  56.240  55.700  1.00  0.00           H
ATOM   2378  CD  ILE A 736      61.180  57.880  54.190  1.00  0.00           C
ATOM   2379  HD1 ILE A 736      60.850  58.920  54.090  1.00  0.00           H
ATOM   2380  HD2 ILE A 736      61.050  57.300  53.260  1.00  0.00           H
ATOM   2381  HD3 ILE A 736      62.250  58.150  54.290  1.00  0.00           H
ATOM   2382  C   ILE A 736      59.720  58.060  59.200  1.00  0.00           C
ATOM   2383  O   ILE A 736      60.560  57.820  60.080  1.00  0.00           O
ATOM   2384  N   TYR A 737      58.880  59.140  59.310  1.00  0.00           N
ATOM   2385  HN  TYR A 737      58.200  59.250  58.600  1.00  0.00           H
ATOM   2386  CA  TYR A 737      58.790  60.030  60.460  1.00  0.00           C
ATOM   2387  HA  TYR A 737      59.760  60.490  60.590  1.00  0.00           H
ATOM   2388  CB  TYR A 737      57.800  61.180  60.230  1.00  0.00           C
ATOM   2389  HB1 TYR A 737      56.770  60.810  60.050  1.00  0.00           H
ATOM   2390  HB2 TYR A 737      58.030  61.770  59.310  1.00  0.00           H
ATOM   2391  CG  TYR A 737      57.650  62.130  61.340  1.00  0.00           C
ATOM   2392  CD1 TYR A 737      58.720  62.760  61.980  1.00  0.00           C
ATOM   2393  HD1 TYR A 737      59.710  62.550  61.590  1.00  0.00           H
ATOM   2394  CE1 TYR A 737      58.580  63.870  62.850  1.00  0.00           C
ATOM   2395  HE1 TYR A 737      59.490  64.330  63.220  1.00  0.00           H
ATOM   2396  CZ  TYR A 737      57.310  64.290  63.210  1.00  0.00           C
ATOM   2397  OH  TYR A 737      57.130  65.300  64.100  1.00  0.00           O
ATOM   2398  HH  TYR A 737      58.030  65.560  64.300  1.00  0.00           H
ATOM   2399  CD2 TYR A 737      56.380  62.640  61.640  1.00  0.00           C
ATOM   2400  HD2 TYR A 737      55.520  62.170  61.200  1.00  0.00           H
ATOM   2401  CE2 TYR A 737      56.240  63.690  62.530  1.00  0.00           C
ATOM   2402  HE2 TYR A 737      55.250  64.010  62.810  1.00  0.00           H
ATOM   2403  C   TYR A 737      58.490  59.310  61.800  1.00  0.00           C
ATOM   2404  O   TYR A 737      59.080  59.510  62.870  1.00  0.00           O
ATOM   2405  N   GLU A 738      57.650  58.270  61.740  1.00  0.00           N
ATOM   2406  HN  GLU A 738      57.240  58.000  60.880  1.00  0.00           H
ATOM   2407  CA  GLU A 738      57.450  57.480  62.940  1.00  0.00           C
ATOM   2408  HA  GLU A 738      57.450  58.240  63.710  1.00  0.00           H
ATOM   2409  CB  GLU A 738      56.010  56.930  62.840  1.00  0.00           C
ATOM   2410  HB1 GLU A 738      55.800  56.470  63.830  1.00  0.00           H
ATOM   2411  HB2 GLU A 738      56.030  56.220  62.000  1.00  0.00           H
ATOM   2412  CG  GLU A 738      54.980  58.040  62.710  1.00  0.00           C
ATOM   2413  HG1 GLU A 738      55.070  58.730  61.850  1.00  0.00           H
ATOM   2414  HG2 GLU A 738      55.160  58.730  63.560  1.00  0.00           H
ATOM   2415  CD  GLU A 738      53.520  57.650  62.820  1.00  0.00           C
ATOM   2416  OE1 GLU A 738      52.740  58.630  63.020  1.00  0.00           O
ATOM   2417  OE2 GLU A 738      53.090  56.490  62.580  1.00  0.00           O
ATOM   2418  C   GLU A 738      58.550  56.450  63.320  1.00  0.00           C
ATOM   2419  O   GLU A 738      58.690  56.210  64.540  1.00  0.00           O
ATOM   2420  N   ALA A 739      59.450  56.070  62.350  1.00  0.00           N
ATOM   2421  HN  ALA A 739      59.210  56.280  61.410  1.00  0.00           H
ATOM   2422  CA  ALA A 739      60.710  55.390  62.660  1.00  0.00           C
ATOM   2423  HA  ALA A 739      60.470  54.560  63.310  1.00  0.00           H
ATOM   2424  CB  ALA A 739      61.150  54.720  61.280  1.00  0.00           C
ATOM   2425  HB1 ALA A 739      62.060  54.110  61.370  1.00  0.00           H
ATOM   2426  HB2 ALA A 739      61.230  55.460  60.440  1.00  0.00           H
ATOM   2427  HB3 ALA A 739      60.300  54.030  61.080  1.00  0.00           H
ATOM   2428  C   ALA A 739      61.760  56.250  63.350  1.00  0.00           C
ATOM   2429  O   ALA A 739      62.300  55.900  64.380  1.00  0.00           O
ATOM   2430  N   LEU A 740      61.890  57.510  62.940  1.00  0.00           N
ATOM   2431  HN  LEU A 740      61.370  57.810  62.150  1.00  0.00           H
ATOM   2432  CA  LEU A 740      62.670  58.560  63.530  1.00  0.00           C
ATOM   2433  HA  LEU A 740      63.680  58.200  63.630  1.00  0.00           H
ATOM   2434  CB  LEU A 740      62.660  59.830  62.630  1.00  0.00           C
ATOM   2435  HB1 LEU A 740      63.160  60.690  63.130  1.00  0.00           H
ATOM   2436  HB2 LEU A 740      61.610  60.130  62.450  1.00  0.00           H
ATOM   2437  CG  LEU A 740      63.410  59.730  61.230  1.00  0.00           C
ATOM   2438  HG  LEU A 740      62.820  58.950  60.700  1.00  0.00           H
ATOM   2439  CD1 LEU A 740      63.100  60.990  60.330  1.00  0.00           C
ATOM   2440 HD11 LEU A 740      62.030  61.260  60.470  1.00  0.00           H
ATOM   2441 HD12 LEU A 740      63.350  60.740  59.280  1.00  0.00           H
ATOM   2442 HD13 LEU A 740      63.750  61.850  60.620  1.00  0.00           H
ATOM   2443  CD2 LEU A 740      64.900  59.430  61.330  1.00  0.00           C
ATOM   2444 HD21 LEU A 740      65.100  58.550  61.980  1.00  0.00           H
ATOM   2445 HD22 LEU A 740      65.340  60.350  61.780  1.00  0.00           H
ATOM   2446 HD23 LEU A 740      65.420  59.200  60.380  1.00  0.00           H
ATOM   2447  C   LEU A 740      62.360  58.990  64.940  1.00  0.00           C
ATOM   2448  O   LEU A 740      63.220  58.990  65.850  1.00  0.00           O
ATOM   2449  N   GLU A 741      61.080  59.260  65.200  1.00  0.00           N
ATOM   2450  HN  GLU A 741      60.440  59.350  64.450  1.00  0.00           H
ATOM   2451  CA  GLU A 741      60.600  59.520  66.550  1.00  0.00           C
ATOM   2452  HA  GLU A 741      61.240  60.310  66.910  1.00  0.00           H
ATOM   2453  CB  GLU A 741      59.100  59.810  66.550  1.00  0.00           C
ATOM   2454  HB1 GLU A 741      58.540  58.910  66.200  1.00  0.00           H
ATOM   2455  HB2 GLU A 741      59.020  60.580  65.750  1.00  0.00           H
ATOM   2456  CG  GLU A 741      58.390  60.250  67.880  1.00  0.00           C
ATOM   2457  HG1 GLU A 741      58.810  61.270  68.000  1.00  0.00           H
ATOM   2458  HG2 GLU A 741      58.650  59.550  68.720  1.00  0.00           H
ATOM   2459  CD  GLU A 741      56.910  60.270  67.920  1.00  0.00           C
ATOM   2460  OE1 GLU A 741      56.270  60.200  69.030  1.00  0.00           O
ATOM   2461  OE2 GLU A 741      56.250  60.340  66.810  1.00  0.00           O
ATOM   2462  C   GLU A 741      60.830  58.320  67.490  1.00  0.00           C
ATOM   2463  O   GLU A 741      61.320  58.610  68.600  1.00  0.00           O
ATOM   2464  N   LYS A 742      60.560  57.100  67.120  1.00  0.00           N
ATOM   2465  HN  LYS A 742      60.140  56.990  66.230  1.00  0.00           H
ATOM   2466  CA  LYS A 742      60.850  55.880  67.910  1.00  0.00           C
ATOM   2467  HA  LYS A 742      60.340  55.930  68.850  1.00  0.00           H
ATOM   2468  CB  LYS A 742      60.250  54.610  67.320  1.00  0.00           C
ATOM   2469  HB1 LYS A 742      60.570  53.700  67.880  1.00  0.00           H
ATOM   2470  HB2 LYS A 742      60.620  54.390  66.300  1.00  0.00           H
ATOM   2471  CG  LYS A 742      58.660  54.510  67.400  1.00  0.00           C
ATOM   2472  HG1 LYS A 742      58.400  53.630  66.780  1.00  0.00           H
ATOM   2473  HG2 LYS A 742      58.140  55.370  66.920  1.00  0.00           H
ATOM   2474  CD  LYS A 742      58.050  54.410  68.790  1.00  0.00           C
ATOM   2475  HD1 LYS A 742      58.300  55.300  69.400  1.00  0.00           H
ATOM   2476  HD2 LYS A 742      58.460  53.540  69.360  1.00  0.00           H
ATOM   2477  CE  LYS A 742      56.480  54.260  68.750  1.00  0.00           C
ATOM   2478  HE1 LYS A 742      56.020  53.990  69.720  1.00  0.00           H
ATOM   2479  HE2 LYS A 742      56.220  53.430  68.070  1.00  0.00           H
ATOM   2480  NZ  LYS A 742      55.790  55.520  68.290  1.00  0.00           N
ATOM   2481  HZ1 LYS A 742      55.730  55.570  67.250  1.00  0.00           H
ATOM   2482  HZ2 LYS A 742      56.180  56.370  68.720  1.00  0.00           H
ATOM   2483  HZ3 LYS A 742      54.780  55.440  68.490  1.00  0.00           H
ATOM   2484  C   LYS A 742      62.260  55.670  68.190  1.00  0.00           C
ATOM   2485  O   LYS A 742      62.650  55.400  69.330  1.00  0.00           O
ATOM   2486  N   LEU A 743      63.150  55.950  67.220  1.00  0.00           N
ATOM   2487  HN  LEU A 743      62.740  56.010  66.310  1.00  0.00           H
ATOM   2488  CA  LEU A 743      64.590  56.000  67.370  1.00  0.00           C
ATOM   2489  HA  LEU A 743      64.810  55.000  67.700  1.00  0.00           H
ATOM   2490  CB  LEU A 743      65.260  56.380  66.070  1.00  0.00           C
ATOM   2491  HB1 LEU A 743      64.840  57.360  65.780  1.00  0.00           H
ATOM   2492  HB2 LEU A 743      65.050  55.580  65.330  1.00  0.00           H
ATOM   2493  CG  LEU A 743      66.860  56.630  65.970  1.00  0.00           C
ATOM   2494  HG  LEU A 743      67.040  57.290  66.850  1.00  0.00           H
ATOM   2495  CD1 LEU A 743      67.530  55.260  66.270  1.00  0.00           C
ATOM   2496 HD11 LEU A 743      68.640  55.360  66.350  1.00  0.00           H
ATOM   2497 HD12 LEU A 743      67.150  54.560  65.490  1.00  0.00           H
ATOM   2498 HD13 LEU A 743      67.190  54.900  67.260  1.00  0.00           H
ATOM   2499  CD2 LEU A 743      67.130  57.300  64.660  1.00  0.00           C
ATOM   2500 HD21 LEU A 743      68.200  57.580  64.550  1.00  0.00           H
ATOM   2501 HD22 LEU A 743      66.530  58.220  64.500  1.00  0.00           H
ATOM   2502 HD23 LEU A 743      66.850  56.670  63.800  1.00  0.00           H
ATOM   2503  C   LEU A 743      64.990  56.950  68.500  1.00  0.00           C
ATOM   2504  O   LEU A 743      65.810  56.660  69.370  1.00  0.00           O
ATOM   2505  N   PHE A 744      64.430  58.250  68.430  1.00  0.00           N
ATOM   2506  HN  PHE A 744      63.970  58.640  67.630  1.00  0.00           H
ATOM   2507  CA  PHE A 744      64.650  59.310  69.390  1.00  0.00           C
ATOM   2508  HA  PHE A 744      65.720  59.400  69.510  1.00  0.00           H
ATOM   2509  CB  PHE A 744      64.110  60.690  68.810  1.00  0.00           C
ATOM   2510  HB1 PHE A 744      63.010  60.830  68.900  1.00  0.00           H
ATOM   2511  HB2 PHE A 744      64.440  60.830  67.760  1.00  0.00           H
ATOM   2512  CG  PHE A 744      64.680  61.900  69.500  1.00  0.00           C
ATOM   2513  CD1 PHE A 744      65.360  62.900  68.780  1.00  0.00           C
ATOM   2514  HD1 PHE A 744      65.630  62.810  67.730  1.00  0.00           H
ATOM   2515  CE1 PHE A 744      65.690  64.120  69.430  1.00  0.00           C
ATOM   2516  HE1 PHE A 744      66.320  64.840  68.930  1.00  0.00           H
ATOM   2517  CZ  PHE A 744      65.480  64.290  70.760  1.00  0.00           C
ATOM   2518  HZ  PHE A 744      65.640  65.300  71.110  1.00  0.00           H
ATOM   2519  CD2 PHE A 744      64.320  62.170  70.800  1.00  0.00           C
ATOM   2520  HD2 PHE A 744      63.670  61.500  71.350  1.00  0.00           H
ATOM   2521  CE2 PHE A 744      64.730  63.330  71.450  1.00  0.00           C
ATOM   2522  HE2 PHE A 744      64.310  63.600  72.410  1.00  0.00           H
ATOM   2523  C   PHE A 744      64.150  58.950  70.820  1.00  0.00           C
ATOM   2524  O   PHE A 744      64.820  59.140  71.820  1.00  0.00           O
ATOM   2525  N   ASP A 745      62.890  58.470  70.870  1.00  0.00           N
ATOM   2526  HN  ASP A 745      62.420  58.500  70.000  1.00  0.00           H
ATOM   2527  CA  ASP A 745      62.250  57.990  72.120  1.00  0.00           C
ATOM   2528  HA  ASP A 745      62.310  58.760  72.880  1.00  0.00           H
ATOM   2529  CB  ASP A 745      60.820  57.300  71.880  1.00  0.00           C
ATOM   2530  HB1 ASP A 745      60.560  56.480  72.580  1.00  0.00           H
ATOM   2531  HB2 ASP A 745      60.820  56.910  70.830  1.00  0.00           H
ATOM   2532  CG  ASP A 745      59.680  58.230  71.920  1.00  0.00           C
ATOM   2533  OD1 ASP A 745      59.860  59.390  72.410  1.00  0.00           O
ATOM   2534  OD2 ASP A 745      58.550  57.850  71.540  1.00  0.00           O
ATOM   2535  C   ASP A 745      63.000  56.950  72.830  1.00  0.00           C
ATOM   2536  O   ASP A 745      63.170  57.020  74.060  1.00  0.00           O
ATOM   2537  N   LEU A 746      63.530  55.920  72.160  1.00  0.00           N
ATOM   2538  HN  LEU A 746      63.280  55.910  71.200  1.00  0.00           H
ATOM   2539  CA  LEU A 746      64.460  54.890  72.600  1.00  0.00           C
ATOM   2540  HA  LEU A 746      64.050  54.460  73.510  1.00  0.00           H
ATOM   2541  CB  LEU A 746      64.780  53.780  71.530  1.00  0.00           C
ATOM   2542  HB1 LEU A 746      65.410  53.030  72.070  1.00  0.00           H
ATOM   2543  HB2 LEU A 746      65.440  54.120  70.700  1.00  0.00           H
ATOM   2544  CG  LEU A 746      63.470  52.980  71.140  1.00  0.00           C
ATOM   2545  HG  LEU A 746      62.630  53.700  71.000  1.00  0.00           H
ATOM   2546  CD1 LEU A 746      63.600  52.250  69.800  1.00  0.00           C
ATOM   2547 HD11 LEU A 746      64.470  51.580  69.900  1.00  0.00           H
ATOM   2548 HD12 LEU A 746      63.800  53.080  69.100  1.00  0.00           H
ATOM   2549 HD13 LEU A 746      62.660  51.730  69.520  1.00  0.00           H
ATOM   2550  CD2 LEU A 746      62.990  52.100  72.320  1.00  0.00           C
ATOM   2551 HD21 LEU A 746      62.830  52.580  73.300  1.00  0.00           H
ATOM   2552 HD22 LEU A 746      63.680  51.240  72.500  1.00  0.00           H
ATOM   2553 HD23 LEU A 746      62.010  51.630  72.090  1.00  0.00           H
ATOM   2554  C   LEU A 746      65.750  55.490  73.020  1.00  0.00           C
ATOM   2555  O   LEU A 746      66.200  55.180  74.150  1.00  0.00           O
ATOM   2556  N   GLY A 747      66.300  56.460  72.230  1.00  0.00           N
ATOM   2557  HN  GLY A 747      65.650  56.850  71.580  1.00  0.00           H
ATOM   2558  CA  GLY A 747      67.630  57.070  72.440  1.00  0.00           C
ATOM   2559  HA1 GLY A 747      67.810  57.770  71.630  1.00  0.00           H
ATOM   2560  HA2 GLY A 747      68.360  56.290  72.590  1.00  0.00           H
ATOM   2561  C   GLY A 747      67.720  57.950  73.660  1.00  0.00           C
ATOM   2562  O   GLY A 747      68.780  57.960  74.230  1.00  0.00           O
ATOM   2563  N   GLU A 748      66.580  58.680  74.020  1.00  0.00           N
ATOM   2564  HN  GLU A 748      65.920  58.730  73.260  1.00  0.00           H
ATOM   2565  CA  GLU A 748      66.470  59.480  75.160  1.00  0.00           C
ATOM   2566  HA  GLU A 748      67.370  60.080  75.230  1.00  0.00           H
ATOM   2567  CB  GLU A 748      65.270  60.390  74.910  1.00  0.00           C
ATOM   2568  HB1 GLU A 748      64.340  59.790  74.740  1.00  0.00           H
ATOM   2569  HB2 GLU A 748      65.490  61.050  74.030  1.00  0.00           H
ATOM   2570  CG  GLU A 748      65.020  61.270  76.170  1.00  0.00           C
ATOM   2571  HG1 GLU A 748      65.930  61.890  76.270  1.00  0.00           H
ATOM   2572  HG2 GLU A 748      64.680  60.630  77.030  1.00  0.00           H
ATOM   2573  CD  GLU A 748      63.800  62.250  75.860  1.00  0.00           C
ATOM   2574  OE1 GLU A 748      64.110  63.430  75.810  1.00  0.00           O
ATOM   2575  OE2 GLU A 748      62.610  61.880  75.790  1.00  0.00           O
ATOM   2576  C   GLU A 748      66.280  58.700  76.440  1.00  0.00           C
ATOM   2577  O   GLU A 748      66.970  58.890  77.480  1.00  0.00           O
ATOM   2578  N   THR A 749      65.350  57.710  76.380  1.00  0.00           N
ATOM   2579  HN  THR A 749      64.840  57.650  75.520  1.00  0.00           H
ATOM   2580  CA  THR A 749      64.920  56.810  77.480  1.00  0.00           C
ATOM   2581  HA  THR A 749      64.630  57.440  78.320  1.00  0.00           H
ATOM   2582  CB  THR A 749      63.670  55.890  77.110  1.00  0.00           C
ATOM   2583  HB  THR A 749      64.010  55.090  76.420  1.00  0.00           H
ATOM   2584  OG1 THR A 749      62.690  56.760  76.570  1.00  0.00           O
ATOM   2585  HG1 THR A 749      62.920  56.810  75.640  1.00  0.00           H
ATOM   2586  CG2 THR A 749      63.020  55.130  78.290  1.00  0.00           C
ATOM   2587 HG21 THR A 749      63.710  54.300  78.540  1.00  0.00           H
ATOM   2588 HG22 THR A 749      62.040  54.720  78.010  1.00  0.00           H
ATOM   2589 HG23 THR A 749      62.910  55.910  79.060  1.00  0.00           H
ATOM   2590  C   THR A 749      66.020  55.880  77.840  1.00  0.00           C
ATOM   2591  O   THR A 749      66.060  55.460  78.970  1.00  0.00           O
ATOM   2592  N   TYR A 750      66.750  55.430  76.880  1.00  0.00           N
ATOM   2593  HN  TYR A 750      66.780  55.650  75.910  1.00  0.00           H
ATOM   2594  CA  TYR A 750      67.870  54.490  77.130  1.00  0.00           C
ATOM   2595  HA  TYR A 750      67.990  54.380  78.200  1.00  0.00           H
ATOM   2596  CB  TYR A 750      67.680  53.080  76.470  1.00  0.00           C
ATOM   2597  HB1 TYR A 750      68.480  52.440  76.910  1.00  0.00           H
ATOM   2598  HB2 TYR A 750      67.690  53.160  75.360  1.00  0.00           H
ATOM   2599  CG  TYR A 750      66.400  52.550  76.950  1.00  0.00           C
ATOM   2600  CD1 TYR A 750      65.290  52.590  76.090  1.00  0.00           C
ATOM   2601  HD1 TYR A 750      65.430  52.930  75.090  1.00  0.00           H
ATOM   2602  CE1 TYR A 750      64.110  51.880  76.330  1.00  0.00           C
ATOM   2603  HE1 TYR A 750      63.320  51.870  75.600  1.00  0.00           H
ATOM   2604  CZ  TYR A 750      63.870  51.420  77.640  1.00  0.00           C
ATOM   2605  OH  TYR A 750      62.540  51.050  77.990  1.00  0.00           O
ATOM   2606  HH  TYR A 750      62.540  50.570  78.810  1.00  0.00           H
ATOM   2607  CD2 TYR A 750      66.160  52.130  78.270  1.00  0.00           C
ATOM   2608  HD2 TYR A 750      66.910  52.230  79.050  1.00  0.00           H
ATOM   2609  CE2 TYR A 750      64.890  51.540  78.600  1.00  0.00           C
ATOM   2610  HE2 TYR A 750      64.690  51.160  79.590  1.00  0.00           H
ATOM   2611  C   TYR A 750      69.140  54.930  76.560  1.00  0.00           C
ATOM   2612  O   TYR A 750      69.840  54.330  75.690  1.00  0.00           O
ATOM   2613  N   ALA A 751      69.640  56.090  77.000  1.00  0.00           N
ATOM   2614  HN  ALA A 751      69.120  56.710  77.580  1.00  0.00           H
ATOM   2615  CA  ALA A 751      70.860  56.790  76.630  1.00  0.00           C
ATOM   2616  HA  ALA A 751      70.730  57.130  75.610  1.00  0.00           H
ATOM   2617  CB  ALA A 751      70.820  57.990  77.550  1.00  0.00           C
ATOM   2618  HB1 ALA A 751      71.830  58.410  77.320  1.00  0.00           H
ATOM   2619  HB2 ALA A 751      70.630  57.790  78.620  1.00  0.00           H
ATOM   2620  HB3 ALA A 751      70.110  58.750  77.160  1.00  0.00           H
ATOM   2621  C   ALA A 751      72.070  55.900  76.750  1.00  0.00           C
ATOM   2622  O   ALA A 751      73.070  56.100  76.060  1.00  0.00           O
ATOM   2623  N   ASP A 752      72.070  54.820  77.590  1.00  0.00           N
ATOM   2624  HN  ASP A 752      71.260  54.660  78.160  1.00  0.00           H
ATOM   2625  CA  ASP A 752      73.220  53.990  77.760  1.00  0.00           C
ATOM   2626  HA  ASP A 752      74.140  54.560  77.830  1.00  0.00           H
ATOM   2627  CB  ASP A 752      73.240  53.200  79.100  1.00  0.00           C
ATOM   2628  HB1 ASP A 752      74.200  52.650  79.020  1.00  0.00           H
ATOM   2629  HB2 ASP A 752      72.520  52.350  79.260  1.00  0.00           H
ATOM   2630  CG  ASP A 752      73.220  54.040  80.260  1.00  0.00           C
ATOM   2631  OD1 ASP A 752      72.190  54.060  81.020  1.00  0.00           O
ATOM   2632  OD2 ASP A 752      74.230  54.710  80.600  1.00  0.00           O
ATOM   2633  C   ASP A 752      73.410  52.960  76.660  1.00  0.00           C
ATOM   2634  O   ASP A 752      74.480  52.500  76.360  1.00  0.00           O
ATOM   2635  N   VAL A 753      72.350  52.560  76.010  1.00  0.00           N
ATOM   2636  HN  VAL A 753      71.480  52.920  76.360  1.00  0.00           H
ATOM   2637  CA  VAL A 753      72.400  51.690  74.840  1.00  0.00           C
ATOM   2638  HA  VAL A 753      73.330  51.180  74.610  1.00  0.00           H
ATOM   2639  CB  VAL A 753      71.360  50.480  74.900  1.00  0.00           C
ATOM   2640  HB  VAL A 753      71.360  49.910  73.960  1.00  0.00           H
ATOM   2641  CG1 VAL A 753      71.710  49.580  76.130  1.00  0.00           C
ATOM   2642 HG11 VAL A 753      71.480  50.080  77.100  1.00  0.00           H
ATOM   2643 HG12 VAL A 753      72.770  49.270  76.070  1.00  0.00           H
ATOM   2644 HG13 VAL A 753      71.060  48.670  76.150  1.00  0.00           H
ATOM   2645  CG2 VAL A 753      69.960  50.990  75.140  1.00  0.00           C
ATOM   2646 HG21 VAL A 753      69.460  51.610  74.360  1.00  0.00           H
ATOM   2647 HG22 VAL A 753      69.970  51.680  76.020  1.00  0.00           H
ATOM   2648 HG23 VAL A 753      69.230  50.170  75.310  1.00  0.00           H
ATOM   2649  C   VAL A 753      72.010  52.500  73.560  1.00  0.00           C
ATOM   2650  O   VAL A 753      71.680  51.980  72.520  1.00  0.00           O
ATOM   2651  N   LEU A 754      71.930  53.810  73.610  1.00  0.00           N
ATOM   2652  HN  LEU A 754      72.050  54.240  74.510  1.00  0.00           H
ATOM   2653  CA  LEU A 754      71.590  54.700  72.500  1.00  0.00           C
ATOM   2654  HA  LEU A 754      70.560  54.530  72.210  1.00  0.00           H
ATOM   2655  CB  LEU A 754      71.710  56.120  72.980  1.00  0.00           C
ATOM   2656  HB1 LEU A 754      72.490  56.280  73.760  1.00  0.00           H
ATOM   2657  HB2 LEU A 754      70.760  56.480  73.430  1.00  0.00           H
ATOM   2658  CG  LEU A 754      71.990  57.260  71.940  1.00  0.00           C
ATOM   2659  HG  LEU A 754      73.020  57.060  71.570  1.00  0.00           H
ATOM   2660  CD1 LEU A 754      70.920  57.370  70.920  1.00  0.00           C
ATOM   2661 HD11 LEU A 754      70.780  56.560  70.180  1.00  0.00           H
ATOM   2662 HD12 LEU A 754      71.100  58.320  70.360  1.00  0.00           H
ATOM   2663 HD13 LEU A 754      69.930  57.450  71.410  1.00  0.00           H
ATOM   2664  CD2 LEU A 754      72.200  58.610  72.670  1.00  0.00           C
ATOM   2665 HD21 LEU A 754      71.240  58.920  73.150  1.00  0.00           H
ATOM   2666 HD22 LEU A 754      72.420  59.410  71.930  1.00  0.00           H
ATOM   2667 HD23 LEU A 754      72.950  58.590  73.480  1.00  0.00           H
ATOM   2668  C   LEU A 754      72.530  54.510  71.360  1.00  0.00           C
ATOM   2669  O   LEU A 754      72.050  54.470  70.230  1.00  0.00           O
ATOM   2670  N   PHE A 755      73.860  54.360  71.630  1.00  0.00           N
ATOM   2671  HN  PHE A 755      74.270  54.420  72.540  1.00  0.00           H
ATOM   2672  CA  PHE A 755      74.810  54.240  70.590  1.00  0.00           C
ATOM   2673  HA  PHE A 755      74.480  54.980  69.890  1.00  0.00           H
ATOM   2674  CB  PHE A 755      76.260  54.460  71.090  1.00  0.00           C
ATOM   2675  HB1 PHE A 755      76.480  53.880  72.000  1.00  0.00           H
ATOM   2676  HB2 PHE A 755      76.260  55.570  71.230  1.00  0.00           H
ATOM   2677  CG  PHE A 755      77.390  54.240  70.120  1.00  0.00           C
ATOM   2678  CD1 PHE A 755      77.470  54.990  68.910  1.00  0.00           C
ATOM   2679  HD1 PHE A 755      76.720  55.670  68.570  1.00  0.00           H
ATOM   2680  CE1 PHE A 755      78.620  54.900  68.080  1.00  0.00           C
ATOM   2681  HE1 PHE A 755      78.740  55.480  67.180  1.00  0.00           H
ATOM   2682  CZ  PHE A 755      79.610  53.910  68.400  1.00  0.00           C
ATOM   2683  HZ  PHE A 755      80.500  53.910  67.770  1.00  0.00           H
ATOM   2684  CD2 PHE A 755      78.400  53.390  70.470  1.00  0.00           C
ATOM   2685  HD2 PHE A 755      78.370  52.790  71.360  1.00  0.00           H
ATOM   2686  CE2 PHE A 755      79.470  53.180  69.580  1.00  0.00           C
ATOM   2687  HE2 PHE A 755      80.150  52.350  69.680  1.00  0.00           H
ATOM   2688  C   PHE A 755      74.730  52.970  69.800  1.00  0.00           C
ATOM   2689  O   PHE A 755      74.650  52.970  68.540  1.00  0.00           O
ATOM   2690  N   TRP A 756      74.540  51.870  70.530  1.00  0.00           N
ATOM   2691  HN  TRP A 756      74.670  51.970  71.510  1.00  0.00           H
ATOM   2692  CA  TRP A 756      74.220  50.540  69.950  1.00  0.00           C
ATOM   2693  HA  TRP A 756      75.010  50.420  69.240  1.00  0.00           H
ATOM   2694  CB  TRP A 756      74.380  49.500  71.050  1.00  0.00           C
ATOM   2695  HB1 TRP A 756      73.860  49.590  72.030  1.00  0.00           H
ATOM   2696  HB2 TRP A 756      75.460  49.580  71.300  1.00  0.00           H
ATOM   2697  CG  TRP A 756      74.090  48.110  70.530  1.00  0.00           C
ATOM   2698  CD1 TRP A 756      72.880  47.510  70.700  1.00  0.00           C
ATOM   2699  HD1 TRP A 756      72.100  47.980  71.300  1.00  0.00           H
ATOM   2700  NE1 TRP A 756      72.940  46.300  70.030  1.00  0.00           N
ATOM   2701  HE1 TRP A 756      72.410  45.490  70.190  1.00  0.00           H
ATOM   2702  CE2 TRP A 756      74.150  46.160  69.450  1.00  0.00           C
ATOM   2703  CD2 TRP A 756      74.920  47.280  69.780  1.00  0.00           C
ATOM   2704  CE3 TRP A 756      76.290  47.400  69.280  1.00  0.00           C
ATOM   2705  HE3 TRP A 756      76.930  48.210  69.550  1.00  0.00           H
ATOM   2706  CZ3 TRP A 756      76.780  46.290  68.580  1.00  0.00           C
ATOM   2707  HZ3 TRP A 756      77.770  46.440  68.200  1.00  0.00           H
ATOM   2708  CZ2 TRP A 756      74.620  45.170  68.630  1.00  0.00           C
ATOM   2709  HZ2 TRP A 756      74.050  44.310  68.300  1.00  0.00           H
ATOM   2710  CH2 TRP A 756      75.960  45.230  68.170  1.00  0.00           C
ATOM   2711  HH2 TRP A 756      76.430  44.370  67.710  1.00  0.00           H
ATOM   2712  C   TRP A 756      72.910  50.510  69.130  1.00  0.00           C
ATOM   2713  O   TRP A 756      72.970  50.130  67.890  1.00  0.00           O
ATOM   2714  N   CYS A 757      71.780  51.140  69.680  1.00  0.00           N
ATOM   2715  HN  CYS A 757      71.800  51.400  70.640  1.00  0.00           H
ATOM   2716  CA  CYS A 757      70.580  51.240  68.890  1.00  0.00           C
ATOM   2717  HA  CYS A 757      70.130  50.340  68.540  1.00  0.00           H
ATOM   2718  CB  CYS A 757      69.400  51.960  69.710  1.00  0.00           C
ATOM   2719  HB1 CYS A 757      68.560  52.100  69.000  1.00  0.00           H
ATOM   2720  HB2 CYS A 757      69.740  52.980  70.000  1.00  0.00           H
ATOM   2721  SG  CYS A 757      68.880  51.160  71.160  1.00  0.00           S
ATOM   2722  HG1 CYS A 757      69.790  51.570  72.000  1.00  0.00           H
ATOM   2723  C   CYS A 757      70.680  52.050  67.560  1.00  0.00           C
ATOM   2724  O   CYS A 757      70.220  51.540  66.520  1.00  0.00           O
ATOM   2725  N   VAL A 758      71.280  53.240  67.580  1.00  0.00           N
ATOM   2726  HN  VAL A 758      71.520  53.570  68.490  1.00  0.00           H
ATOM   2727  CA  VAL A 758      71.600  53.950  66.390  1.00  0.00           C
ATOM   2728  HA  VAL A 758      70.660  54.160  65.920  1.00  0.00           H
ATOM   2729  CB  VAL A 758      72.340  55.300  66.630  1.00  0.00           C
ATOM   2730  HB  VAL A 758      73.320  55.110  67.120  1.00  0.00           H
ATOM   2731  CG1 VAL A 758      72.600  56.110  65.260  1.00  0.00           C
ATOM   2732 HG11 VAL A 758      71.720  56.400  64.650  1.00  0.00           H
ATOM   2733 HG12 VAL A 758      73.420  55.530  64.800  1.00  0.00           H
ATOM   2734 HG13 VAL A 758      73.140  57.020  65.640  1.00  0.00           H
ATOM   2735  CG2 VAL A 758      71.450  56.310  67.410  1.00  0.00           C
ATOM   2736 HG21 VAL A 758      72.050  57.210  67.670  1.00  0.00           H
ATOM   2737 HG22 VAL A 758      71.240  55.850  68.400  1.00  0.00           H
ATOM   2738 HG23 VAL A 758      70.530  56.640  66.900  1.00  0.00           H
ATOM   2739  C   VAL A 758      72.490  53.180  65.400  1.00  0.00           C
ATOM   2740  O   VAL A 758      72.170  53.050  64.230  1.00  0.00           O
ATOM   2741  N   ILE A 759      73.560  52.500  65.820  1.00  0.00           N
ATOM   2742  HN  ILE A 759      73.930  52.530  66.740  1.00  0.00           H
ATOM   2743  CA  ILE A 759      74.450  51.740  64.930  1.00  0.00           C
ATOM   2744  HA  ILE A 759      74.590  52.350  64.050  1.00  0.00           H
ATOM   2745  CB  ILE A 759      75.780  51.500  65.680  1.00  0.00           C
ATOM   2746  HB  ILE A 759      75.550  51.180  66.710  1.00  0.00           H
ATOM   2747  CG2 ILE A 759      76.550  50.330  65.000  1.00  0.00           C
ATOM   2748 HG21 ILE A 759      76.000  49.430  65.360  1.00  0.00           H
ATOM   2749 HG22 ILE A 759      77.610  50.360  65.350  1.00  0.00           H
ATOM   2750 HG23 ILE A 759      76.660  50.280  63.890  1.00  0.00           H
ATOM   2751  CG1 ILE A 759      76.670  52.730  65.940  1.00  0.00           C
ATOM   2752 HG11 ILE A 759      77.500  52.660  66.690  1.00  0.00           H
ATOM   2753 HG12 ILE A 759      76.060  53.620  66.210  1.00  0.00           H
ATOM   2754  CD  ILE A 759      77.430  53.130  64.720  1.00  0.00           C
ATOM   2755  HD1 ILE A 759      77.860  54.150  64.730  1.00  0.00           H
ATOM   2756  HD2 ILE A 759      76.820  53.060  63.800  1.00  0.00           H
ATOM   2757  HD3 ILE A 759      78.330  52.480  64.580  1.00  0.00           H
ATOM   2758  C   ILE A 759      73.770  50.470  64.390  1.00  0.00           C
ATOM   2759  O   ILE A 759      73.870  50.150  63.230  1.00  0.00           O
ATOM   2760  N   LEU A 760      72.920  49.730  65.130  1.00  0.00           N
ATOM   2761  HN  LEU A 760      72.690  50.050  66.050  1.00  0.00           H
ATOM   2762  CA  LEU A 760      72.180  48.650  64.700  1.00  0.00           C
ATOM   2763  HA  LEU A 760      72.800  47.970  64.140  1.00  0.00           H
ATOM   2764  CB  LEU A 760      71.390  47.870  65.890  1.00  0.00           C
ATOM   2765  HB1 LEU A 760      70.350  48.250  66.050  1.00  0.00           H
ATOM   2766  HB2 LEU A 760      71.720  47.990  66.940  1.00  0.00           H
ATOM   2767  CG  LEU A 760      71.440  46.390  65.730  1.00  0.00           C
ATOM   2768  HG  LEU A 760      70.990  46.010  64.800  1.00  0.00           H
ATOM   2769  CD1 LEU A 760      72.900  45.870  65.820  1.00  0.00           C
ATOM   2770 HD11 LEU A 760      73.340  45.820  64.810  1.00  0.00           H
ATOM   2771 HD12 LEU A 760      72.830  44.820  66.200  1.00  0.00           H
ATOM   2772 HD13 LEU A 760      73.440  46.440  66.610  1.00  0.00           H
ATOM   2773  CD2 LEU A 760      70.560  45.700  66.840  1.00  0.00           C
ATOM   2774 HD21 LEU A 760      70.980  45.870  67.870  1.00  0.00           H
ATOM   2775 HD22 LEU A 760      70.590  44.610  66.660  1.00  0.00           H
ATOM   2776 HD23 LEU A 760      69.530  46.070  66.680  1.00  0.00           H
ATOM   2777  C   LEU A 760      71.110  49.090  63.700  1.00  0.00           C
ATOM   2778  O   LEU A 760      70.940  48.490  62.640  1.00  0.00           O
ATOM   2779  N   PHE A 761      70.430  50.240  63.980  1.00  0.00           N
ATOM   2780  HN  PHE A 761      70.630  50.770  64.800  1.00  0.00           H
ATOM   2781  CA  PHE A 761      69.450  50.880  63.130  1.00  0.00           C
ATOM   2782  HA  PHE A 761      68.690  50.130  62.920  1.00  0.00           H
ATOM   2783  CB  PHE A 761      68.750  52.040  63.940  1.00  0.00           C
ATOM   2784  HB1 PHE A 761      69.510  52.790  64.280  1.00  0.00           H
ATOM   2785  HB2 PHE A 761      68.230  51.610  64.810  1.00  0.00           H
ATOM   2786  CG  PHE A 761      67.740  52.840  63.130  1.00  0.00           C
ATOM   2787  CD1 PHE A 761      66.370  52.660  63.300  1.00  0.00           C
ATOM   2788  HD1 PHE A 761      65.890  51.860  63.840  1.00  0.00           H
ATOM   2789  CE1 PHE A 761      65.470  53.480  62.820  1.00  0.00           C
ATOM   2790  HE1 PHE A 761      64.440  53.260  63.060  1.00  0.00           H
ATOM   2791  CZ  PHE A 761      65.800  54.570  62.030  1.00  0.00           C
ATOM   2792  HZ  PHE A 761      64.970  55.140  61.680  1.00  0.00           H
ATOM   2793  CD2 PHE A 761      68.110  54.030  62.420  1.00  0.00           C
ATOM   2794  HD2 PHE A 761      69.150  54.150  62.150  1.00  0.00           H
ATOM   2795  CE2 PHE A 761      67.150  54.790  61.750  1.00  0.00           C
ATOM   2796  HE2 PHE A 761      67.500  55.530  61.050  1.00  0.00           H
ATOM   2797  C   PHE A 761      69.980  51.370  61.710  1.00  0.00           C
ATOM   2798  O   PHE A 761      69.410  51.070  60.700  1.00  0.00           O
ATOM   2799  N   PHE A 762      71.220  52.030  61.760  1.00  0.00           N
ATOM   2800  HN  PHE A 762      71.630  52.200  62.660  1.00  0.00           H
ATOM   2801  CA  PHE A 762      72.070  52.460  60.640  1.00  0.00           C
ATOM   2802  HA  PHE A 762      71.500  53.180  60.090  1.00  0.00           H
ATOM   2803  CB  PHE A 762      73.280  53.310  61.190  1.00  0.00           C
ATOM   2804  HB1 PHE A 762      73.660  52.880  62.140  1.00  0.00           H
ATOM   2805  HB2 PHE A 762      72.750  54.260  61.400  1.00  0.00           H
ATOM   2806  CG  PHE A 762      74.470  53.440  60.310  1.00  0.00           C
ATOM   2807  CD1 PHE A 762      75.610  52.640  60.570  1.00  0.00           C
ATOM   2808  HD1 PHE A 762      75.480  51.800  61.250  1.00  0.00           H
ATOM   2809  CE1 PHE A 762      76.770  52.950  59.970  1.00  0.00           C
ATOM   2810  HE1 PHE A 762      77.650  52.350  60.100  1.00  0.00           H
ATOM   2811  CZ  PHE A 762      76.990  54.140  59.180  1.00  0.00           C
ATOM   2812  HZ  PHE A 762      77.900  54.220  58.590  1.00  0.00           H
ATOM   2813  CD2 PHE A 762      74.630  54.600  59.540  1.00  0.00           C
ATOM   2814  HD2 PHE A 762      73.850  55.310  59.400  1.00  0.00           H
ATOM   2815  CE2 PHE A 762      75.840  54.900  58.920  1.00  0.00           C
ATOM   2816  HE2 PHE A 762      75.950  55.830  58.380  1.00  0.00           H
ATOM   2817  C   PHE A 762      72.480  51.260  59.760  1.00  0.00           C
ATOM   2818  O   PHE A 762      72.280  51.280  58.540  1.00  0.00           O
ATOM   2819  N   THR A 763      72.970  50.200  60.360  1.00  0.00           N
ATOM   2820  HN  THR A 763      73.310  50.380  61.290  1.00  0.00           H
ATOM   2821  CA  THR A 763      73.440  49.020  59.660  1.00  0.00           C
ATOM   2822  HA  THR A 763      74.140  49.310  58.870  1.00  0.00           H
ATOM   2823  CB  THR A 763      74.310  48.170  60.600  1.00  0.00           C
ATOM   2824  HB  THR A 763      73.590  47.770  61.340  1.00  0.00           H
ATOM   2825  OG1 THR A 763      75.290  48.790  61.360  1.00  0.00           O
ATOM   2826  HG1 THR A 763      74.880  49.440  61.940  1.00  0.00           H
ATOM   2827  CG2 THR A 763      74.930  46.960  59.870  1.00  0.00           C
ATOM   2828 HG21 THR A 763      74.150  46.340  59.370  1.00  0.00           H
ATOM   2829 HG22 THR A 763      75.270  46.280  60.670  1.00  0.00           H
ATOM   2830 HG23 THR A 763      75.650  47.290  59.100  1.00  0.00           H
ATOM   2831  C   THR A 763      72.350  48.130  59.080  1.00  0.00           C
ATOM   2832  O   THR A 763      72.470  47.610  57.990  1.00  0.00           O
ATOM   2833  N   THR A 764      71.120  48.130  59.710  1.00  0.00           N
ATOM   2834  HN  THR A 764      71.040  48.470  60.630  1.00  0.00           H
ATOM   2835  CA  THR A 764      69.890  47.710  59.110  1.00  0.00           C
ATOM   2836  HA  THR A 764      70.090  46.680  58.850  1.00  0.00           H
ATOM   2837  CB  THR A 764      68.680  47.740  60.030  1.00  0.00           C
ATOM   2838  HB  THR A 764      68.370  48.780  60.320  1.00  0.00           H
ATOM   2839  OG1 THR A 764      68.990  46.960  61.210  1.00  0.00           O
ATOM   2840  HG1 THR A 764      69.430  47.530  61.830  1.00  0.00           H
ATOM   2841  CG2 THR A 764      67.430  47.190  59.440  1.00  0.00           C
ATOM   2842 HG21 THR A 764      67.530  46.090  59.300  1.00  0.00           H
ATOM   2843 HG22 THR A 764      67.030  47.770  58.580  1.00  0.00           H
ATOM   2844 HG23 THR A 764      66.680  47.140  60.260  1.00  0.00           H
ATOM   2845  C   THR A 764      69.410  48.370  57.870  1.00  0.00           C
ATOM   2846  O   THR A 764      69.180  47.760  56.860  1.00  0.00           O
ATOM   2847  N   PHE A 765      69.310  49.730  57.870  1.00  0.00           N
ATOM   2848  HN  PHE A 765      69.610  50.260  58.670  1.00  0.00           H
ATOM   2849  CA  PHE A 765      68.980  50.410  56.640  1.00  0.00           C
ATOM   2850  HA  PHE A 765      68.060  49.950  56.300  1.00  0.00           H
ATOM   2851  CB  PHE A 765      68.680  51.980  56.960  1.00  0.00           C
ATOM   2852  HB1 PHE A 765      69.510  52.180  57.690  1.00  0.00           H
ATOM   2853  HB2 PHE A 765      67.760  51.920  57.580  1.00  0.00           H
ATOM   2854  CG  PHE A 765      68.740  52.850  55.760  1.00  0.00           C
ATOM   2855  CD1 PHE A 765      67.700  52.690  54.730  1.00  0.00           C
ATOM   2856  HD1 PHE A 765      66.940  51.940  54.860  1.00  0.00           H
ATOM   2857  CE1 PHE A 765      67.710  53.490  53.530  1.00  0.00           C
ATOM   2858  HE1 PHE A 765      66.930  53.430  52.790  1.00  0.00           H
ATOM   2859  CZ  PHE A 765      68.810  54.360  53.290  1.00  0.00           C
ATOM   2860  HZ  PHE A 765      68.850  54.880  52.350  1.00  0.00           H
ATOM   2861  CD2 PHE A 765      69.750  53.790  55.460  1.00  0.00           C
ATOM   2862  HD2 PHE A 765      70.630  53.800  56.090  1.00  0.00           H
ATOM   2863  CE2 PHE A 765      69.800  54.440  54.210  1.00  0.00           C
ATOM   2864  HE2 PHE A 765      70.530  55.210  53.980  1.00  0.00           H
ATOM   2865  C   PHE A 765      70.150  50.230  55.550  1.00  0.00           C
ATOM   2866  O   PHE A 765      69.930  49.800  54.430  1.00  0.00           O
ATOM   2867  N   PHE A 766      71.380  50.560  55.880  1.00  0.00           N
ATOM   2868  HN  PHE A 766      71.530  50.930  56.790  1.00  0.00           H
ATOM   2869  CA  PHE A 766      72.490  50.390  54.990  1.00  0.00           C
ATOM   2870  HA  PHE A 766      72.160  50.990  54.170  1.00  0.00           H
ATOM   2871  CB  PHE A 766      73.790  51.080  55.470  1.00  0.00           C
ATOM   2872  HB1 PHE A 766      74.680  50.840  54.820  1.00  0.00           H
ATOM   2873  HB2 PHE A 766      73.940  50.900  56.540  1.00  0.00           H
ATOM   2874  CG  PHE A 766      73.810  52.520  55.200  1.00  0.00           C
ATOM   2875  CD1 PHE A 766      73.800  53.110  53.900  1.00  0.00           C
ATOM   2876  HD1 PHE A 766      73.670  52.600  52.970  1.00  0.00           H
ATOM   2877  CE1 PHE A 766      73.680  54.560  53.700  1.00  0.00           C
ATOM   2878  HE1 PHE A 766      73.430  54.940  52.720  1.00  0.00           H
ATOM   2879  CZ  PHE A 766      73.690  55.390  54.810  1.00  0.00           C
ATOM   2880  HZ  PHE A 766      73.530  56.450  54.720  1.00  0.00           H
ATOM   2881  CD2 PHE A 766      73.940  53.430  56.290  1.00  0.00           C
ATOM   2882  HD2 PHE A 766      74.190  53.010  57.250  1.00  0.00           H
ATOM   2883  CE2 PHE A 766      73.880  54.800  56.080  1.00  0.00           C
ATOM   2884  HE2 PHE A 766      73.890  55.490  56.930  1.00  0.00           H
ATOM   2885  C   PHE A 766      72.740  49.010  54.360  1.00  0.00           C
ATOM   2886  O   PHE A 766      72.870  48.900  53.170  1.00  0.00           O
ATOM   2887  N   LEU A 767      72.810  47.940  55.190  1.00  0.00           N
ATOM   2888  HN  LEU A 767      72.590  48.030  56.160  1.00  0.00           H
ATOM   2889  CA  LEU A 767      73.130  46.580  54.800  1.00  0.00           C
ATOM   2890  HA  LEU A 767      74.110  46.570  54.350  1.00  0.00           H
ATOM   2891  CB  LEU A 767      73.310  45.590  56.020  1.00  0.00           C
ATOM   2892  HB1 LEU A 767      72.440  45.490  56.710  1.00  0.00           H
ATOM   2893  HB2 LEU A 767      74.190  45.910  56.610  1.00  0.00           H
ATOM   2894  CG  LEU A 767      73.630  44.160  55.610  1.00  0.00           C
ATOM   2895  HG  LEU A 767      72.750  43.760  55.060  1.00  0.00           H
ATOM   2896  CD1 LEU A 767      74.850  44.010  54.700  1.00  0.00           C
ATOM   2897 HD11 LEU A 767      75.000  42.930  54.520  1.00  0.00           H
ATOM   2898 HD12 LEU A 767      75.780  44.290  55.240  1.00  0.00           H
ATOM   2899 HD13 LEU A 767      74.790  44.530  53.730  1.00  0.00           H
ATOM   2900  CD2 LEU A 767      73.660  43.140  56.730  1.00  0.00           C
ATOM   2901 HD21 LEU A 767      73.890  42.100  56.410  1.00  0.00           H
ATOM   2902 HD22 LEU A 767      72.690  43.180  57.270  1.00  0.00           H
ATOM   2903 HD23 LEU A 767      74.480  43.480  57.390  1.00  0.00           H
ATOM   2904  C   LEU A 767      72.060  45.970  53.960  1.00  0.00           C
ATOM   2905  O   LEU A 767      72.430  45.430  52.950  1.00  0.00           O
ATOM   2906  N   SER A 768      70.770  46.210  54.310  1.00  0.00           N
ATOM   2907  HN  SER A 768      70.400  46.590  55.140  1.00  0.00           H
ATOM   2908  CA  SER A 768      69.700  45.780  53.320  1.00  0.00           C
ATOM   2909  HA  SER A 768      69.960  44.750  53.150  1.00  0.00           H
ATOM   2910  CB  SER A 768      68.280  45.890  53.940  1.00  0.00           C
ATOM   2911  HB1 SER A 768      68.220  45.210  54.820  1.00  0.00           H
ATOM   2912  HB2 SER A 768      67.470  45.610  53.230  1.00  0.00           H
ATOM   2913  OG  SER A 768      68.060  47.230  54.380  1.00  0.00           O
ATOM   2914  HG1 SER A 768      68.430  47.290  55.270  1.00  0.00           H
ATOM   2915  C   SER A 768      69.750  46.490  52.030  1.00  0.00           C
ATOM   2916  O   SER A 768      69.430  45.850  51.010  1.00  0.00           O
ATOM   2917  N   SER A 769      70.080  47.840  51.990  1.00  0.00           N
ATOM   2918  HN  SER A 769      70.170  48.320  52.850  1.00  0.00           H
ATOM   2919  CA  SER A 769      70.030  48.670  50.760  1.00  0.00           C
ATOM   2920  HA  SER A 769      69.180  48.550  50.110  1.00  0.00           H
ATOM   2921  CB  SER A 769      70.160  50.180  51.120  1.00  0.00           C
ATOM   2922  HB1 SER A 769      70.130  50.710  50.150  1.00  0.00           H
ATOM   2923  HB2 SER A 769      71.170  50.420  51.530  1.00  0.00           H
ATOM   2924  OG  SER A 769      69.160  50.690  51.990  1.00  0.00           O
ATOM   2925  HG1 SER A 769      69.280  50.290  52.860  1.00  0.00           H
ATOM   2926  C   SER A 769      71.200  48.210  49.910  1.00  0.00           C
ATOM   2927  O   SER A 769      71.140  48.060  48.740  1.00  0.00           O
ATOM   2928  N   PHE A 770      72.360  47.820  50.620  1.00  0.00           N
ATOM   2929  HN  PHE A 770      72.460  47.870  51.610  1.00  0.00           H
ATOM   2930  CA  PHE A 770      73.450  47.200  49.870  1.00  0.00           C
ATOM   2931  HA  PHE A 770      73.880  47.840  49.120  1.00  0.00           H
ATOM   2932  CB  PHE A 770      74.630  46.970  50.850  1.00  0.00           C
ATOM   2933  HB1 PHE A 770      74.240  46.500  51.780  1.00  0.00           H
ATOM   2934  HB2 PHE A 770      75.100  47.920  51.190  1.00  0.00           H
ATOM   2935  CG  PHE A 770      75.810  46.160  50.330  1.00  0.00           C
ATOM   2936  CD1 PHE A 770      76.170  45.020  51.020  1.00  0.00           C
ATOM   2937  HD1 PHE A 770      75.590  44.590  51.820  1.00  0.00           H
ATOM   2938  CE1 PHE A 770      77.320  44.320  50.460  1.00  0.00           C
ATOM   2939  HE1 PHE A 770      77.540  43.390  50.970  1.00  0.00           H
ATOM   2940  CZ  PHE A 770      78.090  44.840  49.410  1.00  0.00           C
ATOM   2941  HZ  PHE A 770      78.920  44.310  48.970  1.00  0.00           H
ATOM   2942  CD2 PHE A 770      76.460  46.640  49.130  1.00  0.00           C
ATOM   2943  HD2 PHE A 770      76.100  47.490  48.560  1.00  0.00           H
ATOM   2944  CE2 PHE A 770      77.660  46.010  48.770  1.00  0.00           C
ATOM   2945  HE2 PHE A 770      78.250  46.440  47.970  1.00  0.00           H
ATOM   2946  C   PHE A 770      73.110  45.900  49.220  1.00  0.00           C
ATOM   2947  O   PHE A 770      73.430  45.700  48.080  1.00  0.00           O
ATOM   2948  N   LEU A 771      72.320  44.960  49.900  1.00  0.00           N
ATOM   2949  HN  LEU A 771      72.030  45.060  50.850  1.00  0.00           H
ATOM   2950  CA  LEU A 771      71.940  43.650  49.330  1.00  0.00           C
ATOM   2951  HA  LEU A 771      72.820  43.330  48.780  1.00  0.00           H
ATOM   2952  CB  LEU A 771      71.560  42.590  50.420  1.00  0.00           C
ATOM   2953  HB1 LEU A 771      71.380  41.640  49.880  1.00  0.00           H
ATOM   2954  HB2 LEU A 771      70.670  42.920  51.000  1.00  0.00           H
ATOM   2955  CG  LEU A 771      72.640  42.430  51.500  1.00  0.00           C
ATOM   2956  HG  LEU A 771      72.830  43.390  52.010  1.00  0.00           H
ATOM   2957  CD1 LEU A 771      72.230  41.430  52.540  1.00  0.00           C
ATOM   2958 HD11 LEU A 771      71.380  41.860  53.130  1.00  0.00           H
ATOM   2959 HD12 LEU A 771      72.990  41.210  53.310  1.00  0.00           H
ATOM   2960 HD13 LEU A 771      71.910  40.430  52.180  1.00  0.00           H
ATOM   2961  CD2 LEU A 771      73.970  41.900  50.970  1.00  0.00           C
ATOM   2962 HD21 LEU A 771      74.210  42.490  50.060  1.00  0.00           H
ATOM   2963 HD22 LEU A 771      73.880  40.810  50.770  1.00  0.00           H
ATOM   2964 HD23 LEU A 771      74.740  42.040  51.760  1.00  0.00           H
ATOM   2965  C   LEU A 771      70.890  43.810  48.240  1.00  0.00           C
ATOM   2966  O   LEU A 771      70.990  43.240  47.130  1.00  0.00           O
ATOM   2967  N   LYS A 772      69.850  44.670  48.400  1.00  0.00           N
ATOM   2968  HN  LYS A 772      69.770  45.130  49.280  1.00  0.00           H
ATOM   2969  CA  LYS A 772      68.800  44.980  47.380  1.00  0.00           C
ATOM   2970  HA  LYS A 772      68.460  44.050  46.970  1.00  0.00           H
ATOM   2971  CB  LYS A 772      67.720  45.800  48.010  1.00  0.00           C
ATOM   2972  HB1 LYS A 772      68.290  46.700  48.360  1.00  0.00           H
ATOM   2973  HB2 LYS A 772      67.260  45.320  48.890  1.00  0.00           H
ATOM   2974  CG  LYS A 772      66.770  46.500  47.010  1.00  0.00           C
ATOM   2975  HG1 LYS A 772      67.240  47.200  46.290  1.00  0.00           H
ATOM   2976  HG2 LYS A 772      66.070  47.230  47.480  1.00  0.00           H
ATOM   2977  CD  LYS A 772      65.960  45.490  46.200  1.00  0.00           C
ATOM   2978  HD1 LYS A 772      66.670  45.000  45.500  1.00  0.00           H
ATOM   2979  HD2 LYS A 772      65.260  46.070  45.560  1.00  0.00           H
ATOM   2980  CE  LYS A 772      65.310  44.530  47.120  1.00  0.00           C
ATOM   2981  HE1 LYS A 772      64.520  45.080  47.700  1.00  0.00           H
ATOM   2982  HE2 LYS A 772      65.980  43.980  47.810  1.00  0.00           H
ATOM   2983  NZ  LYS A 772      64.510  43.460  46.400  1.00  0.00           N
ATOM   2984  HZ1 LYS A 772      63.980  43.000  47.180  1.00  0.00           H
ATOM   2985  HZ2 LYS A 772      65.130  42.790  45.920  1.00  0.00           H
ATOM   2986  HZ3 LYS A 772      63.830  43.910  45.770  1.00  0.00           H
ATOM   2987  C   LYS A 772      69.410  45.650  46.090  1.00  0.00           C
ATOM   2988  O   LYS A 772      69.030  45.380  44.980  1.00  0.00           O
ATOM   2989  N   GLN A 773      70.450  46.500  46.280  1.00  0.00           N
ATOM   2990  HN  GLN A 773      70.640  47.010  47.110  1.00  0.00           H
ATOM   2991  CA  GLN A 773      71.070  47.140  45.150  1.00  0.00           C
ATOM   2992  HA  GLN A 773      70.340  47.190  44.340  1.00  0.00           H
ATOM   2993  CB  GLN A 773      71.530  48.500  45.550  1.00  0.00           C
ATOM   2994  HB1 GLN A 773      72.210  48.920  44.780  1.00  0.00           H
ATOM   2995  HB2 GLN A 773      71.950  48.500  46.580  1.00  0.00           H
ATOM   2996  CG  GLN A 773      70.340  49.520  45.600  1.00  0.00           C
ATOM   2997  HG1 GLN A 773      70.510  50.610  45.750  1.00  0.00           H
ATOM   2998  HG2 GLN A 773      69.640  49.050  46.310  1.00  0.00           H
ATOM   2999  CD  GLN A 773      69.580  49.620  44.190  1.00  0.00           C
ATOM   3000  OE1 GLN A 773      68.420  49.160  44.160  1.00  0.00           O
ATOM   3001  NE2 GLN A 773      70.180  50.330  43.250  1.00  0.00           N
ATOM   3002 HE21 GLN A 773      69.810  50.460  42.330  1.00  0.00           H
ATOM   3003 HE22 GLN A 773      71.140  50.610  43.360  1.00  0.00           H
ATOM   3004  C   GLN A 773      72.320  46.350  44.660  1.00  0.00           C
ATOM   3005  O   GLN A 773      72.890  46.640  43.570  1.00  0.00           O
ATOM   3006  N   PHE A 774      72.590  45.190  45.180  1.00  0.00           N
ATOM   3007  HN  PHE A 774      72.070  44.910  45.990  1.00  0.00           H
ATOM   3008  CA  PHE A 774      73.700  44.340  44.750  1.00  0.00           C
ATOM   3009  HA  PHE A 774      74.600  44.930  44.630  1.00  0.00           H
ATOM   3010  CB  PHE A 774      73.710  43.120  45.710  1.00  0.00           C
ATOM   3011  HB1 PHE A 774      72.880  42.390  45.700  1.00  0.00           H
ATOM   3012  HB2 PHE A 774      73.790  43.590  46.720  1.00  0.00           H
ATOM   3013  CG  PHE A 774      74.980  42.340  45.690  1.00  0.00           C
ATOM   3014  CD1 PHE A 774      76.100  42.770  46.400  1.00  0.00           C
ATOM   3015  HD1 PHE A 774      75.950  43.640  47.020  1.00  0.00           H
ATOM   3016  CE1 PHE A 774      77.160  41.910  46.600  1.00  0.00           C
ATOM   3017  HE1 PHE A 774      77.940  42.330  47.230  1.00  0.00           H
ATOM   3018  CZ  PHE A 774      77.180  40.630  46.030  1.00  0.00           C
ATOM   3019  HZ  PHE A 774      77.990  39.920  46.160  1.00  0.00           H
ATOM   3020  CD2 PHE A 774      75.030  41.080  45.140  1.00  0.00           C
ATOM   3021  HD2 PHE A 774      74.150  40.820  44.570  1.00  0.00           H
ATOM   3022  CE2 PHE A 774      76.090  40.230  45.230  1.00  0.00           C
ATOM   3023  HE2 PHE A 774      76.100  39.230  44.830  1.00  0.00           H
ATOM   3024  C   PHE A 774      73.360  43.730  43.390  1.00  0.00           C
ATOM   3025  O   PHE A 774      74.250  43.270  42.730  1.00  0.00           O
ATOM   3026  N   LYS A 775      72.000  43.630  42.970  1.00  0.00           N
ATOM   3027  HN  LYS A 775      71.280  43.880  43.610  1.00  0.00           H
ATOM   3028  CA  LYS A 775      71.670  42.810  41.770  1.00  0.00           C
ATOM   3029  HA  LYS A 775      72.530  42.230  41.480  1.00  0.00           H
ATOM   3030  CB  LYS A 775      70.380  42.010  41.840  1.00  0.00           C
ATOM   3031  HB1 LYS A 775      70.390  41.250  42.640  1.00  0.00           H
ATOM   3032  HB2 LYS A 775      70.380  41.490  40.850  1.00  0.00           H
ATOM   3033  CG  LYS A 775      69.100  42.790  41.890  1.00  0.00           C
ATOM   3034  HG1 LYS A 775      69.090  43.520  41.050  1.00  0.00           H
ATOM   3035  HG2 LYS A 775      69.180  43.450  42.790  1.00  0.00           H
ATOM   3036  CD  LYS A 775      67.820  42.000  41.760  1.00  0.00           C
ATOM   3037  HD1 LYS A 775      67.050  42.800  41.860  1.00  0.00           H
ATOM   3038  HD2 LYS A 775      67.710  41.360  42.660  1.00  0.00           H
ATOM   3039  CE  LYS A 775      67.680  41.280  40.450  1.00  0.00           C
ATOM   3040  HE1 LYS A 775      68.510  40.560  40.240  1.00  0.00           H
ATOM   3041  HE2 LYS A 775      67.670  42.100  39.700  1.00  0.00           H
ATOM   3042  NZ  LYS A 775      66.300  40.610  40.540  1.00  0.00           N
ATOM   3043  HZ1 LYS A 775      66.530  39.820  41.160  1.00  0.00           H
ATOM   3044  HZ2 LYS A 775      66.030  40.360  39.550  1.00  0.00           H
ATOM   3045  HZ3 LYS A 775      65.560  41.260  40.870  1.00  0.00           H
ATOM   3046  C   LYS A 775      71.630  43.850  40.630  1.00  0.00           C
ATOM   3047  O   LYS A 775      71.550  43.430  39.450  1.00  0.00           O
ATOM   3048  N   THR A 776      71.730  45.150  40.880  1.00  0.00           N
ATOM   3049  HN  THR A 776      71.800  45.480  41.810  1.00  0.00           H
ATOM   3050  CA  THR A 776      71.590  46.010  39.790  1.00  0.00           C
ATOM   3051  HA  THR A 776      70.930  45.730  38.980  1.00  0.00           H
ATOM   3052  CB  THR A 776      71.150  47.460  40.200  1.00  0.00           C
ATOM   3053  HB  THR A 776      71.160  48.210  39.400  1.00  0.00           H
ATOM   3054  OG1 THR A 776      71.960  47.960  41.260  1.00  0.00           O
ATOM   3055  HG1 THR A 776      72.170  48.860  41.010  1.00  0.00           H
ATOM   3056  CG2 THR A 776      69.800  47.360  40.860  1.00  0.00           C
ATOM   3057 HG21 THR A 776      69.870  46.710  41.770  1.00  0.00           H
ATOM   3058 HG22 THR A 776      68.980  46.960  40.240  1.00  0.00           H
ATOM   3059 HG23 THR A 776      69.460  48.320  41.300  1.00  0.00           H
ATOM   3060  C   THR A 776      72.930  46.220  39.120  1.00  0.00           C
ATOM   3061  O   THR A 776      73.030  46.840  38.040  1.00  0.00           O
ATOM   3062  N   LYS A 777      73.960  45.520  39.590  1.00  0.00           N
ATOM   3063  HN  LYS A 777      73.780  44.940  40.390  1.00  0.00           H
ATOM   3064  CA  LYS A 777      75.260  45.470  38.970  1.00  0.00           C
ATOM   3065  HA  LYS A 777      75.310  46.260  38.230  1.00  0.00           H
ATOM   3066  CB  LYS A 777      76.350  45.830  40.050  1.00  0.00           C
ATOM   3067  HB1 LYS A 777      77.440  45.670  39.870  1.00  0.00           H
ATOM   3068  HB2 LYS A 777      76.040  45.240  40.930  1.00  0.00           H
ATOM   3069  CG  LYS A 777      76.200  47.270  40.600  1.00  0.00           C
ATOM   3070  HG1 LYS A 777      76.790  47.350  41.540  1.00  0.00           H
ATOM   3071  HG2 LYS A 777      75.150  47.450  40.930  1.00  0.00           H
ATOM   3072  CD  LYS A 777      76.650  48.350  39.640  1.00  0.00           C
ATOM   3073  HD1 LYS A 777      75.900  48.440  38.820  1.00  0.00           H
ATOM   3074  HD2 LYS A 777      77.700  48.110  39.360  1.00  0.00           H
ATOM   3075  CE  LYS A 777      76.620  49.770  40.180  1.00  0.00           C
ATOM   3076  HE1 LYS A 777      77.040  49.790  41.210  1.00  0.00           H
ATOM   3077  HE2 LYS A 777      75.550  50.070  40.200  1.00  0.00           H
ATOM   3078  NZ  LYS A 777      77.320  50.750  39.350  1.00  0.00           N
ATOM   3079  HZ1 LYS A 777      78.340  50.650  39.470  1.00  0.00           H
ATOM   3080  HZ2 LYS A 777      77.100  51.750  39.570  1.00  0.00           H
ATOM   3081  HZ3 LYS A 777      77.130  50.550  38.340  1.00  0.00           H
ATOM   3082  C   LYS A 777      75.750  44.170  38.360  1.00  0.00           C
ATOM   3083  O   LYS A 777      75.320  43.110  38.800  1.00  0.00           O
ATOM   3084  N   ARG A 778      76.580  44.300  37.280  1.00  0.00           N
ATOM   3085  HN  ARG A 778      76.780  45.220  36.960  1.00  0.00           H
ATOM   3086  CA  ARG A 778      76.950  43.210  36.380  1.00  0.00           C
ATOM   3087  HA  ARG A 778      76.270  42.370  36.450  1.00  0.00           H
ATOM   3088  CB  ARG A 778      76.960  43.920  35.020  1.00  0.00           C
ATOM   3089  HB1 ARG A 778      77.400  43.280  34.240  1.00  0.00           H
ATOM   3090  HB2 ARG A 778      77.650  44.750  35.300  1.00  0.00           H
ATOM   3091  CG  ARG A 778      75.570  44.440  34.500  1.00  0.00           C
ATOM   3092  HG1 ARG A 778      75.110  44.920  35.380  1.00  0.00           H
ATOM   3093  HG2 ARG A 778      74.940  43.640  34.070  1.00  0.00           H
ATOM   3094  CD  ARG A 778      75.690  45.460  33.330  1.00  0.00           C
ATOM   3095  HD1 ARG A 778      76.400  46.140  33.850  1.00  0.00           H
ATOM   3096  HD2 ARG A 778      74.780  45.980  32.960  1.00  0.00           H
ATOM   3097  NE  ARG A 778      76.480  44.830  32.230  1.00  0.00           N
ATOM   3098  HE  ARG A 778      76.340  43.860  32.040  1.00  0.00           H
ATOM   3099  CZ  ARG A 778      77.050  45.590  31.270  1.00  0.00           C
ATOM   3100  NH1 ARG A 778      77.270  46.880  31.300  1.00  0.00           N
ATOM   3101 HH11 ARG A 778      76.930  47.400  32.080  1.00  0.00           H
ATOM   3102 HH12 ARG A 778      77.270  47.390  30.450  1.00  0.00           H
ATOM   3103  NH2 ARG A 778      77.680  44.810  30.340  1.00  0.00           N
ATOM   3104 HH21 ARG A 778      77.660  43.830  30.540  1.00  0.00           H
ATOM   3105 HH22 ARG A 778      78.510  45.250  29.980  1.00  0.00           H
ATOM   3106  C   ARG A 778      78.180  42.540  36.780  1.00  0.00           C
ATOM   3107  O   ARG A 778      78.850  41.930  35.990  1.00  0.00           O
ATOM   3108  N   TYR A 779      78.420  42.610  38.090  1.00  0.00           N
ATOM   3109  HN  TYR A 779      77.680  42.830  38.730  1.00  0.00           H
ATOM   3110  CA  TYR A 779      79.770  42.230  38.580  1.00  0.00           C
ATOM   3111  HA  TYR A 779      80.450  42.280  37.750  1.00  0.00           H
ATOM   3112  CB  TYR A 779      80.330  43.240  39.600  1.00  0.00           C
ATOM   3113  HB1 TYR A 779      79.660  43.160  40.490  1.00  0.00           H
ATOM   3114  HB2 TYR A 779      80.190  44.300  39.270  1.00  0.00           H
ATOM   3115  CG  TYR A 779      81.780  43.040  39.940  1.00  0.00           C
ATOM   3116  CD1 TYR A 779      82.820  43.010  38.920  1.00  0.00           C
ATOM   3117  HD1 TYR A 779      82.560  43.240  37.890  1.00  0.00           H
ATOM   3118  CE1 TYR A 779      84.150  42.780  39.230  1.00  0.00           C
ATOM   3119  HE1 TYR A 779      84.840  42.900  38.420  1.00  0.00           H
ATOM   3120  CZ  TYR A 779      84.490  42.490  40.580  1.00  0.00           C
ATOM   3121  OH  TYR A 779      85.830  42.130  40.920  1.00  0.00           O
ATOM   3122  HH  TYR A 779      86.430  42.460  40.270  1.00  0.00           H
ATOM   3123  CD2 TYR A 779      82.190  42.680  41.250  1.00  0.00           C
ATOM   3124  HD2 TYR A 779      81.480  42.620  42.070  1.00  0.00           H
ATOM   3125  CE2 TYR A 779      83.500  42.390  41.570  1.00  0.00           C
ATOM   3126  HE2 TYR A 779      83.760  42.030  42.550  1.00  0.00           H
ATOM   3127  C   TYR A 779      79.640  40.790  39.070  1.00  0.00           C
ATOM   3128  O   TYR A 779      79.920  39.800  38.400  1.00  0.00           O
ATOM   3129  N   PHE A 780      79.050  40.590  40.300  1.00  0.00           N
ATOM   3130  HN  PHE A 780      78.550  41.340  40.740  1.00  0.00           H
ATOM   3131  CA  PHE A 780      78.960  39.260  40.950  1.00  0.00           C
ATOM   3132  HA  PHE A 780      79.980  38.900  40.870  1.00  0.00           H
ATOM   3133  CB  PHE A 780      78.550  39.320  42.400  1.00  0.00           C
ATOM   3134  HB1 PHE A 780      78.360  38.300  42.780  1.00  0.00           H
ATOM   3135  HB2 PHE A 780      77.590  39.840  42.590  1.00  0.00           H
ATOM   3136  CG  PHE A 780      79.620  39.900  43.270  1.00  0.00           C
ATOM   3137  CD1 PHE A 780      79.490  41.250  43.760  1.00  0.00           C
ATOM   3138  HD1 PHE A 780      78.560  41.720  43.510  1.00  0.00           H
ATOM   3139  CE1 PHE A 780      80.480  41.710  44.600  1.00  0.00           C
ATOM   3140  HE1 PHE A 780      80.490  42.630  45.150  1.00  0.00           H
ATOM   3141  CZ  PHE A 780      81.670  40.950  44.860  1.00  0.00           C
ATOM   3142  HZ  PHE A 780      82.460  41.340  45.490  1.00  0.00           H
ATOM   3143  CD2 PHE A 780      80.600  39.100  43.670  1.00  0.00           C
ATOM   3144  HD2 PHE A 780      80.660  38.100  43.290  1.00  0.00           H
ATOM   3145  CE2 PHE A 780      81.740  39.690  44.320  1.00  0.00           C
ATOM   3146  HE2 PHE A 780      82.560  39.000  44.510  1.00  0.00           H
ATOM   3147  C   PHE A 780      78.030  38.300  40.150  1.00  0.00           C
ATOM   3148  O   PHE A 780      77.020  38.770  39.660  1.00  0.00           O
ATOM   3149  N   PRO A 781      78.340  36.990  39.970  1.00  0.00           N
ATOM   3150  CD  PRO A 781      79.540  36.350  40.490  1.00  0.00           C
ATOM   3151  HD1 PRO A 781      79.850  36.630  41.530  1.00  0.00           H
ATOM   3152  HD2 PRO A 781      80.310  36.410  39.710  1.00  0.00           H
ATOM   3153  CA  PRO A 781      77.470  36.030  39.270  1.00  0.00           C
ATOM   3154  HA  PRO A 781      77.480  36.320  38.220  1.00  0.00           H
ATOM   3155  CB  PRO A 781      78.130  34.680  39.520  1.00  0.00           C
ATOM   3156  HB1 PRO A 781      78.800  34.470  38.660  1.00  0.00           H
ATOM   3157  HB2 PRO A 781      77.480  33.790  39.670  1.00  0.00           H
ATOM   3158  CG  PRO A 781      79.070  34.880  40.720  1.00  0.00           C
ATOM   3159  HG1 PRO A 781      78.590  34.740  41.700  1.00  0.00           H
ATOM   3160  HG2 PRO A 781      79.930  34.170  40.710  1.00  0.00           H
ATOM   3161  C   PRO A 781      76.000  36.170  39.480  1.00  0.00           C
ATOM   3162  O   PRO A 781      75.610  36.390  40.640  1.00  0.00           O
ATOM   3163  N   THR A 782      75.160  36.000  38.470  1.00  0.00           N
ATOM   3164  HN  THR A 782      75.480  35.910  37.530  1.00  0.00           H
ATOM   3165  CA  THR A 782      73.730  36.100  38.530  1.00  0.00           C
ATOM   3166  HA  THR A 782      73.470  37.140  38.440  1.00  0.00           H
ATOM   3167  CB  THR A 782      73.130  35.360  37.280  1.00  0.00           C
ATOM   3168  HB  THR A 782      73.360  34.280  37.260  1.00  0.00           H
ATOM   3169  OG1 THR A 782      73.620  36.000  36.100  1.00  0.00           O
ATOM   3170  HG1 THR A 782      74.430  35.530  35.870  1.00  0.00           H
ATOM   3171  CG2 THR A 782      71.630  35.550  37.200  1.00  0.00           C
ATOM   3172 HG21 THR A 782      71.060  35.060  38.020  1.00  0.00           H
ATOM   3173 HG22 THR A 782      71.120  35.280  36.250  1.00  0.00           H
ATOM   3174 HG23 THR A 782      71.500  36.650  37.310  1.00  0.00           H
ATOM   3175  C   THR A 782      72.990  35.420  39.680  1.00  0.00           C
ATOM   3176  O   THR A 782      72.150  36.050  40.270  1.00  0.00           O
ATOM   3177  N   LYS A 783      73.260  34.050  39.930  1.00  0.00           N
ATOM   3178  HN  LYS A 783      73.930  33.540  39.400  1.00  0.00           H
ATOM   3179  CA  LYS A 783      72.590  33.390  41.000  1.00  0.00           C
ATOM   3180  HA  LYS A 783      71.530  33.470  40.840  1.00  0.00           H
ATOM   3181  CB  LYS A 783      72.910  31.860  40.910  1.00  0.00           C
ATOM   3182  HB1 LYS A 783      72.670  31.340  41.860  1.00  0.00           H
ATOM   3183  HB2 LYS A 783      74.010  31.790  40.730  1.00  0.00           H
ATOM   3184  CG  LYS A 783      72.180  31.140  39.730  1.00  0.00           C
ATOM   3185  HG1 LYS A 783      72.580  31.360  38.720  1.00  0.00           H
ATOM   3186  HG2 LYS A 783      71.140  31.520  39.800  1.00  0.00           H
ATOM   3187  CD  LYS A 783      72.120  29.610  40.040  1.00  0.00           C
ATOM   3188  HD1 LYS A 783      71.650  29.560  41.050  1.00  0.00           H
ATOM   3189  HD2 LYS A 783      73.110  29.110  40.140  1.00  0.00           H
ATOM   3190  CE  LYS A 783      71.160  28.790  39.130  1.00  0.00           C
ATOM   3191  HE1 LYS A 783      70.200  29.350  39.170  1.00  0.00           H
ATOM   3192  HE2 LYS A 783      71.170  27.730  39.490  1.00  0.00           H
ATOM   3193  NZ  LYS A 783      71.690  28.700  37.710  1.00  0.00           N
ATOM   3194  HZ1 LYS A 783      71.360  27.790  37.340  1.00  0.00           H
ATOM   3195  HZ2 LYS A 783      72.730  28.630  37.740  1.00  0.00           H
ATOM   3196  HZ3 LYS A 783      71.430  29.500  37.120  1.00  0.00           H
ATOM   3197  C   LYS A 783      73.010  33.960  42.420  1.00  0.00           C
ATOM   3198  O   LYS A 783      72.150  34.170  43.290  1.00  0.00           O
ATOM   3199  N   VAL A 784      74.270  34.440  42.620  1.00  0.00           N
ATOM   3200  HN  VAL A 784      74.900  34.490  41.850  1.00  0.00           H
ATOM   3201  CA  VAL A 784      74.760  35.040  43.880  1.00  0.00           C
ATOM   3202  HA  VAL A 784      74.590  34.410  44.730  1.00  0.00           H
ATOM   3203  CB  VAL A 784      76.270  35.230  43.910  1.00  0.00           C
ATOM   3204  HB  VAL A 784      76.680  35.890  43.120  1.00  0.00           H
ATOM   3205  CG1 VAL A 784      76.690  35.860  45.230  1.00  0.00           C
ATOM   3206 HG11 VAL A 784      77.780  35.680  45.350  1.00  0.00           H
ATOM   3207 HG12 VAL A 784      76.200  35.640  46.190  1.00  0.00           H
ATOM   3208 HG13 VAL A 784      76.430  36.930  45.070  1.00  0.00           H
ATOM   3209  CG2 VAL A 784      77.050  33.940  43.850  1.00  0.00           C
ATOM   3210 HG21 VAL A 784      76.650  33.200  44.570  1.00  0.00           H
ATOM   3211 HG22 VAL A 784      78.160  33.970  43.970  1.00  0.00           H
ATOM   3212 HG23 VAL A 784      76.880  33.560  42.820  1.00  0.00           H
ATOM   3213  C   VAL A 784      74.040  36.320  44.140  1.00  0.00           C
ATOM   3214  O   VAL A 784      73.280  36.490  45.100  1.00  0.00           O
ATOM   3215  N   ARG A 785      74.120  37.240  43.160  1.00  0.00           N
ATOM   3216  HN  ARG A 785      74.830  37.230  42.460  1.00  0.00           H
ATOM   3217  CA  ARG A 785      73.390  38.520  43.250  1.00  0.00           C
ATOM   3218  HA  ARG A 785      73.660  38.880  44.230  1.00  0.00           H
ATOM   3219  CB  ARG A 785      73.810  39.570  42.160  1.00  0.00           C
ATOM   3220  HB1 ARG A 785      74.900  39.800  42.250  1.00  0.00           H
ATOM   3221  HB2 ARG A 785      73.250  40.520  42.300  1.00  0.00           H
ATOM   3222  CG  ARG A 785      73.640  39.150  40.730  1.00  0.00           C
ATOM   3223  HG1 ARG A 785      72.540  39.140  40.530  1.00  0.00           H
ATOM   3224  HG2 ARG A 785      74.130  38.200  40.440  1.00  0.00           H
ATOM   3225  CD  ARG A 785      74.150  40.260  39.790  1.00  0.00           C
ATOM   3226  HD1 ARG A 785      75.240  40.470  39.820  1.00  0.00           H
ATOM   3227  HD2 ARG A 785      73.580  41.150  40.110  1.00  0.00           H
ATOM   3228  NE  ARG A 785      73.630  39.970  38.400  1.00  0.00           N
ATOM   3229  HE  ARG A 785      72.670  39.960  38.140  1.00  0.00           H
ATOM   3230  CZ  ARG A 785      74.420  39.670  37.410  1.00  0.00           C
ATOM   3231  NH1 ARG A 785      75.760  39.560  37.350  1.00  0.00           N
ATOM   3232 HH11 ARG A 785      76.130  39.010  36.590  1.00  0.00           H
ATOM   3233 HH12 ARG A 785      76.270  39.670  38.200  1.00  0.00           H
ATOM   3234  NH2 ARG A 785      73.810  39.310  36.290  1.00  0.00           N
ATOM   3235 HH21 ARG A 785      74.320  39.340  35.420  1.00  0.00           H
ATOM   3236 HH22 ARG A 785      72.830  39.520  36.220  1.00  0.00           H
ATOM   3237  C   ARG A 785      71.890  38.530  43.310  1.00  0.00           C
ATOM   3238  O   ARG A 785      71.400  39.270  44.100  1.00  0.00           O
ATOM   3239  N   SER A 786      71.140  37.640  42.530  1.00  0.00           N
ATOM   3240  HN  SER A 786      71.600  37.120  41.830  1.00  0.00           H
ATOM   3241  CA  SER A 786      69.740  37.320  42.800  1.00  0.00           C
ATOM   3242  HA  SER A 786      69.250  38.260  42.580  1.00  0.00           H
ATOM   3243  CB  SER A 786      69.310  36.240  41.720  1.00  0.00           C
ATOM   3244  HB1 SER A 786      70.050  35.410  41.630  1.00  0.00           H
ATOM   3245  HB2 SER A 786      69.290  36.790  40.750  1.00  0.00           H
ATOM   3246  OG  SER A 786      68.070  35.640  41.950  1.00  0.00           O
ATOM   3247  HG1 SER A 786      68.050  35.050  42.700  1.00  0.00           H
ATOM   3248  C   SER A 786      69.390  36.850  44.130  1.00  0.00           C
ATOM   3249  O   SER A 786      68.610  37.350  44.920  1.00  0.00           O
ATOM   3250  N   THR A 787      69.990  35.790  44.680  1.00  0.00           N
ATOM   3251  HN  THR A 787      70.750  35.400  44.160  1.00  0.00           H
ATOM   3252  CA  THR A 787      69.770  35.270  46.080  1.00  0.00           C
ATOM   3253  HA  THR A 787      68.710  35.060  46.170  1.00  0.00           H
ATOM   3254  CB  THR A 787      70.660  34.110  46.320  1.00  0.00           C
ATOM   3255  HB  THR A 787      71.690  34.470  46.530  1.00  0.00           H
ATOM   3256  OG1 THR A 787      70.670  33.140  45.310  1.00  0.00           O
ATOM   3257  HG1 THR A 787      71.260  33.470  44.630  1.00  0.00           H
ATOM   3258  CG2 THR A 787      70.180  33.330  47.580  1.00  0.00           C
ATOM   3259 HG21 THR A 787      69.070  33.210  47.530  1.00  0.00           H
ATOM   3260 HG22 THR A 787      70.550  33.910  48.440  1.00  0.00           H
ATOM   3261 HG23 THR A 787      70.780  32.420  47.720  1.00  0.00           H
ATOM   3262  C   THR A 787      70.050  36.260  47.160  1.00  0.00           C
ATOM   3263  O   THR A 787      69.280  36.290  48.130  1.00  0.00           O
ATOM   3264  N   ILE A 788      71.120  37.080  46.990  1.00  0.00           N
ATOM   3265  HN  ILE A 788      71.630  36.940  46.160  1.00  0.00           H
ATOM   3266  CA  ILE A 788      71.550  38.090  47.980  1.00  0.00           C
ATOM   3267  HA  ILE A 788      71.500  37.750  48.990  1.00  0.00           H
ATOM   3268  CB  ILE A 788      72.890  38.790  47.510  1.00  0.00           C
ATOM   3269  HB  ILE A 788      73.010  38.920  46.410  1.00  0.00           H
ATOM   3270  CG2 ILE A 788      73.090  40.200  48.200  1.00  0.00           C
ATOM   3271 HG21 ILE A 788      72.410  40.920  47.730  1.00  0.00           H
ATOM   3272 HG22 ILE A 788      74.080  40.630  47.930  1.00  0.00           H
ATOM   3273 HG23 ILE A 788      72.850  40.030  49.280  1.00  0.00           H
ATOM   3274  CG1 ILE A 788      74.090  37.820  47.960  1.00  0.00           C
ATOM   3275 HG11 ILE A 788      75.010  38.210  47.480  1.00  0.00           H
ATOM   3276 HG12 ILE A 788      73.830  36.820  47.540  1.00  0.00           H
ATOM   3277  CD  ILE A 788      74.410  37.630  49.440  1.00  0.00           C
ATOM   3278  HD1 ILE A 788      73.660  37.090  50.060  1.00  0.00           H
ATOM   3279  HD2 ILE A 788      74.810  38.520  49.970  1.00  0.00           H
ATOM   3280  HD3 ILE A 788      75.290  36.970  49.580  1.00  0.00           H
ATOM   3281  C   ILE A 788      70.370  39.070  48.140  1.00  0.00           C
ATOM   3282  O   ILE A 788      69.940  39.440  49.260  1.00  0.00           O
ATOM   3283  N   SER A 789      69.820  39.520  46.950  1.00  0.00           N
ATOM   3284  HN  SER A 789      70.210  39.220  46.080  1.00  0.00           H
ATOM   3285  CA  SER A 789      68.720  40.440  46.890  1.00  0.00           C
ATOM   3286  HA  SER A 789      68.940  41.340  47.420  1.00  0.00           H
ATOM   3287  CB  SER A 789      68.400  40.970  45.430  1.00  0.00           C
ATOM   3288  HB1 SER A 789      68.130  40.040  44.890  1.00  0.00           H
ATOM   3289  HB2 SER A 789      69.320  41.240  44.860  1.00  0.00           H
ATOM   3290  OG  SER A 789      67.430  42.020  45.440  1.00  0.00           O
ATOM   3291  HG1 SER A 789      66.620  41.510  45.360  1.00  0.00           H
ATOM   3292  C   SER A 789      67.380  39.860  47.410  1.00  0.00           C
ATOM   3293  O   SER A 789      66.550  40.610  48.100  1.00  0.00           O
ATOM   3294  N   ASP A 790      67.090  38.620  47.080  1.00  0.00           N
ATOM   3295  HN  ASP A 790      67.750  38.080  46.550  1.00  0.00           H
ATOM   3296  CA  ASP A 790      65.860  37.960  47.350  1.00  0.00           C
ATOM   3297  HA  ASP A 790      65.110  38.720  47.180  1.00  0.00           H
ATOM   3298  CB  ASP A 790      65.710  36.620  46.580  1.00  0.00           C
ATOM   3299  HB1 ASP A 790      65.010  35.970  47.140  1.00  0.00           H
ATOM   3300  HB2 ASP A 790      66.690  36.100  46.460  1.00  0.00           H
ATOM   3301  CG  ASP A 790      65.080  36.770  45.200  1.00  0.00           C
ATOM   3302  OD1 ASP A 790      64.920  37.960  44.780  1.00  0.00           O
ATOM   3303  OD2 ASP A 790      64.690  35.860  44.530  1.00  0.00           O
ATOM   3304  C   ASP A 790      65.740  37.760  48.870  1.00  0.00           C
ATOM   3305  O   ASP A 790      64.640  37.990  49.330  1.00  0.00           O
ATOM   3306  N   PHE A 791      66.820  37.450  49.590  1.00  0.00           N
ATOM   3307  HN  PHE A 791      67.690  37.450  49.120  1.00  0.00           H
ATOM   3308  CA  PHE A 791      66.840  37.350  51.050  1.00  0.00           C
ATOM   3309  HA  PHE A 791      65.840  37.210  51.420  1.00  0.00           H
ATOM   3310  CB  PHE A 791      67.610  36.050  51.380  1.00  0.00           C
ATOM   3311  HB1 PHE A 791      67.730  35.900  52.470  1.00  0.00           H
ATOM   3312  HB2 PHE A 791      68.580  36.090  50.850  1.00  0.00           H
ATOM   3313  CG  PHE A 791      66.830  34.840  50.860  1.00  0.00           C
ATOM   3314  CD1 PHE A 791      67.620  33.850  50.090  1.00  0.00           C
ATOM   3315  HD1 PHE A 791      68.690  33.940  49.990  1.00  0.00           H
ATOM   3316  CE1 PHE A 791      66.880  32.920  49.320  1.00  0.00           C
ATOM   3317  HE1 PHE A 791      67.440  32.180  48.750  1.00  0.00           H
ATOM   3318  CZ  PHE A 791      65.490  32.760  49.450  1.00  0.00           C
ATOM   3319  HZ  PHE A 791      64.990  32.000  48.870  1.00  0.00           H
ATOM   3320  CD2 PHE A 791      65.510  34.740  50.990  1.00  0.00           C
ATOM   3321  HD2 PHE A 791      64.930  35.590  51.340  1.00  0.00           H
ATOM   3322  CE2 PHE A 791      64.810  33.660  50.340  1.00  0.00           C
ATOM   3323  HE2 PHE A 791      63.740  33.590  50.470  1.00  0.00           H
ATOM   3324  C   PHE A 791      67.370  38.570  51.750  1.00  0.00           C
ATOM   3325  O   PHE A 791      67.830  38.410  52.880  1.00  0.00           O
ATOM   3326  N   ALA A 792      67.420  39.730  51.090  1.00  0.00           N
ATOM   3327  HN  ALA A 792      67.080  39.810  50.160  1.00  0.00           H
ATOM   3328  CA  ALA A 792      68.130  40.900  51.680  1.00  0.00           C
ATOM   3329  HA  ALA A 792      69.180  40.640  51.670  1.00  0.00           H
ATOM   3330  CB  ALA A 792      68.120  42.100  50.660  1.00  0.00           C
ATOM   3331  HB1 ALA A 792      68.530  41.750  49.690  1.00  0.00           H
ATOM   3332  HB2 ALA A 792      68.780  42.890  51.080  1.00  0.00           H
ATOM   3333  HB3 ALA A 792      67.050  42.360  50.540  1.00  0.00           H
ATOM   3334  C   ALA A 792      67.600  41.320  53.130  1.00  0.00           C
ATOM   3335  O   ALA A 792      68.430  41.650  54.020  1.00  0.00           O
ATOM   3336  N   VAL A 793      66.300  41.400  53.400  1.00  0.00           N
ATOM   3337  HN  VAL A 793      65.790  41.160  52.580  1.00  0.00           H
ATOM   3338  CA  VAL A 793      65.540  41.570  54.600  1.00  0.00           C
ATOM   3339  HA  VAL A 793      65.930  42.380  55.210  1.00  0.00           H
ATOM   3340  CB  VAL A 793      64.050  41.920  54.300  1.00  0.00           C
ATOM   3341  HB  VAL A 793      63.660  41.140  53.610  1.00  0.00           H
ATOM   3342  CG1 VAL A 793      63.110  41.740  55.480  1.00  0.00           C
ATOM   3343 HG11 VAL A 793      62.170  42.240  55.170  1.00  0.00           H
ATOM   3344 HG12 VAL A 793      63.600  42.250  56.340  1.00  0.00           H
ATOM   3345 HG13 VAL A 793      62.890  40.710  55.820  1.00  0.00           H
ATOM   3346  CG2 VAL A 793      64.080  43.370  53.710  1.00  0.00           C
ATOM   3347 HG21 VAL A 793      63.110  43.560  53.200  1.00  0.00           H
ATOM   3348 HG22 VAL A 793      64.970  43.520  53.090  1.00  0.00           H
ATOM   3349 HG23 VAL A 793      64.140  44.090  54.560  1.00  0.00           H
ATOM   3350  C   VAL A 793      65.810  40.360  55.510  1.00  0.00           C
ATOM   3351  O   VAL A 793      65.980  40.570  56.740  1.00  0.00           O
ATOM   3352  N   PHE A 794      65.840  39.070  55.100  1.00  0.00           N
ATOM   3353  HN  PHE A 794      65.640  38.880  54.140  1.00  0.00           H
ATOM   3354  CA  PHE A 794      66.100  37.920  55.950  1.00  0.00           C
ATOM   3355  HA  PHE A 794      65.530  38.100  56.850  1.00  0.00           H
ATOM   3356  CB  PHE A 794      65.680  36.720  55.110  1.00  0.00           C
ATOM   3357  HB1 PHE A 794      66.220  36.760  54.140  1.00  0.00           H
ATOM   3358  HB2 PHE A 794      64.590  36.620  54.870  1.00  0.00           H
ATOM   3359  CG  PHE A 794      65.980  35.350  55.800  1.00  0.00           C
ATOM   3360  CD1 PHE A 794      66.500  34.290  55.060  1.00  0.00           C
ATOM   3361  HD1 PHE A 794      66.660  34.350  53.990  1.00  0.00           H
ATOM   3362  CE1 PHE A 794      66.730  33.000  55.610  1.00  0.00           C
ATOM   3363  HE1 PHE A 794      67.240  32.300  54.960  1.00  0.00           H
ATOM   3364  CZ  PHE A 794      66.270  32.720  56.880  1.00  0.00           C
ATOM   3365  HZ  PHE A 794      66.340  31.710  57.250  1.00  0.00           H
ATOM   3366  CD2 PHE A 794      65.690  35.050  57.220  1.00  0.00           C
ATOM   3367  HD2 PHE A 794      65.220  35.870  57.740  1.00  0.00           H
ATOM   3368  CE2 PHE A 794      65.860  33.730  57.760  1.00  0.00           C
ATOM   3369  HE2 PHE A 794      65.550  33.450  58.750  1.00  0.00           H
ATOM   3370  C   PHE A 794      67.500  37.930  56.480  1.00  0.00           C
ATOM   3371  O   PHE A 794      67.670  37.790  57.710  1.00  0.00           O
ATOM   3372  N   LEU A 795      68.510  38.200  55.570  1.00  0.00           N
ATOM   3373  HN  LEU A 795      68.230  38.290  54.620  1.00  0.00           H
ATOM   3374  CA  LEU A 795      69.890  38.350  55.890  1.00  0.00           C
ATOM   3375  HA  LEU A 795      70.220  37.470  56.400  1.00  0.00           H
ATOM   3376  CB  LEU A 795      70.740  38.380  54.590  1.00  0.00           C
ATOM   3377  HB1 LEU A 795      71.750  38.740  54.880  1.00  0.00           H
ATOM   3378  HB2 LEU A 795      70.210  39.220  54.090  1.00  0.00           H
ATOM   3379  CG  LEU A 795      70.810  37.100  53.730  1.00  0.00           C
ATOM   3380  HG  LEU A 795      69.820  36.710  53.430  1.00  0.00           H
ATOM   3381  CD1 LEU A 795      71.480  37.470  52.360  1.00  0.00           C
ATOM   3382 HD11 LEU A 795      71.450  36.610  51.660  1.00  0.00           H
ATOM   3383 HD12 LEU A 795      72.550  37.710  52.550  1.00  0.00           H
ATOM   3384 HD13 LEU A 795      71.000  38.300  51.790  1.00  0.00           H
ATOM   3385  CD2 LEU A 795      71.530  35.990  54.490  1.00  0.00           C
ATOM   3386 HD21 LEU A 795      71.170  35.850  55.530  1.00  0.00           H
ATOM   3387 HD22 LEU A 795      72.610  36.260  54.530  1.00  0.00           H
ATOM   3388 HD23 LEU A 795      71.320  35.040  53.960  1.00  0.00           H
ATOM   3389  C   LEU A 795      70.240  39.460  56.840  1.00  0.00           C
ATOM   3390  O   LEU A 795      71.010  39.250  57.770  1.00  0.00           O
ATOM   3391  N   THR A 796      69.600  40.670  56.680  1.00  0.00           N
ATOM   3392  HN  THR A 796      68.950  40.550  55.930  1.00  0.00           H
ATOM   3393  CA  THR A 796      69.610  41.760  57.600  1.00  0.00           C
ATOM   3394  HA  THR A 796      70.630  42.080  57.730  1.00  0.00           H
ATOM   3395  CB  THR A 796      68.880  43.010  57.060  1.00  0.00           C
ATOM   3396  HB  THR A 796      67.800  42.920  56.810  1.00  0.00           H
ATOM   3397  OG1 THR A 796      69.470  43.390  55.820  1.00  0.00           O
ATOM   3398  HG1 THR A 796      69.100  42.850  55.100  1.00  0.00           H
ATOM   3399  CG2 THR A 796      69.310  44.150  58.060  1.00  0.00           C
ATOM   3400 HG21 THR A 796      69.170  45.100  57.520  1.00  0.00           H
ATOM   3401 HG22 THR A 796      70.400  44.060  58.290  1.00  0.00           H
ATOM   3402 HG23 THR A 796      68.740  44.050  59.020  1.00  0.00           H
ATOM   3403  C   THR A 796      68.970  41.390  58.950  1.00  0.00           C
ATOM   3404  O   THR A 796      69.580  41.610  59.980  1.00  0.00           O
ATOM   3405  N   ILE A 797      67.780  40.780  58.950  1.00  0.00           N
ATOM   3406  HN  ILE A 797      67.150  40.600  58.200  1.00  0.00           H
ATOM   3407  CA  ILE A 797      67.250  40.350  60.210  1.00  0.00           C
ATOM   3408  HA  ILE A 797      67.310  41.190  60.880  1.00  0.00           H
ATOM   3409  CB  ILE A 797      65.770  40.060  60.150  1.00  0.00           C
ATOM   3410  HB  ILE A 797      65.690  39.350  59.300  1.00  0.00           H
ATOM   3411  CG2 ILE A 797      65.280  39.400  61.370  1.00  0.00           C
ATOM   3412 HG21 ILE A 797      64.190  39.240  61.460  1.00  0.00           H
ATOM   3413 HG22 ILE A 797      65.510  39.890  62.340  1.00  0.00           H
ATOM   3414 HG23 ILE A 797      65.640  38.350  61.390  1.00  0.00           H
ATOM   3415  CG1 ILE A 797      64.960  41.320  59.700  1.00  0.00           C
ATOM   3416 HG11 ILE A 797      65.320  41.720  58.730  1.00  0.00           H
ATOM   3417 HG12 ILE A 797      64.940  42.050  60.530  1.00  0.00           H
ATOM   3418  CD  ILE A 797      63.500  40.950  59.270  1.00  0.00           C
ATOM   3419  HD1 ILE A 797      62.830  41.810  59.060  1.00  0.00           H
ATOM   3420  HD2 ILE A 797      63.020  40.350  60.080  1.00  0.00           H
ATOM   3421  HD3 ILE A 797      63.460  40.280  58.380  1.00  0.00           H
ATOM   3422  C   ILE A 797      68.120  39.370  61.000  1.00  0.00           C
ATOM   3423  O   ILE A 797      68.570  39.680  62.100  1.00  0.00           O
ATOM   3424  N   VAL A 798      68.410  38.120  60.500  1.00  0.00           N
ATOM   3425  HN  VAL A 798      67.990  37.840  59.640  1.00  0.00           H
ATOM   3426  CA  VAL A 798      69.210  37.220  61.370  1.00  0.00           C
ATOM   3427  HA  VAL A 798      68.850  37.240  62.390  1.00  0.00           H
ATOM   3428  CB  VAL A 798      69.210  35.820  60.840  1.00  0.00           C
ATOM   3429  HB  VAL A 798      68.150  35.500  60.700  1.00  0.00           H
ATOM   3430  CG1 VAL A 798      69.990  35.660  59.510  1.00  0.00           C
ATOM   3431 HG11 VAL A 798      71.080  35.630  59.750  1.00  0.00           H
ATOM   3432 HG12 VAL A 798      69.770  36.540  58.870  1.00  0.00           H
ATOM   3433 HG13 VAL A 798      69.680  34.680  59.090  1.00  0.00           H
ATOM   3434  CG2 VAL A 798      69.780  34.850  61.850  1.00  0.00           C
ATOM   3435 HG21 VAL A 798      69.200  35.040  62.770  1.00  0.00           H
ATOM   3436 HG22 VAL A 798      70.880  34.930  61.940  1.00  0.00           H
ATOM   3437 HG23 VAL A 798      69.530  33.790  61.620  1.00  0.00           H
ATOM   3438  C   VAL A 798      70.580  37.660  61.640  1.00  0.00           C
ATOM   3439  O   VAL A 798      71.060  37.410  62.750  1.00  0.00           O
ATOM   3440  N   ILE A 799      71.320  38.380  60.740  1.00  0.00           N
ATOM   3441  HN  ILE A 799      70.880  38.580  59.860  1.00  0.00           H
ATOM   3442  CA  ILE A 799      72.630  38.930  61.030  1.00  0.00           C
ATOM   3443  HA  ILE A 799      73.300  38.150  61.310  1.00  0.00           H
ATOM   3444  CB  ILE A 799      73.310  39.550  59.810  1.00  0.00           C
ATOM   3445  HB  ILE A 799      72.600  40.340  59.470  1.00  0.00           H
ATOM   3446  CG2 ILE A 799      74.660  40.100  60.250  1.00  0.00           C
ATOM   3447 HG21 ILE A 799      75.200  40.680  59.470  1.00  0.00           H
ATOM   3448 HG22 ILE A 799      75.380  39.310  60.550  1.00  0.00           H
ATOM   3449 HG23 ILE A 799      74.680  40.820  61.100  1.00  0.00           H
ATOM   3450  CG1 ILE A 799      73.620  38.390  58.810  1.00  0.00           C
ATOM   3451 HG11 ILE A 799      72.630  37.930  58.570  1.00  0.00           H
ATOM   3452 HG12 ILE A 799      74.160  37.560  59.320  1.00  0.00           H
ATOM   3453  CD  ILE A 799      74.360  38.590  57.480  1.00  0.00           C
ATOM   3454  HD1 ILE A 799      75.450  38.570  57.700  1.00  0.00           H
ATOM   3455  HD2 ILE A 799      73.970  39.540  57.080  1.00  0.00           H
ATOM   3456  HD3 ILE A 799      74.180  37.760  56.760  1.00  0.00           H
ATOM   3457  C   ILE A 799      72.510  39.960  62.190  1.00  0.00           C
ATOM   3458  O   ILE A 799      73.240  39.870  63.170  1.00  0.00           O
ATOM   3459  N   MET A 800      71.610  41.010  62.090  1.00  0.00           N
ATOM   3460  HN  MET A 800      70.900  40.910  61.410  1.00  0.00           H
ATOM   3461  CA  MET A 800      71.390  41.980  63.130  1.00  0.00           C
ATOM   3462  HA  MET A 800      72.370  42.400  63.300  1.00  0.00           H
ATOM   3463  CB  MET A 800      70.330  43.050  62.740  1.00  0.00           C
ATOM   3464  HB1 MET A 800      70.320  43.690  63.630  1.00  0.00           H
ATOM   3465  HB2 MET A 800      69.290  42.700  62.520  1.00  0.00           H
ATOM   3466  CG  MET A 800      70.640  44.000  61.600  1.00  0.00           C
ATOM   3467  HG1 MET A 800      69.710  44.610  61.520  1.00  0.00           H
ATOM   3468  HG2 MET A 800      70.710  43.490  60.610  1.00  0.00           H
ATOM   3469  SD  MET A 800      72.120  45.050  61.780  1.00  0.00           S
ATOM   3470  CE  MET A 800      73.130  43.850  60.820  1.00  0.00           C
ATOM   3471  HE1 MET A 800      72.620  43.710  59.830  1.00  0.00           H
ATOM   3472  HE2 MET A 800      73.210  42.880  61.330  1.00  0.00           H
ATOM   3473  HE3 MET A 800      74.090  44.400  60.800  1.00  0.00           H
ATOM   3474  C   MET A 800      70.950  41.400  64.570  1.00  0.00           C
ATOM   3475  O   MET A 800      71.370  41.840  65.600  1.00  0.00           O
ATOM   3476  N   VAL A 801      70.050  40.340  64.600  1.00  0.00           N
ATOM   3477  HN  VAL A 801      69.570  40.140  63.750  1.00  0.00           H
ATOM   3478  CA  VAL A 801      69.720  39.480  65.750  1.00  0.00           C
ATOM   3479  HA  VAL A 801      69.350  40.110  66.560  1.00  0.00           H
ATOM   3480  CB  VAL A 801      68.720  38.410  65.260  1.00  0.00           C
ATOM   3481  HB  VAL A 801      69.160  38.040  64.320  1.00  0.00           H
ATOM   3482  CG1 VAL A 801      68.570  37.160  66.210  1.00  0.00           C
ATOM   3483 HG11 VAL A 801      68.020  36.420  65.590  1.00  0.00           H
ATOM   3484 HG12 VAL A 801      68.120  37.290  67.200  1.00  0.00           H
ATOM   3485 HG13 VAL A 801      69.520  36.620  66.380  1.00  0.00           H
ATOM   3486  CG2 VAL A 801      67.290  39.040  64.970  1.00  0.00           C
ATOM   3487 HG21 VAL A 801      67.260  39.720  64.090  1.00  0.00           H
ATOM   3488 HG22 VAL A 801      66.860  39.620  65.800  1.00  0.00           H
ATOM   3489 HG23 VAL A 801      66.610  38.220  64.680  1.00  0.00           H
ATOM   3490  C   VAL A 801      70.950  38.770  66.310  1.00  0.00           C
ATOM   3491  O   VAL A 801      71.270  38.850  67.510  1.00  0.00           O
ATOM   3492  N   THR A 802      71.660  38.100  65.410  1.00  0.00           N
ATOM   3493  HN  THR A 802      71.380  37.960  64.460  1.00  0.00           H
ATOM   3494  CA  THR A 802      72.780  37.270  65.740  1.00  0.00           C
ATOM   3495  HA  THR A 802      72.480  36.590  66.530  1.00  0.00           H
ATOM   3496  CB  THR A 802      73.450  36.480  64.630  1.00  0.00           C
ATOM   3497  HB  THR A 802      73.740  37.100  63.770  1.00  0.00           H
ATOM   3498  OG1 THR A 802      72.430  35.550  64.240  1.00  0.00           O
ATOM   3499  HG1 THR A 802      71.820  36.090  63.740  1.00  0.00           H
ATOM   3500  CG2 THR A 802      74.610  35.590  65.170  1.00  0.00           C
ATOM   3501 HG21 THR A 802      74.660  34.680  64.530  1.00  0.00           H
ATOM   3502 HG22 THR A 802      74.370  35.310  66.210  1.00  0.00           H
ATOM   3503 HG23 THR A 802      75.640  35.990  65.150  1.00  0.00           H
ATOM   3504  C   THR A 802      73.870  37.980  66.410  1.00  0.00           C
ATOM   3505  O   THR A 802      74.380  37.590  67.460  1.00  0.00           O
ATOM   3506  N   ILE A 803      74.250  39.100  65.810  1.00  0.00           N
ATOM   3507  HN  ILE A 803      73.800  39.300  64.940  1.00  0.00           H
ATOM   3508  CA  ILE A 803      75.240  40.000  66.350  1.00  0.00           C
ATOM   3509  HA  ILE A 803      76.140  39.400  66.440  1.00  0.00           H
ATOM   3510  CB  ILE A 803      75.630  41.130  65.320  1.00  0.00           C
ATOM   3511  HB  ILE A 803      75.810  40.670  64.320  1.00  0.00           H
ATOM   3512  CG2 ILE A 803      74.550  42.220  65.240  1.00  0.00           C
ATOM   3513 HG21 ILE A 803      74.840  42.980  64.490  1.00  0.00           H
ATOM   3514 HG22 ILE A 803      74.440  42.950  66.060  1.00  0.00           H
ATOM   3515 HG23 ILE A 803      73.560  41.770  65.010  1.00  0.00           H
ATOM   3516  CG1 ILE A 803      76.960  41.720  65.860  1.00  0.00           C
ATOM   3517 HG11 ILE A 803      77.630  40.940  66.280  1.00  0.00           H
ATOM   3518 HG12 ILE A 803      76.720  42.490  66.620  1.00  0.00           H
ATOM   3519  CD  ILE A 803      77.790  42.390  64.700  1.00  0.00           C
ATOM   3520  HD1 ILE A 803      77.940  41.670  63.870  1.00  0.00           H
ATOM   3521  HD2 ILE A 803      78.770  42.760  65.070  1.00  0.00           H
ATOM   3522  HD3 ILE A 803      77.110  43.190  64.340  1.00  0.00           H
ATOM   3523  C   ILE A 803      75.010  40.640  67.610  1.00  0.00           C
ATOM   3524  O   ILE A 803      75.880  40.590  68.480  1.00  0.00           O
ATOM   3525  N   ASP A 804      73.850  41.260  67.860  1.00  0.00           N
ATOM   3526  HN  ASP A 804      73.110  41.160  67.190  1.00  0.00           H
ATOM   3527  CA  ASP A 804      73.440  41.720  69.190  1.00  0.00           C
ATOM   3528  HA  ASP A 804      74.190  42.400  69.570  1.00  0.00           H
ATOM   3529  CB  ASP A 804      72.160  42.580  68.890  1.00  0.00           C
ATOM   3530  HB1 ASP A 804      71.510  41.800  68.420  1.00  0.00           H
ATOM   3531  HB2 ASP A 804      72.300  43.500  68.300  1.00  0.00           H
ATOM   3532  CG  ASP A 804      71.350  43.040  70.140  1.00  0.00           C
ATOM   3533  OD1 ASP A 804      71.240  44.320  70.310  1.00  0.00           O
ATOM   3534  OD2 ASP A 804      70.800  42.240  70.900  1.00  0.00           O
ATOM   3535  C   ASP A 804      73.250  40.640  70.260  1.00  0.00           C
ATOM   3536  O   ASP A 804      73.760  40.770  71.350  1.00  0.00           O
ATOM   3537  N   TYR A 805      72.660  39.430  69.870  1.00  0.00           N
ATOM   3538  HN  TYR A 805      72.310  39.210  68.970  1.00  0.00           H
ATOM   3539  CA  TYR A 805      72.570  38.240  70.620  1.00  0.00           C
ATOM   3540  HA  TYR A 805      72.010  38.520  71.500  1.00  0.00           H
ATOM   3541  CB  TYR A 805      71.790  37.170  69.840  1.00  0.00           C
ATOM   3542  HB1 TYR A 805      72.230  37.110  68.820  1.00  0.00           H
ATOM   3543  HB2 TYR A 805      70.800  37.630  69.720  1.00  0.00           H
ATOM   3544  CG  TYR A 805      71.600  35.820  70.630  1.00  0.00           C
ATOM   3545  CD1 TYR A 805      71.690  35.650  72.040  1.00  0.00           C
ATOM   3546  HD1 TYR A 805      72.100  36.490  72.570  1.00  0.00           H
ATOM   3547  CE1 TYR A 805      71.440  34.440  72.600  1.00  0.00           C
ATOM   3548  HE1 TYR A 805      71.620  34.240  73.650  1.00  0.00           H
ATOM   3549  CZ  TYR A 805      71.060  33.390  71.820  1.00  0.00           C
ATOM   3550  OH  TYR A 805      70.800  32.140  72.400  1.00  0.00           O
ATOM   3551  HH  TYR A 805      70.860  32.270  73.340  1.00  0.00           H
ATOM   3552  CD2 TYR A 805      71.150  34.740  69.830  1.00  0.00           C
ATOM   3553  HD2 TYR A 805      71.110  34.930  68.780  1.00  0.00           H
ATOM   3554  CE2 TYR A 805      70.890  33.470  70.420  1.00  0.00           C
ATOM   3555  HE2 TYR A 805      70.590  32.600  69.850  1.00  0.00           H
ATOM   3556  C   TYR A 805      74.000  37.720  71.130  1.00  0.00           C
ATOM   3557  O   TYR A 805      74.210  37.530  72.320  1.00  0.00           O
ATOM   3558  N   LEU A 806      75.010  37.500  70.220  1.00  0.00           N
ATOM   3559  HN  LEU A 806      74.700  37.440  69.260  1.00  0.00           H
ATOM   3560  CA  LEU A 806      76.350  37.120  70.500  1.00  0.00           C
ATOM   3561  HA  LEU A 806      76.360  36.250  71.150  1.00  0.00           H
ATOM   3562  CB  LEU A 806      77.090  36.630  69.220  1.00  0.00           C
ATOM   3563  HB1 LEU A 806      76.680  37.160  68.330  1.00  0.00           H
ATOM   3564  HB2 LEU A 806      76.710  35.610  68.970  1.00  0.00           H
ATOM   3565  CG  LEU A 806      78.610  36.580  69.140  1.00  0.00           C
ATOM   3566  HG  LEU A 806      79.020  37.610  69.270  1.00  0.00           H
ATOM   3567  CD1 LEU A 806      79.320  35.650  70.140  1.00  0.00           C
ATOM   3568 HD11 LEU A 806      80.380  35.440  69.870  1.00  0.00           H
ATOM   3569 HD12 LEU A 806      78.730  34.710  70.060  1.00  0.00           H
ATOM   3570 HD13 LEU A 806      79.340  35.920  71.210  1.00  0.00           H
ATOM   3571  CD2 LEU A 806      78.990  36.110  67.730  1.00  0.00           C
ATOM   3572 HD21 LEU A 806      78.880  35.010  67.650  1.00  0.00           H
ATOM   3573 HD22 LEU A 806      80.100  36.130  67.670  1.00  0.00           H
ATOM   3574 HD23 LEU A 806      78.470  36.660  66.920  1.00  0.00           H
ATOM   3575  C   LEU A 806      77.130  38.100  71.260  1.00  0.00           C
ATOM   3576  O   LEU A 806      77.780  37.690  72.210  1.00  0.00           O
ATOM   3577  N   VAL A 807      77.110  39.390  70.880  1.00  0.00           N
ATOM   3578  HN  VAL A 807      76.550  39.560  70.070  1.00  0.00           H
ATOM   3579  CA  VAL A 807      77.700  40.600  71.550  1.00  0.00           C
ATOM   3580  HA  VAL A 807      78.740  40.360  71.720  1.00  0.00           H
ATOM   3581  CB  VAL A 807      77.530  41.850  70.620  1.00  0.00           C
ATOM   3582  HB  VAL A 807      76.490  41.840  70.220  1.00  0.00           H
ATOM   3583  CG1 VAL A 807      77.700  43.290  71.190  1.00  0.00           C
ATOM   3584 HG11 VAL A 807      77.510  44.080  70.450  1.00  0.00           H
ATOM   3585 HG12 VAL A 807      78.730  43.480  71.580  1.00  0.00           H
ATOM   3586 HG13 VAL A 807      77.120  43.520  72.100  1.00  0.00           H
ATOM   3587  CG2 VAL A 807      78.570  41.850  69.490  1.00  0.00           C
ATOM   3588 HG21 VAL A 807      79.600  41.940  69.870  1.00  0.00           H
ATOM   3589 HG22 VAL A 807      78.350  42.740  68.870  1.00  0.00           H
ATOM   3590 HG23 VAL A 807      78.440  40.990  68.800  1.00  0.00           H
ATOM   3591  C   VAL A 807      77.170  40.760  72.930  1.00  0.00           C
ATOM   3592  O   VAL A 807      77.910  41.090  73.830  1.00  0.00           O
ATOM   3593  N   GLY A 808      75.840  40.530  73.130  1.00  0.00           N
ATOM   3594  HN  GLY A 808      75.320  40.440  72.270  1.00  0.00           H
ATOM   3595  CA  GLY A 808      75.200  40.430  74.420  1.00  0.00           C
ATOM   3596  HA1 GLY A 808      75.810  39.760  75.010  1.00  0.00           H
ATOM   3597  HA2 GLY A 808      74.180  40.160  74.200  1.00  0.00           H
ATOM   3598  C   GLY A 808      75.100  41.770  75.180  1.00  0.00           C
ATOM   3599  O   GLY A 808      75.140  41.870  76.400  1.00  0.00           O
ATOM   3600  N   VAL A 809      74.970  42.840  74.400  1.00  0.00           N
ATOM   3601  HN  VAL A 809      74.810  42.650  73.420  1.00  0.00           H
ATOM   3602  CA  VAL A 809      74.590  44.250  74.790  1.00  0.00           C
ATOM   3603  HA  VAL A 809      75.190  44.480  75.650  1.00  0.00           H
ATOM   3604  CB  VAL A 809      74.940  45.360  73.770  1.00  0.00           C
ATOM   3605  HB  VAL A 809      74.660  45.040  72.740  1.00  0.00           H
ATOM   3606  CG1 VAL A 809      74.110  46.640  74.080  1.00  0.00           C
ATOM   3607 HG11 VAL A 809      74.540  47.480  73.510  1.00  0.00           H
ATOM   3608 HG12 VAL A 809      74.190  47.030  75.110  1.00  0.00           H
ATOM   3609 HG13 VAL A 809      73.030  46.520  73.850  1.00  0.00           H
ATOM   3610  CG2 VAL A 809      76.410  45.560  73.910  1.00  0.00           C
ATOM   3611 HG21 VAL A 809      77.100  44.690  73.980  1.00  0.00           H
ATOM   3612 HG22 VAL A 809      76.640  46.210  74.780  1.00  0.00           H
ATOM   3613 HG23 VAL A 809      76.820  46.020  72.980  1.00  0.00           H
ATOM   3614  C   VAL A 809      73.070  44.330  75.080  1.00  0.00           C
ATOM   3615  O   VAL A 809      72.330  43.840  74.250  1.00  0.00           O
ATOM   3616  N   PRO A 810      72.490  44.810  76.110  1.00  0.00           N
ATOM   3617  CD  PRO A 810      73.230  45.360  77.250  1.00  0.00           C
ATOM   3618  HD1 PRO A 810      73.970  46.150  76.990  1.00  0.00           H
ATOM   3619  HD2 PRO A 810      73.880  44.560  77.690  1.00  0.00           H
ATOM   3620  CA  PRO A 810      71.110  44.620  76.330  1.00  0.00           C
ATOM   3621  HA  PRO A 810      70.710  43.680  76.010  1.00  0.00           H
ATOM   3622  CB  PRO A 810      71.050  44.740  77.950  1.00  0.00           C
ATOM   3623  HB1 PRO A 810      71.470  43.740  78.250  1.00  0.00           H
ATOM   3624  HB2 PRO A 810      70.040  44.950  78.340  1.00  0.00           H
ATOM   3625  CG  PRO A 810      72.190  45.670  78.290  1.00  0.00           C
ATOM   3626  HG1 PRO A 810      71.840  46.720  78.330  1.00  0.00           H
ATOM   3627  HG2 PRO A 810      72.480  45.430  79.340  1.00  0.00           H
ATOM   3628  C   PRO A 810      70.250  45.640  75.660  1.00  0.00           C
ATOM   3629  O   PRO A 810      69.790  46.590  76.350  1.00  0.00           O
ATOM   3630  N   SER A 811      69.960  45.500  74.300  1.00  0.00           N
ATOM   3631  HN  SER A 811      70.360  44.770  73.750  1.00  0.00           H
ATOM   3632  CA  SER A 811      68.910  46.270  73.540  1.00  0.00           C
ATOM   3633  HA  SER A 811      69.170  47.320  73.570  1.00  0.00           H
ATOM   3634  CB  SER A 811      68.860  46.140  72.020  1.00  0.00           C
ATOM   3635  HB1 SER A 811      69.840  46.610  71.760  1.00  0.00           H
ATOM   3636  HB2 SER A 811      68.100  46.770  71.530  1.00  0.00           H
ATOM   3637  OG  SER A 811      68.840  44.830  71.550  1.00  0.00           O
ATOM   3638  HG1 SER A 811      69.740  44.740  71.210  1.00  0.00           H
ATOM   3639  C   SER A 811      67.510  45.970  73.980  1.00  0.00           C
ATOM   3640  O   SER A 811      67.250  44.780  74.320  1.00  0.00           O
ATOM   3641  N   PRO A 812      66.540  46.860  74.050  1.00  0.00           N
ATOM   3642  CD  PRO A 812      66.730  48.270  73.810  1.00  0.00           C
ATOM   3643  HD1 PRO A 812      66.960  48.170  72.730  1.00  0.00           H
ATOM   3644  HD2 PRO A 812      67.580  48.530  74.500  1.00  0.00           H
ATOM   3645  CA  PRO A 812      65.100  46.490  74.070  1.00  0.00           C
ATOM   3646  HA  PRO A 812      64.840  46.100  75.040  1.00  0.00           H
ATOM   3647  CB  PRO A 812      64.370  47.900  73.870  1.00  0.00           C
ATOM   3648  HB1 PRO A 812      63.450  48.010  74.480  1.00  0.00           H
ATOM   3649  HB2 PRO A 812      64.120  48.050  72.790  1.00  0.00           H
ATOM   3650  CG  PRO A 812      65.460  48.920  74.270  1.00  0.00           C
ATOM   3651  HG1 PRO A 812      65.250  49.890  73.750  1.00  0.00           H
ATOM   3652  HG2 PRO A 812      65.530  48.970  75.380  1.00  0.00           H
ATOM   3653  C   PRO A 812      64.740  45.500  72.940  1.00  0.00           C
ATOM   3654  O   PRO A 812      65.100  45.750  71.780  1.00  0.00           O
ATOM   3655  N   LYS A 813      63.950  44.460  73.290  1.00  0.00           N
ATOM   3656  HN  LYS A 813      63.750  44.360  74.260  1.00  0.00           H
ATOM   3657  CA  LYS A 813      63.470  43.320  72.480  1.00  0.00           C
ATOM   3658  HA  LYS A 813      63.840  43.290  71.470  1.00  0.00           H
ATOM   3659  CB  LYS A 813      63.780  42.030  73.120  1.00  0.00           C
ATOM   3660  HB1 LYS A 813      63.320  41.150  72.620  1.00  0.00           H
ATOM   3661  HB2 LYS A 813      63.320  42.040  74.130  1.00  0.00           H
ATOM   3662  CG  LYS A 813      65.290  41.680  73.250  1.00  0.00           C
ATOM   3663  HG1 LYS A 813      65.570  40.660  73.550  1.00  0.00           H
ATOM   3664  HG2 LYS A 813      65.640  42.240  74.150  1.00  0.00           H
ATOM   3665  CD  LYS A 813      66.110  42.040  72.090  1.00  0.00           C
ATOM   3666  HD1 LYS A 813      66.190  43.130  71.890  1.00  0.00           H
ATOM   3667  HD2 LYS A 813      65.630  41.480  71.260  1.00  0.00           H
ATOM   3668  CE  LYS A 813      67.570  41.540  72.100  1.00  0.00           C
ATOM   3669  HE1 LYS A 813      67.970  41.590  71.060  1.00  0.00           H
ATOM   3670  HE2 LYS A 813      67.550  40.500  72.470  1.00  0.00           H
ATOM   3671  NZ  LYS A 813      68.470  42.330  73.000  1.00  0.00           N
ATOM   3672  HZ1 LYS A 813      68.410  43.300  72.650  1.00  0.00           H
ATOM   3673  HZ2 LYS A 813      69.460  42.020  72.940  1.00  0.00           H
ATOM   3674  HZ3 LYS A 813      68.120  42.340  73.980  1.00  0.00           H
ATOM   3675  C   LYS A 813      61.970  43.330  72.210  1.00  0.00           C
ATOM   3676  O   LYS A 813      61.150  43.790  72.990  1.00  0.00           O
ATOM   3677  N   LEU A 814      61.540  42.760  71.090  1.00  0.00           N
ATOM   3678  HN  LEU A 814      62.200  42.370  70.460  1.00  0.00           H
ATOM   3679  CA  LEU A 814      60.200  42.710  70.620  1.00  0.00           C
ATOM   3680  HA  LEU A 814      59.740  43.690  70.670  1.00  0.00           H
ATOM   3681  CB  LEU A 814      60.220  42.120  69.120  1.00  0.00           C
ATOM   3682  HB1 LEU A 814      60.630  41.100  69.190  1.00  0.00           H
ATOM   3683  HB2 LEU A 814      60.810  42.840  68.500  1.00  0.00           H
ATOM   3684  CG  LEU A 814      58.830  41.860  68.500  1.00  0.00           C
ATOM   3685  HG  LEU A 814      58.320  41.090  69.130  1.00  0.00           H
ATOM   3686  CD1 LEU A 814      57.930  43.090  68.410  1.00  0.00           C
ATOM   3687 HD11 LEU A 814      58.340  43.770  67.620  1.00  0.00           H
ATOM   3688 HD12 LEU A 814      57.950  43.710  69.330  1.00  0.00           H
ATOM   3689 HD13 LEU A 814      56.880  42.790  68.250  1.00  0.00           H
ATOM   3690  CD2 LEU A 814      58.850  41.160  67.090  1.00  0.00           C
ATOM   3691 HD21 LEU A 814      57.810  40.860  66.860  1.00  0.00           H
ATOM   3692 HD22 LEU A 814      59.530  40.280  67.130  1.00  0.00           H
ATOM   3693 HD23 LEU A 814      59.270  41.920  66.390  1.00  0.00           H
ATOM   3694  C   LEU A 814      59.380  41.760  71.510  1.00  0.00           C
ATOM   3695  O   LEU A 814      59.410  40.520  71.400  1.00  0.00           O
ATOM   3696  N   HSD A 815      58.580  42.270  72.410  1.00  0.00           N
ATOM   3697  HN  HSD A 815      58.470  43.260  72.320  1.00  0.00           H
ATOM   3698  CA  HSD A 815      58.140  41.610  73.590  1.00  0.00           C
ATOM   3699  HA  HSD A 815      58.500  40.600  73.640  1.00  0.00           H
ATOM   3700  CB  HSD A 815      58.610  42.300  74.900  1.00  0.00           C
ATOM   3701  HB1 HSD A 815      58.180  43.320  74.850  1.00  0.00           H
ATOM   3702  HB2 HSD A 815      59.700  42.470  74.820  1.00  0.00           H
ATOM   3703  ND1 HSD A 815      59.340  41.100  77.000  1.00  0.00           N
ATOM   3704  HD1 HSD A 815      60.310  41.100  76.760  1.00  0.00           H
ATOM   3705  CG  HSD A 815      58.390  41.640  76.240  1.00  0.00           C
ATOM   3706  CE1 HSD A 815      58.790  40.620  78.160  1.00  0.00           C
ATOM   3707  HE1 HSD A 815      59.450  40.240  78.930  1.00  0.00           H
ATOM   3708  NE2 HSD A 815      57.530  40.910  78.210  1.00  0.00           N
ATOM   3709  CD2 HSD A 815      57.300  41.620  77.020  1.00  0.00           C
ATOM   3710  HD2 HSD A 815      56.280  41.990  76.960  1.00  0.00           H
ATOM   3711  C   HSD A 815      56.640  41.340  73.610  1.00  0.00           C
ATOM   3712  O   HSD A 815      55.860  41.710  74.450  1.00  0.00           O
ATOM   3713  N   VAL A 816      56.250  40.620  72.490  1.00  0.00           N
ATOM   3714  HN  VAL A 816      57.030  40.400  71.920  1.00  0.00           H
ATOM   3715  CA  VAL A 816      54.960  40.020  72.360  1.00  0.00           C
ATOM   3716  HA  VAL A 816      54.370  40.930  72.330  1.00  0.00           H
ATOM   3717  CB  VAL A 816      54.840  39.270  71.020  1.00  0.00           C
ATOM   3718  HB  VAL A 816      53.790  39.030  70.760  1.00  0.00           H
ATOM   3719  CG1 VAL A 816      55.200  40.170  69.760  1.00  0.00           C
ATOM   3720 HG11 VAL A 816      56.240  40.520  69.910  1.00  0.00           H
ATOM   3721 HG12 VAL A 816      54.420  40.940  69.600  1.00  0.00           H
ATOM   3722 HG13 VAL A 816      55.090  39.600  68.800  1.00  0.00           H
ATOM   3723  CG2 VAL A 816      55.850  38.020  71.060  1.00  0.00           C
ATOM   3724 HG21 VAL A 816      55.430  37.240  71.730  1.00  0.00           H
ATOM   3725 HG22 VAL A 816      56.820  38.330  71.520  1.00  0.00           H
ATOM   3726 HG23 VAL A 816      55.980  37.520  70.070  1.00  0.00           H
ATOM   3727  C   VAL A 816      54.440  38.950  73.340  1.00  0.00           C
ATOM   3728  O   VAL A 816      55.210  38.190  73.930  1.00  0.00           O
ATOM   3729  N   PRO A 817      53.110  38.880  73.580  1.00  0.00           N
ATOM   3730  CD  PRO A 817      52.110  39.860  73.150  1.00  0.00           C
ATOM   3731  HD1 PRO A 817      51.900  39.770  72.070  1.00  0.00           H
ATOM   3732  HD2 PRO A 817      52.480  40.900  73.260  1.00  0.00           H
ATOM   3733  CA  PRO A 817      52.520  37.820  74.410  1.00  0.00           C
ATOM   3734  HA  PRO A 817      52.890  38.060  75.400  1.00  0.00           H
ATOM   3735  CB  PRO A 817      51.010  38.040  74.140  1.00  0.00           C
ATOM   3736  HB1 PRO A 817      50.260  37.630  74.850  1.00  0.00           H
ATOM   3737  HB2 PRO A 817      50.690  37.760  73.100  1.00  0.00           H
ATOM   3738  CG  PRO A 817      50.900  39.670  73.970  1.00  0.00           C
ATOM   3739  HG1 PRO A 817      49.950  39.930  73.460  1.00  0.00           H
ATOM   3740  HG2 PRO A 817      50.910  40.150  74.970  1.00  0.00           H
ATOM   3741  C   PRO A 817      52.890  36.380  74.050  1.00  0.00           C
ATOM   3742  O   PRO A 817      53.450  36.030  72.970  1.00  0.00           O
ATOM   3743  N   GLU A 818      52.510  35.470  74.960  1.00  0.00           N
ATOM   3744  HN  GLU A 818      52.110  35.700  75.850  1.00  0.00           H
ATOM   3745  CA  GLU A 818      52.790  34.040  74.670  1.00  0.00           C
ATOM   3746  HA  GLU A 818      53.080  33.950  73.640  1.00  0.00           H
ATOM   3747  CB  GLU A 818      53.880  33.490  75.540  1.00  0.00           C
ATOM   3748  HB1 GLU A 818      54.130  32.490  75.150  1.00  0.00           H
ATOM   3749  HB2 GLU A 818      53.450  33.560  76.560  1.00  0.00           H
ATOM   3750  CG  GLU A 818      55.200  34.280  75.450  1.00  0.00           C
ATOM   3751  HG1 GLU A 818      55.100  35.380  75.310  1.00  0.00           H
ATOM   3752  HG2 GLU A 818      55.730  34.000  74.520  1.00  0.00           H
ATOM   3753  CD  GLU A 818      56.050  34.080  76.640  1.00  0.00           C
ATOM   3754  OE1 GLU A 818      56.220  35.000  77.450  1.00  0.00           O
ATOM   3755  OE2 GLU A 818      56.500  32.900  76.870  1.00  0.00           O
ATOM   3756  C   GLU A 818      51.550  33.150  74.890  1.00  0.00           C
ATOM   3757  O   GLU A 818      51.490  32.040  75.450  1.00  0.00           O
ATOM   3758  N   LYS A 819      50.420  33.680  74.370  1.00  0.00           N
ATOM   3759  HN  LYS A 819      50.390  34.570  73.890  1.00  0.00           H
ATOM   3760  CA  LYS A 819      49.120  33.020  74.480  1.00  0.00           C
ATOM   3761  HA  LYS A 819      49.210  31.940  74.490  1.00  0.00           H
ATOM   3762  CB  LYS A 819      48.230  33.540  75.630  1.00  0.00           C
ATOM   3763  HB1 LYS A 819      47.200  33.150  75.510  1.00  0.00           H
ATOM   3764  HB2 LYS A 819      48.240  34.660  75.610  1.00  0.00           H
ATOM   3765  CG  LYS A 819      48.720  33.200  77.020  1.00  0.00           C
ATOM   3766  HG1 LYS A 819      49.710  33.720  77.130  1.00  0.00           H
ATOM   3767  HG2 LYS A 819      48.960  32.110  77.110  1.00  0.00           H
ATOM   3768  CD  LYS A 819      47.800  33.570  78.200  1.00  0.00           C
ATOM   3769  HD1 LYS A 819      48.430  33.730  79.110  1.00  0.00           H
ATOM   3770  HD2 LYS A 819      47.080  32.730  78.300  1.00  0.00           H
ATOM   3771  CE  LYS A 819      47.070  34.900  78.050  1.00  0.00           C
ATOM   3772  HE1 LYS A 819      46.440  34.910  77.140  1.00  0.00           H
ATOM   3773  HE2 LYS A 819      47.730  35.790  77.910  1.00  0.00           H
ATOM   3774  NZ  LYS A 819      46.140  35.180  79.140  1.00  0.00           N
ATOM   3775  HZ1 LYS A 819      45.320  34.540  79.210  1.00  0.00           H
ATOM   3776  HZ2 LYS A 819      45.790  36.150  78.960  1.00  0.00           H
ATOM   3777  HZ3 LYS A 819      46.530  35.120  80.100  1.00  0.00           H
ATOM   3778  C   LYS A 819      48.330  33.250  73.180  1.00  0.00           C
ATOM   3779  O   LYS A 819      48.210  34.380  72.740  1.00  0.00           O
ATOM   3780  N   PHE A 820      47.640  32.250  72.620  1.00  0.00           N
ATOM   3781  HN  PHE A 820      47.800  31.330  72.940  1.00  0.00           H
ATOM   3782  CA  PHE A 820      46.490  32.430  71.810  1.00  0.00           C
ATOM   3783  HA  PHE A 820      46.800  33.050  70.980  1.00  0.00           H
ATOM   3784  CB  PHE A 820      45.860  31.130  71.190  1.00  0.00           C
ATOM   3785  HB1 PHE A 820      45.600  30.460  72.040  1.00  0.00           H
ATOM   3786  HB2 PHE A 820      46.610  30.550  70.610  1.00  0.00           H
ATOM   3787  CG  PHE A 820      44.570  31.340  70.370  1.00  0.00           C
ATOM   3788  CD1 PHE A 820      43.280  31.230  70.860  1.00  0.00           C
ATOM   3789  HD1 PHE A 820      43.150  31.060  71.920  1.00  0.00           H
ATOM   3790  CE1 PHE A 820      42.140  31.370  70.140  1.00  0.00           C
ATOM   3791  HE1 PHE A 820      41.130  31.210  70.470  1.00  0.00           H
ATOM   3792  CZ  PHE A 820      42.280  31.700  68.780  1.00  0.00           C
ATOM   3793  HZ  PHE A 820      41.470  31.880  68.100  1.00  0.00           H
ATOM   3794  CD2 PHE A 820      44.720  31.710  69.010  1.00  0.00           C
ATOM   3795  HD2 PHE A 820      45.740  31.770  68.680  1.00  0.00           H
ATOM   3796  CE2 PHE A 820      43.570  31.800  68.190  1.00  0.00           C
ATOM   3797  HE2 PHE A 820      43.690  32.060  67.150  1.00  0.00           H
ATOM   3798  C   PHE A 820      45.350  33.300  72.460  1.00  0.00           C
ATOM   3799  O   PHE A 820      44.960  34.230  71.770  1.00  0.00           O
ATOM   3800  N   GLU A 821      44.960  33.130  73.700  1.00  0.00           N
ATOM   3801  HN  GLU A 821      45.370  32.350  74.170  1.00  0.00           H
ATOM   3802  CA  GLU A 821      44.010  33.900  74.480  1.00  0.00           C
ATOM   3803  HA  GLU A 821      42.980  33.760  74.180  1.00  0.00           H
ATOM   3804  CB  GLU A 821      44.080  33.290  75.900  1.00  0.00           C
ATOM   3805  HB1 GLU A 821      45.160  33.320  76.170  1.00  0.00           H
ATOM   3806  HB2 GLU A 821      43.770  32.230  75.960  1.00  0.00           H
ATOM   3807  CG  GLU A 821      43.390  34.140  77.010  1.00  0.00           C
ATOM   3808  HG1 GLU A 821      42.370  34.430  76.670  1.00  0.00           H
ATOM   3809  HG2 GLU A 821      44.000  35.030  77.260  1.00  0.00           H
ATOM   3810  CD  GLU A 821      43.300  33.260  78.230  1.00  0.00           C
ATOM   3811  OE1 GLU A 821      44.320  33.160  78.930  1.00  0.00           O
ATOM   3812  OE2 GLU A 821      42.200  32.810  78.610  1.00  0.00           O
ATOM   3813  C   GLU A 821      44.290  35.450  74.570  1.00  0.00           C
ATOM   3814  O   GLU A 821      45.370  35.840  75.070  1.00  0.00           O
ATOM   3815  N   PRO A 822      43.360  36.320  74.030  1.00  0.00           N
ATOM   3816  CD  PRO A 822      42.170  35.900  73.200  1.00  0.00           C
ATOM   3817  HD1 PRO A 822      41.360  35.680  73.940  1.00  0.00           H
ATOM   3818  HD2 PRO A 822      42.340  35.150  72.400  1.00  0.00           H
ATOM   3819  CA  PRO A 822      43.510  37.790  74.070  1.00  0.00           C
ATOM   3820  HA  PRO A 822      44.180  38.070  73.280  1.00  0.00           H
ATOM   3821  CB  PRO A 822      42.110  38.270  73.630  1.00  0.00           C
ATOM   3822  HB1 PRO A 822      42.180  39.280  73.190  1.00  0.00           H
ATOM   3823  HB2 PRO A 822      41.420  38.170  74.500  1.00  0.00           H
ATOM   3824  CG  PRO A 822      41.790  37.240  72.560  1.00  0.00           C
ATOM   3825  HG1 PRO A 822      40.700  37.340  72.380  1.00  0.00           H
ATOM   3826  HG2 PRO A 822      42.410  37.420  71.660  1.00  0.00           H
ATOM   3827  C   PRO A 822      44.100  38.550  75.250  1.00  0.00           C
ATOM   3828  O   PRO A 822      43.790  38.110  76.340  1.00  0.00           O
ATOM   3829  N   THR A 823      44.900  39.620  75.120  1.00  0.00           N
ATOM   3830  HN  THR A 823      44.940  40.090  74.240  1.00  0.00           H
ATOM   3831  CA  THR A 823      45.570  40.330  76.180  1.00  0.00           C
ATOM   3832  HA  THR A 823      46.170  39.540  76.620  1.00  0.00           H
ATOM   3833  CB  THR A 823      46.550  41.420  75.490  1.00  0.00           C
ATOM   3834  HB  THR A 823      46.050  41.820  74.570  1.00  0.00           H
ATOM   3835  OG1 THR A 823      47.770  40.820  75.070  1.00  0.00           O
ATOM   3836  HG1 THR A 823      47.600  40.120  74.420  1.00  0.00           H
ATOM   3837  CG2 THR A 823      46.870  42.630  76.370  1.00  0.00           C
ATOM   3838 HG21 THR A 823      47.670  43.260  75.940  1.00  0.00           H
ATOM   3839 HG22 THR A 823      47.390  42.280  77.280  1.00  0.00           H
ATOM   3840 HG23 THR A 823      46.060  43.310  76.680  1.00  0.00           H
ATOM   3841  C   THR A 823      44.820  40.930  77.380  1.00  0.00           C
ATOM   3842  O   THR A 823      45.110  40.680  78.540  1.00  0.00           O
ATOM   3843  N   HSD A 824      43.740  41.660  77.080  1.00  0.00           N
ATOM   3844  HN  HSD A 824      43.600  41.820  76.110  1.00  0.00           H
ATOM   3845  CA  HSD A 824      42.880  42.330  78.030  1.00  0.00           C
ATOM   3846  HA  HSD A 824      43.460  42.650  78.890  1.00  0.00           H
ATOM   3847  CB  HSD A 824      42.200  43.550  77.480  1.00  0.00           C
ATOM   3848  HB1 HSD A 824      41.950  43.410  76.410  1.00  0.00           H
ATOM   3849  HB2 HSD A 824      42.890  44.430  77.430  1.00  0.00           H
ATOM   3850  ND1 HSD A 824      41.170  44.800  79.360  1.00  0.00           N
ATOM   3851  HD1 HSD A 824      42.040  44.990  79.800  1.00  0.00           H
ATOM   3852  CG  HSD A 824      41.030  43.980  78.250  1.00  0.00           C
ATOM   3853  CE1 HSD A 824      39.880  45.180  79.640  1.00  0.00           C
ATOM   3854  HE1 HSD A 824      39.590  45.930  80.360  1.00  0.00           H
ATOM   3855  NE2 HSD A 824      38.990  44.590  78.860  1.00  0.00           N
ATOM   3856  CD2 HSD A 824      39.770  43.850  77.950  1.00  0.00           C
ATOM   3857  HD2 HSD A 824      39.410  43.330  77.080  1.00  0.00           H
ATOM   3858  C   HSD A 824      41.910  41.330  78.530  1.00  0.00           C
ATOM   3859  O   HSD A 824      41.330  40.670  77.660  1.00  0.00           O
ATOM   3860  N   PRO A 825      41.670  41.120  79.820  1.00  0.00           N
ATOM   3861  CD  PRO A 825      42.460  41.650  80.910  1.00  0.00           C
ATOM   3862  HD1 PRO A 825      42.280  42.740  81.070  1.00  0.00           H
ATOM   3863  HD2 PRO A 825      43.530  41.620  80.620  1.00  0.00           H
ATOM   3864  CA  PRO A 825      40.740  40.050  80.360  1.00  0.00           C
ATOM   3865  HA  PRO A 825      41.220  39.150  79.990  1.00  0.00           H
ATOM   3866  CB  PRO A 825      40.790  40.200  81.890  1.00  0.00           C
ATOM   3867  HB1 PRO A 825      40.620  39.240  82.420  1.00  0.00           H
ATOM   3868  HB2 PRO A 825      40.040  40.960  82.220  1.00  0.00           H
ATOM   3869  CG  PRO A 825      42.160  40.750  82.080  1.00  0.00           C
ATOM   3870  HG1 PRO A 825      42.080  41.320  83.030  1.00  0.00           H
ATOM   3871  HG2 PRO A 825      42.880  39.920  82.160  1.00  0.00           H
ATOM   3872  C   PRO A 825      39.330  39.910  79.770  1.00  0.00           C
ATOM   3873  O   PRO A 825      38.860  38.730  79.620  1.00  0.00           O
ATOM   3874  N   GLU A 826      38.640  41.030  79.480  1.00  0.00           N
ATOM   3875  HN  GLU A 826      39.120  41.900  79.570  1.00  0.00           H
ATOM   3876  CA  GLU A 826      37.200  41.050  79.060  1.00  0.00           C
ATOM   3877  HA  GLU A 826      36.690  40.200  79.510  1.00  0.00           H
ATOM   3878  CB  GLU A 826      36.490  42.270  79.560  1.00  0.00           C
ATOM   3879  HB1 GLU A 826      35.490  42.260  79.080  1.00  0.00           H
ATOM   3880  HB2 GLU A 826      36.930  43.270  79.340  1.00  0.00           H
ATOM   3881  CG  GLU A 826      36.350  42.140  81.110  1.00  0.00           C
ATOM   3882  HG1 GLU A 826      37.310  42.410  81.570  1.00  0.00           H
ATOM   3883  HG2 GLU A 826      36.180  41.070  81.340  1.00  0.00           H
ATOM   3884  CD  GLU A 826      35.210  43.030  81.680  1.00  0.00           C
ATOM   3885  OE1 GLU A 826      34.130  42.860  81.150  1.00  0.00           O
ATOM   3886  OE2 GLU A 826      35.370  43.930  82.520  1.00  0.00           O
ATOM   3887  C   GLU A 826      37.110  40.930  77.580  1.00  0.00           C
ATOM   3888  O   GLU A 826      36.050  41.050  76.920  1.00  0.00           O
ATOM   3889  N   ARG A 827      38.220  40.590  76.930  1.00  0.00           N
ATOM   3890  HN  ARG A 827      39.110  40.570  77.360  1.00  0.00           H
ATOM   3891  CA  ARG A 827      38.290  40.180  75.500  1.00  0.00           C
ATOM   3892  HA  ARG A 827      37.410  40.540  74.970  1.00  0.00           H
ATOM   3893  CB  ARG A 827      39.560  40.650  74.800  1.00  0.00           C
ATOM   3894  HB1 ARG A 827      39.890  39.940  74.020  1.00  0.00           H
ATOM   3895  HB2 ARG A 827      40.350  40.660  75.590  1.00  0.00           H
ATOM   3896  CG  ARG A 827      39.660  42.120  74.280  1.00  0.00           C
ATOM   3897  HG1 ARG A 827      40.750  42.300  74.080  1.00  0.00           H
ATOM   3898  HG2 ARG A 827      39.330  42.790  75.090  1.00  0.00           H
ATOM   3899  CD  ARG A 827      38.900  42.170  72.900  1.00  0.00           C
ATOM   3900  HD1 ARG A 827      38.800  43.240  72.650  1.00  0.00           H
ATOM   3901  HD2 ARG A 827      37.890  41.680  72.900  1.00  0.00           H
ATOM   3902  NE  ARG A 827      39.770  41.440  71.920  1.00  0.00           N
ATOM   3903  HE  ARG A 827      40.750  41.580  72.060  1.00  0.00           H
ATOM   3904  CZ  ARG A 827      39.470  40.410  71.140  1.00  0.00           C
ATOM   3905  NH1 ARG A 827      38.240  40.040  70.850  1.00  0.00           N
ATOM   3906 HH11 ARG A 827      37.490  40.620  71.200  1.00  0.00           H
ATOM   3907 HH12 ARG A 827      38.010  39.610  69.980  1.00  0.00           H
ATOM   3908  NH2 ARG A 827      40.390  39.850  70.460  1.00  0.00           N
ATOM   3909 HH21 ARG A 827      41.320  40.200  70.600  1.00  0.00           H
ATOM   3910 HH22 ARG A 827      40.220  39.260  69.670  1.00  0.00           H
ATOM   3911  C   ARG A 827      38.220  38.660  75.440  1.00  0.00           C
ATOM   3912  O   ARG A 827      38.610  37.980  76.350  1.00  0.00           O
ATOM   3913  N   GLY A 828      37.720  38.200  74.300  1.00  0.00           N
ATOM   3914  HN  GLY A 828      37.630  38.840  73.550  1.00  0.00           H
ATOM   3915  CA  GLY A 828      37.350  36.830  73.950  1.00  0.00           C
ATOM   3916  HA1 GLY A 828      36.610  36.490  74.660  1.00  0.00           H
ATOM   3917  HA2 GLY A 828      38.300  36.340  73.910  1.00  0.00           H
ATOM   3918  C   GLY A 828      36.780  36.960  72.620  1.00  0.00           C
ATOM   3919  O   GLY A 828      36.380  38.050  72.240  1.00  0.00           O
ATOM   3920  N   TRP A 829      36.800  35.850  71.770  1.00  0.00           N
ATOM   3921  HN  TRP A 829      37.220  35.010  72.080  1.00  0.00           H
ATOM   3922  CA  TRP A 829      36.370  35.970  70.340  1.00  0.00           C
ATOM   3923  HA  TRP A 829      36.910  36.860  70.050  1.00  0.00           H
ATOM   3924  CB  TRP A 829      36.870  34.760  69.580  1.00  0.00           C
ATOM   3925  HB1 TRP A 829      36.500  34.780  68.540  1.00  0.00           H
ATOM   3926  HB2 TRP A 829      36.440  33.860  70.060  1.00  0.00           H
ATOM   3927  CG  TRP A 829      38.410  34.700  69.570  1.00  0.00           C
ATOM   3928  CD1 TRP A 829      39.280  33.810  70.120  1.00  0.00           C
ATOM   3929  HD1 TRP A 829      38.890  32.880  70.530  1.00  0.00           H
ATOM   3930  NE1 TRP A 829      40.600  34.110  70.230  1.00  0.00           N
ATOM   3931  HE1 TRP A 829      41.260  33.420  70.040  1.00  0.00           H
ATOM   3932  CE2 TRP A 829      40.730  35.280  69.580  1.00  0.00           C
ATOM   3933  CD2 TRP A 829      39.420  35.680  69.080  1.00  0.00           C
ATOM   3934  CE3 TRP A 829      39.270  36.840  68.380  1.00  0.00           C
ATOM   3935  HE3 TRP A 829      38.290  37.200  68.100  1.00  0.00           H
ATOM   3936  CZ3 TRP A 829      40.380  37.580  68.080  1.00  0.00           C
ATOM   3937  HZ3 TRP A 829      40.200  38.440  67.450  1.00  0.00           H
ATOM   3938  CZ2 TRP A 829      41.860  35.950  69.150  1.00  0.00           C
ATOM   3939  HZ2 TRP A 829      42.810  35.510  69.410  1.00  0.00           H
ATOM   3940  CH2 TRP A 829      41.640  37.180  68.460  1.00  0.00           C
ATOM   3941  HH2 TRP A 829      42.510  37.730  68.120  1.00  0.00           H
ATOM   3942  C   TRP A 829      34.870  36.390  70.150  1.00  0.00           C
ATOM   3943  O   TRP A 829      34.530  37.230  69.340  1.00  0.00           O
ATOM   3944  N   ILE A 830      34.000  35.730  71.010  1.00  0.00           N
ATOM   3945  HN  ILE A 830      34.360  35.050  71.650  1.00  0.00           H
ATOM   3946  CA  ILE A 830      32.590  35.920  70.980  1.00  0.00           C
ATOM   3947  HA  ILE A 830      32.350  36.370  70.030  1.00  0.00           H
ATOM   3948  CB  ILE A 830      31.960  34.500  71.060  1.00  0.00           C
ATOM   3949  HB  ILE A 830      32.600  33.940  70.360  1.00  0.00           H
ATOM   3950  CG2 ILE A 830      32.130  33.880  72.460  1.00  0.00           C
ATOM   3951 HG21 ILE A 830      33.140  33.910  72.890  1.00  0.00           H
ATOM   3952 HG22 ILE A 830      31.850  32.810  72.320  1.00  0.00           H
ATOM   3953 HG23 ILE A 830      31.350  34.230  73.170  1.00  0.00           H
ATOM   3954  CG1 ILE A 830      30.520  34.440  70.560  1.00  0.00           C
ATOM   3955 HG11 ILE A 830      30.000  35.300  71.020  1.00  0.00           H
ATOM   3956 HG12 ILE A 830      30.060  33.500  70.960  1.00  0.00           H
ATOM   3957  CD  ILE A 830      30.470  34.460  68.990  1.00  0.00           C
ATOM   3958  HD1 ILE A 830      31.090  35.310  68.650  1.00  0.00           H
ATOM   3959  HD2 ILE A 830      29.400  34.660  68.740  1.00  0.00           H
ATOM   3960  HD3 ILE A 830      30.710  33.490  68.520  1.00  0.00           H
ATOM   3961  C   ILE A 830      32.230  36.820  72.140  1.00  0.00           C
ATOM   3962  O   ILE A 830      31.040  37.030  72.380  1.00  0.00           O
ATOM   3963  N   ILE A 831      33.260  37.460  72.770  1.00  0.00           N
ATOM   3964  HN  ILE A 831      34.160  37.560  72.350  1.00  0.00           H
ATOM   3965  CA  ILE A 831      32.930  38.370  73.890  1.00  0.00           C
ATOM   3966  HA  ILE A 831      31.870  38.260  74.080  1.00  0.00           H
ATOM   3967  CB  ILE A 831      33.720  38.140  75.190  1.00  0.00           C
ATOM   3968  HB  ILE A 831      34.760  38.230  74.820  1.00  0.00           H
ATOM   3969  CG2 ILE A 831      33.640  39.220  76.310  1.00  0.00           C
ATOM   3970 HG21 ILE A 831      33.770  40.240  75.890  1.00  0.00           H
ATOM   3971 HG22 ILE A 831      34.450  39.050  77.060  1.00  0.00           H
ATOM   3972 HG23 ILE A 831      32.770  39.350  76.970  1.00  0.00           H
ATOM   3973  CG1 ILE A 831      33.510  36.750  75.820  1.00  0.00           C
ATOM   3974 HG11 ILE A 831      34.160  36.600  76.710  1.00  0.00           H
ATOM   3975 HG12 ILE A 831      33.830  35.980  75.090  1.00  0.00           H
ATOM   3976  CD  ILE A 831      32.060  36.420  76.170  1.00  0.00           C
ATOM   3977  HD1 ILE A 831      31.930  35.390  76.550  1.00  0.00           H
ATOM   3978  HD2 ILE A 831      31.420  36.670  75.300  1.00  0.00           H
ATOM   3979  HD3 ILE A 831      31.770  37.180  76.940  1.00  0.00           H
ATOM   3980  C   ILE A 831      32.970  39.790  73.340  1.00  0.00           C
ATOM   3981  O   ILE A 831      33.990  40.290  72.890  1.00  0.00           O
ATOM   3982  N   SER A 832      31.800  40.430  73.380  1.00  0.00           N
ATOM   3983  HN  SER A 832      31.020  39.930  73.760  1.00  0.00           H
ATOM   3984  CA  SER A 832      31.560  41.800  72.790  1.00  0.00           C
ATOM   3985  HA  SER A 832      32.160  42.480  73.370  1.00  0.00           H
ATOM   3986  CB  SER A 832      31.860  41.880  71.280  1.00  0.00           C
ATOM   3987  HB1 SER A 832      31.030  41.420  70.690  1.00  0.00           H
ATOM   3988  HB2 SER A 832      32.810  41.360  71.020  1.00  0.00           H
ATOM   3989  OG  SER A 832      32.010  43.210  70.870  1.00  0.00           O
ATOM   3990  HG1 SER A 832      31.330  43.470  70.240  1.00  0.00           H
ATOM   3991  C   SER A 832      30.100  42.190  73.000  1.00  0.00           C
ATOM   3992  O   SER A 832      29.310  42.210  72.070  1.00  0.00           O
ATOM   3993  N   PRO A 833      29.780  42.620  74.140  1.00  0.00           N
ATOM   3994  CD  PRO A 833      30.460  42.400  75.420  1.00  0.00           C
ATOM   3995  HD1 PRO A 833      31.320  43.100  75.390  1.00  0.00           H
ATOM   3996  HD2 PRO A 833      30.890  41.390  75.550  1.00  0.00           H
ATOM   3997  CA  PRO A 833      28.570  43.450  74.320  1.00  0.00           C
ATOM   3998  HA  PRO A 833      27.750  42.830  73.990  1.00  0.00           H
ATOM   3999  CB  PRO A 833      28.590  43.900  75.770  1.00  0.00           C
ATOM   4000  HB1 PRO A 833      27.590  43.870  76.250  1.00  0.00           H
ATOM   4001  HB2 PRO A 833      28.910  44.960  75.930  1.00  0.00           H
ATOM   4002  CG  PRO A 833      29.520  42.940  76.480  1.00  0.00           C
ATOM   4003  HG1 PRO A 833      30.090  43.600  77.170  1.00  0.00           H
ATOM   4004  HG2 PRO A 833      28.870  42.190  77.000  1.00  0.00           H
ATOM   4005  C   PRO A 833      28.270  44.630  73.360  1.00  0.00           C
ATOM   4006  O   PRO A 833      29.200  45.020  72.670  1.00  0.00           O
ATOM   4007  N   LEU A 834      26.980  45.040  73.210  1.00  0.00           N
ATOM   4008  HN  LEU A 834      26.200  44.680  73.730  1.00  0.00           H
ATOM   4009  CA  LEU A 834      26.650  45.910  72.170  1.00  0.00           C
ATOM   4010  HA  LEU A 834      27.590  46.330  71.830  1.00  0.00           H
ATOM   4011  CB  LEU A 834      26.030  45.100  71.020  1.00  0.00           C
ATOM   4012  HB1 LEU A 834      25.030  44.780  71.390  1.00  0.00           H
ATOM   4013  HB2 LEU A 834      26.590  44.140  71.010  1.00  0.00           H
ATOM   4014  CG  LEU A 834      25.900  45.730  69.660  1.00  0.00           C
ATOM   4015  HG  LEU A 834      24.990  46.360  69.760  1.00  0.00           H
ATOM   4016  CD1 LEU A 834      27.030  46.570  69.190  1.00  0.00           C
ATOM   4017 HD11 LEU A 834      27.200  47.480  69.790  1.00  0.00           H
ATOM   4018 HD12 LEU A 834      26.910  46.890  68.140  1.00  0.00           H
ATOM   4019 HD13 LEU A 834      27.960  45.980  69.210  1.00  0.00           H
ATOM   4020  CD2 LEU A 834      25.640  44.540  68.690  1.00  0.00           C
ATOM   4021 HD21 LEU A 834      24.910  43.830  69.150  1.00  0.00           H
ATOM   4022 HD22 LEU A 834      26.640  44.110  68.430  1.00  0.00           H
ATOM   4023 HD23 LEU A 834      25.230  44.870  67.720  1.00  0.00           H
ATOM   4024  C   LEU A 834      25.910  47.150  72.620  1.00  0.00           C
ATOM   4025  O   LEU A 834      25.960  48.170  71.900  1.00  0.00           O
ATOM   4026  N   GLY A 835      25.340  47.180  73.800  1.00  0.00           N
ATOM   4027  HN  GLY A 835      25.550  46.510  74.520  1.00  0.00           H
ATOM   4028  CA  GLY A 835      24.410  48.190  74.300  1.00  0.00           C
ATOM   4029  HA1 GLY A 835      23.560  47.580  74.590  1.00  0.00           H
ATOM   4030  HA2 GLY A 835      24.000  48.690  73.430  1.00  0.00           H
ATOM   4031  C   GLY A 835      24.690  49.080  75.430  1.00  0.00           C
ATOM   4032  O   GLY A 835      23.800  49.700  76.040  1.00  0.00           O
ATOM   4033  N   ASP A 836      25.990  49.140  75.830  1.00  0.00           N
ATOM   4034  HN  ASP A 836      26.700  48.680  75.290  1.00  0.00           H
ATOM   4035  CA  ASP A 836      26.450  50.170  76.760  1.00  0.00           C
ATOM   4036  HA  ASP A 836      25.840  50.040  77.630  1.00  0.00           H
ATOM   4037  CB  ASP A 836      27.930  49.930  77.210  1.00  0.00           C
ATOM   4038  HB1 ASP A 836      28.180  50.800  77.880  1.00  0.00           H
ATOM   4039  HB2 ASP A 836      28.600  49.910  76.330  1.00  0.00           H
ATOM   4040  CG  ASP A 836      28.090  48.630  77.920  1.00  0.00           C
ATOM   4041  OD1 ASP A 836      27.310  48.250  78.790  1.00  0.00           O
ATOM   4042  OD2 ASP A 836      29.140  47.960  77.730  1.00  0.00           O
ATOM   4043  C   ASP A 836      26.270  51.640  76.450  1.00  0.00           C
ATOM   4044  O   ASP A 836      25.890  52.410  77.330  1.00  0.00           O
ATOM   4045  N   ASN A 837      26.630  52.090  75.200  1.00  0.00           N
ATOM   4046  HN  ASN A 837      27.050  51.380  74.640  1.00  0.00           H
ATOM   4047  CA  ASN A 837      26.520  53.410  74.580  1.00  0.00           C
ATOM   4048  HA  ASN A 837      27.110  53.940  75.300  1.00  0.00           H
ATOM   4049  CB  ASN A 837      27.250  53.520  73.160  1.00  0.00           C
ATOM   4050  HB1 ASN A 837      27.110  54.530  72.710  1.00  0.00           H
ATOM   4051  HB2 ASN A 837      26.780  52.760  72.510  1.00  0.00           H
ATOM   4052  CG  ASN A 837      28.680  53.260  73.370  1.00  0.00           C
ATOM   4053  OD1 ASN A 837      29.260  53.180  74.480  1.00  0.00           O
ATOM   4054  ND2 ASN A 837      29.450  52.970  72.290  1.00  0.00           N
ATOM   4055 HD21 ASN A 837      30.340  52.590  72.480  1.00  0.00           H
ATOM   4056 HD22 ASN A 837      29.070  52.980  71.370  1.00  0.00           H
ATOM   4057  C   ASN A 837      25.180  53.940  74.430  1.00  0.00           C
ATOM   4058  O   ASN A 837      24.290  53.200  74.160  1.00  0.00           O
ATOM   4059  N   PRO A 838      24.960  55.280  74.580  1.00  0.00           N
ATOM   4060  CD  PRO A 838      25.850  56.330  75.070  1.00  0.00           C
ATOM   4061  HD1 PRO A 838      26.610  56.590  74.310  1.00  0.00           H
ATOM   4062  HD2 PRO A 838      26.470  55.930  75.910  1.00  0.00           H
ATOM   4063  CA  PRO A 838      23.670  55.890  74.240  1.00  0.00           C
ATOM   4064  HA  PRO A 838      22.870  55.580  74.890  1.00  0.00           H
ATOM   4065  CB  PRO A 838      23.870  57.420  74.390  1.00  0.00           C
ATOM   4066  HB1 PRO A 838      22.970  57.930  74.820  1.00  0.00           H
ATOM   4067  HB2 PRO A 838      24.090  57.880  73.410  1.00  0.00           H
ATOM   4068  CG  PRO A 838      25.010  57.550  75.370  1.00  0.00           C
ATOM   4069  HG1 PRO A 838      25.530  58.490  75.100  1.00  0.00           H
ATOM   4070  HG2 PRO A 838      24.590  57.580  76.400  1.00  0.00           H
ATOM   4071  C   PRO A 838      23.200  55.490  72.810  1.00  0.00           C
ATOM   4072  O   PRO A 838      24.060  55.340  71.930  1.00  0.00           O
ATOM   4073  N   TRP A 839      21.840  55.330  72.660  1.00  0.00           N
ATOM   4074  HN  TRP A 839      21.290  55.400  73.490  1.00  0.00           H
ATOM   4075  CA  TRP A 839      21.120  55.000  71.470  1.00  0.00           C
ATOM   4076  HA  TRP A 839      21.520  54.060  71.120  1.00  0.00           H
ATOM   4077  CB  TRP A 839      19.670  54.660  71.850  1.00  0.00           C
ATOM   4078  HB1 TRP A 839      19.290  55.510  72.450  1.00  0.00           H
ATOM   4079  HB2 TRP A 839      19.600  53.730  72.460  1.00  0.00           H
ATOM   4080  CG  TRP A 839      18.680  54.430  70.730  1.00  0.00           C
ATOM   4081  CD1 TRP A 839      18.470  53.350  69.940  1.00  0.00           C
ATOM   4082  HD1 TRP A 839      19.080  52.470  69.950  1.00  0.00           H
ATOM   4083  NE1 TRP A 839      17.370  53.580  69.070  1.00  0.00           N
ATOM   4084  HE1 TRP A 839      16.890  52.990  68.460  1.00  0.00           H
ATOM   4085  CE2 TRP A 839      17.080  54.870  69.130  1.00  0.00           C
ATOM   4086  CD2 TRP A 839      17.840  55.470  70.160  1.00  0.00           C
ATOM   4087  CE3 TRP A 839      17.700  56.790  70.530  1.00  0.00           C
ATOM   4088  HE3 TRP A 839      18.330  57.180  71.310  1.00  0.00           H
ATOM   4089  CZ3 TRP A 839      16.710  57.510  69.860  1.00  0.00           C
ATOM   4090  HZ3 TRP A 839      16.480  58.560  70.040  1.00  0.00           H
ATOM   4091  CZ2 TRP A 839      16.040  55.610  68.510  1.00  0.00           C
ATOM   4092  HZ2 TRP A 839      15.480  55.060  67.760  1.00  0.00           H
ATOM   4093  CH2 TRP A 839      15.880  56.900  68.860  1.00  0.00           C
ATOM   4094  HH2 TRP A 839      15.050  57.430  68.390  1.00  0.00           H
ATOM   4095  C   TRP A 839      21.320  56.080  70.350  1.00  0.00           C
ATOM   4096  O   TRP A 839      21.440  55.680  69.190  1.00  0.00           O
ATOM   4097  N   TRP A 840      21.290  57.390  70.670  1.00  0.00           N
ATOM   4098  HN  TRP A 840      21.100  57.560  71.630  1.00  0.00           H
ATOM   4099  CA  TRP A 840      21.640  58.460  69.760  1.00  0.00           C
ATOM   4100  HA  TRP A 840      21.090  58.370  68.840  1.00  0.00           H
ATOM   4101  CB  TRP A 840      21.260  59.790  70.570  1.00  0.00           C
ATOM   4102  HB1 TRP A 840      20.360  59.540  71.190  1.00  0.00           H
ATOM   4103  HB2 TRP A 840      21.020  60.480  69.740  1.00  0.00           H
ATOM   4104  CG  TRP A 840      22.150  60.570  71.500  1.00  0.00           C
ATOM   4105  CD1 TRP A 840      22.180  60.570  72.810  1.00  0.00           C
ATOM   4106  HD1 TRP A 840      21.730  59.850  73.470  1.00  0.00           H
ATOM   4107  NE1 TRP A 840      23.100  61.510  73.250  1.00  0.00           N
ATOM   4108  HE1 TRP A 840      23.400  61.790  74.140  1.00  0.00           H
ATOM   4109  CE2 TRP A 840      23.650  62.130  72.250  1.00  0.00           C
ATOM   4110  CD2 TRP A 840      23.130  61.530  71.090  1.00  0.00           C
ATOM   4111  CE3 TRP A 840      23.670  61.970  69.870  1.00  0.00           C
ATOM   4112  HE3 TRP A 840      23.320  61.460  68.990  1.00  0.00           H
ATOM   4113  CZ3 TRP A 840      24.560  63.020  69.850  1.00  0.00           C
ATOM   4114  HZ3 TRP A 840      24.780  63.400  68.860  1.00  0.00           H
ATOM   4115  CZ2 TRP A 840      24.620  63.150  72.280  1.00  0.00           C
ATOM   4116  HZ2 TRP A 840      24.980  63.610  73.190  1.00  0.00           H
ATOM   4117  CH2 TRP A 840      25.020  63.620  71.010  1.00  0.00           C
ATOM   4118  HH2 TRP A 840      25.740  64.420  70.940  1.00  0.00           H
ATOM   4119  C   TRP A 840      23.080  58.420  69.340  1.00  0.00           C
ATOM   4120  O   TRP A 840      23.320  58.660  68.190  1.00  0.00           O
ATOM   4121  N   THR A 841      24.010  58.030  70.220  1.00  0.00           N
ATOM   4122  HN  THR A 841      23.770  57.760  71.130  1.00  0.00           H
ATOM   4123  CA  THR A 841      25.470  57.840  69.810  1.00  0.00           C
ATOM   4124  HA  THR A 841      25.780  58.750  69.320  1.00  0.00           H
ATOM   4125  CB  THR A 841      26.420  57.540  71.000  1.00  0.00           C
ATOM   4126  HB  THR A 841      26.060  56.830  71.760  1.00  0.00           H
ATOM   4127  OG1 THR A 841      26.670  58.670  71.820  1.00  0.00           O
ATOM   4128  HG1 THR A 841      26.780  59.370  71.180  1.00  0.00           H
ATOM   4129  CG2 THR A 841      27.790  57.190  70.520  1.00  0.00           C
ATOM   4130 HG21 THR A 841      28.640  57.270  71.230  1.00  0.00           H
ATOM   4131 HG22 THR A 841      28.080  57.730  69.590  1.00  0.00           H
ATOM   4132 HG23 THR A 841      27.720  56.110  70.330  1.00  0.00           H
ATOM   4133  C   THR A 841      25.630  56.630  68.860  1.00  0.00           C
ATOM   4134  O   THR A 841      26.480  56.590  67.960  1.00  0.00           O
ATOM   4135  N   LEU A 842      24.820  55.550  69.070  1.00  0.00           N
ATOM   4136  HN  LEU A 842      24.220  55.500  69.860  1.00  0.00           H
ATOM   4137  CA  LEU A 842      24.770  54.370  68.210  1.00  0.00           C
ATOM   4138  HA  LEU A 842      25.790  54.120  67.970  1.00  0.00           H
ATOM   4139  CB  LEU A 842      24.020  53.360  69.120  1.00  0.00           C
ATOM   4140  HB1 LEU A 842      23.680  52.520  68.480  1.00  0.00           H
ATOM   4141  HB2 LEU A 842      23.130  53.900  69.510  1.00  0.00           H
ATOM   4142  CG  LEU A 842      24.860  52.690  70.200  1.00  0.00           C
ATOM   4143  HG  LEU A 842      25.290  53.500  70.840  1.00  0.00           H
ATOM   4144  CD1 LEU A 842      23.980  51.880  71.150  1.00  0.00           C
ATOM   4145 HD11 LEU A 842      23.160  51.430  70.550  1.00  0.00           H
ATOM   4146 HD12 LEU A 842      23.510  52.580  71.860  1.00  0.00           H
ATOM   4147 HD13 LEU A 842      24.570  51.090  71.660  1.00  0.00           H
ATOM   4148  CD2 LEU A 842      26.100  51.960  69.560  1.00  0.00           C
ATOM   4149 HD21 LEU A 842      25.730  51.150  68.870  1.00  0.00           H
ATOM   4150 HD22 LEU A 842      26.680  51.430  70.340  1.00  0.00           H
ATOM   4151 HD23 LEU A 842      26.720  52.660  68.970  1.00  0.00           H
ATOM   4152  C   LEU A 842      24.020  54.640  66.840  1.00  0.00           C
ATOM   4153  O   LEU A 842      24.410  54.130  65.750  1.00  0.00           O
ATOM   4154  N   LEU A 843      22.950  55.480  66.830  1.00  0.00           N
ATOM   4155  HN  LEU A 843      22.480  55.620  67.690  1.00  0.00           H
ATOM   4156  CA  LEU A 843      22.450  56.130  65.600  1.00  0.00           C
ATOM   4157  HA  LEU A 843      22.150  55.300  64.970  1.00  0.00           H
ATOM   4158  CB  LEU A 843      21.230  56.980  65.960  1.00  0.00           C
ATOM   4159  HB1 LEU A 843      20.950  57.470  64.990  1.00  0.00           H
ATOM   4160  HB2 LEU A 843      21.530  57.810  66.620  1.00  0.00           H
ATOM   4161  CG  LEU A 843      20.020  56.250  66.470  1.00  0.00           C
ATOM   4162  HG  LEU A 843      20.330  55.580  67.300  1.00  0.00           H
ATOM   4163  CD1 LEU A 843      18.930  57.190  66.970  1.00  0.00           C
ATOM   4164 HD11 LEU A 843      18.550  57.670  66.040  1.00  0.00           H
ATOM   4165 HD12 LEU A 843      19.380  57.970  67.620  1.00  0.00           H
ATOM   4166 HD13 LEU A 843      18.110  56.520  67.340  1.00  0.00           H
ATOM   4167  CD2 LEU A 843      19.420  55.400  65.390  1.00  0.00           C
ATOM   4168 HD21 LEU A 843      20.120  54.600  65.080  1.00  0.00           H
ATOM   4169 HD22 LEU A 843      19.220  55.980  64.460  1.00  0.00           H
ATOM   4170 HD23 LEU A 843      18.440  54.920  65.600  1.00  0.00           H
ATOM   4171  C   LEU A 843      23.420  56.930  64.760  1.00  0.00           C
ATOM   4172  O   LEU A 843      23.540  56.730  63.590  1.00  0.00           O
ATOM   4173  N   ILE A 844      24.210  57.840  65.370  1.00  0.00           N
ATOM   4174  HN  ILE A 844      24.100  57.840  66.360  1.00  0.00           H
ATOM   4175  CA  ILE A 844      25.260  58.690  64.840  1.00  0.00           C
ATOM   4176  HA  ILE A 844      24.920  59.090  63.890  1.00  0.00           H
ATOM   4177  CB  ILE A 844      25.480  59.730  65.910  1.00  0.00           C
ATOM   4178  HB  ILE A 844      25.560  59.170  66.860  1.00  0.00           H
ATOM   4179  CG2 ILE A 844      26.800  60.540  65.670  1.00  0.00           C
ATOM   4180 HG21 ILE A 844      27.700  59.960  65.970  1.00  0.00           H
ATOM   4181 HG22 ILE A 844      26.740  61.340  66.440  1.00  0.00           H
ATOM   4182 HG23 ILE A 844      26.850  60.870  64.620  1.00  0.00           H
ATOM   4183  CG1 ILE A 844      24.240  60.660  65.890  1.00  0.00           C
ATOM   4184 HG11 ILE A 844      24.260  61.160  66.900  1.00  0.00           H
ATOM   4185 HG12 ILE A 844      23.270  60.150  66.040  1.00  0.00           H
ATOM   4186  CD  ILE A 844      24.150  61.600  64.730  1.00  0.00           C
ATOM   4187  HD1 ILE A 844      23.220  62.200  64.720  1.00  0.00           H
ATOM   4188  HD2 ILE A 844      24.030  60.960  63.820  1.00  0.00           H
ATOM   4189  HD3 ILE A 844      25.020  62.270  64.560  1.00  0.00           H
ATOM   4190  C   ILE A 844      26.530  58.050  64.390  1.00  0.00           C
ATOM   4191  O   ILE A 844      27.220  58.530  63.530  1.00  0.00           O
ATOM   4192  N   ALA A 845      26.750  56.770  64.750  1.00  0.00           N
ATOM   4193  HN  ALA A 845      26.070  56.470  65.420  1.00  0.00           H
ATOM   4194  CA  ALA A 845      27.860  55.890  64.440  1.00  0.00           C
ATOM   4195  HA  ALA A 845      28.710  56.350  64.920  1.00  0.00           H
ATOM   4196  CB  ALA A 845      27.650  54.450  65.020  1.00  0.00           C
ATOM   4197  HB1 ALA A 845      28.550  53.860  64.740  1.00  0.00           H
ATOM   4198  HB2 ALA A 845      26.760  53.960  64.570  1.00  0.00           H
ATOM   4199  HB3 ALA A 845      27.650  54.420  66.130  1.00  0.00           H
ATOM   4200  C   ALA A 845      28.160  55.760  62.940  1.00  0.00           C
ATOM   4201  O   ALA A 845      29.230  55.460  62.500  1.00  0.00           O
ATOM   4202  N   ALA A 846      27.110  55.970  62.180  1.00  0.00           N
ATOM   4203  HN  ALA A 846      26.200  56.000  62.580  1.00  0.00           H
ATOM   4204  CA  ALA A 846      27.100  56.130  60.750  1.00  0.00           C
ATOM   4205  HA  ALA A 846      27.530  55.230  60.350  1.00  0.00           H
ATOM   4206  CB  ALA A 846      25.620  56.300  60.320  1.00  0.00           C
ATOM   4207  HB1 ALA A 846      25.470  56.350  59.220  1.00  0.00           H
ATOM   4208  HB2 ALA A 846      25.220  57.290  60.620  1.00  0.00           H
ATOM   4209  HB3 ALA A 846      24.990  55.490  60.730  1.00  0.00           H
ATOM   4210  C   ALA A 846      27.930  57.270  60.200  1.00  0.00           C
ATOM   4211  O   ALA A 846      28.450  57.150  59.110  1.00  0.00           O
ATOM   4212  N   ILE A 847      28.030  58.410  60.880  1.00  0.00           N
ATOM   4213  HN  ILE A 847      27.510  58.530  61.730  1.00  0.00           H
ATOM   4214  CA  ILE A 847      28.700  59.640  60.440  1.00  0.00           C
ATOM   4215  HA  ILE A 847      28.300  59.700  59.440  1.00  0.00           H
ATOM   4216  CB  ILE A 847      28.340  60.930  61.190  1.00  0.00           C
ATOM   4217  HB  ILE A 847      28.720  60.860  62.220  1.00  0.00           H
ATOM   4218  CG2 ILE A 847      28.890  62.180  60.450  1.00  0.00           C
ATOM   4219 HG21 ILE A 847      28.470  63.090  60.910  1.00  0.00           H
ATOM   4220 HG22 ILE A 847      28.540  62.200  59.390  1.00  0.00           H
ATOM   4221 HG23 ILE A 847      30.010  62.170  60.430  1.00  0.00           H
ATOM   4222  CG1 ILE A 847      26.820  61.150  61.350  1.00  0.00           C
ATOM   4223 HG11 ILE A 847      26.640  62.130  61.850  1.00  0.00           H
ATOM   4224 HG12 ILE A 847      26.480  60.270  61.920  1.00  0.00           H
ATOM   4225  CD  ILE A 847      26.140  61.210  59.960  1.00  0.00           C
ATOM   4226  HD1 ILE A 847      26.190  60.280  59.360  1.00  0.00           H
ATOM   4227  HD2 ILE A 847      26.430  62.100  59.380  1.00  0.00           H
ATOM   4228  HD3 ILE A 847      25.040  61.390  60.110  1.00  0.00           H
ATOM   4229  C   ILE A 847      30.240  59.460  60.340  1.00  0.00           C
ATOM   4230  O   ILE A 847      30.830  59.650  59.270  1.00  0.00           O
ATOM   4231  N   PRO A 848      31.010  59.030  61.410  1.00  0.00           N
ATOM   4232  CD  PRO A 848      30.590  58.840  62.820  1.00  0.00           C
ATOM   4233  HD1 PRO A 848      29.670  58.240  62.960  1.00  0.00           H
ATOM   4234  HD2 PRO A 848      30.440  59.810  63.340  1.00  0.00           H
ATOM   4235  CA  PRO A 848      32.450  58.630  61.230  1.00  0.00           C
ATOM   4236  HA  PRO A 848      32.990  59.370  60.640  1.00  0.00           H
ATOM   4237  CB  PRO A 848      33.060  58.660  62.670  1.00  0.00           C
ATOM   4238  HB1 PRO A 848      33.350  59.650  63.080  1.00  0.00           H
ATOM   4239  HB2 PRO A 848      33.930  57.960  62.740  1.00  0.00           H
ATOM   4240  CG  PRO A 848      31.850  58.120  63.450  1.00  0.00           C
ATOM   4241  HG1 PRO A 848      31.750  57.020  63.510  1.00  0.00           H
ATOM   4242  HG2 PRO A 848      31.910  58.290  64.550  1.00  0.00           H
ATOM   4243  C   PRO A 848      32.560  57.350  60.380  1.00  0.00           C
ATOM   4244  O   PRO A 848      33.520  57.180  59.720  1.00  0.00           O
ATOM   4245  N   ALA A 849      31.490  56.470  60.230  1.00  0.00           N
ATOM   4246  HN  ALA A 849      30.680  56.640  60.790  1.00  0.00           H
ATOM   4247  CA  ALA A 849      31.540  55.310  59.340  1.00  0.00           C
ATOM   4248  HA  ALA A 849      32.520  54.880  59.300  1.00  0.00           H
ATOM   4249  CB  ALA A 849      30.450  54.280  59.730  1.00  0.00           C
ATOM   4250  HB1 ALA A 849      29.430  54.590  59.410  1.00  0.00           H
ATOM   4251  HB2 ALA A 849      30.380  54.440  60.830  1.00  0.00           H
ATOM   4252  HB3 ALA A 849      30.640  53.250  59.350  1.00  0.00           H
ATOM   4253  C   ALA A 849      31.330  55.600  57.910  1.00  0.00           C
ATOM   4254  O   ALA A 849      31.760  54.790  57.070  1.00  0.00           O
ATOM   4255  N   LEU A 850      30.700  56.790  57.510  1.00  0.00           N
ATOM   4256  HN  LEU A 850      30.110  57.290  58.150  1.00  0.00           H
ATOM   4257  CA  LEU A 850      30.910  57.350  56.190  1.00  0.00           C
ATOM   4258  HA  LEU A 850      30.500  56.620  55.500  1.00  0.00           H
ATOM   4259  CB  LEU A 850      30.170  58.640  55.970  1.00  0.00           C
ATOM   4260  HB1 LEU A 850      30.300  59.130  54.980  1.00  0.00           H
ATOM   4261  HB2 LEU A 850      30.590  59.360  56.720  1.00  0.00           H
ATOM   4262  CG  LEU A 850      28.690  58.850  56.180  1.00  0.00           C
ATOM   4263  HG  LEU A 850      28.400  58.360  57.150  1.00  0.00           H
ATOM   4264  CD1 LEU A 850      28.460  60.350  56.310  1.00  0.00           C
ATOM   4265 HD11 LEU A 850      28.850  61.020  55.510  1.00  0.00           H
ATOM   4266 HD12 LEU A 850      28.770  60.740  57.300  1.00  0.00           H
ATOM   4267 HD13 LEU A 850      27.380  60.600  56.420  1.00  0.00           H
ATOM   4268  CD2 LEU A 850      27.840  58.300  55.040  1.00  0.00           C
ATOM   4269 HD21 LEU A 850      28.020  58.830  54.070  1.00  0.00           H
ATOM   4270 HD22 LEU A 850      26.780  58.470  55.300  1.00  0.00           H
ATOM   4271 HD23 LEU A 850      27.960  57.200  54.920  1.00  0.00           H
ATOM   4272  C   LEU A 850      32.330  57.580  55.750  1.00  0.00           C
ATOM   4273  O   LEU A 850      32.800  57.100  54.700  1.00  0.00           O
ATOM   4274  N   LEU A 851      33.150  58.310  56.620  1.00  0.00           N
ATOM   4275  HN  LEU A 851      32.730  58.570  57.480  1.00  0.00           H
ATOM   4276  CA  LEU A 851      34.550  58.620  56.470  1.00  0.00           C
ATOM   4277  HA  LEU A 851      34.710  59.030  55.470  1.00  0.00           H
ATOM   4278  CB  LEU A 851      34.940  59.550  57.660  1.00  0.00           C
ATOM   4279  HB1 LEU A 851      34.610  59.060  58.600  1.00  0.00           H
ATOM   4280  HB2 LEU A 851      34.310  60.450  57.450  1.00  0.00           H
ATOM   4281  CG  LEU A 851      36.390  59.840  57.880  1.00  0.00           C
ATOM   4282  HG  LEU A 851      36.790  59.850  56.840  1.00  0.00           H
ATOM   4283  CD1 LEU A 851      36.580  61.170  58.640  1.00  0.00           C
ATOM   4284 HD11 LEU A 851      36.060  61.170  59.630  1.00  0.00           H
ATOM   4285 HD12 LEU A 851      36.170  62.070  58.140  1.00  0.00           H
ATOM   4286 HD13 LEU A 851      37.670  61.300  58.820  1.00  0.00           H
ATOM   4287  CD2 LEU A 851      37.220  58.770  58.760  1.00  0.00           C
ATOM   4288 HD21 LEU A 851      38.090  59.310  59.160  1.00  0.00           H
ATOM   4289 HD22 LEU A 851      37.460  57.900  58.120  1.00  0.00           H
ATOM   4290 HD23 LEU A 851      36.590  58.600  59.670  1.00  0.00           H
ATOM   4291  C   LEU A 851      35.350  57.250  56.570  1.00  0.00           C
ATOM   4292  O   LEU A 851      36.310  57.170  55.860  1.00  0.00           O
ATOM   4293  N   CYS A 852      34.900  56.270  57.320  1.00  0.00           N
ATOM   4294  HN  CYS A 852      34.180  56.450  57.990  1.00  0.00           H
ATOM   4295  CA  CYS A 852      35.630  55.000  57.400  1.00  0.00           C
ATOM   4296  HA  CYS A 852      36.680  55.120  57.660  1.00  0.00           H
ATOM   4297  CB  CYS A 852      35.060  54.040  58.430  1.00  0.00           C
ATOM   4298  HB1 CYS A 852      34.070  53.630  58.130  1.00  0.00           H
ATOM   4299  HB2 CYS A 852      34.810  54.510  59.400  1.00  0.00           H
ATOM   4300  SG  CYS A 852      36.170  52.670  58.770  1.00  0.00           S
ATOM   4301  HG1 CYS A 852      35.770  51.950  57.730  1.00  0.00           H
ATOM   4302  C   CYS A 852      35.640  54.240  56.100  1.00  0.00           C
ATOM   4303  O   CYS A 852      36.660  53.670  55.670  1.00  0.00           O
ATOM   4304  N   THR A 853      34.460  54.310  55.440  1.00  0.00           N
ATOM   4305  HN  THR A 853      33.650  54.740  55.840  1.00  0.00           H
ATOM   4306  CA  THR A 853      34.240  53.940  54.030  1.00  0.00           C
ATOM   4307  HA  THR A 853      34.480  52.890  53.960  1.00  0.00           H
ATOM   4308  CB  THR A 853      32.770  53.900  53.530  1.00  0.00           C
ATOM   4309  HB  THR A 853      32.450  54.920  53.230  1.00  0.00           H
ATOM   4310  OG1 THR A 853      31.810  53.370  54.350  1.00  0.00           O
ATOM   4311  HG1 THR A 853      31.800  53.770  55.220  1.00  0.00           H
ATOM   4312  CG2 THR A 853      32.680  53.020  52.290  1.00  0.00           C
ATOM   4313 HG21 THR A 853      31.640  52.990  51.900  1.00  0.00           H
ATOM   4314 HG22 THR A 853      33.050  52.000  52.530  1.00  0.00           H
ATOM   4315 HG23 THR A 853      33.290  53.440  51.450  1.00  0.00           H
ATOM   4316  C   THR A 853      35.090  54.700  53.030  1.00  0.00           C
ATOM   4317  O   THR A 853      35.580  54.090  52.090  1.00  0.00           O
ATOM   4318  N   ILE A 854      35.290  56.060  53.090  1.00  0.00           N
ATOM   4319  HN  ILE A 854      34.840  56.620  53.770  1.00  0.00           H
ATOM   4320  CA  ILE A 854      36.240  56.780  52.230  1.00  0.00           C
ATOM   4321  HA  ILE A 854      36.020  56.460  51.210  1.00  0.00           H
ATOM   4322  CB  ILE A 854      36.290  58.190  52.600  1.00  0.00           C
ATOM   4323  HB  ILE A 854      36.520  58.410  53.660  1.00  0.00           H
ATOM   4324  CG2 ILE A 854      37.510  58.820  51.790  1.00  0.00           C
ATOM   4325 HG21 ILE A 854      37.390  58.720  50.690  1.00  0.00           H
ATOM   4326 HG22 ILE A 854      38.500  58.350  51.930  1.00  0.00           H
ATOM   4327 HG23 ILE A 854      37.620  59.920  51.900  1.00  0.00           H
ATOM   4328  CG1 ILE A 854      35.000  58.870  52.160  1.00  0.00           C
ATOM   4329 HG11 ILE A 854      34.110  58.390  52.610  1.00  0.00           H
ATOM   4330 HG12 ILE A 854      34.970  58.790  51.060  1.00  0.00           H
ATOM   4331  CD  ILE A 854      34.960  60.320  52.640  1.00  0.00           C
ATOM   4332  HD1 ILE A 854      35.580  60.390  53.560  1.00  0.00           H
ATOM   4333  HD2 ILE A 854      33.910  60.530  52.940  1.00  0.00           H
ATOM   4334  HD3 ILE A 854      35.320  61.070  51.900  1.00  0.00           H
ATOM   4335  C   ILE A 854      37.620  56.150  52.550  1.00  0.00           C
ATOM   4336  O   ILE A 854      38.290  55.830  51.640  1.00  0.00           O
ATOM   4337  N   LEU A 855      38.070  55.980  53.780  1.00  0.00           N
ATOM   4338  HN  LEU A 855      37.640  56.230  54.640  1.00  0.00           H
ATOM   4339  CA  LEU A 855      39.420  55.420  54.010  1.00  0.00           C
ATOM   4340  HA  LEU A 855      40.100  56.060  53.470  1.00  0.00           H
ATOM   4341  CB  LEU A 855      39.710  55.340  55.520  1.00  0.00           C
ATOM   4342  HB1 LEU A 855      40.720  54.920  55.700  1.00  0.00           H
ATOM   4343  HB2 LEU A 855      38.940  54.740  56.040  1.00  0.00           H
ATOM   4344  CG  LEU A 855      39.850  56.660  56.320  1.00  0.00           C
ATOM   4345  HG  LEU A 855      38.880  57.200  56.290  1.00  0.00           H
ATOM   4346  CD1 LEU A 855      40.450  56.580  57.750  1.00  0.00           C
ATOM   4347 HD11 LEU A 855      39.770  56.050  58.460  1.00  0.00           H
ATOM   4348 HD12 LEU A 855      40.420  57.610  58.130  1.00  0.00           H
ATOM   4349 HD13 LEU A 855      41.380  55.990  57.690  1.00  0.00           H
ATOM   4350  CD2 LEU A 855      40.670  57.710  55.570  1.00  0.00           C
ATOM   4351 HD21 LEU A 855      41.560  57.230  55.100  1.00  0.00           H
ATOM   4352 HD22 LEU A 855      41.040  58.610  56.090  1.00  0.00           H
ATOM   4353 HD23 LEU A 855      40.170  58.190  54.700  1.00  0.00           H
ATOM   4354  C   LEU A 855      39.760  54.060  53.440  1.00  0.00           C
ATOM   4355  O   LEU A 855      40.750  53.870  52.770  1.00  0.00           O
ATOM   4356  N   ILE A 856      38.830  53.170  53.690  1.00  0.00           N
ATOM   4357  HN  ILE A 856      38.000  53.610  54.070  1.00  0.00           H
ATOM   4358  CA  ILE A 856      38.730  51.760  53.250  1.00  0.00           C
ATOM   4359  HA  ILE A 856      39.650  51.230  53.430  1.00  0.00           H
ATOM   4360  CB  ILE A 856      37.640  51.090  54.030  1.00  0.00           C
ATOM   4361  HB  ILE A 856      36.730  51.720  54.010  1.00  0.00           H
ATOM   4362  CG2 ILE A 856      37.310  49.710  53.450  1.00  0.00           C
ATOM   4363 HG21 ILE A 856      36.860  49.740  52.420  1.00  0.00           H
ATOM   4364 HG22 ILE A 856      36.620  49.160  54.120  1.00  0.00           H
ATOM   4365 HG23 ILE A 856      38.170  49.010  53.480  1.00  0.00           H
ATOM   4366  CG1 ILE A 856      38.010  50.950  55.570  1.00  0.00           C
ATOM   4367 HG11 ILE A 856      37.080  50.530  56.000  1.00  0.00           H
ATOM   4368 HG12 ILE A 856      38.120  51.930  56.090  1.00  0.00           H
ATOM   4369  CD  ILE A 856      39.240  50.040  55.980  1.00  0.00           C
ATOM   4370  HD1 ILE A 856      38.900  49.000  55.800  1.00  0.00           H
ATOM   4371  HD2 ILE A 856      39.400  50.250  57.060  1.00  0.00           H
ATOM   4372  HD3 ILE A 856      40.140  50.180  55.340  1.00  0.00           H
ATOM   4373  C   ILE A 856      38.580  51.590  51.760  1.00  0.00           C
ATOM   4374  O   ILE A 856      39.430  50.940  51.100  1.00  0.00           O
ATOM   4375  N   PHE A 857      37.570  52.180  51.110  1.00  0.00           N
ATOM   4376  HN  PHE A 857      36.880  52.610  51.690  1.00  0.00           H
ATOM   4377  CA  PHE A 857      37.410  52.170  49.630  1.00  0.00           C
ATOM   4378  HA  PHE A 857      37.370  51.140  49.300  1.00  0.00           H
ATOM   4379  CB  PHE A 857      36.190  53.040  49.310  1.00  0.00           C
ATOM   4380  HB1 PHE A 857      36.290  54.060  49.730  1.00  0.00           H
ATOM   4381  HB2 PHE A 857      35.270  52.650  49.790  1.00  0.00           H
ATOM   4382  CG  PHE A 857      35.920  53.230  47.820  1.00  0.00           C
ATOM   4383  CD1 PHE A 857      35.380  52.150  47.160  1.00  0.00           C
ATOM   4384  HD1 PHE A 857      35.080  51.240  47.660  1.00  0.00           H
ATOM   4385  CE1 PHE A 857      35.190  52.210  45.740  1.00  0.00           C
ATOM   4386  HE1 PHE A 857      34.750  51.340  45.260  1.00  0.00           H
ATOM   4387  CZ  PHE A 857      35.590  53.290  45.000  1.00  0.00           C
ATOM   4388  HZ  PHE A 857      35.440  53.230  43.940  1.00  0.00           H
ATOM   4389  CD2 PHE A 857      36.220  54.400  47.050  1.00  0.00           C
ATOM   4390  HD2 PHE A 857      36.660  55.210  47.620  1.00  0.00           H
ATOM   4391  CE2 PHE A 857      36.150  54.390  45.640  1.00  0.00           C
ATOM   4392  HE2 PHE A 857      36.410  55.270  45.070  1.00  0.00           H
ATOM   4393  C   PHE A 857      38.700  52.810  48.950  1.00  0.00           C
ATOM   4394  O   PHE A 857      39.080  52.310  47.910  1.00  0.00           O
ATOM   4395  N   MET A 858      39.350  53.880  49.390  1.00  0.00           N
ATOM   4396  HN  MET A 858      39.070  54.220  50.300  1.00  0.00           H
ATOM   4397  CA  MET A 858      40.500  54.450  48.770  1.00  0.00           C
ATOM   4398  HA  MET A 858      40.150  54.700  47.780  1.00  0.00           H
ATOM   4399  CB  MET A 858      40.910  55.750  49.420  1.00  0.00           C
ATOM   4400  HB1 MET A 858      42.010  55.800  49.340  1.00  0.00           H
ATOM   4401  HB2 MET A 858      40.730  55.650  50.510  1.00  0.00           H
ATOM   4402  CG  MET A 858      40.240  56.990  48.800  1.00  0.00           C
ATOM   4403  HG1 MET A 858      40.460  57.780  49.540  1.00  0.00           H
ATOM   4404  HG2 MET A 858      39.140  56.900  48.830  1.00  0.00           H
ATOM   4405  SD  MET A 858      40.950  57.650  47.280  1.00  0.00           S
ATOM   4406  CE  MET A 858      39.690  58.970  47.150  1.00  0.00           C
ATOM   4407  HE1 MET A 858      39.690  59.490  48.130  1.00  0.00           H
ATOM   4408  HE2 MET A 858      38.680  58.500  47.020  1.00  0.00           H
ATOM   4409  HE3 MET A 858      39.870  59.700  46.340  1.00  0.00           H
ATOM   4410  C   MET A 858      41.700  53.530  48.770  1.00  0.00           C
ATOM   4411  O   MET A 858      42.240  53.310  47.660  1.00  0.00           O
ATOM   4412  N   ASP A 859      42.130  52.940  49.950  1.00  0.00           N
ATOM   4413  HN  ASP A 859      41.630  53.140  50.780  1.00  0.00           H
ATOM   4414  CA  ASP A 859      43.220  52.070  50.000  1.00  0.00           C
ATOM   4415  HA  ASP A 859      43.990  52.640  49.490  1.00  0.00           H
ATOM   4416  CB  ASP A 859      43.560  51.920  51.500  1.00  0.00           C
ATOM   4417  HB1 ASP A 859      43.210  50.920  51.810  1.00  0.00           H
ATOM   4418  HB2 ASP A 859      43.050  52.760  52.030  1.00  0.00           H
ATOM   4419  CG  ASP A 859      45.010  52.170  51.830  1.00  0.00           C
ATOM   4420  OD1 ASP A 859      45.900  52.260  50.970  1.00  0.00           O
ATOM   4421  OD2 ASP A 859      45.340  52.250  53.020  1.00  0.00           O
ATOM   4422  C   ASP A 859      43.070  50.800  49.220  1.00  0.00           C
ATOM   4423  O   ASP A 859      43.950  50.430  48.480  1.00  0.00           O
ATOM   4424  N   GLN A 860      41.910  50.150  49.290  1.00  0.00           N
ATOM   4425  HN  GLN A 860      41.240  50.490  49.940  1.00  0.00           H
ATOM   4426  CA  GLN A 860      41.720  48.890  48.550  1.00  0.00           C
ATOM   4427  HA  GLN A 860      42.590  48.260  48.630  1.00  0.00           H
ATOM   4428  CB  GLN A 860      40.420  48.230  49.150  1.00  0.00           C
ATOM   4429  HB1 GLN A 860      39.500  48.820  48.970  1.00  0.00           H
ATOM   4430  HB2 GLN A 860      40.600  48.360  50.240  1.00  0.00           H
ATOM   4431  CG  GLN A 860      40.130  46.780  48.880  1.00  0.00           C
ATOM   4432  HG1 GLN A 860      39.750  46.690  47.850  1.00  0.00           H
ATOM   4433  HG2 GLN A 860      39.410  46.330  49.600  1.00  0.00           H
ATOM   4434  CD  GLN A 860      41.350  45.870  49.020  1.00  0.00           C
ATOM   4435  OE1 GLN A 860      41.900  45.930  50.080  1.00  0.00           O
ATOM   4436  NE2 GLN A 860      41.700  45.120  47.970  1.00  0.00           N
ATOM   4437 HE21 GLN A 860      41.220  45.280  47.110  1.00  0.00           H
ATOM   4438 HE22 GLN A 860      42.460  44.470  48.030  1.00  0.00           H
ATOM   4439  C   GLN A 860      41.610  49.050  47.030  1.00  0.00           C
ATOM   4440  O   GLN A 860      42.170  48.240  46.290  1.00  0.00           O
ATOM   4441  N   GLN A 861      40.890  50.080  46.500  1.00  0.00           N
ATOM   4442  HN  GLN A 861      40.620  50.900  47.020  1.00  0.00           H
ATOM   4443  CA  GLN A 861      40.910  50.310  45.120  1.00  0.00           C
ATOM   4444  HA  GLN A 861      40.900  49.350  44.640  1.00  0.00           H
ATOM   4445  CB  GLN A 861      39.650  51.120  44.770  1.00  0.00           C
ATOM   4446  HB1 GLN A 861      39.660  51.430  43.700  1.00  0.00           H
ATOM   4447  HB2 GLN A 861      39.740  52.170  45.120  1.00  0.00           H
ATOM   4448  CG  GLN A 861      38.300  50.380  44.980  1.00  0.00           C
ATOM   4449  HG1 GLN A 861      37.520  50.910  44.390  1.00  0.00           H
ATOM   4450  HG2 GLN A 861      37.950  50.450  46.040  1.00  0.00           H
ATOM   4451  CD  GLN A 861      38.180  48.820  44.670  1.00  0.00           C
ATOM   4452  OE1 GLN A 861      38.800  47.980  45.280  1.00  0.00           O
ATOM   4453  NE2 GLN A 861      37.440  48.520  43.600  1.00  0.00           N
ATOM   4454 HE21 GLN A 861      37.470  47.570  43.300  1.00  0.00           H
ATOM   4455 HE22 GLN A 861      37.070  49.210  42.970  1.00  0.00           H
ATOM   4456  C   GLN A 861      42.200  50.940  44.540  1.00  0.00           C
ATOM   4457  O   GLN A 861      42.460  50.570  43.430  1.00  0.00           O
ATOM   4458  N   ILE A 862      42.850  51.800  45.360  1.00  0.00           N
ATOM   4459  HN  ILE A 862      42.320  52.060  46.160  1.00  0.00           H
ATOM   4460  CA  ILE A 862      44.160  52.330  44.980  1.00  0.00           C
ATOM   4461  HA  ILE A 862      44.070  52.640  43.950  1.00  0.00           H
ATOM   4462  CB  ILE A 862      44.590  53.670  45.450  1.00  0.00           C
ATOM   4463  HB  ILE A 862      44.370  53.690  46.540  1.00  0.00           H
ATOM   4464  CG2 ILE A 862      46.080  53.990  45.280  1.00  0.00           C
ATOM   4465 HG21 ILE A 862      46.850  53.340  45.770  1.00  0.00           H
ATOM   4466 HG22 ILE A 862      46.220  55.060  45.550  1.00  0.00           H
ATOM   4467 HG23 ILE A 862      46.280  53.780  44.210  1.00  0.00           H
ATOM   4468  CG1 ILE A 862      43.690  54.800  44.810  1.00  0.00           C
ATOM   4469 HG11 ILE A 862      42.640  54.450  44.860  1.00  0.00           H
ATOM   4470 HG12 ILE A 862      43.910  54.940  43.730  1.00  0.00           H
ATOM   4471  CD  ILE A 862      43.830  56.200  45.500  1.00  0.00           C
ATOM   4472  HD1 ILE A 862      44.760  56.780  45.350  1.00  0.00           H
ATOM   4473  HD2 ILE A 862      43.800  55.980  46.590  1.00  0.00           H
ATOM   4474  HD3 ILE A 862      42.950  56.820  45.210  1.00  0.00           H
ATOM   4475  C   ILE A 862      45.300  51.310  44.950  1.00  0.00           C
ATOM   4476  O   ILE A 862      46.040  51.260  43.980  1.00  0.00           O
ATOM   4477  N   THR A 863      45.430  50.460  45.950  1.00  0.00           N
ATOM   4478  HN  THR A 863      45.080  50.510  46.880  1.00  0.00           H
ATOM   4479  CA  THR A 863      46.370  49.330  45.900  1.00  0.00           C
ATOM   4480  HA  THR A 863      47.360  49.710  45.670  1.00  0.00           H
ATOM   4481  CB  THR A 863      46.420  48.540  47.200  1.00  0.00           C
ATOM   4482  HB  THR A 863      45.500  47.980  47.450  1.00  0.00           H
ATOM   4483  OG1 THR A 863      46.620  49.530  48.160  1.00  0.00           O
ATOM   4484  HG1 THR A 863      45.800  49.600  48.650  1.00  0.00           H
ATOM   4485  CG2 THR A 863      47.570  47.580  47.240  1.00  0.00           C
ATOM   4486 HG21 THR A 863      48.490  48.180  47.080  1.00  0.00           H
ATOM   4487 HG22 THR A 863      47.460  46.810  46.450  1.00  0.00           H
ATOM   4488 HG23 THR A 863      47.610  46.980  48.190  1.00  0.00           H
ATOM   4489  C   THR A 863      46.040  48.420  44.750  1.00  0.00           C
ATOM   4490  O   THR A 863      46.970  47.970  44.060  1.00  0.00           O
ATOM   4491  N   ALA A 864      44.790  48.150  44.500  1.00  0.00           N
ATOM   4492  HN  ALA A 864      44.030  48.450  45.070  1.00  0.00           H
ATOM   4493  CA  ALA A 864      44.400  47.460  43.240  1.00  0.00           C
ATOM   4494  HA  ALA A 864      44.890  46.490  43.190  1.00  0.00           H
ATOM   4495  CB  ALA A 864      42.910  47.130  43.130  1.00  0.00           C
ATOM   4496  HB1 ALA A 864      42.790  46.650  42.130  1.00  0.00           H
ATOM   4497  HB2 ALA A 864      42.330  48.070  43.030  1.00  0.00           H
ATOM   4498  HB3 ALA A 864      42.680  46.320  43.870  1.00  0.00           H
ATOM   4499  C   ALA A 864      44.830  48.110  41.910  1.00  0.00           C
ATOM   4500  O   ALA A 864      45.500  47.570  41.070  1.00  0.00           O
ATOM   4501  N   VAL A 865      44.650  49.420  41.870  1.00  0.00           N
ATOM   4502  HN  VAL A 865      44.150  49.990  42.530  1.00  0.00           H
ATOM   4503  CA  VAL A 865      45.230  50.220  40.700  1.00  0.00           C
ATOM   4504  HA  VAL A 865      44.910  49.660  39.840  1.00  0.00           H
ATOM   4505  CB  VAL A 865      44.650  51.660  40.720  1.00  0.00           C
ATOM   4506  HB  VAL A 865      44.370  51.950  41.760  1.00  0.00           H
ATOM   4507  CG1 VAL A 865      45.660  52.680  40.300  1.00  0.00           C
ATOM   4508 HG11 VAL A 865      45.300  53.670  39.950  1.00  0.00           H
ATOM   4509 HG12 VAL A 865      46.150  52.340  39.370  1.00  0.00           H
ATOM   4510 HG13 VAL A 865      46.380  52.870  41.130  1.00  0.00           H
ATOM   4511  CG2 VAL A 865      43.290  51.680  39.990  1.00  0.00           C
ATOM   4512 HG21 VAL A 865      42.870  52.710  39.850  1.00  0.00           H
ATOM   4513 HG22 VAL A 865      42.570  51.010  40.490  1.00  0.00           H
ATOM   4514 HG23 VAL A 865      43.510  51.330  38.960  1.00  0.00           H
ATOM   4515  C   VAL A 865      46.790  50.170  40.570  1.00  0.00           C
ATOM   4516  O   VAL A 865      47.380  50.140  39.480  1.00  0.00           O
ATOM   4517  N   ILE A 866      47.430  50.290  41.810  1.00  0.00           N
ATOM   4518  HN  ILE A 866      47.000  50.540  42.680  1.00  0.00           H
ATOM   4519  CA  ILE A 866      48.880  50.120  42.010  1.00  0.00           C
ATOM   4520  HA  ILE A 866      49.420  50.760  41.330  1.00  0.00           H
ATOM   4521  CB  ILE A 866      49.510  50.300  43.450  1.00  0.00           C
ATOM   4522  HB  ILE A 866      49.220  49.410  44.040  1.00  0.00           H
ATOM   4523  CG2 ILE A 866      51.050  50.460  43.400  1.00  0.00           C
ATOM   4524 HG21 ILE A 866      51.410  50.370  44.450  1.00  0.00           H
ATOM   4525 HG22 ILE A 866      51.360  51.430  42.960  1.00  0.00           H
ATOM   4526 HG23 ILE A 866      51.590  49.740  42.730  1.00  0.00           H
ATOM   4527  CG1 ILE A 866      49.020  51.550  44.180  1.00  0.00           C
ATOM   4528 HG11 ILE A 866      49.670  51.810  45.050  1.00  0.00           H
ATOM   4529 HG12 ILE A 866      48.150  51.430  44.860  1.00  0.00           H
ATOM   4530  CD  ILE A 866      48.780  52.820  43.370  1.00  0.00           C
ATOM   4531  HD1 ILE A 866      48.180  52.550  42.480  1.00  0.00           H
ATOM   4532  HD2 ILE A 866      49.700  53.350  43.050  1.00  0.00           H
ATOM   4533  HD3 ILE A 866      48.210  53.650  43.850  1.00  0.00           H
ATOM   4534  C   ILE A 866      49.420  48.770  41.530  1.00  0.00           C
ATOM   4535  O   ILE A 866      50.370  48.700  40.740  1.00  0.00           O
ATOM   4536  N   ILE A 867      48.800  47.640  41.830  1.00  0.00           N
ATOM   4537  HN  ILE A 867      48.050  47.780  42.460  1.00  0.00           H
ATOM   4538  CA  ILE A 867      49.170  46.290  41.460  1.00  0.00           C
ATOM   4539  HA  ILE A 867      50.220  46.170  41.710  1.00  0.00           H
ATOM   4540  CB  ILE A 867      48.290  45.230  42.190  1.00  0.00           C
ATOM   4541  HB  ILE A 867      47.230  45.550  42.060  1.00  0.00           H
ATOM   4542  CG2 ILE A 867      48.410  43.910  41.530  1.00  0.00           C
ATOM   4543 HG21 ILE A 867      47.840  43.730  40.590  1.00  0.00           H
ATOM   4544 HG22 ILE A 867      48.080  43.120  42.240  1.00  0.00           H
ATOM   4545 HG23 ILE A 867      49.460  43.640  41.250  1.00  0.00           H
ATOM   4546  CG1 ILE A 867      48.860  45.240  43.630  1.00  0.00           C
ATOM   4547 HG11 ILE A 867      48.950  46.290  43.990  1.00  0.00           H
ATOM   4548 HG12 ILE A 867      49.930  44.960  43.600  1.00  0.00           H
ATOM   4549  CD  ILE A 867      47.990  44.500  44.660  1.00  0.00           C
ATOM   4550  HD1 ILE A 867      46.930  44.820  44.580  1.00  0.00           H
ATOM   4551  HD2 ILE A 867      48.350  44.780  45.680  1.00  0.00           H
ATOM   4552  HD3 ILE A 867      48.080  43.400  44.610  1.00  0.00           H
ATOM   4553  C   ILE A 867      49.040  46.000  39.910  1.00  0.00           C
ATOM   4554  O   ILE A 867      49.920  45.370  39.250  1.00  0.00           O
ATOM   4555  N   ASN A 868      48.080  46.720  39.280  1.00  0.00           N
ATOM   4556  HN  ASN A 868      47.530  47.370  39.800  1.00  0.00           H
ATOM   4557  CA  ASN A 868      47.690  46.490  37.870  1.00  0.00           C
ATOM   4558  HA  ASN A 868      48.160  45.570  37.530  1.00  0.00           H
ATOM   4559  CB  ASN A 868      46.210  46.320  37.670  1.00  0.00           C
ATOM   4560  HB1 ASN A 868      45.960  46.150  36.600  1.00  0.00           H
ATOM   4561  HB2 ASN A 868      45.690  47.230  38.040  1.00  0.00           H
ATOM   4562  CG  ASN A 868      45.800  45.060  38.420  1.00  0.00           C
ATOM   4563  OD1 ASN A 868      45.870  43.910  37.970  1.00  0.00           O
ATOM   4564  ND2 ASN A 868      45.390  45.220  39.750  1.00  0.00           N
ATOM   4565 HD21 ASN A 868      45.340  46.180  40.040  1.00  0.00           H
ATOM   4566 HD22 ASN A 868      45.010  44.470  40.300  1.00  0.00           H
ATOM   4567  C   ASN A 868      48.230  47.510  36.890  1.00  0.00           C
ATOM   4568  O   ASN A 868      47.850  47.470  35.690  1.00  0.00           O
ATOM   4569  N   ARG A 869      49.120  48.370  37.360  1.00  0.00           N
ATOM   4570  HN  ARG A 869      49.380  48.330  38.320  1.00  0.00           H
ATOM   4571  CA  ARG A 869      49.900  49.420  36.630  1.00  0.00           C
ATOM   4572  HA  ARG A 869      49.170  50.160  36.320  1.00  0.00           H
ATOM   4573  CB  ARG A 869      50.970  50.190  37.460  1.00  0.00           C
ATOM   4574  HB1 ARG A 869      51.630  50.710  36.740  1.00  0.00           H
ATOM   4575  HB2 ARG A 869      51.510  49.460  38.090  1.00  0.00           H
ATOM   4576  CG  ARG A 869      50.380  51.200  38.550  1.00  0.00           C
ATOM   4577  HG1 ARG A 869      49.610  50.670  39.140  1.00  0.00           H
ATOM   4578  HG2 ARG A 869      49.940  52.100  38.050  1.00  0.00           H
ATOM   4579  CD  ARG A 869      51.520  51.670  39.430  1.00  0.00           C
ATOM   4580  HD1 ARG A 869      52.400  51.850  38.780  1.00  0.00           H
ATOM   4581  HD2 ARG A 869      51.850  50.880  40.130  1.00  0.00           H
ATOM   4582  NE  ARG A 869      51.140  52.910  40.210  1.00  0.00           N
ATOM   4583  HE  ARG A 869      50.350  53.450  39.930  1.00  0.00           H
ATOM   4584  CZ  ARG A 869      52.090  53.430  41.040  1.00  0.00           C
ATOM   4585  NH1 ARG A 869      53.270  52.780  41.230  1.00  0.00           N
ATOM   4586 HH11 ARG A 869      53.510  52.030  40.620  1.00  0.00           H
ATOM   4587 HH12 ARG A 869      54.000  53.220  41.760  1.00  0.00           H
ATOM   4588  NH2 ARG A 869      51.990  54.670  41.540  1.00  0.00           N
ATOM   4589 HH21 ARG A 869      51.150  55.180  41.370  1.00  0.00           H
ATOM   4590 HH22 ARG A 869      52.830  55.110  41.870  1.00  0.00           H
ATOM   4591  C   ARG A 869      50.580  48.920  35.340  1.00  0.00           C
ATOM   4592  O   ARG A 869      51.010  47.760  35.230  1.00  0.00           O
ATOM   4593  N   LYS A 870      50.710  49.820  34.270  1.00  0.00           N
ATOM   4594  HN  LYS A 870      50.280  50.710  34.410  1.00  0.00           H
ATOM   4595  CA  LYS A 870      51.250  49.530  32.980  1.00  0.00           C
ATOM   4596  HA  LYS A 870      50.520  48.920  32.480  1.00  0.00           H
ATOM   4597  CB  LYS A 870      51.430  50.670  31.920  1.00  0.00           C
ATOM   4598  HB1 LYS A 870      50.400  50.960  31.650  1.00  0.00           H
ATOM   4599  HB2 LYS A 870      51.870  50.290  30.970  1.00  0.00           H
ATOM   4600  CG  LYS A 870      52.050  52.000  32.400  1.00  0.00           C
ATOM   4601  HG1 LYS A 870      53.120  51.830  32.630  1.00  0.00           H
ATOM   4602  HG2 LYS A 870      51.470  52.450  33.230  1.00  0.00           H
ATOM   4603  CD  LYS A 870      52.130  53.050  31.290  1.00  0.00           C
ATOM   4604  HD1 LYS A 870      51.070  53.020  30.960  1.00  0.00           H
ATOM   4605  HD2 LYS A 870      52.760  52.590  30.500  1.00  0.00           H
ATOM   4606  CE  LYS A 870      52.470  54.430  31.780  1.00  0.00           C
ATOM   4607  HE1 LYS A 870      53.460  54.400  32.290  1.00  0.00           H
ATOM   4608  HE2 LYS A 870      51.750  54.960  32.440  1.00  0.00           H
ATOM   4609  NZ  LYS A 870      52.750  55.330  30.650  1.00  0.00           N
ATOM   4610  HZ1 LYS A 870      52.980  56.270  31.020  1.00  0.00           H
ATOM   4611  HZ2 LYS A 870      51.910  55.480  30.050  1.00  0.00           H
ATOM   4612  HZ3 LYS A 870      53.510  55.000  30.020  1.00  0.00           H
ATOM   4613  C   LYS A 870      52.530  48.720  32.890  1.00  0.00           C
ATOM   4614  O   LYS A 870      52.820  47.810  32.160  1.00  0.00           O
ATOM   4615  N   GLU A 871      53.450  49.160  33.740  1.00  0.00           N
ATOM   4616  HN  GLU A 871      53.310  49.920  34.380  1.00  0.00           H
ATOM   4617  CA  GLU A 871      54.800  48.650  33.690  1.00  0.00           C
ATOM   4618  HA  GLU A 871      55.110  48.550  32.660  1.00  0.00           H
ATOM   4619  CB  GLU A 871      55.710  49.550  34.460  1.00  0.00           C
ATOM   4620  HB1 GLU A 871      55.710  50.490  33.860  1.00  0.00           H
ATOM   4621  HB2 GLU A 871      56.740  49.130  34.450  1.00  0.00           H
ATOM   4622  CG  GLU A 871      55.350  49.910  35.960  1.00  0.00           C
ATOM   4623  HG1 GLU A 871      55.470  48.960  36.540  1.00  0.00           H
ATOM   4624  HG2 GLU A 871      54.280  50.200  36.070  1.00  0.00           H
ATOM   4625  CD  GLU A 871      56.300  50.920  36.510  1.00  0.00           C
ATOM   4626  OE1 GLU A 871      57.310  50.680  37.280  1.00  0.00           O
ATOM   4627  OE2 GLU A 871      56.210  52.120  36.140  1.00  0.00           O
ATOM   4628  C   GLU A 871      54.980  47.240  34.270  1.00  0.00           C
ATOM   4629  O   GLU A 871      56.040  46.630  34.120  1.00  0.00           O
ATOM   4630  N   HSD A 872      54.000  46.770  35.050  1.00  0.00           N
ATOM   4631  HN  HSD A 872      53.180  47.310  35.220  1.00  0.00           H
ATOM   4632  CA  HSD A 872      54.110  45.480  35.600  1.00  0.00           C
ATOM   4633  HA  HSD A 872      55.130  45.270  35.890  1.00  0.00           H
ATOM   4634  CB  HSD A 872      53.040  45.210  36.770  1.00  0.00           C
ATOM   4635  HB1 HSD A 872      53.060  44.150  37.090  1.00  0.00           H
ATOM   4636  HB2 HSD A 872      52.120  45.590  36.280  1.00  0.00           H
ATOM   4637  ND1 HSD A 872      52.600  46.190  39.040  1.00  0.00           N
ATOM   4638  HD1 HSD A 872      51.680  45.810  38.970  1.00  0.00           H
ATOM   4639  CG  HSD A 872      53.390  46.070  37.960  1.00  0.00           C
ATOM   4640  CE1 HSD A 872      53.250  46.960  39.950  1.00  0.00           C
ATOM   4641  HE1 HSD A 872      52.800  47.200  40.910  1.00  0.00           H
ATOM   4642  NE2 HSD A 872      54.480  47.300  39.520  1.00  0.00           N
ATOM   4643  CD2 HSD A 872      54.540  46.760  38.260  1.00  0.00           C
ATOM   4644  HD2 HSD A 872      55.330  46.980  37.560  1.00  0.00           H
ATOM   4645  C   HSD A 872      53.750  44.390  34.540  1.00  0.00           C
ATOM   4646  O   HSD A 872      54.250  43.260  34.730  1.00  0.00           O
ATOM   4647  N   LYS A 873      53.020  44.670  33.440  1.00  0.00           N
ATOM   4648  HN  LYS A 873      52.600  45.560  33.330  1.00  0.00           H
ATOM   4649  CA  LYS A 873      52.890  43.770  32.310  1.00  0.00           C
ATOM   4650  HA  LYS A 873      52.340  44.330  31.570  1.00  0.00           H
ATOM   4651  CB  LYS A 873      54.300  43.530  31.630  1.00  0.00           C
ATOM   4652  HB1 LYS A 873      54.110  42.850  30.770  1.00  0.00           H
ATOM   4653  HB2 LYS A 873      55.020  43.050  32.330  1.00  0.00           H
ATOM   4654  CG  LYS A 873      54.870  44.830  30.860  1.00  0.00           C
ATOM   4655  HG1 LYS A 873      55.650  44.320  30.240  1.00  0.00           H
ATOM   4656  HG2 LYS A 873      55.250  45.550  31.610  1.00  0.00           H
ATOM   4657  CD  LYS A 873      54.040  45.450  29.680  1.00  0.00           C
ATOM   4658  HD1 LYS A 873      54.700  46.130  29.100  1.00  0.00           H
ATOM   4659  HD2 LYS A 873      53.170  45.940  30.150  1.00  0.00           H
ATOM   4660  CE  LYS A 873      53.290  44.440  28.680  1.00  0.00           C
ATOM   4661  HE1 LYS A 873      52.770  44.970  27.860  1.00  0.00           H
ATOM   4662  HE2 LYS A 873      52.600  43.800  29.270  1.00  0.00           H
ATOM   4663  NZ  LYS A 873      54.400  43.670  27.950  1.00  0.00           N
ATOM   4664  HZ1 LYS A 873      54.830  42.920  28.540  1.00  0.00           H
ATOM   4665  HZ2 LYS A 873      55.100  44.340  27.570  1.00  0.00           H
ATOM   4666  HZ3 LYS A 873      54.140  43.320  27.010  1.00  0.00           H
ATOM   4667  C   LYS A 873      52.060  42.450  32.450  1.00  0.00           C
ATOM   4668  O   LYS A 873      52.080  41.540  31.620  1.00  0.00           O
ATOM   4669  N   LEU A 874      51.200  42.400  33.500  1.00  0.00           N
ATOM   4670  HN  LEU A 874      51.070  43.320  33.880  1.00  0.00           H
ATOM   4671  CA  LEU A 874      50.170  41.440  33.960  1.00  0.00           C
ATOM   4672  HA  LEU A 874      50.650  40.510  34.270  1.00  0.00           H
ATOM   4673  CB  LEU A 874      49.550  41.900  35.330  1.00  0.00           C
ATOM   4674  HB1 LEU A 874      49.010  42.860  35.130  1.00  0.00           H
ATOM   4675  HB2 LEU A 874      50.410  42.140  35.980  1.00  0.00           H
ATOM   4676  CG  LEU A 874      48.620  40.940  36.130  1.00  0.00           C
ATOM   4677  HG  LEU A 874      47.710  40.940  35.480  1.00  0.00           H
ATOM   4678  CD1 LEU A 874      49.230  39.540  36.250  1.00  0.00           C
ATOM   4679 HD11 LEU A 874      48.460  38.850  36.650  1.00  0.00           H
ATOM   4680 HD12 LEU A 874      50.100  39.550  36.950  1.00  0.00           H
ATOM   4681 HD13 LEU A 874      49.740  39.020  35.400  1.00  0.00           H
ATOM   4682  CD2 LEU A 874      48.170  41.510  37.460  1.00  0.00           C
ATOM   4683 HD21 LEU A 874      47.930  42.570  37.250  1.00  0.00           H
ATOM   4684 HD22 LEU A 874      48.920  41.560  38.280  1.00  0.00           H
ATOM   4685 HD23 LEU A 874      47.370  40.890  37.910  1.00  0.00           H
ATOM   4686  C   LEU A 874      49.100  41.070  32.990  1.00  0.00           C
ATOM   4687  O   LEU A 874      48.280  41.890  32.700  1.00  0.00           O
ATOM   4688  N   LYS A 875      49.150  39.850  32.460  1.00  0.00           N
ATOM   4689  HN  LYS A 875      49.870  39.240  32.770  1.00  0.00           H
ATOM   4690  CA  LYS A 875      48.250  39.610  31.350  1.00  0.00           C
ATOM   4691  HA  LYS A 875      48.140  40.470  30.690  1.00  0.00           H
ATOM   4692  CB  LYS A 875      49.010  38.620  30.350  1.00  0.00           C
ATOM   4693  HB1 LYS A 875      48.290  38.490  29.520  1.00  0.00           H
ATOM   4694  HB2 LYS A 875      49.320  37.650  30.790  1.00  0.00           H
ATOM   4695  CG  LYS A 875      50.300  39.240  29.950  1.00  0.00           C
ATOM   4696  HG1 LYS A 875      51.000  39.090  30.810  1.00  0.00           H
ATOM   4697  HG2 LYS A 875      50.220  40.330  29.780  1.00  0.00           H
ATOM   4698  CD  LYS A 875      51.030  38.390  28.860  1.00  0.00           C
ATOM   4699  HD1 LYS A 875      50.240  38.240  28.090  1.00  0.00           H
ATOM   4700  HD2 LYS A 875      51.240  37.430  29.370  1.00  0.00           H
ATOM   4701  CE  LYS A 875      52.340  38.940  28.340  1.00  0.00           C
ATOM   4702  HE1 LYS A 875      52.990  38.140  27.940  1.00  0.00           H
ATOM   4703  HE2 LYS A 875      52.950  39.340  29.180  1.00  0.00           H
ATOM   4704  NZ  LYS A 875      52.120  39.860  27.270  1.00  0.00           N
ATOM   4705  HZ1 LYS A 875      53.010  40.300  26.940  1.00  0.00           H
ATOM   4706  HZ2 LYS A 875      51.370  40.510  27.560  1.00  0.00           H
ATOM   4707  HZ3 LYS A 875      51.790  39.380  26.400  1.00  0.00           H
ATOM   4708  C   LYS A 875      46.910  38.980  31.940  1.00  0.00           C
ATOM   4709  O   LYS A 875      46.170  38.340  31.210  1.00  0.00           O
ATOM   4710  N   LYS A 876      46.600  39.020  33.190  1.00  0.00           N
ATOM   4711  HN  LYS A 876      47.200  39.490  33.830  1.00  0.00           H
ATOM   4712  CA  LYS A 876      45.580  38.160  33.680  1.00  0.00           C
ATOM   4713  HA  LYS A 876      45.030  37.600  32.950  1.00  0.00           H
ATOM   4714  CB  LYS A 876      46.100  37.180  34.720  1.00  0.00           C
ATOM   4715  HB1 LYS A 876      45.260  36.590  35.110  1.00  0.00           H
ATOM   4716  HB2 LYS A 876      46.600  37.700  35.560  1.00  0.00           H
ATOM   4717  CG  LYS A 876      47.230  36.200  34.360  1.00  0.00           C
ATOM   4718  HG1 LYS A 876      47.730  35.980  35.330  1.00  0.00           H
ATOM   4719  HG2 LYS A 876      47.990  36.750  33.760  1.00  0.00           H
ATOM   4720  CD  LYS A 876      46.850  34.930  33.640  1.00  0.00           C
ATOM   4721  HD1 LYS A 876      47.780  34.530  33.190  1.00  0.00           H
ATOM   4722  HD2 LYS A 876      46.200  35.160  32.770  1.00  0.00           H
ATOM   4723  CE  LYS A 876      46.170  33.810  34.490  1.00  0.00           C
ATOM   4724  HE1 LYS A 876      46.300  32.850  33.930  1.00  0.00           H
ATOM   4725  HE2 LYS A 876      45.080  33.910  34.700  1.00  0.00           H
ATOM   4726  NZ  LYS A 876      46.860  33.750  35.820  1.00  0.00           N
ATOM   4727  HZ1 LYS A 876      47.890  33.820  35.710  1.00  0.00           H
ATOM   4728  HZ2 LYS A 876      46.600  32.900  36.370  1.00  0.00           H
ATOM   4729  HZ3 LYS A 876      46.600  34.490  36.490  1.00  0.00           H
ATOM   4730  C   LYS A 876      44.680  39.100  34.460  1.00  0.00           C
ATOM   4731  O   LYS A 876      45.160  39.940  35.210  1.00  0.00           O
ATOM   4732  N   GLY A 877      43.380  39.110  34.280  1.00  0.00           N
ATOM   4733  HN  GLY A 877      42.940  38.480  33.640  1.00  0.00           H
ATOM   4734  CA  GLY A 877      42.420  39.860  35.080  1.00  0.00           C
ATOM   4735  HA1 GLY A 877      41.450  39.390  34.960  1.00  0.00           H
ATOM   4736  HA2 GLY A 877      42.440  40.890  34.760  1.00  0.00           H
ATOM   4737  C   GLY A 877      42.510  39.860  36.630  1.00  0.00           C
ATOM   4738  O   GLY A 877      43.410  39.280  37.250  1.00  0.00           O
ATOM   4739  N   ALA A 878      41.690  40.710  37.280  1.00  0.00           N
ATOM   4740  HN  ALA A 878      41.070  41.240  36.700  1.00  0.00           H
ATOM   4741  CA  ALA A 878      41.870  40.980  38.690  1.00  0.00           C
ATOM   4742  HA  ALA A 878      42.680  40.380  39.090  1.00  0.00           H
ATOM   4743  CB  ALA A 878      42.390  42.460  38.830  1.00  0.00           C
ATOM   4744  HB1 ALA A 878      43.300  42.580  38.220  1.00  0.00           H
ATOM   4745  HB2 ALA A 878      42.540  42.690  39.900  1.00  0.00           H
ATOM   4746  HB3 ALA A 878      41.550  43.070  38.440  1.00  0.00           H
ATOM   4747  C   ALA A 878      40.680  40.770  39.600  1.00  0.00           C
ATOM   4748  O   ALA A 878      40.810  40.550  40.760  1.00  0.00           O
ATOM   4749  N   GLY A 879      39.430  40.810  39.030  1.00  0.00           N
ATOM   4750  HN  GLY A 879      39.310  40.860  38.040  1.00  0.00           H
ATOM   4751  CA  GLY A 879      38.210  40.840  39.700  1.00  0.00           C
ATOM   4752  HA1 GLY A 879      38.200  39.980  40.350  1.00  0.00           H
ATOM   4753  HA2 GLY A 879      37.460  40.830  38.910  1.00  0.00           H
ATOM   4754  C   GLY A 879      37.970  42.080  40.630  1.00  0.00           C
ATOM   4755  O   GLY A 879      37.860  41.890  41.830  1.00  0.00           O
ATOM   4756  N   TYR A 880      37.960  43.340  40.140  1.00  0.00           N
ATOM   4757  HN  TYR A 880      37.960  43.500  39.160  1.00  0.00           H
ATOM   4758  CA  TYR A 880      38.100  44.470  41.050  1.00  0.00           C
ATOM   4759  HA  TYR A 880      38.950  44.420  41.710  1.00  0.00           H
ATOM   4760  CB  TYR A 880      38.160  45.850  40.350  1.00  0.00           C
ATOM   4761  HB1 TYR A 880      38.190  46.700  41.070  1.00  0.00           H
ATOM   4762  HB2 TYR A 880      37.240  45.950  39.740  1.00  0.00           H
ATOM   4763  CG  TYR A 880      39.480  45.930  39.620  1.00  0.00           C
ATOM   4764  CD1 TYR A 880      40.680  46.300  40.240  1.00  0.00           C
ATOM   4765  HD1 TYR A 880      40.650  46.550  41.290  1.00  0.00           H
ATOM   4766  CE1 TYR A 880      41.840  46.580  39.540  1.00  0.00           C
ATOM   4767  HE1 TYR A 880      42.740  46.960  40.000  1.00  0.00           H
ATOM   4768  CZ  TYR A 880      41.740  46.520  38.130  1.00  0.00           C
ATOM   4769  OH  TYR A 880      42.860  46.650  37.210  1.00  0.00           O
ATOM   4770  HH  TYR A 880      42.730  45.950  36.570  1.00  0.00           H
ATOM   4771  CD2 TYR A 880      39.460  45.850  38.220  1.00  0.00           C
ATOM   4772  HD2 TYR A 880      38.520  45.610  37.730  1.00  0.00           H
ATOM   4773  CE2 TYR A 880      40.620  46.020  37.470  1.00  0.00           C
ATOM   4774  HE2 TYR A 880      40.610  45.810  36.400  1.00  0.00           H
ATOM   4775  C   TYR A 880      36.930  44.640  41.990  1.00  0.00           C
ATOM   4776  O   TYR A 880      37.160  44.840  43.190  1.00  0.00           O
ATOM   4777  N   HSD A 881      35.650  44.520  41.620  1.00  0.00           N
ATOM   4778  HN  HSD A 881      35.410  44.150  40.720  1.00  0.00           H
ATOM   4779  CA  HSD A 881      34.660  44.510  42.670  1.00  0.00           C
ATOM   4780  HA  HSD A 881      34.770  45.360  43.310  1.00  0.00           H
ATOM   4781  CB  HSD A 881      33.280  44.780  42.120  1.00  0.00           C
ATOM   4782  HB1 HSD A 881      32.500  44.650  42.910  1.00  0.00           H
ATOM   4783  HB2 HSD A 881      32.970  44.020  41.360  1.00  0.00           H
ATOM   4784  ND1 HSD A 881      32.860  46.330  40.350  1.00  0.00           N
ATOM   4785  HD1 HSD A 881      33.000  45.730  39.560  1.00  0.00           H
ATOM   4786  CG  HSD A 881      33.150  46.110  41.660  1.00  0.00           C
ATOM   4787  CE1 HSD A 881      32.740  47.690  40.180  1.00  0.00           C
ATOM   4788  HE1 HSD A 881      32.480  48.020  39.170  1.00  0.00           H
ATOM   4789  NE2 HSD A 881      32.880  48.330  41.370  1.00  0.00           N
ATOM   4790  CD2 HSD A 881      33.160  47.300  42.300  1.00  0.00           C
ATOM   4791  HD2 HSD A 881      33.370  47.580  43.320  1.00  0.00           H
ATOM   4792  C   HSD A 881      34.600  43.100  43.420  1.00  0.00           C
ATOM   4793  O   HSD A 881      34.130  43.090  44.530  1.00  0.00           O
ATOM   4794  N   LEU A 882      35.090  41.990  42.810  1.00  0.00           N
ATOM   4795  HN  LEU A 882      35.260  41.910  41.830  1.00  0.00           H
ATOM   4796  CA  LEU A 882      35.290  40.780  43.610  1.00  0.00           C
ATOM   4797  HA  LEU A 882      34.380  40.670  44.190  1.00  0.00           H
ATOM   4798  CB  LEU A 882      35.490  39.550  42.680  1.00  0.00           C
ATOM   4799  HB1 LEU A 882      36.340  39.830  42.020  1.00  0.00           H
ATOM   4800  HB2 LEU A 882      34.570  39.570  42.060  1.00  0.00           H
ATOM   4801  CG  LEU A 882      35.550  38.160  43.380  1.00  0.00           C
ATOM   4802  HG  LEU A 882      36.350  38.170  44.160  1.00  0.00           H
ATOM   4803  CD1 LEU A 882      34.180  37.620  43.980  1.00  0.00           C
ATOM   4804 HD11 LEU A 882      34.200  36.510  44.030  1.00  0.00           H
ATOM   4805 HD12 LEU A 882      33.350  37.900  43.310  1.00  0.00           H
ATOM   4806 HD13 LEU A 882      34.060  38.120  44.960  1.00  0.00           H
ATOM   4807  CD2 LEU A 882      36.000  37.060  42.370  1.00  0.00           C
ATOM   4808 HD21 LEU A 882      37.010  37.220  41.950  1.00  0.00           H
ATOM   4809 HD22 LEU A 882      35.270  37.080  41.530  1.00  0.00           H
ATOM   4810 HD23 LEU A 882      36.020  36.040  42.810  1.00  0.00           H
ATOM   4811  C   LEU A 882      36.300  40.970  44.710  1.00  0.00           C
ATOM   4812  O   LEU A 882      36.040  40.460  45.790  1.00  0.00           O
ATOM   4813  N   ASP A 883      37.500  41.670  44.510  1.00  0.00           N
ATOM   4814  HN  ASP A 883      37.690  42.120  43.640  1.00  0.00           H
ATOM   4815  CA  ASP A 883      38.440  41.990  45.590  1.00  0.00           C
ATOM   4816  HA  ASP A 883      38.670  41.070  46.100  1.00  0.00           H
ATOM   4817  CB  ASP A 883      39.650  42.720  45.010  1.00  0.00           C
ATOM   4818  HB1 ASP A 883      40.500  42.980  45.690  1.00  0.00           H
ATOM   4819  HB2 ASP A 883      39.360  43.680  44.530  1.00  0.00           H
ATOM   4820  CG  ASP A 883      40.250  41.710  43.960  1.00  0.00           C
ATOM   4821  OD1 ASP A 883      40.290  40.530  43.960  1.00  0.00           O
ATOM   4822  OD2 ASP A 883      41.050  42.290  42.940  1.00  0.00           O
ATOM   4823  HD2 ASP A 883      41.190  41.730  42.180  1.00  0.00           H
ATOM   4824  C   ASP A 883      37.820  42.830  46.750  1.00  0.00           C
ATOM   4825  O   ASP A 883      37.910  42.470  47.950  1.00  0.00           O
ATOM   4826  N   LEU A 884      37.090  43.940  46.430  1.00  0.00           N
ATOM   4827  HN  LEU A 884      36.870  44.100  45.470  1.00  0.00           H
ATOM   4828  CA  LEU A 884      36.320  44.760  47.440  1.00  0.00           C
ATOM   4829  HA  LEU A 884      37.010  45.180  48.150  1.00  0.00           H
ATOM   4830  CB  LEU A 884      35.670  45.830  46.460  1.00  0.00           C
ATOM   4831  HB1 LEU A 884      34.890  45.320  45.870  1.00  0.00           H
ATOM   4832  HB2 LEU A 884      36.510  46.050  45.780  1.00  0.00           H
ATOM   4833  CG  LEU A 884      35.090  47.080  47.110  1.00  0.00           C
ATOM   4834  HG  LEU A 884      34.280  46.770  47.810  1.00  0.00           H
ATOM   4835  CD1 LEU A 884      36.110  47.890  47.950  1.00  0.00           C
ATOM   4836 HD11 LEU A 884      36.770  48.440  47.260  1.00  0.00           H
ATOM   4837 HD12 LEU A 884      36.700  47.300  48.670  1.00  0.00           H
ATOM   4838 HD13 LEU A 884      35.560  48.660  48.530  1.00  0.00           H
ATOM   4839  CD2 LEU A 884      34.520  48.050  46.030  1.00  0.00           C
ATOM   4840 HD21 LEU A 884      33.760  48.670  46.550  1.00  0.00           H
ATOM   4841 HD22 LEU A 884      33.960  47.440  45.270  1.00  0.00           H
ATOM   4842 HD23 LEU A 884      35.320  48.640  45.540  1.00  0.00           H
ATOM   4843  C   LEU A 884      35.200  44.010  48.160  1.00  0.00           C
ATOM   4844  O   LEU A 884      34.910  44.280  49.360  1.00  0.00           O
ATOM   4845  N   LEU A 885      34.530  43.050  47.450  1.00  0.00           N
ATOM   4846  HN  LEU A 885      34.630  42.940  46.460  1.00  0.00           H
ATOM   4847  CA  LEU A 885      33.580  42.230  48.110  1.00  0.00           C
ATOM   4848  HA  LEU A 885      32.850  42.870  48.570  1.00  0.00           H
ATOM   4849  CB  LEU A 885      32.860  41.370  46.990  1.00  0.00           C
ATOM   4850  HB1 LEU A 885      33.710  40.810  46.540  1.00  0.00           H
ATOM   4851  HB2 LEU A 885      32.540  42.180  46.310  1.00  0.00           H
ATOM   4852  CG  LEU A 885      31.740  40.500  47.490  1.00  0.00           C
ATOM   4853  HG  LEU A 885      32.040  39.790  48.280  1.00  0.00           H
ATOM   4854  CD1 LEU A 885      30.560  41.280  47.970  1.00  0.00           C
ATOM   4855 HD11 LEU A 885      29.990  41.730  47.120  1.00  0.00           H
ATOM   4856 HD12 LEU A 885      30.860  42.180  48.530  1.00  0.00           H
ATOM   4857 HD13 LEU A 885      29.850  40.560  48.460  1.00  0.00           H
ATOM   4858  CD2 LEU A 885      31.340  39.640  46.250  1.00  0.00           C
ATOM   4859 HD21 LEU A 885      32.190  38.980  45.980  1.00  0.00           H
ATOM   4860 HD22 LEU A 885      31.000  40.380  45.490  1.00  0.00           H
ATOM   4861 HD23 LEU A 885      30.520  38.910  46.410  1.00  0.00           H
ATOM   4862  C   LEU A 885      34.060  41.320  49.290  1.00  0.00           C
ATOM   4863  O   LEU A 885      33.510  41.310  50.420  1.00  0.00           O
ATOM   4864  N   MET A 886      35.140  40.540  49.060  1.00  0.00           N
ATOM   4865  HN  MET A 886      35.390  40.490  48.100  1.00  0.00           H
ATOM   4866  CA  MET A 886      35.800  39.740  50.080  1.00  0.00           C
ATOM   4867  HA  MET A 886      34.970  39.130  50.400  1.00  0.00           H
ATOM   4868  CB  MET A 886      36.920  38.820  49.480  1.00  0.00           C
ATOM   4869  HB1 MET A 886      37.540  38.470  50.340  1.00  0.00           H
ATOM   4870  HB2 MET A 886      37.610  39.390  48.820  1.00  0.00           H
ATOM   4871  CG  MET A 886      36.520  37.580  48.880  1.00  0.00           C
ATOM   4872  HG1 MET A 886      35.730  37.090  49.490  1.00  0.00           H
ATOM   4873  HG2 MET A 886      37.390  36.900  48.750  1.00  0.00           H
ATOM   4874  SD  MET A 886      35.710  37.690  47.300  1.00  0.00           S
ATOM   4875  CE  MET A 886      34.800  36.150  47.260  1.00  0.00           C
ATOM   4876  HE1 MET A 886      35.310  35.230  47.590  1.00  0.00           H
ATOM   4877  HE2 MET A 886      34.550  36.030  46.190  1.00  0.00           H
ATOM   4878  HE3 MET A 886      33.800  36.120  47.740  1.00  0.00           H
ATOM   4879  C   MET A 886      36.300  40.540  51.270  1.00  0.00           C
ATOM   4880  O   MET A 886      35.920  40.270  52.420  1.00  0.00           O
ATOM   4881  N   VAL A 887      37.210  41.610  51.110  1.00  0.00           N
ATOM   4882  HN  VAL A 887      37.570  41.870  50.210  1.00  0.00           H
ATOM   4883  CA  VAL A 887      37.640  42.520  52.240  1.00  0.00           C
ATOM   4884  HA  VAL A 887      38.270  41.980  52.920  1.00  0.00           H
ATOM   4885  CB  VAL A 887      38.570  43.720  51.660  1.00  0.00           C
ATOM   4886  HB  VAL A 887      38.100  44.120  50.740  1.00  0.00           H
ATOM   4887  CG1 VAL A 887      38.850  44.870  52.710  1.00  0.00           C
ATOM   4888 HG11 VAL A 887      39.370  44.360  53.550  1.00  0.00           H
ATOM   4889 HG12 VAL A 887      38.020  45.500  53.080  1.00  0.00           H
ATOM   4890 HG13 VAL A 887      39.690  45.490  52.300  1.00  0.00           H
ATOM   4891  CG2 VAL A 887      39.890  43.220  51.180  1.00  0.00           C
ATOM   4892 HG21 VAL A 887      40.420  43.850  50.450  1.00  0.00           H
ATOM   4893 HG22 VAL A 887      39.740  42.160  50.850  1.00  0.00           H
ATOM   4894 HG23 VAL A 887      40.530  43.070  52.060  1.00  0.00           H
ATOM   4895  C   VAL A 887      36.490  43.290  52.920  1.00  0.00           C
ATOM   4896  O   VAL A 887      36.390  43.470  54.150  1.00  0.00           O
ATOM   4897  N   GLY A 888      35.510  43.700  52.070  1.00  0.00           N
ATOM   4898  HN  GLY A 888      35.730  43.750  51.100  1.00  0.00           H
ATOM   4899  CA  GLY A 888      34.230  44.220  52.440  1.00  0.00           C
ATOM   4900  HA1 GLY A 888      33.580  44.130  51.590  1.00  0.00           H
ATOM   4901  HA2 GLY A 888      34.230  45.240  52.760  1.00  0.00           H
ATOM   4902  C   GLY A 888      33.380  43.460  53.480  1.00  0.00           C
ATOM   4903  O   GLY A 888      33.000  44.040  54.460  1.00  0.00           O
ATOM   4904  N   VAL A 889      33.030  42.200  53.270  1.00  0.00           N
ATOM   4905  HN  VAL A 889      33.220  41.730  52.420  1.00  0.00           H
ATOM   4906  CA  VAL A 889      32.450  41.290  54.230  1.00  0.00           C
ATOM   4907  HA  VAL A 889      31.720  41.910  54.740  1.00  0.00           H
ATOM   4908  CB  VAL A 889      31.690  40.150  53.530  1.00  0.00           C
ATOM   4909  HB  VAL A 889      31.090  40.450  52.640  1.00  0.00           H
ATOM   4910  CG1 VAL A 889      32.710  39.220  52.890  1.00  0.00           C
ATOM   4911 HG11 VAL A 889      32.140  38.520  52.230  1.00  0.00           H
ATOM   4912 HG12 VAL A 889      33.130  38.650  53.750  1.00  0.00           H
ATOM   4913 HG13 VAL A 889      33.520  39.730  52.320  1.00  0.00           H
ATOM   4914  CG2 VAL A 889      30.660  39.410  54.520  1.00  0.00           C
ATOM   4915 HG21 VAL A 889      29.890  40.080  54.950  1.00  0.00           H
ATOM   4916 HG22 VAL A 889      31.180  38.860  55.350  1.00  0.00           H
ATOM   4917 HG23 VAL A 889      30.180  38.580  53.950  1.00  0.00           H
ATOM   4918  C   VAL A 889      33.370  40.800  55.370  1.00  0.00           C
ATOM   4919  O   VAL A 889      32.940  40.580  56.520  1.00  0.00           O
ATOM   4920  N   MET A 890      34.710  40.630  55.170  1.00  0.00           N
ATOM   4921  HN  MET A 890      34.920  40.590  54.200  1.00  0.00           H
ATOM   4922  CA  MET A 890      35.700  40.370  56.210  1.00  0.00           C
ATOM   4923  HA  MET A 890      35.290  39.580  56.830  1.00  0.00           H
ATOM   4924  CB  MET A 890      37.020  39.720  55.650  1.00  0.00           C
ATOM   4925  HB1 MET A 890      37.850  39.670  56.400  1.00  0.00           H
ATOM   4926  HB2 MET A 890      37.450  40.280  54.790  1.00  0.00           H
ATOM   4927  CG  MET A 890      36.760  38.330  55.020  1.00  0.00           C
ATOM   4928  HG1 MET A 890      37.750  37.940  54.710  1.00  0.00           H
ATOM   4929  HG2 MET A 890      36.250  38.550  54.050  1.00  0.00           H
ATOM   4930  SD  MET A 890      36.100  37.040  56.150  1.00  0.00           S
ATOM   4931  CE  MET A 890      37.560  36.890  57.090  1.00  0.00           C
ATOM   4932  HE1 MET A 890      38.460  36.840  56.440  1.00  0.00           H
ATOM   4933  HE2 MET A 890      37.600  36.030  57.790  1.00  0.00           H
ATOM   4934  HE3 MET A 890      37.650  37.710  57.830  1.00  0.00           H
ATOM   4935  C   MET A 890      35.860  41.470  57.290  1.00  0.00           C
ATOM   4936  O   MET A 890      35.860  41.160  58.470  1.00  0.00           O
ATOM   4937  N   LEU A 891      35.770  42.730  56.880  1.00  0.00           N
ATOM   4938  HN  LEU A 891      35.650  43.070  55.950  1.00  0.00           H
ATOM   4939  CA  LEU A 891      35.710  43.920  57.770  1.00  0.00           C
ATOM   4940  HA  LEU A 891      36.660  44.010  58.270  1.00  0.00           H
ATOM   4941  CB  LEU A 891      35.590  45.150  56.890  1.00  0.00           C
ATOM   4942  HB1 LEU A 891      34.690  45.180  56.240  1.00  0.00           H
ATOM   4943  HB2 LEU A 891      36.440  45.110  56.170  1.00  0.00           H
ATOM   4944  CG  LEU A 891      35.660  46.520  57.690  1.00  0.00           C
ATOM   4945  HG  LEU A 891      36.070  46.200  58.680  1.00  0.00           H
ATOM   4946  CD1 LEU A 891      36.540  47.560  57.130  1.00  0.00           C
ATOM   4947 HD11 LEU A 891      37.380  47.050  56.610  1.00  0.00           H
ATOM   4948 HD12 LEU A 891      37.010  48.130  57.970  1.00  0.00           H
ATOM   4949 HD13 LEU A 891      36.090  48.250  56.390  1.00  0.00           H
ATOM   4950  CD2 LEU A 891      34.240  46.880  57.960  1.00  0.00           C
ATOM   4951 HD21 LEU A 891      34.220  47.860  58.450  1.00  0.00           H
ATOM   4952 HD22 LEU A 891      33.770  46.210  58.710  1.00  0.00           H
ATOM   4953 HD23 LEU A 891      33.700  46.950  56.990  1.00  0.00           H
ATOM   4954  C   LEU A 891      34.660  43.760  58.820  1.00  0.00           C
ATOM   4955  O   LEU A 891      34.930  43.750  60.030  1.00  0.00           O
ATOM   4956  N   GLY A 892      33.440  43.550  58.350  1.00  0.00           N
ATOM   4957  HN  GLY A 892      33.200  43.510  57.380  1.00  0.00           H
ATOM   4958  CA  GLY A 892      32.320  43.140  59.230  1.00  0.00           C
ATOM   4959  HA1 GLY A 892      31.560  42.680  58.620  1.00  0.00           H
ATOM   4960  HA2 GLY A 892      31.920  43.920  59.850  1.00  0.00           H
ATOM   4961  C   GLY A 892      32.530  42.060  60.250  1.00  0.00           C
ATOM   4962  O   GLY A 892      32.240  42.160  61.460  1.00  0.00           O
ATOM   4963  N   VAL A 893      33.150  40.940  59.810  1.00  0.00           N
ATOM   4964  HN  VAL A 893      33.370  40.800  58.850  1.00  0.00           H
ATOM   4965  CA  VAL A 893      33.470  39.780  60.690  1.00  0.00           C
ATOM   4966  HA  VAL A 893      32.670  39.570  61.380  1.00  0.00           H
ATOM   4967  CB  VAL A 893      33.750  38.420  59.980  1.00  0.00           C
ATOM   4968  HB  VAL A 893      34.690  38.620  59.410  1.00  0.00           H
ATOM   4969  CG1 VAL A 893      33.880  37.290  61.020  1.00  0.00           C
ATOM   4970 HG11 VAL A 893      34.050  36.310  60.510  1.00  0.00           H
ATOM   4971 HG12 VAL A 893      33.050  37.200  61.740  1.00  0.00           H
ATOM   4972 HG13 VAL A 893      34.830  37.430  61.560  1.00  0.00           H
ATOM   4973  CG2 VAL A 893      32.660  38.070  58.980  1.00  0.00           C
ATOM   4974 HG21 VAL A 893      32.660  38.750  58.100  1.00  0.00           H
ATOM   4975 HG22 VAL A 893      31.670  38.090  59.490  1.00  0.00           H
ATOM   4976 HG23 VAL A 893      32.830  37.010  58.690  1.00  0.00           H
ATOM   4977  C   VAL A 893      34.580  40.140  61.650  1.00  0.00           C
ATOM   4978  O   VAL A 893      34.570  39.820  62.830  1.00  0.00           O
ATOM   4979  N   CYS A 894      35.580  40.940  61.220  1.00  0.00           N
ATOM   4980  HN  CYS A 894      35.600  41.260  60.280  1.00  0.00           H
ATOM   4981  CA  CYS A 894      36.640  41.470  62.160  1.00  0.00           C
ATOM   4982  HA  CYS A 894      36.920  40.610  62.740  1.00  0.00           H
ATOM   4983  CB  CYS A 894      37.860  42.170  61.430  1.00  0.00           C
ATOM   4984  HB1 CYS A 894      38.460  42.740  62.170  1.00  0.00           H
ATOM   4985  HB2 CYS A 894      37.460  42.900  60.680  1.00  0.00           H
ATOM   4986  SG  CYS A 894      38.650  40.900  60.450  1.00  0.00           S
ATOM   4987  HG1 CYS A 894      39.040  40.110  61.450  1.00  0.00           H
ATOM   4988  C   CYS A 894      36.000  42.420  63.180  1.00  0.00           C
ATOM   4989  O   CYS A 894      36.360  42.280  64.340  1.00  0.00           O
ATOM   4990  N   SER A 895      35.110  43.320  62.840  1.00  0.00           N
ATOM   4991  HN  SER A 895      34.790  43.310  61.890  1.00  0.00           H
ATOM   4992  CA  SER A 895      34.460  44.280  63.710  1.00  0.00           C
ATOM   4993  HA  SER A 895      35.190  45.030  64.010  1.00  0.00           H
ATOM   4994  CB  SER A 895      33.350  44.970  62.840  1.00  0.00           C
ATOM   4995  HB1 SER A 895      32.800  45.660  63.510  1.00  0.00           H
ATOM   4996  HB2 SER A 895      32.680  44.220  62.370  1.00  0.00           H
ATOM   4997  OG  SER A 895      33.940  45.740  61.790  1.00  0.00           O
ATOM   4998  HG1 SER A 895      34.140  45.200  61.020  1.00  0.00           H
ATOM   4999  C   SER A 895      33.690  43.640  64.890  1.00  0.00           C
ATOM   5000  O   SER A 895      33.830  44.080  66.020  1.00  0.00           O
ATOM   5001  N   VAL A 896      32.880  42.540  64.670  1.00  0.00           N
ATOM   5002  HN  VAL A 896      32.860  42.130  63.770  1.00  0.00           H
ATOM   5003  CA  VAL A 896      32.270  41.650  65.630  1.00  0.00           C
ATOM   5004  HA  VAL A 896      31.730  42.280  66.300  1.00  0.00           H
ATOM   5005  CB  VAL A 896      31.350  40.640  64.960  1.00  0.00           C
ATOM   5006  HB  VAL A 896      31.960  40.040  64.240  1.00  0.00           H
ATOM   5007  CG1 VAL A 896      30.840  39.680  66.050  1.00  0.00           C
ATOM   5008 HG11 VAL A 896      30.260  40.340  66.710  1.00  0.00           H
ATOM   5009 HG12 VAL A 896      31.670  39.100  66.520  1.00  0.00           H
ATOM   5010 HG13 VAL A 896      30.180  38.950  65.540  1.00  0.00           H
ATOM   5011  CG2 VAL A 896      30.140  41.340  64.270  1.00  0.00           C
ATOM   5012 HG21 VAL A 896      30.520  42.250  63.760  1.00  0.00           H
ATOM   5013 HG22 VAL A 896      29.440  41.650  65.080  1.00  0.00           H
ATOM   5014 HG23 VAL A 896      29.610  40.660  63.550  1.00  0.00           H
ATOM   5015  C   VAL A 896      33.220  41.020  66.610  1.00  0.00           C
ATOM   5016  O   VAL A 896      32.960  41.080  67.770  1.00  0.00           O
ATOM   5017  N   MET A 897      34.340  40.340  66.190  1.00  0.00           N
ATOM   5018  HN  MET A 897      34.630  40.310  65.230  1.00  0.00           H
ATOM   5019  CA  MET A 897      35.170  39.470  67.000  1.00  0.00           C
ATOM   5020  HA  MET A 897      34.640  39.310  67.930  1.00  0.00           H
ATOM   5021  CB  MET A 897      35.530  38.200  66.260  1.00  0.00           C
ATOM   5022  HB1 MET A 897      34.620  37.830  65.750  1.00  0.00           H
ATOM   5023  HB2 MET A 897      35.890  37.350  66.890  1.00  0.00           H
ATOM   5024  CG  MET A 897      36.580  38.440  65.140  1.00  0.00           C
ATOM   5025  HG1 MET A 897      37.560  38.700  65.570  1.00  0.00           H
ATOM   5026  HG2 MET A 897      36.240  39.270  64.490  1.00  0.00           H
ATOM   5027  SD  MET A 897      36.820  36.950  64.020  1.00  0.00           S
ATOM   5028  CE  MET A 897      37.770  35.980  65.330  1.00  0.00           C
ATOM   5029  HE1 MET A 897      37.220  35.720  66.260  1.00  0.00           H
ATOM   5030  HE2 MET A 897      38.690  36.500  65.700  1.00  0.00           H
ATOM   5031  HE3 MET A 897      38.300  35.130  64.870  1.00  0.00           H
ATOM   5032  C   MET A 897      36.440  40.180  67.490  1.00  0.00           C
ATOM   5033  O   MET A 897      37.300  39.520  68.120  1.00  0.00           O
ATOM   5034  N   GLY A 898      36.570  41.500  67.290  1.00  0.00           N
ATOM   5035  HN  GLY A 898      35.970  41.990  66.670  1.00  0.00           H
ATOM   5036  CA  GLY A 898      37.500  42.380  68.000  1.00  0.00           C
ATOM   5037  HA1 GLY A 898      37.600  42.000  69.010  1.00  0.00           H
ATOM   5038  HA2 GLY A 898      37.060  43.360  67.870  1.00  0.00           H
ATOM   5039  C   GLY A 898      38.880  42.550  67.380  1.00  0.00           C
ATOM   5040  O   GLY A 898      39.800  42.710  68.090  1.00  0.00           O
ATOM   5041  N   LEU A 899      38.990  42.420  66.060  1.00  0.00           N
ATOM   5042  HN  LEU A 899      38.180  42.280  65.490  1.00  0.00           H
ATOM   5043  CA  LEU A 899      40.250  42.480  65.330  1.00  0.00           C
ATOM   5044  HA  LEU A 899      41.140  42.350  65.950  1.00  0.00           H
ATOM   5045  CB  LEU A 899      40.250  41.300  64.280  1.00  0.00           C
ATOM   5046  HB1 LEU A 899      41.030  41.420  63.520  1.00  0.00           H
ATOM   5047  HB2 LEU A 899      39.230  41.360  63.850  1.00  0.00           H
ATOM   5048  CG  LEU A 899      40.430  39.940  64.900  1.00  0.00           C
ATOM   5049  HG  LEU A 899      39.590  39.750  65.600  1.00  0.00           H
ATOM   5050  CD1 LEU A 899      40.110  38.880  63.780  1.00  0.00           C
ATOM   5051 HD11 LEU A 899      40.830  38.940  62.930  1.00  0.00           H
ATOM   5052 HD12 LEU A 899      39.040  38.980  63.480  1.00  0.00           H
ATOM   5053 HD13 LEU A 899      40.190  37.910  64.300  1.00  0.00           H
ATOM   5054  CD2 LEU A 899      41.750  39.660  65.520  1.00  0.00           C
ATOM   5055 HD21 LEU A 899      41.750  40.260  66.460  1.00  0.00           H
ATOM   5056 HD22 LEU A 899      42.510  40.150  64.880  1.00  0.00           H
ATOM   5057 HD23 LEU A 899      41.930  38.560  65.560  1.00  0.00           H
ATOM   5058  C   LEU A 899      40.450  43.830  64.600  1.00  0.00           C
ATOM   5059  O   LEU A 899      39.400  44.440  64.280  1.00  0.00           O
ATOM   5060  N   PRO A 900      41.610  44.430  64.360  1.00  0.00           N
[truncated: 7,490,634 more chars]
